# Supplementary material for: Breathing and Tilting: Mesoscale Simulations Illuminate Influenza Glycoprotein Vulnerabilities
Source: ACS Cent Sci. 2022 Dec 8;8(12):1646–63. doi: 10.1021/acscentsci.2c00981 (PMC9801513; doi:10.1021/acscentsci.2c00981)
Supplement: Supplementary file 13 — oc2c00981_si_014.zip [file oc2c00981_si_014.zip]

Archive with 36 entries (33 files):
- na_head_tilting_msm/
- __MACOSX/._na_head_tilting_msm
- na_head_tilting_msm/2015g_macrostate0_microstate85.pdb
- __MACOSX/na_head_tilting_msm/._2015g_macrostate0_microstate85.pdb
- na_head_tilting_msm/na_head_tilting_msm.ipynb
- __MACOSX/na_head_tilting_msm/._na_head_tilting_msm.ipynb
- na_head_tilting_msm/2009g_macrostate1_microstate240.pdb
- __MACOSX/na_head_tilting_msm/._2009g_macrostate1_microstate240.pdb
- na_head_tilting_msm/2009g_macrostate0_microstate190.pdb
- __MACOSX/na_head_tilting_msm/._2009g_macrostate0_microstate190.pdb
- na_head_tilting_msm/2015g_macrostate1_microstate60.pdb
- __MACOSX/na_head_tilting_msm/._2015g_macrostate1_microstate60.pdb
- ha_head_breathing_msm/
- __MACOSX/._ha_head_breathing_msm
- ha_head_breathing_msm/2015g_macrostate0_microstate147.pdb
- __MACOSX/ha_head_breathing_msm/._2015g_macrostate0_microstate147.pdb
- ha_head_breathing_msm/2009g_macrostate1_microstate117.pdb
- __MACOSX/ha_head_breathing_msm/._2009g_macrostate1_microstate117.pdb
- ha_head_breathing_msm/2009g_macrostate0_microstate298.pdb
- __MACOSX/ha_head_breathing_msm/._2009g_macrostate0_microstate298.pdb
- ha_head_breathing_msm/ha_head_breathing_msm.ipynb
- __MACOSX/ha_head_breathing_msm/._ha_head_breathing_msm.ipynb
- ha_head_breathing_msm/2015g_macrostate1_microstate189.pdb
- __MACOSX/ha_head_breathing_msm/._2015g_macrostate1_microstate189.pdb
- ha_ectodomain_tilting_msm/
- __MACOSX/._ha_ectodomain_tilting_msm
- ha_ectodomain_tilting_msm/2015g_macrostate0_microstate145.pdb
- __MACOSX/ha_ectodomain_tilting_msm/._2015g_macrostate0_microstate145.pdb
- ha_ectodomain_tilting_msm/ha_ectodomain_tilting_msm.ipynb
- __MACOSX/ha_ectodomain_tilting_msm/._ha_ectodomain_tilting_msm.ipynb
- ha_ectodomain_tilting_msm/2015g_macrostate1_microstate285.pdb
- __MACOSX/ha_ectodomain_tilting_msm/._2015g_macrostate1_microstate285.pdb
- ha_ectodomain_tilting_msm/2009g_macrostate1_microstate71.pdb
- __MACOSX/ha_ectodomain_tilting_msm/._2009g_macrostate1_microstate71.pdb
- ha_ectodomain_tilting_msm/2009g_macrostate0_microstate47.pdb
- __MACOSX/ha_ectodomain_tilting_msm/._2009g_macrostate0_microstate47.pdb
