# Supplementary material for: Breathing and Tilting: Mesoscale Simulations Illuminate Influenza Glycoprotein Vulnerabilities
Source: ACS Cent Sci. 2022 Dec 8;8(12):1646–63. doi: 10.1021/acscentsci.2c00981 (PMC9801513; doi:10.1021/acscentsci.2c00981)
Supplement: Supplementary file 13 — oc2c00981_si_014.zip [file oc2c00981_si_014.zip › na_head_tilting_msm/2015g_macrostate0_microstate85.pdb]

REMARK   1 CREATED WITH MDTraj 1.9.4, 2022-10-07
CRYST1 1137.660 1189.314 1150.543  90.00  90.00  90.00 P 1           1 
MODEL        0
ATOM      1  N   MET A 506     107.898-322.558 188.391  1.00  0.00      N709 N  
ATOM      2  CA  MET A 506     108.990-323.432 188.810  1.00  0.00      N709 C  
ATOM      3  CB  MET A 506     108.899-324.872 188.162  1.00  0.00      N709 C  
ATOM      4  CG  MET A 506     108.837-326.011 189.172  1.00  0.00      N709 C  
ATOM      5  SD  MET A 506     110.369-326.280 190.116  1.00  0.00      N709 S  
ATOM      6  CE  MET A 506     111.516-326.720 188.804  1.00  0.00      N709 C  
ATOM      7  C   MET A 506     110.472-322.863 188.621  1.00  0.00      N709 C  
ATOM      8  O   MET A 506     111.149-322.813 189.683  1.00  0.00      N709 O  
ATOM      9  N   ASN A 507     110.986-322.444 187.413  1.00  0.00      N709 N  
ATOM     10  CA  ASN A 507     112.329-322.073 187.113  1.00  0.00      N709 C  
ATOM     11  CB  ASN A 507     112.713-321.990 185.608  1.00  0.00      N709 C  
ATOM     12  CG  ASN A 507     114.200-321.897 185.321  1.00  0.00      N709 C  
ATOM     13  OD1 ASN A 507     114.990-322.093 186.196  1.00  0.00      N709 O  
ATOM     14  ND2 ASN A 507     114.556-321.790 184.010  1.00  0.00      N709 N  
ATOM     15  C   ASN A 507     112.638-320.768 187.883  1.00  0.00      N709 C  
ATOM     16  O   ASN A 507     111.910-319.740 187.767  1.00  0.00      N709 O  
ATOM     17  N   PRO A 508     113.745-320.744 188.641  1.00  0.00      N709 N  
ATOM     18  CD  PRO A 508     114.131-321.877 189.472  1.00  0.00      N709 C  
ATOM     19  CA  PRO A 508     114.264-319.537 189.243  1.00  0.00      N709 C  
ATOM     20  CB  PRO A 508     115.320-320.094 190.281  1.00  0.00      N709 C  
ATOM     21  CG  PRO A 508     114.637-321.327 190.706  1.00  0.00      N709 C  
ATOM     22  C   PRO A 508     114.921-318.617 188.227  1.00  0.00      N709 C  
ATOM     23  O   PRO A 508     114.853-317.387 188.438  1.00  0.00      N709 O  
ATOM     24  N   ASN A 509     115.622-319.139 187.119  1.00  0.00      N709 N  
ATOM     25  CA  ASN A 509     116.139-318.329 185.977  1.00  0.00      N709 C  
ATOM     26  CB  ASN A 509     115.206-317.206 185.501  1.00  0.00      N709 C  
ATOM     27  CG  ASN A 509     113.832-317.787 185.261  1.00  0.00      N709 C  
ATOM     28  OD1 ASN A 509     113.596-318.924 184.816  1.00  0.00      N709 O  
ATOM     29  ND2 ASN A 509     112.799-317.066 185.740  1.00  0.00      N709 N  
ATOM     30  C   ASN A 509     117.583-317.882 186.261  1.00  0.00      N709 C  
ATOM     31  O   ASN A 509     117.967-316.814 185.755  1.00  0.00      N709 O  
ATOM     32  N   GLN A 510     118.374-318.716 187.004  1.00  0.00      N709 N  
ATOM     33  CA  GLN A 510     119.808-318.316 187.390  1.00  0.00      N709 C  
ATOM     34  CB  GLN A 510     120.011-318.910 188.788  1.00  0.00      N709 C  
ATOM     35  CG  GLN A 510     119.023-318.529 189.881  1.00  0.00      N709 C  
ATOM     36  CD  GLN A 510     118.934-317.085 190.103  1.00  0.00      N709 C  
ATOM     37  OE1 GLN A 510     119.378-316.157 189.427  1.00  0.00      N709 O  
ATOM     38  NE2 GLN A 510     118.239-316.670 191.153  1.00  0.00      N709 N  
ATOM     39  C   GLN A 510     120.901-318.842 186.533  1.00  0.00      N709 C  
ATOM     40  O   GLN A 510     120.867-319.969 186.064  1.00  0.00      N709 O  
ATOM     41  N   LYS A 511     122.053-318.047 186.309  1.00  0.00      N709 N  
ATOM     42  CA  LYS A 511     123.229-318.368 185.527  1.00  0.00      N709 C  
ATOM     43  CB  LYS A 511     123.844-317.151 184.798  1.00  0.00      N709 C  
ATOM     44  CG  LYS A 511     122.802-316.384 184.047  1.00  0.00      N709 C  
ATOM     45  CD  LYS A 511     123.332-315.272 183.143  1.00  0.00      N709 C  
ATOM     46  CE  LYS A 511     122.242-314.405 182.640  1.00  0.00      N709 C  
ATOM     47  NZ  LYS A 511     121.222-314.982 181.750  1.00  0.00      N709 N  
ATOM     48  C   LYS A 511     124.325-319.146 186.285  1.00  0.00      N709 C  
ATOM     49  O   LYS A 511     124.126-319.417 187.488  1.00  0.00      N709 O  
ATOM     50  N   ILE A 512     125.330-319.715 185.612  1.00  0.00      N709 N  
ATOM     51  CA  ILE A 512     126.239-320.740 186.113  1.00  0.00      N709 C  
ATOM     52  CB  ILE A 512     127.094-321.395 185.016  1.00  0.00      N709 C  
ATOM     53  CG2 ILE A 512     127.843-320.312 184.143  1.00  0.00      N709 C  
ATOM     54  CG1 ILE A 512     128.118-322.397 185.523  1.00  0.00      N709 C  
ATOM     55  CD1 ILE A 512     127.542-323.641 186.206  1.00  0.00      N709 C  
ATOM     56  C   ILE A 512     127.059-320.328 187.400  1.00  0.00      N709 C  
ATOM     57  O   ILE A 512     127.319-321.062 188.380  1.00  0.00      N709 O  
ATOM     58  N   ILE A 513     127.443-318.993 187.443  1.00  0.00      N709 N  
ATOM     59  CA  ILE A 513     128.015-318.347 188.584  1.00  0.00      N709 C  
ATOM     60  CB  ILE A 513     128.550-316.911 188.280  1.00  0.00      N709 C  
ATOM     61  CG2 ILE A 513     128.981-316.124 189.480  1.00  0.00      N709 C  
ATOM     62  CG1 ILE A 513     129.707-317.034 187.272  1.00  0.00      N709 C  
ATOM     63  CD1 ILE A 513     130.150-315.628 186.778  1.00  0.00      N709 C  
ATOM     64  C   ILE A 513     127.040-318.342 189.843  1.00  0.00      N709 C  
ATOM     65  O   ILE A 513     127.482-318.659 190.977  1.00  0.00      N709 O  
ATOM     66  N   THR A 514     125.754-318.039 189.692  1.00  0.00      N709 N  
ATOM     67  CA  THR A 514     124.801-318.243 190.858  1.00  0.00      N709 C  
ATOM     68  CB  THR A 514     123.498-317.522 190.608  1.00  0.00      N709 C  
ATOM     69  OG1 THR A 514     123.666-316.101 190.616  1.00  0.00      N709 O  
ATOM     70  CG2 THR A 514     122.478-317.823 191.749  1.00  0.00      N709 C  
ATOM     71  C   THR A 514     124.568-319.670 191.298  1.00  0.00      N709 C  
ATOM     72  O   THR A 514     124.721-320.001 192.479  1.00  0.00      N709 O  
ATOM     73  N   ILE A 515     124.267-320.576 190.333  1.00  0.00      N709 N  
ATOM     74  CA  ILE A 515     124.082-322.026 190.545  1.00  0.00      N709 C  
ATOM     75  CB  ILE A 515     123.530-322.760 189.252  1.00  0.00      N709 C  
ATOM     76  CG2 ILE A 515     123.555-324.209 189.638  1.00  0.00      N709 C  
ATOM     77  CG1 ILE A 515     122.131-322.212 188.827  1.00  0.00      N709 C  
ATOM     78  CD1 ILE A 515     121.094-322.214 190.003  1.00  0.00      N709 C  
ATOM     79  C   ILE A 515     125.390-322.649 191.105  1.00  0.00      N709 C  
ATOM     80  O   ILE A 515     125.425-323.440 192.069  1.00  0.00      N709 O  
ATOM     81  N   GLY A 516     126.593-322.317 190.628  1.00  0.00      N709 N  
ATOM     82  CA  GLY A 516     127.797-322.958 191.095  1.00  0.00      N709 C  
ATOM     83  C   GLY A 516     128.308-322.213 192.351  1.00  0.00      N709 C  
ATOM     84  O   GLY A 516     128.924-322.755 193.274  1.00  0.00      N709 O  
ATOM     85  N   SER A 517     127.858-320.892 192.604  1.00  0.00      N709 N  
ATOM     86  CA  SER A 517     127.906-320.346 194.026  1.00  0.00      N709 C  
ATOM     87  CB  SER A 517     127.445-318.865 194.266  1.00  0.00      N709 C  
ATOM     88  OG  SER A 517     128.198-318.053 193.370  1.00  0.00      N709 O  
ATOM     89  C   SER A 517     127.080-321.212 194.953  1.00  0.00      N709 C  
ATOM     90  O   SER A 517     127.466-321.475 196.102  1.00  0.00      N709 O  
ATOM     91  N   ILE A 518     125.795-321.619 194.612  1.00  0.00      N709 N  
ATOM     92  CA  ILE A 518     124.870-322.578 195.341  1.00  0.00      N709 C  
ATOM     93  CB  ILE A 518     123.515-322.695 194.767  1.00  0.00      N709 C  
ATOM     94  CG2 ILE A 518     122.722-321.369 194.932  1.00  0.00      N709 C  
ATOM     95  CG1 ILE A 518     122.607-323.734 195.380  1.00  0.00      N709 C  
ATOM     96  CD1 ILE A 518     122.272-323.670 196.879  1.00  0.00      N709 C  
ATOM     97  C   ILE A 518     125.511-323.906 195.607  1.00  0.00      N709 C  
ATOM     98  O   ILE A 518     125.546-324.400 196.701  1.00  0.00      N709 O  
ATOM     99  N   CYS A 519     126.177-324.439 194.539  1.00  0.00      N709 N  
ATOM    100  CA  CYS A 519     126.936-325.668 194.706  1.00  0.00      N709 C  
ATOM    101  CB  CYS A 519     127.716-326.171 193.463  1.00  0.00      N709 C  
ATOM    102  SG  CYS A 519     126.647-326.669 192.119  1.00  0.00      N709 S  
ATOM    103  C   CYS A 519     128.062-325.644 195.829  1.00  0.00      N709 C  
ATOM    104  O   CYS A 519     128.207-326.626 196.582  1.00  0.00      N709 O  
ATOM    105  N   MET A 520     128.843-324.528 195.963  1.00  0.00      N709 N  
ATOM    106  CA  MET A 520     129.689-324.215 197.101  1.00  0.00      N709 C  
ATOM    107  CB  MET A 520     130.445-322.885 196.869  1.00  0.00      N709 C  
ATOM    108  CG  MET A 520     131.566-322.873 195.729  1.00  0.00      N709 C  
ATOM    109  SD  MET A 520     132.470-321.356 195.778  1.00  0.00      N709 S  
ATOM    110  CE  MET A 520     132.765-320.893 194.074  1.00  0.00      N709 C  
ATOM    111  C   MET A 520     128.913-324.123 198.451  1.00  0.00      N709 C  
ATOM    112  O   MET A 520     129.494-324.486 199.447  1.00  0.00      N709 O  
ATOM    113  N   THR A 521     127.641-323.590 198.511  1.00  0.00      N709 N  
ATOM    114  CA  THR A 521     126.888-323.679 199.757  1.00  0.00      N709 C  
ATOM    115  CB  THR A 521     125.679-322.799 199.709  1.00  0.00      N709 C  
ATOM    116  OG1 THR A 521     125.942-321.521 199.078  1.00  0.00      N709 O  
ATOM    117  CG2 THR A 521     125.106-322.548 201.137  1.00  0.00      N709 C  
ATOM    118  C   THR A 521     126.530-325.094 200.152  1.00  0.00      N709 C  
ATOM    119  O   THR A 521     126.717-325.550 201.304  1.00  0.00      N709 O  
ATOM    120  N   ILE A 522     126.077-325.961 199.173  1.00  0.00      N709 N  
ATOM    121  CA  ILE A 522     125.797-327.375 199.320  1.00  0.00      N709 C  
ATOM    122  CB  ILE A 522     125.193-327.985 198.023  1.00  0.00      N709 C  
ATOM    123  CG2 ILE A 522     125.179-329.577 198.140  1.00  0.00      N709 C  
ATOM    124  CG1 ILE A 522     123.830-327.360 197.810  1.00  0.00      N709 C  
ATOM    125  CD1 ILE A 522     123.208-327.616 196.393  1.00  0.00      N709 C  
ATOM    126  C   ILE A 522     127.034-328.056 199.868  1.00  0.00      N709 C  
ATOM    127  O   ILE A 522     127.042-328.872 200.812  1.00  0.00      N709 O  
ATOM    128  N   GLY A 523     128.258-327.615 199.305  1.00  0.00      N709 N  
ATOM    129  CA  GLY A 523     129.592-328.033 199.692  1.00  0.00      N709 C  
ATOM    130  C   GLY A 523     129.951-327.703 201.111  1.00  0.00      N709 C  
ATOM    131  O   GLY A 523     130.593-328.504 201.763  1.00  0.00      N709 O  
ATOM    132  N   MET A 524     129.570-326.493 201.675  1.00  0.00      N709 N  
ATOM    133  CA  MET A 524     129.990-326.155 203.008  1.00  0.00      N709 C  
ATOM    134  CB  MET A 524     130.200-324.586 203.256  1.00  0.00      N709 C  
ATOM    135  CG  MET A 524     131.281-323.872 202.309  1.00  0.00      N709 C  
ATOM    136  SD  MET A 524     132.963-324.476 202.616  1.00  0.00      N709 S  
ATOM    137  CE  MET A 524     133.666-323.637 201.154  1.00  0.00      N709 C  
ATOM    138  C   MET A 524     129.028-326.777 203.982  1.00  0.00      N709 C  
ATOM    139  O   MET A 524     129.328-327.167 205.098  1.00  0.00      N709 O  
ATOM    140  N   ALA A 525     127.785-326.989 203.596  1.00  0.00      N709 N  
ATOM    141  CA  ALA A 525     126.874-327.799 204.419  1.00  0.00      N709 C  
ATOM    142  CB  ALA A 525     125.465-327.738 203.811  1.00  0.00      N709 C  
ATOM    143  C   ALA A 525     127.360-329.316 204.466  1.00  0.00      N709 C  
ATOM    144  O   ALA A 525     127.258-329.973 205.455  1.00  0.00      N709 O  
ATOM    145  N   ASN A 526     127.831-329.933 203.332  1.00  0.00      N709 N  
ATOM    146  CA  ASN A 526     128.252-331.325 203.396  1.00  0.00      N709 C  
ATOM    147  CB  ASN A 526     128.296-331.860 201.962  1.00  0.00      N709 C  
ATOM    148  CG  ASN A 526     128.383-333.400 201.922  1.00  0.00      N709 C  
ATOM    149  OD1 ASN A 526     129.294-333.931 201.263  1.00  0.00      N709 O  
ATOM    150  ND2 ASN A 526     127.558-334.190 202.638  1.00  0.00      N709 N  
ATOM    151  C   ASN A 526     129.572-331.461 204.186  1.00  0.00      N709 C  
ATOM    152  O   ASN A 526     129.742-332.438 204.867  1.00  0.00      N709 O  
ATOM    153  N   LEU A 527     130.418-330.418 204.115  1.00  0.00      N709 N  
ATOM    154  CA  LEU A 527     131.623-330.241 204.890  1.00  0.00      N709 C  
ATOM    155  CB  LEU A 527     132.550-329.035 204.433  1.00  0.00      N709 C  
ATOM    156  CG  LEU A 527     134.017-328.984 205.011  1.00  0.00      N709 C  
ATOM    157  CD1 LEU A 527     134.761-330.274 204.765  1.00  0.00      N709 C  
ATOM    158  CD2 LEU A 527     134.784-327.764 204.391  1.00  0.00      N709 C  
ATOM    159  C   LEU A 527     131.513-330.303 206.348  1.00  0.00      N709 C  
ATOM    160  O   LEU A 527     132.094-331.062 207.102  1.00  0.00      N709 O  
ATOM    161  N   ILE A 528     130.642-329.422 206.879  1.00  0.00      N709 N  
ATOM    162  CA  ILE A 528     130.213-329.207 208.299  1.00  0.00      N709 C  
ATOM    163  CB  ILE A 528     129.199-328.068 208.372  1.00  0.00      N709 C  
ATOM    164  CG2 ILE A 528     128.278-328.139 209.544  1.00  0.00      N709 C  
ATOM    165  CG1 ILE A 528     129.964-326.745 208.391  1.00  0.00      N709 C  
ATOM    166  CD1 ILE A 528     129.124-325.483 208.264  1.00  0.00      N709 C  
ATOM    167  C   ILE A 528     129.610-330.486 208.908  1.00  0.00      N709 C  
ATOM    168  O   ILE A 528     129.901-330.839 210.061  1.00  0.00      N709 O  
ATOM    169  N   LEU A 529     128.779-331.232 208.109  1.00  0.00      N709 N  
ATOM    170  CA  LEU A 529     128.244-332.536 208.413  1.00  0.00      N709 C  
ATOM    171  CB  LEU A 529     127.208-332.963 207.311  1.00  0.00      N709 C  
ATOM    172  CG  LEU A 529     126.455-334.302 207.366  1.00  0.00      N709 C  
ATOM    173  CD1 LEU A 529     125.659-334.310 208.681  1.00  0.00      N709 C  
ATOM    174  CD2 LEU A 529     125.405-334.488 206.276  1.00  0.00      N709 C  
ATOM    175  C   LEU A 529     129.320-333.641 208.354  1.00  0.00      N709 C  
ATOM    176  O   LEU A 529     129.361-334.492 209.280  1.00  0.00      N709 O  
ATOM    177  N   GLN A 530     130.145-333.704 207.349  1.00  0.00      N709 N  
ATOM    178  CA  GLN A 530     131.316-334.562 207.396  1.00  0.00      N709 C  
ATOM    179  CB  GLN A 530     132.046-334.571 206.038  1.00  0.00      N709 C  
ATOM    180  CG  GLN A 530     131.288-335.379 204.926  1.00  0.00      N709 C  
ATOM    181  CD  GLN A 530     130.685-336.717 205.288  1.00  0.00      N709 C  
ATOM    182  OE1 GLN A 530     129.539-336.870 205.680  1.00  0.00      N709 O  
ATOM    183  NE2 GLN A 530     131.564-337.761 205.223  1.00  0.00      N709 N  
ATOM    184  C   GLN A 530     132.287-334.325 208.532  1.00  0.00      N709 C  
ATOM    185  O   GLN A 530     132.677-335.278 209.215  1.00  0.00      N709 O  
ATOM    186  N   ILE A 531     132.704-333.110 208.812  1.00  0.00      N709 N  
ATOM    187  CA  ILE A 531     133.570-332.753 209.915  1.00  0.00      N709 C  
ATOM    188  CB  ILE A 531     134.064-331.374 209.902  1.00  0.00      N709 C  
ATOM    189  CG2 ILE A 531     134.890-331.223 211.203  1.00  0.00      N709 C  
ATOM    190  CG1 ILE A 531     135.037-331.257 208.669  1.00  0.00      N709 C  
ATOM    191  CD1 ILE A 531     135.515-329.755 208.510  1.00  0.00      N709 C  
ATOM    192  C   ILE A 531     132.902-333.127 211.291  1.00  0.00      N709 C  
ATOM    193  O   ILE A 531     133.441-333.642 212.228  1.00  0.00      N709 O  
ATOM    194  N   GLY A 532     131.569-332.858 211.398  1.00  0.00      N709 N  
ATOM    195  CA  GLY A 532     130.667-333.305 212.477  1.00  0.00      N709 C  
ATOM    196  C   GLY A 532     130.825-334.721 213.005  1.00  0.00      N709 C  
ATOM    197  O   GLY A 532     130.994-334.874 214.233  1.00  0.00      N709 O  
ATOM    198  N   ASN A 533     130.847-335.751 212.107  1.00  0.00      N709 N  
ATOM    199  CA  ASN A 533     130.703-337.156 212.569  1.00  0.00      N709 C  
ATOM    200  CB  ASN A 533     130.449-337.951 211.242  1.00  0.00      N709 C  
ATOM    201  CG  ASN A 533     129.897-339.352 211.702  1.00  0.00      N709 C  
ATOM    202  OD1 ASN A 533     129.522-339.575 212.857  1.00  0.00      N709 O  
ATOM    203  ND2 ASN A 533     129.953-340.285 210.789  1.00  0.00      N709 N  
ATOM    204  C   ASN A 533     131.966-337.638 213.239  1.00  0.00      N709 C  
ATOM    205  O   ASN A 533     131.929-338.253 214.326  1.00  0.00      N709 O  
ATOM    206  N   ILE A 534     133.142-337.301 212.666  1.00  0.00      N709 N  
ATOM    207  CA  ILE A 534     134.391-337.629 213.303  1.00  0.00      N709 C  
ATOM    208  CB  ILE A 534     135.566-337.454 212.373  1.00  0.00      N709 C  
ATOM    209  CG2 ILE A 534     135.735-336.006 211.958  1.00  0.00      N709 C  
ATOM    210  CG1 ILE A 534     136.815-338.142 212.897  1.00  0.00      N709 C  
ATOM    211  CD1 ILE A 534     136.548-339.575 213.361  1.00  0.00      N709 C  
ATOM    212  C   ILE A 534     134.489-336.945 214.654  1.00  0.00      N709 C  
ATOM    213  O   ILE A 534     134.977-337.533 215.590  1.00  0.00      N709 O  
ATOM    214  N   ILE A 535     134.112-335.630 214.810  1.00  0.00      N709 N  
ATOM    215  CA  ILE A 535     134.044-334.871 216.100  1.00  0.00      N709 C  
ATOM    216  CB  ILE A 535     133.872-333.365 216.007  1.00  0.00      N709 C  
ATOM    217  CG2 ILE A 535     133.634-332.725 217.424  1.00  0.00      N709 C  
ATOM    218  CG1 ILE A 535     135.133-332.786 215.304  1.00  0.00      N709 C  
ATOM    219  CD1 ILE A 535     134.987-331.339 214.910  1.00  0.00      N709 C  
ATOM    220  C   ILE A 535     133.077-335.512 216.992  1.00  0.00      N709 C  
ATOM    221  O   ILE A 535     133.444-335.794 218.097  1.00  0.00      N709 O  
ATOM    222  N   SER A 536     131.856-335.893 216.537  1.00  0.00      N709 N  
ATOM    223  CA  SER A 536     130.901-336.624 217.395  1.00  0.00      N709 C  
ATOM    224  CB  SER A 536     129.491-336.882 216.800  1.00  0.00      N709 C  
ATOM    225  OG  SER A 536     128.608-337.434 217.780  1.00  0.00      N709 O  
ATOM    226  C   SER A 536     131.446-337.951 217.993  1.00  0.00      N709 C  
ATOM    227  O   SER A 536     131.313-338.166 219.195  1.00  0.00      N709 O  
ATOM    228  N   ILE A 537     132.105-338.727 217.136  1.00  0.00      N709 N  
ATOM    229  CA  ILE A 537     132.821-339.981 217.456  1.00  0.00      N709 C  
ATOM    230  CB  ILE A 537     132.995-340.766 216.213  1.00  0.00      N709 C  
ATOM    231  CG2 ILE A 537     133.928-341.990 216.511  1.00  0.00      N709 C  
ATOM    232  CG1 ILE A 537     131.552-341.287 215.713  1.00  0.00      N709 C  
ATOM    233  CD1 ILE A 537     131.619-341.923 214.341  1.00  0.00      N709 C  
ATOM    234  C   ILE A 537     134.090-339.774 218.308  1.00  0.00      N709 C  
ATOM    235  O   ILE A 537     134.327-340.495 219.288  1.00  0.00      N709 O  
ATOM    236  N   TRP A 538     134.843-338.705 218.080  1.00  0.00      N709 N  
ATOM    237  CA  TRP A 538     135.866-338.292 218.963  1.00  0.00      N709 C  
ATOM    238  CB  TRP A 538     136.739-337.224 218.195  1.00  0.00      N709 C  
ATOM    239  CG  TRP A 538     137.864-336.562 218.968  1.00  0.00      N709 C  
ATOM    240  CD1 TRP A 538     139.223-336.816 218.906  1.00  0.00      N709 C  
ATOM    241  NE1 TRP A 538     139.938-336.004 219.703  1.00  0.00      N709 N  
ATOM    242  CE2 TRP A 538     139.093-335.222 220.390  1.00  0.00      N709 C  
ATOM    243  CD2 TRP A 538     137.768-335.480 219.877  1.00  0.00      N709 C  
ATOM    244  CE3 TRP A 538     136.721-334.635 220.357  1.00  0.00      N709 C  
ATOM    245  CZ3 TRP A 538     136.999-333.795 221.400  1.00  0.00      N709 C  
ATOM    246  CZ2 TRP A 538     139.342-334.358 221.374  1.00  0.00      N709 C  
ATOM    247  CH2 TRP A 538     138.260-333.780 221.998  1.00  0.00      N709 C  
ATOM    248  C   TRP A 538     135.518-337.846 220.335  1.00  0.00      N709 C  
ATOM    249  O   TRP A 538     136.193-338.255 221.295  1.00  0.00      N709 O  
ATOM    250  N   VAL A 539     134.496-337.018 220.525  1.00  0.00      N709 N  
ATOM    251  CA  VAL A 539     133.997-336.559 221.776  1.00  0.00      N709 C  
ATOM    252  CB  VAL A 539     132.856-335.512 221.637  1.00  0.00      N709 C  
ATOM    253  CG1 VAL A 539     133.399-334.151 221.145  1.00  0.00      N709 C  
ATOM    254  CG2 VAL A 539     132.316-335.292 223.077  1.00  0.00      N709 C  
ATOM    255  C   VAL A 539     133.491-337.761 222.587  1.00  0.00      N709 C  
ATOM    256  O   VAL A 539     133.814-337.988 223.773  1.00  0.00      N709 O  
ATOM    257  N   SER A 540     132.807-338.686 221.951  1.00  0.00      N709 N  
ATOM    258  CA  SER A 540     132.345-340.041 222.495  1.00  0.00      N709 C  
ATOM    259  CB  SER A 540     131.563-340.924 221.483  1.00  0.00      N709 C  
ATOM    260  OG  SER A 540     130.644-340.155 220.765  1.00  0.00      N709 O  
ATOM    261  C   SER A 540     133.415-340.920 223.035  1.00  0.00      N709 C  
ATOM    262  O   SER A 540     133.356-341.345 224.176  1.00  0.00      N709 O  
ATOM    263  N   HIS A 541     134.526-341.008 222.299  1.00  0.00      N709 N  
ATOM    264  CA  HIS A 541     135.735-341.596 222.871  1.00  0.00      N709 C  
ATOM    265  CB  HIS A 541     136.854-341.940 221.920  1.00  0.00      N709 C  
ATOM    266  ND1 HIS A 541     135.558-342.884 219.937  1.00  0.00      N709 N  
ATOM    267  CG  HIS A 541     136.494-343.042 220.951  1.00  0.00      N709 C  
ATOM    268  CE1 HIS A 541     135.772-343.884 219.051  1.00  0.00      N709 C  
ATOM    269  NE2 HIS A 541     136.763-344.694 219.420  1.00  0.00      N709 N  
ATOM    270  CD2 HIS A 541     137.154-344.181 220.657  1.00  0.00      N709 C  
ATOM    271  C   HIS A 541     136.396-340.887 224.011  1.00  0.00      N709 C  
ATOM    272  O   HIS A 541     136.853-341.518 224.964  1.00  0.00      N709 O  
ATOM    273  N   SER A 542     136.552-339.554 223.986  1.00  0.00      N709 N  
ATOM    274  CA  SER A 542     137.115-338.780 225.096  1.00  0.00      N709 C  
ATOM    275  CB  SER A 542     137.302-337.246 224.646  1.00  0.00      N709 C  
ATOM    276  OG  SER A 542     138.034-336.464 225.572  1.00  0.00      N709 O  
ATOM    277  C   SER A 542     136.359-338.717 226.390  1.00  0.00      N709 C  
ATOM    278  O   SER A 542     136.984-338.692 227.477  1.00  0.00      N709 O  
ATOM    279  N   ILE A 543     134.958-338.643 226.408  1.00  0.00      N709 N  
ATOM    280  CA  ILE A 543     134.104-338.496 227.547  1.00  0.00      N709 C  
ATOM    281  CB  ILE A 543     132.606-338.142 227.271  1.00  0.00      N709 C  
ATOM    282  CG2 ILE A 543     132.651-336.662 226.701  1.00  0.00      N709 C  
ATOM    283  CG1 ILE A 543     131.880-339.222 226.461  1.00  0.00      N709 C  
ATOM    284  CD1 ILE A 543     130.522-338.737 225.852  1.00  0.00      N709 C  
ATOM    285  C   ILE A 543     134.118-339.771 228.415  1.00  0.00      N709 C  
ATOM    286  O   ILE A 543     133.715-339.814 229.598  1.00  0.00      N709 O  
ATOM    287  N   ILE A 544     134.607-341.005 227.916  1.00  0.00      N709 N  
ATOM    288  CA  ILE A 544     134.801-342.284 228.629  1.00  0.00      N709 C  
ATOM    289  CB  ILE A 544     133.837-343.288 228.007  1.00  0.00      N709 C  
ATOM    290  CG2 ILE A 544     134.398-343.852 226.634  1.00  0.00      N709 C  
ATOM    291  CG1 ILE A 544     133.521-344.476 228.979  1.00  0.00      N709 C  
ATOM    292  CD1 ILE A 544     132.367-345.358 228.458  1.00  0.00      N709 C  
ATOM    293  C   ILE A 544     136.197-342.627 228.694  1.00  0.00      N709 C  
ATOM    294  O   ILE A 544     136.615-343.686 229.187  1.00  0.00      N709 O  
ATOM    295  N   LEU A 545     137.148-341.754 228.256  1.00  0.00      N709 N  
ATOM    296  CA  LEU A 545     138.568-341.964 228.383  1.00  0.00      N709 C  
ATOM    297  CB  LEU A 545     139.322-340.811 227.683  1.00  0.00      N709 C  
ATOM    298  CG  LEU A 545     140.849-340.899 227.599  1.00  0.00      N709 C  
ATOM    299  CD1 LEU A 545     141.268-342.137 226.685  1.00  0.00      N709 C  
ATOM    300  CD2 LEU A 545     141.369-339.573 226.930  1.00  0.00      N709 C  
ATOM    301  C   LEU A 545     139.136-342.220 229.786  1.00  0.00      N709 C  
ATOM    302  O   LEU A 545     139.853-343.209 229.929  1.00  0.00      N709 O  
ATOM    303  N   GLY A 546     138.664-341.561 230.812  1.00  0.00      N709 N  
ATOM    304  CA  GLY A 546     139.106-341.781 232.151  1.00  0.00      N709 C  
ATOM    305  C   GLY A 546     138.619-342.939 232.838  1.00  0.00      N709 C  
ATOM    306  O   GLY A 546     139.420-343.697 233.458  1.00  0.00      N709 O  
ATOM    307  N   ASN A 547     137.343-343.207 232.570  1.00  0.00      N709 N  
ATOM    308  CA  ASN A 547     136.769-344.513 232.903  1.00  0.00      N709 C  
ATOM    309  CB  ASN A 547     135.269-344.530 232.678  1.00  0.00      N709 C  
ATOM    310  CG  ASN A 547     134.563-345.426 233.768  1.00  0.00      N709 C  
ATOM    311  OD1 ASN A 547     135.174-345.739 234.780  1.00  0.00      N709 O  
ATOM    312  ND2 ASN A 547     133.321-345.863 233.435  1.00  0.00      N709 N  
ATOM    313  C   ASN A 547     137.413-345.744 232.221  1.00  0.00      N709 C  
ATOM    314  O   ASN A 547     137.676-346.740 232.905  1.00  0.00      N709 O  
ATOM    315  N   SER A 548     137.641-345.596 230.902  1.00  0.00      N709 N  
ATOM    316  CA  SER A 548     138.221-346.712 230.116  1.00  0.00      N709 C  
ATOM    317  CB  SER A 548     138.264-346.331 228.632  1.00  0.00      N709 C  
ATOM    318  OG  SER A 548     136.925-346.221 228.161  1.00  0.00      N709 O  
ATOM    319  C   SER A 548     139.596-347.009 230.605  1.00  0.00      N709 C  
ATOM    320  O   SER A 548     140.014-348.145 230.887  1.00  0.00      N709 O  
ATOM    321  N   ASN A 549     140.427-345.993 230.775  1.00  0.00      N709 N  
ATOM    322  CA  ASN A 549     141.830-346.072 231.230  1.00  0.00      N709 C  
ATOM    323  CB  ASN A 549     142.415-344.707 231.237  1.00  0.00      N709 C  
ATOM    324  CG  ASN A 549     143.889-344.631 231.533  1.00  0.00      N709 C  
ATOM    325  OD1 ASN A 549     144.277-343.999 232.495  1.00  0.00      N709 O  
ATOM    326  ND2 ASN A 549     144.750-345.274 230.649  1.00  0.00      N709 N  
ATOM    327  C   ASN A 549     142.005-346.752 232.624  1.00  0.00      N709 C  
ATOM    328  O   ASN A 549     142.807-347.688 232.778  1.00  0.00      N709 O  
ATOM    329  N   GLN A 550     141.085-346.496 233.569  1.00  0.00      N709 N  
ATOM    330  CA  GLN A 550     141.060-347.175 234.829  1.00  0.00      N709 C  
ATOM    331  CB  GLN A 550     139.921-346.680 235.824  1.00  0.00      N709 C  
ATOM    332  CG  GLN A 550     140.262-345.324 236.449  1.00  0.00      N709 C  
ATOM    333  CD  GLN A 550     141.199-345.323 237.663  1.00  0.00      N709 C  
ATOM    334  OE1 GLN A 550     140.715-345.095 238.748  1.00  0.00      N709 O  
ATOM    335  NE2 GLN A 550     142.463-345.629 237.473  1.00  0.00      N709 N  
ATOM    336  C   GLN A 550     140.973-348.701 234.806  1.00  0.00      N709 C  
ATOM    337  O   GLN A 550     141.684-349.358 235.513  1.00  0.00      N709 O  
ATOM    338  N   ILE A 551     140.160-349.347 233.924  1.00  0.00      N709 N  
ATOM    339  CA  ILE A 551     140.032-350.788 233.833  1.00  0.00      N709 C  
ATOM    340  CB  ILE A 551     138.771-351.131 232.919  1.00  0.00      N709 C  
ATOM    341  CG2 ILE A 551     138.481-352.672 232.844  1.00  0.00      N709 C  
ATOM    342  CG1 ILE A 551     137.488-350.337 233.393  1.00  0.00      N709 C  
ATOM    343  CD1 ILE A 551     136.648-349.672 232.332  1.00  0.00      N709 C  
ATOM    344  C   ILE A 551     141.216-351.421 233.288  1.00  0.00      N709 C  
ATOM    345  O   ILE A 551     141.737-352.350 233.874  1.00  0.00      N709 O  
ATOM    346  N   GLU A 552     141.836-350.863 232.191  1.00  0.00      N709 N  
ATOM    347  CA  GLU A 552     143.041-351.421 231.553  1.00  0.00      N709 C  
ATOM    348  CB  GLU A 552     143.355-350.985 230.107  1.00  0.00      N709 C  
ATOM    349  CG  GLU A 552     142.244-351.403 229.069  1.00  0.00      N709 C  
ATOM    350  CD  GLU A 552     141.960-352.907 229.009  1.00  0.00      N709 C  
ATOM    351  OE1 GLU A 552     140.963-353.169 228.308  1.00  0.00      N709 O  
ATOM    352  OE2 GLU A 552     142.674-353.761 229.513  1.00  0.00      N709 O  
ATOM    353  C   GLU A 552     144.327-351.165 232.305  1.00  0.00      N709 C  
ATOM    354  O   GLU A 552     145.284-351.908 232.099  1.00  0.00      N709 O  
ATOM    355  N   THR A 553     144.253-350.232 233.265  1.00  0.00      N709 N  
ATOM    356  CA  THR A 553     145.332-349.947 234.237  1.00  0.00      N709 C  
ATOM    357  CB  THR A 553     145.619-348.482 234.583  1.00  0.00      N709 C  
ATOM    358  OG1 THR A 553     144.512-347.816 235.074  1.00  0.00      N709 O  
ATOM    359  CG2 THR A 553     146.046-347.728 233.341  1.00  0.00      N709 C  
ATOM    360  C   THR A 553     145.218-350.741 235.525  1.00  0.00      N709 C  
ATOM    361  O   THR A 553     146.126-350.699 236.326  1.00  0.00      N709 O  
ATOM    362  N   CYS A 554     144.142-351.540 235.763  1.00  0.00      N709 N  
ATOM    363  CA  CYS A 554     144.050-352.426 236.907  1.00  0.00      N709 C  
ATOM    364  CB  CYS A 554     142.626-352.431 237.581  1.00  0.00      N709 C  
ATOM    365  SG  CYS A 554     142.440-353.470 239.076  1.00  0.00      N709 S  
ATOM    366  C   CYS A 554     144.572-353.828 236.563  1.00  0.00      N709 C  
ATOM    367  O   CYS A 554     143.904-354.749 236.195  1.00  0.00      N709 O  
ATOM    368  N   ASN A 555     145.847-354.083 236.946  1.00  0.00      N709 N  
ATOM    369  CA  ASN A 555     146.441-355.418 236.843  1.00  0.00      N709 C  
ATOM    370  CB  ASN A 555     147.583-355.418 235.745  1.00  0.00      N709 C  
ATOM    371  CG  ASN A 555     146.835-355.568 234.422  1.00  0.00      N709 C  
ATOM    372  OD1 ASN A 555     146.220-356.632 234.116  1.00  0.00      N709 O  
ATOM    373  ND2 ASN A 555     146.834-354.536 233.589  1.00  0.00      N709 N  
ATOM    374  C   ASN A 555     147.012-355.825 238.193  1.00  0.00      N709 C  
ATOM    375  O   ASN A 555     147.744-356.833 238.205  1.00  0.00      N709 O  
ATOM    376  N   GLN A 556     146.606-355.222 239.342  1.00  0.00      N709 N  
ATOM    377  CA  GLN A 556     146.955-355.598 240.686  1.00  0.00      N709 C  
ATOM    378  CB  GLN A 556     146.635-354.553 241.796  1.00  0.00      N709 C  
ATOM    379  CG  GLN A 556     145.272-353.768 241.795  1.00  0.00      N709 C  
ATOM    380  CD  GLN A 556     145.243-352.632 240.793  1.00  0.00      N709 C  
ATOM    381  OE1 GLN A 556     145.848-352.591 239.748  1.00  0.00      N709 O  
ATOM    382  NE2 GLN A 556     144.346-351.617 241.069  1.00  0.00      N709 N  
ATOM    383  C   GLN A 556     146.337-357.011 241.112  1.00  0.00      N709 C  
ATOM    384  O   GLN A 556     146.985-357.819 241.780  1.00  0.00      N709 O  
ATOM    385  N   SER A 557     145.069-357.360 240.820  1.00  0.00      N709 N  
ATOM    386  CA  SER A 557     144.519-358.698 241.207  1.00  0.00      N709 C  
ATOM    387  CB  SER A 557     142.960-358.652 241.105  1.00  0.00      N709 C  
ATOM    388  OG  SER A 557     142.345-359.848 241.492  1.00  0.00      N709 O  
ATOM    389  C   SER A 557     145.078-359.870 240.316  1.00  0.00      N709 C  
ATOM    390  O   SER A 557     145.159-360.991 240.806  1.00  0.00      N709 O  
ATOM    391  N   VAL A 558     145.528-359.559 239.044  1.00  0.00      N709 N  
ATOM    392  CA  VAL A 558     145.986-360.384 237.979  1.00  0.00      N709 C  
ATOM    393  CB  VAL A 558     146.107-359.587 236.682  1.00  0.00      N709 C  
ATOM    394  CG1 VAL A 558     147.017-360.353 235.643  1.00  0.00      N709 C  
ATOM    395  CG2 VAL A 558     144.747-359.245 235.911  1.00  0.00      N709 C  
ATOM    396  C   VAL A 558     147.277-361.059 238.410  1.00  0.00      N709 C  
ATOM    397  O   VAL A 558     147.545-362.236 238.323  1.00  0.00      N709 O  
ATOM    398  N   ILE A 559     148.162-360.193 238.951  1.00  0.00      N709 N  
ATOM    399  CA  ILE A 559     149.456-360.612 239.529  1.00  0.00      N709 C  
ATOM    400  CB  ILE A 559     150.168-359.364 240.062  1.00  0.00      N709 C  
ATOM    401  CG2 ILE A 559     151.445-359.738 240.910  1.00  0.00      N709 C  
ATOM    402  CG1 ILE A 559     150.625-358.395 238.927  1.00  0.00      N709 C  
ATOM    403  CD1 ILE A 559     151.415-357.156 239.446  1.00  0.00      N709 C  
ATOM    404  C   ILE A 559     149.307-361.736 240.595  1.00  0.00      N709 C  
ATOM    405  O   ILE A 559     149.961-362.848 240.558  1.00  0.00      N709 O  
ATOM    406  N   THR A 560     148.441-361.494 241.568  1.00  0.00      N709 N  
ATOM    407  CA  THR A 560     148.176-362.450 242.646  1.00  0.00      N709 C  
ATOM    408  CB  THR A 560     147.306-361.874 243.746  1.00  0.00      N709 C  
ATOM    409  OG1 THR A 560     146.344-360.917 243.302  1.00  0.00      N709 O  
ATOM    410  CG2 THR A 560     148.228-361.101 244.702  1.00  0.00      N709 C  
ATOM    411  C   THR A 560     147.684-363.730 242.205  1.00  0.00      N709 C  
ATOM    412  O   THR A 560     148.104-364.764 242.731  1.00  0.00      N709 O  
ATOM    413  N   TYR A 561     146.603-363.763 241.313  1.00  0.00      N709 N  
ATOM    414  CA  TYR A 561     145.906-364.905 240.742  1.00  0.00      N709 C  
ATOM    415  CB  TYR A 561     144.722-364.303 239.950  1.00  0.00      N709 C  
ATOM    416  CG  TYR A 561     143.962-365.330 239.181  1.00  0.00      N709 C  
ATOM    417  CD1 TYR A 561     143.916-366.707 239.560  1.00  0.00      N709 C  
ATOM    418  CE1 TYR A 561     143.096-367.591 238.797  1.00  0.00      N709 C  
ATOM    419  CZ  TYR A 561     142.401-367.175 237.663  1.00  0.00      N709 C  
ATOM    420  OH  TYR A 561     141.527-368.099 236.895  1.00  0.00      N709 O  
ATOM    421  CD2 TYR A 561     143.326-364.936 238.048  1.00  0.00      N709 C  
ATOM    422  CE2 TYR A 561     142.585-365.814 237.246  1.00  0.00      N709 C  
ATOM    423  C   TYR A 561     146.889-365.808 240.004  1.00  0.00      N709 C  
ATOM    424  O   TYR A 561     147.070-366.942 240.355  1.00  0.00      N709 O  
ATOM    425  N   GLU A 562     147.752-365.241 239.183  1.00  0.00      N709 N  
ATOM    426  CA  GLU A 562     148.981-365.874 238.535  1.00  0.00      N709 C  
ATOM    427  CB  GLU A 562     149.528-364.894 237.466  1.00  0.00      N709 C  
ATOM    428  CG  GLU A 562     148.705-364.606 236.205  1.00  0.00      N709 C  
ATOM    429  CD  GLU A 562     147.936-365.829 235.647  1.00  0.00      N709 C  
ATOM    430  OE1 GLU A 562     146.718-365.988 235.842  1.00  0.00      N709 O  
ATOM    431  OE2 GLU A 562     148.574-366.639 234.907  1.00  0.00      N709 O  
ATOM    432  C   GLU A 562     150.025-366.442 239.434  1.00  0.00      N709 C  
ATOM    433  O   GLU A 562     150.503-367.520 239.274  1.00  0.00      N709 O  
ATOM    434  N   ASN A 563     150.348-365.720 240.528  1.00  0.00      N709 N  
ATOM    435  CA  ASN A 563     151.356-366.224 241.464  1.00  0.00      N709 C  
ATOM    436  CB  ASN A 563     151.926-365.084 242.332  1.00  0.00      N709 C  
ATOM    437  CG  ASN A 563     153.236-365.649 242.965  1.00  0.00      N709 C  
ATOM    438  OD1 ASN A 563     153.429-365.683 244.223  1.00  0.00      N709 O  
ATOM    439  ND2 ASN A 563     154.178-366.030 242.155  1.00  0.00      N709 N  
ATOM    440  C   ASN A 563     150.819-367.362 242.362  1.00  0.00      N709 C  
ATOM    441  O   ASN A 563     151.483-368.362 242.552  1.00  0.00      N709 O  
ATOM    442  N   ASN A 564     149.572-367.229 242.833  1.00  0.00      N709 N  
ATOM    443  CA  ASN A 564     148.864-368.345 243.505  1.00  0.00      N709 C  
ATOM    444  CB  ASN A 564     147.612-367.779 244.188  1.00  0.00      N709 C  
ATOM    445  CG  ASN A 564     147.947-366.770 245.325  1.00  0.00      N709 C  
ATOM    446  OD1 ASN A 564     148.988-366.853 246.013  1.00  0.00      N709 O  
ATOM    447  ND2 ASN A 564     147.012-365.823 245.542  1.00  0.00      N709 N  
ATOM    448  C   ASN A 564     148.536-369.518 242.583  1.00  0.00      N709 C  
ATOM    449  O   ASN A 564     148.649-370.637 243.067  1.00  0.00      N709 O  
ATOM    450  N   THR A 565     148.209-369.278 241.270  1.00  0.00      N709 N  
ATOM    451  CA  THR A 565     148.182-370.413 240.338  1.00  0.00      N709 C  
ATOM    452  CB  THR A 565     147.652-370.014 238.946  1.00  0.00      N709 C  
ATOM    453  OG1 THR A 565     146.346-370.458 238.776  1.00  0.00      N709 O  
ATOM    454  CG2 THR A 565     148.443-370.577 237.699  1.00  0.00      N709 C  
ATOM    455  C   THR A 565     149.466-371.167 240.212  1.00  0.00      N709 C  
ATOM    456  O   THR A 565     149.560-372.411 240.232  1.00  0.00      N709 O  
ATOM    457  N   TRP A 566     150.587-370.305 240.096  1.00  0.00      N709 N  
ATOM    458  CA  TRP A 566     151.994-370.858 240.068  1.00  0.00      N709 C  
ATOM    459  CB  TRP A 566     153.014-369.749 239.710  1.00  0.00      N709 C  
ATOM    460  CG  TRP A 566     154.493-370.011 239.693  1.00  0.00      N709 C  
ATOM    461  CD1 TRP A 566     155.229-370.371 238.587  1.00  0.00      N709 C  
ATOM    462  NE1 TRP A 566     156.542-370.534 238.992  1.00  0.00      N709 N  
ATOM    463  CE2 TRP A 566     156.737-370.176 240.258  1.00  0.00      N709 C  
ATOM    464  CD2 TRP A 566     155.367-369.794 240.725  1.00  0.00      N709 C  
ATOM    465  CE3 TRP A 566     155.259-369.268 242.020  1.00  0.00      N709 C  
ATOM    466  CZ3 TRP A 566     156.425-369.047 242.735  1.00  0.00      N709 C  
ATOM    467  CZ2 TRP A 566     157.829-370.074 241.052  1.00  0.00      N709 C  
ATOM    468  CH2 TRP A 566     157.709-369.505 242.281  1.00  0.00      N709 C  
ATOM    469  C   TRP A 566     152.361-371.721 241.298  1.00  0.00      N709 C  
ATOM    470  O   TRP A 566     152.877-372.839 241.189  1.00  0.00      N709 O  
ATOM    471  N   VAL A 567     152.034-371.256 242.527  1.00  0.00      N709 N  
ATOM    472  CA  VAL A 567     152.362-371.879 243.804  1.00  0.00      N709 C  
ATOM    473  CB  VAL A 567     151.779-371.029 245.018  1.00  0.00      N709 C  
ATOM    474  CG1 VAL A 567     151.873-371.806 246.365  1.00  0.00      N709 C  
ATOM    475  CG2 VAL A 567     152.642-369.757 245.275  1.00  0.00      N709 C  
ATOM    476  C   VAL A 567     151.677-373.215 243.855  1.00  0.00      N709 C  
ATOM    477  O   VAL A 567     152.201-374.244 244.330  1.00  0.00      N709 O  
ATOM    478  N   ASN A 568     150.360-373.194 243.552  1.00  0.00      N709 N  
ATOM    479  CA  ASN A 568     149.478-374.381 243.580  1.00  0.00      N709 C  
ATOM    480  CB  ASN A 568     148.118-373.770 243.167  1.00  0.00      N709 C  
ATOM    481  CG  ASN A 568     146.902-374.698 243.074  1.00  0.00      N709 C  
ATOM    482  OD1 ASN A 568     146.767-375.889 243.321  1.00  0.00      N709 O  
ATOM    483  ND2 ASN A 568     145.821-374.131 242.524  1.00  0.00      N709 N  
ATOM    484  C   ASN A 568     149.964-375.469 242.676  1.00  0.00      N709 C  
ATOM    485  O   ASN A 568     150.058-376.619 243.058  1.00  0.00      N709 O  
ATOM    486  N   GLN A 569     150.228-375.121 241.419  1.00  0.00      N709 N  
ATOM    487  CA  GLN A 569     150.750-376.143 240.529  1.00  0.00      N709 C  
ATOM    488  CB  GLN A 569     150.522-375.732 239.028  1.00  0.00      N709 C  
ATOM    489  CG  GLN A 569     148.968-375.605 238.718  1.00  0.00      N709 C  
ATOM    490  CD  GLN A 569     148.249-376.964 238.804  1.00  0.00      N709 C  
ATOM    491  OE1 GLN A 569     147.653-377.266 239.860  1.00  0.00      N709 O  
ATOM    492  NE2 GLN A 569     148.163-377.757 237.750  1.00  0.00      N709 N  
ATOM    493  C   GLN A 569     152.199-376.514 240.786  1.00  0.00      N709 C  
ATOM    494  O   GLN A 569     152.609-377.690 240.582  1.00  0.00      N709 O  
ATOM    495  N   THR A 570     153.029-375.636 241.348  1.00  0.00      N709 N  
ATOM    496  CA  THR A 570     154.294-376.064 241.800  1.00  0.00      N709 C  
ATOM    497  CB  THR A 570     155.232-375.021 242.326  1.00  0.00      N709 C  
ATOM    498  OG1 THR A 570     155.367-373.884 241.462  1.00  0.00      N709 O  
ATOM    499  CG2 THR A 570     156.678-375.418 242.553  1.00  0.00      N709 C  
ATOM    500  C   THR A 570     154.174-377.100 242.861  1.00  0.00      N709 C  
ATOM    501  O   THR A 570     154.867-378.112 242.906  1.00  0.00      N709 O  
ATOM    502  N   TYR A 571     153.273-376.930 243.827  1.00  0.00      N709 N  
ATOM    503  CA  TYR A 571     153.141-377.889 244.985  1.00  0.00      N709 C  
ATOM    504  CB  TYR A 571     152.312-377.225 246.079  1.00  0.00      N709 C  
ATOM    505  CG  TYR A 571     152.286-377.915 247.505  1.00  0.00      N709 C  
ATOM    506  CD1 TYR A 571     151.092-378.288 248.196  1.00  0.00      N709 C  
ATOM    507  CE1 TYR A 571     151.188-378.783 249.512  1.00  0.00      N709 C  
ATOM    508  CZ  TYR A 571     152.461-378.876 250.091  1.00  0.00      N709 C  
ATOM    509  OH  TYR A 571     152.511-379.327 251.462  1.00  0.00      N709 O  
ATOM    510  CD2 TYR A 571     153.501-378.010 248.092  1.00  0.00      N709 C  
ATOM    511  CE2 TYR A 571     153.634-378.586 249.424  1.00  0.00      N709 C  
ATOM    512  C   TYR A 571     152.584-379.299 244.562  1.00  0.00      N709 C  
ATOM    513  O   TYR A 571     152.947-380.362 245.090  1.00  0.00      N709 O  
ATOM    514  N   VAL A 572     151.796-379.384 243.474  1.00  0.00      N709 N  
ATOM    515  CA  VAL A 572     151.573-380.673 242.735  1.00  0.00      N709 C  
ATOM    516  CB  VAL A 572     150.624-380.431 241.656  1.00  0.00      N709 C  
ATOM    517  CG1 VAL A 572     150.389-381.689 240.777  1.00  0.00      N709 C  
ATOM    518  CG2 VAL A 572     149.222-380.008 242.222  1.00  0.00      N709 C  
ATOM    519  C   VAL A 572     152.913-381.299 242.162  1.00  0.00      N709 C  
ATOM    520  O   VAL A 572     153.107-382.501 242.310  1.00  0.00      N709 O  
ATOM    521  N   ASN A 573     153.787-380.487 241.557  1.00  0.00      N709 N  
ATOM    522  CA  ASN A 573     155.014-381.013 241.092  1.00  0.00      N709 C  
ATOM    523  CB  ASN A 573     155.759-379.991 240.156  1.00  0.00      N709 C  
ATOM    524  CG  ASN A 573     154.879-379.389 239.050  1.00  0.00      N709 C  
ATOM    525  OD1 ASN A 573     153.879-379.895 238.556  1.00  0.00      N709 O  
ATOM    526  ND2 ASN A 573     155.467-378.348 238.441  1.00  0.00      N709 N  
ATOM    527  C   ASN A 573     155.988-381.520 242.200  1.00  0.00      N709 C  
ATOM    528  O   ASN A 573     156.557-382.564 242.050  1.00  0.00      N709 O  
ATOM    529  N   ILE A 574     156.089-380.832 243.320  1.00  0.00      N709 N  
ATOM    530  CA  ILE A 574     156.778-381.241 244.535  1.00  0.00      N709 C  
ATOM    531  CB  ILE A 574     156.812-380.143 245.690  1.00  0.00      N709 C  
ATOM    532  CG2 ILE A 574     157.264-380.681 247.044  1.00  0.00      N709 C  
ATOM    533  CG1 ILE A 574     157.472-378.881 245.384  1.00  0.00      N709 C  
ATOM    534  CD1 ILE A 574     157.043-377.753 246.293  1.00  0.00      N709 C  
ATOM    535  C   ILE A 574     156.187-382.487 245.139  1.00  0.00      N709 C  
ATOM    536  O   ILE A 574     156.883-383.444 245.498  1.00  0.00      N709 O  
ATOM    537  N   SER A 575     154.808-382.492 245.183  1.00  0.00      N709 N  
ATOM    538  CA  SER A 575     154.038-383.593 245.664  1.00  0.00      N709 C  
ATOM    539  CB  SER A 575     152.507-383.377 245.775  1.00  0.00      N709 C  
ATOM    540  OG  SER A 575     152.111-382.334 246.678  1.00  0.00      N709 O  
ATOM    541  C   SER A 575     154.272-384.894 244.954  1.00  0.00      N709 C  
ATOM    542  O   SER A 575     154.506-385.921 245.584  1.00  0.00      N709 O  
ATOM    543  N   ASN A 576     154.238-384.802 243.594  1.00  0.00      N709 N  
ATOM    544  CA  ASN A 576     154.526-385.882 242.631  1.00  0.00      N709 C  
ATOM    545  CB  ASN A 576     154.021-385.471 241.214  1.00  0.00      N709 C  
ATOM    546  CG  ASN A 576     152.503-385.286 241.295  1.00  0.00      N709 C  
ATOM    547  OD1 ASN A 576     151.925-385.504 242.356  1.00  0.00      N709 O  
ATOM    548  ND2 ASN A 576     151.852-384.815 240.197  1.00  0.00      N709 N  
ATOM    549  C   ASN A 576     155.982-386.383 242.653  1.00  0.00      N709 C  
ATOM    550  O   ASN A 576     156.205-387.609 242.766  1.00  0.00      N709 O  
ATOM    551  N   THR A 577     156.985-385.470 242.699  1.00  0.00      N709 N  
ATOM    552  CA  THR A 577     158.378-385.773 242.871  1.00  0.00      N709 C  
ATOM    553  CB  THR A 577     159.106-384.552 242.894  1.00  0.00      N709 C  
ATOM    554  OG1 THR A 577     159.061-383.927 241.618  1.00  0.00      N709 O  
ATOM    555  CG2 THR A 577     160.564-384.681 243.443  1.00  0.00      N709 C  
ATOM    556  C   THR A 577     158.631-386.581 244.173  1.00  0.00      N709 C  
ATOM    557  O   THR A 577     159.350-387.553 244.086  1.00  0.00      N709 O  
ATOM    558  N   ASN A 578     158.069-386.187 245.278  1.00  0.00      N709 N  
ATOM    559  CA  ASN A 578     158.098-386.786 246.644  1.00  0.00      N709 C  
ATOM    560  CB  ASN A 578     157.493-385.876 247.792  1.00  0.00      N709 C  
ATOM    561  CG  ASN A 578     158.453-384.736 248.162  1.00  0.00      N709 C  
ATOM    562  OD1 ASN A 578     159.467-384.390 247.579  1.00  0.00      N709 O  
ATOM    563  ND2 ASN A 578     158.037-383.902 249.213  1.00  0.00      N709 N  
ATOM    564  C   ASN A 578     157.409-388.104 246.701  1.00  0.00      N709 C  
ATOM    565  O   ASN A 578     157.774-389.056 247.372  1.00  0.00      N709 O  
ATOM    566  N   PHE A 579     156.207-388.236 245.997  1.00  0.00      N709 N  
ATOM    567  CA  PHE A 579     155.429-389.510 245.897  1.00  0.00      N709 C  
ATOM    568  CB  PHE A 579     154.008-389.086 245.347  1.00  0.00      N709 C  
ATOM    569  CG  PHE A 579     153.058-390.278 245.496  1.00  0.00      N709 C  
ATOM    570  CD1 PHE A 579     152.346-390.823 244.468  1.00  0.00      N709 C  
ATOM    571  CE1 PHE A 579     151.350-391.810 244.566  1.00  0.00      N709 C  
ATOM    572  CZ  PHE A 579     151.135-392.319 245.888  1.00  0.00      N709 C  
ATOM    573  CD2 PHE A 579     152.735-390.710 246.794  1.00  0.00      N709 C  
ATOM    574  CE2 PHE A 579     151.761-391.692 246.972  1.00  0.00      N709 C  
ATOM    575  C   PHE A 579     156.014-390.565 244.954  1.00  0.00      N709 C  
ATOM    576  O   PHE A 579     155.721-391.722 245.084  1.00  0.00      N709 O  
ATOM    577  N   ALA A 580     156.937-390.125 244.038  1.00  0.00      N709 N  
ATOM    578  CA  ALA A 580     157.658-390.960 243.164  1.00  0.00      N709 C  
ATOM    579  CB  ALA A 580     157.769-390.179 241.794  1.00  0.00      N709 C  
ATOM    580  C   ALA A 580     159.058-391.369 243.586  1.00  0.00      N709 C  
ATOM    581  O   ALA A 580     159.448-392.503 243.467  1.00  0.00      N709 O  
ATOM    582  N   ALA A 581     159.702-390.389 244.296  1.00  0.00      N709 N  
ATOM    583  CA  ALA A 581     161.100-390.489 244.690  1.00  0.00      N709 C  
ATOM    584  CB  ALA A 581     161.662-389.057 244.929  1.00  0.00      N709 C  
ATOM    585  C   ALA A 581     161.144-391.199 246.060  1.00  0.00      N709 C  
ATOM    586  O   ALA A 581     162.180-391.640 246.549  1.00  0.00      N709 O  
ATOM    587  N   GLY A 582     160.021-391.172 246.875  1.00  0.00      N709 N  
ATOM    588  CA  GLY A 582     159.844-391.689 248.227  1.00  0.00      N709 C  
ATOM    589  C   GLY A 582     160.375-393.041 248.550  1.00  0.00      N709 C  
ATOM    590  O   GLY A 582     160.883-393.827 247.721  1.00  0.00      N709 O  
ATOM    591  N   GLN A 583     160.444-393.496 249.872  1.00  0.00      N709 N  
ATOM    592  CA  GLN A 583     160.928-394.809 250.310  1.00  0.00      N709 C  
ATOM    593  CB  GLN A 583     160.912-394.888 251.854  1.00  0.00      N709 C  
ATOM    594  CG  GLN A 583     161.844-393.926 252.682  1.00  0.00      N709 C  
ATOM    595  CD  GLN A 583     163.125-393.574 252.034  1.00  0.00      N709 C  
ATOM    596  OE1 GLN A 583     164.102-394.188 252.365  1.00  0.00      N709 O  
ATOM    597  NE2 GLN A 583     163.228-392.406 251.267  1.00  0.00      N709 N  
ATOM    598  C   GLN A 583     160.211-396.002 249.704  1.00  0.00      N709 C  
ATOM    599  O   GLN A 583     159.006-396.075 249.558  1.00  0.00      N709 O  
ATOM    600  N   SER A 584     160.992-396.968 249.205  1.00  0.00      N709 N  
ATOM    601  CA  SER A 584     160.335-398.256 248.778  1.00  0.00      N709 C  
ATOM    602  CB  SER A 584     161.371-399.182 248.092  1.00  0.00      N709 C  
ATOM    603  OG  SER A 584     161.883-398.337 247.054  1.00  0.00      N709 O  
ATOM    604  C   SER A 584     159.510-399.018 249.856  1.00  0.00      N709 C  
ATOM    605  O   SER A 584     159.842-399.025 251.079  1.00  0.00      N709 O  
ATOM    606  N   VAL A 585     158.391-399.696 249.492  1.00  0.00      N709 N  
ATOM    607  CA  VAL A 585     157.691-400.486 250.456  1.00  0.00      N709 C  
ATOM    608  CB  VAL A 585     156.249-400.866 250.097  1.00  0.00      N709 C  
ATOM    609  CG1 VAL A 585     156.342-401.913 249.002  1.00  0.00      N709 C  
ATOM    610  CG2 VAL A 585     155.347-401.329 251.233  1.00  0.00      N709 C  
ATOM    611  C   VAL A 585     158.466-401.748 250.979  1.00  0.00      N709 C  
ATOM    612  O   VAL A 585     158.988-402.645 250.295  1.00  0.00      N709 O  
ATOM    613  N   VAL A 586     158.612-401.712 252.350  1.00  0.00      N709 N  
ATOM    614  CA  VAL A 586     159.371-402.773 253.020  1.00  0.00      N709 C  
ATOM    615  CB  VAL A 586     160.258-402.084 254.061  1.00  0.00      N709 C  
ATOM    616  CG1 VAL A 586     160.746-403.018 255.159  1.00  0.00      N709 C  
ATOM    617  CG2 VAL A 586     161.452-401.288 253.369  1.00  0.00      N709 C  
ATOM    618  C   VAL A 586     158.276-403.657 253.670  1.00  0.00      N709 C  
ATOM    619  O   VAL A 586     158.471-404.857 253.918  1.00  0.00      N709 O  
ATOM    620  N   SER A 587     157.121-403.039 254.057  1.00  0.00      N709 N  
ATOM    621  CA  SER A 587     156.023-403.886 254.571  1.00  0.00      N709 C  
ATOM    622  CB  SER A 587     155.963-403.665 256.119  1.00  0.00      N709 C  
ATOM    623  OG  SER A 587     154.945-404.550 256.697  1.00  0.00      N709 O  
ATOM    624  C   SER A 587     154.717-403.620 253.854  1.00  0.00      N709 C  
ATOM    625  O   SER A 587     154.138-402.556 254.010  1.00  0.00      N709 O  
ATOM    626  N   VAL A 588     154.327-404.548 252.985  1.00  0.00      N709 N  
ATOM    627  CA  VAL A 588     153.177-404.558 252.126  1.00  0.00      N709 C  
ATOM    628  CB  VAL A 588     153.395-405.522 251.006  1.00  0.00      N709 C  
ATOM    629  CG1 VAL A 588     152.138-405.754 250.113  1.00  0.00      N709 C  
ATOM    630  CG2 VAL A 588     154.585-405.134 250.135  1.00  0.00      N709 C  
ATOM    631  C   VAL A 588     151.920-405.094 252.852  1.00  0.00      N709 C  
ATOM    632  O   VAL A 588     151.846-406.175 253.324  1.00  0.00      N709 O  
ATOM    633  N   LYS A 589     150.946-404.128 252.858  1.00  0.00      N709 N  
ATOM    634  CA  LYS A 589     149.548-404.170 253.384  1.00  0.00      N709 C  
ATOM    635  CB  LYS A 589     149.264-403.050 254.411  1.00  0.00      N709 C  
ATOM    636  CG  LYS A 589     150.379-402.753 255.435  1.00  0.00      N709 C  
ATOM    637  CD  LYS A 589     150.759-403.878 256.322  1.00  0.00      N709 C  
ATOM    638  CE  LYS A 589     152.053-403.552 257.160  1.00  0.00      N709 C  
ATOM    639  NZ  LYS A 589     152.409-404.692 257.999  1.00  0.00      N709 N  
ATOM    640  C   LYS A 589     148.686-403.984 252.173  1.00  0.00      N709 C  
ATOM    641  O   LYS A 589     148.838-403.016 251.373  1.00  0.00      N709 O  
ATOM    642  N   LEU A 590     147.697-404.927 251.876  1.00  0.00      N709 N  
ATOM    643  CA  LEU A 590     146.760-404.751 250.795  1.00  0.00      N709 C  
ATOM    644  CB  LEU A 590     146.533-406.078 250.038  1.00  0.00      N709 C  
ATOM    645  CG  LEU A 590     147.866-406.554 249.289  1.00  0.00      N709 C  
ATOM    646  CD1 LEU A 590     147.653-407.876 248.503  1.00  0.00      N709 C  
ATOM    647  CD2 LEU A 590     148.347-405.378 248.400  1.00  0.00      N709 C  
ATOM    648  C   LEU A 590     145.409-404.213 251.317  1.00  0.00      N709 C  
ATOM    649  O   LEU A 590     144.882-404.428 252.418  1.00  0.00      N709 O  
ATOM    650  N   ALA A 591     144.786-403.288 250.631  1.00  0.00      N709 N  
ATOM    651  CA  ALA A 591     143.636-402.498 251.128  1.00  0.00      N709 C  
ATOM    652  CB  ALA A 591     143.566-401.219 250.235  1.00  0.00      N709 C  
ATOM    653  C   ALA A 591     142.344-403.404 251.095  1.00  0.00      N709 C  
ATOM    654  O   ALA A 591     142.211-404.343 250.345  1.00  0.00      N709 O  
ATOM    655  N   GLY A 592     141.380-403.208 252.061  1.00  0.00      N709 N  
ATOM    656  CA  GLY A 592     140.266-404.078 252.289  1.00  0.00      N709 C  
ATOM    657  C   GLY A 592     140.426-404.506 253.796  1.00  0.00      N709 C  
ATOM    658  O   GLY A 592     141.527-404.821 254.210  1.00  0.00      N709 O  
ATOM    659  N   ASN A 593     139.303-404.396 254.497  1.00  0.00      N709 N  
ATOM    660  CA  ASN A 593     139.242-404.662 255.939  1.00  0.00      N709 C  
ATOM    661  CB  ASN A 593     139.140-403.410 256.829  1.00  0.00      N709 C  
ATOM    662  CG  ASN A 593     140.400-402.460 256.681  1.00  0.00      N709 C  
ATOM    663  OD1 ASN A 593     141.451-402.844 257.115  1.00  0.00      N709 O  
ATOM    664  ND2 ASN A 593     140.228-401.327 255.972  1.00  0.00      N709 N  
ATOM    665  C   ASN A 593     138.058-405.611 256.253  1.00  0.00      N709 C  
ATOM    666  O   ASN A 593     136.907-405.267 256.042  1.00  0.00      N709 O  
ATOM    667  N   SER A 594     138.298-406.841 256.757  1.00  0.00      N709 N  
ATOM    668  CA  SER A 594     137.333-407.903 257.187  1.00  0.00      N709 C  
ATOM    669  CB  SER A 594     136.768-407.644 258.642  1.00  0.00      N709 C  
ATOM    670  OG  SER A 594     137.811-407.375 259.564  1.00  0.00      N709 O  
ATOM    671  C   SER A 594     136.123-408.049 256.179  1.00  0.00      N709 C  
ATOM    672  O   SER A 594     134.993-408.083 256.555  1.00  0.00      N709 O  
ATOM    673  N   SER A 595     136.456-408.078 254.925  1.00  0.00      N709 N  
ATOM    674  CA  SER A 595     135.538-407.802 253.813  1.00  0.00      N709 C  
ATOM    675  CB  SER A 595     135.835-406.471 253.040  1.00  0.00      N709 C  
ATOM    676  OG  SER A 595     134.852-406.036 252.103  1.00  0.00      N709 O  
ATOM    677  C   SER A 595     135.529-408.983 252.852  1.00  0.00      N709 C  
ATOM    678  O   SER A 595     136.587-409.379 252.401  1.00  0.00      N709 O  
ATOM    679  N   LEU A 596     134.360-409.677 252.704  1.00  0.00      N709 N  
ATOM    680  CA  LEU A 596     134.198-410.886 252.002  1.00  0.00      N709 C  
ATOM    681  CB  LEU A 596     132.767-410.986 251.341  1.00  0.00      N709 C  
ATOM    682  CG  LEU A 596     132.421-409.980 250.343  1.00  0.00      N709 C  
ATOM    683  CD1 LEU A 596     133.404-409.850 249.186  1.00  0.00      N709 C  
ATOM    684  CD2 LEU A 596     131.034-410.186 249.800  1.00  0.00      N709 C  
ATOM    685  C   LEU A 596     134.531-412.020 253.016  1.00  0.00      N709 C  
ATOM    686  O   LEU A 596     135.474-412.807 252.841  1.00  0.00      N709 O  
ATOM    687  N   CYS A 597     133.835-412.028 254.143  1.00  0.00      N709 N  
ATOM    688  CA  CYS A 597     133.806-413.100 255.127  1.00  0.00      N709 C  
ATOM    689  CB  CYS A 597     133.654-412.538 256.567  1.00  0.00      N709 C  
ATOM    690  SG  CYS A 597     134.737-411.240 257.063  1.00  0.00      N709 S  
ATOM    691  C   CYS A 597     132.647-413.999 254.916  1.00  0.00      N709 C  
ATOM    692  O   CYS A 597     131.650-413.486 254.370  1.00  0.00      N709 O  
ATOM    693  N   PRO A 598     132.599-415.375 255.157  1.00  0.00      N709 N  
ATOM    694  CD  PRO A 598     131.384-416.170 255.267  1.00  0.00      N709 C  
ATOM    695  CA  PRO A 598     133.785-416.227 255.448  1.00  0.00      N709 C  
ATOM    696  CB  PRO A 598     133.144-417.141 256.484  1.00  0.00      N709 C  
ATOM    697  CG  PRO A 598     131.738-417.398 256.043  1.00  0.00      N709 C  
ATOM    698  C   PRO A 598     134.205-417.135 254.333  1.00  0.00      N709 C  
ATOM    699  O   PRO A 598     133.511-417.107 253.341  1.00  0.00      N709 O  
ATOM    700  N   VAL A 599     135.319-417.913 254.392  1.00  0.00      N709 N  
ATOM    701  CA  VAL A 599     135.703-418.781 253.266  1.00  0.00      N709 C  
ATOM    702  CB  VAL A 599     137.129-419.269 253.264  1.00  0.00      N709 C  
ATOM    703  CG1 VAL A 599     138.100-418.081 253.467  1.00  0.00      N709 C  
ATOM    704  CG2 VAL A 599     137.324-420.427 254.314  1.00  0.00      N709 C  
ATOM    705  C   VAL A 599     134.769-419.874 252.761  1.00  0.00      N709 C  
ATOM    706  O   VAL A 599     134.167-420.613 253.578  1.00  0.00      N709 O  
ATOM    707  N   SER A 600     134.612-420.018 251.434  1.00  0.00      N709 N  
ATOM    708  CA  SER A 600     133.440-420.674 250.837  1.00  0.00      N709 C  
ATOM    709  CB  SER A 600     132.858-419.780 249.756  1.00  0.00      N709 C  
ATOM    710  OG  SER A 600     133.744-419.335 248.782  1.00  0.00      N709 O  
ATOM    711  C   SER A 600     133.786-421.996 250.245  1.00  0.00      N709 C  
ATOM    712  O   SER A 600     132.901-422.809 249.922  1.00  0.00      N709 O  
ATOM    713  N   GLY A 601     135.100-422.370 250.205  1.00  0.00      N709 N  
ATOM    714  CA  GLY A 601     135.667-423.590 249.858  1.00  0.00      N709 C  
ATOM    715  C   GLY A 601     137.139-423.512 250.014  1.00  0.00      N709 C  
ATOM    716  O   GLY A 601     137.648-422.568 250.619  1.00  0.00      N709 O  
ATOM    717  N   TRP A 602     137.818-424.605 249.575  1.00  0.00      N709 N  
ATOM    718  CA  TRP A 602     139.170-424.905 249.995  1.00  0.00      N709 C  
ATOM    719  CB  TRP A 602     139.090-426.139 250.889  1.00  0.00      N709 C  
ATOM    720  CG  TRP A 602     138.229-425.846 252.092  1.00  0.00      N709 C  
ATOM    721  CD1 TRP A 602     136.971-426.267 252.412  1.00  0.00      N709 C  
ATOM    722  NE1 TRP A 602     136.532-425.640 253.489  1.00  0.00      N709 N  
ATOM    723  CE2 TRP A 602     137.519-424.905 254.048  1.00  0.00      N709 C  
ATOM    724  CD2 TRP A 602     138.644-425.004 253.150  1.00  0.00      N709 C  
ATOM    725  CE3 TRP A 602     139.821-424.365 253.522  1.00  0.00      N709 C  
ATOM    726  CZ3 TRP A 602     139.963-423.636 254.753  1.00  0.00      N709 C  
ATOM    727  CZ2 TRP A 602     137.536-424.130 255.241  1.00  0.00      N709 C  
ATOM    728  CH2 TRP A 602     138.804-423.586 255.562  1.00  0.00      N709 C  
ATOM    729  C   TRP A 602     139.986-425.162 248.676  1.00  0.00      N709 C  
ATOM    730  O   TRP A 602     139.595-426.014 247.876  1.00  0.00      N709 O  
ATOM    731  N   ALA A 603     141.139-424.537 248.469  1.00  0.00      N709 N  
ATOM    732  CA  ALA A 603     142.066-424.701 247.343  1.00  0.00      N709 C  
ATOM    733  CB  ALA A 603     142.120-423.480 246.509  1.00  0.00      N709 C  
ATOM    734  C   ALA A 603     143.371-425.161 247.843  1.00  0.00      N709 C  
ATOM    735  O   ALA A 603     143.653-424.918 249.031  1.00  0.00      N709 O  
ATOM    736  N   ILE A 604     144.057-425.926 246.978  1.00  0.00      N709 N  
ATOM    737  CA  ILE A 604     145.337-426.480 247.339  1.00  0.00      N709 C  
ATOM    738  CB  ILE A 604     145.730-427.589 246.269  1.00  0.00      N709 C  
ATOM    739  CG2 ILE A 604     145.994-426.892 244.894  1.00  0.00      N709 C  
ATOM    740  CG1 ILE A 604     147.005-428.418 246.749  1.00  0.00      N709 C  
ATOM    741  CD1 ILE A 604     146.879-429.475 247.868  1.00  0.00      N709 C  
ATOM    742  C   ILE A 604     146.346-425.376 247.633  1.00  0.00      N709 C  
ATOM    743  O   ILE A 604     146.443-424.400 246.923  1.00  0.00      N709 O  
ATOM    744  N   TYR A 605     147.157-425.437 248.691  1.00  0.00      N709 N  
ATOM    745  CA  TYR A 605     148.108-424.469 249.104  1.00  0.00      N709 C  
ATOM    746  CB  TYR A 605     147.883-424.236 250.636  1.00  0.00      N709 C  
ATOM    747  CG  TYR A 605     148.482-422.981 251.189  1.00  0.00      N709 C  
ATOM    748  CD1 TYR A 605     149.490-423.045 252.285  1.00  0.00      N709 C  
ATOM    749  CE1 TYR A 605     150.138-421.854 252.631  1.00  0.00      N709 C  
ATOM    750  CZ  TYR A 605     149.934-420.661 251.948  1.00  0.00      N709 C  
ATOM    751  OH  TYR A 605     150.513-419.500 252.438  1.00  0.00      N709 O  
ATOM    752  CD2 TYR A 605     148.235-421.688 250.559  1.00  0.00      N709 C  
ATOM    753  CE2 TYR A 605     148.961-420.603 250.972  1.00  0.00      N709 C  
ATOM    754  C   TYR A 605     149.516-425.014 248.717  1.00  0.00      N709 C  
ATOM    755  O   TYR A 605     150.250-424.419 247.860  1.00  0.00      N709 O  
ATOM    756  N   SER A 606     149.861-426.154 249.368  1.00  0.00      N709 N  
ATOM    757  CA  SER A 606     151.119-426.889 249.228  1.00  0.00      N709 C  
ATOM    758  CB  SER A 606     152.153-426.637 250.389  1.00  0.00      N709 C  
ATOM    759  OG  SER A 606     153.427-426.990 249.852  1.00  0.00      N709 O  
ATOM    760  C   SER A 606     151.052-428.380 249.069  1.00  0.00      N709 C  
ATOM    761  O   SER A 606     150.218-429.115 249.660  1.00  0.00      N709 O  
ATOM    762  N   LYS A 607     151.830-428.952 248.162  1.00  0.00      N709 N  
ATOM    763  CA  LYS A 607     151.859-430.388 247.720  1.00  0.00      N709 C  
ATOM    764  CB  LYS A 607     150.895-430.611 246.461  1.00  0.00      N709 C  
ATOM    765  CG  LYS A 607     150.153-431.900 246.479  1.00  0.00      N709 C  
ATOM    766  CD  LYS A 607     150.836-433.255 246.711  1.00  0.00      N709 C  
ATOM    767  CE  LYS A 607     151.524-433.911 245.467  1.00  0.00      N709 C  
ATOM    768  NZ  LYS A 607     152.242-435.143 245.714  1.00  0.00      N709 N  
ATOM    769  C   LYS A 607     153.294-430.649 247.366  1.00  0.00      N709 C  
ATOM    770  O   LYS A 607     153.642-430.875 246.197  1.00  0.00      N709 O  
ATOM    771  N   ASP A 608     154.171-430.432 248.319  1.00  0.00      N709 N  
ATOM    772  CA  ASP A 608     155.545-430.161 248.103  1.00  0.00      N709 C  
ATOM    773  CB  ASP A 608     156.334-429.640 249.393  1.00  0.00      N709 C  
ATOM    774  CG  ASP A 608     156.528-430.550 250.537  1.00  0.00      N709 C  
ATOM    775  OD1 ASP A 608     156.952-430.002 251.593  1.00  0.00      N709 O  
ATOM    776  OD2 ASP A 608     156.355-431.780 250.541  1.00  0.00      N709 O  
ATOM    777  C   ASP A 608     156.320-431.315 247.454  1.00  0.00      N709 C  
ATOM    778  O   ASP A 608     157.201-431.123 246.651  1.00  0.00      N709 O  
ATOM    779  N   ASN A 609     155.955-432.592 247.773  1.00  0.00      N709 N  
ATOM    780  CA  ASN A 609     156.586-433.808 247.141  1.00  0.00      N709 C  
ATOM    781  CB  ASN A 609     156.798-433.777 245.506  1.00  0.00      N709 C  
ATOM    782  CG  ASN A 609     155.572-433.624 244.708  1.00  0.00      N709 C  
ATOM    783  OD1 ASN A 609     154.645-434.456 244.687  1.00  0.00      N709 O  
ATOM    784  ND2 ASN A 609     155.578-432.500 243.981  1.00  0.00      N709 N  
ATOM    785  C   ASN A 609     157.898-434.136 247.845  1.00  0.00      N709 C  
ATOM    786  O   ASN A 609     158.717-434.810 247.220  1.00  0.00      N709 O  
ATOM    787  N   SER A 610     158.112-433.742 249.154  1.00  0.00      N709 N  
ATOM    788  CA  SER A 610     159.335-434.039 249.757  1.00  0.00      N709 C  
ATOM    789  CB  SER A 610     159.303-433.496 251.277  1.00  0.00      N709 C  
ATOM    790  OG  SER A 610     159.173-432.059 251.273  1.00  0.00      N709 O  
ATOM    791  C   SER A 610     159.842-435.465 249.848  1.00  0.00      N709 C  
ATOM    792  O   SER A 610     161.014-435.735 249.708  1.00  0.00      N709 O  
ATOM    793  N   VAL A 611     158.924-436.438 250.123  1.00  0.00      N709 N  
ATOM    794  CA  VAL A 611     159.214-437.863 250.301  1.00  0.00      N709 C  
ATOM    795  CB  VAL A 611     158.120-438.668 251.006  1.00  0.00      N709 C  
ATOM    796  CG1 VAL A 611     158.493-440.141 251.230  1.00  0.00      N709 C  
ATOM    797  CG2 VAL A 611     157.904-438.066 252.384  1.00  0.00      N709 C  
ATOM    798  C   VAL A 611     159.627-438.484 248.989  1.00  0.00      N709 C  
ATOM    799  O   VAL A 611     160.468-439.419 248.993  1.00  0.00      N709 O  
ATOM    800  N   ARG A 612     158.970-438.032 247.931  1.00  0.00      N709 N  
ATOM    801  CA  ARG A 612     159.316-438.409 246.532  1.00  0.00      N709 C  
ATOM    802  CB  ARG A 612     158.232-437.868 245.538  1.00  0.00      N709 C  
ATOM    803  CG  ARG A 612     158.282-438.315 244.034  1.00  0.00      N709 C  
ATOM    804  CD  ARG A 612     157.030-437.606 243.457  1.00  0.00      N709 C  
ATOM    805  NE  ARG A 612     156.986-437.762 241.946  1.00  0.00      N709 N  
ATOM    806  CZ  ARG A 612     156.611-438.836 241.316  1.00  0.00      N709 C  
ATOM    807  NH1 ARG A 612     156.180-439.868 241.949  1.00  0.00      N709 N  
ATOM    808  NH2 ARG A 612     156.604-438.836 239.989  1.00  0.00      N709 N  
ATOM    809  C   ARG A 612     160.723-438.028 246.178  1.00  0.00      N709 C  
ATOM    810  O   ARG A 612     161.555-438.730 245.588  1.00  0.00      N709 O  
ATOM    811  N   ILE A 613     161.087-436.766 246.649  1.00  0.00      N709 N  
ATOM    812  CA  ILE A 613     162.411-436.136 246.497  1.00  0.00      N709 C  
ATOM    813  CB  ILE A 613     162.231-434.648 246.645  1.00  0.00      N709 C  
ATOM    814  CG2 ILE A 613     163.679-434.107 246.528  1.00  0.00      N709 C  
ATOM    815  CG1 ILE A 613     161.275-434.199 245.572  1.00  0.00      N709 C  
ATOM    816  CD1 ILE A 613     161.004-432.668 245.582  1.00  0.00      N709 C  
ATOM    817  C   ILE A 613     163.384-436.819 247.368  1.00  0.00      N709 C  
ATOM    818  O   ILE A 613     164.522-437.042 246.964  1.00  0.00      N709 O  
ATOM    819  N   GLY A 614     162.916-437.306 248.527  1.00  0.00      N709 N  
ATOM    820  CA  GLY A 614     163.745-438.053 249.492  1.00  0.00      N709 C  
ATOM    821  C   GLY A 614     164.160-439.442 249.071  1.00  0.00      N709 C  
ATOM    822  O   GLY A 614     165.007-440.032 249.678  1.00  0.00      N709 O  
ATOM    823  N   SER A 615     163.561-439.987 247.954  1.00  0.00      N709 N  
ATOM    824  CA  SER A 615     164.011-441.247 247.486  1.00  0.00      N709 C  
ATOM    825  CB  SER A 615     163.188-441.756 246.215  1.00  0.00      N709 C  
ATOM    826  OG  SER A 615     163.545-442.960 245.522  1.00  0.00      N709 O  
ATOM    827  C   SER A 615     165.511-441.241 247.113  1.00  0.00      N709 C  
ATOM    828  O   SER A 615     166.297-442.130 247.462  1.00  0.00      N709 O  
ATOM    829  N   LYS A 616     165.859-440.177 246.414  1.00  0.00      N709 N  
ATOM    830  CA  LYS A 616     167.219-439.890 245.964  1.00  0.00      N709 C  
ATOM    831  CB  LYS A 616     167.262-439.349 244.546  1.00  0.00      N709 C  
ATOM    832  CG  LYS A 616     168.573-438.741 244.083  1.00  0.00      N709 C  
ATOM    833  CD  LYS A 616     168.825-438.937 242.563  1.00  0.00      N709 C  
ATOM    834  CE  LYS A 616     169.842-438.102 241.818  1.00  0.00      N709 C  
ATOM    835  NZ  LYS A 616     171.210-438.228 242.271  1.00  0.00      N709 N  
ATOM    836  C   LYS A 616     167.884-438.854 246.854  1.00  0.00      N709 C  
ATOM    837  O   LYS A 616     168.983-439.055 247.375  1.00  0.00      N709 O  
ATOM    838  N   GLY A 617     167.283-437.689 246.931  1.00  0.00      N709 N  
ATOM    839  CA  GLY A 617     167.870-436.521 247.546  1.00  0.00      N709 C  
ATOM    840  C   GLY A 617     168.035-436.562 249.048  1.00  0.00      N709 C  
ATOM    841  O   GLY A 617     167.445-437.461 249.605  1.00  0.00      N709 O  
ATOM    842  N   ASP A 618     168.776-435.607 249.688  1.00  0.00      N709 N  
ATOM    843  CA  ASP A 618     168.948-435.497 251.132  1.00  0.00      N709 C  
ATOM    844  CB  ASP A 618     170.316-434.862 251.532  1.00  0.00      N709 C  
ATOM    845  CG  ASP A 618     171.448-435.697 251.121  1.00  0.00      N709 C  
ATOM    846  OD1 ASP A 618     172.445-435.117 250.730  1.00  0.00      N709 O  
ATOM    847  OD2 ASP A 618     171.373-436.968 251.184  1.00  0.00      N709 O  
ATOM    848  C   ASP A 618     167.853-434.686 251.762  1.00  0.00      N709 C  
ATOM    849  O   ASP A 618     167.820-433.449 251.804  1.00  0.00      N709 O  
ATOM    850  N   VAL A 619     166.853-435.383 252.313  1.00  0.00      N709 N  
ATOM    851  CA  VAL A 619     165.575-434.847 252.883  1.00  0.00      N709 C  
ATOM    852  CB  VAL A 619     164.474-435.058 251.920  1.00  0.00      N709 C  
ATOM    853  CG1 VAL A 619     163.270-434.431 252.477  1.00  0.00      N709 C  
ATOM    854  CG2 VAL A 619     164.766-434.544 250.436  1.00  0.00      N709 C  
ATOM    855  C   VAL A 619     165.369-435.561 254.200  1.00  0.00      N709 C  
ATOM    856  O   VAL A 619     165.477-436.788 254.373  1.00  0.00      N709 O  
ATOM    857  N   PHE A 620     165.154-434.816 255.280  1.00  0.00      N709 N  
ATOM    858  CA  PHE A 620     164.810-435.361 256.528  1.00  0.00      N709 C  
ATOM    859  CB  PHE A 620     164.395-434.274 257.568  1.00  0.00      N709 C  
ATOM    860  CG  PHE A 620     165.537-433.486 257.975  1.00  0.00      N709 C  
ATOM    861  CD1 PHE A 620     166.655-434.125 258.631  1.00  0.00      N709 C  
ATOM    862  CE1 PHE A 620     167.829-433.360 258.910  1.00  0.00      N709 C  
ATOM    863  CZ  PHE A 620     167.861-431.994 258.648  1.00  0.00      N709 C  
ATOM    864  CD2 PHE A 620     165.603-432.111 257.712  1.00  0.00      N709 C  
ATOM    865  CE2 PHE A 620     166.709-431.410 258.060  1.00  0.00      N709 C  
ATOM    866  C   PHE A 620     163.645-436.373 256.556  1.00  0.00      N709 C  
ATOM    867  O   PHE A 620     162.671-436.260 255.795  1.00  0.00      N709 O  
ATOM    868  N   VAL A 621     163.720-437.318 257.526  1.00  0.00      N709 N  
ATOM    869  CA  VAL A 621     162.490-438.018 257.876  1.00  0.00      N709 C  
ATOM    870  CB  VAL A 621     162.805-439.241 258.751  1.00  0.00      N709 C  
ATOM    871  CG1 VAL A 621     161.538-439.902 259.420  1.00  0.00      N709 C  
ATOM    872  CG2 VAL A 621     163.798-440.161 258.001  1.00  0.00      N709 C  
ATOM    873  C   VAL A 621     161.599-437.056 258.709  1.00  0.00      N709 C  
ATOM    874  O   VAL A 621     162.004-436.480 259.716  1.00  0.00      N709 O  
ATOM    875  N   ILE A 622     160.425-436.822 258.220  1.00  0.00      N709 N  
ATOM    876  CA  ILE A 622     159.470-435.835 258.786  1.00  0.00      N709 C  
ATOM    877  CB  ILE A 622     158.559-435.190 257.757  1.00  0.00      N709 C  
ATOM    878  CG2 ILE A 622     157.604-434.199 258.357  1.00  0.00      N709 C  
ATOM    879  CG1 ILE A 622     159.328-434.404 256.630  1.00  0.00      N709 C  
ATOM    880  CD1 ILE A 622     159.986-433.152 257.003  1.00  0.00      N709 C  
ATOM    881  C   ILE A 622     158.617-436.536 259.937  1.00  0.00      N709 C  
ATOM    882  O   ILE A 622     157.846-437.505 259.753  1.00  0.00      N709 O  
ATOM    883  N   ARG A 623     158.696-436.167 261.185  1.00  0.00      N709 N  
ATOM    884  CA  ARG A 623     157.867-436.632 262.303  1.00  0.00      N709 C  
ATOM    885  CB  ARG A 623     158.574-437.523 263.309  1.00  0.00      N709 C  
ATOM    886  CG  ARG A 623     158.933-438.883 262.673  1.00  0.00      N709 C  
ATOM    887  CD  ARG A 623     157.793-439.779 262.316  1.00  0.00      N709 C  
ATOM    888  NE  ARG A 623     156.907-439.970 263.509  1.00  0.00      N709 N  
ATOM    889  CZ  ARG A 623     157.129-440.931 264.385  1.00  0.00      N709 C  
ATOM    890  NH1 ARG A 623     158.128-441.732 264.372  1.00  0.00      N709 N  
ATOM    891  NH2 ARG A 623     156.416-440.771 265.456  1.00  0.00      N709 N  
ATOM    892  C   ARG A 623     157.098-435.541 263.017  1.00  0.00      N709 C  
ATOM    893  O   ARG A 623     157.614-434.549 263.508  1.00  0.00      N709 O  
ATOM    894  N   GLU A 624     155.737-435.699 262.969  1.00  0.00      N709 N  
ATOM    895  CA  GLU A 624     154.736-434.832 263.488  1.00  0.00      N709 C  
ATOM    896  CB  GLU A 624     154.599-435.086 264.979  1.00  0.00      N709 C  
ATOM    897  CG  GLU A 624     153.824-436.494 265.278  1.00  0.00      N709 C  
ATOM    898  CD  GLU A 624     154.707-437.739 264.992  1.00  0.00      N709 C  
ATOM    899  OE1 GLU A 624     155.652-438.029 265.858  1.00  0.00      N709 O  
ATOM    900  OE2 GLU A 624     154.721-438.393 263.905  1.00  0.00      N709 O  
ATOM    901  C   GLU A 624     154.744-433.380 263.010  1.00  0.00      N709 C  
ATOM    902  O   GLU A 624     155.124-432.497 263.768  1.00  0.00      N709 O  
ATOM    903  N   PRO A 625     154.552-433.083 261.720  1.00  0.00      N709 N  
ATOM    904  CD  PRO A 625     154.108-434.045 260.660  1.00  0.00      N709 C  
ATOM    905  CA  PRO A 625     154.809-431.698 261.153  1.00  0.00      N709 C  
ATOM    906  CB  PRO A 625     154.673-431.908 259.646  1.00  0.00      N709 C  
ATOM    907  CG  PRO A 625     153.819-433.167 259.423  1.00  0.00      N709 C  
ATOM    908  C   PRO A 625     153.941-430.601 261.634  1.00  0.00      N709 C  
ATOM    909  O   PRO A 625     152.853-430.829 262.193  1.00  0.00      N709 O  
ATOM    910  N   PHE A 626     154.242-429.325 261.473  1.00  0.00      N709 N  
ATOM    911  CA  PHE A 626     153.217-428.262 261.717  1.00  0.00      N709 C  
ATOM    912  CB  PHE A 626     152.815-427.780 263.182  1.00  0.00      N709 C  
ATOM    913  CG  PHE A 626     153.894-427.437 264.047  1.00  0.00      N709 C  
ATOM    914  CD1 PHE A 626     154.100-426.043 264.316  1.00  0.00      N709 C  
ATOM    915  CE1 PHE A 626     155.170-425.707 265.193  1.00  0.00      N709 C  
ATOM    916  CZ  PHE A 626     155.973-426.661 265.735  1.00  0.00      N709 C  
ATOM    917  CD2 PHE A 626     154.700-428.413 264.675  1.00  0.00      N709 C  
ATOM    918  CE2 PHE A 626     155.738-428.019 265.454  1.00  0.00      N709 C  
ATOM    919  C   PHE A 626     153.751-427.034 260.933  1.00  0.00      N709 C  
ATOM    920  O   PHE A 626     154.876-427.060 260.347  1.00  0.00      N709 O  
ATOM    921  N   ILE A 627     152.945-425.950 260.835  1.00  0.00      N709 N  
ATOM    922  CA  ILE A 627     153.106-424.928 259.812  1.00  0.00      N709 C  
ATOM    923  CB  ILE A 627     152.236-425.095 258.543  1.00  0.00      N709 C  
ATOM    924  CG2 ILE A 627     152.547-424.005 257.505  1.00  0.00      N709 C  
ATOM    925  CG1 ILE A 627     152.623-426.419 257.921  1.00  0.00      N709 C  
ATOM    926  CD1 ILE A 627     151.856-426.728 256.645  1.00  0.00      N709 C  
ATOM    927  C   ILE A 627     152.900-423.647 260.463  1.00  0.00      N709 C  
ATOM    928  O   ILE A 627     152.092-423.499 261.328  1.00  0.00      N709 O  
ATOM    929  N   SER A 628     153.641-422.570 260.021  1.00  0.00      N709 N  
ATOM    930  CA  SER A 628     153.280-421.237 260.474  1.00  0.00      N709 C  
ATOM    931  CB  SER A 628     153.611-420.954 262.001  1.00  0.00      N709 C  
ATOM    932  OG  SER A 628     153.561-419.574 262.306  1.00  0.00      N709 O  
ATOM    933  C   SER A 628     153.821-420.223 259.469  1.00  0.00      N709 C  
ATOM    934  O   SER A 628     154.768-420.544 258.711  1.00  0.00      N709 O  
ATOM    935  N   CYS A 629     153.360-418.905 259.361  1.00  0.00      N709 N  
ATOM    936  CA  CYS A 629     153.999-417.884 258.518  1.00  0.00      N709 C  
ATOM    937  CB  CYS A 629     153.138-417.477 257.334  1.00  0.00      N709 C  
ATOM    938  SG  CYS A 629     152.616-418.937 256.382  1.00  0.00      N709 S  
ATOM    939  C   CYS A 629     154.253-416.603 259.305  1.00  0.00      N709 C  
ATOM    940  O   CYS A 629     153.485-416.165 260.190  1.00  0.00      N709 O  
ATOM    941  N   SER A 630     155.342-415.885 258.918  1.00  0.00      N709 N  
ATOM    942  CA  SER A 630     155.510-414.417 259.098  1.00  0.00      N709 C  
ATOM    943  CB  SER A 630     157.002-414.151 259.366  1.00  0.00      N709 C  
ATOM    944  OG  SER A 630     157.719-414.305 258.131  1.00  0.00      N709 O  
ATOM    945  C   SER A 630     154.966-413.718 257.801  1.00  0.00      N709 C  
ATOM    946  O   SER A 630     154.697-414.402 256.830  1.00  0.00      N709 O  
ATOM    947  N   PRO A 631     154.811-412.421 257.686  1.00  0.00      N709 N  
ATOM    948  CD  PRO A 631     154.818-411.539 258.858  1.00  0.00      N709 C  
ATOM    949  CA  PRO A 631     154.376-411.751 256.500  1.00  0.00      N709 C  
ATOM    950  CB  PRO A 631     154.123-410.247 256.984  1.00  0.00      N709 C  
ATOM    951  CG  PRO A 631     153.799-410.523 258.421  1.00  0.00      N709 C  
ATOM    952  C   PRO A 631     155.412-411.724 255.450  1.00  0.00      N709 C  
ATOM    953  O   PRO A 631     155.084-411.562 254.292  1.00  0.00      N709 O  
ATOM    954  N   LEU A 632     156.719-411.862 255.760  1.00  0.00      N709 N  
ATOM    955  CA  LEU A 632     157.655-412.237 254.774  1.00  0.00      N709 C  
ATOM    956  CB  LEU A 632     159.038-411.815 255.381  1.00  0.00      N709 C  
ATOM    957  CG  LEU A 632     159.221-410.411 256.049  1.00  0.00      N709 C  
ATOM    958  CD1 LEU A 632     160.672-410.074 256.198  1.00  0.00      N709 C  
ATOM    959  CD2 LEU A 632     158.598-409.255 255.315  1.00  0.00      N709 C  
ATOM    960  C   LEU A 632     157.778-413.723 254.293  1.00  0.00      N709 C  
ATOM    961  O   LEU A 632     158.118-414.024 253.162  1.00  0.00      N709 O  
ATOM    962  N   GLU A 633     157.590-414.724 255.155  1.00  0.00      N709 N  
ATOM    963  CA  GLU A 633     158.050-416.029 254.838  1.00  0.00      N709 C  
ATOM    964  CB  GLU A 633     159.520-416.276 255.150  1.00  0.00      N709 C  
ATOM    965  CG  GLU A 633     159.954-417.720 255.388  1.00  0.00      N709 C  
ATOM    966  CD  GLU A 633     161.502-417.825 255.604  1.00  0.00      N709 C  
ATOM    967  OE1 GLU A 633     162.229-417.555 254.643  1.00  0.00      N709 O  
ATOM    968  OE2 GLU A 633     161.918-417.860 256.826  1.00  0.00      N709 O  
ATOM    969  C   GLU A 633     157.068-416.939 255.603  1.00  0.00      N709 C  
ATOM    970  O   GLU A 633     156.890-416.809 256.819  1.00  0.00      N709 O  
ATOM    971  N   CYS A 634     156.591-418.103 254.971  1.00  0.00      N709 N  
ATOM    972  CA  CYS A 634     155.978-419.150 255.602  1.00  0.00      N709 C  
ATOM    973  CB  CYS A 634     154.824-419.778 254.714  1.00  0.00      N709 C  
ATOM    974  SG  CYS A 634     153.316-418.734 254.526  1.00  0.00      N709 S  
ATOM    975  C   CYS A 634     156.988-420.242 255.871  1.00  0.00      N709 C  
ATOM    976  O   CYS A 634     157.957-420.382 255.109  1.00  0.00      N709 O  
ATOM    977  N   ARG A 635     156.851-421.005 256.933  1.00  0.00      N709 N  
ATOM    978  CA  ARG A 635     157.781-422.111 257.182  1.00  0.00      N709 C  
ATOM    979  CB  ARG A 635     158.770-421.651 258.348  1.00  0.00      N709 C  
ATOM    980  CG  ARG A 635     159.487-420.356 258.025  1.00  0.00      N709 C  
ATOM    981  CD  ARG A 635     160.599-419.845 259.054  1.00  0.00      N709 C  
ATOM    982  NE  ARG A 635     161.680-420.924 259.204  1.00  0.00      N709 N  
ATOM    983  CZ  ARG A 635     162.756-421.055 258.458  1.00  0.00      N709 C  
ATOM    984  NH1 ARG A 635     163.093-420.164 257.572  1.00  0.00      N709 N  
ATOM    985  NH2 ARG A 635     163.754-421.930 258.652  1.00  0.00      N709 N  
ATOM    986  C   ARG A 635     157.079-423.368 257.676  1.00  0.00      N709 C  
ATOM    987  O   ARG A 635     156.007-423.372 258.334  1.00  0.00      N709 O  
ATOM    988  N   THR A 636     157.658-424.570 257.447  1.00  0.00      N709 N  
ATOM    989  CA  THR A 636     157.258-425.798 258.100  1.00  0.00      N709 C  
ATOM    990  CB  THR A 636     157.319-427.058 257.138  1.00  0.00      N709 C  
ATOM    991  OG1 THR A 636     157.041-428.321 257.708  1.00  0.00      N709 O  
ATOM    992  CG2 THR A 636     158.718-427.194 256.661  1.00  0.00      N709 C  
ATOM    993  C   THR A 636     158.183-426.017 259.267  1.00  0.00      N709 C  
ATOM    994  O   THR A 636     159.405-425.679 259.254  1.00  0.00      N709 O  
ATOM    995  N   PHE A 637     157.635-426.624 260.332  1.00  0.00      N709 N  
ATOM    996  CA  PHE A 637     158.363-427.000 261.526  1.00  0.00      N709 C  
ATOM    997  CB  PHE A 637     157.550-426.240 262.648  1.00  0.00      N709 C  
ATOM    998  CG  PHE A 637     157.740-424.767 262.698  1.00  0.00      N709 C  
ATOM    999  CD1 PHE A 637     157.004-423.891 261.931  1.00  0.00      N709 C  
ATOM   1000  CE1 PHE A 637     157.335-422.539 261.840  1.00  0.00      N709 C  
ATOM   1001  CZ  PHE A 637     158.447-422.059 262.494  1.00  0.00      N709 C  
ATOM   1002  CD2 PHE A 637     158.966-424.326 263.310  1.00  0.00      N709 C  
ATOM   1003  CE2 PHE A 637     159.236-422.948 263.244  1.00  0.00      N709 C  
ATOM   1004  C   PHE A 637     158.238-428.467 261.757  1.00  0.00      N709 C  
ATOM   1005  O   PHE A 637     157.186-429.124 261.552  1.00  0.00      N709 O  
ATOM   1006  N   PHE A 638     159.312-429.140 262.097  1.00  0.00      N709 N  
ATOM   1007  CA  PHE A 638     159.260-430.635 262.158  1.00  0.00      N709 C  
ATOM   1008  CB  PHE A 638     159.472-431.443 260.803  1.00  0.00      N709 C  
ATOM   1009  CG  PHE A 638     160.748-431.030 260.089  1.00  0.00      N709 C  
ATOM   1010  CD1 PHE A 638     160.740-429.865 259.324  1.00  0.00      N709 C  
ATOM   1011  CE1 PHE A 638     161.905-429.290 258.895  1.00  0.00      N709 C  
ATOM   1012  CZ  PHE A 638     163.208-429.926 259.147  1.00  0.00      N709 C  
ATOM   1013  CD2 PHE A 638     162.009-431.576 260.432  1.00  0.00      N709 C  
ATOM   1014  CE2 PHE A 638     163.211-431.047 259.940  1.00  0.00      N709 C  
ATOM   1015  C   PHE A 638     160.076-431.267 263.240  1.00  0.00      N709 C  
ATOM   1016  O   PHE A 638     161.171-430.690 263.547  1.00  0.00      N709 O  
ATOM   1017  N   LEU A 639     159.589-432.330 263.904  1.00  0.00      N709 N  
ATOM   1018  CA  LEU A 639     160.352-433.034 264.911  1.00  0.00      N709 C  
ATOM   1019  CB  LEU A 639     159.522-433.521 266.151  1.00  0.00      N709 C  
ATOM   1020  CG  LEU A 639     158.819-432.393 266.953  1.00  0.00      N709 C  
ATOM   1021  CD1 LEU A 639     157.904-433.081 268.005  1.00  0.00      N709 C  
ATOM   1022  CD2 LEU A 639     159.738-431.315 267.552  1.00  0.00      N709 C  
ATOM   1023  C   LEU A 639     161.227-434.197 264.333  1.00  0.00      N709 C  
ATOM   1024  O   LEU A 639     160.770-435.045 263.493  1.00  0.00      N709 O  
ATOM   1025  N   THR A 640     162.537-434.247 264.647  1.00  0.00      N709 N  
ATOM   1026  CA  THR A 640     163.454-435.239 264.032  1.00  0.00      N709 C  
ATOM   1027  CB  THR A 640     163.858-434.803 262.645  1.00  0.00      N709 C  
ATOM   1028  OG1 THR A 640     164.786-435.711 262.049  1.00  0.00      N709 O  
ATOM   1029  CG2 THR A 640     164.569-433.496 262.721  1.00  0.00      N709 C  
ATOM   1030  C   THR A 640     164.658-435.385 264.972  1.00  0.00      N709 C  
ATOM   1031  O   THR A 640     164.867-434.595 265.848  1.00  0.00      N709 O  
ATOM   1032  N   GLN A 641     165.401-436.455 264.883  1.00  0.00      N709 N  
ATOM   1033  CA  GLN A 641     166.663-436.598 265.576  1.00  0.00      N709 C  
ATOM   1034  CB  GLN A 641     166.781-438.109 266.031  1.00  0.00      N709 C  
ATOM   1035  CG  GLN A 641     165.751-438.545 267.149  1.00  0.00      N709 C  
ATOM   1036  CD  GLN A 641     164.308-438.661 266.568  1.00  0.00      N709 C  
ATOM   1037  OE1 GLN A 641     163.432-437.883 266.873  1.00  0.00      N709 O  
ATOM   1038  NE2 GLN A 641     164.125-439.722 265.717  1.00  0.00      N709 N  
ATOM   1039  C   GLN A 641     167.793-436.284 264.641  1.00  0.00      N709 C  
ATOM   1040  O   GLN A 641     168.969-436.444 264.937  1.00  0.00      N709 O  
ATOM   1041  N   GLY A 642     167.437-435.777 263.460  1.00  0.00      N709 N  
ATOM   1042  CA  GLY A 642     168.360-435.468 262.366  1.00  0.00      N709 C  
ATOM   1043  C   GLY A 642     168.506-436.537 261.392  1.00  0.00      N709 C  
ATOM   1044  O   GLY A 642     169.372-436.352 260.598  1.00  0.00      N709 O  
ATOM   1045  N   ALA A 643     167.720-437.638 261.395  1.00  0.00      N709 N  
ATOM   1046  CA  ALA A 643     167.900-438.727 260.365  1.00  0.00      N709 C  
ATOM   1047  CB  ALA A 643     167.178-439.973 260.859  1.00  0.00      N709 C  
ATOM   1048  C   ALA A 643     167.249-438.456 259.014  1.00  0.00      N709 C  
ATOM   1049  O   ALA A 643     166.125-437.931 258.911  1.00  0.00      N709 O  
ATOM   1050  N   LEU A 644     167.926-438.830 257.860  1.00  0.00      N709 N  
ATOM   1051  CA  LEU A 644     167.458-438.533 256.455  1.00  0.00      N709 C  
ATOM   1052  CB  LEU A 644     168.595-438.210 255.447  1.00  0.00      N709 C  
ATOM   1053  CG  LEU A 644     169.625-437.201 255.957  1.00  0.00      N709 C  
ATOM   1054  CD1 LEU A 644     170.689-436.818 254.883  1.00  0.00      N709 C  
ATOM   1055  CD2 LEU A 644     168.948-435.904 256.452  1.00  0.00      N709 C  
ATOM   1056  C   LEU A 644     166.581-439.729 255.986  1.00  0.00      N709 C  
ATOM   1057  O   LEU A 644     166.738-440.874 256.415  1.00  0.00      N709 O  
ATOM   1058  N   LEU A 645     165.637-439.489 255.049  1.00  0.00      N709 N  
ATOM   1059  CA  LEU A 645     164.954-440.557 254.377  1.00  0.00      N709 C  
ATOM   1060  CB  LEU A 645     163.882-439.966 253.357  1.00  0.00      N709 C  
ATOM   1061  CG  LEU A 645     162.698-439.148 254.004  1.00  0.00      N709 C  
ATOM   1062  CD1 LEU A 645     162.133-438.032 253.087  1.00  0.00      N709 C  
ATOM   1063  CD2 LEU A 645     161.503-440.009 254.505  1.00  0.00      N709 C  
ATOM   1064  C   LEU A 645     165.964-441.425 253.622  1.00  0.00      N709 C  
ATOM   1065  O   LEU A 645     167.023-440.947 253.122  1.00  0.00      N709 O  
ATOM   1066  N   ASN A 646     165.596-442.708 253.541  1.00  0.00      N709 N  
ATOM   1067  CA  ASN A 646     166.410-443.760 252.954  1.00  0.00      N709 C  
ATOM   1068  CB  ASN A 646     166.291-443.672 251.430  1.00  0.00      N709 C  
ATOM   1069  CG  ASN A 646     164.809-443.889 251.013  1.00  0.00      N709 C  
ATOM   1070  OD1 ASN A 646     164.308-445.027 251.072  1.00  0.00      N709 O  
ATOM   1071  ND2 ASN A 646     164.137-442.872 250.422  1.00  0.00      N709 N  
ATOM   1072  C   ASN A 646     167.847-443.902 253.443  1.00  0.00      N709 C  
ATOM   1073  O   ASN A 646     168.791-443.820 252.679  1.00  0.00      N709 O  
ATOM   1074  N   ASP A 647     168.024-444.070 254.715  1.00  0.00      N709 N  
ATOM   1075  CA  ASP A 647     169.311-444.342 255.383  1.00  0.00      N709 C  
ATOM   1076  CB  ASP A 647     169.851-443.026 255.927  1.00  0.00      N709 C  
ATOM   1077  CG  ASP A 647     171.210-443.177 256.647  1.00  0.00      N709 C  
ATOM   1078  OD1 ASP A 647     172.114-443.825 256.073  1.00  0.00      N709 O  
ATOM   1079  OD2 ASP A 647     171.318-442.666 257.741  1.00  0.00      N709 O  
ATOM   1080  C   ASP A 647     169.095-445.420 256.457  1.00  0.00      N709 C  
ATOM   1081  O   ASP A 647     167.961-445.843 256.688  1.00  0.00      N709 O  
ATOM   1082  N   LYS A 648     170.213-445.852 257.046  1.00  0.00      N709 N  
ATOM   1083  CA  LYS A 648     170.038-446.962 258.018  1.00  0.00      N709 C  
ATOM   1084  CB  LYS A 648     171.410-447.641 258.260  1.00  0.00      N709 C  
ATOM   1085  CG  LYS A 648     172.411-446.871 259.133  1.00  0.00      N709 C  
ATOM   1086  CD  LYS A 648     173.819-447.466 259.090  1.00  0.00      N709 C  
ATOM   1087  CE  LYS A 648     175.031-446.573 259.421  1.00  0.00      N709 C  
ATOM   1088  NZ  LYS A 648     175.374-445.643 258.331  1.00  0.00      N709 N  
ATOM   1089  C   LYS A 648     169.371-446.512 259.362  1.00  0.00      N709 C  
ATOM   1090  O   LYS A 648     168.774-447.302 260.051  1.00  0.00      N709 O  
ATOM   1091  N   HIS A 649     169.285-445.192 259.635  1.00  0.00      N709 N  
ATOM   1092  CA  HIS A 649     168.746-444.667 260.888  1.00  0.00      N709 C  
ATOM   1093  CB  HIS A 649     169.668-443.515 261.165  1.00  0.00      N709 C  
ATOM   1094  ND1 HIS A 649     171.990-443.536 260.253  1.00  0.00      N709 N  
ATOM   1095  CG  HIS A 649     171.106-443.908 261.277  1.00  0.00      N709 C  
ATOM   1096  CE1 HIS A 649     173.228-443.741 260.738  1.00  0.00      N709 C  
ATOM   1097  NE2 HIS A 649     173.198-444.125 262.042  1.00  0.00      N709 N  
ATOM   1098  CD2 HIS A 649     171.862-444.245 262.309  1.00  0.00      N709 C  
ATOM   1099  C   HIS A 649     167.427-444.057 260.699  1.00  0.00      N709 C  
ATOM   1100  O   HIS A 649     166.916-443.286 261.553  1.00  0.00      N709 O  
ATOM   1101  N   SER A 650     166.770-444.288 259.573  1.00  0.00      N709 N  
ATOM   1102  CA  SER A 650     165.547-443.634 259.130  1.00  0.00      N709 C  
ATOM   1103  CB  SER A 650     165.165-443.983 257.673  1.00  0.00      N709 C  
ATOM   1104  OG  SER A 650     166.196-443.569 256.753  1.00  0.00      N709 O  
ATOM   1105  C   SER A 650     164.350-443.937 260.019  1.00  0.00      N709 C  
ATOM   1106  O   SER A 650     163.569-443.054 260.365  1.00  0.00      N709 O  
ATOM   1107  N   ASN A 651     164.121-445.151 260.385  1.00  0.00      N709 N  
ATOM   1108  CA  ASN A 651     162.997-445.499 261.289  1.00  0.00      N709 C  
ATOM   1109  CB  ASN A 651     163.155-447.066 261.634  1.00  0.00      N709 C  
ATOM   1110  CG  ASN A 651     161.924-447.509 262.346  1.00  0.00      N709 C  
ATOM   1111  OD1 ASN A 651     160.773-447.242 261.811  1.00  0.00      N709 O  
ATOM   1112  ND2 ASN A 651     162.092-448.238 263.504  1.00  0.00      N709 N  
ATOM   1113  C   ASN A 651     162.960-444.681 262.611  1.00  0.00      N709 C  
ATOM   1114  O   ASN A 651     161.969-444.184 263.084  1.00  0.00      N709 O  
ATOM   1115  N   GLY A 652     164.113-444.632 263.224  1.00  0.00      N709 N  
ATOM   1116  CA  GLY A 652     164.327-443.912 264.486  1.00  0.00      N709 C  
ATOM   1117  C   GLY A 652     163.756-444.476 265.744  1.00  0.00      N709 C  
ATOM   1118  O   GLY A 652     163.263-445.590 265.713  1.00  0.00      N709 O  
ATOM   1119  N   THR A 653     163.821-443.618 266.834  1.00  0.00      N709 N  
ATOM   1120  CA  THR A 653     163.167-443.948 268.154  1.00  0.00      N709 C  
ATOM   1121  CB  THR A 653     163.561-442.889 269.181  1.00  0.00      N709 C  
ATOM   1122  OG1 THR A 653     163.778-443.439 270.469  1.00  0.00      N709 O  
ATOM   1123  CG2 THR A 653     162.645-441.632 269.196  1.00  0.00      N709 C  
ATOM   1124  C   THR A 653     161.684-444.025 268.185  1.00  0.00      N709 C  
ATOM   1125  O   THR A 653     161.056-443.740 267.157  1.00  0.00      N709 O  
ATOM   1126  N   ILE A 654     161.105-444.476 269.253  1.00  0.00      N709 N  
ATOM   1127  CA  ILE A 654     159.739-444.966 269.409  1.00  0.00      N709 C  
ATOM   1128  CB  ILE A 654     159.705-446.340 270.029  1.00  0.00      N709 C  
ATOM   1129  CG2 ILE A 654     158.231-446.722 270.419  1.00  0.00      N709 C  
ATOM   1130  CG1 ILE A 654     160.206-447.521 269.144  1.00  0.00      N709 C  
ATOM   1131  CD1 ILE A 654     161.743-447.729 269.208  1.00  0.00      N709 C  
ATOM   1132  C   ILE A 654     158.856-443.938 270.109  1.00  0.00      N709 C  
ATOM   1133  O   ILE A 654     157.870-443.507 269.510  1.00  0.00      N709 O  
ATOM   1134  N   LYS A 655     159.224-443.601 271.346  1.00  0.00      N709 N  
ATOM   1135  CA  LYS A 655     158.361-442.719 272.200  1.00  0.00      N709 C  
ATOM   1136  CB  LYS A 655     158.966-442.518 273.670  1.00  0.00      N709 C  
ATOM   1137  CG  LYS A 655     159.142-443.828 274.478  1.00  0.00      N709 C  
ATOM   1138  CD  LYS A 655     159.993-443.728 275.733  1.00  0.00      N709 C  
ATOM   1139  CE  LYS A 655     159.607-442.429 276.534  1.00  0.00      N709 C  
ATOM   1140  NZ  LYS A 655     160.112-442.420 277.929  1.00  0.00      N709 N  
ATOM   1141  C   LYS A 655     157.931-441.387 271.701  1.00  0.00      N709 C  
ATOM   1142  O   LYS A 655     158.743-440.551 271.350  1.00  0.00      N709 O  
ATOM   1143  N   ASP A 656     156.621-441.071 271.752  1.00  0.00      N709 N  
ATOM   1144  CA  ASP A 656     156.112-439.751 271.474  1.00  0.00      N709 C  
ATOM   1145  CB  ASP A 656     154.515-439.822 271.696  1.00  0.00      N709 C  
ATOM   1146  CG  ASP A 656     153.902-440.665 270.632  1.00  0.00      N709 C  
ATOM   1147  OD1 ASP A 656     152.636-440.931 270.724  1.00  0.00      N709 O  
ATOM   1148  OD2 ASP A 656     154.517-440.916 269.518  1.00  0.00      N709 O  
ATOM   1149  C   ASP A 656     156.670-438.618 272.411  1.00  0.00      N709 C  
ATOM   1150  O   ASP A 656     157.007-437.540 271.958  1.00  0.00      N709 O  
ATOM   1151  N   ARG A 657     156.954-438.980 273.705  1.00  0.00      N709 N  
ATOM   1152  CA  ARG A 657     157.567-438.254 274.874  1.00  0.00      N709 C  
ATOM   1153  CB  ARG A 657     156.958-438.457 276.353  1.00  0.00      N709 C  
ATOM   1154  CG  ARG A 657     155.419-438.296 276.488  1.00  0.00      N709 C  
ATOM   1155  CD  ARG A 657     154.971-438.102 277.999  1.00  0.00      N709 C  
ATOM   1156  NE  ARG A 657     155.683-439.123 278.910  1.00  0.00      N709 N  
ATOM   1157  CZ  ARG A 657     155.533-440.423 278.942  1.00  0.00      N709 C  
ATOM   1158  NH1 ARG A 657     154.785-441.180 278.109  1.00  0.00      N709 N  
ATOM   1159  NH2 ARG A 657     156.285-441.135 279.811  1.00  0.00      N709 N  
ATOM   1160  C   ARG A 657     159.086-438.487 274.930  1.00  0.00      N709 C  
ATOM   1161  O   ARG A 657     159.649-438.249 276.014  1.00  0.00      N709 O  
ATOM   1162  N   SER A 658     159.729-438.830 273.813  1.00  0.00      N709 N  
ATOM   1163  CA  SER A 658     161.162-439.028 273.643  1.00  0.00      N709 C  
ATOM   1164  CB  SER A 658     161.542-439.699 272.289  1.00  0.00      N709 C  
ATOM   1165  OG  SER A 658     162.955-439.820 272.130  1.00  0.00      N709 O  
ATOM   1166  C   SER A 658     161.915-437.677 273.782  1.00  0.00      N709 C  
ATOM   1167  O   SER A 658     161.560-436.724 273.109  1.00  0.00      N709 O  
ATOM   1168  N   PRO A 659     162.996-437.536 274.641  1.00  0.00      N709 N  
ATOM   1169  CD  PRO A 659     163.326-438.507 275.685  1.00  0.00      N709 C  
ATOM   1170  CA  PRO A 659     163.734-436.302 274.687  1.00  0.00      N709 C  
ATOM   1171  CB  PRO A 659     164.466-436.439 275.966  1.00  0.00      N709 C  
ATOM   1172  CG  PRO A 659     164.652-437.912 276.167  1.00  0.00      N709 C  
ATOM   1173  C   PRO A 659     164.677-436.118 273.523  1.00  0.00      N709 C  
ATOM   1174  O   PRO A 659     165.460-435.160 273.399  1.00  0.00      N709 O  
ATOM   1175  N   TYR A 660     164.776-437.052 272.532  1.00  0.00      N709 N  
ATOM   1176  CA  TYR A 660     165.765-437.057 271.459  1.00  0.00      N709 C  
ATOM   1177  CB  TYR A 660     165.922-438.419 270.796  1.00  0.00      N709 C  
ATOM   1178  CG  TYR A 660     166.541-439.389 271.730  1.00  0.00      N709 C  
ATOM   1179  CD1 TYR A 660     167.280-439.045 272.902  1.00  0.00      N709 C  
ATOM   1180  CE1 TYR A 660     167.848-440.153 273.633  1.00  0.00      N709 C  
ATOM   1181  CZ  TYR A 660     167.650-441.473 273.212  1.00  0.00      N709 C  
ATOM   1182  OH  TYR A 660     168.273-442.513 273.979  1.00  0.00      N709 O  
ATOM   1183  CD2 TYR A 660     166.380-440.714 271.298  1.00  0.00      N709 C  
ATOM   1184  CE2 TYR A 660     166.915-441.810 272.013  1.00  0.00      N709 C  
ATOM   1185  C   TYR A 660     165.278-436.111 270.365  1.00  0.00      N709 C  
ATOM   1186  O   TYR A 660     165.988-435.583 269.534  1.00  0.00      N709 O  
ATOM   1187  N   ARG A 661     163.921-435.965 270.378  1.00  0.00      N709 N  
ATOM   1188  CA  ARG A 661     163.180-435.276 269.391  1.00  0.00      N709 C  
ATOM   1189  CB  ARG A 661     161.657-435.327 269.655  1.00  0.00      N709 C  
ATOM   1190  CG  ARG A 661     161.182-436.784 269.896  1.00  0.00      N709 C  
ATOM   1191  CD  ARG A 661     159.675-437.018 269.889  1.00  0.00      N709 C  
ATOM   1192  NE  ARG A 661     159.191-436.921 268.494  1.00  0.00      N709 N  
ATOM   1193  CZ  ARG A 661     157.892-436.865 268.161  1.00  0.00      N709 C  
ATOM   1194  NH1 ARG A 661     156.888-436.705 268.965  1.00  0.00      N709 N  
ATOM   1195  NH2 ARG A 661     157.754-436.885 266.850  1.00  0.00      N709 N  
ATOM   1196  C   ARG A 661     163.671-433.826 269.382  1.00  0.00      N709 C  
ATOM   1197  O   ARG A 661     163.636-433.076 270.400  1.00  0.00      N709 O  
ATOM   1198  N   THR A 662     164.145-433.324 268.224  1.00  0.00      N709 N  
ATOM   1199  CA  THR A 662     164.618-431.969 268.000  1.00  0.00      N709 C  
ATOM   1200  CB  THR A 662     166.090-431.979 267.436  1.00  0.00      N709 C  
ATOM   1201  OG1 THR A 662     166.993-432.729 268.230  1.00  0.00      N709 O  
ATOM   1202  CG2 THR A 662     166.554-430.524 267.528  1.00  0.00      N709 C  
ATOM   1203  C   THR A 662     163.748-431.286 266.986  1.00  0.00      N709 C  
ATOM   1204  O   THR A 662     163.630-431.734 265.885  1.00  0.00      N709 O  
ATOM   1205  N   LEU A 663     163.148-430.166 267.396  1.00  0.00      N709 N  
ATOM   1206  CA  LEU A 663     162.422-429.344 266.438  1.00  0.00      N709 C  
ATOM   1207  CB  LEU A 663     161.687-428.252 267.284  1.00  0.00      N709 C  
ATOM   1208  CG  LEU A 663     160.891-427.262 266.434  1.00  0.00      N709 C  
ATOM   1209  CD1 LEU A 663     159.845-428.040 265.617  1.00  0.00      N709 C  
ATOM   1210  CD2 LEU A 663     160.398-426.194 267.323  1.00  0.00      N709 C  
ATOM   1211  C   LEU A 663     163.455-428.617 265.559  1.00  0.00      N709 C  
ATOM   1212  O   LEU A 663     164.554-428.247 265.986  1.00  0.00      N709 O  
ATOM   1213  N   MET A 664     163.136-428.727 264.264  1.00  0.00      N709 N  
ATOM   1214  CA  MET A 664     163.905-428.000 263.282  1.00  0.00      N709 C  
ATOM   1215  CB  MET A 664     164.760-428.942 262.432  1.00  0.00      N709 C  
ATOM   1216  CG  MET A 664     165.665-429.881 263.269  1.00  0.00      N709 C  
ATOM   1217  SD  MET A 664     166.851-430.784 262.322  1.00  0.00      N709 S  
ATOM   1218  CE  MET A 664     167.899-429.435 261.721  1.00  0.00      N709 C  
ATOM   1219  C   MET A 664     162.867-427.260 262.435  1.00  0.00      N709 C  
ATOM   1220  O   MET A 664     161.660-427.545 262.463  1.00  0.00      N709 O  
ATOM   1221  N   SER A 665     163.315-426.267 261.660  1.00  0.00      N709 N  
ATOM   1222  CA  SER A 665     162.467-425.602 260.650  1.00  0.00      N709 C  
ATOM   1223  CB  SER A 665     161.808-424.296 261.097  1.00  0.00      N709 C  
ATOM   1224  OG  SER A 665     162.686-423.119 261.318  1.00  0.00      N709 O  
ATOM   1225  C   SER A 665     163.115-425.454 259.306  1.00  0.00      N709 C  
ATOM   1226  O   SER A 665     164.310-425.537 259.163  1.00  0.00      N709 O  
ATOM   1227  N   CYS A 666     162.285-425.219 258.229  1.00  0.00      N709 N  
ATOM   1228  CA  CYS A 666     162.599-424.988 256.868  1.00  0.00      N709 C  
ATOM   1229  CB  CYS A 666     162.636-426.351 256.156  1.00  0.00      N709 C  
ATOM   1230  SG  CYS A 666     162.945-426.283 254.394  1.00  0.00      N709 S  
ATOM   1231  C   CYS A 666     161.548-424.044 256.329  1.00  0.00      N709 C  
ATOM   1232  O   CYS A 666     160.375-424.156 256.681  1.00  0.00      N709 O  
ATOM   1233  N   PRO A 667     161.939-423.183 255.329  1.00  0.00      N709 N  
ATOM   1234  CD  PRO A 667     163.312-422.779 255.011  1.00  0.00      N709 C  
ATOM   1235  CA  PRO A 667     160.962-422.428 254.512  1.00  0.00      N709 C  
ATOM   1236  CB  PRO A 667     161.871-421.643 253.491  1.00  0.00      N709 C  
ATOM   1237  CG  PRO A 667     163.150-421.384 254.278  1.00  0.00      N709 C  
ATOM   1238  C   PRO A 667     159.895-423.343 253.843  1.00  0.00      N709 C  
ATOM   1239  O   PRO A 667     160.271-424.452 253.557  1.00  0.00      N709 O  
ATOM   1240  N   ILE A 668     158.617-422.988 253.638  1.00  0.00      N709 N  
ATOM   1241  CA  ILE A 668     157.500-423.943 253.468  1.00  0.00      N709 C  
ATOM   1242  CB  ILE A 668     156.178-423.188 253.406  1.00  0.00      N709 C  
ATOM   1243  CG2 ILE A 668     156.087-422.182 252.213  1.00  0.00      N709 C  
ATOM   1244  CG1 ILE A 668     154.909-424.127 253.351  1.00  0.00      N709 C  
ATOM   1245  CD1 ILE A 668     153.670-423.496 253.755  1.00  0.00      N709 C  
ATOM   1246  C   ILE A 668     157.591-424.903 252.274  1.00  0.00      N709 C  
ATOM   1247  O   ILE A 668     157.103-425.997 252.310  1.00  0.00      N709 O  
ATOM   1248  N   GLY A 669     158.134-424.477 251.135  1.00  0.00      N709 N  
ATOM   1249  CA  GLY A 669     158.097-425.145 249.824  1.00  0.00      N709 C  
ATOM   1250  C   GLY A 669     159.489-425.506 249.348  1.00  0.00      N709 C  
ATOM   1251  O   GLY A 669     159.660-425.757 248.169  1.00  0.00      N709 O  
ATOM   1252  N   GLU A 670     160.517-425.485 250.208  1.00  0.00      N709 N  
ATOM   1253  CA  GLU A 670     161.922-425.423 249.797  1.00  0.00      N709 C  
ATOM   1254  CB  GLU A 670     162.747-424.210 250.416  1.00  0.00      N709 C  
ATOM   1255  CG  GLU A 670     162.487-422.869 249.725  1.00  0.00      N709 C  
ATOM   1256  CD  GLU A 670     163.436-421.773 250.111  1.00  0.00      N709 C  
ATOM   1257  OE1 GLU A 670     164.504-422.174 250.608  1.00  0.00      N709 O  
ATOM   1258  OE2 GLU A 670     163.159-420.590 249.888  1.00  0.00      N709 O  
ATOM   1259  C   GLU A 670     162.609-426.678 250.033  1.00  0.00      N709 C  
ATOM   1260  O   GLU A 670     163.741-426.840 249.625  1.00  0.00      N709 O  
ATOM   1261  N   VAL A 671     161.788-427.645 250.471  1.00  0.00      N709 N  
ATOM   1262  CA  VAL A 671     162.076-429.033 250.781  1.00  0.00      N709 C  
ATOM   1263  CB  VAL A 671     162.602-429.952 249.646  1.00  0.00      N709 C  
ATOM   1264  CG1 VAL A 671     163.282-431.192 250.245  1.00  0.00      N709 C  
ATOM   1265  CG2 VAL A 671     161.309-430.395 248.915  1.00  0.00      N709 C  
ATOM   1266  C   VAL A 671     162.853-429.217 252.071  1.00  0.00      N709 C  
ATOM   1267  O   VAL A 671     163.961-428.773 252.114  1.00  0.00      N709 O  
ATOM   1268  N   PRO A 672     162.442-429.873 253.214  1.00  0.00      N709 N  
ATOM   1269  CD  PRO A 672     161.009-429.753 253.558  1.00  0.00      N709 C  
ATOM   1270  CA  PRO A 672     163.277-430.042 254.445  1.00  0.00      N709 C  
ATOM   1271  CB  PRO A 672     162.279-430.652 255.350  1.00  0.00      N709 C  
ATOM   1272  CG  PRO A 672     160.949-430.016 255.043  1.00  0.00      N709 C  
ATOM   1273  C   PRO A 672     164.586-430.870 254.249  1.00  0.00      N709 C  
ATOM   1274  O   PRO A 672     164.624-432.062 254.569  1.00  0.00      N709 O  
ATOM   1275  N   SER A 673     165.747-430.305 253.857  1.00  0.00      N709 N  
ATOM   1276  CA  SER A 673     167.095-430.963 253.736  1.00  0.00      N709 C  
ATOM   1277  CB  SER A 673     167.892-430.545 252.388  1.00  0.00      N709 C  
ATOM   1278  OG  SER A 673     168.271-429.206 252.252  1.00  0.00      N709 O  
ATOM   1279  C   SER A 673     168.023-430.452 254.889  1.00  0.00      N709 C  
ATOM   1280  O   SER A 673     167.807-429.364 255.473  1.00  0.00      N709 O  
ATOM   1281  N   PRO A 674     169.126-431.140 255.164  1.00  0.00      N709 N  
ATOM   1282  CD  PRO A 674     169.336-432.529 254.852  1.00  0.00      N709 C  
ATOM   1283  CA  PRO A 674     170.153-430.626 256.073  1.00  0.00      N709 C  
ATOM   1284  CB  PRO A 674     171.204-431.769 256.112  1.00  0.00      N709 C  
ATOM   1285  CG  PRO A 674     170.876-432.680 254.946  1.00  0.00      N709 C  
ATOM   1286  C   PRO A 674     170.907-429.381 255.608  1.00  0.00      N709 C  
ATOM   1287  O   PRO A 674     171.740-428.880 256.356  1.00  0.00      N709 O  
ATOM   1288  N   TYR A 675     170.733-428.941 254.363  1.00  0.00      N709 N  
ATOM   1289  CA  TYR A 675     171.435-427.800 253.826  1.00  0.00      N709 C  
ATOM   1290  CB  TYR A 675     171.920-428.151 252.328  1.00  0.00      N709 C  
ATOM   1291  CG  TYR A 675     172.433-429.550 252.218  1.00  0.00      N709 C  
ATOM   1292  CD1 TYR A 675     173.522-429.931 253.033  1.00  0.00      N709 C  
ATOM   1293  CE1 TYR A 675     174.094-431.221 252.914  1.00  0.00      N709 C  
ATOM   1294  CZ  TYR A 675     173.385-432.199 252.171  1.00  0.00      N709 C  
ATOM   1295  OH  TYR A 675     174.008-433.508 252.127  1.00  0.00      N709 O  
ATOM   1296  CD2 TYR A 675     171.852-430.491 251.298  1.00  0.00      N709 C  
ATOM   1297  CE2 TYR A 675     172.344-431.831 251.317  1.00  0.00      N709 C  
ATOM   1298  C   TYR A 675     170.596-426.612 253.791  1.00  0.00      N709 C  
ATOM   1299  O   TYR A 675     171.077-425.495 253.622  1.00  0.00      N709 O  
ATOM   1300  N   ASN A 676     169.302-426.681 254.038  1.00  0.00      N709 N  
ATOM   1301  CA  ASN A 676     168.422-425.515 253.963  1.00  0.00      N709 C  
ATOM   1302  CB  ASN A 676     167.480-425.683 252.780  1.00  0.00      N709 C  
ATOM   1303  CG  ASN A 676     166.790-424.353 252.442  1.00  0.00      N709 C  
ATOM   1304  OD1 ASN A 676     167.540-423.377 252.226  1.00  0.00      N709 O  
ATOM   1305  ND2 ASN A 676     165.417-424.275 252.318  1.00  0.00      N709 N  
ATOM   1306  C   ASN A 676     167.673-425.267 255.244  1.00  0.00      N709 C  
ATOM   1307  O   ASN A 676     166.969-424.315 255.508  1.00  0.00      N709 O  
ATOM   1308  N   SER A 677     167.729-426.246 256.149  1.00  0.00      N709 N  
ATOM   1309  CA  SER A 677     166.972-426.243 257.403  1.00  0.00      N709 C  
ATOM   1310  CB  SER A 677     166.421-427.653 257.835  1.00  0.00      N709 C  
ATOM   1311  OG  SER A 677     165.667-428.328 256.879  1.00  0.00      N709 O  
ATOM   1312  C   SER A 677     167.797-425.753 258.538  1.00  0.00      N709 C  
ATOM   1313  O   SER A 677     168.990-425.427 258.346  1.00  0.00      N709 O  
ATOM   1314  N   ARG A 678     167.254-425.543 259.706  1.00  0.00      N709 N  
ATOM   1315  CA  ARG A 678     167.987-424.971 260.821  1.00  0.00      N709 C  
ATOM   1316  CB  ARG A 678     167.831-423.397 260.904  1.00  0.00      N709 C  
ATOM   1317  CG  ARG A 678     166.444-422.790 261.096  1.00  0.00      N709 C  
ATOM   1318  CD  ARG A 678     166.376-421.260 261.500  1.00  0.00      N709 C  
ATOM   1319  NE  ARG A 678     164.933-420.814 261.585  1.00  0.00      N709 N  
ATOM   1320  CZ  ARG A 678     164.556-419.644 261.115  1.00  0.00      N709 C  
ATOM   1321  NH1 ARG A 678     165.268-418.793 260.402  1.00  0.00      N709 N  
ATOM   1322  NH2 ARG A 678     163.389-419.201 261.447  1.00  0.00      N709 N  
ATOM   1323  C   ARG A 678     167.388-425.482 262.050  1.00  0.00      N709 C  
ATOM   1324  O   ARG A 678     166.226-425.918 261.994  1.00  0.00      N709 O  
ATOM   1325  N   PHE A 679     168.231-425.616 263.142  1.00  0.00      N709 N  
ATOM   1326  CA  PHE A 679     167.902-425.841 264.565  1.00  0.00      N709 C  
ATOM   1327  CB  PHE A 679     169.164-426.148 265.426  1.00  0.00      N709 C  
ATOM   1328  CG  PHE A 679     168.861-426.156 266.928  1.00  0.00      N709 C  
ATOM   1329  CD1 PHE A 679     168.603-427.430 267.430  1.00  0.00      N709 C  
ATOM   1330  CE1 PHE A 679     168.462-427.573 268.807  1.00  0.00      N709 C  
ATOM   1331  CZ  PHE A 679     168.431-426.494 269.627  1.00  0.00      N709 C  
ATOM   1332  CD2 PHE A 679     168.821-424.991 267.773  1.00  0.00      N709 C  
ATOM   1333  CE2 PHE A 679     168.650-425.150 269.168  1.00  0.00      N709 C  
ATOM   1334  C   PHE A 679     166.891-424.815 265.189  1.00  0.00      N709 C  
ATOM   1335  O   PHE A 679     166.969-423.630 264.980  1.00  0.00      N709 O  
ATOM   1336  N   GLU A 680     165.873-425.291 265.978  1.00  0.00      N709 N  
ATOM   1337  CA  GLU A 680     165.078-424.412 266.854  1.00  0.00      N709 C  
ATOM   1338  CB  GLU A 680     163.631-424.612 266.361  1.00  0.00      N709 C  
ATOM   1339  CG  GLU A 680     163.311-424.074 264.927  1.00  0.00      N709 C  
ATOM   1340  CD  GLU A 680     163.360-422.579 264.717  1.00  0.00      N709 C  
ATOM   1341  OE1 GLU A 680     163.421-421.855 265.717  1.00  0.00      N709 O  
ATOM   1342  OE2 GLU A 680     163.391-422.107 263.547  1.00  0.00      N709 O  
ATOM   1343  C   GLU A 680     165.139-424.773 268.396  1.00  0.00      N709 C  
ATOM   1344  O   GLU A 680     165.534-423.943 269.199  1.00  0.00      N709 O  
ATOM   1345  N   SER A 681     164.810-426.055 268.853  1.00  0.00      N709 N  
ATOM   1346  CA  SER A 681     164.675-426.354 270.238  1.00  0.00      N709 C  
ATOM   1347  CB  SER A 681     163.269-425.941 270.615  1.00  0.00      N709 C  
ATOM   1348  OG  SER A 681     162.942-426.129 271.990  1.00  0.00      N709 O  
ATOM   1349  C   SER A 681     164.739-427.872 270.342  1.00  0.00      N709 C  
ATOM   1350  O   SER A 681     164.529-428.577 269.367  1.00  0.00      N709 O  
ATOM   1351  N   VAL A 682     164.951-428.429 271.537  1.00  0.00      N709 N  
ATOM   1352  CA  VAL A 682     164.858-429.852 271.764  1.00  0.00      N709 C  
ATOM   1353  CB  VAL A 682     166.030-430.420 272.537  1.00  0.00      N709 C  
ATOM   1354  CG1 VAL A 682     166.060-431.958 272.628  1.00  0.00      N709 C  
ATOM   1355  CG2 VAL A 682     167.214-430.054 271.676  1.00  0.00      N709 C  
ATOM   1356  C   VAL A 682     163.634-430.174 272.596  1.00  0.00      N709 C  
ATOM   1357  O   VAL A 682     163.460-429.701 273.769  1.00  0.00      N709 O  
ATOM   1358  N   ALA A 683     162.645-430.759 271.940  1.00  0.00      N709 N  
ATOM   1359  CA  ALA A 683     161.308-430.823 272.508  1.00  0.00      N709 C  
ATOM   1360  CB  ALA A 683     160.475-429.518 272.161  1.00  0.00      N709 C  
ATOM   1361  C   ALA A 683     160.527-431.969 272.000  1.00  0.00      N709 C  
ATOM   1362  O   ALA A 683     160.665-432.376 270.839  1.00  0.00      N709 O  
ATOM   1363  N   TRP A 684     159.593-432.543 272.850  1.00  0.00      N709 N  
ATOM   1364  CA  TRP A 684     158.853-433.729 272.346  1.00  0.00      N709 C  
ATOM   1365  CB  TRP A 684     158.751-434.832 273.489  1.00  0.00      N709 C  
ATOM   1366  CG  TRP A 684     158.012-434.411 274.673  1.00  0.00      N709 C  
ATOM   1367  CD1 TRP A 684     158.570-434.187 275.875  1.00  0.00      N709 C  
ATOM   1368  NE1 TRP A 684     157.619-434.012 276.869  1.00  0.00      N709 N  
ATOM   1369  CE2 TRP A 684     156.377-434.195 276.300  1.00  0.00      N709 C  
ATOM   1370  CD2 TRP A 684     156.596-434.466 274.925  1.00  0.00      N709 C  
ATOM   1371  CE3 TRP A 684     155.497-434.956 274.128  1.00  0.00      N709 C  
ATOM   1372  CZ3 TRP A 684     154.221-435.076 274.671  1.00  0.00      N709 C  
ATOM   1373  CZ2 TRP A 684     155.098-434.274 276.790  1.00  0.00      N709 C  
ATOM   1374  CH2 TRP A 684     153.993-434.740 276.049  1.00  0.00      N709 C  
ATOM   1375  C   TRP A 684     157.525-433.301 271.726  1.00  0.00      N709 C  
ATOM   1376  O   TRP A 684     156.797-434.099 271.069  1.00  0.00      N709 O  
ATOM   1377  N   SER A 685     157.059-432.090 271.901  1.00  0.00      N709 N  
ATOM   1378  CA  SER A 685     155.985-431.423 271.091  1.00  0.00      N709 C  
ATOM   1379  CB  SER A 685     154.538-431.625 271.710  1.00  0.00      N709 C  
ATOM   1380  OG  SER A 685     153.544-431.117 270.852  1.00  0.00      N709 O  
ATOM   1381  C   SER A 685     156.256-429.889 271.133  1.00  0.00      N709 C  
ATOM   1382  O   SER A 685     156.843-429.290 271.999  1.00  0.00      N709 O  
ATOM   1383  N   ALA A 686     155.743-429.197 270.077  1.00  0.00      N709 N  
ATOM   1384  CA  ALA A 686     156.115-427.774 269.969  1.00  0.00      N709 C  
ATOM   1385  CB  ALA A 686     157.406-427.460 269.265  1.00  0.00      N709 C  
ATOM   1386  C   ALA A 686     154.955-427.061 269.120  1.00  0.00      N709 C  
ATOM   1387  O   ALA A 686     154.201-427.706 268.361  1.00  0.00      N709 O  
ATOM   1388  N   SER A 687     154.865-425.816 269.361  1.00  0.00      N709 N  
ATOM   1389  CA  SER A 687     153.972-424.809 268.828  1.00  0.00      N709 C  
ATOM   1390  CB  SER A 687     152.814-424.431 269.749  1.00  0.00      N709 C  
ATOM   1391  OG  SER A 687     151.862-423.530 269.194  1.00  0.00      N709 O  
ATOM   1392  C   SER A 687     154.802-423.550 268.511  1.00  0.00      N709 C  
ATOM   1393  O   SER A 687     155.450-422.996 269.403  1.00  0.00      N709 O  
ATOM   1394  N   ALA A 688     154.770-423.019 267.256  1.00  0.00      N709 N  
ATOM   1395  CA  ALA A 688     155.460-421.792 266.898  1.00  0.00      N709 C  
ATOM   1396  CB  ALA A 688     156.766-421.907 265.973  1.00  0.00      N709 C  
ATOM   1397  C   ALA A 688     154.572-420.885 266.211  1.00  0.00      N709 C  
ATOM   1398  O   ALA A 688     153.581-421.292 265.636  1.00  0.00      N709 O  
ATOM   1399  N   CYS A 689     154.946-419.570 266.184  1.00  0.00      N709 N  
ATOM   1400  CA  CYS A 689     154.215-418.496 265.505  1.00  0.00      N709 C  
ATOM   1401  CB  CYS A 689     152.945-418.025 266.351  1.00  0.00      N709 C  
ATOM   1402  SG  CYS A 689     153.047-417.867 268.200  1.00  0.00      N709 S  
ATOM   1403  C   CYS A 689     155.104-417.319 265.291  1.00  0.00      N709 C  
ATOM   1404  O   CYS A 689     156.205-417.239 265.874  1.00  0.00      N709 O  
ATOM   1405  N   HIS A 690     154.585-416.285 264.588  1.00  0.00      N709 N  
ATOM   1406  CA  HIS A 690     155.327-415.099 264.543  1.00  0.00      N709 C  
ATOM   1407  CB  HIS A 690     155.826-414.984 263.077  1.00  0.00      N709 C  
ATOM   1408  ND1 HIS A 690     155.937-412.640 262.329  1.00  0.00      N709 N  
ATOM   1409  CG  HIS A 690     156.641-413.731 262.838  1.00  0.00      N709 C  
ATOM   1410  CE1 HIS A 690     156.861-411.751 261.996  1.00  0.00      N709 C  
ATOM   1411  NE2 HIS A 690     158.118-412.199 262.104  1.00  0.00      N709 N  
ATOM   1412  CD2 HIS A 690     157.967-413.495 262.643  1.00  0.00      N709 C  
ATOM   1413  C   HIS A 690     154.449-413.987 265.019  1.00  0.00      N709 C  
ATOM   1414  O   HIS A 690     153.233-413.977 264.772  1.00  0.00      N709 O  
ATOM   1415  N   ASP A 691     154.991-413.015 265.756  1.00  0.00      N709 N  
ATOM   1416  CA  ASP A 691     154.211-411.984 266.365  1.00  0.00      N709 C  
ATOM   1417  CB  ASP A 691     154.857-411.733 267.832  1.00  0.00      N709 C  
ATOM   1418  CG  ASP A 691     156.183-410.977 267.899  1.00  0.00      N709 C  
ATOM   1419  OD1 ASP A 691     156.531-410.539 269.052  1.00  0.00      N709 O  
ATOM   1420  OD2 ASP A 691     156.960-410.951 266.898  1.00  0.00      N709 O  
ATOM   1421  C   ASP A 691     154.213-410.631 265.585  1.00  0.00      N709 C  
ATOM   1422  O   ASP A 691     153.686-409.602 266.045  1.00  0.00      N709 O  
ATOM   1423  N   GLY A 692     154.814-410.651 264.422  1.00  0.00      N709 N  
ATOM   1424  CA  GLY A 692     154.899-409.475 263.524  1.00  0.00      N709 C  
ATOM   1425  C   GLY A 692     156.316-408.937 263.445  1.00  0.00      N709 C  
ATOM   1426  O   GLY A 692     156.589-408.093 262.581  1.00  0.00      N709 O  
ATOM   1427  N   ILE A 693     157.213-409.438 264.322  1.00  0.00      N709 N  
ATOM   1428  CA  ILE A 693     158.632-409.005 264.257  1.00  0.00      N709 C  
ATOM   1429  CB  ILE A 693     158.898-407.984 265.315  1.00  0.00      N709 C  
ATOM   1430  CG2 ILE A 693     160.398-407.642 265.252  1.00  0.00      N709 C  
ATOM   1431  CG1 ILE A 693     157.984-406.691 265.165  1.00  0.00      N709 C  
ATOM   1432  CD1 ILE A 693     158.371-405.509 266.028  1.00  0.00      N709 C  
ATOM   1433  C   ILE A 693     159.647-410.211 264.244  1.00  0.00      N709 C  
ATOM   1434  O   ILE A 693     160.653-410.240 263.486  1.00  0.00      N709 O  
ATOM   1435  N   ASN A 694     159.426-411.251 265.145  1.00  0.00      N709 N  
ATOM   1436  CA  ASN A 694     160.293-412.406 265.220  1.00  0.00      N709 C  
ATOM   1437  CB  ASN A 694     161.435-412.245 266.356  1.00  0.00      N709 C  
ATOM   1438  CG  ASN A 694     162.443-411.194 266.145  1.00  0.00      N709 C  
ATOM   1439  OD1 ASN A 694     163.344-411.462 265.334  1.00  0.00      N709 O  
ATOM   1440  ND2 ASN A 694     162.379-410.071 266.905  1.00  0.00      N709 N  
ATOM   1441  C   ASN A 694     159.413-413.651 265.406  1.00  0.00      N709 C  
ATOM   1442  O   ASN A 694     158.217-413.576 265.671  1.00  0.00      N709 O  
ATOM   1443  N   TRP A 695     159.980-414.830 265.237  1.00  0.00      N709 N  
ATOM   1444  CA  TRP A 695     159.368-416.058 265.622  1.00  0.00      N709 C  
ATOM   1445  CB  TRP A 695     159.855-417.289 264.795  1.00  0.00      N709 C  
ATOM   1446  CG  TRP A 695     159.704-416.977 263.365  1.00  0.00      N709 C  
ATOM   1447  CD1 TRP A 695     160.640-416.382 262.669  1.00  0.00      N709 C  
ATOM   1448  NE1 TRP A 695     160.273-416.370 261.370  1.00  0.00      N709 N  
ATOM   1449  CE2 TRP A 695     159.103-417.038 261.181  1.00  0.00      N709 C  
ATOM   1450  CD2 TRP A 695     158.694-417.417 262.435  1.00  0.00      N709 C  
ATOM   1451  CE3 TRP A 695     157.496-418.176 262.600  1.00  0.00      N709 C  
ATOM   1452  CZ3 TRP A 695     156.798-418.544 261.415  1.00  0.00      N709 C  
ATOM   1453  CZ2 TRP A 695     158.570-417.590 260.026  1.00  0.00      N709 C  
ATOM   1454  CH2 TRP A 695     157.367-418.284 260.212  1.00  0.00      N709 C  
ATOM   1455  C   TRP A 695     159.476-416.353 267.138  1.00  0.00      N709 C  
ATOM   1456  O   TRP A 695     160.484-416.174 267.795  1.00  0.00      N709 O  
ATOM   1457  N   LEU A 696     158.410-416.879 267.762  1.00  0.00      N709 N  
ATOM   1458  CA  LEU A 696     158.129-417.267 269.133  1.00  0.00      N709 C  
ATOM   1459  CB  LEU A 696     157.037-416.354 269.676  1.00  0.00      N709 C  
ATOM   1460  CG  LEU A 696     156.424-416.797 271.036  1.00  0.00      N709 C  
ATOM   1461  CD1 LEU A 696     157.490-416.628 272.074  1.00  0.00      N709 C  
ATOM   1462  CD2 LEU A 696     155.211-415.899 271.338  1.00  0.00      N709 C  
ATOM   1463  C   LEU A 696     157.597-418.698 269.017  1.00  0.00      N709 C  
ATOM   1464  O   LEU A 696     156.859-419.066 268.076  1.00  0.00      N709 O  
ATOM   1465  N   THR A 697     158.222-419.589 269.901  1.00  0.00      N709 N  
ATOM   1466  CA  THR A 697     157.956-421.010 269.841  1.00  0.00      N709 C  
ATOM   1467  CB  THR A 697     159.046-421.902 269.136  1.00  0.00      N709 C  
ATOM   1468  OG1 THR A 697     158.860-423.296 269.413  1.00  0.00      N709 O  
ATOM   1469  CG2 THR A 697     160.401-421.468 269.730  1.00  0.00      N709 C  
ATOM   1470  C   THR A 697     157.830-421.404 271.263  1.00  0.00      N709 C  
ATOM   1471  O   THR A 697     158.635-420.968 272.044  1.00  0.00      N709 O  
ATOM   1472  N   ILE A 698     156.808-422.124 271.621  1.00  0.00      N709 N  
ATOM   1473  CA  ILE A 698     156.658-422.784 272.870  1.00  0.00      N709 C  
ATOM   1474  CB  ILE A 698     155.290-422.461 273.541  1.00  0.00      N709 C  
ATOM   1475  CG2 ILE A 698     155.237-423.221 274.915  1.00  0.00      N709 C  
ATOM   1476  CG1 ILE A 698     154.933-420.925 273.603  1.00  0.00      N709 C  
ATOM   1477  CD1 ILE A 698     153.454-420.611 273.923  1.00  0.00      N709 C  
ATOM   1478  C   ILE A 698     156.800-424.266 272.610  1.00  0.00      N709 C  
ATOM   1479  O   ILE A 698     156.296-424.715 271.607  1.00  0.00      N709 O  
ATOM   1480  N   GLY A 699     157.574-425.028 273.434  1.00  0.00      N709 N  
ATOM   1481  CA  GLY A 699     157.656-426.475 273.259  1.00  0.00      N709 C  
ATOM   1482  C   GLY A 699     157.842-427.302 274.595  1.00  0.00      N709 C  
ATOM   1483  O   GLY A 699     158.791-427.068 275.350  1.00  0.00      N709 O  
ATOM   1484  N   ILE A 700     157.019-428.323 274.863  1.00  0.00      N709 N  
ATOM   1485  CA  ILE A 700     157.124-429.169 276.078  1.00  0.00      N709 C  
ATOM   1486  CB  ILE A 700     156.056-430.178 276.293  1.00  0.00      N709 C  
ATOM   1487  CG2 ILE A 700     156.210-430.793 277.725  1.00  0.00      N709 C  
ATOM   1488  CG1 ILE A 700     154.539-429.658 276.163  1.00  0.00      N709 C  
ATOM   1489  CD1 ILE A 700     154.187-428.423 276.964  1.00  0.00      N709 C  
ATOM   1490  C   ILE A 700     158.463-429.935 276.091  1.00  0.00      N709 C  
ATOM   1491  O   ILE A 700     158.798-430.620 275.140  1.00  0.00      N709 O  
ATOM   1492  N   SER A 701     159.260-429.890 277.204  1.00  0.00      N709 N  
ATOM   1493  CA  SER A 701     160.644-430.306 277.310  1.00  0.00      N709 C  
ATOM   1494  CB  SER A 701     161.696-429.246 276.847  1.00  0.00      N709 C  
ATOM   1495  OG  SER A 701     163.014-429.789 276.844  1.00  0.00      N709 O  
ATOM   1496  C   SER A 701     160.834-430.678 278.757  1.00  0.00      N709 C  
ATOM   1497  O   SER A 701     159.911-430.839 279.524  1.00  0.00      N709 O  
ATOM   1498  N   GLY A 702     162.101-430.869 279.185  1.00  0.00      N709 N  
ATOM   1499  CA  GLY A 702     162.502-431.221 280.576  1.00  0.00      N709 C  
ATOM   1500  C   GLY A 702     162.174-432.533 281.114  1.00  0.00      N709 C  
ATOM   1501  O   GLY A 702     161.932-433.373 280.267  1.00  0.00      N709 O  
ATOM   1502  N   PRO A 703     162.277-432.748 282.453  1.00  0.00      N709 N  
ATOM   1503  CD  PRO A 703     162.935-431.714 283.372  1.00  0.00      N709 C  
ATOM   1504  CA  PRO A 703     161.820-433.937 283.118  1.00  0.00      N709 C  
ATOM   1505  CB  PRO A 703     161.831-433.604 284.512  1.00  0.00      N709 C  
ATOM   1506  CG  PRO A 703     163.033-432.619 284.606  1.00  0.00      N709 C  
ATOM   1507  C   PRO A 703     160.542-434.561 282.517  1.00  0.00      N709 C  
ATOM   1508  O   PRO A 703     159.753-433.908 281.800  1.00  0.00      N709 O  
ATOM   1509  N   ASP A 704     160.236-435.806 282.877  1.00  0.00      N709 N  
ATOM   1510  CA  ASP A 704     159.045-436.416 282.308  1.00  0.00      N709 C  
ATOM   1511  CB  ASP A 704     159.283-437.953 282.076  1.00  0.00      N709 C  
ATOM   1512  CG  ASP A 704     158.285-438.698 281.252  1.00  0.00      N709 C  
ATOM   1513  OD1 ASP A 704     157.759-438.028 280.329  1.00  0.00      N709 O  
ATOM   1514  OD2 ASP A 704     158.198-439.955 281.313  1.00  0.00      N709 O  
ATOM   1515  C   ASP A 704     157.804-436.225 283.205  1.00  0.00      N709 C  
ATOM   1516  O   ASP A 704     156.618-436.054 282.923  1.00  0.00      N709 O  
ATOM   1517  N   SER A 705     158.207-436.221 284.451  1.00  0.00      N709 N  
ATOM   1518  CA  SER A 705     157.484-435.630 285.570  1.00  0.00      N709 C  
ATOM   1519  CB  SER A 705     157.109-436.690 286.618  1.00  0.00      N709 C  
ATOM   1520  OG  SER A 705     156.378-436.212 287.807  1.00  0.00      N709 O  
ATOM   1521  C   SER A 705     158.269-434.490 286.130  1.00  0.00      N709 C  
ATOM   1522  O   SER A 705     159.482-434.693 286.367  1.00  0.00      N709 O  
ATOM   1523  N   GLY A 706     157.629-433.279 286.358  1.00  0.00      N709 N  
ATOM   1524  CA  GLY A 706     158.364-432.002 286.477  1.00  0.00      N709 C  
ATOM   1525  C   GLY A 706     158.766-431.498 285.122  1.00  0.00      N709 C  
ATOM   1526  O   GLY A 706     159.803-430.814 284.963  1.00  0.00      N709 O  
ATOM   1527  N   ALA A 707     157.888-431.689 284.080  1.00  0.00      N709 N  
ATOM   1528  CA  ALA A 707     157.972-431.151 282.748  1.00  0.00      N709 C  
ATOM   1529  CB  ALA A 707     156.933-431.893 281.874  1.00  0.00      N709 C  
ATOM   1530  C   ALA A 707     157.961-429.655 282.638  1.00  0.00      N709 C  
ATOM   1531  O   ALA A 707     157.199-428.965 283.224  1.00  0.00      N709 O  
ATOM   1532  N   VAL A 708     158.818-429.175 281.759  1.00  0.00      N709 N  
ATOM   1533  CA  VAL A 708     159.045-427.706 281.554  1.00  0.00      N709 C  
ATOM   1534  CB  VAL A 708     160.383-427.269 282.004  1.00  0.00      N709 C  
ATOM   1535  CG1 VAL A 708     160.342-425.709 282.176  1.00  0.00      N709 C  
ATOM   1536  CG2 VAL A 708     160.655-427.887 283.466  1.00  0.00      N709 C  
ATOM   1537  C   VAL A 708     158.745-427.370 280.133  1.00  0.00      N709 C  
ATOM   1538  O   VAL A 708     159.379-427.872 279.219  1.00  0.00      N709 O  
ATOM   1539  N   ALA A 709     157.730-426.548 279.831  1.00  0.00      N709 N  
ATOM   1540  CA  ALA A 709     157.605-426.005 278.577  1.00  0.00      N709 C  
ATOM   1541  CB  ALA A 709     156.247-425.401 278.302  1.00  0.00      N709 C  
ATOM   1542  C   ALA A 709     158.684-424.864 278.343  1.00  0.00      N709 C  
ATOM   1543  O   ALA A 709     158.944-424.029 279.174  1.00  0.00      N709 O  
ATOM   1544  N   VAL A 710     159.362-424.868 277.195  1.00  0.00      N709 N  
ATOM   1545  CA  VAL A 710     160.355-423.858 276.830  1.00  0.00      N709 C  
ATOM   1546  CB  VAL A 710     161.628-424.522 276.327  1.00  0.00      N709 C  
ATOM   1547  CG1 VAL A 710     162.788-423.644 275.839  1.00  0.00      N709 C  
ATOM   1548  CG2 VAL A 710     162.095-425.321 277.532  1.00  0.00      N709 C  
ATOM   1549  C   VAL A 710     159.844-422.876 275.794  1.00  0.00      N709 C  
ATOM   1550  O   VAL A 710     159.375-423.300 274.713  1.00  0.00      N709 O  
ATOM   1551  N   LEU A 711     160.031-421.579 276.051  1.00  0.00      N709 N  
ATOM   1552  CA  LEU A 711     159.524-420.536 275.113  1.00  0.00      N709 C  
ATOM   1553  CB  LEU A 711     158.662-419.570 275.903  1.00  0.00      N709 C  
ATOM   1554  CG  LEU A 711     157.286-420.126 276.398  1.00  0.00      N709 C  
ATOM   1555  CD1 LEU A 711     157.443-420.692 277.851  1.00  0.00      N709 C  
ATOM   1556  CD2 LEU A 711     156.290-418.978 276.439  1.00  0.00      N709 C  
ATOM   1557  C   LEU A 711     160.793-419.877 274.549  1.00  0.00      N709 C  
ATOM   1558  O   LEU A 711     161.548-419.389 275.363  1.00  0.00      N709 O  
ATOM   1559  N   LYS A 712     161.090-419.987 273.213  1.00  0.00      N709 N  
ATOM   1560  CA  LYS A 712     162.144-419.244 272.646  1.00  0.00      N709 C  
ATOM   1561  CB  LYS A 712     163.203-420.047 271.945  1.00  0.00      N709 C  
ATOM   1562  CG  LYS A 712     164.161-421.040 272.741  1.00  0.00      N709 C  
ATOM   1563  CD  LYS A 712     165.195-421.798 271.899  1.00  0.00      N709 C  
ATOM   1564  CE  LYS A 712     166.519-421.065 271.413  1.00  0.00      N709 C  
ATOM   1565  NZ  LYS A 712     167.202-422.001 270.562  1.00  0.00      N709 N  
ATOM   1566  C   LYS A 712     161.679-418.126 271.730  1.00  0.00      N709 C  
ATOM   1567  O   LYS A 712     160.730-418.319 270.921  1.00  0.00      N709 O  
ATOM   1568  N   TYR A 713     162.360-416.960 271.768  1.00  0.00      N709 N  
ATOM   1569  CA  TYR A 713     162.000-415.848 270.937  1.00  0.00      N709 C  
ATOM   1570  CB  TYR A 713     161.313-414.859 271.862  1.00  0.00      N709 C  
ATOM   1571  CG  TYR A 713     160.790-413.596 271.159  1.00  0.00      N709 C  
ATOM   1572  CD1 TYR A 713     159.804-413.788 270.160  1.00  0.00      N709 C  
ATOM   1573  CE1 TYR A 713     159.307-412.686 269.446  1.00  0.00      N709 C  
ATOM   1574  CZ  TYR A 713     159.820-411.446 269.640  1.00  0.00      N709 C  
ATOM   1575  OH  TYR A 713     159.310-410.395 268.899  1.00  0.00      N709 O  
ATOM   1576  CD2 TYR A 713     161.376-412.310 271.380  1.00  0.00      N709 C  
ATOM   1577  CE2 TYR A 713     160.858-411.192 270.622  1.00  0.00      N709 C  
ATOM   1578  C   TYR A 713     163.326-415.441 270.353  1.00  0.00      N709 C  
ATOM   1579  O   TYR A 713     164.271-415.396 271.111  1.00  0.00      N709 O  
ATOM   1580  N   ASN A 714     163.459-415.113 269.019  1.00  0.00      N709 N  
ATOM   1581  CA  ASN A 714     164.658-414.584 268.418  1.00  0.00      N709 C  
ATOM   1582  CB  ASN A 714     164.698-413.062 268.269  1.00  0.00      N709 C  
ATOM   1583  CG  ASN A 714     164.844-412.202 269.564  1.00  0.00      N709 C  
ATOM   1584  OD1 ASN A 714     164.798-410.985 269.545  1.00  0.00      N709 O  
ATOM   1585  ND2 ASN A 714     165.012-412.707 270.795  1.00  0.00      N709 N  
ATOM   1586  C   ASN A 714     165.968-415.357 268.848  1.00  0.00      N709 C  
ATOM   1587  O   ASN A 714     166.910-414.643 268.950  1.00  0.00      N709 O  
ATOM   1588  N   GLY A 715     166.053-416.710 269.037  1.00  0.00      N709 N  
ATOM   1589  CA  GLY A 715     167.317-417.308 269.172  1.00  0.00      N709 C  
ATOM   1590  C   GLY A 715     167.771-417.420 270.603  1.00  0.00      N709 C  
ATOM   1591  O   GLY A 715     168.880-417.848 270.853  1.00  0.00      N709 O  
ATOM   1592  N   ILE A 716     166.941-417.167 271.673  1.00  0.00      N709 N  
ATOM   1593  CA  ILE A 716     167.356-417.541 273.010  1.00  0.00      N709 C  
ATOM   1594  CB  ILE A 716     168.104-416.419 273.786  1.00  0.00      N709 C  
ATOM   1595  CG2 ILE A 716     167.345-415.098 273.873  1.00  0.00      N709 C  
ATOM   1596  CG1 ILE A 716     168.769-416.896 275.167  1.00  0.00      N709 C  
ATOM   1597  CD1 ILE A 716     169.798-415.842 275.578  1.00  0.00      N709 C  
ATOM   1598  C   ILE A 716     166.134-417.943 273.837  1.00  0.00      N709 C  
ATOM   1599  O   ILE A 716     165.020-417.578 273.553  1.00  0.00      N709 O  
ATOM   1600  N   ILE A 717     166.261-418.881 274.817  1.00  0.00      N709 N  
ATOM   1601  CA  ILE A 717     165.290-419.255 275.794  1.00  0.00      N709 C  
ATOM   1602  CB  ILE A 717     165.563-420.471 276.646  1.00  0.00      N709 C  
ATOM   1603  CG2 ILE A 717     164.691-420.630 277.947  1.00  0.00      N709 C  
ATOM   1604  CG1 ILE A 717     165.708-421.725 275.820  1.00  0.00      N709 C  
ATOM   1605  CD1 ILE A 717     166.440-422.809 276.559  1.00  0.00      N709 C  
ATOM   1606  C   ILE A 717     165.043-418.044 276.674  1.00  0.00      N709 C  
ATOM   1607  O   ILE A 717     165.851-417.672 277.557  1.00  0.00      N709 O  
ATOM   1608  N   THR A 718     163.873-417.436 276.461  1.00  0.00      N709 N  
ATOM   1609  CA  THR A 718     163.496-416.203 277.214  1.00  0.00      N709 C  
ATOM   1610  CB  THR A 718     162.681-415.289 276.317  1.00  0.00      N709 C  
ATOM   1611  OG1 THR A 718     161.714-415.925 275.575  1.00  0.00      N709 O  
ATOM   1612  CG2 THR A 718     163.680-414.564 275.332  1.00  0.00      N709 C  
ATOM   1613  C   THR A 718     162.643-416.443 278.391  1.00  0.00      N709 C  
ATOM   1614  O   THR A 718     162.647-415.683 279.385  1.00  0.00      N709 O  
ATOM   1615  N   ASP A 719     161.934-417.581 278.457  1.00  0.00      N709 N  
ATOM   1616  CA  ASP A 719     161.154-417.971 279.655  1.00  0.00      N709 C  
ATOM   1617  CB  ASP A 719     159.875-417.148 279.626  1.00  0.00      N709 C  
ATOM   1618  CG  ASP A 719     159.801-415.960 280.629  1.00  0.00      N709 C  
ATOM   1619  OD1 ASP A 719     160.572-415.904 281.630  1.00  0.00      N709 O  
ATOM   1620  OD2 ASP A 719     158.828-415.129 280.582  1.00  0.00      N709 O  
ATOM   1621  C   ASP A 719     160.868-419.482 279.523  1.00  0.00      N709 C  
ATOM   1622  O   ASP A 719     161.143-420.174 278.586  1.00  0.00      N709 O  
ATOM   1623  N   THR A 720     160.323-419.879 280.680  1.00  0.00      N709 N  
ATOM   1624  CA  THR A 720     159.908-421.256 280.954  1.00  0.00      N709 C  
ATOM   1625  CB  THR A 720     160.943-422.108 281.721  1.00  0.00      N709 C  
ATOM   1626  OG1 THR A 720     161.716-421.270 282.493  1.00  0.00      N709 O  
ATOM   1627  CG2 THR A 720     161.923-422.842 280.795  1.00  0.00      N709 C  
ATOM   1628  C   THR A 720     158.554-421.373 281.760  1.00  0.00      N709 C  
ATOM   1629  O   THR A 720     158.159-420.554 282.608  1.00  0.00      N709 O  
ATOM   1630  N   ILE A 721     157.743-422.377 281.392  1.00  0.00      N709 N  
ATOM   1631  CA  ILE A 721     156.492-422.646 282.105  1.00  0.00      N709 C  
ATOM   1632  CB  ILE A 721     155.272-422.590 281.206  1.00  0.00      N709 C  
ATOM   1633  CG2 ILE A 721     154.017-423.262 281.841  1.00  0.00      N709 C  
ATOM   1634  CG1 ILE A 721     154.960-421.129 280.824  1.00  0.00      N709 C  
ATOM   1635  CD1 ILE A 721     153.861-420.948 279.756  1.00  0.00      N709 C  
ATOM   1636  C   ILE A 721     156.704-424.020 282.662  1.00  0.00      N709 C  
ATOM   1637  O   ILE A 721     156.949-425.002 281.922  1.00  0.00      N709 O  
ATOM   1638  N   LYS A 722     156.529-424.228 283.967  1.00  0.00      N709 N  
ATOM   1639  CA  LYS A 722     156.589-425.506 284.578  1.00  0.00      N709 C  
ATOM   1640  CB  LYS A 722     157.325-425.415 285.944  1.00  0.00      N709 C  
ATOM   1641  CG  LYS A 722     156.501-424.534 286.957  1.00  0.00      N709 C  
ATOM   1642  CD  LYS A 722     157.102-424.482 288.323  1.00  0.00      N709 C  
ATOM   1643  CE  LYS A 722     156.278-423.754 289.329  1.00  0.00      N709 C  
ATOM   1644  NZ  LYS A 722     156.989-423.948 290.596  1.00  0.00      N709 N  
ATOM   1645  C   LYS A 722     155.277-426.139 284.676  1.00  0.00      N709 C  
ATOM   1646  O   LYS A 722     154.350-425.445 285.090  1.00  0.00      N709 O  
ATOM   1647  N   SER A 723     155.183-427.479 284.378  1.00  0.00      N709 N  
ATOM   1648  CA  SER A 723     154.152-428.397 284.847  1.00  0.00      N709 C  
ATOM   1649  CB  SER A 723     154.609-429.810 284.429  1.00  0.00      N709 C  
ATOM   1650  OG  SER A 723     153.725-430.889 284.758  1.00  0.00      N709 O  
ATOM   1651  C   SER A 723     153.783-428.234 286.293  1.00  0.00      N709 C  
ATOM   1652  O   SER A 723     154.608-428.009 287.190  1.00  0.00      N709 O  
ATOM   1653  N   TRP A 724     152.471-428.506 286.582  1.00  0.00      N709 N  
ATOM   1654  CA  TRP A 724     151.999-428.100 287.875  1.00  0.00      N709 C  
ATOM   1655  CB  TRP A 724     151.363-426.691 287.751  1.00  0.00      N709 C  
ATOM   1656  CG  TRP A 724     150.102-426.713 286.870  1.00  0.00      N709 C  
ATOM   1657  CD1 TRP A 724     148.807-426.734 287.306  1.00  0.00      N709 C  
ATOM   1658  NE1 TRP A 724     147.943-426.660 286.231  1.00  0.00      N709 N  
ATOM   1659  CE2 TRP A 724     148.661-426.537 285.126  1.00  0.00      N709 C  
ATOM   1660  CD2 TRP A 724     150.002-426.510 285.449  1.00  0.00      N709 C  
ATOM   1661  CE3 TRP A 724     150.979-426.308 284.395  1.00  0.00      N709 C  
ATOM   1662  CZ3 TRP A 724     150.537-426.244 283.039  1.00  0.00      N709 C  
ATOM   1663  CZ2 TRP A 724     148.273-426.445 283.752  1.00  0.00      N709 C  
ATOM   1664  CH2 TRP A 724     149.213-426.339 282.759  1.00  0.00      N709 C  
ATOM   1665  C   TRP A 724     151.102-429.071 288.513  1.00  0.00      N709 C  
ATOM   1666  O   TRP A 724     150.960-429.061 289.715  1.00  0.00      N709 O  
ATOM   1667  N   ARG A 725     150.486-430.028 287.768  1.00  0.00      N709 N  
ATOM   1668  CA  ARG A 725     149.758-431.094 288.470  1.00  0.00      N709 C  
ATOM   1669  CB  ARG A 725     148.412-431.390 287.755  1.00  0.00      N709 C  
ATOM   1670  CG  ARG A 725     147.451-430.188 287.464  1.00  0.00      N709 C  
ATOM   1671  CD  ARG A 725     147.276-429.263 288.661  1.00  0.00      N709 C  
ATOM   1672  NE  ARG A 725     146.564-429.979 289.749  1.00  0.00      N709 N  
ATOM   1673  CZ  ARG A 725     146.415-429.532 290.996  1.00  0.00      N709 C  
ATOM   1674  NH1 ARG A 725     147.078-428.540 291.534  1.00  0.00      N709 N  
ATOM   1675  NH2 ARG A 725     145.647-430.283 291.883  1.00  0.00      N709 N  
ATOM   1676  C   ARG A 725     150.681-432.325 288.344  1.00  0.00      N709 C  
ATOM   1677  O   ARG A 725     150.645-433.195 289.178  1.00  0.00      N709 O  
ATOM   1678  N   ASN A 726     151.538-432.393 287.229  1.00  0.00      N709 N  
ATOM   1679  CA  ASN A 726     152.630-433.343 287.133  1.00  0.00      N709 C  
ATOM   1680  CB  ASN A 726     153.466-433.353 288.446  1.00  0.00      N709 C  
ATOM   1681  CG  ASN A 726     154.145-432.038 288.755  1.00  0.00      N709 C  
ATOM   1682  OD1 ASN A 726     154.040-431.549 289.890  1.00  0.00      N709 O  
ATOM   1683  ND2 ASN A 726     154.840-431.465 287.719  1.00  0.00      N709 N  
ATOM   1684  C   ASN A 726     152.025-434.657 286.728  1.00  0.00      N709 C  
ATOM   1685  O   ASN A 726     152.425-435.728 287.196  1.00  0.00      N709 O  
ATOM   1686  N   ASN A 727     151.063-434.666 285.779  1.00  0.00      N709 N  
ATOM   1687  CA  ASN A 727     150.368-435.833 285.284  1.00  0.00      N709 C  
ATOM   1688  CB  ASN A 727     148.954-435.720 285.964  1.00  0.00      N709 C  
ATOM   1689  CG  ASN A 727     148.891-435.851 287.489  1.00  0.00      N709 C  
ATOM   1690  OD1 ASN A 727     148.090-435.224 288.222  1.00  0.00      N709 O  
ATOM   1691  ND2 ASN A 727     149.828-436.636 288.043  1.00  0.00      N709 N  
ATOM   1692  C   ASN A 727     150.255-435.779 283.729  1.00  0.00      N709 C  
ATOM   1693  O   ASN A 727     149.108-435.878 283.142  1.00  0.00      N709 O  
ATOM   1694  N   ILE A 728     151.409-435.670 283.018  1.00  0.00      N709 N  
ATOM   1695  CA  ILE A 728     151.562-435.430 281.561  1.00  0.00      N709 C  
ATOM   1696  CB  ILE A 728     150.935-436.451 280.642  1.00  0.00      N709 C  
ATOM   1697  CG2 ILE A 728     151.295-436.281 279.193  1.00  0.00      N709 C  
ATOM   1698  CG1 ILE A 728     151.382-437.967 281.041  1.00  0.00      N709 C  
ATOM   1699  CD1 ILE A 728     152.906-438.301 281.076  1.00  0.00      N709 C  
ATOM   1700  C   ILE A 728     151.243-433.966 281.183  1.00  0.00      N709 C  
ATOM   1701  O   ILE A 728     150.159-433.585 280.800  1.00  0.00      N709 O  
ATOM   1702  N   LEU A 729     152.244-433.120 281.159  1.00  0.00      N709 N  
ATOM   1703  CA  LEU A 729     152.144-431.753 280.629  1.00  0.00      N709 C  
ATOM   1704  CB  LEU A 729     153.285-430.846 281.063  1.00  0.00      N709 C  
ATOM   1705  CG  LEU A 729     153.187-429.426 280.581  1.00  0.00      N709 C  
ATOM   1706  CD1 LEU A 729     152.015-428.732 281.190  1.00  0.00      N709 C  
ATOM   1707  CD2 LEU A 729     154.491-428.643 280.847  1.00  0.00      N709 C  
ATOM   1708  C   LEU A 729     152.010-431.826 279.105  1.00  0.00      N709 C  
ATOM   1709  O   LEU A 729     152.752-432.537 278.446  1.00  0.00      N709 O  
ATOM   1710  N   ARG A 730     151.139-430.987 278.427  1.00  0.00      N709 N  
ATOM   1711  CA  ARG A 730     150.942-431.020 276.902  1.00  0.00      N709 C  
ATOM   1712  CB  ARG A 730     150.058-432.235 276.297  1.00  0.00      N709 C  
ATOM   1713  CG  ARG A 730     148.644-432.381 276.973  1.00  0.00      N709 C  
ATOM   1714  CD  ARG A 730     148.502-432.990 278.385  1.00  0.00      N709 C  
ATOM   1715  NE  ARG A 730     147.047-433.134 278.722  1.00  0.00      N709 N  
ATOM   1716  CZ  ARG A 730     146.534-433.510 279.924  1.00  0.00      N709 C  
ATOM   1717  NH1 ARG A 730     147.383-433.600 280.948  1.00  0.00      N709 N  
ATOM   1718  NH2 ARG A 730     145.363-433.912 280.030  1.00  0.00      N709 N  
ATOM   1719  C   ARG A 730     150.487-429.642 276.364  1.00  0.00      N709 C  
ATOM   1720  O   ARG A 730     149.722-428.929 277.001  1.00  0.00      N709 O  
ATOM   1721  N   THR A 731     151.073-429.325 275.245  1.00  0.00      N709 N  
ATOM   1722  CA  THR A 731     150.629-428.218 274.444  1.00  0.00      N709 C  
ATOM   1723  CB  THR A 731     151.698-427.737 273.509  1.00  0.00      N709 C  
ATOM   1724  OG1 THR A 731     151.352-426.637 272.708  1.00  0.00      N709 O  
ATOM   1725  CG2 THR A 731     152.115-428.895 272.619  1.00  0.00      N709 C  
ATOM   1726  C   THR A 731     149.367-428.606 273.668  1.00  0.00      N709 C  
ATOM   1727  O   THR A 731     149.033-429.763 273.541  1.00  0.00      N709 O  
ATOM   1728  N   GLN A 732     148.694-427.525 273.157  1.00  0.00      N709 N  
ATOM   1729  CA  GLN A 732     147.520-427.460 272.436  1.00  0.00      N709 C  
ATOM   1730  CB  GLN A 732     146.790-426.119 272.635  1.00  0.00      N709 C  
ATOM   1731  CG  GLN A 732     147.778-424.882 272.545  1.00  0.00      N709 C  
ATOM   1732  CD  GLN A 732     147.125-423.498 272.604  1.00  0.00      N709 C  
ATOM   1733  OE1 GLN A 732     147.793-422.534 272.798  1.00  0.00      N709 O  
ATOM   1734  NE2 GLN A 732     145.867-423.322 272.350  1.00  0.00      N709 N  
ATOM   1735  C   GLN A 732     147.656-427.700 270.930  1.00  0.00      N709 C  
ATOM   1736  O   GLN A 732     146.759-427.650 270.099  1.00  0.00      N709 O  
ATOM   1737  N   GLU A 733     148.989-427.784 270.496  1.00  0.00      N709 N  
ATOM   1738  CA  GLU A 733     149.660-427.953 269.182  1.00  0.00      N709 C  
ATOM   1739  CB  GLU A 733     149.358-429.341 268.654  1.00  0.00      N709 C  
ATOM   1740  CG  GLU A 733     149.915-430.445 269.615  1.00  0.00      N709 C  
ATOM   1741  CD  GLU A 733     149.908-431.839 268.968  1.00  0.00      N709 C  
ATOM   1742  OE1 GLU A 733     151.066-432.399 268.897  1.00  0.00      N709 O  
ATOM   1743  OE2 GLU A 733     148.805-432.411 268.637  1.00  0.00      N709 O  
ATOM   1744  C   GLU A 733     149.438-426.870 268.142  1.00  0.00      N709 C  
ATOM   1745  O   GLU A 733     148.767-425.891 268.357  1.00  0.00      N709 O  
ATOM   1746  N   SER A 734     150.163-426.911 267.017  1.00  0.00      N709 N  
ATOM   1747  CA  SER A 734     150.033-426.093 265.799  1.00  0.00      N709 C  
ATOM   1748  CB  SER A 734     148.592-426.197 265.217  1.00  0.00      N709 C  
ATOM   1749  OG  SER A 734     148.499-425.783 263.802  1.00  0.00      N709 O  
ATOM   1750  C   SER A 734     150.512-424.665 265.931  1.00  0.00      N709 C  
ATOM   1751  O   SER A 734     151.348-424.308 266.753  1.00  0.00      N709 O  
ATOM   1752  N   GLU A 735     150.174-423.807 265.047  1.00  0.00      N709 N  
ATOM   1753  CA  GLU A 735     150.379-422.383 265.139  1.00  0.00      N709 C  
ATOM   1754  CB  GLU A 735     150.029-421.615 263.808  1.00  0.00      N709 C  
ATOM   1755  CG  GLU A 735     150.462-420.139 263.821  1.00  0.00      N709 C  
ATOM   1756  CD  GLU A 735     150.077-419.238 262.608  1.00  0.00      N709 C  
ATOM   1757  OE1 GLU A 735     148.818-418.965 262.377  1.00  0.00      N709 O  
ATOM   1758  OE2 GLU A 735     151.032-418.790 261.997  1.00  0.00      N709 O  
ATOM   1759  C   GLU A 735     149.761-421.679 266.325  1.00  0.00      N709 C  
ATOM   1760  O   GLU A 735     148.663-422.075 266.694  1.00  0.00      N709 O  
ATOM   1761  N   CYS A 736     150.336-420.605 266.956  1.00  0.00      N709 N  
ATOM   1762  CA  CYS A 736     149.891-419.906 268.122  1.00  0.00      N709 C  
ATOM   1763  CB  CYS A 736     150.917-419.701 269.271  1.00  0.00      N709 C  
ATOM   1764  SG  CYS A 736     152.736-419.697 268.944  1.00  0.00      N709 S  
ATOM   1765  C   CYS A 736     149.163-418.635 267.692  1.00  0.00      N709 C  
ATOM   1766  O   CYS A 736     149.545-417.976 266.722  1.00  0.00      N709 O  
ATOM   1767  N   ALA A 737     148.086-418.213 268.283  1.00  0.00      N709 N  
ATOM   1768  CA  ALA A 737     147.277-417.053 267.959  1.00  0.00      N709 C  
ATOM   1769  CB  ALA A 737     145.859-417.226 268.573  1.00  0.00      N709 C  
ATOM   1770  C   ALA A 737     147.886-415.814 268.544  1.00  0.00      N709 C  
ATOM   1771  O   ALA A 737     147.841-415.548 269.741  1.00  0.00      N709 O  
ATOM   1772  N   CYS A 738     148.463-414.924 267.667  1.00  0.00      N709 N  
ATOM   1773  CA  CYS A 738     149.058-413.697 268.044  1.00  0.00      N709 C  
ATOM   1774  CB  CYS A 738     150.499-413.578 267.411  1.00  0.00      N709 C  
ATOM   1775  SG  CYS A 738     151.857-414.677 267.923  1.00  0.00      N709 S  
ATOM   1776  C   CYS A 738     148.231-412.541 267.519  1.00  0.00      N709 C  
ATOM   1777  O   CYS A 738     148.016-412.323 266.294  1.00  0.00      N709 O  
ATOM   1778  N   VAL A 739     147.667-411.752 268.392  1.00  0.00      N709 N  
ATOM   1779  CA  VAL A 739     146.805-410.610 268.089  1.00  0.00      N709 C  
ATOM   1780  CB  VAL A 739     145.493-410.721 268.857  1.00  0.00      N709 C  
ATOM   1781  CG1 VAL A 739     144.677-409.402 268.677  1.00  0.00      N709 C  
ATOM   1782  CG2 VAL A 739     144.714-411.948 268.354  1.00  0.00      N709 C  
ATOM   1783  C   VAL A 739     147.486-409.273 268.413  1.00  0.00      N709 C  
ATOM   1784  O   VAL A 739     147.874-409.032 269.589  1.00  0.00      N709 O  
ATOM   1785  N   ASN A 740     147.709-408.414 267.437  1.00  0.00      N709 N  
ATOM   1786  CA  ASN A 740     148.367-407.136 267.555  1.00  0.00      N709 C  
ATOM   1787  CB  ASN A 740     147.476-406.113 268.326  1.00  0.00      N709 C  
ATOM   1788  CG  ASN A 740     146.313-405.741 267.525  1.00  0.00      N709 C  
ATOM   1789  OD1 ASN A 740     145.177-406.068 267.866  1.00  0.00      N709 O  
ATOM   1790  ND2 ASN A 740     146.395-405.014 266.405  1.00  0.00      N709 N  
ATOM   1791  C   ASN A 740     149.691-407.213 268.318  1.00  0.00      N709 C  
ATOM   1792  O   ASN A 740     149.946-406.495 269.259  1.00  0.00      N709 O  
ATOM   1793  N   GLY A 741     150.532-408.193 267.921  1.00  0.00      N709 N  
ATOM   1794  CA  GLY A 741     151.789-408.609 268.547  1.00  0.00      N709 C  
ATOM   1795  C   GLY A 741     151.776-409.171 269.949  1.00  0.00      N709 C  
ATOM   1796  O   GLY A 741     152.797-409.232 270.645  1.00  0.00      N709 O  
ATOM   1797  N   SER A 742     150.619-409.692 270.468  1.00  0.00      N709 N  
ATOM   1798  CA  SER A 742     150.459-410.254 271.824  1.00  0.00      N709 C  
ATOM   1799  CB  SER A 742     149.297-409.666 272.681  1.00  0.00      N709 C  
ATOM   1800  OG  SER A 742     149.459-408.254 272.962  1.00  0.00      N709 O  
ATOM   1801  C   SER A 742     150.056-411.678 271.577  1.00  0.00      N709 C  
ATOM   1802  O   SER A 742     149.133-411.877 270.818  1.00  0.00      N709 O  
ATOM   1803  N   CYS A 743     150.795-412.642 272.095  1.00  0.00      N709 N  
ATOM   1804  CA  CYS A 743     150.592-414.021 271.626  1.00  0.00      N709 C  
ATOM   1805  CB  CYS A 743     151.870-414.702 271.022  1.00  0.00      N709 C  
ATOM   1806  SG  CYS A 743     152.522-413.799 269.644  1.00  0.00      N709 S  
ATOM   1807  C   CYS A 743     150.053-414.903 272.769  1.00  0.00      N709 C  
ATOM   1808  O   CYS A 743     150.496-414.736 273.897  1.00  0.00      N709 O  
ATOM   1809  N   PHE A 744     149.091-415.768 272.547  1.00  0.00      N709 N  
ATOM   1810  CA  PHE A 744     148.350-416.355 273.590  1.00  0.00      N709 C  
ATOM   1811  CB  PHE A 744     146.847-415.988 273.435  1.00  0.00      N709 C  
ATOM   1812  CG  PHE A 744     146.556-414.628 273.654  1.00  0.00      N709 C  
ATOM   1813  CD1 PHE A 744     146.811-413.719 272.653  1.00  0.00      N709 C  
ATOM   1814  CE1 PHE A 744     146.550-412.373 272.768  1.00  0.00      N709 C  
ATOM   1815  CZ  PHE A 744     145.997-411.882 273.933  1.00  0.00      N709 C  
ATOM   1816  CD2 PHE A 744     145.915-414.113 274.816  1.00  0.00      N709 C  
ATOM   1817  CE2 PHE A 744     145.566-412.760 274.890  1.00  0.00      N709 C  
ATOM   1818  C   PHE A 744     148.320-417.859 273.446  1.00  0.00      N709 C  
ATOM   1819  O   PHE A 744     148.547-418.465 272.383  1.00  0.00      N709 O  
ATOM   1820  N   THR A 745     148.125-418.568 274.527  1.00  0.00      N709 N  
ATOM   1821  CA  THR A 745     148.226-419.982 274.533  1.00  0.00      N709 C  
ATOM   1822  CB  THR A 745     149.604-420.578 274.684  1.00  0.00      N709 C  
ATOM   1823  OG1 THR A 745     149.696-422.015 274.642  1.00  0.00      N709 O  
ATOM   1824  CG2 THR A 745     150.351-420.192 275.993  1.00  0.00      N709 C  
ATOM   1825  C   THR A 745     147.346-420.562 275.609  1.00  0.00      N709 C  
ATOM   1826  O   THR A 745     147.062-419.942 276.644  1.00  0.00      N709 O  
ATOM   1827  N   ILE A 746     146.842-421.788 275.415  1.00  0.00      N709 N  
ATOM   1828  CA  ILE A 746     146.111-422.520 276.434  1.00  0.00      N709 C  
ATOM   1829  CB  ILE A 746     144.711-422.887 276.032  1.00  0.00      N709 C  
ATOM   1830  CG2 ILE A 746     144.039-421.739 275.359  1.00  0.00      N709 C  
ATOM   1831  CG1 ILE A 746     144.026-423.296 277.365  1.00  0.00      N709 C  
ATOM   1832  CD1 ILE A 746     142.500-423.606 277.410  1.00  0.00      N709 C  
ATOM   1833  C   ILE A 746     146.927-423.808 276.682  1.00  0.00      N709 C  
ATOM   1834  O   ILE A 746     147.277-424.525 275.758  1.00  0.00      N709 O  
ATOM   1835  N   MET A 747     147.294-424.151 277.951  1.00  0.00      N709 N  
ATOM   1836  CA  MET A 747     148.162-425.263 278.267  1.00  0.00      N709 C  
ATOM   1837  CB  MET A 747     149.500-424.775 278.980  1.00  0.00      N709 C  
ATOM   1838  CG  MET A 747     150.574-425.771 279.146  1.00  0.00      N709 C  
ATOM   1839  SD  MET A 747     151.564-426.027 277.677  1.00  0.00      N709 S  
ATOM   1840  CE  MET A 747     152.610-424.501 277.556  1.00  0.00      N709 C  
ATOM   1841  C   MET A 747     147.495-426.216 279.234  1.00  0.00      N709 C  
ATOM   1842  O   MET A 747     146.809-425.692 280.114  1.00  0.00      N709 O  
ATOM   1843  N   THR A 748     147.695-427.538 279.134  1.00  0.00      N709 N  
ATOM   1844  CA  THR A 748     146.905-428.523 279.957  1.00  0.00      N709 C  
ATOM   1845  CB  THR A 748     146.226-429.576 279.036  1.00  0.00      N709 C  
ATOM   1846  OG1 THR A 748     145.485-429.044 277.933  1.00  0.00      N709 O  
ATOM   1847  CG2 THR A 748     145.238-430.365 279.866  1.00  0.00      N709 C  
ATOM   1848  C   THR A 748     147.894-429.420 280.707  1.00  0.00      N709 C  
ATOM   1849  O   THR A 748     148.886-429.941 280.174  1.00  0.00      N709 O  
ATOM   1850  N   ASP A 749     147.632-429.727 281.947  1.00  0.00      N709 N  
ATOM   1851  CA  ASP A 749     148.295-430.752 282.763  1.00  0.00      N709 C  
ATOM   1852  CB  ASP A 749     149.422-430.092 283.569  1.00  0.00      N709 C  
ATOM   1853  CG  ASP A 749     150.330-430.971 284.352  1.00  0.00      N709 C  
ATOM   1854  OD1 ASP A 749     150.141-432.202 284.567  1.00  0.00      N709 O  
ATOM   1855  OD2 ASP A 749     151.161-430.275 285.017  1.00  0.00      N709 O  
ATOM   1856  C   ASP A 749     147.060-431.375 283.508  1.00  0.00      N709 C  
ATOM   1857  O   ASP A 749     145.919-431.103 283.334  1.00  0.00      N709 O  
ATOM   1858  N   GLY A 750     147.348-432.350 284.396  1.00  0.00      N709 N  
ATOM   1859  CA  GLY A 750     146.369-433.094 285.128  1.00  0.00      N709 C  
ATOM   1860  C   GLY A 750     145.954-434.441 284.448  1.00  0.00      N709 C  
ATOM   1861  O   GLY A 750     146.310-434.640 283.314  1.00  0.00      N709 O  
ATOM   1862  N   PRO A 751     145.178-435.219 285.119  1.00  0.00      N709 N  
ATOM   1863  CD  PRO A 751     144.734-435.097 286.462  1.00  0.00      N709 C  
ATOM   1864  CA  PRO A 751     144.596-436.431 284.468  1.00  0.00      N709 C  
ATOM   1865  CB  PRO A 751     143.400-436.834 285.347  1.00  0.00      N709 C  
ATOM   1866  CG  PRO A 751     143.935-436.398 286.669  1.00  0.00      N709 C  
ATOM   1867  C   PRO A 751     144.089-436.327 282.990  1.00  0.00      N709 C  
ATOM   1868  O   PRO A 751     143.688-435.266 282.440  1.00  0.00      N709 O  
ATOM   1869  N   SER A 752     143.960-437.532 282.435  1.00  0.00      N709 N  
ATOM   1870  CA  SER A 752     143.236-437.806 281.197  1.00  0.00      N709 C  
ATOM   1871  CB  SER A 752     143.995-438.754 280.298  1.00  0.00      N709 C  
ATOM   1872  OG  SER A 752     143.963-440.121 280.740  1.00  0.00      N709 O  
ATOM   1873  C   SER A 752     141.774-438.184 281.323  1.00  0.00      N709 C  
ATOM   1874  O   SER A 752     140.948-438.022 280.443  1.00  0.00      N709 O  
ATOM   1875  N   ASP A 753     141.432-438.607 282.587  1.00  0.00      N709 N  
ATOM   1876  CA  ASP A 753     140.157-439.199 283.068  1.00  0.00      N709 C  
ATOM   1877  CB  ASP A 753     140.366-439.985 284.439  1.00  0.00      N709 C  
ATOM   1878  CG  ASP A 753     141.146-441.221 284.317  1.00  0.00      N709 C  
ATOM   1879  OD1 ASP A 753     141.585-441.661 283.206  1.00  0.00      N709 O  
ATOM   1880  OD2 ASP A 753     141.224-441.902 285.359  1.00  0.00      N709 O  
ATOM   1881  C   ASP A 753     139.109-438.135 283.231  1.00  0.00      N709 C  
ATOM   1882  O   ASP A 753     138.335-438.020 284.193  1.00  0.00      N709 O  
ATOM   1883  N   GLY A 754     138.975-437.301 282.174  1.00  0.00      N709 N  
ATOM   1884  CA  GLY A 754     138.088-436.116 281.987  1.00  0.00      N709 C  
ATOM   1885  C   GLY A 754     138.162-435.102 283.096  1.00  0.00      N709 C  
ATOM   1886  O   GLY A 754     137.113-434.615 283.550  1.00  0.00      N709 O  
ATOM   1887  N   GLN A 755     139.373-434.796 283.623  1.00  0.00      N709 N  
ATOM   1888  CA  GLN A 755     139.542-434.026 284.866  1.00  0.00      N709 C  
ATOM   1889  CB  GLN A 755     139.354-434.932 286.189  1.00  0.00      N709 C  
ATOM   1890  CG  GLN A 755     137.899-435.366 286.549  1.00  0.00      N709 C  
ATOM   1891  CD  GLN A 755     137.155-434.218 287.041  1.00  0.00      N709 C  
ATOM   1892  OE1 GLN A 755     137.171-433.678 288.160  1.00  0.00      N709 O  
ATOM   1893  NE2 GLN A 755     136.249-433.809 286.085  1.00  0.00      N709 N  
ATOM   1894  C   GLN A 755     140.779-433.128 284.863  1.00  0.00      N709 C  
ATOM   1895  O   GLN A 755     141.102-432.525 285.889  1.00  0.00      N709 O  
ATOM   1896  N   ALA A 756     141.321-432.860 283.648  1.00  0.00      N709 N  
ATOM   1897  CA  ALA A 756     142.423-431.924 283.458  1.00  0.00      N709 C  
ATOM   1898  CB  ALA A 756     142.783-431.844 281.983  1.00  0.00      N709 C  
ATOM   1899  C   ALA A 756     142.424-430.496 284.050  1.00  0.00      N709 C  
ATOM   1900  O   ALA A 756     141.407-429.828 284.337  1.00  0.00      N709 O  
ATOM   1901  N   SER A 757     143.590-429.903 284.193  1.00  0.00      N709 N  
ATOM   1902  CA  SER A 757     143.786-428.551 284.806  1.00  0.00      N709 C  
ATOM   1903  CB  SER A 757     144.687-428.567 286.027  1.00  0.00      N709 C  
ATOM   1904  OG  SER A 757     144.946-427.265 286.624  1.00  0.00      N709 O  
ATOM   1905  C   SER A 757     144.438-427.731 283.716  1.00  0.00      N709 C  
ATOM   1906  O   SER A 757     145.188-428.270 282.881  1.00  0.00      N709 O  
ATOM   1907  N   TYR A 758     144.178-426.382 283.735  1.00  0.00      N709 N  
ATOM   1908  CA  TYR A 758     144.617-425.582 282.656  1.00  0.00      N709 C  
ATOM   1909  CB  TYR A 758     143.685-425.701 281.389  1.00  0.00      N709 C  
ATOM   1910  CG  TYR A 758     142.241-425.321 281.609  1.00  0.00      N709 C  
ATOM   1911  CD1 TYR A 758     141.327-426.396 281.716  1.00  0.00      N709 C  
ATOM   1912  CE1 TYR A 758     139.986-426.214 282.142  1.00  0.00      N709 C  
ATOM   1913  CZ  TYR A 758     139.589-424.908 282.418  1.00  0.00      N709 C  
ATOM   1914  OH  TYR A 758     138.287-424.778 282.924  1.00  0.00      N709 O  
ATOM   1915  CD2 TYR A 758     141.816-423.997 281.879  1.00  0.00      N709 C  
ATOM   1916  CE2 TYR A 758     140.429-423.811 282.242  1.00  0.00      N709 C  
ATOM   1917  C   TYR A 758     144.993-424.206 283.111  1.00  0.00      N709 C  
ATOM   1918  O   TYR A 758     144.510-423.584 284.016  1.00  0.00      N709 O  
ATOM   1919  N   LYS A 759     145.899-423.680 282.324  1.00  0.00      N709 N  
ATOM   1920  CA  LYS A 759     146.416-422.358 282.433  1.00  0.00      N709 C  
ATOM   1921  CB  LYS A 759     147.820-422.267 283.092  1.00  0.00      N709 C  
ATOM   1922  CG  LYS A 759     147.822-422.768 284.520  1.00  0.00      N709 C  
ATOM   1923  CD  LYS A 759     149.173-422.668 285.175  1.00  0.00      N709 C  
ATOM   1924  CE  LYS A 759     149.143-423.140 286.621  1.00  0.00      N709 C  
ATOM   1925  NZ  LYS A 759     150.427-422.871 287.363  1.00  0.00      N709 N  
ATOM   1926  C   LYS A 759     146.421-421.620 281.056  1.00  0.00      N709 C  
ATOM   1927  O   LYS A 759     146.725-422.152 280.043  1.00  0.00      N709 O  
ATOM   1928  N   ILE A 760     146.039-420.315 281.180  1.00  0.00      N709 N  
ATOM   1929  CA  ILE A 760     145.912-419.508 279.981  1.00  0.00      N709 C  
ATOM   1930  CB  ILE A 760     144.483-418.893 279.666  1.00  0.00      N709 C  
ATOM   1931  CG2 ILE A 760     144.447-418.379 278.179  1.00  0.00      N709 C  
ATOM   1932  CG1 ILE A 760     143.355-419.831 280.008  1.00  0.00      N709 C  
ATOM   1933  CD1 ILE A 760     142.120-418.960 280.430  1.00  0.00      N709 C  
ATOM   1934  C   ILE A 760     146.878-418.426 280.126  1.00  0.00      N709 C  
ATOM   1935  O   ILE A 760     146.996-417.830 281.178  1.00  0.00      N709 O  
ATOM   1936  N   PHE A 761     147.681-418.202 279.051  1.00  0.00      N709 N  
ATOM   1937  CA  PHE A 761     148.735-417.246 279.054  1.00  0.00      N709 C  
ATOM   1938  CB  PHE A 761     150.152-417.865 278.853  1.00  0.00      N709 C  
ATOM   1939  CG  PHE A 761     150.414-418.930 279.881  1.00  0.00      N709 C  
ATOM   1940  CD1 PHE A 761     149.903-420.235 279.858  1.00  0.00      N709 C  
ATOM   1941  CE1 PHE A 761     150.176-421.158 280.897  1.00  0.00      N709 C  
ATOM   1942  CZ  PHE A 761     150.916-420.646 282.029  1.00  0.00      N709 C  
ATOM   1943  CD2 PHE A 761     151.122-418.529 281.005  1.00  0.00      N709 C  
ATOM   1944  CE2 PHE A 761     151.418-419.362 282.092  1.00  0.00      N709 C  
ATOM   1945  C   PHE A 761     148.535-416.285 277.920  1.00  0.00      N709 C  
ATOM   1946  O   PHE A 761     147.983-416.603 276.842  1.00  0.00      N709 O  
ATOM   1947  N   ARG A 762     149.141-415.089 278.152  1.00  0.00      N709 N  
ATOM   1948  CA  ARG A 762     149.466-414.037 277.191  1.00  0.00      N709 C  
ATOM   1949  CB  ARG A 762     148.495-412.801 277.239  1.00  0.00      N709 C  
ATOM   1950  CG  ARG A 762     148.993-411.394 276.723  1.00  0.00      N709 C  
ATOM   1951  CD  ARG A 762     147.882-410.317 276.611  1.00  0.00      N709 C  
ATOM   1952  NE  ARG A 762     148.522-408.967 276.473  1.00  0.00      N709 N  
ATOM   1953  CZ  ARG A 762     148.002-407.889 276.982  1.00  0.00      N709 C  
ATOM   1954  NH1 ARG A 762     146.805-407.733 277.505  1.00  0.00      N709 N  
ATOM   1955  NH2 ARG A 762     148.706-406.785 276.856  1.00  0.00      N709 N  
ATOM   1956  C   ARG A 762     150.908-413.592 277.241  1.00  0.00      N709 C  
ATOM   1957  O   ARG A 762     151.486-413.360 278.336  1.00  0.00      N709 O  
ATOM   1958  N   ILE A 763     151.599-413.604 276.087  1.00  0.00      N709 N  
ATOM   1959  CA  ILE A 763     153.054-413.435 275.911  1.00  0.00      N709 C  
ATOM   1960  CB  ILE A 763     153.663-414.723 275.311  1.00  0.00      N709 C  
ATOM   1961  CG2 ILE A 763     155.244-414.640 275.017  1.00  0.00      N709 C  
ATOM   1962  CG1 ILE A 763     153.519-415.839 276.441  1.00  0.00      N709 C  
ATOM   1963  CD1 ILE A 763     152.361-416.725 275.978  1.00  0.00      N709 C  
ATOM   1964  C   ILE A 763     153.322-412.282 274.953  1.00  0.00      N709 C  
ATOM   1965  O   ILE A 763     152.664-412.181 273.935  1.00  0.00      N709 O  
ATOM   1966  N   GLU A 764     154.189-411.391 275.256  1.00  0.00      N709 N  
ATOM   1967  CA  GLU A 764     154.716-410.241 274.457  1.00  0.00      N709 C  
ATOM   1968  CB  GLU A 764     154.127-408.832 274.927  1.00  0.00      N709 C  
ATOM   1969  CG  GLU A 764     152.616-408.793 274.483  1.00  0.00      N709 C  
ATOM   1970  CD  GLU A 764     151.806-407.627 274.862  1.00  0.00      N709 C  
ATOM   1971  OE1 GLU A 764     152.261-406.456 274.656  1.00  0.00      N709 O  
ATOM   1972  OE2 GLU A 764     150.682-407.851 275.344  1.00  0.00      N709 O  
ATOM   1973  C   GLU A 764     156.231-410.194 274.657  1.00  0.00      N709 C  
ATOM   1974  O   GLU A 764     156.719-410.385 275.771  1.00  0.00      N709 O  
ATOM   1975  N   LYS A 765     157.008-410.108 273.595  1.00  0.00      N709 N  
ATOM   1976  CA  LYS A 765     158.517-410.122 273.591  1.00  0.00      N709 C  
ATOM   1977  CB  LYS A 765     159.146-408.747 273.889  1.00  0.00      N709 C  
ATOM   1978  CG  LYS A 765     158.671-407.657 272.946  1.00  0.00      N709 C  
ATOM   1979  CD  LYS A 765     159.444-407.621 271.629  1.00  0.00      N709 C  
ATOM   1980  CE  LYS A 765     159.266-406.283 270.960  1.00  0.00      N709 C  
ATOM   1981  NZ  LYS A 765     160.085-405.326 271.707  1.00  0.00      N709 N  
ATOM   1982  C   LYS A 765     159.105-411.347 274.273  1.00  0.00      N709 C  
ATOM   1983  O   LYS A 765     159.994-411.240 275.120  1.00  0.00      N709 O  
ATOM   1984  N   GLY A 766     158.664-412.567 273.892  1.00  0.00      N709 N  
ATOM   1985  CA  GLY A 766     159.154-413.788 274.532  1.00  0.00      N709 C  
ATOM   1986  C   GLY A 766     158.884-413.859 276.094  1.00  0.00      N709 C  
ATOM   1987  O   GLY A 766     159.489-414.752 276.686  1.00  0.00      N709 O  
ATOM   1988  N   LYS A 767     158.065-412.952 276.652  1.00  0.00      N709 N  
ATOM   1989  CA  LYS A 767     157.853-412.892 278.089  1.00  0.00      N709 C  
ATOM   1990  CB  LYS A 767     158.336-411.509 278.645  1.00  0.00      N709 C  
ATOM   1991  CG  LYS A 767     159.906-411.385 278.746  1.00  0.00      N709 C  
ATOM   1992  CD  LYS A 767     160.599-412.411 279.603  1.00  0.00      N709 C  
ATOM   1993  CE  LYS A 767     160.198-412.253 281.073  1.00  0.00      N709 C  
ATOM   1994  NZ  LYS A 767     161.136-413.171 281.671  1.00  0.00      N709 N  
ATOM   1995  C   LYS A 767     156.348-413.025 278.310  1.00  0.00      N709 C  
ATOM   1996  O   LYS A 767     155.543-412.308 277.783  1.00  0.00      N709 O  
ATOM   1997  N   ILE A 768     155.935-413.910 279.216  1.00  0.00      N709 N  
ATOM   1998  CA  ILE A 768     154.657-414.036 279.849  1.00  0.00      N709 C  
ATOM   1999  CB  ILE A 768     154.421-415.151 280.858  1.00  0.00      N709 C  
ATOM   2000  CG2 ILE A 768     152.956-415.073 281.377  1.00  0.00      N709 C  
ATOM   2001  CG1 ILE A 768     154.649-416.597 280.305  1.00  0.00      N709 C  
ATOM   2002  CD1 ILE A 768     156.171-416.940 280.064  1.00  0.00      N709 C  
ATOM   2003  C   ILE A 768     154.319-412.682 280.593  1.00  0.00      N709 C  
ATOM   2004  O   ILE A 768     154.895-412.259 281.622  1.00  0.00      N709 O  
ATOM   2005  N   ILE A 769     153.290-411.938 280.098  1.00  0.00      N709 N  
ATOM   2006  CA  ILE A 769     152.941-410.637 280.753  1.00  0.00      N709 C  
ATOM   2007  CB  ILE A 769     153.064-409.466 279.792  1.00  0.00      N709 C  
ATOM   2008  CG2 ILE A 769     151.888-409.545 278.705  1.00  0.00      N709 C  
ATOM   2009  CG1 ILE A 769     154.489-409.428 279.155  1.00  0.00      N709 C  
ATOM   2010  CD1 ILE A 769     155.571-408.788 280.036  1.00  0.00      N709 C  
ATOM   2011  C   ILE A 769     151.539-410.750 281.467  1.00  0.00      N709 C  
ATOM   2012  O   ILE A 769     151.193-409.954 282.333  1.00  0.00      N709 O  
ATOM   2013  N   LYS A 770     150.726-411.882 281.253  1.00  0.00      N709 N  
ATOM   2014  CA  LYS A 770     149.445-412.210 281.917  1.00  0.00      N709 C  
ATOM   2015  CB  LYS A 770     148.228-411.546 281.184  1.00  0.00      N709 C  
ATOM   2016  CG  LYS A 770     148.222-410.025 280.978  1.00  0.00      N709 C  
ATOM   2017  CD  LYS A 770     148.143-409.318 282.304  1.00  0.00      N709 C  
ATOM   2018  CE  LYS A 770     148.039-407.834 282.084  1.00  0.00      N709 C  
ATOM   2019  NZ  LYS A 770     147.778-407.004 283.298  1.00  0.00      N709 N  
ATOM   2020  C   LYS A 770     149.322-413.702 281.920  1.00  0.00      N709 C  
ATOM   2021  O   LYS A 770     149.733-414.459 281.012  1.00  0.00      N709 O  
ATOM   2022  N   SER A 771     148.827-414.226 283.069  1.00  0.00      N709 N  
ATOM   2023  CA  SER A 771     148.803-415.624 283.456  1.00  0.00      N709 C  
ATOM   2024  CB  SER A 771     149.979-416.105 284.261  1.00  0.00      N709 C  
ATOM   2025  OG  SER A 771     149.864-417.479 284.495  1.00  0.00      N709 O  
ATOM   2026  C   SER A 771     147.400-415.861 284.205  1.00  0.00      N709 C  
ATOM   2027  O   SER A 771     147.044-415.072 285.084  1.00  0.00      N709 O  
ATOM   2028  N   VAL A 772     146.665-416.933 283.875  1.00  0.00      N709 N  
ATOM   2029  CA  VAL A 772     145.468-417.448 284.487  1.00  0.00      N709 C  
ATOM   2030  CB  VAL A 772     144.207-417.367 283.581  1.00  0.00      N709 C  
ATOM   2031  CG1 VAL A 772     142.864-418.014 284.163  1.00  0.00      N709 C  
ATOM   2032  CG2 VAL A 772     143.892-415.953 283.193  1.00  0.00      N709 C  
ATOM   2033  C   VAL A 772     145.701-418.890 284.974  1.00  0.00      N709 C  
ATOM   2034  O   VAL A 772     146.106-419.771 284.218  1.00  0.00      N709 O  
ATOM   2035  N   GLU A 773     145.364-419.141 286.206  1.00  0.00      N709 N  
ATOM   2036  CA  GLU A 773     145.506-420.382 286.935  1.00  0.00      N709 C  
ATOM   2037  CB  GLU A 773     146.548-420.242 288.024  1.00  0.00      N709 C  
ATOM   2038  CG  GLU A 773     147.869-419.582 287.585  1.00  0.00      N709 C  
ATOM   2039  CD  GLU A 773     148.974-419.877 288.555  1.00  0.00      N709 C  
ATOM   2040  OE1 GLU A 773     150.168-419.957 288.099  1.00  0.00      N709 O  
ATOM   2041  OE2 GLU A 773     148.719-420.177 289.745  1.00  0.00      N709 O  
ATOM   2042  C   GLU A 773     144.178-420.740 287.516  1.00  0.00      N709 C  
ATOM   2043  O   GLU A 773     144.025-421.917 287.911  1.00  0.00      N709 O  
ATOM   2044  N   LYS A 774     143.164-419.826 287.559  1.00  0.00      N709 N  
ATOM   2045  CA  LYS A 774     141.845-420.197 287.964  1.00  0.00      N709 C  
ATOM   2046  CB  LYS A 774     141.125-418.971 288.513  1.00  0.00      N709 C  
ATOM   2047  CG  LYS A 774     141.624-418.479 289.883  1.00  0.00      N709 C  
ATOM   2048  CD  LYS A 774     141.526-419.476 291.058  1.00  0.00      N709 C  
ATOM   2049  CE  LYS A 774     142.147-418.958 292.381  1.00  0.00      N709 C  
ATOM   2050  NZ  LYS A 774     141.747-419.876 293.548  1.00  0.00      N709 N  
ATOM   2051  C   LYS A 774     140.915-421.109 286.985  1.00  0.00      N709 C  
ATOM   2052  O   LYS A 774     140.750-420.754 285.824  1.00  0.00      N709 O  
ATOM   2053  N   ASN A 775     140.289-422.175 287.503  1.00  0.00      N709 N  
ATOM   2054  CA  ASN A 775     139.633-423.184 286.618  1.00  0.00      N709 C  
ATOM   2055  CB  ASN A 775     140.243-424.590 286.650  1.00  0.00      N709 C  
ATOM   2056  CG  ASN A 775     141.735-424.523 286.116  1.00  0.00      N709 C  
ATOM   2057  OD1 ASN A 775     142.553-425.267 286.610  1.00  0.00      N709 O  
ATOM   2058  ND2 ASN A 775     142.105-423.579 285.215  1.00  0.00      N709 N  
ATOM   2059  C   ASN A 775     138.136-423.232 286.988  1.00  0.00      N709 C  
ATOM   2060  O   ASN A 775     137.781-423.121 288.178  1.00  0.00      N709 O  
ATOM   2061  N   ALA A 776     137.309-423.515 285.986  1.00  0.00      N709 N  
ATOM   2062  CA  ALA A 776     135.886-423.666 286.093  1.00  0.00      N709 C  
ATOM   2063  CB  ALA A 776     135.476-423.570 284.598  1.00  0.00      N709 C  
ATOM   2064  C   ALA A 776     135.538-425.045 286.578  1.00  0.00      N709 C  
ATOM   2065  O   ALA A 776     136.186-426.055 286.158  1.00  0.00      N709 O  
ATOM   2066  N   PRO A 777     134.522-425.130 287.447  1.00  0.00      N709 N  
ATOM   2067  CD  PRO A 777     133.689-423.992 288.025  1.00  0.00      N709 C  
ATOM   2068  CA  PRO A 777     134.201-426.318 288.149  1.00  0.00      N709 C  
ATOM   2069  CB  PRO A 777     133.138-425.990 289.256  1.00  0.00      N709 C  
ATOM   2070  CG  PRO A 777     132.489-424.628 288.766  1.00  0.00      N709 C  
ATOM   2071  C   PRO A 777     133.685-427.489 287.282  1.00  0.00      N709 C  
ATOM   2072  O   PRO A 777     133.953-428.678 287.586  1.00  0.00      N709 O  
ATOM   2073  N   ASN A 778     132.891-427.148 286.263  1.00  0.00      N709 N  
ATOM   2074  CA  ASN A 778     132.143-428.163 285.485  1.00  0.00      N709 C  
ATOM   2075  CB  ASN A 778     130.783-427.503 285.224  1.00  0.00      N709 C  
ATOM   2076  CG  ASN A 778     129.925-427.365 286.507  1.00  0.00      N709 C  
ATOM   2077  OD1 ASN A 778     130.254-427.773 287.607  1.00  0.00      N709 O  
ATOM   2078  ND2 ASN A 778     128.765-426.778 286.298  1.00  0.00      N709 N  
ATOM   2079  C   ASN A 778     132.893-428.418 284.133  1.00  0.00      N709 C  
ATOM   2080  O   ASN A 778     132.391-429.148 283.280  1.00  0.00      N709 O  
ATOM   2081  N   TYR A 779     134.084-427.804 283.856  1.00  0.00      N709 N  
ATOM   2082  CA  TYR A 779     134.730-427.837 282.601  1.00  0.00      N709 C  
ATOM   2083  CB  TYR A 779     134.633-426.485 281.839  1.00  0.00      N709 C  
ATOM   2084  CG  TYR A 779     133.199-426.279 281.423  1.00  0.00      N709 C  
ATOM   2085  CD1 TYR A 779     132.306-425.375 281.955  1.00  0.00      N709 C  
ATOM   2086  CE1 TYR A 779     130.959-425.303 281.463  1.00  0.00      N709 C  
ATOM   2087  CZ  TYR A 779     130.577-426.009 280.395  1.00  0.00      N709 C  
ATOM   2088  OH  TYR A 779     129.243-425.935 279.959  1.00  0.00      N709 O  
ATOM   2089  CD2 TYR A 779     132.779-427.013 280.228  1.00  0.00      N709 C  
ATOM   2090  CE2 TYR A 779     131.479-426.906 279.758  1.00  0.00      N709 C  
ATOM   2091  C   TYR A 779     136.180-428.159 282.771  1.00  0.00      N709 C  
ATOM   2092  O   TYR A 779     136.865-427.387 283.457  1.00  0.00      N709 O  
ATOM   2093  N   HIS A 780     136.637-429.262 282.108  1.00  0.00      N709 N  
ATOM   2094  CA  HIS A 780     137.944-429.862 282.377  1.00  0.00      N709 C  
ATOM   2095  CB  HIS A 780     137.801-431.172 283.165  1.00  0.00      N709 C  
ATOM   2096  ND1 HIS A 780     136.959-430.287 285.348  1.00  0.00      N709 N  
ATOM   2097  CG  HIS A 780     136.707-430.976 284.173  1.00  0.00      N709 C  
ATOM   2098  CE1 HIS A 780     135.912-430.454 286.034  1.00  0.00      N709 C  
ATOM   2099  NE2 HIS A 780     134.968-431.212 285.453  1.00  0.00      N709 N  
ATOM   2100  CD2 HIS A 780     135.441-431.439 284.206  1.00  0.00      N709 C  
ATOM   2101  C   HIS A 780     138.571-430.172 280.998  1.00  0.00      N709 C  
ATOM   2102  O   HIS A 780     139.324-431.131 280.824  1.00  0.00      N709 O  
ATOM   2103  N   TYR A 781     138.152-429.350 280.038  1.00  0.00      N709 N  
ATOM   2104  CA  TYR A 781     138.545-429.360 278.632  1.00  0.00      N709 C  
ATOM   2105  CB  TYR A 781     137.719-428.391 277.702  1.00  0.00      N709 C  
ATOM   2106  CG  TYR A 781     137.670-426.969 278.227  1.00  0.00      N709 C  
ATOM   2107  CD1 TYR A 781     138.826-426.145 278.416  1.00  0.00      N709 C  
ATOM   2108  CE1 TYR A 781     138.689-424.842 278.830  1.00  0.00      N709 C  
ATOM   2109  CZ  TYR A 781     137.435-424.340 279.055  1.00  0.00      N709 C  
ATOM   2110  OH  TYR A 781     137.137-423.009 279.577  1.00  0.00      N709 O  
ATOM   2111  CD2 TYR A 781     136.394-426.427 278.480  1.00  0.00      N709 C  
ATOM   2112  CE2 TYR A 781     136.324-425.142 278.930  1.00  0.00      N709 C  
ATOM   2113  C   TYR A 781     140.003-429.276 278.230  1.00  0.00      N709 C  
ATOM   2114  O   TYR A 781     140.810-428.581 278.751  1.00  0.00      N709 O  
ATOM   2115  N   GLU A 782     140.336-430.087 277.247  1.00  0.00      N709 N  
ATOM   2116  CA  GLU A 782     141.740-430.265 276.925  1.00  0.00      N709 C  
ATOM   2117  CB  GLU A 782     142.293-431.533 277.605  1.00  0.00      N709 C  
ATOM   2118  CG  GLU A 782     141.656-432.918 277.198  1.00  0.00      N709 C  
ATOM   2119  CD  GLU A 782     142.139-434.060 278.139  1.00  0.00      N709 C  
ATOM   2120  OE1 GLU A 782     141.217-434.712 278.741  1.00  0.00      N709 O  
ATOM   2121  OE2 GLU A 782     143.290-434.419 278.244  1.00  0.00      N709 O  
ATOM   2122  C   GLU A 782     141.993-430.243 275.479  1.00  0.00      N709 C  
ATOM   2123  O   GLU A 782     141.109-430.584 274.750  1.00  0.00      N709 O  
ATOM   2124  N   GLU A 783     143.178-429.763 275.043  1.00  0.00      N709 N  
ATOM   2125  CA  GLU A 783     143.537-429.653 273.589  1.00  0.00      N709 C  
ATOM   2126  CB  GLU A 783     143.645-431.058 273.013  1.00  0.00      N709 C  
ATOM   2127  CG  GLU A 783     144.950-431.739 273.361  1.00  0.00      N709 C  
ATOM   2128  CD  GLU A 783     144.867-433.236 273.053  1.00  0.00      N709 C  
ATOM   2129  OE1 GLU A 783     145.313-433.557 271.916  1.00  0.00      N709 O  
ATOM   2130  OE2 GLU A 783     144.442-434.093 273.875  1.00  0.00      N709 O  
ATOM   2131  C   GLU A 783     142.758-428.575 272.826  1.00  0.00      N709 C  
ATOM   2132  O   GLU A 783     142.195-428.860 271.794  1.00  0.00      N709 O  
ATOM   2133  N   CYS A 784     142.739-427.371 273.396  1.00  0.00      N709 N  
ATOM   2134  CA  CYS A 784     141.932-426.322 272.847  1.00  0.00      N709 C  
ATOM   2135  CB  CYS A 784     141.359-425.356 273.975  1.00  0.00      N709 C  
ATOM   2136  SG  CYS A 784     140.526-426.224 275.352  1.00  0.00      N709 S  
ATOM   2137  C   CYS A 784     142.685-425.587 271.819  1.00  0.00      N709 C  
ATOM   2138  O   CYS A 784     143.469-424.744 272.140  1.00  0.00      N709 O  
ATOM   2139  N   SER A 785     142.476-425.971 270.577  1.00  0.00      N709 N  
ATOM   2140  CA  SER A 785     143.221-425.393 269.486  1.00  0.00      N709 C  
ATOM   2141  CB  SER A 785     143.301-426.402 268.325  1.00  0.00      N709 C  
ATOM   2142  OG  SER A 785     142.050-426.860 267.886  1.00  0.00      N709 O  
ATOM   2143  C   SER A 785     142.753-424.005 269.121  1.00  0.00      N709 C  
ATOM   2144  O   SER A 785     141.554-423.748 269.160  1.00  0.00      N709 O  
ATOM   2145  N   CYS A 786     143.611-423.036 268.817  1.00  0.00      N709 N  
ATOM   2146  CA  CYS A 786     143.204-421.586 268.849  1.00  0.00      N709 C  
ATOM   2147  CB  CYS A 786     143.952-420.596 269.846  1.00  0.00      N709 C  
ATOM   2148  SG  CYS A 786     143.737-421.050 271.597  1.00  0.00      N709 S  
ATOM   2149  C   CYS A 786     143.289-420.898 267.506  1.00  0.00      N709 C  
ATOM   2150  O   CYS A 786     144.074-421.294 266.645  1.00  0.00      N709 O  
ATOM   2151  N   TYR A 787     142.497-419.828 267.278  1.00  0.00      N709 N  
ATOM   2152  CA  TYR A 787     142.668-418.898 266.143  1.00  0.00      N709 C  
ATOM   2153  CB  TYR A 787     142.013-419.336 264.836  1.00  0.00      N709 C  
ATOM   2154  CG  TYR A 787     140.613-419.869 265.135  1.00  0.00      N709 C  
ATOM   2155  CD1 TYR A 787     140.281-421.269 265.148  1.00  0.00      N709 C  
ATOM   2156  CE1 TYR A 787     139.012-421.657 265.385  1.00  0.00      N709 C  
ATOM   2157  CZ  TYR A 787     137.966-420.775 265.493  1.00  0.00      N709 C  
ATOM   2158  OH  TYR A 787     136.648-421.159 265.740  1.00  0.00      N709 O  
ATOM   2159  CD2 TYR A 787     139.559-418.932 265.290  1.00  0.00      N709 C  
ATOM   2160  CE2 TYR A 787     138.277-419.368 265.458  1.00  0.00      N709 C  
ATOM   2161  C   TYR A 787     142.277-417.480 266.555  1.00  0.00      N709 C  
ATOM   2162  O   TYR A 787     141.417-417.236 267.407  1.00  0.00      N709 O  
ATOM   2163  N   PRO A 788     142.829-416.485 265.886  1.00  0.00      N709 N  
ATOM   2164  CD  PRO A 788     144.070-416.618 265.167  1.00  0.00      N709 C  
ATOM   2165  CA  PRO A 788     142.479-415.035 266.133  1.00  0.00      N709 C  
ATOM   2166  CB  PRO A 788     143.542-414.284 265.319  1.00  0.00      N709 C  
ATOM   2167  CG  PRO A 788     144.655-415.218 265.172  1.00  0.00      N709 C  
ATOM   2168  C   PRO A 788     141.058-414.758 265.624  1.00  0.00      N709 C  
ATOM   2169  O   PRO A 788     140.706-415.307 264.674  1.00  0.00      N709 O  
ATOM   2170  N   ASP A 789     140.331-413.991 266.445  1.00  0.00      N709 N  
ATOM   2171  CA  ASP A 789     138.915-413.882 266.286  1.00  0.00      N709 C  
ATOM   2172  CB  ASP A 789     138.167-415.013 267.107  1.00  0.00      N709 C  
ATOM   2173  CG  ASP A 789     136.678-415.037 266.824  1.00  0.00      N709 C  
ATOM   2174  OD1 ASP A 789     135.878-415.515 267.628  1.00  0.00      N709 O  
ATOM   2175  OD2 ASP A 789     136.322-414.717 265.649  1.00  0.00      N709 O  
ATOM   2176  C   ASP A 789     138.465-412.462 266.597  1.00  0.00      N709 C  
ATOM   2177  O   ASP A 789     137.677-412.106 267.478  1.00  0.00      N709 O  
ATOM   2178  N   SER A 790     138.813-411.467 265.700  1.00  0.00      N709 N  
ATOM   2179  CA  SER A 790     138.349-410.006 265.804  1.00  0.00      N709 C  
ATOM   2180  CB  SER A 790     136.920-409.653 265.455  1.00  0.00      N709 C  
ATOM   2181  OG  SER A 790     136.737-409.850 264.074  1.00  0.00      N709 O  
ATOM   2182  C   SER A 790     138.668-409.449 267.242  1.00  0.00      N709 C  
ATOM   2183  O   SER A 790     137.750-408.934 267.896  1.00  0.00      N709 O  
ATOM   2184  N   SER A 791     139.948-409.456 267.634  1.00  0.00      N709 N  
ATOM   2185  CA  SER A 791     140.417-409.040 268.975  1.00  0.00      N709 C  
ATOM   2186  CB  SER A 791     140.202-407.544 269.196  1.00  0.00      N709 C  
ATOM   2187  OG  SER A 791     140.822-407.164 270.438  1.00  0.00      N709 O  
ATOM   2188  C   SER A 791     139.977-409.963 270.068  1.00  0.00      N709 C  
ATOM   2189  O   SER A 791     140.253-409.816 271.318  1.00  0.00      N709 O  
ATOM   2190  N   GLU A 792     139.266-411.061 269.706  1.00  0.00      N709 N  
ATOM   2191  CA  GLU A 792     139.133-412.103 270.634  1.00  0.00      N709 C  
ATOM   2192  CB  GLU A 792     137.697-412.653 270.876  1.00  0.00      N709 C  
ATOM   2193  CG  GLU A 792     136.794-411.598 271.408  1.00  0.00      N709 C  
ATOM   2194  CD  GLU A 792     135.347-412.016 271.578  1.00  0.00      N709 C  
ATOM   2195  OE1 GLU A 792     134.879-412.069 272.741  1.00  0.00      N709 O  
ATOM   2196  OE2 GLU A 792     134.661-412.263 270.573  1.00  0.00      N709 O  
ATOM   2197  C   GLU A 792     140.018-413.311 270.166  1.00  0.00      N709 C  
ATOM   2198  O   GLU A 792     140.573-413.297 269.039  1.00  0.00      N709 O  
ATOM   2199  N   ILE A 793     140.306-414.295 271.038  1.00  0.00      N709 N  
ATOM   2200  CA  ILE A 793     140.938-415.600 270.661  1.00  0.00      N709 C  
ATOM   2201  CB  ILE A 793     142.275-415.761 271.329  1.00  0.00      N709 C  
ATOM   2202  CG2 ILE A 793     142.906-417.064 270.848  1.00  0.00      N709 C  
ATOM   2203  CG1 ILE A 793     143.196-414.476 271.131  1.00  0.00      N709 C  
ATOM   2204  CD1 ILE A 793     142.967-413.361 272.153  1.00  0.00      N709 C  
ATOM   2205  C   ILE A 793     140.093-416.768 270.997  1.00  0.00      N709 C  
ATOM   2206  O   ILE A 793     139.606-416.828 272.151  1.00  0.00      N709 O  
ATOM   2207  N   THR A 794     139.768-417.586 269.941  1.00  0.00      N709 N  
ATOM   2208  CA  THR A 794     138.631-418.559 270.225  1.00  0.00      N709 C  
ATOM   2209  CB  THR A 794     137.417-418.319 269.240  1.00  0.00      N709 C  
ATOM   2210  OG1 THR A 794     136.668-417.119 269.641  1.00  0.00      N709 O  
ATOM   2211  CG2 THR A 794     136.439-419.558 269.177  1.00  0.00      N709 C  
ATOM   2212  C   THR A 794     139.277-419.927 270.097  1.00  0.00      N709 C  
ATOM   2213  O   THR A 794     139.970-420.177 269.110  1.00  0.00      N709 O  
ATOM   2214  N   CYS A 795     139.111-420.748 271.071  1.00  0.00      N709 N  
ATOM   2215  CA  CYS A 795     139.751-422.021 271.144  1.00  0.00      N709 C  
ATOM   2216  CB  CYS A 795     140.890-422.108 272.207  1.00  0.00      N709 C  
ATOM   2217  SG  CYS A 795     141.864-420.621 272.202  1.00  0.00      N709 S  
ATOM   2218  C   CYS A 795     138.829-423.205 271.204  1.00  0.00      N709 C  
ATOM   2219  O   CYS A 795     137.873-423.255 272.006  1.00  0.00      N709 O  
ATOM   2220  N   VAL A 796     138.991-424.248 270.281  1.00  0.00      N709 N  
ATOM   2221  CA  VAL A 796     137.995-425.310 270.184  1.00  0.00      N709 C  
ATOM   2222  CB  VAL A 796     137.471-425.598 268.766  1.00  0.00      N709 C  
ATOM   2223  CG1 VAL A 796     136.598-426.875 268.682  1.00  0.00      N709 C  
ATOM   2224  CG2 VAL A 796     136.744-424.347 268.297  1.00  0.00      N709 C  
ATOM   2225  C   VAL A 796     138.662-426.501 270.667  1.00  0.00      N709 C  
ATOM   2226  O   VAL A 796     139.706-426.913 270.236  1.00  0.00      N709 O  
ATOM   2227  N   CYS A 797     138.030-427.248 271.539  1.00  0.00      N709 N  
ATOM   2228  CA  CYS A 797     138.659-428.324 272.310  1.00  0.00      N709 C  
ATOM   2229  CB  CYS A 797     138.528-428.180 273.838  1.00  0.00      N709 C  
ATOM   2230  SG  CYS A 797     138.756-426.500 274.444  1.00  0.00      N709 S  
ATOM   2231  C   CYS A 797     138.136-429.789 271.935  1.00  0.00      N709 C  
ATOM   2232  O   CYS A 797     137.247-430.032 271.135  1.00  0.00      N709 O  
ATOM   2233  N   ARG A 798     138.857-430.754 272.550  1.00  0.00      N709 N  
ATOM   2234  CA  ARG A 798     138.419-432.092 272.453  1.00  0.00      N709 C  
ATOM   2235  CB  ARG A 798     139.510-433.031 273.037  1.00  0.00      N709 C  
ATOM   2236  CG  ARG A 798     140.684-433.283 272.062  1.00  0.00      N709 C  
ATOM   2237  CD  ARG A 798     141.748-434.152 272.815  1.00  0.00      N709 C  
ATOM   2238  NE  ARG A 798     141.060-435.407 273.299  1.00  0.00      N709 N  
ATOM   2239  CZ  ARG A 798     141.457-435.998 274.422  1.00  0.00      N709 C  
ATOM   2240  NH1 ARG A 798     142.641-435.672 274.921  1.00  0.00      N709 N  
ATOM   2241  NH2 ARG A 798     140.638-436.718 275.106  1.00  0.00      N709 N  
ATOM   2242  C   ARG A 798     137.065-432.401 273.090  1.00  0.00      N709 C  
ATOM   2243  O   ARG A 798     136.614-431.758 274.045  1.00  0.00      N709 O  
ATOM   2244  N   ASP A 799     136.267-433.306 272.493  1.00  0.00      N709 N  
ATOM   2245  CA  ASP A 799     134.931-433.734 272.874  1.00  0.00      N709 C  
ATOM   2246  CB  ASP A 799     134.275-434.608 271.796  1.00  0.00      N709 C  
ATOM   2247  CG  ASP A 799     135.003-435.750 271.293  1.00  0.00      N709 C  
ATOM   2248  OD1 ASP A 799     136.100-436.119 271.804  1.00  0.00      N709 O  
ATOM   2249  OD2 ASP A 799     134.469-436.450 270.381  1.00  0.00      N709 O  
ATOM   2250  C   ASP A 799     134.888-434.165 274.401  1.00  0.00      N709 C  
ATOM   2251  O   ASP A 799     135.872-434.507 274.976  1.00  0.00      N709 O  
ATOM   2252  N   ASN A 800     133.629-434.098 274.833  1.00  0.00      N709 N  
ATOM   2253  CA  ASN A 800     133.169-434.507 276.138  1.00  0.00      N709 C  
ATOM   2254  CB  ASN A 800     131.677-434.182 276.327  1.00  0.00      N709 C  
ATOM   2255  CG  ASN A 800     131.312-432.736 276.429  1.00  0.00      N709 C  
ATOM   2256  OD1 ASN A 800     132.114-431.810 276.611  1.00  0.00      N709 O  
ATOM   2257  ND2 ASN A 800     129.964-432.445 276.436  1.00  0.00      N709 N  
ATOM   2258  C   ASN A 800     133.502-435.995 276.429  1.00  0.00      N709 C  
ATOM   2259  O   ASN A 800     133.576-436.814 275.565  1.00  0.00      N709 O  
ATOM   2260  N   TRP A 801     133.663-436.302 277.708  1.00  0.00      N709 N  
ATOM   2261  CA  TRP A 801     133.841-437.627 278.201  1.00  0.00      N709 C  
ATOM   2262  CB  TRP A 801     134.209-437.581 279.721  1.00  0.00      N709 C  
ATOM   2263  CG  TRP A 801     134.690-438.852 280.259  1.00  0.00      N709 C  
ATOM   2264  CD1 TRP A 801     133.971-439.507 281.239  1.00  0.00      N709 C  
ATOM   2265  NE1 TRP A 801     134.740-440.541 281.784  1.00  0.00      N709 N  
ATOM   2266  CE2 TRP A 801     135.949-440.588 281.182  1.00  0.00      N709 C  
ATOM   2267  CD2 TRP A 801     135.972-439.468 280.250  1.00  0.00      N709 C  
ATOM   2268  CE3 TRP A 801     137.221-439.220 279.648  1.00  0.00      N709 C  
ATOM   2269  CZ3 TRP A 801     138.327-440.069 279.826  1.00  0.00      N709 C  
ATOM   2270  CZ2 TRP A 801     136.933-441.436 281.334  1.00  0.00      N709 C  
ATOM   2271  CH2 TRP A 801     138.200-441.139 280.731  1.00  0.00      N709 C  
ATOM   2272  C   TRP A 801     132.707-438.524 277.857  1.00  0.00      N709 C  
ATOM   2273  O   TRP A 801     131.565-438.350 278.272  1.00  0.00      N709 O  
ATOM   2274  N   HIS A 802     132.945-439.623 277.008  1.00  0.00      N709 N  
ATOM   2275  CA  HIS A 802     132.023-440.716 276.577  1.00  0.00      N709 C  
ATOM   2276  CB  HIS A 802     131.551-441.666 277.582  1.00  0.00      N709 C  
ATOM   2277  ND1 HIS A 802     133.689-443.024 277.352  1.00  0.00      N709 N  
ATOM   2278  CG  HIS A 802     132.767-442.318 278.173  1.00  0.00      N709 C  
ATOM   2279  CE1 HIS A 802     134.546-443.565 278.196  1.00  0.00      N709 C  
ATOM   2280  NE2 HIS A 802     134.269-443.342 279.466  1.00  0.00      N709 N  
ATOM   2281  CD2 HIS A 802     133.092-442.567 279.502  1.00  0.00      N709 C  
ATOM   2282  C   HIS A 802     130.730-440.120 275.874  1.00  0.00      N709 C  
ATOM   2283  O   HIS A 802     129.640-440.690 275.919  1.00  0.00      N709 O  
ATOM   2284  N   GLY A 803     130.913-439.069 275.088  1.00  0.00      N709 N  
ATOM   2285  CA  GLY A 803     129.854-438.565 274.171  1.00  0.00      N709 C  
ATOM   2286  C   GLY A 803     130.579-437.907 273.017  1.00  0.00      N709 C  
ATOM   2287  O   GLY A 803     131.776-438.187 272.855  1.00  0.00      N709 O  
ATOM   2288  N   SER A 804     129.945-437.019 272.174  1.00  0.00      N709 N  
ATOM   2289  CA  SER A 804     130.636-436.504 271.014  1.00  0.00      N709 C  
ATOM   2290  CB  SER A 804     129.946-437.047 269.759  1.00  0.00      N709 C  
ATOM   2291  OG  SER A 804     129.783-438.448 269.767  1.00  0.00      N709 O  
ATOM   2292  C   SER A 804     130.686-434.951 270.917  1.00  0.00      N709 C  
ATOM   2293  O   SER A 804     131.276-434.465 269.958  1.00  0.00      N709 O  
ATOM   2294  N   ASN A 805     129.995-434.219 271.829  1.00  0.00      N709 N  
ATOM   2295  CA  ASN A 805     129.951-432.809 271.727  1.00  0.00      N709 C  
ATOM   2296  CB  ASN A 805     128.924-432.198 272.623  1.00  0.00      N709 C  
ATOM   2297  CG  ASN A 805     127.496-432.403 272.078  1.00  0.00      N709 C  
ATOM   2298  OD1 ASN A 805     126.814-433.446 272.233  1.00  0.00      N709 O  
ATOM   2299  ND2 ASN A 805     127.059-431.368 271.361  1.00  0.00      N709 N  
ATOM   2300  C   ASN A 805     131.361-432.234 271.958  1.00  0.00      N709 C  
ATOM   2301  O   ASN A 805     132.021-432.591 272.899  1.00  0.00      N709 O  
ATOM   2302  N   ARG A 806     131.728-431.163 271.168  1.00  0.00      N709 N  
ATOM   2303  CA  ARG A 806     132.982-430.376 271.262  1.00  0.00      N709 C  
ATOM   2304  CB  ARG A 806     133.486-429.962 269.792  1.00  0.00      N709 C  
ATOM   2305  CG  ARG A 806     134.247-431.067 269.040  1.00  0.00      N709 C  
ATOM   2306  CD  ARG A 806     133.397-432.230 268.495  1.00  0.00      N709 C  
ATOM   2307  NE  ARG A 806     134.431-433.223 267.938  1.00  0.00      N709 N  
ATOM   2308  CZ  ARG A 806     134.349-434.523 267.929  1.00  0.00      N709 C  
ATOM   2309  NH1 ARG A 806     133.316-435.136 268.405  1.00  0.00      N709 N  
ATOM   2310  NH2 ARG A 806     135.402-435.158 267.471  1.00  0.00      N709 N  
ATOM   2311  C   ARG A 806     132.645-429.103 271.997  1.00  0.00      N709 C  
ATOM   2312  O   ARG A 806     131.703-428.411 271.626  1.00  0.00      N709 O  
ATOM   2313  N   PRO A 807     133.464-428.780 273.025  1.00  0.00      N709 N  
ATOM   2314  CD  PRO A 807     134.244-429.747 273.730  1.00  0.00      N709 C  
ATOM   2315  CA  PRO A 807     133.394-427.479 273.687  1.00  0.00      N709 C  
ATOM   2316  CB  PRO A 807     133.646-427.771 275.148  1.00  0.00      N709 C  
ATOM   2317  CG  PRO A 807     134.540-429.070 275.096  1.00  0.00      N709 C  
ATOM   2318  C   PRO A 807     134.320-426.527 273.033  1.00  0.00      N709 C  
ATOM   2319  O   PRO A 807     135.311-426.964 272.402  1.00  0.00      N709 O  
ATOM   2320  N   TRP A 808     134.044-425.212 273.181  1.00  0.00      N709 N  
ATOM   2321  CA  TRP A 808     134.955-424.119 272.781  1.00  0.00      N709 C  
ATOM   2322  CB  TRP A 808     134.371-423.387 271.491  1.00  0.00      N709 C  
ATOM   2323  CG  TRP A 808     133.012-422.807 271.533  1.00  0.00      N709 C  
ATOM   2324  CD1 TRP A 808     131.923-423.559 271.110  1.00  0.00      N709 C  
ATOM   2325  NE1 TRP A 808     130.798-422.878 271.486  1.00  0.00      N709 N  
ATOM   2326  CE2 TRP A 808     131.081-421.706 272.087  1.00  0.00      N709 C  
ATOM   2327  CD2 TRP A 808     132.434-421.646 272.200  1.00  0.00      N709 C  
ATOM   2328  CE3 TRP A 808     132.926-420.508 272.984  1.00  0.00      N709 C  
ATOM   2329  CZ3 TRP A 808     132.078-419.596 273.578  1.00  0.00      N709 C  
ATOM   2330  CZ2 TRP A 808     130.165-420.769 272.612  1.00  0.00      N709 C  
ATOM   2331  CH2 TRP A 808     130.710-419.729 273.435  1.00  0.00      N709 C  
ATOM   2332  C   TRP A 808     135.094-423.303 273.999  1.00  0.00      N709 C  
ATOM   2333  O   TRP A 808     134.220-423.213 274.802  1.00  0.00      N709 O  
ATOM   2334  N   VAL A 809     136.283-422.562 274.165  1.00  0.00      N709 N  
ATOM   2335  CA  VAL A 809     136.479-421.464 275.144  1.00  0.00      N709 C  
ATOM   2336  CB  VAL A 809     137.384-421.924 276.297  1.00  0.00      N709 C  
ATOM   2337  CG1 VAL A 809     138.690-422.362 275.725  1.00  0.00      N709 C  
ATOM   2338  CG2 VAL A 809     137.565-420.709 277.254  1.00  0.00      N709 C  
ATOM   2339  C   VAL A 809     136.848-420.274 274.224  1.00  0.00      N709 C  
ATOM   2340  O   VAL A 809     137.537-420.424 273.232  1.00  0.00      N709 O  
ATOM   2341  N   SER A 810     136.248-419.079 274.456  1.00  0.00      N709 N  
ATOM   2342  CA  SER A 810     136.682-417.862 273.819  1.00  0.00      N709 C  
ATOM   2343  CB  SER A 810     135.514-417.132 273.099  1.00  0.00      N709 C  
ATOM   2344  OG  SER A 810     135.846-416.043 272.249  1.00  0.00      N709 O  
ATOM   2345  C   SER A 810     137.281-416.914 274.830  1.00  0.00      N709 C  
ATOM   2346  O   SER A 810     136.841-416.942 275.984  1.00  0.00      N709 O  
ATOM   2347  N   PHE A 811     138.297-416.067 274.531  1.00  0.00      N709 N  
ATOM   2348  CA  PHE A 811     138.849-415.148 275.521  1.00  0.00      N709 C  
ATOM   2349  CB  PHE A 811     139.938-415.777 276.425  1.00  0.00      N709 C  
ATOM   2350  CG  PHE A 811     140.840-416.719 275.642  1.00  0.00      N709 C  
ATOM   2351  CD1 PHE A 811     140.663-418.085 275.807  1.00  0.00      N709 C  
ATOM   2352  CE1 PHE A 811     141.646-418.959 275.357  1.00  0.00      N709 C  
ATOM   2353  CZ  PHE A 811     142.872-418.469 274.747  1.00  0.00      N709 C  
ATOM   2354  CD2 PHE A 811     142.029-416.237 275.071  1.00  0.00      N709 C  
ATOM   2355  CE2 PHE A 811     142.984-417.100 274.585  1.00  0.00      N709 C  
ATOM   2356  C   PHE A 811     139.405-413.871 274.925  1.00  0.00      N709 C  
ATOM   2357  O   PHE A 811     139.594-413.847 273.709  1.00  0.00      N709 O  
ATOM   2358  N   ASN A 812     139.560-412.832 275.723  1.00  0.00      N709 N  
ATOM   2359  CA  ASN A 812     139.880-411.522 275.216  1.00  0.00      N709 C  
ATOM   2360  CB  ASN A 812     138.905-410.463 275.752  1.00  0.00      N709 C  
ATOM   2361  CG  ASN A 812     139.023-410.163 277.206  1.00  0.00      N709 C  
ATOM   2362  OD1 ASN A 812     139.812-410.756 277.918  1.00  0.00      N709 O  
ATOM   2363  ND2 ASN A 812     138.254-409.085 277.658  1.00  0.00      N709 N  
ATOM   2364  C   ASN A 812     141.364-411.162 275.409  1.00  0.00      N709 C  
ATOM   2365  O   ASN A 812     142.202-412.085 275.573  1.00  0.00      N709 O  
ATOM   2366  N   GLN A 813     141.764-409.871 275.405  1.00  0.00      N709 N  
ATOM   2367  CA  GLN A 813     143.242-409.627 275.515  1.00  0.00      N709 C  
ATOM   2368  CB  GLN A 813     143.501-408.192 275.000  1.00  0.00      N709 C  
ATOM   2369  CG  GLN A 813     143.298-407.876 273.504  1.00  0.00      N709 C  
ATOM   2370  CD  GLN A 813     143.944-408.938 272.604  1.00  0.00      N709 C  
ATOM   2371  OE1 GLN A 813     145.158-409.033 272.556  1.00  0.00      N709 O  
ATOM   2372  NE2 GLN A 813     143.087-409.616 271.792  1.00  0.00      N709 N  
ATOM   2373  C   GLN A 813     143.673-409.678 276.999  1.00  0.00      N709 C  
ATOM   2374  O   GLN A 813     144.893-409.648 277.306  1.00  0.00      N709 O  
ATOM   2375  N   ASN A 814     142.692-409.695 277.935  1.00  0.00      N709 N  
ATOM   2376  CA  ASN A 814     142.861-409.570 279.353  1.00  0.00      N709 C  
ATOM   2377  CB  ASN A 814     141.625-408.692 279.808  1.00  0.00      N709 C  
ATOM   2378  CG  ASN A 814     141.849-408.321 281.315  1.00  0.00      N709 C  
ATOM   2379  OD1 ASN A 814     142.943-408.388 281.892  1.00  0.00      N709 O  
ATOM   2380  ND2 ASN A 814     140.766-407.782 281.919  1.00  0.00      N709 N  
ATOM   2381  C   ASN A 814     142.800-411.007 279.950  1.00  0.00      N709 C  
ATOM   2382  O   ASN A 814     142.908-411.226 281.151  1.00  0.00      N709 O  
ATOM   2383  N   LEU A 815     142.570-411.973 279.050  1.00  0.00      N709 N  
ATOM   2384  CA  LEU A 815     142.479-413.384 279.352  1.00  0.00      N709 C  
ATOM   2385  CB  LEU A 815     143.639-413.998 280.158  1.00  0.00      N709 C  
ATOM   2386  CG  LEU A 815     145.017-413.911 279.562  1.00  0.00      N709 C  
ATOM   2387  CD1 LEU A 815     146.197-414.440 280.457  1.00  0.00      N709 C  
ATOM   2388  CD2 LEU A 815     145.065-414.543 278.239  1.00  0.00      N709 C  
ATOM   2389  C   LEU A 815     141.088-413.733 279.987  1.00  0.00      N709 C  
ATOM   2390  O   LEU A 815     140.908-414.852 280.433  1.00  0.00      N709 O  
ATOM   2391  N   GLU A 816     140.116-412.778 279.919  1.00  0.00      N709 N  
ATOM   2392  CA  GLU A 816     138.784-413.126 280.432  1.00  0.00      N709 C  
ATOM   2393  CB  GLU A 816     137.950-411.964 280.544  1.00  0.00      N709 C  
ATOM   2394  CG  GLU A 816     138.313-411.082 281.781  1.00  0.00      N709 C  
ATOM   2395  CD  GLU A 816     138.308-411.817 283.088  1.00  0.00      N709 C  
ATOM   2396  OE1 GLU A 816     139.389-412.162 283.618  1.00  0.00      N709 O  
ATOM   2397  OE2 GLU A 816     137.196-412.101 283.661  1.00  0.00      N709 O  
ATOM   2398  C   GLU A 816     138.124-414.109 279.462  1.00  0.00      N709 C  
ATOM   2399  O   GLU A 816     138.012-413.833 278.287  1.00  0.00      N709 O  
ATOM   2400  N   TYR A 817     137.522-415.218 280.028  1.00  0.00      N709 N  
ATOM   2401  CA  TYR A 817     137.058-416.281 279.204  1.00  0.00      N709 C  
ATOM   2402  CB  TYR A 817     137.893-417.563 279.304  1.00  0.00      N709 C  
ATOM   2403  CG  TYR A 817     137.950-418.208 280.754  1.00  0.00      N709 C  
ATOM   2404  CD1 TYR A 817     137.109-419.239 281.106  1.00  0.00      N709 C  
ATOM   2405  CE1 TYR A 817     137.398-420.048 282.237  1.00  0.00      N709 C  
ATOM   2406  CZ  TYR A 817     138.428-419.731 283.074  1.00  0.00      N709 C  
ATOM   2407  OH  TYR A 817     138.577-420.596 284.288  1.00  0.00      N709 O  
ATOM   2408  CD2 TYR A 817     139.000-417.912 281.670  1.00  0.00      N709 C  
ATOM   2409  CE2 TYR A 817     139.260-418.674 282.786  1.00  0.00      N709 C  
ATOM   2410  C   TYR A 817     135.635-416.500 279.506  1.00  0.00      N709 C  
ATOM   2411  O   TYR A 817     135.130-416.086 280.551  1.00  0.00      N709 O  
ATOM   2412  N   GLN A 818     135.013-417.171 278.522  1.00  0.00      N709 N  
ATOM   2413  CA  GLN A 818     133.698-417.771 278.613  1.00  0.00      N709 C  
ATOM   2414  CB  GLN A 818     132.583-416.805 278.079  1.00  0.00      N709 C  
ATOM   2415  CG  GLN A 818     132.636-416.419 276.544  1.00  0.00      N709 C  
ATOM   2416  CD  GLN A 818     132.007-415.074 276.300  1.00  0.00      N709 C  
ATOM   2417  OE1 GLN A 818     130.803-414.984 276.096  1.00  0.00      N709 O  
ATOM   2418  NE2 GLN A 818     132.763-413.961 276.443  1.00  0.00      N709 N  
ATOM   2419  C   GLN A 818     133.757-418.957 277.719  1.00  0.00      N709 C  
ATOM   2420  O   GLN A 818     134.542-419.044 276.759  1.00  0.00      N709 O  
ATOM   2421  N   MET A 819     132.833-419.873 277.933  1.00  0.00      N709 N  
ATOM   2422  CA  MET A 819     132.827-421.158 277.201  1.00  0.00      N709 C  
ATOM   2423  CB  MET A 819     133.404-422.339 278.116  1.00  0.00      N709 C  
ATOM   2424  CG  MET A 819     132.764-422.484 279.519  1.00  0.00      N709 C  
ATOM   2425  SD  MET A 819     133.350-421.191 280.767  1.00  0.00      N709 S  
ATOM   2426  CE  MET A 819     132.243-421.503 282.156  1.00  0.00      N709 C  
ATOM   2427  C   MET A 819     131.442-421.672 276.700  1.00  0.00      N709 C  
ATOM   2428  O   MET A 819     130.392-421.172 277.122  1.00  0.00      N709 O  
ATOM   2429  N   GLY A 820     131.431-422.608 275.712  1.00  0.00      N709 N  
ATOM   2430  CA  GLY A 820     130.161-423.114 275.175  1.00  0.00      N709 C  
ATOM   2431  C   GLY A 820     130.352-424.313 274.273  1.00  0.00      N709 C  
ATOM   2432  O   GLY A 820     131.498-424.751 273.997  1.00  0.00      N709 O  
ATOM   2433  N   TYR A 821     129.256-424.955 273.783  1.00  0.00      N709 N  
ATOM   2434  CA  TYR A 821     129.311-426.121 272.837  1.00  0.00      N709 C  
ATOM   2435  CB  TYR A 821     128.200-427.155 273.314  1.00  0.00      N709 C  
ATOM   2436  CG  TYR A 821     128.453-427.778 274.705  1.00  0.00      N709 C  
ATOM   2437  CD1 TYR A 821     127.534-427.839 275.826  1.00  0.00      N709 C  
ATOM   2438  CE1 TYR A 821     127.957-428.417 277.013  1.00  0.00      N709 C  
ATOM   2439  CZ  TYR A 821     129.231-429.081 277.129  1.00  0.00      N709 C  
ATOM   2440  OH  TYR A 821     129.564-429.784 278.269  1.00  0.00      N709 O  
ATOM   2441  CD2 TYR A 821     129.648-428.616 274.777  1.00  0.00      N709 C  
ATOM   2442  CE2 TYR A 821     129.982-429.214 275.943  1.00  0.00      N709 C  
ATOM   2443  C   TYR A 821     129.091-425.858 271.342  1.00  0.00      N709 C  
ATOM   2444  O   TYR A 821     128.370-424.946 270.880  1.00  0.00      N709 O  
ATOM   2445  N   ILE A 822     129.781-426.661 270.477  1.00  0.00      N709 N  
ATOM   2446  CA  ILE A 822     129.501-426.685 269.049  1.00  0.00      N709 C  
ATOM   2447  CB  ILE A 822     130.576-427.244 268.185  1.00  0.00      N709 C  
ATOM   2448  CG2 ILE A 822     130.341-427.056 266.693  1.00  0.00      N709 C  
ATOM   2449  CG1 ILE A 822     131.968-426.631 268.512  1.00  0.00      N709 C  
ATOM   2450  CD1 ILE A 822     133.120-426.890 267.508  1.00  0.00      N709 C  
ATOM   2451  C   ILE A 822     128.195-427.422 268.704  1.00  0.00      N709 C  
ATOM   2452  O   ILE A 822     128.048-428.602 268.689  1.00  0.00      N709 O  
ATOM   2453  N   CYS A 823     127.087-426.663 268.387  1.00  0.00      N709 N  
ATOM   2454  CA  CYS A 823     125.745-427.166 268.151  1.00  0.00      N709 C  
ATOM   2455  CB  CYS A 823     124.694-426.040 267.930  1.00  0.00      N709 C  
ATOM   2456  SG  CYS A 823     124.778-424.833 269.277  1.00  0.00      N709 S  
ATOM   2457  C   CYS A 823     125.562-428.204 267.088  1.00  0.00      N709 C  
ATOM   2458  O   CYS A 823     124.703-429.079 267.228  1.00  0.00      N709 O  
ATOM   2459  N   SER A 824     126.305-428.097 265.971  1.00  0.00      N709 N  
ATOM   2460  CA  SER A 824     126.349-429.273 265.006  1.00  0.00      N709 C  
ATOM   2461  CB  SER A 824     127.592-429.154 264.055  1.00  0.00      N709 C  
ATOM   2462  OG  SER A 824     127.633-429.933 262.828  1.00  0.00      N709 O  
ATOM   2463  C   SER A 824     126.460-430.647 265.573  1.00  0.00      N709 C  
ATOM   2464  O   SER A 824     127.021-430.861 266.620  1.00  0.00      N709 O  
ATOM   2465  N   GLY A 825     125.861-431.576 264.839  1.00  0.00      N709 N  
ATOM   2466  CA  GLY A 825     125.848-433.022 265.060  1.00  0.00      N709 C  
ATOM   2467  C   GLY A 825     126.601-433.776 264.024  1.00  0.00      N709 C  
ATOM   2468  O   GLY A 825     126.469-434.989 263.955  1.00  0.00      N709 O  
ATOM   2469  N   VAL A 826     127.420-433.100 263.189  1.00  0.00      N709 N  
ATOM   2470  CA  VAL A 826     128.555-433.566 262.385  1.00  0.00      N709 C  
ATOM   2471  CB  VAL A 826     128.812-432.580 261.315  1.00  0.00      N709 C  
ATOM   2472  CG1 VAL A 826     127.563-432.345 260.431  1.00  0.00      N709 C  
ATOM   2473  CG2 VAL A 826     129.887-433.173 260.388  1.00  0.00      N709 C  
ATOM   2474  C   VAL A 826     129.720-433.538 263.322  1.00  0.00      N709 C  
ATOM   2475  O   VAL A 826     130.241-432.489 263.677  1.00  0.00      N709 O  
ATOM   2476  N   PHE A 827     130.129-434.709 263.863  1.00  0.00      N709 N  
ATOM   2477  CA  PHE A 827     131.205-434.826 264.778  1.00  0.00      N709 C  
ATOM   2478  CB  PHE A 827     130.829-435.880 265.823  1.00  0.00      N709 C  
ATOM   2479  CG  PHE A 827     129.655-435.387 266.631  1.00  0.00      N709 C  
ATOM   2480  CD1 PHE A 827     128.577-436.268 266.881  1.00  0.00      N709 C  
ATOM   2481  CE1 PHE A 827     127.394-435.898 267.621  1.00  0.00      N709 C  
ATOM   2482  CZ  PHE A 827     127.410-434.568 268.100  1.00  0.00      N709 C  
ATOM   2483  CD2 PHE A 827     129.574-434.128 267.129  1.00  0.00      N709 C  
ATOM   2484  CE2 PHE A 827     128.484-433.719 267.858  1.00  0.00      N709 C  
ATOM   2485  C   PHE A 827     132.400-435.405 263.993  1.00  0.00      N709 C  
ATOM   2486  O   PHE A 827     132.311-435.908 262.902  1.00  0.00      N709 O  
ATOM   2487  N   GLY A 828     133.625-435.183 264.538  1.00  0.00      N709 N  
ATOM   2488  CA  GLY A 828     134.906-435.355 263.850  1.00  0.00      N709 C  
ATOM   2489  C   GLY A 828     135.650-436.528 264.191  1.00  0.00      N709 C  
ATOM   2490  O   GLY A 828     136.734-436.805 263.620  1.00  0.00      N709 O  
ATOM   2491  N   ASP A 829     135.226-437.302 265.210  1.00  0.00      N709 N  
ATOM   2492  CA  ASP A 829     135.791-438.586 265.595  1.00  0.00      N709 C  
ATOM   2493  CB  ASP A 829     134.831-439.168 266.678  1.00  0.00      N709 C  
ATOM   2494  CG  ASP A 829     134.940-438.518 268.027  1.00  0.00      N709 C  
ATOM   2495  OD1 ASP A 829     134.301-438.986 269.055  1.00  0.00      N709 O  
ATOM   2496  OD2 ASP A 829     135.871-437.662 268.248  1.00  0.00      N709 O  
ATOM   2497  C   ASP A 829     136.030-439.617 264.492  1.00  0.00      N709 C  
ATOM   2498  O   ASP A 829     135.428-439.630 263.451  1.00  0.00      N709 O  
ATOM   2499  N   ASN A 830     136.897-440.593 264.825  1.00  0.00      N709 N  
ATOM   2500  CA  ASN A 830     137.087-441.738 263.954  1.00  0.00      N709 C  
ATOM   2501  CB  ASN A 830     138.103-441.531 262.790  1.00  0.00      N709 C  
ATOM   2502  CG  ASN A 830     138.249-442.600 261.772  1.00  0.00      N709 C  
ATOM   2503  OD1 ASN A 830     139.350-443.162 261.554  1.00  0.00      N709 O  
ATOM   2504  ND2 ASN A 830     137.220-442.681 260.853  1.00  0.00      N709 N  
ATOM   2505  C   ASN A 830     137.504-442.975 264.773  1.00  0.00      N709 C  
ATOM   2506  O   ASN A 830     138.455-442.821 265.526  1.00  0.00      N709 O  
ATOM   2507  N   PRO A 831     136.932-444.207 264.546  1.00  0.00      N709 N  
ATOM   2508  CD  PRO A 831     137.530-445.433 265.185  1.00  0.00      N709 C  
ATOM   2509  CA  PRO A 831     135.568-444.498 264.166  1.00  0.00      N709 C  
ATOM   2510  CB  PRO A 831     135.356-446.057 264.482  1.00  0.00      N709 C  
ATOM   2511  CG  PRO A 831     136.768-446.569 264.656  1.00  0.00      N709 C  
ATOM   2512  C   PRO A 831     134.500-443.650 264.819  1.00  0.00      N709 C  
ATOM   2513  O   PRO A 831     134.682-443.178 265.950  1.00  0.00      N709 O  
ATOM   2514  N   ARG A 832     133.354-443.594 264.132  1.00  0.00      N709 N  
ATOM   2515  CA  ARG A 832     132.246-442.825 264.675  1.00  0.00      N709 C  
ATOM   2516  CB  ARG A 832     132.275-441.314 264.237  1.00  0.00      N709 C  
ATOM   2517  CG  ARG A 832     132.238-440.938 262.782  1.00  0.00      N709 C  
ATOM   2518  CD  ARG A 832     132.297-439.438 262.574  1.00  0.00      N709 C  
ATOM   2519  NE  ARG A 832     132.409-439.366 261.060  1.00  0.00      N709 N  
ATOM   2520  CZ  ARG A 832     133.464-439.366 260.265  1.00  0.00      N709 C  
ATOM   2521  NH1 ARG A 832     134.655-439.177 260.719  1.00  0.00      N709 N  
ATOM   2522  NH2 ARG A 832     133.313-439.311 258.967  1.00  0.00      N709 N  
ATOM   2523  C   ARG A 832     130.899-443.371 264.284  1.00  0.00      N709 C  
ATOM   2524  O   ARG A 832     130.733-443.767 263.134  1.00  0.00      N709 O  
ATOM   2525  N   PRO A 833     129.930-443.484 265.238  1.00  0.00      N709 N  
ATOM   2526  CD  PRO A 833     130.094-443.367 266.710  1.00  0.00      N709 C  
ATOM   2527  CA  PRO A 833     128.513-443.425 264.849  1.00  0.00      N709 C  
ATOM   2528  CB  PRO A 833     127.765-443.098 266.100  1.00  0.00      N709 C  
ATOM   2529  CG  PRO A 833     128.679-443.534 267.269  1.00  0.00      N709 C  
ATOM   2530  C   PRO A 833     128.129-442.444 263.770  1.00  0.00      N709 C  
ATOM   2531  O   PRO A 833     128.681-441.317 263.729  1.00  0.00      N709 O  
ATOM   2532  N   ASN A 834     127.087-442.778 263.000  1.00  0.00      N709 N  
ATOM   2533  CA  ASN A 834     126.570-441.995 261.864  1.00  0.00      N709 C  
ATOM   2534  CB  ASN A 834     125.472-442.713 261.048  1.00  0.00      N709 C  
ATOM   2535  CG  ASN A 834     125.966-443.978 260.325  1.00  0.00      N709 C  
ATOM   2536  OD1 ASN A 834     126.442-444.936 260.959  1.00  0.00      N709 O  
ATOM   2537  ND2 ASN A 834     125.897-443.998 259.012  1.00  0.00      N709 N  
ATOM   2538  C   ASN A 834     126.113-440.524 262.322  1.00  0.00      N709 C  
ATOM   2539  O   ASN A 834     125.605-440.362 263.427  1.00  0.00      N709 O  
ATOM   2540  N   ASP A 835     126.396-439.542 261.432  1.00  0.00      N709 N  
ATOM   2541  CA  ASP A 835     125.826-438.174 261.565  1.00  0.00      N709 C  
ATOM   2542  CB  ASP A 835     126.001-437.143 260.373  1.00  0.00      N709 C  
ATOM   2543  CG  ASP A 835     127.472-436.991 260.014  1.00  0.00      N709 C  
ATOM   2544  OD1 ASP A 835     128.384-437.243 260.857  1.00  0.00      N709 O  
ATOM   2545  OD2 ASP A 835     127.691-436.409 258.928  1.00  0.00      N709 O  
ATOM   2546  C   ASP A 835     124.337-438.121 261.929  1.00  0.00      N709 C  
ATOM   2547  O   ASP A 835     123.564-439.074 261.672  1.00  0.00      N709 O  
ATOM   2548  N   LYS A 836     123.918-437.060 262.702  1.00  0.00      N709 N  
ATOM   2549  CA  LYS A 836     122.598-436.777 263.246  1.00  0.00      N709 C  
ATOM   2550  CB  LYS A 836     122.597-437.088 264.746  1.00  0.00      N709 C  
ATOM   2551  CG  LYS A 836     123.488-436.153 265.553  1.00  0.00      N709 C  
ATOM   2552  CD  LYS A 836     123.827-436.720 266.893  1.00  0.00      N709 C  
ATOM   2553  CE  LYS A 836     122.714-437.056 267.784  1.00  0.00      N709 C  
ATOM   2554  NZ  LYS A 836     121.771-435.909 267.786  1.00  0.00      N709 N  
ATOM   2555  C   LYS A 836     122.541-435.257 263.001  1.00  0.00      N709 C  
ATOM   2556  O   LYS A 836     123.572-434.606 262.880  1.00  0.00      N709 O  
ATOM   2557  N   THR A 837     121.290-434.674 262.966  1.00  0.00      N709 N  
ATOM   2558  CA  THR A 837     120.996-433.226 262.768  1.00  0.00      N709 C  
ATOM   2559  CB  THR A 837     119.565-432.941 262.534  1.00  0.00      N709 C  
ATOM   2560  OG1 THR A 837     118.632-433.625 263.419  1.00  0.00      N709 O  
ATOM   2561  CG2 THR A 837     119.138-433.329 261.070  1.00  0.00      N709 C  
ATOM   2562  C   THR A 837     121.481-432.464 264.002  1.00  0.00      N709 C  
ATOM   2563  O   THR A 837     121.367-432.856 265.143  1.00  0.00      N709 O  
ATOM   2564  N   GLY A 838     121.965-431.226 263.760  1.00  0.00      N709 N  
ATOM   2565  CA  GLY A 838     122.545-430.382 264.801  1.00  0.00      N709 C  
ATOM   2566  C   GLY A 838     121.413-429.923 265.773  1.00  0.00      N709 C  
ATOM   2567  O   GLY A 838     120.205-430.038 265.488  1.00  0.00      N709 O  
ATOM   2568  N   SER A 839     121.870-429.412 266.950  1.00  0.00      N709 N  
ATOM   2569  CA  SER A 839     121.070-429.078 268.054  1.00  0.00      N709 C  
ATOM   2570  CB  SER A 839     120.344-430.301 268.567  1.00  0.00      N709 C  
ATOM   2571  OG  SER A 839     119.407-429.986 269.602  1.00  0.00      N709 O  
ATOM   2572  C   SER A 839     121.972-428.556 269.199  1.00  0.00      N709 C  
ATOM   2573  O   SER A 839     122.918-429.234 269.570  1.00  0.00      N709 O  
ATOM   2574  N   CYS A 840     121.667-427.446 269.804  1.00  0.00      N709 N  
ATOM   2575  CA  CYS A 840     122.298-426.770 270.887  1.00  0.00      N709 C  
ATOM   2576  CB  CYS A 840     122.186-425.241 270.887  1.00  0.00      N709 C  
ATOM   2577  SG  CYS A 840     122.868-424.363 269.481  1.00  0.00      N709 S  
ATOM   2578  C   CYS A 840     121.628-427.271 272.168  1.00  0.00      N709 C  
ATOM   2579  O   CYS A 840     122.031-426.877 273.299  1.00  0.00      N709 O  
ATOM   2580  N   GLY A 841     120.729-428.288 272.023  1.00  0.00      N709 N  
ATOM   2581  CA  GLY A 841     120.098-429.067 273.070  1.00  0.00      N709 C  
ATOM   2582  C   GLY A 841     121.069-430.014 273.711  1.00  0.00      N709 C  
ATOM   2583  O   GLY A 841     122.269-429.949 273.357  1.00  0.00      N709 O  
ATOM   2584  N   PRO A 842     120.577-430.811 274.692  1.00  0.00      N709 N  
ATOM   2585  CD  PRO A 842     119.140-430.826 275.002  1.00  0.00      N709 C  
ATOM   2586  CA  PRO A 842     121.340-431.737 275.506  1.00  0.00      N709 C  
ATOM   2587  CB  PRO A 842     120.391-432.592 276.219  1.00  0.00      N709 C  
ATOM   2588  CG  PRO A 842     119.029-431.760 276.218  1.00  0.00      N709 C  
ATOM   2589  C   PRO A 842     122.505-432.483 274.938  1.00  0.00      N709 C  
ATOM   2590  O   PRO A 842     122.314-432.877 273.779  1.00  0.00      N709 O  
ATOM   2591  N   VAL A 843     123.697-432.624 275.657  1.00  0.00      N709 N  
ATOM   2592  CA  VAL A 843     124.847-433.297 275.182  1.00  0.00      N709 C  
ATOM   2593  CB  VAL A 843     126.066-433.076 276.106  1.00  0.00      N709 C  
ATOM   2594  CG1 VAL A 843     126.427-431.660 276.222  1.00  0.00      N709 C  
ATOM   2595  CG2 VAL A 843     125.823-433.818 277.473  1.00  0.00      N709 C  
ATOM   2596  C   VAL A 843     124.637-434.711 274.762  1.00  0.00      N709 C  
ATOM   2597  O   VAL A 843     123.905-435.505 275.367  1.00  0.00      N709 O  
ATOM   2598  N   SER A 844     125.312-435.131 273.661  1.00  0.00      N709 N  
ATOM   2599  CA  SER A 844     125.412-436.546 273.220  1.00  0.00      N709 C  
ATOM   2600  CB  SER A 844     126.101-436.822 271.806  1.00  0.00      N709 C  
ATOM   2601  OG  SER A 844     127.305-436.055 271.695  1.00  0.00      N709 O  
ATOM   2602  C   SER A 844     126.001-437.452 274.242  1.00  0.00      N709 C  
ATOM   2603  O   SER A 844     127.112-437.293 274.721  1.00  0.00      N709 O  
ATOM   2604  N   SER A 845     125.264-438.575 274.505  1.00  0.00      N709 N  
ATOM   2605  CA  SER A 845     125.779-439.680 275.239  1.00  0.00      N709 C  
ATOM   2606  CB  SER A 845     124.866-440.261 276.390  1.00  0.00      N709 C  
ATOM   2607  OG  SER A 845     123.588-440.633 275.882  1.00  0.00      N709 O  
ATOM   2608  C   SER A 845     126.222-440.799 274.341  1.00  0.00      N709 C  
ATOM   2609  O   SER A 845     126.790-441.802 274.789  1.00  0.00      N709 O  
ATOM   2610  N   ASN A 846     125.917-440.654 273.003  1.00  0.00      N709 N  
ATOM   2611  CA  ASN A 846     126.453-441.601 272.043  1.00  0.00      N709 C  
ATOM   2612  CB  ASN A 846     125.451-441.611 270.905  1.00  0.00      N709 C  
ATOM   2613  CG  ASN A 846     125.771-442.802 269.964  1.00  0.00      N709 C  
ATOM   2614  OD1 ASN A 846     126.466-443.754 270.321  1.00  0.00      N709 O  
ATOM   2615  ND2 ASN A 846     125.245-442.774 268.727  1.00  0.00      N709 N  
ATOM   2616  C   ASN A 846     127.804-441.111 271.566  1.00  0.00      N709 C  
ATOM   2617  O   ASN A 846     128.164-439.971 271.656  1.00  0.00      N709 O  
ATOM   2618  N   GLY A 847     128.589-442.051 271.058  1.00  0.00      N709 N  
ATOM   2619  CA  GLY A 847     130.051-441.764 270.892  1.00  0.00      N709 C  
ATOM   2620  C   GLY A 847     130.823-441.811 272.159  1.00  0.00      N709 C  
ATOM   2621  O   GLY A 847     130.270-441.864 273.212  1.00  0.00      N709 O  
ATOM   2622  N   ALA A 848     132.089-441.618 271.969  1.00  0.00      N709 N  
ATOM   2623  CA  ALA A 848     133.139-441.843 272.975  1.00  0.00      N709 C  
ATOM   2624  CB  ALA A 848     132.907-443.137 273.852  1.00  0.00      N709 C  
ATOM   2625  C   ALA A 848     134.541-441.926 272.326  1.00  0.00      N709 C  
ATOM   2626  O   ALA A 848     135.483-441.548 272.943  1.00  0.00      N709 O  
ATOM   2627  N   ASN A 849     134.723-442.553 271.089  1.00  0.00      N709 N  
ATOM   2628  CA  ASN A 849     135.867-442.774 270.341  1.00  0.00      N709 C  
ATOM   2629  CB  ASN A 849     135.570-443.462 268.959  1.00  0.00      N709 C  
ATOM   2630  CG  ASN A 849     134.782-444.735 269.093  1.00  0.00      N709 C  
ATOM   2631  OD1 ASN A 849     135.091-445.533 269.922  1.00  0.00      N709 O  
ATOM   2632  ND2 ASN A 849     133.755-444.812 268.225  1.00  0.00      N709 N  
ATOM   2633  C   ASN A 849     136.743-441.503 270.086  1.00  0.00      N709 C  
ATOM   2634  O   ASN A 849     136.281-440.399 270.225  1.00  0.00      N709 O  
ATOM   2635  N   GLY A 850     138.007-441.717 269.653  1.00  0.00      N709 N  
ATOM   2636  CA  GLY A 850     138.920-440.639 269.393  1.00  0.00      N709 C  
ATOM   2637  C   GLY A 850     139.012-440.025 267.999  1.00  0.00      N709 C  
ATOM   2638  O   GLY A 850     138.115-440.167 267.171  1.00  0.00      N709 O  
ATOM   2639  N   VAL A 851     140.148-439.363 267.842  1.00  0.00      N709 N  
ATOM   2640  CA  VAL A 851     140.570-438.393 266.743  1.00  0.00      N709 C  
ATOM   2641  CB  VAL A 851     140.390-438.923 265.283  1.00  0.00      N709 C  
ATOM   2642  CG1 VAL A 851     140.666-437.854 264.216  1.00  0.00      N709 C  
ATOM   2643  CG2 VAL A 851     141.381-440.059 265.114  1.00  0.00      N709 C  
ATOM   2644  C   VAL A 851     140.118-436.952 267.008  1.00  0.00      N709 C  
ATOM   2645  O   VAL A 851     139.087-436.733 267.636  1.00  0.00      N709 O  
ATOM   2646  N   LYS A 852     140.950-435.964 266.631  1.00  0.00      N709 N  
ATOM   2647  CA  LYS A 852     140.755-434.581 266.875  1.00  0.00      N709 C  
ATOM   2648  CB  LYS A 852     141.699-434.004 267.988  1.00  0.00      N709 C  
ATOM   2649  CG  LYS A 852     143.267-434.018 267.740  1.00  0.00      N709 C  
ATOM   2650  CD  LYS A 852     143.931-433.171 268.818  1.00  0.00      N709 C  
ATOM   2651  CE  LYS A 852     145.504-433.198 268.638  1.00  0.00      N709 C  
ATOM   2652  NZ  LYS A 852     146.281-432.555 269.661  1.00  0.00      N709 N  
ATOM   2653  C   LYS A 852     141.208-433.868 265.586  1.00  0.00      N709 C  
ATOM   2654  O   LYS A 852     141.869-434.490 264.779  1.00  0.00      N709 O  
ATOM   2655  N   GLY A 853     140.818-432.628 265.455  1.00  0.00      N709 N  
ATOM   2656  CA  GLY A 853     141.258-431.905 264.308  1.00  0.00      N709 C  
ATOM   2657  C   GLY A 853     140.730-430.499 264.113  1.00  0.00      N709 C  
ATOM   2658  O   GLY A 853     140.239-429.894 265.023  1.00  0.00      N709 O  
ATOM   2659  N   PHE A 854     140.932-429.913 262.925  1.00  0.00      N709 N  
ATOM   2660  CA  PHE A 854     140.612-428.596 262.532  1.00  0.00      N709 C  
ATOM   2661  CB  PHE A 854     141.306-428.363 261.185  1.00  0.00      N709 C  
ATOM   2662  CG  PHE A 854     140.922-427.091 260.444  1.00  0.00      N709 C  
ATOM   2663  CD1 PHE A 854     140.498-427.108 259.126  1.00  0.00      N709 C  
ATOM   2664  CE1 PHE A 854     140.160-425.948 258.475  1.00  0.00      N709 C  
ATOM   2665  CZ  PHE A 854     140.285-424.673 259.065  1.00  0.00      N709 C  
ATOM   2666  CD2 PHE A 854     140.993-425.816 261.109  1.00  0.00      N709 C  
ATOM   2667  CE2 PHE A 854     140.746-424.658 260.378  1.00  0.00      N709 C  
ATOM   2668  C   PHE A 854     139.125-428.174 262.465  1.00  0.00      N709 C  
ATOM   2669  O   PHE A 854     138.304-429.029 262.083  1.00  0.00      N709 O  
ATOM   2670  N   SER A 855     138.761-426.955 262.895  1.00  0.00      N709 N  
ATOM   2671  CA  SER A 855     137.448-426.363 262.869  1.00  0.00      N709 C  
ATOM   2672  CB  SER A 855     136.654-426.815 264.086  1.00  0.00      N709 C  
ATOM   2673  OG  SER A 855     135.246-426.375 264.079  1.00  0.00      N709 O  
ATOM   2674  C   SER A 855     137.600-424.883 262.752  1.00  0.00      N709 C  
ATOM   2675  O   SER A 855     138.642-424.324 263.068  1.00  0.00      N709 O  
ATOM   2676  N   PHE A 856     136.632-424.189 262.116  1.00  0.00      N709 N  
ATOM   2677  CA  PHE A 856     136.628-422.786 261.878  1.00  0.00      N709 C  
ATOM   2678  CB  PHE A 856     137.458-422.348 260.581  1.00  0.00      N709 C  
ATOM   2679  CG  PHE A 856     137.752-420.845 260.549  1.00  0.00      N709 C  
ATOM   2680  CD1 PHE A 856     137.028-420.013 259.709  1.00  0.00      N709 C  
ATOM   2681  CE1 PHE A 856     137.495-418.671 259.612  1.00  0.00      N709 C  
ATOM   2682  CZ  PHE A 856     138.517-418.167 260.440  1.00  0.00      N709 C  
ATOM   2683  CD2 PHE A 856     138.795-420.453 261.348  1.00  0.00      N709 C  
ATOM   2684  CE2 PHE A 856     139.190-419.092 261.235  1.00  0.00      N709 C  
ATOM   2685  C   PHE A 856     135.121-422.326 261.784  1.00  0.00      N709 C  
ATOM   2686  O   PHE A 856     134.289-423.060 261.291  1.00  0.00      N709 O  
ATOM   2687  N   LYS A 857     134.744-421.232 262.394  1.00  0.00      N709 N  
ATOM   2688  CA  LYS A 857     133.372-420.754 262.525  1.00  0.00      N709 C  
ATOM   2689  CB  LYS A 857     132.944-420.709 263.955  1.00  0.00      N709 C  
ATOM   2690  CG  LYS A 857     133.735-419.792 264.955  1.00  0.00      N709 C  
ATOM   2691  CD  LYS A 857     133.351-418.361 265.007  1.00  0.00      N709 C  
ATOM   2692  CE  LYS A 857     134.225-417.643 265.991  1.00  0.00      N709 C  
ATOM   2693  NZ  LYS A 857     133.886-416.221 266.088  1.00  0.00      N709 N  
ATOM   2694  C   LYS A 857     133.151-419.389 261.907  1.00  0.00      N709 C  
ATOM   2695  O   LYS A 857     134.045-418.603 261.612  1.00  0.00      N709 O  
ATOM   2696  N   TYR A 858     131.861-419.093 261.504  1.00  0.00      N709 N  
ATOM   2697  CA  TYR A 858     131.511-417.736 261.368  1.00  0.00      N709 C  
ATOM   2698  CB  TYR A 858     131.751-417.294 259.897  1.00  0.00      N709 C  
ATOM   2699  CG  TYR A 858     131.464-415.821 259.675  1.00  0.00      N709 C  
ATOM   2700  CD1 TYR A 858     132.189-414.723 260.319  1.00  0.00      N709 C  
ATOM   2701  CE1 TYR A 858     131.769-413.393 260.215  1.00  0.00      N709 C  
ATOM   2702  CZ  TYR A 858     130.658-413.088 259.489  1.00  0.00      N709 C  
ATOM   2703  OH  TYR A 858     130.199-411.789 259.490  1.00  0.00      N709 O  
ATOM   2704  CD2 TYR A 858     130.305-415.442 259.008  1.00  0.00      N709 C  
ATOM   2705  CE2 TYR A 858     129.944-414.065 258.816  1.00  0.00      N709 C  
ATOM   2706  C   TYR A 858     129.950-417.724 261.686  1.00  0.00      N709 C  
ATOM   2707  O   TYR A 858     129.319-418.632 261.182  1.00  0.00      N709 O  
ATOM   2708  N   GLY A 859     129.501-416.797 262.590  1.00  0.00      N709 N  
ATOM   2709  CA  GLY A 859     128.087-416.623 262.966  1.00  0.00      N709 C  
ATOM   2710  C   GLY A 859     127.214-417.755 263.494  1.00  0.00      N709 C  
ATOM   2711  O   GLY A 859     127.354-418.304 264.617  1.00  0.00      N709 O  
ATOM   2712  N   ASN A 860     126.252-418.244 262.609  1.00  0.00      N709 N  
ATOM   2713  CA  ASN A 860     125.646-419.515 262.826  1.00  0.00      N709 C  
ATOM   2714  CB  ASN A 860     124.211-419.681 262.192  1.00  0.00      N709 C  
ATOM   2715  CG  ASN A 860     123.177-418.535 262.586  1.00  0.00      N709 C  
ATOM   2716  OD1 ASN A 860     123.398-417.455 263.189  1.00  0.00      N709 O  
ATOM   2717  ND2 ASN A 860     121.911-418.749 262.126  1.00  0.00      N709 N  
ATOM   2718  C   ASN A 860     126.431-420.744 262.447  1.00  0.00      N709 C  
ATOM   2719  O   ASN A 860     126.149-421.853 262.906  1.00  0.00      N709 O  
ATOM   2720  N   GLY A 861     127.398-420.575 261.519  1.00  0.00      N709 N  
ATOM   2721  CA  GLY A 861     127.990-421.732 260.824  1.00  0.00      N709 C  
ATOM   2722  C   GLY A 861     129.334-422.090 261.282  1.00  0.00      N709 C  
ATOM   2723  O   GLY A 861     129.957-421.427 262.109  1.00  0.00      N709 O  
ATOM   2724  N   VAL A 862     129.785-423.292 260.763  1.00  0.00      N709 N  
ATOM   2725  CA  VAL A 862     131.025-423.856 261.153  1.00  0.00      N709 C  
ATOM   2726  CB  VAL A 862     131.034-424.595 262.504  1.00  0.00      N709 C  
ATOM   2727  CG1 VAL A 862     130.201-425.882 262.399  1.00  0.00      N709 C  
ATOM   2728  CG2 VAL A 862     132.400-424.939 263.199  1.00  0.00      N709 C  
ATOM   2729  C   VAL A 862     131.446-424.754 259.991  1.00  0.00      N709 C  
ATOM   2730  O   VAL A 862     130.648-425.391 259.346  1.00  0.00      N709 O  
ATOM   2731  N   TRP A 863     132.781-424.814 259.812  1.00  0.00      N709 N  
ATOM   2732  CA  TRP A 863     133.538-425.814 258.989  1.00  0.00      N709 C  
ATOM   2733  CB  TRP A 863     134.660-425.045 258.238  1.00  0.00      N709 C  
ATOM   2734  CG  TRP A 863     134.237-424.240 257.049  1.00  0.00      N709 C  
ATOM   2735  CD1 TRP A 863     134.221-422.862 256.967  1.00  0.00      N709 C  
ATOM   2736  NE1 TRP A 863     134.157-422.552 255.610  1.00  0.00      N709 N  
ATOM   2737  CE2 TRP A 863     133.947-423.723 254.859  1.00  0.00      N709 C  
ATOM   2738  CD2 TRP A 863     133.948-424.756 255.781  1.00  0.00      N709 C  
ATOM   2739  CE3 TRP A 863     133.718-426.071 255.326  1.00  0.00      N709 C  
ATOM   2740  CZ3 TRP A 863     133.340-426.274 254.013  1.00  0.00      N709 C  
ATOM   2741  CZ2 TRP A 863     133.577-423.911 253.514  1.00  0.00      N709 C  
ATOM   2742  CH2 TRP A 863     133.339-425.222 253.088  1.00  0.00      N709 C  
ATOM   2743  C   TRP A 863     134.002-426.909 259.871  1.00  0.00      N709 C  
ATOM   2744  O   TRP A 863     134.820-426.680 260.775  1.00  0.00      N709 O  
ATOM   2745  N   ILE A 864     133.502-428.160 259.667  1.00  0.00      N709 N  
ATOM   2746  CA  ILE A 864     134.002-429.316 260.458  1.00  0.00      N709 C  
ATOM   2747  CB  ILE A 864     132.889-430.206 260.926  1.00  0.00      N709 C  
ATOM   2748  CG2 ILE A 864     133.483-431.547 261.550  1.00  0.00      N709 C  
ATOM   2749  CG1 ILE A 864     131.888-429.428 261.917  1.00  0.00      N709 C  
ATOM   2750  CD1 ILE A 864     132.452-428.835 263.211  1.00  0.00      N709 C  
ATOM   2751  C   ILE A 864     134.972-430.117 259.519  1.00  0.00      N709 C  
ATOM   2752  O   ILE A 864     134.565-430.447 258.411  1.00  0.00      N709 O  
ATOM   2753  N   GLY A 865     136.241-430.308 259.819  1.00  0.00      N709 N  
ATOM   2754  CA  GLY A 865     137.149-431.105 258.973  1.00  0.00      N709 C  
ATOM   2755  C   GLY A 865     137.538-432.370 259.745  1.00  0.00      N709 C  
ATOM   2756  O   GLY A 865     137.894-432.379 260.931  1.00  0.00      N709 O  
ATOM   2757  N   ARG A 866     137.430-433.494 259.000  1.00  0.00      N709 N  
ATOM   2758  CA  ARG A 866     137.464-434.842 259.584  1.00  0.00      N709 C  
ATOM   2759  CB  ARG A 866     136.117-435.144 260.357  1.00  0.00      N709 C  
ATOM   2760  CG  ARG A 866     134.874-435.154 259.461  1.00  0.00      N709 C  
ATOM   2761  CD  ARG A 866     133.604-435.548 260.250  1.00  0.00      N709 C  
ATOM   2762  NE  ARG A 866     132.566-435.912 259.148  1.00  0.00      N709 N  
ATOM   2763  CZ  ARG A 866     131.311-436.289 259.394  1.00  0.00      N709 C  
ATOM   2764  NH1 ARG A 866     130.824-436.320 260.662  1.00  0.00      N709 N  
ATOM   2765  NH2 ARG A 866     130.406-436.426 258.436  1.00  0.00      N709 N  
ATOM   2766  C   ARG A 866     137.745-435.929 258.500  1.00  0.00      N709 C  
ATOM   2767  O   ARG A 866     137.918-435.661 257.257  1.00  0.00      N709 O  
ATOM   2768  N   THR A 867     137.926-437.217 258.921  1.00  0.00      N709 N  
ATOM   2769  CA  THR A 867     138.086-438.319 257.936  1.00  0.00      N709 C  
ATOM   2770  CB  THR A 867     138.276-439.709 258.584  1.00  0.00      N709 C  
ATOM   2771  OG1 THR A 867     137.177-440.003 259.486  1.00  0.00      N709 O  
ATOM   2772  CG2 THR A 867     139.675-439.890 259.299  1.00  0.00      N709 C  
ATOM   2773  C   THR A 867     136.878-438.440 257.000  1.00  0.00      N709 C  
ATOM   2774  O   THR A 867     135.737-438.353 257.490  1.00  0.00      N709 O  
ATOM   2775  N   LYS A 868     137.080-438.846 255.759  1.00  0.00      N709 N  
ATOM   2776  CA  LYS A 868     136.113-439.085 254.753  1.00  0.00      N709 C  
ATOM   2777  CB  LYS A 868     136.702-439.161 253.370  1.00  0.00      N709 C  
ATOM   2778  CG  LYS A 868     135.659-439.341 252.269  1.00  0.00      N709 C  
ATOM   2779  CD  LYS A 868     136.298-439.133 250.895  1.00  0.00      N709 C  
ATOM   2780  CE  LYS A 868     135.418-439.435 249.721  1.00  0.00      N709 C  
ATOM   2781  NZ  LYS A 868     134.473-438.276 249.615  1.00  0.00      N709 N  
ATOM   2782  C   LYS A 868     135.357-440.344 255.052  1.00  0.00      N709 C  
ATOM   2783  O   LYS A 868     134.107-440.477 255.033  1.00  0.00      N709 O  
ATOM   2784  N   SER A 869     136.109-441.395 255.308  1.00  0.00      N709 N  
ATOM   2785  CA  SER A 869     135.496-442.625 255.819  1.00  0.00      N709 C  
ATOM   2786  CB  SER A 869     136.385-443.940 255.717  1.00  0.00      N709 C  
ATOM   2787  OG  SER A 869     135.807-445.054 256.357  1.00  0.00      N709 O  
ATOM   2788  C   SER A 869     134.984-442.498 257.299  1.00  0.00      N709 C  
ATOM   2789  O   SER A 869     135.675-441.983 258.272  1.00  0.00      N709 O  
ATOM   2790  N   ILE A 870     133.742-442.920 257.492  1.00  0.00      N709 N  
ATOM   2791  CA  ILE A 870     133.097-442.972 258.790  1.00  0.00      N709 C  
ATOM   2792  CB  ILE A 870     131.593-443.330 258.623  1.00  0.00      N709 C  
ATOM   2793  CG2 ILE A 870     131.389-444.705 258.023  1.00  0.00      N709 C  
ATOM   2794  CG1 ILE A 870     130.779-443.016 259.935  1.00  0.00      N709 C  
ATOM   2795  CD1 ILE A 870     129.441-443.686 259.966  1.00  0.00      N709 C  
ATOM   2796  C   ILE A 870     133.869-443.909 259.743  1.00  0.00      N709 C  
ATOM   2797  O   ILE A 870     134.029-443.618 260.944  1.00  0.00      N709 O  
ATOM   2798  N   SER A 871     134.385-444.993 259.218  1.00  0.00      N709 N  
ATOM   2799  CA  SER A 871     134.905-446.021 260.072  1.00  0.00      N709 C  
ATOM   2800  CB  SER A 871     134.423-447.440 259.557  1.00  0.00      N709 C  
ATOM   2801  OG  SER A 871     135.139-447.876 258.308  1.00  0.00      N709 O  
ATOM   2802  C   SER A 871     136.433-445.990 260.029  1.00  0.00      N709 C  
ATOM   2803  O   SER A 871     137.071-446.515 260.938  1.00  0.00      N709 O  
ATOM   2804  N   SER A 872     137.091-445.444 258.988  1.00  0.00      N709 N  
ATOM   2805  CA  SER A 872     138.441-445.758 258.617  1.00  0.00      N709 C  
ATOM   2806  CB  SER A 872     138.599-446.752 257.444  1.00  0.00      N709 C  
ATOM   2807  OG  SER A 872     138.044-447.982 257.833  1.00  0.00      N709 O  
ATOM   2808  C   SER A 872     139.153-444.424 258.366  1.00  0.00      N709 C  
ATOM   2809  O   SER A 872     138.548-443.402 258.360  1.00  0.00      N709 O  
ATOM   2810  N   LYS A 873     140.501-444.444 258.159  1.00  0.00      N709 N  
ATOM   2811  CA  LYS A 873     141.311-443.263 258.053  1.00  0.00      N709 C  
ATOM   2812  CB  LYS A 873     142.642-443.503 258.740  1.00  0.00      N709 C  
ATOM   2813  CG  LYS A 873     142.467-443.484 260.260  1.00  0.00      N709 C  
ATOM   2814  CD  LYS A 873     143.842-443.707 261.033  1.00  0.00      N709 C  
ATOM   2815  CE  LYS A 873     143.986-443.048 262.441  1.00  0.00      N709 C  
ATOM   2816  NZ  LYS A 873     144.612-441.729 262.401  1.00  0.00      N709 N  
ATOM   2817  C   LYS A 873     141.525-442.810 256.574  1.00  0.00      N709 C  
ATOM   2818  O   LYS A 873     142.330-441.893 256.350  1.00  0.00      N709 O  
ATOM   2819  N   ASN A 874     140.962-443.500 255.614  1.00  0.00      N709 N  
ATOM   2820  CA  ASN A 874     140.869-443.125 254.165  1.00  0.00      N709 C  
ATOM   2821  CB  ASN A 874     140.307-444.303 253.238  1.00  0.00      N709 C  
ATOM   2822  CG  ASN A 874     140.718-445.664 253.816  1.00  0.00      N709 C  
ATOM   2823  OD1 ASN A 874     140.058-446.220 254.686  1.00  0.00      N709 O  
ATOM   2824  ND2 ASN A 874     141.802-446.285 253.243  1.00  0.00      N709 N  
ATOM   2825  C   ASN A 874     140.199-441.836 253.952  1.00  0.00      N709 C  
ATOM   2826  O   ASN A 874     139.018-441.574 254.293  1.00  0.00      N709 O  
ATOM   2827  N   GLY A 875     140.926-440.818 253.405  1.00  0.00      N709 N  
ATOM   2828  CA  GLY A 875     140.392-439.498 253.052  1.00  0.00      N709 C  
ATOM   2829  C   GLY A 875     140.142-438.496 254.170  1.00  0.00      N709 C  
ATOM   2830  O   GLY A 875     140.223-438.644 255.430  1.00  0.00      N709 O  
ATOM   2831  N   PHE A 876     139.804-437.331 253.652  1.00  0.00      N709 N  
ATOM   2832  CA  PHE A 876     139.418-436.180 254.473  1.00  0.00      N709 C  
ATOM   2833  CB  PHE A 876     140.652-435.254 254.676  1.00  0.00      N709 C  
ATOM   2834  CG  PHE A 876     140.522-434.406 255.912  1.00  0.00      N709 C  
ATOM   2835  CD1 PHE A 876     141.103-434.861 257.085  1.00  0.00      N709 C  
ATOM   2836  CE1 PHE A 876     141.159-434.079 258.203  1.00  0.00      N709 C  
ATOM   2837  CZ  PHE A 876     140.548-432.855 258.215  1.00  0.00      N709 C  
ATOM   2838  CD2 PHE A 876     139.893-433.131 255.872  1.00  0.00      N709 C  
ATOM   2839  CE2 PHE A 876     139.895-432.364 257.042  1.00  0.00      N709 C  
ATOM   2840  C   PHE A 876     138.305-435.384 253.712  1.00  0.00      N709 C  
ATOM   2841  O   PHE A 876     138.425-435.241 252.540  1.00  0.00      N709 O  
ATOM   2842  N   GLU A 877     137.413-434.842 254.524  1.00  0.00      N709 N  
ATOM   2843  CA  GLU A 877     136.417-433.929 254.030  1.00  0.00      N709 C  
ATOM   2844  CB  GLU A 877     134.971-434.605 254.024  1.00  0.00      N709 C  
ATOM   2845  CG  GLU A 877     134.975-435.838 253.058  1.00  0.00      N709 C  
ATOM   2846  CD  GLU A 877     133.587-436.462 253.003  1.00  0.00      N709 C  
ATOM   2847  OE1 GLU A 877     132.946-436.712 254.030  1.00  0.00      N709 O  
ATOM   2848  OE2 GLU A 877     133.221-436.906 251.877  1.00  0.00      N709 O  
ATOM   2849  C   GLU A 877     136.425-432.593 254.788  1.00  0.00      N709 C  
ATOM   2850  O   GLU A 877     136.792-432.557 255.946  1.00  0.00      N709 O  
ATOM   2851  N   MET A 878     136.061-431.471 254.182  1.00  0.00      N709 N  
ATOM   2852  CA  MET A 878     135.707-430.249 254.970  1.00  0.00      N709 C  
ATOM   2853  CB  MET A 878     136.384-428.963 254.536  1.00  0.00      N709 C  
ATOM   2854  CG  MET A 878     137.873-428.766 254.963  1.00  0.00      N709 C  
ATOM   2855  SD  MET A 878     138.127-428.959 256.716  1.00  0.00      N709 S  
ATOM   2856  CE  MET A 878     137.233-427.525 257.231  1.00  0.00      N709 C  
ATOM   2857  C   MET A 878     134.162-430.018 254.731  1.00  0.00      N709 C  
ATOM   2858  O   MET A 878     133.703-429.821 253.604  1.00  0.00      N709 O  
ATOM   2859  N   ILE A 879     133.434-430.072 255.839  1.00  0.00      N709 N  
ATOM   2860  CA  ILE A 879     131.984-430.158 255.995  1.00  0.00      N709 C  
ATOM   2861  CB  ILE A 879     131.448-431.216 256.935  1.00  0.00      N709 C  
ATOM   2862  CG2 ILE A 879     129.850-431.148 257.006  1.00  0.00      N709 C  
ATOM   2863  CG1 ILE A 879     131.714-432.570 256.294  1.00  0.00      N709 C  
ATOM   2864  CD1 ILE A 879     132.875-433.372 256.938  1.00  0.00      N709 C  
ATOM   2865  C   ILE A 879     131.490-428.776 256.480  1.00  0.00      N709 C  
ATOM   2866  O   ILE A 879     131.756-428.308 257.603  1.00  0.00      N709 O  
ATOM   2867  N   TRP A 880     130.677-428.040 255.653  1.00  0.00      N709 N  
ATOM   2868  CA  TRP A 880     130.052-426.851 256.124  1.00  0.00      N709 C  
ATOM   2869  CB  TRP A 880     129.897-425.784 254.966  1.00  0.00      N709 C  
ATOM   2870  CG  TRP A 880     129.097-424.529 255.186  1.00  0.00      N709 C  
ATOM   2871  CD1 TRP A 880     128.002-424.058 254.488  1.00  0.00      N709 C  
ATOM   2872  NE1 TRP A 880     127.633-422.775 254.940  1.00  0.00      N709 N  
ATOM   2873  CE2 TRP A 880     128.597-422.344 255.887  1.00  0.00      N709 C  
ATOM   2874  CD2 TRP A 880     129.504-423.416 256.061  1.00  0.00      N709 C  
ATOM   2875  CE3 TRP A 880     130.560-423.204 256.904  1.00  0.00      N709 C  
ATOM   2876  CZ3 TRP A 880     130.690-422.090 257.769  1.00  0.00      N709 C  
ATOM   2877  CZ2 TRP A 880     128.683-421.206 256.711  1.00  0.00      N709 C  
ATOM   2878  CH2 TRP A 880     129.678-421.116 257.738  1.00  0.00      N709 C  
ATOM   2879  C   TRP A 880     128.733-427.078 256.672  1.00  0.00      N709 C  
ATOM   2880  O   TRP A 880     127.846-427.576 255.984  1.00  0.00      N709 O  
ATOM   2881  N   ASP A 881     128.595-426.769 257.938  1.00  0.00      N709 N  
ATOM   2882  CA  ASP A 881     127.274-426.752 258.490  1.00  0.00      N709 C  
ATOM   2883  CB  ASP A 881     127.312-427.570 259.803  1.00  0.00      N709 C  
ATOM   2884  CG  ASP A 881     125.908-427.807 260.389  1.00  0.00      N709 C  
ATOM   2885  OD1 ASP A 881     124.917-427.374 259.740  1.00  0.00      N709 O  
ATOM   2886  OD2 ASP A 881     125.854-428.592 261.375  1.00  0.00      N709 O  
ATOM   2887  C   ASP A 881     126.882-425.336 258.720  1.00  0.00      N709 C  
ATOM   2888  O   ASP A 881     127.471-424.614 259.508  1.00  0.00      N709 O  
ATOM   2889  N   PRO A 882     125.826-424.759 258.002  1.00  0.00      N709 N  
ATOM   2890  CD  PRO A 882     125.031-425.470 257.013  1.00  0.00      N709 C  
ATOM   2891  CA  PRO A 882     125.589-423.304 258.007  1.00  0.00      N709 C  
ATOM   2892  CB  PRO A 882     124.639-423.115 256.839  1.00  0.00      N709 C  
ATOM   2893  CG  PRO A 882     123.988-424.488 256.616  1.00  0.00      N709 C  
ATOM   2894  C   PRO A 882     124.905-422.895 259.294  1.00  0.00      N709 C  
ATOM   2895  O   PRO A 882     124.649-421.720 259.480  1.00  0.00      N709 O  
ATOM   2896  N   ASN A 883     124.466-423.824 260.165  1.00  0.00      N709 N  
ATOM   2897  CA  ASN A 883     123.719-423.497 261.351  1.00  0.00      N709 C  
ATOM   2898  CB  ASN A 883     122.254-423.946 261.332  1.00  0.00      N709 C  
ATOM   2899  CG  ASN A 883     121.491-423.261 260.160  1.00  0.00      N709 C  
ATOM   2900  OD1 ASN A 883     121.230-422.038 260.316  1.00  0.00      N709 O  
ATOM   2901  ND2 ASN A 883     121.157-423.983 259.133  1.00  0.00      N709 N  
ATOM   2902  C   ASN A 883     124.419-424.185 262.573  1.00  0.00      N709 C  
ATOM   2903  O   ASN A 883     123.916-424.101 263.709  1.00  0.00      N709 O  
ATOM   2904  N   GLY A 884     125.623-424.868 262.306  1.00  0.00      N709 N  
ATOM   2905  CA  GLY A 884     126.260-425.658 263.330  1.00  0.00      N709 C  
ATOM   2906  C   GLY A 884     127.134-425.052 264.377  1.00  0.00      N709 C  
ATOM   2907  O   GLY A 884     127.514-425.776 265.301  1.00  0.00      N709 O  
ATOM   2908  N   TRP A 885     127.490-423.748 264.362  1.00  0.00      N709 N  
ATOM   2909  CA  TRP A 885     128.087-423.185 265.520  1.00  0.00      N709 C  
ATOM   2910  CB  TRP A 885     128.863-421.966 265.077  1.00  0.00      N709 C  
ATOM   2911  CG  TRP A 885     129.681-421.344 266.131  1.00  0.00      N709 C  
ATOM   2912  CD1 TRP A 885     129.444-420.110 266.715  1.00  0.00      N709 C  
ATOM   2913  NE1 TRP A 885     130.364-419.966 267.728  1.00  0.00      N709 N  
ATOM   2914  CE2 TRP A 885     131.276-420.955 267.681  1.00  0.00      N709 C  
ATOM   2915  CD2 TRP A 885     130.906-421.837 266.674  1.00  0.00      N709 C  
ATOM   2916  CE3 TRP A 885     131.596-423.069 266.598  1.00  0.00      N709 C  
ATOM   2917  CZ3 TRP A 885     132.801-423.225 267.339  1.00  0.00      N709 C  
ATOM   2918  CZ2 TRP A 885     132.391-421.163 268.488  1.00  0.00      N709 C  
ATOM   2919  CH2 TRP A 885     133.246-422.219 268.194  1.00  0.00      N709 C  
ATOM   2920  C   TRP A 885     127.092-422.760 266.660  1.00  0.00      N709 C  
ATOM   2921  O   TRP A 885     127.302-423.129 267.807  1.00  0.00      N709 O  
ATOM   2922  N   THR A 886     125.992-422.076 266.286  1.00  0.00      N709 N  
ATOM   2923  CA  THR A 886     124.944-421.822 267.205  1.00  0.00      N709 C  
ATOM   2924  CB  THR A 886     125.293-420.765 268.159  1.00  0.00      N709 C  
ATOM   2925  OG1 THR A 886     124.244-420.262 268.907  1.00  0.00      N709 O  
ATOM   2926  CG2 THR A 886     125.877-419.534 267.473  1.00  0.00      N709 C  
ATOM   2927  C   THR A 886     123.706-421.532 266.362  1.00  0.00      N709 C  
ATOM   2928  O   THR A 886     123.818-420.947 265.344  1.00  0.00      N709 O  
ATOM   2929  N   GLY A 887     122.477-421.855 266.806  1.00  0.00      N709 N  
ATOM   2930  CA  GLY A 887     121.230-421.556 266.034  1.00  0.00      N709 C  
ATOM   2931  C   GLY A 887     119.996-422.413 266.383  1.00  0.00      N709 C  
ATOM   2932  O   GLY A 887     119.960-423.066 267.396  1.00  0.00      N709 O  
ATOM   2933  N   THR A 888     118.930-422.475 265.527  1.00  0.00      N709 N  
ATOM   2934  CA  THR A 888     117.723-423.352 265.839  1.00  0.00      N709 C  
ATOM   2935  CB  THR A 888     116.500-422.476 266.061  1.00  0.00      N709 C  
ATOM   2936  OG1 THR A 888     116.534-421.363 265.189  1.00  0.00      N709 O  
ATOM   2937  CG2 THR A 888     116.443-421.872 267.532  1.00  0.00      N709 C  
ATOM   2938  C   THR A 888     117.514-424.204 264.560  1.00  0.00      N709 C  
ATOM   2939  O   THR A 888     116.782-425.185 264.585  1.00  0.00      N709 O  
ATOM   2940  N   ASP A 889     118.137-423.763 263.477  1.00  0.00      N709 N  
ATOM   2941  CA  ASP A 889     117.839-424.167 262.123  1.00  0.00      N709 C  
ATOM   2942  CB  ASP A 889     117.976-423.022 261.120  1.00  0.00      N709 C  
ATOM   2943  CG  ASP A 889     117.084-421.831 261.319  1.00  0.00      N709 C  
ATOM   2944  OD1 ASP A 889     117.009-421.405 262.468  1.00  0.00      N709 O  
ATOM   2945  OD2 ASP A 889     116.598-421.236 260.327  1.00  0.00      N709 O  
ATOM   2946  C   ASP A 889     118.669-425.356 261.627  1.00  0.00      N709 C  
ATOM   2947  O   ASP A 889     119.678-425.749 262.266  1.00  0.00      N709 O  
ATOM   2948  N   ASN A 890     118.113-426.067 260.653  1.00  0.00      N709 N  
ATOM   2949  CA  ASN A 890     118.759-427.146 259.908  1.00  0.00      N709 C  
ATOM   2950  CB  ASN A 890     118.275-428.554 260.340  1.00  0.00      N709 C  
ATOM   2951  CG  ASN A 890     118.189-428.806 261.844  1.00  0.00      N709 C  
ATOM   2952  OD1 ASN A 890     117.108-429.055 262.344  1.00  0.00      N709 O  
ATOM   2953  ND2 ASN A 890     119.268-428.664 262.612  1.00  0.00      N709 N  
ATOM   2954  C   ASN A 890     118.764-427.089 258.405  1.00  0.00      N709 C  
ATOM   2955  O   ASN A 890     117.747-427.102 257.676  1.00  0.00      N709 O  
ATOM   2956  N   LYS A 891     119.951-427.051 257.809  1.00  0.00      N709 N  
ATOM   2957  CA  LYS A 891     120.033-427.218 256.398  1.00  0.00      N709 C  
ATOM   2958  CB  LYS A 891     120.199-425.961 255.591  1.00  0.00      N709 C  
ATOM   2959  CG  LYS A 891     119.107-424.889 255.820  1.00  0.00      N709 C  
ATOM   2960  CD  LYS A 891     117.774-425.209 255.157  1.00  0.00      N709 C  
ATOM   2961  CE  LYS A 891     116.627-424.428 255.902  1.00  0.00      N709 C  
ATOM   2962  NZ  LYS A 891     115.279-424.687 255.280  1.00  0.00      N709 N  
ATOM   2963  C   LYS A 891     121.093-428.221 256.086  1.00  0.00      N709 C  
ATOM   2964  O   LYS A 891     122.190-428.198 256.669  1.00  0.00      N709 O  
ATOM   2965  N   PHE A 892     120.782-429.156 255.162  1.00  0.00      N709 N  
ATOM   2966  CA  PHE A 892     121.611-430.216 254.791  1.00  0.00      N709 C  
ATOM   2967  CB  PHE A 892     120.914-431.509 254.256  1.00  0.00      N709 C  
ATOM   2968  CG  PHE A 892     121.930-432.675 253.881  1.00  0.00      N709 C  
ATOM   2969  CD1 PHE A 892     122.399-433.617 254.797  1.00  0.00      N709 C  
ATOM   2970  CE1 PHE A 892     123.332-434.584 254.363  1.00  0.00      N709 C  
ATOM   2971  CZ  PHE A 892     123.659-434.715 253.016  1.00  0.00      N709 C  
ATOM   2972  CD2 PHE A 892     122.315-432.762 252.586  1.00  0.00      N709 C  
ATOM   2973  CE2 PHE A 892     123.199-433.707 252.144  1.00  0.00      N709 C  
ATOM   2974  C   PHE A 892     123.007-429.824 254.238  1.00  0.00      N709 C  
ATOM   2975  O   PHE A 892     123.091-429.036 253.284  1.00  0.00      N709 O  
ATOM   2976  N   SER A 893     124.014-430.391 254.863  1.00  0.00      N709 N  
ATOM   2977  CA  SER A 893     125.437-429.965 254.772  1.00  0.00      N709 C  
ATOM   2978  CB  SER A 893     126.362-430.593 255.855  1.00  0.00      N709 C  
ATOM   2979  OG  SER A 893     126.355-432.026 255.734  1.00  0.00      N709 O  
ATOM   2980  C   SER A 893     126.007-430.023 253.377  1.00  0.00      N709 C  
ATOM   2981  O   SER A 893     125.603-430.894 252.656  1.00  0.00      N709 O  
ATOM   2982  N   ILE A 894     126.855-429.071 252.981  1.00  0.00      N709 N  
ATOM   2983  CA  ILE A 894     127.587-429.051 251.720  1.00  0.00      N709 C  
ATOM   2984  CB  ILE A 894     127.427-427.791 250.835  1.00  0.00      N709 C  
ATOM   2985  CG2 ILE A 894     127.928-426.493 251.495  1.00  0.00      N709 C  
ATOM   2986  CG1 ILE A 894     128.085-427.964 249.431  1.00  0.00      N709 C  
ATOM   2987  CD1 ILE A 894     127.485-427.038 248.353  1.00  0.00      N709 C  
ATOM   2988  C   ILE A 894     129.047-429.300 252.144  1.00  0.00      N709 C  
ATOM   2989  O   ILE A 894     129.423-428.847 253.201  1.00  0.00      N709 O  
ATOM   2990  N   LYS A 895     129.767-430.017 251.315  1.00  0.00      N709 N  
ATOM   2991  CA  LYS A 895     131.128-430.436 251.681  1.00  0.00      N709 C  
ATOM   2992  CB  LYS A 895     131.059-431.810 252.536  1.00  0.00      N709 C  
ATOM   2993  CG  LYS A 895     130.663-433.155 251.778  1.00  0.00      N709 C  
ATOM   2994  CD  LYS A 895     130.689-434.323 252.739  1.00  0.00      N709 C  
ATOM   2995  CE  LYS A 895     129.853-435.546 252.237  1.00  0.00      N709 C  
ATOM   2996  NZ  LYS A 895     130.673-436.349 251.311  1.00  0.00      N709 N  
ATOM   2997  C   LYS A 895     131.936-430.631 250.432  1.00  0.00      N709 C  
ATOM   2998  O   LYS A 895     131.419-430.514 249.344  1.00  0.00      N709 O  
ATOM   2999  N   GLN A 896     133.240-430.965 250.563  1.00  0.00      N709 N  
ATOM   3000  CA  GLN A 896     134.177-431.265 249.438  1.00  0.00      N709 C  
ATOM   3001  CB  GLN A 896     134.746-429.928 248.883  1.00  0.00      N709 C  
ATOM   3002  CG  GLN A 896     135.658-429.088 249.832  1.00  0.00      N709 C  
ATOM   3003  CD  GLN A 896     136.437-427.969 249.051  1.00  0.00      N709 C  
ATOM   3004  OE1 GLN A 896     136.100-426.758 249.129  1.00  0.00      N709 O  
ATOM   3005  NE2 GLN A 896     137.502-428.430 248.343  1.00  0.00      N709 N  
ATOM   3006  C   GLN A 896     135.207-432.263 249.841  1.00  0.00      N709 C  
ATOM   3007  O   GLN A 896     135.683-432.171 250.966  1.00  0.00      N709 O  
ATOM   3008  N   ASP A 897     135.747-433.122 248.963  1.00  0.00      N709 N  
ATOM   3009  CA  ASP A 897     136.941-433.818 249.181  1.00  0.00      N709 C  
ATOM   3010  CB  ASP A 897     137.237-434.713 247.990  1.00  0.00      N709 C  
ATOM   3011  CG  ASP A 897     136.298-435.834 247.842  1.00  0.00      N709 C  
ATOM   3012  OD1 ASP A 897     136.348-436.516 246.749  1.00  0.00      N709 O  
ATOM   3013  OD2 ASP A 897     135.393-436.037 248.771  1.00  0.00      N709 O  
ATOM   3014  C   ASP A 897     138.213-432.927 249.313  1.00  0.00      N709 C  
ATOM   3015  O   ASP A 897     138.387-431.851 248.682  1.00  0.00      N709 O  
ATOM   3016  N   ILE A 898     139.141-433.448 250.140  1.00  0.00      N709 N  
ATOM   3017  CA  ILE A 898     140.340-432.876 250.593  1.00  0.00      N709 C  
ATOM   3018  CB  ILE A 898     140.291-432.306 252.028  1.00  0.00      N709 C  
ATOM   3019  CG2 ILE A 898     141.556-431.823 252.750  1.00  0.00      N709 C  
ATOM   3020  CG1 ILE A 898     139.200-431.136 252.085  1.00  0.00      N709 C  
ATOM   3021  CD1 ILE A 898     139.649-429.803 251.392  1.00  0.00      N709 C  
ATOM   3022  C   ILE A 898     141.524-433.817 250.459  1.00  0.00      N709 C  
ATOM   3023  O   ILE A 898     142.613-433.378 250.104  1.00  0.00      N709 O  
ATOM   3024  N   VAL A 899     141.233-435.048 250.749  1.00  0.00      N709 N  
ATOM   3025  CA  VAL A 899     142.022-436.229 250.431  1.00  0.00      N709 C  
ATOM   3026  CB  VAL A 899     142.827-436.725 251.560  1.00  0.00      N709 C  
ATOM   3027  CG1 VAL A 899     143.768-437.908 251.162  1.00  0.00      N709 C  
ATOM   3028  CG2 VAL A 899     143.751-435.557 252.097  1.00  0.00      N709 C  
ATOM   3029  C   VAL A 899     141.039-437.350 250.118  1.00  0.00      N709 C  
ATOM   3030  O   VAL A 899     140.033-437.486 250.840  1.00  0.00      N709 O  
ATOM   3031  N   GLY A 900     141.344-438.095 249.032  1.00  0.00      N709 N  
ATOM   3032  CA  GLY A 900     140.639-439.241 248.425  1.00  0.00      N709 C  
ATOM   3033  C   GLY A 900     140.351-440.471 249.227  1.00  0.00      N709 C  
ATOM   3034  O   GLY A 900     140.891-440.694 250.331  1.00  0.00      N709 O  
ATOM   3035  N   ILE A 901     139.498-441.382 248.681  1.00  0.00      N709 N  
ATOM   3036  CA  ILE A 901     138.935-442.454 249.468  1.00  0.00      N709 C  
ATOM   3037  CB  ILE A 901     137.555-442.725 248.936  1.00  0.00      N709 C  
ATOM   3038  CG2 ILE A 901     137.655-443.429 247.570  1.00  0.00      N709 C  
ATOM   3039  CG1 ILE A 901     136.654-443.622 249.868  1.00  0.00      N709 C  
ATOM   3040  CD1 ILE A 901     136.488-443.266 251.380  1.00  0.00      N709 C  
ATOM   3041  C   ILE A 901     139.863-443.686 249.634  1.00  0.00      N709 C  
ATOM   3042  O   ILE A 901     139.442-444.776 250.130  1.00  0.00      N709 O  
ATOM   3043  N   ASN A 902     141.187-443.679 249.285  1.00  0.00      N709 N  
ATOM   3044  CA  ASN A 902     142.202-444.728 249.633  1.00  0.00      N709 C  
ATOM   3045  CB  ASN A 902     142.901-445.268 248.328  1.00  0.00      N709 C  
ATOM   3046  CG  ASN A 902     141.935-446.068 247.479  1.00  0.00      N709 C  
ATOM   3047  OD1 ASN A 902     142.097-446.202 246.295  1.00  0.00      N709 O  
ATOM   3048  ND2 ASN A 902     140.757-446.456 248.060  1.00  0.00      N709 N  
ATOM   3049  C   ASN A 902     143.283-444.199 250.396  1.00  0.00      N709 C  
ATOM   3050  O   ASN A 902     143.594-444.730 251.460  1.00  0.00      N709 O  
ATOM   3051  N   GLU A 903     143.961-443.112 250.033  1.00  0.00      N709 N  
ATOM   3052  CA  GLU A 903     144.978-442.574 250.855  1.00  0.00      N709 C  
ATOM   3053  CB  GLU A 903     145.626-441.348 250.187  1.00  0.00      N709 C  
ATOM   3054  CG  GLU A 903     146.459-441.568 248.928  1.00  0.00      N709 C  
ATOM   3055  CD  GLU A 903     147.773-442.372 249.202  1.00  0.00      N709 C  
ATOM   3056  OE1 GLU A 903     148.848-441.760 249.362  1.00  0.00      N709 O  
ATOM   3057  OE2 GLU A 903     147.770-443.612 249.275  1.00  0.00      N709 O  
ATOM   3058  C   GLU A 903     144.534-442.165 252.311  1.00  0.00      N709 C  
ATOM   3059  O   GLU A 903     143.466-441.574 252.507  1.00  0.00      N709 O  
ATOM   3060  N   TRP A 904     145.379-442.602 253.257  1.00  0.00      N709 N  
ATOM   3061  CA  TRP A 904     145.258-442.507 254.755  1.00  0.00      N709 C  
ATOM   3062  CB  TRP A 904     146.004-443.582 255.551  1.00  0.00      N709 C  
ATOM   3063  CG  TRP A 904     145.631-444.990 255.594  1.00  0.00      N709 C  
ATOM   3064  CD1 TRP A 904     145.366-445.804 254.460  1.00  0.00      N709 C  
ATOM   3065  NE1 TRP A 904     145.151-447.136 254.832  1.00  0.00      N709 N  
ATOM   3066  CE2 TRP A 904     145.177-447.221 256.208  1.00  0.00      N709 C  
ATOM   3067  CD2 TRP A 904     145.532-445.904 256.742  1.00  0.00      N709 C  
ATOM   3068  CE3 TRP A 904     145.767-445.791 258.101  1.00  0.00      N709 C  
ATOM   3069  CZ3 TRP A 904     145.439-446.794 258.952  1.00  0.00      N709 C  
ATOM   3070  CZ2 TRP A 904     144.911-448.261 257.080  1.00  0.00      N709 C  
ATOM   3071  CH2 TRP A 904     145.048-448.025 258.423  1.00  0.00      N709 C  
ATOM   3072  C   TRP A 904     145.583-441.135 255.354  1.00  0.00      N709 C  
ATOM   3073  O   TRP A 904     146.679-440.607 255.097  1.00  0.00      N709 O  
ATOM   3074  N   SER A 905     144.694-440.499 256.112  1.00  0.00      N709 N  
ATOM   3075  CA  SER A 905     144.908-439.210 256.767  1.00  0.00      N709 C  
ATOM   3076  CB  SER A 905     143.890-438.015 256.535  1.00  0.00      N709 C  
ATOM   3077  OG  SER A 905     142.623-438.122 257.244  1.00  0.00      N709 O  
ATOM   3078  C   SER A 905     145.140-439.429 258.271  1.00  0.00      N709 C  
ATOM   3079  O   SER A 905     144.377-440.121 258.953  1.00  0.00      N709 O  
ATOM   3080  N   GLY A 906     146.086-438.605 258.806  1.00  0.00      N709 N  
ATOM   3081  CA  GLY A 906     146.310-438.287 260.224  1.00  0.00      N709 C  
ATOM   3082  C   GLY A 906     145.723-436.951 260.682  1.00  0.00      N709 C  
ATOM   3083  O   GLY A 906     144.678-436.546 260.184  1.00  0.00      N709 O  
ATOM   3084  N   TYR A 907     146.295-436.296 261.645  1.00  0.00      N709 N  
ATOM   3085  CA  TYR A 907     145.904-435.004 262.226  1.00  0.00      N709 C  
ATOM   3086  CB  TYR A 907     146.599-434.756 263.584  1.00  0.00      N709 C  
ATOM   3087  CG  TYR A 907     146.155-435.797 264.620  1.00  0.00      N709 C  
ATOM   3088  CD1 TYR A 907     147.120-436.591 265.226  1.00  0.00      N709 C  
ATOM   3089  CE1 TYR A 907     146.682-437.663 266.114  1.00  0.00      N709 C  
ATOM   3090  CZ  TYR A 907     145.343-437.860 266.307  1.00  0.00      N709 C  
ATOM   3091  OH  TYR A 907     144.946-439.077 266.986  1.00  0.00      N709 O  
ATOM   3092  CD2 TYR A 907     144.772-435.990 264.927  1.00  0.00      N709 C  
ATOM   3093  CE2 TYR A 907     144.353-437.045 265.786  1.00  0.00      N709 C  
ATOM   3094  C   TYR A 907     145.824-433.805 261.277  1.00  0.00      N709 C  
ATOM   3095  O   TYR A 907     146.286-433.828 260.122  1.00  0.00      N709 O  
ATOM   3096  N   SER A 908     145.247-432.748 261.814  1.00  0.00      N709 N  
ATOM   3097  CA  SER A 908     145.192-431.496 261.117  1.00  0.00      N709 C  
ATOM   3098  CB  SER A 908     143.843-431.314 260.355  1.00  0.00      N709 C  
ATOM   3099  OG  SER A 908     142.734-431.508 261.207  1.00  0.00      N709 O  
ATOM   3100  C   SER A 908     145.244-430.356 262.079  1.00  0.00      N709 C  
ATOM   3101  O   SER A 908     145.080-430.443 263.297  1.00  0.00      N709 O  
ATOM   3102  N   GLY A 909     145.685-429.167 261.541  1.00  0.00      N709 N  
ATOM   3103  CA  GLY A 909     145.891-427.996 262.284  1.00  0.00      N709 C  
ATOM   3104  C   GLY A 909     145.792-426.767 261.456  1.00  0.00      N709 C  
ATOM   3105  O   GLY A 909     146.204-426.727 260.307  1.00  0.00      N709 O  
ATOM   3106  N   SER A 910     145.352-425.682 262.071  1.00  0.00      N709 N  
ATOM   3107  CA  SER A 910     145.315-424.402 261.419  1.00  0.00      N709 C  
ATOM   3108  CB  SER A 910     144.127-423.483 261.824  1.00  0.00      N709 C  
ATOM   3109  OG  SER A 910     144.232-423.145 263.197  1.00  0.00      N709 O  
ATOM   3110  C   SER A 910     146.635-423.510 261.506  1.00  0.00      N709 C  
ATOM   3111  O   SER A 910     147.308-423.368 262.503  1.00  0.00      N709 O  
ATOM   3112  N   PHE A 911     146.871-422.681 260.451  1.00  0.00      N709 N  
ATOM   3113  CA  PHE A 911     147.694-421.512 260.586  1.00  0.00      N709 C  
ATOM   3114  CB  PHE A 911     149.131-421.630 259.972  1.00  0.00      N709 C  
ATOM   3115  CG  PHE A 911     149.132-422.251 258.629  1.00  0.00      N709 C  
ATOM   3116  CD1 PHE A 911     148.931-423.676 258.495  1.00  0.00      N709 C  
ATOM   3117  CE1 PHE A 911     149.033-424.322 257.267  1.00  0.00      N709 C  
ATOM   3118  CZ  PHE A 911     149.477-423.558 256.111  1.00  0.00      N709 C  
ATOM   3119  CD2 PHE A 911     149.635-421.606 257.523  1.00  0.00      N709 C  
ATOM   3120  CE2 PHE A 911     149.711-422.202 256.303  1.00  0.00      N709 C  
ATOM   3121  C   PHE A 911     146.819-420.458 259.907  1.00  0.00      N709 C  
ATOM   3122  O   PHE A 911     146.297-420.594 258.814  1.00  0.00      N709 O  
ATOM   3123  N   VAL A 912     146.597-419.270 260.563  1.00  0.00      N709 N  
ATOM   3124  CA  VAL A 912     145.765-418.199 260.024  1.00  0.00      N709 C  
ATOM   3125  CB  VAL A 912     144.868-417.667 261.159  1.00  0.00      N709 C  
ATOM   3126  CG1 VAL A 912     143.739-416.741 260.543  1.00  0.00      N709 C  
ATOM   3127  CG2 VAL A 912     144.144-418.878 261.783  1.00  0.00      N709 C  
ATOM   3128  C   VAL A 912     146.698-417.118 259.425  1.00  0.00      N709 C  
ATOM   3129  O   VAL A 912     147.550-416.518 260.060  1.00  0.00      N709 O  
ATOM   3130  N   GLN A 913     146.242-416.778 258.145  1.00  0.00      N709 N  
ATOM   3131  CA  GLN A 913     146.954-415.822 257.361  1.00  0.00      N709 C  
ATOM   3132  CB  GLN A 913     146.460-415.841 255.883  1.00  0.00      N709 C  
ATOM   3133  CG  GLN A 913     146.898-417.088 255.107  1.00  0.00      N709 C  
ATOM   3134  CD  GLN A 913     148.354-417.536 255.320  1.00  0.00      N709 C  
ATOM   3135  OE1 GLN A 913     149.315-416.929 254.740  1.00  0.00      N709 O  
ATOM   3136  NE2 GLN A 913     148.606-418.411 256.338  1.00  0.00      N709 N  
ATOM   3137  C   GLN A 913     146.783-414.343 257.849  1.00  0.00      N709 C  
ATOM   3138  O   GLN A 913     145.721-413.943 258.309  1.00  0.00      N709 O  
ATOM   3139  N   HIS A 914     147.827-413.489 257.734  1.00  0.00      N709 N  
ATOM   3140  CA  HIS A 914     147.930-412.146 258.410  1.00  0.00      N709 C  
ATOM   3141  CB  HIS A 914     149.442-411.670 258.555  1.00  0.00      N709 C  
ATOM   3142  ND1 HIS A 914     149.167-409.211 258.472  1.00  0.00      N709 N  
ATOM   3143  CG  HIS A 914     149.689-410.360 259.213  1.00  0.00      N709 C  
ATOM   3144  CE1 HIS A 914     149.608-408.194 259.252  1.00  0.00      N709 C  
ATOM   3145  NE2 HIS A 914     150.377-408.608 260.310  1.00  0.00      N709 N  
ATOM   3146  CD2 HIS A 914     150.413-409.986 260.271  1.00  0.00      N709 C  
ATOM   3147  C   HIS A 914     147.036-411.123 257.720  1.00  0.00      N709 C  
ATOM   3148  O   HIS A 914     147.173-410.965 256.505  1.00  0.00      N709 O  
ATOM   3149  N   PRO A 915     146.120-410.406 258.430  1.00  0.00      N709 N  
ATOM   3150  CD  PRO A 915     146.005-410.334 259.878  1.00  0.00      N709 C  
ATOM   3151  CA  PRO A 915     145.029-409.735 257.804  1.00  0.00      N709 C  
ATOM   3152  CB  PRO A 915     144.055-409.361 258.983  1.00  0.00      N709 C  
ATOM   3153  CG  PRO A 915     145.045-409.277 260.102  1.00  0.00      N709 C  
ATOM   3154  C   PRO A 915     145.344-408.514 257.009  1.00  0.00      N709 C  
ATOM   3155  O   PRO A 915     144.873-408.159 255.896  1.00  0.00      N709 O  
ATOM   3156  N   GLU A 916     146.255-407.617 257.471  1.00  0.00      N709 N  
ATOM   3157  CA  GLU A 916     146.690-406.472 256.827  1.00  0.00      N709 C  
ATOM   3158  CB  GLU A 916     147.464-405.633 257.807  1.00  0.00      N709 C  
ATOM   3159  CG  GLU A 916     146.615-405.406 259.147  1.00  0.00      N709 C  
ATOM   3160  CD  GLU A 916     147.466-404.725 260.184  1.00  0.00      N709 C  
ATOM   3161  OE1 GLU A 916     147.874-405.467 261.066  1.00  0.00      N709 O  
ATOM   3162  OE2 GLU A 916     147.761-403.547 260.055  1.00  0.00      N709 O  
ATOM   3163  C   GLU A 916     147.420-406.743 255.452  1.00  0.00      N709 C  
ATOM   3164  O   GLU A 916     147.198-406.131 254.428  1.00  0.00      N709 O  
ATOM   3165  N   LEU A 917     148.323-407.760 255.492  1.00  0.00      N709 N  
ATOM   3166  CA  LEU A 917     149.007-408.246 254.294  1.00  0.00      N709 C  
ATOM   3167  CB  LEU A 917     149.866-409.440 254.769  1.00  0.00      N709 C  
ATOM   3168  CG  LEU A 917     150.681-410.184 253.701  1.00  0.00      N709 C  
ATOM   3169  CD1 LEU A 917     151.981-409.481 253.249  1.00  0.00      N709 C  
ATOM   3170  CD2 LEU A 917     150.943-411.537 254.348  1.00  0.00      N709 C  
ATOM   3171  C   LEU A 917     148.154-408.765 253.165  1.00  0.00      N709 C  
ATOM   3172  O   LEU A 917     148.370-408.467 251.999  1.00  0.00      N709 O  
ATOM   3173  N   THR A 918     147.093-409.454 253.604  1.00  0.00      N709 N  
ATOM   3174  CA  THR A 918     146.040-410.127 252.810  1.00  0.00      N709 C  
ATOM   3175  CB  THR A 918     145.274-411.081 253.768  1.00  0.00      N709 C  
ATOM   3176  OG1 THR A 918     146.098-412.102 254.328  1.00  0.00      N709 O  
ATOM   3177  CG2 THR A 918     144.227-411.746 252.805  1.00  0.00      N709 C  
ATOM   3178  C   THR A 918     145.118-409.177 252.007  1.00  0.00      N709 C  
ATOM   3179  O   THR A 918     144.660-409.433 250.901  1.00  0.00      N709 O  
ATOM   3180  N   GLY A 919     144.744-408.056 252.709  1.00  0.00      N709 N  
ATOM   3181  CA  GLY A 919     143.574-407.206 252.383  1.00  0.00      N709 C  
ATOM   3182  C   GLY A 919     142.250-407.897 252.136  1.00  0.00      N709 C  
ATOM   3183  O   GLY A 919     141.792-408.654 252.958  1.00  0.00      N709 O  
ATOM   3184  N   LEU A 920     141.634-407.634 250.984  1.00  0.00      N709 N  
ATOM   3185  CA  LEU A 920     140.494-408.313 250.309  1.00  0.00      N709 C  
ATOM   3186  CB  LEU A 920     140.119-408.076 248.837  1.00  0.00      N709 C  
ATOM   3187  CG  LEU A 920     140.007-406.632 248.274  1.00  0.00      N709 C  
ATOM   3188  CD1 LEU A 920     139.766-406.502 246.717  1.00  0.00      N709 C  
ATOM   3189  CD2 LEU A 920     138.895-405.759 248.927  1.00  0.00      N709 C  
ATOM   3190  C   LEU A 920     140.286-409.864 250.557  1.00  0.00      N709 C  
ATOM   3191  O   LEU A 920     141.236-410.668 250.704  1.00  0.00      N709 O  
ATOM   3192  N   ASP A 921     139.006-410.261 250.754  1.00  0.00      N709 N  
ATOM   3193  CA  ASP A 921     138.584-411.656 250.677  1.00  0.00      N709 C  
ATOM   3194  CB  ASP A 921     139.111-412.577 249.480  1.00  0.00      N709 C  
ATOM   3195  CG  ASP A 921     138.532-412.153 248.179  1.00  0.00      N709 C  
ATOM   3196  OD1 ASP A 921     139.247-411.840 247.178  1.00  0.00      N709 O  
ATOM   3197  OD2 ASP A 921     137.274-412.168 248.047  1.00  0.00      N709 O  
ATOM   3198  C   ASP A 921     138.538-412.408 252.026  1.00  0.00      N709 C  
ATOM   3199  O   ASP A 921     138.705-413.644 252.031  1.00  0.00      N709 O  
ATOM   3200  N   CYS A 922     138.243-411.649 253.086  1.00  0.00      N709 N  
ATOM   3201  CA  CYS A 922     138.054-412.231 254.395  1.00  0.00      N709 C  
ATOM   3202  CB  CYS A 922     137.317-411.298 255.370  1.00  0.00      N709 C  
ATOM   3203  SG  CYS A 922     136.591-412.014 256.881  1.00  0.00      N709 S  
ATOM   3204  C   CYS A 922     139.448-412.705 254.947  1.00  0.00      N709 C  
ATOM   3205  O   CYS A 922     140.507-412.561 254.384  1.00  0.00      N709 O  
ATOM   3206  N   ILE A 923     139.455-413.224 256.184  1.00  0.00      N709 N  
ATOM   3207  CA  ILE A 923     140.616-413.847 256.722  1.00  0.00      N709 C  
ATOM   3208  CB  ILE A 923     140.440-414.082 258.228  1.00  0.00      N709 C  
ATOM   3209  CG2 ILE A 923     141.723-414.628 258.863  1.00  0.00      N709 C  
ATOM   3210  CG1 ILE A 923     140.006-412.763 258.991  1.00  0.00      N709 C  
ATOM   3211  CD1 ILE A 923     141.035-411.677 258.962  1.00  0.00      N709 C  
ATOM   3212  C   ILE A 923     140.626-415.227 256.098  1.00  0.00      N709 C  
ATOM   3213  O   ILE A 923     139.659-415.931 255.955  1.00  0.00      N709 O  
ATOM   3214  N   ARG A 924     141.799-415.711 255.656  1.00  0.00      N709 N  
ATOM   3215  CA  ARG A 924     141.995-417.043 255.259  1.00  0.00      N709 C  
ATOM   3216  CB  ARG A 924     142.964-417.349 254.107  1.00  0.00      N709 C  
ATOM   3217  CG  ARG A 924     142.761-416.454 252.873  1.00  0.00      N709 C  
ATOM   3218  CD  ARG A 924     141.365-416.192 252.263  1.00  0.00      N709 C  
ATOM   3219  NE  ARG A 924     141.709-415.518 250.941  1.00  0.00      N709 N  
ATOM   3220  CZ  ARG A 924     142.028-414.286 250.702  1.00  0.00      N709 C  
ATOM   3221  NH1 ARG A 924     141.672-413.288 251.460  1.00  0.00      N709 N  
ATOM   3222  NH2 ARG A 924     142.738-414.077 249.569  1.00  0.00      N709 N  
ATOM   3223  C   ARG A 924     142.534-417.877 256.381  1.00  0.00      N709 C  
ATOM   3224  O   ARG A 924     143.643-417.669 256.794  1.00  0.00      N709 O  
ATOM   3225  N   PRO A 925     141.823-418.832 256.938  1.00  0.00      N709 N  
ATOM   3226  CD  PRO A 925     140.441-419.247 256.621  1.00  0.00      N709 C  
ATOM   3227  CA  PRO A 925     142.516-419.974 257.550  1.00  0.00      N709 C  
ATOM   3228  CB  PRO A 925     141.416-420.646 258.342  1.00  0.00      N709 C  
ATOM   3229  CG  PRO A 925     140.183-420.553 257.406  1.00  0.00      N709 C  
ATOM   3230  C   PRO A 925     143.082-420.868 256.520  1.00  0.00      N709 C  
ATOM   3231  O   PRO A 925     142.545-420.980 255.397  1.00  0.00      N709 O  
ATOM   3232  N   CYS A 926     144.355-421.368 256.734  1.00  0.00      N709 N  
ATOM   3233  CA  CYS A 926     144.820-422.443 255.957  1.00  0.00      N709 C  
ATOM   3234  CB  CYS A 926     146.214-422.120 255.337  1.00  0.00      N709 C  
ATOM   3235  SG  CYS A 926     146.353-420.551 254.384  1.00  0.00      N709 S  
ATOM   3236  C   CYS A 926     144.885-423.607 256.897  1.00  0.00      N709 C  
ATOM   3237  O   CYS A 926     144.897-423.425 258.122  1.00  0.00      N709 O  
ATOM   3238  N   PHE A 927     144.915-424.861 256.392  1.00  0.00      N709 N  
ATOM   3239  CA  PHE A 927     144.925-425.964 257.402  1.00  0.00      N709 C  
ATOM   3240  CB  PHE A 927     143.603-426.562 257.815  1.00  0.00      N709 C  
ATOM   3241  CG  PHE A 927     142.916-427.395 256.764  1.00  0.00      N709 C  
ATOM   3242  CD1 PHE A 927     142.295-426.745 255.646  1.00  0.00      N709 C  
ATOM   3243  CE1 PHE A 927     141.496-427.405 254.738  1.00  0.00      N709 C  
ATOM   3244  CZ  PHE A 927     141.325-428.789 254.904  1.00  0.00      N709 C  
ATOM   3245  CD2 PHE A 927     142.634-428.770 256.964  1.00  0.00      N709 C  
ATOM   3246  CE2 PHE A 927     141.881-429.482 255.995  1.00  0.00      N709 C  
ATOM   3247  C   PHE A 927     145.874-426.972 256.869  1.00  0.00      N709 C  
ATOM   3248  O   PHE A 927     145.889-427.279 255.646  1.00  0.00      N709 O  
ATOM   3249  N   TRP A 928     146.806-427.485 257.696  1.00  0.00      N709 N  
ATOM   3250  CA  TRP A 928     147.590-428.606 257.332  1.00  0.00      N709 C  
ATOM   3251  CB  TRP A 928     149.014-428.612 257.971  1.00  0.00      N709 C  
ATOM   3252  CG  TRP A 928     149.085-428.575 259.416  1.00  0.00      N709 C  
ATOM   3253  CD1 TRP A 928     149.331-427.370 260.079  1.00  0.00      N709 C  
ATOM   3254  NE1 TRP A 928     149.352-427.639 261.427  1.00  0.00      N709 N  
ATOM   3255  CE2 TRP A 928     149.049-428.984 261.712  1.00  0.00      N709 C  
ATOM   3256  CD2 TRP A 928     148.986-429.653 260.483  1.00  0.00      N709 C  
ATOM   3257  CE3 TRP A 928     148.847-431.030 260.427  1.00  0.00      N709 C  
ATOM   3258  CZ3 TRP A 928     148.724-431.653 261.619  1.00  0.00      N709 C  
ATOM   3259  CZ2 TRP A 928     148.961-429.697 262.903  1.00  0.00      N709 C  
ATOM   3260  CH2 TRP A 928     148.702-431.041 262.873  1.00  0.00      N709 C  
ATOM   3261  C   TRP A 928     146.828-429.992 257.602  1.00  0.00      N709 C  
ATOM   3262  O   TRP A 928     146.089-430.095 258.623  1.00  0.00      N709 O  
ATOM   3263  N   VAL A 929     147.021-431.027 256.784  1.00  0.00      N709 N  
ATOM   3264  CA  VAL A 929     146.512-432.414 256.857  1.00  0.00      N709 C  
ATOM   3265  CB  VAL A 929     145.436-432.678 255.807  1.00  0.00      N709 C  
ATOM   3266  CG1 VAL A 929     145.071-434.186 255.629  1.00  0.00      N709 C  
ATOM   3267  CG2 VAL A 929     144.200-431.851 255.981  1.00  0.00      N709 C  
ATOM   3268  C   VAL A 929     147.718-433.360 256.728  1.00  0.00      N709 C  
ATOM   3269  O   VAL A 929     148.498-433.299 255.726  1.00  0.00      N709 O  
ATOM   3270  N   GLU A 930     148.096-434.080 257.839  1.00  0.00      N709 N  
ATOM   3271  CA  GLU A 930     149.120-435.089 257.937  1.00  0.00      N709 C  
ATOM   3272  CB  GLU A 930     149.197-435.588 259.443  1.00  0.00      N709 C  
ATOM   3273  CG  GLU A 930     150.148-436.823 259.691  1.00  0.00      N709 C  
ATOM   3274  CD  GLU A 930     150.221-437.267 261.127  1.00  0.00      N709 C  
ATOM   3275  OE1 GLU A 930     151.367-437.448 261.572  1.00  0.00      N709 O  
ATOM   3276  OE2 GLU A 930     149.196-437.389 261.816  1.00  0.00      N709 O  
ATOM   3277  C   GLU A 930     148.852-436.350 257.069  1.00  0.00      N709 C  
ATOM   3278  O   GLU A 930     147.808-436.971 257.180  1.00  0.00      N709 O  
ATOM   3279  N   LEU A 931     149.761-436.741 256.176  1.00  0.00      N709 N  
ATOM   3280  CA  LEU A 931     149.765-437.856 255.203  1.00  0.00      N709 C  
ATOM   3281  CB  LEU A 931     149.995-437.408 253.748  1.00  0.00      N709 C  
ATOM   3282  CG  LEU A 931     149.038-436.293 253.101  1.00  0.00      N709 C  
ATOM   3283  CD1 LEU A 931     149.253-436.196 251.675  1.00  0.00      N709 C  
ATOM   3284  CD2 LEU A 931     147.561-436.445 253.578  1.00  0.00      N709 C  
ATOM   3285  C   LEU A 931     150.704-438.980 255.573  1.00  0.00      N709 C  
ATOM   3286  O   LEU A 931     151.956-438.771 255.785  1.00  0.00      N709 O  
ATOM   3287  N   ILE A 932     150.119-440.184 255.685  1.00  0.00      N709 N  
ATOM   3288  CA  ILE A 932     150.732-441.356 256.198  1.00  0.00      N709 C  
ATOM   3289  CB  ILE A 932     150.161-441.687 257.617  1.00  0.00      N709 C  
ATOM   3290  CG2 ILE A 932     150.413-440.557 258.627  1.00  0.00      N709 C  
ATOM   3291  CG1 ILE A 932     148.648-442.097 257.657  1.00  0.00      N709 C  
ATOM   3292  CD1 ILE A 932     148.292-442.771 258.994  1.00  0.00      N709 C  
ATOM   3293  C   ILE A 932     150.532-442.556 255.340  1.00  0.00      N709 C  
ATOM   3294  O   ILE A 932     149.713-442.483 254.421  1.00  0.00      N709 O  
ATOM   3295  N   ARG A 933     151.255-443.701 255.588  1.00  0.00      N709 N  
ATOM   3296  CA  ARG A 933     151.001-444.911 254.917  1.00  0.00      N709 C  
ATOM   3297  CB  ARG A 933     152.369-445.703 254.514  1.00  0.00      N709 C  
ATOM   3298  CG  ARG A 933     153.417-444.938 253.620  1.00  0.00      N709 C  
ATOM   3299  CD  ARG A 933     152.948-443.849 252.601  1.00  0.00      N709 C  
ATOM   3300  NE  ARG A 933     151.895-444.493 251.787  1.00  0.00      N709 N  
ATOM   3301  CZ  ARG A 933     150.864-443.904 251.198  1.00  0.00      N709 C  
ATOM   3302  NH1 ARG A 933     150.618-442.651 251.374  1.00  0.00      N709 N  
ATOM   3303  NH2 ARG A 933     150.112-444.647 250.424  1.00  0.00      N709 N  
ATOM   3304  C   ARG A 933     150.072-445.835 255.649  1.00  0.00      N709 C  
ATOM   3305  O   ARG A 933     149.866-445.799 256.892  1.00  0.00      N709 O  
ATOM   3306  N   GLY A 934     149.348-446.807 254.946  1.00  0.00      N709 N  
ATOM   3307  CA  GLY A 934     148.398-447.705 255.607  1.00  0.00      N709 C  
ATOM   3308  C   GLY A 934     148.964-448.693 256.631  1.00  0.00      N709 C  
ATOM   3309  O   GLY A 934     150.079-449.205 256.471  1.00  0.00      N709 O  
ATOM   3310  N   ARG A 935     148.217-448.948 257.698  1.00  0.00      N709 N  
ATOM   3311  CA  ARG A 935     148.432-449.999 258.735  1.00  0.00      N709 C  
ATOM   3312  CB  ARG A 935     148.299-449.296 260.098  1.00  0.00      N709 C  
ATOM   3313  CG  ARG A 935     149.451-448.456 260.610  1.00  0.00      N709 C  
ATOM   3314  CD  ARG A 935     149.891-447.309 259.710  1.00  0.00      N709 C  
ATOM   3315  NE  ARG A 935     150.812-446.408 260.435  1.00  0.00      N709 N  
ATOM   3316  CZ  ARG A 935     151.466-445.348 259.959  1.00  0.00      N709 C  
ATOM   3317  NH1 ARG A 935     151.671-445.194 258.712  1.00  0.00      N709 N  
ATOM   3318  NH2 ARG A 935     152.362-444.763 260.744  1.00  0.00      N709 N  
ATOM   3319  C   ARG A 935     147.483-451.133 258.600  1.00  0.00      N709 C  
ATOM   3320  O   ARG A 935     146.286-450.799 258.560  1.00  0.00      N709 O  
ATOM   3321  N   PRO A 936     147.800-452.400 258.515  1.00  0.00      N709 N  
ATOM   3322  CD  PRO A 936     146.817-453.428 258.897  1.00  0.00      N709 C  
ATOM   3323  CA  PRO A 936     149.129-452.903 258.347  1.00  0.00      N709 C  
ATOM   3324  CB  PRO A 936     149.096-454.186 259.154  1.00  0.00      N709 C  
ATOM   3325  CG  PRO A 936     147.745-454.740 258.871  1.00  0.00      N709 C  
ATOM   3326  C   PRO A 936     149.443-453.025 256.908  1.00  0.00      N709 C  
ATOM   3327  O   PRO A 936     150.510-453.433 256.569  1.00  0.00      N709 O  
ATOM   3328  N   GLU A 937     148.513-452.588 256.057  1.00  0.00      N709 N  
ATOM   3329  CA  GLU A 937     148.535-452.902 254.607  1.00  0.00      N709 C  
ATOM   3330  CB  GLU A 937     147.344-452.283 253.866  1.00  0.00      N709 C  
ATOM   3331  CG  GLU A 937     147.314-450.781 253.996  1.00  0.00      N709 C  
ATOM   3332  CD  GLU A 937     146.281-450.216 253.021  1.00  0.00      N709 C  
ATOM   3333  OE1 GLU A 937     145.228-449.637 253.357  1.00  0.00      N709 O  
ATOM   3334  OE2 GLU A 937     146.645-450.229 251.811  1.00  0.00      N709 O  
ATOM   3335  C   GLU A 937     149.873-452.620 253.870  1.00  0.00      N709 C  
ATOM   3336  O   GLU A 937     150.348-453.348 252.981  1.00  0.00      N709 O  
ATOM   3337  N   GLU A 938     150.588-451.565 254.258  1.00  0.00      N709 N  
ATOM   3338  CA  GLU A 938     151.890-451.208 253.655  1.00  0.00      N709 C  
ATOM   3339  CB  GLU A 938     151.981-449.629 253.296  1.00  0.00      N709 C  
ATOM   3340  CG  GLU A 938     150.888-449.263 252.265  1.00  0.00      N709 C  
ATOM   3341  CD  GLU A 938     150.811-447.819 251.889  1.00  0.00      N709 C  
ATOM   3342  OE1 GLU A 938     149.749-447.169 252.239  1.00  0.00      N709 O  
ATOM   3343  OE2 GLU A 938     151.714-447.243 251.244  1.00  0.00      N709 O  
ATOM   3344  C   GLU A 938     152.910-451.505 254.598  1.00  0.00      N709 C  
ATOM   3345  O   GLU A 938     152.928-451.065 255.721  1.00  0.00      N709 O  
ATOM   3346  N   ASN A 939     153.936-452.297 254.151  1.00  0.00      N709 N  
ATOM   3347  CA  ASN A 939     155.002-452.921 254.926  1.00  0.00      N709 C  
ATOM   3348  CB  ASN A 939     155.279-454.438 254.468  1.00  0.00      N709 C  
ATOM   3349  CG  ASN A 939     155.971-455.201 255.620  1.00  0.00      N709 C  
ATOM   3350  OD1 ASN A 939     155.327-455.866 256.448  1.00  0.00      N709 O  
ATOM   3351  ND2 ASN A 939     157.308-455.077 255.607  1.00  0.00      N709 N  
ATOM   3352  C   ASN A 939     156.203-451.965 254.616  1.00  0.00      N709 C  
ATOM   3353  O   ASN A 939     157.131-452.266 253.811  1.00  0.00      N709 O  
ATOM   3354  N   THR A 940     156.081-450.795 255.079  1.00  0.00      N709 N  
ATOM   3355  CA  THR A 940     157.042-449.715 255.119  1.00  0.00      N709 C  
ATOM   3356  CB  THR A 940     156.436-448.427 255.713  1.00  0.00      N709 C  
ATOM   3357  OG1 THR A 940     155.636-448.814 256.830  1.00  0.00      N709 O  
ATOM   3358  CG2 THR A 940     155.526-447.782 254.627  1.00  0.00      N709 C  
ATOM   3359  C   THR A 940     158.171-450.178 255.991  1.00  0.00      N709 C  
ATOM   3360  O   THR A 940     158.011-450.915 256.929  1.00  0.00      N709 O  
ATOM   3361  N   ILE A 941     159.409-449.748 255.604  1.00  0.00      N709 N  
ATOM   3362  CA  ILE A 941     160.669-450.123 256.253  1.00  0.00      N709 C  
ATOM   3363  CB  ILE A 941     161.651-450.684 255.245  1.00  0.00      N709 C  
ATOM   3364  CG2 ILE A 941     161.002-451.995 254.697  1.00  0.00      N709 C  
ATOM   3365  CG1 ILE A 941     162.021-449.647 254.194  1.00  0.00      N709 C  
ATOM   3366  CD1 ILE A 941     163.259-450.059 253.360  1.00  0.00      N709 C  
ATOM   3367  C   ILE A 941     161.291-449.052 257.197  1.00  0.00      N709 C  
ATOM   3368  O   ILE A 941     162.075-449.405 258.051  1.00  0.00      N709 O  
ATOM   3369  N   TRP A 942     160.848-447.787 257.078  1.00  0.00      N709 N  
ATOM   3370  CA  TRP A 942     160.971-446.761 258.094  1.00  0.00      N709 C  
ATOM   3371  CB  TRP A 942     162.077-445.749 257.683  1.00  0.00      N709 C  
ATOM   3372  CG  TRP A 942     162.164-445.342 256.223  1.00  0.00      N709 C  
ATOM   3373  CD1 TRP A 942     163.172-445.797 255.421  1.00  0.00      N709 C  
ATOM   3374  NE1 TRP A 942     162.901-445.365 254.155  1.00  0.00      N709 N  
ATOM   3375  CE2 TRP A 942     161.863-444.599 254.142  1.00  0.00      N709 C  
ATOM   3376  CD2 TRP A 942     161.350-444.514 255.415  1.00  0.00      N709 C  
ATOM   3377  CE3 TRP A 942     160.183-443.754 255.619  1.00  0.00      N709 C  
ATOM   3378  CZ3 TRP A 942     159.595-443.028 254.558  1.00  0.00      N709 C  
ATOM   3379  CZ2 TRP A 942     161.250-443.910 253.063  1.00  0.00      N709 C  
ATOM   3380  CH2 TRP A 942     160.179-443.038 253.341  1.00  0.00      N709 C  
ATOM   3381  C   TRP A 942     159.521-446.227 258.205  1.00  0.00      N709 C  
ATOM   3382  O   TRP A 942     158.765-446.410 257.249  1.00  0.00      N709 O  
ATOM   3383  N   THR A 943     159.071-445.666 259.331  1.00  0.00      N709 N  
ATOM   3384  CA  THR A 943     157.743-445.084 259.448  1.00  0.00      N709 C  
ATOM   3385  CB  THR A 943     156.942-445.682 260.634  1.00  0.00      N709 C  
ATOM   3386  OG1 THR A 943     155.611-445.236 260.576  1.00  0.00      N709 O  
ATOM   3387  CG2 THR A 943     157.559-445.336 261.935  1.00  0.00      N709 C  
ATOM   3388  C   THR A 943     157.971-443.619 259.509  1.00  0.00      N709 C  
ATOM   3389  O   THR A 943     158.927-443.171 260.057  1.00  0.00      N709 O  
ATOM   3390  N   SER A 944     157.129-442.796 258.890  1.00  0.00      N709 N  
ATOM   3391  CA  SER A 944     157.457-441.405 258.603  1.00  0.00      N709 C  
ATOM   3392  CB  SER A 944     158.517-441.195 257.495  1.00  0.00      N709 C  
ATOM   3393  OG  SER A 944     158.709-439.831 257.000  1.00  0.00      N709 O  
ATOM   3394  C   SER A 944     156.181-440.688 258.256  1.00  0.00      N709 C  
ATOM   3395  O   SER A 944     155.318-441.354 257.646  1.00  0.00      N709 O  
ATOM   3396  N   GLY A 945     156.028-439.407 258.610  1.00  0.00      N709 N  
ATOM   3397  CA  GLY A 945     154.976-438.532 258.172  1.00  0.00      N709 C  
ATOM   3398  C   GLY A 945     155.340-437.871 256.817  1.00  0.00      N709 C  
ATOM   3399  O   GLY A 945     156.503-437.929 256.389  1.00  0.00      N709 O  
ATOM   3400  N   SER A 946     154.301-437.207 256.278  1.00  0.00      N709 N  
ATOM   3401  CA  SER A 946     154.334-436.390 255.079  1.00  0.00      N709 C  
ATOM   3402  CB  SER A 946     154.356-437.297 253.895  1.00  0.00      N709 C  
ATOM   3403  OG  SER A 946     154.482-436.611 252.701  1.00  0.00      N709 O  
ATOM   3404  C   SER A 946     153.161-435.429 255.247  1.00  0.00      N709 C  
ATOM   3405  O   SER A 946     152.457-435.583 256.283  1.00  0.00      N709 O  
ATOM   3406  N   SER A 947     153.006-434.367 254.413  1.00  0.00      N709 N  
ATOM   3407  CA  SER A 947     151.842-433.442 254.587  1.00  0.00      N709 C  
ATOM   3408  CB  SER A 947     151.938-432.508 255.802  1.00  0.00      N709 C  
ATOM   3409  OG  SER A 947     153.078-431.672 255.606  1.00  0.00      N709 O  
ATOM   3410  C   SER A 947     151.504-432.597 253.354  1.00  0.00      N709 C  
ATOM   3411  O   SER A 947     152.157-432.559 252.288  1.00  0.00      N709 O  
ATOM   3412  N   ILE A 948     150.277-432.088 253.409  1.00  0.00      N709 N  
ATOM   3413  CA  ILE A 948     149.644-431.276 252.424  1.00  0.00      N709 C  
ATOM   3414  CB  ILE A 948     148.595-432.171 251.706  1.00  0.00      N709 C  
ATOM   3415  CG2 ILE A 948     147.313-432.556 252.509  1.00  0.00      N709 C  
ATOM   3416  CG1 ILE A 948     148.295-431.586 250.335  1.00  0.00      N709 C  
ATOM   3417  CD1 ILE A 948     147.610-432.576 249.353  1.00  0.00      N709 C  
ATOM   3418  C   ILE A 948     149.029-430.144 253.181  1.00  0.00      N709 C  
ATOM   3419  O   ILE A 948     148.846-430.203 254.365  1.00  0.00      N709 O  
ATOM   3420  N   SER A 949     148.846-429.091 252.479  1.00  0.00      N709 N  
ATOM   3421  CA  SER A 949     148.014-428.027 253.014  1.00  0.00      N709 C  
ATOM   3422  CB  SER A 949     148.930-426.892 253.622  1.00  0.00      N709 C  
ATOM   3423  OG  SER A 949     149.989-426.473 252.740  1.00  0.00      N709 O  
ATOM   3424  C   SER A 949     147.091-427.591 251.863  1.00  0.00      N709 C  
ATOM   3425  O   SER A 949     147.438-427.519 250.671  1.00  0.00      N709 O  
ATOM   3426  N   PHE A 950     145.852-427.273 252.359  1.00  0.00      N709 N  
ATOM   3427  CA  PHE A 950     144.771-426.653 251.682  1.00  0.00      N709 C  
ATOM   3428  CB  PHE A 950     143.470-427.469 251.772  1.00  0.00      N709 C  
ATOM   3429  CG  PHE A 950     143.611-428.576 250.871  1.00  0.00      N709 C  
ATOM   3430  CD1 PHE A 950     144.402-429.726 251.172  1.00  0.00      N709 C  
ATOM   3431  CE1 PHE A 950     144.279-430.895 250.353  1.00  0.00      N709 C  
ATOM   3432  CZ  PHE A 950     143.647-430.870 249.103  1.00  0.00      N709 C  
ATOM   3433  CD2 PHE A 950     143.025-428.597 249.648  1.00  0.00      N709 C  
ATOM   3434  CE2 PHE A 950     143.095-429.625 248.773  1.00  0.00      N709 C  
ATOM   3435  C   PHE A 950     144.468-425.314 252.415  1.00  0.00      N709 C  
ATOM   3436  O   PHE A 950     144.382-425.226 253.609  1.00  0.00      N709 O  
ATOM   3437  N   CYS A 951     144.314-424.239 251.596  1.00  0.00      N709 N  
ATOM   3438  CA  CYS A 951     143.908-422.915 252.086  1.00  0.00      N709 C  
ATOM   3439  CB  CYS A 951     145.011-421.832 252.039  1.00  0.00      N709 C  
ATOM   3440  SG  CYS A 951     144.723-420.435 253.145  1.00  0.00      N709 S  
ATOM   3441  C   CYS A 951     142.557-422.419 251.471  1.00  0.00      N709 C  
ATOM   3442  O   CYS A 951     142.096-422.755 250.404  1.00  0.00      N709 O  
ATOM   3443  N   GLY A 952     141.837-421.633 252.267  1.00  0.00      N709 N  
ATOM   3444  CA  GLY A 952     140.479-421.278 251.930  1.00  0.00      N709 C  
ATOM   3445  C   GLY A 952     140.401-420.235 250.809  1.00  0.00      N709 C  
ATOM   3446  O   GLY A 952     141.303-419.427 250.607  1.00  0.00      N709 O  
ATOM   3447  N   VAL A 953     139.257-420.193 250.152  1.00  0.00      N709 N  
ATOM   3448  CA  VAL A 953     139.000-419.358 249.045  1.00  0.00      N709 C  
ATOM   3449  CB  VAL A 953     139.099-420.134 247.772  1.00  0.00      N709 C  
ATOM   3450  CG1 VAL A 953     140.550-420.267 247.296  1.00  0.00      N709 C  
ATOM   3451  CG2 VAL A 953     138.325-421.512 247.824  1.00  0.00      N709 C  
ATOM   3452  C   VAL A 953     137.675-418.586 249.196  1.00  0.00      N709 C  
ATOM   3453  O   VAL A 953     136.819-419.030 249.956  1.00  0.00      N709 O  
ATOM   3454  N   ASN A 954     137.548-417.434 248.518  1.00  0.00      N709 N  
ATOM   3455  CA  ASN A 954     136.313-416.714 248.395  1.00  0.00      N709 C  
ATOM   3456  CB  ASN A 954     136.379-415.285 248.817  1.00  0.00      N709 C  
ATOM   3457  CG  ASN A 954     134.965-414.687 248.815  1.00  0.00      N709 C  
ATOM   3458  OD1 ASN A 954     133.902-415.308 248.798  1.00  0.00      N709 O  
ATOM   3459  ND2 ASN A 954     134.935-413.312 248.849  1.00  0.00      N709 N  
ATOM   3460  C   ASN A 954     135.921-416.845 246.942  1.00  0.00      N709 C  
ATOM   3461  O   ASN A 954     135.487-415.904 246.283  1.00  0.00      N709 O  
ATOM   3462  N   SER A 955     136.126-418.014 246.368  1.00  0.00      N709 N  
ATOM   3463  CA  SER A 955     135.990-418.139 244.918  1.00  0.00      N709 C  
ATOM   3464  CB  SER A 955     137.282-417.546 244.181  1.00  0.00      N709 C  
ATOM   3465  OG  SER A 955     138.520-417.986 244.668  1.00  0.00      N709 O  
ATOM   3466  C   SER A 955     135.854-419.596 244.537  1.00  0.00      N709 C  
ATOM   3467  O   SER A 955     136.287-420.483 245.305  1.00  0.00      N709 O  
ATOM   3468  N   ASP A 956     135.248-419.901 243.360  1.00  0.00      N709 N  
ATOM   3469  CA  ASP A 956     135.002-421.262 242.782  1.00  0.00      N709 C  
ATOM   3470  CB  ASP A 956     134.646-421.035 241.322  1.00  0.00      N709 C  
ATOM   3471  CG  ASP A 956     133.376-420.371 240.955  1.00  0.00      N709 C  
ATOM   3472  OD1 ASP A 956     133.181-420.046 239.733  1.00  0.00      N709 O  
ATOM   3473  OD2 ASP A 956     132.494-420.321 241.869  1.00  0.00      N709 O  
ATOM   3474  C   ASP A 956     136.112-422.329 242.771  1.00  0.00      N709 C  
ATOM   3475  O   ASP A 956     137.335-422.061 242.571  1.00  0.00      N709 O  
ATOM   3476  N   THR A 957     135.807-423.586 243.136  1.00  0.00      N709 N  
ATOM   3477  CA  THR A 957     136.775-424.597 243.461  1.00  0.00      N709 C  
ATOM   3478  CB  THR A 957     137.331-424.379 244.886  1.00  0.00      N709 C  
ATOM   3479  OG1 THR A 957     138.645-424.964 245.225  1.00  0.00      N709 O  
ATOM   3480  CG2 THR A 957     136.382-424.968 245.969  1.00  0.00      N709 C  
ATOM   3481  C   THR A 957     136.114-425.956 243.189  1.00  0.00      N709 C  
ATOM   3482  O   THR A 957     134.945-425.954 242.719  1.00  0.00      N709 O  
ATOM   3483  N   VAL A 958     136.901-427.065 243.311  1.00  0.00      N709 N  
ATOM   3484  CA  VAL A 958     136.312-428.340 243.159  1.00  0.00      N709 C  
ATOM   3485  CB  VAL A 958     136.714-428.961 241.866  1.00  0.00      N709 C  
ATOM   3486  CG1 VAL A 958     136.212-428.187 240.669  1.00  0.00      N709 C  
ATOM   3487  CG2 VAL A 958     138.247-429.116 241.702  1.00  0.00      N709 C  
ATOM   3488  C   VAL A 958     136.844-429.229 244.343  1.00  0.00      N709 C  
ATOM   3489  O   VAL A 958     137.813-428.850 245.010  1.00  0.00      N709 O  
ATOM   3490  N   GLY A 959     136.282-430.369 244.596  1.00  0.00      N709 N  
ATOM   3491  CA  GLY A 959     136.831-431.298 245.558  1.00  0.00      N709 C  
ATOM   3492  C   GLY A 959     137.574-432.321 244.777  1.00  0.00      N709 C  
ATOM   3493  O   GLY A 959     137.030-433.076 244.047  1.00  0.00      N709 O  
ATOM   3494  N   TRP A 960     138.908-432.400 245.028  1.00  0.00      N709 N  
ATOM   3495  CA  TRP A 960     139.755-433.372 244.369  1.00  0.00      N709 C  
ATOM   3496  CB  TRP A 960     140.013-432.836 242.875  1.00  0.00      N709 C  
ATOM   3497  CG  TRP A 960     140.644-433.781 241.865  1.00  0.00      N709 C  
ATOM   3498  CD1 TRP A 960     140.080-434.903 241.354  1.00  0.00      N709 C  
ATOM   3499  NE1 TRP A 960     140.956-435.480 240.540  1.00  0.00      N709 N  
ATOM   3500  CE2 TRP A 960     142.099-434.900 240.519  1.00  0.00      N709 C  
ATOM   3501  CD2 TRP A 960     142.007-433.857 241.491  1.00  0.00      N709 C  
ATOM   3502  CE3 TRP A 960     143.097-433.047 241.729  1.00  0.00      N709 C  
ATOM   3503  CZ3 TRP A 960     144.291-433.272 240.998  1.00  0.00      N709 C  
ATOM   3504  CZ2 TRP A 960     143.228-435.074 239.732  1.00  0.00      N709 C  
ATOM   3505  CH2 TRP A 960     144.297-434.217 239.936  1.00  0.00      N709 C  
ATOM   3506  C   TRP A 960     141.044-433.625 245.135  1.00  0.00      N709 C  
ATOM   3507  O   TRP A 960     141.222-433.007 246.209  1.00  0.00      N709 O  
ATOM   3508  N   SER A 961     141.925-434.507 244.773  1.00  0.00      N709 N  
ATOM   3509  CA  SER A 961     142.942-434.943 245.662  1.00  0.00      N709 C  
ATOM   3510  CB  SER A 961     142.389-436.127 246.506  1.00  0.00      N709 C  
ATOM   3511  OG  SER A 961     143.424-436.645 247.360  1.00  0.00      N709 O  
ATOM   3512  C   SER A 961     144.199-435.214 244.975  1.00  0.00      N709 C  
ATOM   3513  O   SER A 961     144.281-435.684 243.891  1.00  0.00      N709 O  
ATOM   3514  N   TRP A 962     145.371-434.841 245.601  1.00  0.00      N709 N  
ATOM   3515  CA  TRP A 962     146.726-435.018 245.134  1.00  0.00      N709 C  
ATOM   3516  CB  TRP A 962     147.599-433.750 245.192  1.00  0.00      N709 C  
ATOM   3517  CG  TRP A 962     147.122-432.612 244.268  1.00  0.00      N709 C  
ATOM   3518  CD1 TRP A 962     147.648-432.284 243.037  1.00  0.00      N709 C  
ATOM   3519  NE1 TRP A 962     146.931-431.227 242.557  1.00  0.00      N709 N  
ATOM   3520  CE2 TRP A 962     145.872-430.927 243.392  1.00  0.00      N709 C  
ATOM   3521  CD2 TRP A 962     146.011-431.740 244.528  1.00  0.00      N709 C  
ATOM   3522  CE3 TRP A 962     145.074-431.645 245.605  1.00  0.00      N709 C  
ATOM   3523  CZ3 TRP A 962     144.014-430.784 245.400  1.00  0.00      N709 C  
ATOM   3524  CZ2 TRP A 962     144.872-430.034 243.230  1.00  0.00      N709 C  
ATOM   3525  CH2 TRP A 962     143.918-429.979 244.248  1.00  0.00      N709 C  
ATOM   3526  C   TRP A 962     147.276-436.146 245.987  1.00  0.00      N709 C  
ATOM   3527  O   TRP A 962     147.476-435.786 247.154  1.00  0.00      N709 O  
ATOM   3528  N   PRO A 963     147.564-437.415 245.554  1.00  0.00      N709 N  
ATOM   3529  CD  PRO A 963     146.954-437.963 244.397  1.00  0.00      N709 C  
ATOM   3530  CA  PRO A 963     148.437-438.356 246.203  1.00  0.00      N709 C  
ATOM   3531  CB  PRO A 963     148.460-439.518 245.283  1.00  0.00      N709 C  
ATOM   3532  CG  PRO A 963     147.151-439.462 244.587  1.00  0.00      N709 C  
ATOM   3533  C   PRO A 963     149.716-437.841 246.506  1.00  0.00      N709 C  
ATOM   3534  O   PRO A 963     150.187-437.071 245.696  1.00  0.00      N709 O  
ATOM   3535  N   ASP A 964     150.345-438.235 247.594  1.00  0.00      N709 N  
ATOM   3536  CA  ASP A 964     151.694-437.934 247.941  1.00  0.00      N709 C  
ATOM   3537  CB  ASP A 964     151.942-438.356 249.407  1.00  0.00      N709 C  
ATOM   3538  CG  ASP A 964     153.225-437.954 250.061  1.00  0.00      N709 C  
ATOM   3539  OD1 ASP A 964     153.800-436.948 249.616  1.00  0.00      N709 O  
ATOM   3540  OD2 ASP A 964     153.743-438.554 251.010  1.00  0.00      N709 O  
ATOM   3541  C   ASP A 964     152.834-438.277 246.904  1.00  0.00      N709 C  
ATOM   3542  O   ASP A 964     153.662-437.452 246.546  1.00  0.00      N709 O  
ATOM   3543  N   GLY A 965     152.849-439.553 246.521  1.00  0.00      N709 N  
ATOM   3544  CA  GLY A 965     153.623-439.956 245.335  1.00  0.00      N709 C  
ATOM   3545  C   GLY A 965     155.020-440.404 245.535  1.00  0.00      N709 C  
ATOM   3546  O   GLY A 965     155.746-440.487 244.554  1.00  0.00      N709 O  
ATOM   3547  N   ALA A 966     155.479-440.634 246.790  1.00  0.00      N709 N  
ATOM   3548  CA  ALA A 966     156.610-441.568 246.950  1.00  0.00      N709 C  
ATOM   3549  CB  ALA A 966     157.396-441.185 248.166  1.00  0.00      N709 C  
ATOM   3550  C   ALA A 966     156.138-442.996 246.941  1.00  0.00      N709 C  
ATOM   3551  O   ALA A 966     155.481-443.471 247.830  1.00  0.00      N709 O  
ATOM   3552  N   GLU A 967     156.503-443.707 245.851  1.00  0.00      N709 N  
ATOM   3553  CA  GLU A 967     155.798-444.902 245.528  1.00  0.00      N709 C  
ATOM   3554  CB  GLU A 967     155.135-444.887 244.129  1.00  0.00      N709 C  
ATOM   3555  CG  GLU A 967     154.380-443.553 243.826  1.00  0.00      N709 C  
ATOM   3556  CD  GLU A 967     153.190-443.790 242.889  1.00  0.00      N709 C  
ATOM   3557  OE1 GLU A 967     153.157-443.127 241.819  1.00  0.00      N709 O  
ATOM   3558  OE2 GLU A 967     152.332-444.710 243.145  1.00  0.00      N709 O  
ATOM   3559  C   GLU A 967     156.692-446.128 245.589  1.00  0.00      N709 C  
ATOM   3560  O   GLU A 967     156.235-447.231 245.211  1.00  0.00      N709 O  
ATOM   3561  N   LEU A 968     157.900-445.989 246.214  1.00  0.00      N709 N  
ATOM   3562  CA  LEU A 968     158.735-447.129 246.491  1.00  0.00      N709 C  
ATOM   3563  CB  LEU A 968     159.998-446.693 247.315  1.00  0.00      N709 C  
ATOM   3564  CG  LEU A 968     160.838-445.559 246.685  1.00  0.00      N709 C  
ATOM   3565  CD1 LEU A 968     162.080-445.274 247.490  1.00  0.00      N709 C  
ATOM   3566  CD2 LEU A 968     161.149-445.682 245.270  1.00  0.00      N709 C  
ATOM   3567  C   LEU A 968     158.076-448.340 247.146  1.00  0.00      N709 C  
ATOM   3568  O   LEU A 968     157.191-448.101 248.011  1.00  0.00      N709 O  
ATOM   3569  N   PRO A 969     158.472-449.608 246.892  1.00  0.00      N709 N  
ATOM   3570  CD  PRO A 969     158.004-450.759 247.741  1.00  0.00      N709 C  
ATOM   3571  CA  PRO A 969     159.421-450.033 245.851  1.00  0.00      N709 C  
ATOM   3572  CB  PRO A 969     159.732-451.538 246.266  1.00  0.00      N709 C  
ATOM   3573  CG  PRO A 969     158.430-452.034 246.971  1.00  0.00      N709 C  
ATOM   3574  C   PRO A 969     158.764-449.957 244.498  1.00  0.00      N709 C  
ATOM   3575  O   PRO A 969     157.496-449.964 244.394  1.00  0.00      N709 O  
ATOM   3576  N   PHE A 970     159.622-449.822 243.484  1.00  0.00      N709 N  
ATOM   3577  CA  PHE A 970     159.322-449.552 242.082  1.00  0.00      N709 C  
ATOM   3578  CB  PHE A 970     159.249-447.996 241.907  1.00  0.00      N709 C  
ATOM   3579  CG  PHE A 970     159.174-447.635 240.465  1.00  0.00      N709 C  
ATOM   3580  CD1 PHE A 970     160.320-447.207 239.742  1.00  0.00      N709 C  
ATOM   3581  CE1 PHE A 970     160.278-446.961 238.345  1.00  0.00      N709 C  
ATOM   3582  CZ  PHE A 970     158.985-446.910 237.719  1.00  0.00      N709 C  
ATOM   3583  CD2 PHE A 970     157.960-447.531 239.811  1.00  0.00      N709 C  
ATOM   3584  CE2 PHE A 970     157.835-447.109 238.467  1.00  0.00      N709 C  
ATOM   3585  C   PHE A 970     160.517-450.176 241.411  1.00  0.00      N709 C  
ATOM   3586  O   PHE A 970     161.619-450.242 241.926  1.00  0.00      N709 O  
ATOM   3587  N   THR A 971     160.310-450.764 240.268  1.00  0.00      N709 N  
ATOM   3588  CA  THR A 971     161.315-451.453 239.421  1.00  0.00      N709 C  
ATOM   3589  CB  THR A 971     160.899-452.802 239.042  1.00  0.00      N709 C  
ATOM   3590  OG1 THR A 971     159.523-452.859 238.808  1.00  0.00      N709 O  
ATOM   3591  CG2 THR A 971     161.375-453.797 240.112  1.00  0.00      N709 C  
ATOM   3592  C   THR A 971     161.461-450.652 238.217  1.00  0.00      N709 C  
ATOM   3593  O   THR A 971     160.489-450.140 237.655  1.00  0.00      N709 O  
ATOM   3594  N   ILE A 972     162.709-450.387 237.726  1.00  0.00      N709 N  
ATOM   3595  CA  ILE A 972     162.918-449.652 236.469  1.00  0.00      N709 C  
ATOM   3596  CB  ILE A 972     164.351-449.301 236.157  1.00  0.00      N709 C  
ATOM   3597  CG2 ILE A 972     164.485-448.420 234.974  1.00  0.00      N709 C  
ATOM   3598  CG1 ILE A 972     164.996-448.570 237.376  1.00  0.00      N709 C  
ATOM   3599  CD1 ILE A 972     164.454-447.122 237.564  1.00  0.00      N709 C  
ATOM   3600  C   ILE A 972     162.284-450.522 235.360  1.00  0.00      N709 C  
ATOM   3601  O   ILE A 972     162.297-451.761 235.342  1.00  0.00      N709 O  
ATOM   3602  N   ASP A 973     161.652-449.790 234.354  1.00  0.00      N709 N  
ATOM   3603  CA  ASP A 973     161.074-450.357 233.175  1.00  0.00      N709 C  
ATOM   3604  CB  ASP A 973     160.186-449.288 232.394  1.00  0.00      N709 C  
ATOM   3605  CG  ASP A 973     160.835-448.048 231.877  1.00  0.00      N709 C  
ATOM   3606  OD1 ASP A 973     159.990-447.058 231.677  1.00  0.00      N709 O  
ATOM   3607  OD2 ASP A 973     162.004-447.925 231.483  1.00  0.00      N709 O  
ATOM   3608  C   ASP A 973     162.091-451.144 232.306  1.00  0.00      N709 C  
ATOM   3609  O   ASP A 973     163.314-450.956 232.325  1.00  0.00      N709 O  
ATOM   3610  N   LYS A 974     161.661-452.057 231.444  1.00  0.00      N709 N  
ATOM   3611  CA  LYS A 974     160.341-452.659 231.402  1.00  0.00      N709 C  
ATOM   3612  CB  LYS A 974     160.250-453.430 230.041  1.00  0.00      N709 C  
ATOM   3613  CG  LYS A 974     160.565-452.697 228.737  1.00  0.00      N709 C  
ATOM   3614  CD  LYS A 974     160.379-453.433 227.412  1.00  0.00      N709 C  
ATOM   3615  CE  LYS A 974     160.782-452.647 226.182  1.00  0.00      N709 C  
ATOM   3616  NZ  LYS A 974     159.827-451.600 225.753  1.00  0.00      N709 N  
ATOM   3617  C   LYS A 974     159.952-453.586 232.589  1.00  0.00      N709 C  
ATOM   3618  O   LYS A 974     160.523-454.699 232.739  1.00  0.00      N709 O  
ATOM   3619  OXT LYS A 974     159.114-453.118 233.453  1.00  0.00      N709 O  
TER    3620      LYS A 974
ATOM   3621  N   MET B1444     142.395-297.426 210.325  1.00  0.00      N710 N  
ATOM   3622  CA  MET B1444     143.219-296.378 209.643  1.00  0.00      N710 C  
ATOM   3623  CB  MET B1444     144.195-296.962 208.525  1.00  0.00      N710 C  
ATOM   3624  CG  MET B1444     145.465-297.673 209.024  1.00  0.00      N710 C  
ATOM   3625  SD  MET B1444     145.202-299.400 209.586  1.00  0.00      N710 S  
ATOM   3626  CE  MET B1444     146.795-299.867 210.390  1.00  0.00      N710 C  
ATOM   3627  C   MET B1444     142.223-295.261 209.169  1.00  0.00      N710 C  
ATOM   3628  O   MET B1444     141.038-295.545 209.087  1.00  0.00      N710 O  
ATOM   3629  N   ASN B1445     142.691-294.091 208.796  1.00  0.00      N710 N  
ATOM   3630  CA  ASN B1445     141.991-292.896 208.354  1.00  0.00      N710 C  
ATOM   3631  CB  ASN B1445     142.374-291.659 209.147  1.00  0.00      N710 C  
ATOM   3632  CG  ASN B1445     141.777-291.695 210.485  1.00  0.00      N710 C  
ATOM   3633  OD1 ASN B1445     141.408-292.752 210.991  1.00  0.00      N710 O  
ATOM   3634  ND2 ASN B1445     141.547-290.497 211.101  1.00  0.00      N710 N  
ATOM   3635  C   ASN B1445     142.290-292.742 206.922  1.00  0.00      N710 C  
ATOM   3636  O   ASN B1445     143.423-293.073 206.488  1.00  0.00      N710 O  
ATOM   3637  N   PRO B1446     141.362-292.279 206.052  1.00  0.00      N710 N  
ATOM   3638  CD  PRO B1446     140.074-291.631 206.362  1.00  0.00      N710 C  
ATOM   3639  CA  PRO B1446     141.491-292.343 204.606  1.00  0.00      N710 C  
ATOM   3640  CB  PRO B1446     140.468-291.299 204.129  1.00  0.00      N710 C  
ATOM   3641  CG  PRO B1446     139.285-291.580 205.022  1.00  0.00      N710 C  
ATOM   3642  C   PRO B1446     141.170-293.775 204.112  1.00  0.00      N710 C  
ATOM   3643  O   PRO B1446     140.684-294.549 204.941  1.00  0.00      N710 O  
ATOM   3644  N   ASN B1447     141.571-294.101 202.872  1.00  0.00      N710 N  
ATOM   3645  CA  ASN B1447     141.472-295.476 202.370  1.00  0.00      N710 C  
ATOM   3646  CB  ASN B1447     140.165-295.704 201.605  1.00  0.00      N710 C  
ATOM   3647  CG  ASN B1447     138.901-295.162 202.354  1.00  0.00      N710 C  
ATOM   3648  OD1 ASN B1447     138.410-294.124 201.965  1.00  0.00      N710 O  
ATOM   3649  ND2 ASN B1447     138.426-295.883 203.403  1.00  0.00      N710 N  
ATOM   3650  C   ASN B1447     142.635-295.731 201.467  1.00  0.00      N710 C  
ATOM   3651  O   ASN B1447     143.131-294.871 200.775  1.00  0.00      N710 O  
ATOM   3652  N   GLN B1448     143.005-297.004 201.363  1.00  0.00      N710 N  
ATOM   3653  CA  GLN B1448     144.019-297.495 200.487  1.00  0.00      N710 C  
ATOM   3654  CB  GLN B1448     144.488-298.962 200.820  1.00  0.00      N710 C  
ATOM   3655  CG  GLN B1448     145.111-299.405 202.137  1.00  0.00      N710 C  
ATOM   3656  CD  GLN B1448     146.240-298.555 202.686  1.00  0.00      N710 C  
ATOM   3657  OE1 GLN B1448     146.104-297.661 203.544  1.00  0.00      N710 O  
ATOM   3658  NE2 GLN B1448     147.450-298.707 202.052  1.00  0.00      N710 N  
ATOM   3659  C   GLN B1448     143.487-297.427 198.991  1.00  0.00      N710 C  
ATOM   3660  O   GLN B1448     144.155-297.131 198.092  1.00  0.00      N710 O  
ATOM   3661  N   LYS B1449     142.204-297.783 198.829  1.00  0.00      N710 N  
ATOM   3662  CA  LYS B1449     141.531-297.851 197.541  1.00  0.00      N710 C  
ATOM   3663  CB  LYS B1449     140.018-297.730 197.742  1.00  0.00      N710 C  
ATOM   3664  CG  LYS B1449     139.063-298.108 196.584  1.00  0.00      N710 C  
ATOM   3665  CD  LYS B1449     139.058-297.086 195.448  1.00  0.00      N710 C  
ATOM   3666  CE  LYS B1449     137.884-297.315 194.398  1.00  0.00      N710 C  
ATOM   3667  NZ  LYS B1449     137.783-296.212 193.423  1.00  0.00      N710 N  
ATOM   3668  C   LYS B1449     141.847-299.203 196.822  1.00  0.00      N710 C  
ATOM   3669  O   LYS B1449     142.244-299.229 195.694  1.00  0.00      N710 O  
ATOM   3670  N   ILE B1450     141.673-300.338 197.559  1.00  0.00      N710 N  
ATOM   3671  CA  ILE B1450     141.869-301.656 197.084  1.00  0.00      N710 C  
ATOM   3672  CB  ILE B1450     142.052-302.724 198.136  1.00  0.00      N710 C  
ATOM   3673  CG2 ILE B1450     142.389-304.036 197.398  1.00  0.00      N710 C  
ATOM   3674  CG1 ILE B1450     143.236-302.318 199.017  1.00  0.00      N710 C  
ATOM   3675  CD1 ILE B1450     144.501-301.819 198.211  1.00  0.00      N710 C  
ATOM   3676  C   ILE B1450     140.711-302.033 196.193  1.00  0.00      N710 C  
ATOM   3677  O   ILE B1450     139.640-302.482 196.681  1.00  0.00      N710 O  
ATOM   3678  N   ILE B1451     140.851-301.842 194.891  1.00  0.00      N710 N  
ATOM   3679  CA  ILE B1451     139.862-302.233 193.913  1.00  0.00      N710 C  
ATOM   3680  CB  ILE B1451     140.356-301.803 192.554  1.00  0.00      N710 C  
ATOM   3681  CG2 ILE B1451     139.557-302.436 191.384  1.00  0.00      N710 C  
ATOM   3682  CG1 ILE B1451     140.165-300.281 192.383  1.00  0.00      N710 C  
ATOM   3683  CD1 ILE B1451     140.991-299.737 191.283  1.00  0.00      N710 C  
ATOM   3684  C   ILE B1451     139.586-303.758 193.875  1.00  0.00      N710 C  
ATOM   3685  O   ILE B1451     138.436-304.172 193.886  1.00  0.00      N710 O  
ATOM   3686  N   THR B1452     140.592-304.625 193.907  1.00  0.00      N710 N  
ATOM   3687  CA  THR B1452     140.346-306.041 193.796  1.00  0.00      N710 C  
ATOM   3688  CB  THR B1452     141.233-306.804 192.788  1.00  0.00      N710 C  
ATOM   3689  OG1 THR B1452     142.537-306.469 193.163  1.00  0.00      N710 O  
ATOM   3690  CG2 THR B1452     141.067-306.122 191.476  1.00  0.00      N710 C  
ATOM   3691  C   THR B1452     140.398-306.689 195.185  1.00  0.00      N710 C  
ATOM   3692  O   THR B1452     141.153-307.629 195.501  1.00  0.00      N710 O  
ATOM   3693  N   ILE B1453     139.534-306.117 196.115  1.00  0.00      N710 N  
ATOM   3694  CA  ILE B1453     139.492-306.572 197.466  1.00  0.00      N710 C  
ATOM   3695  CB  ILE B1453     138.555-305.663 198.248  1.00  0.00      N710 C  
ATOM   3696  CG2 ILE B1453     137.141-305.690 197.748  1.00  0.00      N710 C  
ATOM   3697  CG1 ILE B1453     138.556-305.803 199.798  1.00  0.00      N710 C  
ATOM   3698  CD1 ILE B1453     139.967-305.465 200.424  1.00  0.00      N710 C  
ATOM   3699  C   ILE B1453     139.117-308.030 197.759  1.00  0.00      N710 C  
ATOM   3700  O   ILE B1453     139.759-308.576 198.619  1.00  0.00      N710 O  
ATOM   3701  N   GLY B1454     138.122-308.700 197.033  1.00  0.00      N710 N  
ATOM   3702  CA  GLY B1454     137.715-310.078 197.147  1.00  0.00      N710 C  
ATOM   3703  C   GLY B1454     138.947-310.969 197.102  1.00  0.00      N710 C  
ATOM   3704  O   GLY B1454     139.357-311.702 198.028  1.00  0.00      N710 O  
ATOM   3705  N   SER B1455     139.660-310.808 196.034  1.00  0.00      N710 N  
ATOM   3706  CA  SER B1455     140.890-311.501 195.667  1.00  0.00      N710 C  
ATOM   3707  CB  SER B1455     141.438-311.157 194.291  1.00  0.00      N710 C  
ATOM   3708  OG  SER B1455     140.500-311.549 193.275  1.00  0.00      N710 O  
ATOM   3709  C   SER B1455     142.041-311.224 196.690  1.00  0.00      N710 C  
ATOM   3710  O   SER B1455     142.695-312.173 197.170  1.00  0.00      N710 O  
ATOM   3711  N   ILE B1456     142.191-309.911 197.039  1.00  0.00      N710 N  
ATOM   3712  CA  ILE B1456     143.157-309.607 198.120  1.00  0.00      N710 C  
ATOM   3713  CB  ILE B1456     143.394-308.017 198.308  1.00  0.00      N710 C  
ATOM   3714  CG2 ILE B1456     144.262-307.558 197.156  1.00  0.00      N710 C  
ATOM   3715  CG1 ILE B1456     144.003-307.620 199.748  1.00  0.00      N710 C  
ATOM   3716  CD1 ILE B1456     144.456-306.217 199.889  1.00  0.00      N710 C  
ATOM   3717  C   ILE B1456     142.820-310.290 199.508  1.00  0.00      N710 C  
ATOM   3718  O   ILE B1456     143.673-310.863 200.166  1.00  0.00      N710 O  
ATOM   3719  N   CYS B1457     141.577-310.322 199.902  1.00  0.00      N710 N  
ATOM   3720  CA  CYS B1457     140.994-310.856 201.077  1.00  0.00      N710 C  
ATOM   3721  CB  CYS B1457     139.458-310.402 201.240  1.00  0.00      N710 C  
ATOM   3722  SG  CYS B1457     138.623-310.879 202.775  1.00  0.00      N710 S  
ATOM   3723  C   CYS B1457     141.136-312.319 201.161  1.00  0.00      N710 C  
ATOM   3724  O   CYS B1457     141.453-312.884 202.184  1.00  0.00      N710 O  
ATOM   3725  N   MET B1458     140.912-313.009 200.040  1.00  0.00      N710 N  
ATOM   3726  CA  MET B1458     141.188-314.450 199.997  1.00  0.00      N710 C  
ATOM   3727  CB  MET B1458     140.340-315.067 198.790  1.00  0.00      N710 C  
ATOM   3728  CG  MET B1458     138.799-315.076 198.872  1.00  0.00      N710 C  
ATOM   3729  SD  MET B1458     137.926-316.157 197.600  1.00  0.00      N710 S  
ATOM   3730  CE  MET B1458     137.948-315.050 196.182  1.00  0.00      N710 C  
ATOM   3731  C   MET B1458     142.651-314.674 200.058  1.00  0.00      N710 C  
ATOM   3732  O   MET B1458     143.092-315.687 200.652  1.00  0.00      N710 O  
ATOM   3733  N   THR B1459     143.545-313.774 199.447  1.00  0.00      N710 N  
ATOM   3734  CA  THR B1459     144.999-314.029 199.549  1.00  0.00      N710 C  
ATOM   3735  CB  THR B1459     145.848-313.030 198.642  1.00  0.00      N710 C  
ATOM   3736  OG1 THR B1459     145.259-313.117 197.296  1.00  0.00      N710 O  
ATOM   3737  CG2 THR B1459     147.346-313.538 198.520  1.00  0.00      N710 C  
ATOM   3738  C   THR B1459     145.515-313.994 200.990  1.00  0.00      N710 C  
ATOM   3739  O   THR B1459     146.258-314.814 201.498  1.00  0.00      N710 O  
ATOM   3740  N   ILE B1460     145.060-312.957 201.715  1.00  0.00      N710 N  
ATOM   3741  CA  ILE B1460     145.443-312.773 203.098  1.00  0.00      N710 C  
ATOM   3742  CB  ILE B1460     145.596-311.287 203.497  1.00  0.00      N710 C  
ATOM   3743  CG2 ILE B1460     144.163-310.704 203.677  1.00  0.00      N710 C  
ATOM   3744  CG1 ILE B1460     146.356-311.055 204.791  1.00  0.00      N710 C  
ATOM   3745  CD1 ILE B1460     147.879-311.227 204.639  1.00  0.00      N710 C  
ATOM   3746  C   ILE B1460     144.782-313.716 204.020  1.00  0.00      N710 C  
ATOM   3747  O   ILE B1460     145.347-314.253 204.913  1.00  0.00      N710 O  
ATOM   3748  N   GLY B1461     143.550-314.075 203.711  1.00  0.00      N710 N  
ATOM   3749  CA  GLY B1461     142.825-315.142 204.375  1.00  0.00      N710 C  
ATOM   3750  C   GLY B1461     143.460-316.508 204.197  1.00  0.00      N710 C  
ATOM   3751  O   GLY B1461     143.783-317.168 205.200  1.00  0.00      N710 O  
ATOM   3752  N   MET B1462     143.875-316.958 202.988  1.00  0.00      N710 N  
ATOM   3753  CA  MET B1462     144.499-318.250 202.696  1.00  0.00      N710 C  
ATOM   3754  CB  MET B1462     144.779-318.402 201.238  1.00  0.00      N710 C  
ATOM   3755  CG  MET B1462     145.432-319.754 200.750  1.00  0.00      N710 C  
ATOM   3756  SD  MET B1462     145.682-319.797 199.018  1.00  0.00      N710 S  
ATOM   3757  CE  MET B1462     144.006-319.620 198.308  1.00  0.00      N710 C  
ATOM   3758  C   MET B1462     145.872-318.423 203.441  1.00  0.00      N710 C  
ATOM   3759  O   MET B1462     146.137-319.489 204.027  1.00  0.00      N710 O  
ATOM   3760  N   ALA B1463     146.594-317.304 203.586  1.00  0.00      N710 N  
ATOM   3761  CA  ALA B1463     147.776-317.231 204.430  1.00  0.00      N710 C  
ATOM   3762  CB  ALA B1463     148.500-315.934 204.023  1.00  0.00      N710 C  
ATOM   3763  C   ALA B1463     147.430-317.383 205.936  1.00  0.00      N710 C  
ATOM   3764  O   ALA B1463     147.951-318.276 206.610  1.00  0.00      N710 O  
ATOM   3765  N   ASN B1464     146.479-316.637 206.470  1.00  0.00      N710 N  
ATOM   3766  CA  ASN B1464     146.199-316.598 207.868  1.00  0.00      N710 C  
ATOM   3767  CB  ASN B1464     145.107-315.497 208.110  1.00  0.00      N710 C  
ATOM   3768  CG  ASN B1464     145.016-315.107 209.617  1.00  0.00      N710 C  
ATOM   3769  OD1 ASN B1464     145.859-315.510 210.391  1.00  0.00      N710 O  
ATOM   3770  ND2 ASN B1464     143.945-314.338 209.935  1.00  0.00      N710 N  
ATOM   3771  C   ASN B1464     145.689-317.906 208.357  1.00  0.00      N710 C  
ATOM   3772  O   ASN B1464     146.161-318.411 209.326  1.00  0.00      N710 O  
ATOM   3773  N   LEU B1465     144.666-318.480 207.588  1.00  0.00      N710 N  
ATOM   3774  CA  LEU B1465     144.157-319.783 208.006  1.00  0.00      N710 C  
ATOM   3775  CB  LEU B1465     143.120-320.387 207.026  1.00  0.00      N710 C  
ATOM   3776  CG  LEU B1465     142.616-321.839 207.300  1.00  0.00      N710 C  
ATOM   3777  CD1 LEU B1465     141.821-321.888 208.617  1.00  0.00      N710 C  
ATOM   3778  CD2 LEU B1465     141.751-322.256 206.000  1.00  0.00      N710 C  
ATOM   3779  C   LEU B1465     145.166-320.932 208.067  1.00  0.00      N710 C  
ATOM   3780  O   LEU B1465     145.203-321.684 209.048  1.00  0.00      N710 O  
ATOM   3781  N   ILE B1466     146.074-320.963 207.055  1.00  0.00      N710 N  
ATOM   3782  CA  ILE B1466     147.097-322.046 207.135  1.00  0.00      N710 C  
ATOM   3783  CB  ILE B1466     147.627-322.569 205.819  1.00  0.00      N710 C  
ATOM   3784  CG2 ILE B1466     146.459-322.880 204.874  1.00  0.00      N710 C  
ATOM   3785  CG1 ILE B1466     148.499-321.481 205.161  1.00  0.00      N710 C  
ATOM   3786  CD1 ILE B1466     149.981-321.853 205.325  1.00  0.00      N710 C  
ATOM   3787  C   ILE B1466     148.244-321.766 208.042  1.00  0.00      N710 C  
ATOM   3788  O   ILE B1466     148.930-322.687 208.478  1.00  0.00      N710 O  
ATOM   3789  N   LEU B1467     148.534-320.487 208.360  1.00  0.00      N710 N  
ATOM   3790  CA  LEU B1467     149.262-320.120 209.498  1.00  0.00      N710 C  
ATOM   3791  CB  LEU B1467     149.514-318.570 209.540  1.00  0.00      N710 C  
ATOM   3792  CG  LEU B1467     150.422-318.058 210.730  1.00  0.00      N710 C  
ATOM   3793  CD1 LEU B1467     151.887-318.634 210.743  1.00  0.00      N710 C  
ATOM   3794  CD2 LEU B1467     150.380-316.500 210.587  1.00  0.00      N710 C  
ATOM   3795  C   LEU B1467     148.616-320.609 210.741  1.00  0.00      N710 C  
ATOM   3796  O   LEU B1467     149.187-321.245 211.621  1.00  0.00      N710 O  
ATOM   3797  N   GLN B1468     147.363-320.217 210.928  1.00  0.00      N710 N  
ATOM   3798  CA  GLN B1468     146.639-320.532 212.144  1.00  0.00      N710 C  
ATOM   3799  CB  GLN B1468     145.322-319.674 212.389  1.00  0.00      N710 C  
ATOM   3800  CG  GLN B1468     145.438-318.161 212.633  1.00  0.00      N710 C  
ATOM   3801  CD  GLN B1468     146.710-317.660 213.270  1.00  0.00      N710 C  
ATOM   3802  OE1 GLN B1468     147.335-318.353 214.014  1.00  0.00      N710 O  
ATOM   3803  NE2 GLN B1468     147.209-316.460 212.800  1.00  0.00      N710 N  
ATOM   3804  C   GLN B1468     146.361-322.006 212.315  1.00  0.00      N710 C  
ATOM   3805  O   GLN B1468     146.423-322.516 213.420  1.00  0.00      N710 O  
ATOM   3806  N   ILE B1469     146.090-322.842 211.343  1.00  0.00      N710 N  
ATOM   3807  CA  ILE B1469     146.006-324.307 211.405  1.00  0.00      N710 C  
ATOM   3808  CB  ILE B1469     145.488-324.958 210.089  1.00  0.00      N710 C  
ATOM   3809  CG2 ILE B1469     145.851-326.491 209.916  1.00  0.00      N710 C  
ATOM   3810  CG1 ILE B1469     143.921-324.764 210.013  1.00  0.00      N710 C  
ATOM   3811  CD1 ILE B1469     143.097-325.805 210.782  1.00  0.00      N710 C  
ATOM   3812  C   ILE B1469     147.406-324.884 211.884  1.00  0.00      N710 C  
ATOM   3813  O   ILE B1469     147.474-325.661 212.888  1.00  0.00      N710 O  
ATOM   3814  N   GLY B1470     148.498-324.449 211.229  1.00  0.00      N710 N  
ATOM   3815  CA  GLY B1470     149.823-324.844 211.807  1.00  0.00      N710 C  
ATOM   3816  C   GLY B1470     149.991-324.401 213.284  1.00  0.00      N710 C  
ATOM   3817  O   GLY B1470     150.734-325.086 213.979  1.00  0.00      N710 O  
ATOM   3818  N   ASN B1471     149.473-323.258 213.732  1.00  0.00      N710 N  
ATOM   3819  CA  ASN B1471     149.590-322.758 215.135  1.00  0.00      N710 C  
ATOM   3820  CB  ASN B1471     149.309-321.264 215.182  1.00  0.00      N710 C  
ATOM   3821  CG  ASN B1471     150.559-320.462 214.878  1.00  0.00      N710 C  
ATOM   3822  OD1 ASN B1471     151.668-321.027 214.894  1.00  0.00      N710 O  
ATOM   3823  ND2 ASN B1471     150.369-319.171 214.471  1.00  0.00      N710 N  
ATOM   3824  C   ASN B1471     148.709-323.505 216.028  1.00  0.00      N710 C  
ATOM   3825  O   ASN B1471     149.089-323.688 217.146  1.00  0.00      N710 O  
ATOM   3826  N   ILE B1472     147.561-324.023 215.599  1.00  0.00      N710 N  
ATOM   3827  CA  ILE B1472     146.780-324.963 216.314  1.00  0.00      N710 C  
ATOM   3828  CB  ILE B1472     145.423-325.278 215.663  1.00  0.00      N710 C  
ATOM   3829  CG2 ILE B1472     144.642-326.465 216.257  1.00  0.00      N710 C  
ATOM   3830  CG1 ILE B1472     144.470-324.080 215.753  1.00  0.00      N710 C  
ATOM   3831  CD1 ILE B1472     144.185-323.614 217.134  1.00  0.00      N710 C  
ATOM   3832  C   ILE B1472     147.525-326.243 216.514  1.00  0.00      N710 C  
ATOM   3833  O   ILE B1472     147.504-326.765 217.635  1.00  0.00      N710 O  
ATOM   3834  N   ILE B1473     148.295-326.738 215.523  1.00  0.00      N710 N  
ATOM   3835  CA  ILE B1473     149.112-327.965 215.660  1.00  0.00      N710 C  
ATOM   3836  CB  ILE B1473     149.526-328.588 214.360  1.00  0.00      N710 C  
ATOM   3837  CG2 ILE B1473     150.523-329.814 214.519  1.00  0.00      N710 C  
ATOM   3838  CG1 ILE B1473     148.362-328.988 213.400  1.00  0.00      N710 C  
ATOM   3839  CD1 ILE B1473     147.262-329.882 213.976  1.00  0.00      N710 C  
ATOM   3840  C   ILE B1473     150.321-327.775 216.544  1.00  0.00      N710 C  
ATOM   3841  O   ILE B1473     150.572-328.606 217.386  1.00  0.00      N710 O  
ATOM   3842  N   SER B1474     150.974-326.623 216.504  1.00  0.00      N710 N  
ATOM   3843  CA  SER B1474     151.986-326.093 217.396  1.00  0.00      N710 C  
ATOM   3844  CB  SER B1474     152.292-324.558 216.995  1.00  0.00      N710 C  
ATOM   3845  OG  SER B1474     153.584-324.201 217.617  1.00  0.00      N710 O  
ATOM   3846  C   SER B1474     151.604-326.101 218.829  1.00  0.00      N710 C  
ATOM   3847  O   SER B1474     152.324-326.556 219.715  1.00  0.00      N710 O  
ATOM   3848  N   ILE B1475     150.443-325.612 219.157  1.00  0.00      N710 N  
ATOM   3849  CA  ILE B1475     149.864-325.739 220.526  1.00  0.00      N710 C  
ATOM   3850  CB  ILE B1475     148.486-325.094 220.755  1.00  0.00      N710 C  
ATOM   3851  CG2 ILE B1475     147.750-325.396 222.093  1.00  0.00      N710 C  
ATOM   3852  CG1 ILE B1475     148.697-323.527 220.507  1.00  0.00      N710 C  
ATOM   3853  CD1 ILE B1475     147.399-322.762 220.322  1.00  0.00      N710 C  
ATOM   3854  C   ILE B1475     149.629-327.260 220.857  1.00  0.00      N710 C  
ATOM   3855  O   ILE B1475     149.846-327.819 221.954  1.00  0.00      N710 O  
ATOM   3856  N   TRP B1476     149.101-328.028 219.861  1.00  0.00      N710 N  
ATOM   3857  CA  TRP B1476     148.538-329.334 220.107  1.00  0.00      N710 C  
ATOM   3858  CB  TRP B1476     147.864-329.980 218.857  1.00  0.00      N710 C  
ATOM   3859  CG  TRP B1476     147.134-331.269 219.135  1.00  0.00      N710 C  
ATOM   3860  CD1 TRP B1476     146.135-331.301 220.104  1.00  0.00      N710 C  
ATOM   3861  NE1 TRP B1476     146.041-332.641 220.390  1.00  0.00      N710 N  
ATOM   3862  CE2 TRP B1476     146.753-333.440 219.591  1.00  0.00      N710 C  
ATOM   3863  CD2 TRP B1476     147.579-332.577 218.812  1.00  0.00      N710 C  
ATOM   3864  CE3 TRP B1476     148.619-333.150 218.016  1.00  0.00      N710 C  
ATOM   3865  CZ3 TRP B1476     148.486-334.551 217.927  1.00  0.00      N710 C  
ATOM   3866  CZ2 TRP B1476     146.818-334.806 219.555  1.00  0.00      N710 C  
ATOM   3867  CH2 TRP B1476     147.719-335.348 218.744  1.00  0.00      N710 C  
ATOM   3868  C   TRP B1476     149.597-330.281 220.572  1.00  0.00      N710 C  
ATOM   3869  O   TRP B1476     149.347-331.076 221.508  1.00  0.00      N710 O  
ATOM   3870  N   VAL B1477     150.741-330.193 219.831  1.00  0.00      N710 N  
ATOM   3871  CA  VAL B1477     151.834-331.078 219.980  1.00  0.00      N710 C  
ATOM   3872  CB  VAL B1477     152.994-330.747 218.944  1.00  0.00      N710 C  
ATOM   3873  CG1 VAL B1477     152.540-331.171 217.523  1.00  0.00      N710 C  
ATOM   3874  CG2 VAL B1477     154.266-331.522 219.283  1.00  0.00      N710 C  
ATOM   3875  C   VAL B1477     152.412-331.035 221.355  1.00  0.00      N710 C  
ATOM   3876  O   VAL B1477     152.684-332.065 222.011  1.00  0.00      N710 O  
ATOM   3877  N   SER B1478     152.486-329.846 221.890  1.00  0.00      N710 N  
ATOM   3878  CA  SER B1478     152.925-329.548 223.292  1.00  0.00      N710 C  
ATOM   3879  CB  SER B1478     153.194-327.944 223.559  1.00  0.00      N710 C  
ATOM   3880  OG  SER B1478     153.521-327.685 224.921  1.00  0.00      N710 O  
ATOM   3881  C   SER B1478     152.091-330.075 224.404  1.00  0.00      N710 C  
ATOM   3882  O   SER B1478     152.622-330.615 225.365  1.00  0.00      N710 O  
ATOM   3883  N   HIS B1479     150.752-329.953 224.251  1.00  0.00      N710 N  
ATOM   3884  CA  HIS B1479     149.781-330.640 225.044  1.00  0.00      N710 C  
ATOM   3885  CB  HIS B1479     148.353-330.121 224.807  1.00  0.00      N710 C  
ATOM   3886  ND1 HIS B1479     148.698-327.986 225.997  1.00  0.00      N710 N  
ATOM   3887  CG  HIS B1479     148.008-328.686 225.071  1.00  0.00      N710 C  
ATOM   3888  CE1 HIS B1479     148.146-326.781 226.033  1.00  0.00      N710 C  
ATOM   3889  NE2 HIS B1479     147.130-326.707 225.153  1.00  0.00      N710 N  
ATOM   3890  CD2 HIS B1479     146.985-327.936 224.581  1.00  0.00      N710 C  
ATOM   3891  C   HIS B1479     149.730-332.153 224.948  1.00  0.00      N710 C  
ATOM   3892  O   HIS B1479     149.644-332.726 226.006  1.00  0.00      N710 O  
ATOM   3893  N   SER B1480     149.835-332.723 223.789  1.00  0.00      N710 N  
ATOM   3894  CA  SER B1480     150.130-334.097 223.514  1.00  0.00      N710 C  
ATOM   3895  CB  SER B1480     150.047-334.537 222.026  1.00  0.00      N710 C  
ATOM   3896  OG  SER B1480     150.268-335.897 221.761  1.00  0.00      N710 O  
ATOM   3897  C   SER B1480     151.406-334.658 224.139  1.00  0.00      N710 C  
ATOM   3898  O   SER B1480     151.460-335.669 224.889  1.00  0.00      N710 O  
ATOM   3899  N   ILE B1481     152.597-333.991 224.015  1.00  0.00      N710 N  
ATOM   3900  CA  ILE B1481     153.830-334.294 224.814  1.00  0.00      N710 C  
ATOM   3901  CB  ILE B1481     155.023-333.361 224.520  1.00  0.00      N710 C  
ATOM   3902  CG2 ILE B1481     156.043-333.297 225.683  1.00  0.00      N710 C  
ATOM   3903  CG1 ILE B1481     155.703-333.651 223.125  1.00  0.00      N710 C  
ATOM   3904  CD1 ILE B1481     156.450-335.038 223.027  1.00  0.00      N710 C  
ATOM   3905  C   ILE B1481     153.516-334.266 226.387  1.00  0.00      N710 C  
ATOM   3906  O   ILE B1481     153.866-335.114 227.205  1.00  0.00      N710 O  
ATOM   3907  N   ILE B1482     152.762-333.222 226.885  1.00  0.00      N710 N  
ATOM   3908  CA  ILE B1482     152.484-333.072 228.326  1.00  0.00      N710 C  
ATOM   3909  CB  ILE B1482     151.875-331.773 228.765  1.00  0.00      N710 C  
ATOM   3910  CG2 ILE B1482     151.612-331.773 230.291  1.00  0.00      N710 C  
ATOM   3911  CG1 ILE B1482     152.795-330.653 228.455  1.00  0.00      N710 C  
ATOM   3912  CD1 ILE B1482     152.058-329.312 228.316  1.00  0.00      N710 C  
ATOM   3913  C   ILE B1482     151.585-334.156 228.905  1.00  0.00      N710 C  
ATOM   3914  O   ILE B1482     151.873-334.773 229.880  1.00  0.00      N710 O  
ATOM   3915  N   LEU B1483     150.517-334.548 228.167  1.00  0.00      N710 N  
ATOM   3916  CA  LEU B1483     149.598-335.733 228.397  1.00  0.00      N710 C  
ATOM   3917  CB  LEU B1483     148.430-335.663 227.267  1.00  0.00      N710 C  
ATOM   3918  CG  LEU B1483     147.372-336.729 227.380  1.00  0.00      N710 C  
ATOM   3919  CD1 LEU B1483     145.966-336.268 227.690  1.00  0.00      N710 C  
ATOM   3920  CD2 LEU B1483     147.444-337.619 226.123  1.00  0.00      N710 C  
ATOM   3921  C   LEU B1483     150.304-337.093 228.238  1.00  0.00      N710 C  
ATOM   3922  O   LEU B1483     150.133-337.957 229.086  1.00  0.00      N710 O  
ATOM   3923  N   GLY B1484     151.279-337.218 227.290  1.00  0.00      N710 N  
ATOM   3924  CA  GLY B1484     152.104-338.438 227.151  1.00  0.00      N710 C  
ATOM   3925  C   GLY B1484     153.014-338.725 228.267  1.00  0.00      N710 C  
ATOM   3926  O   GLY B1484     153.341-339.854 228.595  1.00  0.00      N710 O  
ATOM   3927  N   ASN B1485     153.585-337.657 228.917  1.00  0.00      N710 N  
ATOM   3928  CA  ASN B1485     154.486-337.815 230.106  1.00  0.00      N710 C  
ATOM   3929  CB  ASN B1485     155.463-336.546 230.161  1.00  0.00      N710 C  
ATOM   3930  CG  ASN B1485     156.503-336.460 229.042  1.00  0.00      N710 C  
ATOM   3931  OD1 ASN B1485     156.664-337.316 228.161  1.00  0.00      N710 O  
ATOM   3932  ND2 ASN B1485     157.193-335.354 229.008  1.00  0.00      N710 N  
ATOM   3933  C   ASN B1485     153.635-337.924 231.342  1.00  0.00      N710 C  
ATOM   3934  O   ASN B1485     154.050-338.670 232.282  1.00  0.00      N710 O  
ATOM   3935  N   SER B1486     152.407-337.247 231.478  1.00  0.00      N710 N  
ATOM   3936  CA  SER B1486     151.490-337.364 232.611  1.00  0.00      N710 C  
ATOM   3937  CB  SER B1486     150.448-336.159 232.585  1.00  0.00      N710 C  
ATOM   3938  OG  SER B1486     151.102-334.956 232.978  1.00  0.00      N710 O  
ATOM   3939  C   SER B1486     150.732-338.578 232.691  1.00  0.00      N710 C  
ATOM   3940  O   SER B1486     150.520-339.042 233.788  1.00  0.00      N710 O  
ATOM   3941  N   ASN B1487     150.417-339.198 231.561  1.00  0.00      N710 N  
ATOM   3942  CA  ASN B1487     149.426-340.230 231.662  1.00  0.00      N710 C  
ATOM   3943  CB  ASN B1487     148.245-340.124 230.646  1.00  0.00      N710 C  
ATOM   3944  CG  ASN B1487     147.333-338.858 230.837  1.00  0.00      N710 C  
ATOM   3945  OD1 ASN B1487     147.597-337.928 231.624  1.00  0.00      N710 O  
ATOM   3946  ND2 ASN B1487     146.212-338.906 230.116  1.00  0.00      N710 N  
ATOM   3947  C   ASN B1487     150.061-341.626 231.405  1.00  0.00      N710 C  
ATOM   3948  O   ASN B1487     149.327-342.590 231.214  1.00  0.00      N710 O  
ATOM   3949  N   GLN B1488     151.380-341.743 231.283  1.00  0.00      N710 N  
ATOM   3950  CA  GLN B1488     152.138-342.969 230.925  1.00  0.00      N710 C  
ATOM   3951  CB  GLN B1488     153.612-342.654 230.483  1.00  0.00      N710 C  
ATOM   3952  CG  GLN B1488     154.557-341.714 231.249  1.00  0.00      N710 C  
ATOM   3953  CD  GLN B1488     154.961-342.221 232.608  1.00  0.00      N710 C  
ATOM   3954  OE1 GLN B1488     155.697-343.186 232.760  1.00  0.00      N710 O  
ATOM   3955  NE2 GLN B1488     154.463-341.527 233.696  1.00  0.00      N710 N  
ATOM   3956  C   GLN B1488     152.175-344.159 231.826  1.00  0.00      N710 C  
ATOM   3957  O   GLN B1488     152.216-344.158 233.060  1.00  0.00      N710 O  
ATOM   3958  N   ILE B1489     152.147-345.364 231.170  1.00  0.00      N710 N  
ATOM   3959  CA  ILE B1489     152.221-346.609 231.949  1.00  0.00      N710 C  
ATOM   3960  CB  ILE B1489     151.188-347.610 231.436  1.00  0.00      N710 C  
ATOM   3961  CG2 ILE B1489     151.525-348.149 229.990  1.00  0.00      N710 C  
ATOM   3962  CG1 ILE B1489     150.935-348.828 232.383  1.00  0.00      N710 C  
ATOM   3963  CD1 ILE B1489     149.494-349.354 232.454  1.00  0.00      N710 C  
ATOM   3964  C   ILE B1489     153.677-347.143 231.781  1.00  0.00      N710 C  
ATOM   3965  O   ILE B1489     154.045-348.093 232.475  1.00  0.00      N710 O  
ATOM   3966  N   GLU B1490     154.535-346.463 231.052  1.00  0.00      N710 N  
ATOM   3967  CA  GLU B1490     155.919-346.891 230.781  1.00  0.00      N710 C  
ATOM   3968  CB  GLU B1490     156.468-345.884 229.746  1.00  0.00      N710 C  
ATOM   3969  CG  GLU B1490     157.823-346.278 229.100  1.00  0.00      N710 C  
ATOM   3970  CD  GLU B1490     158.074-345.469 227.846  1.00  0.00      N710 C  
ATOM   3971  OE1 GLU B1490     159.254-345.168 227.507  1.00  0.00      N710 O  
ATOM   3972  OE2 GLU B1490     157.117-345.107 227.113  1.00  0.00      N710 O  
ATOM   3973  C   GLU B1490     156.835-347.036 231.986  1.00  0.00      N710 C  
ATOM   3974  O   GLU B1490     157.633-347.983 231.968  1.00  0.00      N710 O  
ATOM   3975  N   THR B1491     156.771-346.153 232.971  1.00  0.00      N710 N  
ATOM   3976  CA  THR B1491     157.633-346.176 234.160  1.00  0.00      N710 C  
ATOM   3977  CB  THR B1491     157.460-344.924 235.100  1.00  0.00      N710 C  
ATOM   3978  OG1 THR B1491     157.701-343.691 234.420  1.00  0.00      N710 O  
ATOM   3979  CG2 THR B1491     158.370-344.977 236.345  1.00  0.00      N710 C  
ATOM   3980  C   THR B1491     157.359-347.401 234.942  1.00  0.00      N710 C  
ATOM   3981  O   THR B1491     158.343-348.092 235.271  1.00  0.00      N710 O  
ATOM   3982  N   CYS B1492     156.073-347.740 235.242  1.00  0.00      N710 N  
ATOM   3983  CA  CYS B1492     155.721-348.950 235.951  1.00  0.00      N710 C  
ATOM   3984  CB  CYS B1492     154.190-348.972 236.130  1.00  0.00      N710 C  
ATOM   3985  SG  CYS B1492     153.572-350.415 237.127  1.00  0.00      N710 S  
ATOM   3986  C   CYS B1492     156.147-350.257 235.252  1.00  0.00      N710 C  
ATOM   3987  O   CYS B1492     156.747-351.044 235.910  1.00  0.00      N710 O  
ATOM   3988  N   ASN B1493     155.902-350.456 233.905  1.00  0.00      N710 N  
ATOM   3989  CA  ASN B1493     156.274-351.629 233.189  1.00  0.00      N710 C  
ATOM   3990  CB  ASN B1493     155.637-351.600 231.829  1.00  0.00      N710 C  
ATOM   3991  CG  ASN B1493     154.102-351.753 231.906  1.00  0.00      N710 C  
ATOM   3992  OD1 ASN B1493     153.551-351.966 232.980  1.00  0.00      N710 O  
ATOM   3993  ND2 ASN B1493     153.340-351.481 230.786  1.00  0.00      N710 N  
ATOM   3994  C   ASN B1493     157.791-351.758 233.086  1.00  0.00      N710 C  
ATOM   3995  O   ASN B1493     158.344-352.827 233.290  1.00  0.00      N710 O  
ATOM   3996  N   GLN B1494     158.588-350.748 232.866  1.00  0.00      N710 N  
ATOM   3997  CA  GLN B1494     159.997-350.908 232.685  1.00  0.00      N710 C  
ATOM   3998  CB  GLN B1494     160.597-349.741 231.965  1.00  0.00      N710 C  
ATOM   3999  CG  GLN B1494     160.273-349.652 230.381  1.00  0.00      N710 C  
ATOM   4000  CD  GLN B1494     159.406-350.730 229.705  1.00  0.00      N710 C  
ATOM   4001  OE1 GLN B1494     159.777-351.855 229.443  1.00  0.00      N710 O  
ATOM   4002  NE2 GLN B1494     158.142-350.337 229.489  1.00  0.00      N710 N  
ATOM   4003  C   GLN B1494     160.756-351.105 234.047  1.00  0.00      N710 C  
ATOM   4004  O   GLN B1494     161.782-351.751 233.997  1.00  0.00      N710 O  
ATOM   4005  N   SER B1495     160.241-350.557 235.184  1.00  0.00      N710 N  
ATOM   4006  CA  SER B1495     160.763-350.710 236.481  1.00  0.00      N710 C  
ATOM   4007  CB  SER B1495     160.545-349.464 237.420  1.00  0.00      N710 C  
ATOM   4008  OG  SER B1495     159.217-349.059 237.517  1.00  0.00      N710 O  
ATOM   4009  C   SER B1495     160.171-351.945 237.093  1.00  0.00      N710 C  
ATOM   4010  O   SER B1495     160.505-353.115 236.915  1.00  0.00      N710 O  
ATOM   4011  N   VAL B1496     159.203-351.779 237.984  1.00  0.00      N710 N  
ATOM   4012  CA  VAL B1496     158.804-352.850 238.898  1.00  0.00      N710 C  
ATOM   4013  CB  VAL B1496     157.812-352.369 239.931  1.00  0.00      N710 C  
ATOM   4014  CG1 VAL B1496     157.100-353.498 240.728  1.00  0.00      N710 C  
ATOM   4015  CG2 VAL B1496     158.519-351.447 240.921  1.00  0.00      N710 C  
ATOM   4016  C   VAL B1496     158.247-354.190 238.293  1.00  0.00      N710 C  
ATOM   4017  O   VAL B1496     158.658-355.285 238.729  1.00  0.00      N710 O  
ATOM   4018  N   ILE B1497     157.381-354.161 237.234  1.00  0.00      N710 N  
ATOM   4019  CA  ILE B1497     156.996-355.444 236.482  1.00  0.00      N710 C  
ATOM   4020  CB  ILE B1497     155.967-355.045 235.287  1.00  0.00      N710 C  
ATOM   4021  CG2 ILE B1497     155.663-356.171 234.304  1.00  0.00      N710 C  
ATOM   4022  CG1 ILE B1497     154.777-354.383 235.916  1.00  0.00      N710 C  
ATOM   4023  CD1 ILE B1497     154.119-355.360 236.954  1.00  0.00      N710 C  
ATOM   4024  C   ILE B1497     158.163-356.207 235.805  1.00  0.00      N710 C  
ATOM   4025  O   ILE B1497     158.257-357.430 235.772  1.00  0.00      N710 O  
ATOM   4026  N   THR B1498     159.084-355.416 235.162  1.00  0.00      N710 N  
ATOM   4027  CA  THR B1498     160.329-356.064 234.605  1.00  0.00      N710 C  
ATOM   4028  CB  THR B1498     161.183-355.030 233.817  1.00  0.00      N710 C  
ATOM   4029  OG1 THR B1498     160.390-354.657 232.651  1.00  0.00      N710 O  
ATOM   4030  CG2 THR B1498     162.446-355.711 233.295  1.00  0.00      N710 C  
ATOM   4031  C   THR B1498     161.209-356.694 235.635  1.00  0.00      N710 C  
ATOM   4032  O   THR B1498     161.676-357.790 235.401  1.00  0.00      N710 O  
ATOM   4033  N   TYR B1499     161.465-356.037 236.817  1.00  0.00      N710 N  
ATOM   4034  CA  TYR B1499     162.074-356.567 238.025  1.00  0.00      N710 C  
ATOM   4035  CB  TYR B1499     162.066-355.564 239.162  1.00  0.00      N710 C  
ATOM   4036  CG  TYR B1499     162.881-354.300 238.856  1.00  0.00      N710 C  
ATOM   4037  CD1 TYR B1499     164.011-354.141 238.047  1.00  0.00      N710 C  
ATOM   4038  CE1 TYR B1499     164.862-353.053 238.106  1.00  0.00      N710 C  
ATOM   4039  CZ  TYR B1499     164.568-352.019 238.929  1.00  0.00      N710 C  
ATOM   4040  OH  TYR B1499     165.461-350.975 238.888  1.00  0.00      N710 O  
ATOM   4041  CD2 TYR B1499     162.547-353.138 239.599  1.00  0.00      N710 C  
ATOM   4042  CE2 TYR B1499     163.383-352.012 239.648  1.00  0.00      N710 C  
ATOM   4043  C   TYR B1499     161.378-357.766 238.598  1.00  0.00      N710 C  
ATOM   4044  O   TYR B1499     161.932-358.833 238.864  1.00  0.00      N710 O  
ATOM   4045  N   GLU B1500     160.033-357.714 238.753  1.00  0.00      N710 N  
ATOM   4046  CA  GLU B1500     159.280-358.813 239.279  1.00  0.00      N710 C  
ATOM   4047  CB  GLU B1500     157.805-358.339 239.547  1.00  0.00      N710 C  
ATOM   4048  CG  GLU B1500     157.760-357.379 240.765  1.00  0.00      N710 C  
ATOM   4049  CD  GLU B1500     158.105-357.996 242.083  1.00  0.00      N710 C  
ATOM   4050  OE1 GLU B1500     157.291-358.844 242.525  1.00  0.00      N710 O  
ATOM   4051  OE2 GLU B1500     159.007-357.408 242.781  1.00  0.00      N710 O  
ATOM   4052  C   GLU B1500     159.208-360.074 238.375  1.00  0.00      N710 C  
ATOM   4053  O   GLU B1500     159.475-361.182 238.864  1.00  0.00      N710 O  
ATOM   4054  N   ASN B1501     159.070-359.909 237.031  1.00  0.00      N710 N  
ATOM   4055  CA  ASN B1501     158.946-361.065 236.117  1.00  0.00      N710 C  
ATOM   4056  CB  ASN B1501     158.254-360.757 234.842  1.00  0.00      N710 C  
ATOM   4057  CG  ASN B1501     156.784-360.428 235.070  1.00  0.00      N710 C  
ATOM   4058  OD1 ASN B1501     156.357-360.337 236.222  1.00  0.00      N710 O  
ATOM   4059  ND2 ASN B1501     155.898-360.361 234.062  1.00  0.00      N710 N  
ATOM   4060  C   ASN B1501     160.282-361.678 235.904  1.00  0.00      N710 C  
ATOM   4061  O   ASN B1501     160.432-362.832 235.589  1.00  0.00      N710 O  
ATOM   4062  N   ASN B1502     161.348-360.866 235.910  1.00  0.00      N710 N  
ATOM   4063  CA  ASN B1502     162.703-361.364 235.820  1.00  0.00      N710 C  
ATOM   4064  CB  ASN B1502     163.828-360.346 235.469  1.00  0.00      N710 C  
ATOM   4065  CG  ASN B1502     163.927-359.896 234.071  1.00  0.00      N710 C  
ATOM   4066  OD1 ASN B1502     163.046-360.106 233.211  1.00  0.00      N710 O  
ATOM   4067  ND2 ASN B1502     165.048-359.174 233.735  1.00  0.00      N710 N  
ATOM   4068  C   ASN B1502     163.105-362.195 237.076  1.00  0.00      N710 C  
ATOM   4069  O   ASN B1502     163.692-363.244 236.969  1.00  0.00      N710 O  
ATOM   4070  N   THR B1503     162.724-361.715 238.300  1.00  0.00      N710 N  
ATOM   4071  CA  THR B1503     162.718-362.587 239.407  1.00  0.00      N710 C  
ATOM   4072  CB  THR B1503     162.411-361.790 240.682  1.00  0.00      N710 C  
ATOM   4073  OG1 THR B1503     163.249-360.626 240.766  1.00  0.00      N710 O  
ATOM   4074  CG2 THR B1503     162.642-362.629 241.919  1.00  0.00      N710 C  
ATOM   4075  C   THR B1503     161.898-363.816 239.271  1.00  0.00      N710 C  
ATOM   4076  O   THR B1503     162.374-364.946 239.478  1.00  0.00      N710 O  
ATOM   4077  N   TRP B1504     160.646-363.837 238.776  1.00  0.00      N710 N  
ATOM   4078  CA  TRP B1504     159.767-364.988 238.749  1.00  0.00      N710 C  
ATOM   4079  CB  TRP B1504     158.234-364.575 238.269  1.00  0.00      N710 C  
ATOM   4080  CG  TRP B1504     157.395-363.877 239.287  1.00  0.00      N710 C  
ATOM   4081  CD1 TRP B1504     156.925-362.606 239.196  1.00  0.00      N710 C  
ATOM   4082  NE1 TRP B1504     156.415-362.217 240.454  1.00  0.00      N710 N  
ATOM   4083  CE2 TRP B1504     156.635-363.227 241.355  1.00  0.00      N710 C  
ATOM   4084  CD2 TRP B1504     157.294-364.317 240.672  1.00  0.00      N710 C  
ATOM   4085  CE3 TRP B1504     157.558-365.486 241.386  1.00  0.00      N710 C  
ATOM   4086  CZ3 TRP B1504     157.237-365.617 242.743  1.00  0.00      N710 C  
ATOM   4087  CZ2 TRP B1504     156.498-363.294 242.725  1.00  0.00      N710 C  
ATOM   4088  CH2 TRP B1504     156.742-364.489 243.387  1.00  0.00      N710 C  
ATOM   4089  C   TRP B1504     160.311-366.095 237.904  1.00  0.00      N710 C  
ATOM   4090  O   TRP B1504     160.384-367.227 238.282  1.00  0.00      N710 O  
ATOM   4091  N   VAL B1505     160.804-365.752 236.689  1.00  0.00      N710 N  
ATOM   4092  CA  VAL B1505     161.400-366.682 235.727  1.00  0.00      N710 C  
ATOM   4093  CB  VAL B1505     161.673-366.099 234.286  1.00  0.00      N710 C  
ATOM   4094  CG1 VAL B1505     162.646-364.929 234.188  1.00  0.00      N710 C  
ATOM   4095  CG2 VAL B1505     161.968-367.322 233.386  1.00  0.00      N710 C  
ATOM   4096  C   VAL B1505     162.681-367.300 236.252  1.00  0.00      N710 C  
ATOM   4097  O   VAL B1505     162.734-368.556 236.355  1.00  0.00      N710 O  
ATOM   4098  N   ASN B1506     163.596-366.574 236.828  1.00  0.00      N710 N  
ATOM   4099  CA  ASN B1506     164.749-367.248 237.510  1.00  0.00      N710 C  
ATOM   4100  CB  ASN B1506     165.551-366.091 237.963  1.00  0.00      N710 C  
ATOM   4101  CG  ASN B1506     166.168-365.253 236.834  1.00  0.00      N710 C  
ATOM   4102  OD1 ASN B1506     166.189-365.675 235.634  1.00  0.00      N710 O  
ATOM   4103  ND2 ASN B1506     166.763-364.098 237.131  1.00  0.00      N710 N  
ATOM   4104  C   ASN B1506     164.370-368.107 238.736  1.00  0.00      N710 C  
ATOM   4105  O   ASN B1506     164.896-369.162 239.004  1.00  0.00      N710 O  
ATOM   4106  N   GLN B1507     163.391-367.619 239.526  1.00  0.00      N710 N  
ATOM   4107  CA  GLN B1507     162.847-368.430 240.610  1.00  0.00      N710 C  
ATOM   4108  CB  GLN B1507     161.768-367.580 241.411  1.00  0.00      N710 C  
ATOM   4109  CG  GLN B1507     162.435-366.432 242.266  1.00  0.00      N710 C  
ATOM   4110  CD  GLN B1507     163.428-367.044 243.283  1.00  0.00      N710 C  
ATOM   4111  OE1 GLN B1507     164.681-367.033 243.120  1.00  0.00      N710 O  
ATOM   4112  NE2 GLN B1507     162.866-367.572 244.357  1.00  0.00      N710 N  
ATOM   4113  C   GLN B1507     162.252-369.748 240.201  1.00  0.00      N710 C  
ATOM   4114  O   GLN B1507     162.475-370.771 240.865  1.00  0.00      N710 O  
ATOM   4115  N   THR B1508     161.506-369.888 239.098  1.00  0.00      N710 N  
ATOM   4116  CA  THR B1508     160.912-371.172 238.535  1.00  0.00      N710 C  
ATOM   4117  CB  THR B1508     160.016-370.915 237.282  1.00  0.00      N710 C  
ATOM   4118  OG1 THR B1508     158.947-370.048 237.634  1.00  0.00      N710 O  
ATOM   4119  CG2 THR B1508     159.372-372.238 236.801  1.00  0.00      N710 C  
ATOM   4120  C   THR B1508     162.064-372.096 238.121  1.00  0.00      N710 C  
ATOM   4121  O   THR B1508     162.025-373.269 238.425  1.00  0.00      N710 O  
ATOM   4122  N   TYR B1509     163.060-371.519 237.391  1.00  0.00      N710 N  
ATOM   4123  CA  TYR B1509     164.267-372.265 237.021  1.00  0.00      N710 C  
ATOM   4124  CB  TYR B1509     165.224-371.351 236.139  1.00  0.00      N710 C  
ATOM   4125  CG  TYR B1509     164.696-370.938 234.808  1.00  0.00      N710 C  
ATOM   4126  CD1 TYR B1509     165.075-369.733 234.241  1.00  0.00      N710 C  
ATOM   4127  CE1 TYR B1509     164.724-369.355 232.945  1.00  0.00      N710 C  
ATOM   4128  CZ  TYR B1509     163.856-370.151 232.223  1.00  0.00      N710 C  
ATOM   4129  OH  TYR B1509     163.632-369.730 230.895  1.00  0.00      N710 O  
ATOM   4130  CD2 TYR B1509     163.715-371.667 234.108  1.00  0.00      N710 C  
ATOM   4131  CE2 TYR B1509     163.251-371.319 232.795  1.00  0.00      N710 C  
ATOM   4132  C   TYR B1509     164.979-372.824 238.225  1.00  0.00      N710 C  
ATOM   4133  O   TYR B1509     165.418-374.033 238.315  1.00  0.00      N710 O  
ATOM   4134  N   VAL B1510     165.196-372.008 239.285  1.00  0.00      N710 N  
ATOM   4135  CA  VAL B1510     165.762-372.494 240.462  1.00  0.00      N710 C  
ATOM   4136  CB  VAL B1510     166.258-371.376 241.402  1.00  0.00      N710 C  
ATOM   4137  CG1 VAL B1510     166.754-371.810 242.823  1.00  0.00      N710 C  
ATOM   4138  CG2 VAL B1510     167.382-370.540 240.719  1.00  0.00      N710 C  
ATOM   4139  C   VAL B1510     164.983-373.448 241.298  1.00  0.00      N710 C  
ATOM   4140  O   VAL B1510     165.434-374.452 241.831  1.00  0.00      N710 O  
ATOM   4141  N   ASN B1511     163.616-373.223 241.337  1.00  0.00      N710 N  
ATOM   4142  CA  ASN B1511     162.648-374.184 241.828  1.00  0.00      N710 C  
ATOM   4143  CB  ASN B1511     161.206-373.738 241.792  1.00  0.00      N710 C  
ATOM   4144  CG  ASN B1511     160.998-372.712 242.886  1.00  0.00      N710 C  
ATOM   4145  OD1 ASN B1511     161.878-372.525 243.695  1.00  0.00      N710 O  
ATOM   4146  ND2 ASN B1511     159.807-372.097 243.083  1.00  0.00      N710 N  
ATOM   4147  C   ASN B1511     162.681-375.481 241.076  1.00  0.00      N710 C  
ATOM   4148  O   ASN B1511     162.765-376.473 241.759  1.00  0.00      N710 O  
ATOM   4149  N   ILE B1512     162.757-375.543 239.762  1.00  0.00      N710 N  
ATOM   4150  CA  ILE B1512     162.927-376.822 239.116  1.00  0.00      N710 C  
ATOM   4151  CB  ILE B1512     163.026-376.759 237.583  1.00  0.00      N710 C  
ATOM   4152  CG2 ILE B1512     163.470-378.107 236.921  1.00  0.00      N710 C  
ATOM   4153  CG1 ILE B1512     161.660-376.317 236.856  1.00  0.00      N710 C  
ATOM   4154  CD1 ILE B1512     161.833-375.518 235.560  1.00  0.00      N710 C  
ATOM   4155  C   ILE B1512     164.187-377.513 239.563  1.00  0.00      N710 C  
ATOM   4156  O   ILE B1512     164.125-378.714 239.898  1.00  0.00      N710 O  
ATOM   4157  N   SER B1513     165.254-376.817 239.741  1.00  0.00      N710 N  
ATOM   4158  CA  SER B1513     166.553-377.281 240.106  1.00  0.00      N710 C  
ATOM   4159  CB  SER B1513     167.687-376.186 240.028  1.00  0.00      N710 C  
ATOM   4160  OG  SER B1513     168.961-376.741 240.339  1.00  0.00      N710 O  
ATOM   4161  C   SER B1513     166.493-377.857 241.562  1.00  0.00      N710 C  
ATOM   4162  O   SER B1513     167.011-378.926 241.944  1.00  0.00      N710 O  
ATOM   4163  N   ASN B1514     165.808-377.143 242.497  1.00  0.00      N710 N  
ATOM   4164  CA  ASN B1514     165.516-377.611 243.829  1.00  0.00      N710 C  
ATOM   4165  CB  ASN B1514     164.686-376.613 244.678  1.00  0.00      N710 C  
ATOM   4166  CG  ASN B1514     165.454-375.389 245.082  1.00  0.00      N710 C  
ATOM   4167  OD1 ASN B1514     166.693-375.331 245.256  1.00  0.00      N710 O  
ATOM   4168  ND2 ASN B1514     164.740-374.218 245.031  1.00  0.00      N710 N  
ATOM   4169  C   ASN B1514     164.679-378.931 243.812  1.00  0.00      N710 C  
ATOM   4170  O   ASN B1514     164.928-379.823 244.572  1.00  0.00      N710 O  
ATOM   4171  N   THR B1515     163.660-378.980 242.892  1.00  0.00      N710 N  
ATOM   4172  CA  THR B1515     162.777-380.062 242.787  1.00  0.00      N710 C  
ATOM   4173  CB  THR B1515     161.696-379.777 241.733  1.00  0.00      N710 C  
ATOM   4174  OG1 THR B1515     161.098-378.496 241.836  1.00  0.00      N710 O  
ATOM   4175  CG2 THR B1515     160.583-380.860 241.873  1.00  0.00      N710 C  
ATOM   4176  C   THR B1515     163.509-381.298 242.337  1.00  0.00      N710 C  
ATOM   4177  O   THR B1515     163.285-382.458 242.694  1.00  0.00      N710 O  
ATOM   4178  N   ASN B1516     164.500-381.093 241.429  1.00  0.00      N710 N  
ATOM   4179  CA  ASN B1516     165.450-382.098 240.983  1.00  0.00      N710 C  
ATOM   4180  CB  ASN B1516     166.144-381.478 239.755  1.00  0.00      N710 C  
ATOM   4181  CG  ASN B1516     165.365-381.918 238.532  1.00  0.00      N710 C  
ATOM   4182  OD1 ASN B1516     164.276-382.521 238.606  1.00  0.00      N710 O  
ATOM   4183  ND2 ASN B1516     165.933-381.609 237.344  1.00  0.00      N710 N  
ATOM   4184  C   ASN B1516     166.314-382.607 242.109  1.00  0.00      N710 C  
ATOM   4185  O   ASN B1516     166.497-383.845 242.214  1.00  0.00      N710 O  
ATOM   4186  N   PHE B1517     166.744-381.694 243.002  1.00  0.00      N710 N  
ATOM   4187  CA  PHE B1517     167.632-381.872 244.164  1.00  0.00      N710 C  
ATOM   4188  CB  PHE B1517     167.941-380.571 244.939  1.00  0.00      N710 C  
ATOM   4189  CG  PHE B1517     168.993-380.678 246.064  1.00  0.00      N710 C  
ATOM   4190  CD1 PHE B1517     170.344-380.720 245.742  1.00  0.00      N710 C  
ATOM   4191  CE1 PHE B1517     171.385-380.752 246.661  1.00  0.00      N710 C  
ATOM   4192  CZ  PHE B1517     171.007-380.735 248.004  1.00  0.00      N710 C  
ATOM   4193  CD2 PHE B1517     168.680-380.683 247.353  1.00  0.00      N710 C  
ATOM   4194  CE2 PHE B1517     169.667-380.753 248.386  1.00  0.00      N710 C  
ATOM   4195  C   PHE B1517     166.974-382.824 245.127  1.00  0.00      N710 C  
ATOM   4196  O   PHE B1517     167.623-383.662 245.714  1.00  0.00      N710 O  
ATOM   4197  N   ALA B1518     165.698-382.669 245.355  1.00  0.00      N710 N  
ATOM   4198  CA  ALA B1518     164.844-383.365 246.284  1.00  0.00      N710 C  
ATOM   4199  CB  ALA B1518     163.632-382.488 246.594  1.00  0.00      N710 C  
ATOM   4200  C   ALA B1518     164.458-384.810 245.875  1.00  0.00      N710 C  
ATOM   4201  O   ALA B1518     164.280-385.708 246.710  1.00  0.00      N710 O  
ATOM   4202  N   ALA B1519     164.312-384.963 244.537  1.00  0.00      N710 N  
ATOM   4203  CA  ALA B1519     164.252-386.351 243.936  1.00  0.00      N710 C  
ATOM   4204  CB  ALA B1519     164.009-386.301 242.438  1.00  0.00      N710 C  
ATOM   4205  C   ALA B1519     165.495-387.172 244.288  1.00  0.00      N710 C  
ATOM   4206  O   ALA B1519     165.488-388.383 244.552  1.00  0.00      N710 O  
ATOM   4207  N   GLY B1520     166.665-386.531 244.296  1.00  0.00      N710 N  
ATOM   4208  CA  GLY B1520     167.944-387.205 244.595  1.00  0.00      N710 C  
ATOM   4209  C   GLY B1520     168.175-387.517 245.965  1.00  0.00      N710 C  
ATOM   4210  O   GLY B1520     168.931-388.455 246.261  1.00  0.00      N710 O  
ATOM   4211  N   GLN B1521     167.635-386.684 246.907  1.00  0.00      N710 N  
ATOM   4212  CA  GLN B1521     167.733-386.830 248.349  1.00  0.00      N710 C  
ATOM   4213  CB  GLN B1521     167.145-385.681 249.102  1.00  0.00      N710 C  
ATOM   4214  CG  GLN B1521     167.888-384.322 249.044  1.00  0.00      N710 C  
ATOM   4215  CD  GLN B1521     169.406-384.511 248.811  1.00  0.00      N710 C  
ATOM   4216  OE1 GLN B1521     170.034-385.272 249.582  1.00  0.00      N710 O  
ATOM   4217  NE2 GLN B1521     169.848-383.925 247.709  1.00  0.00      N710 N  
ATOM   4218  C   GLN B1521     167.124-388.049 248.921  1.00  0.00      N710 C  
ATOM   4219  O   GLN B1521     167.678-388.587 249.903  1.00  0.00      N710 O  
ATOM   4220  N   SER B1522     165.936-388.548 248.504  1.00  0.00      N710 N  
ATOM   4221  CA  SER B1522     165.390-389.671 249.195  1.00  0.00      N710 C  
ATOM   4222  CB  SER B1522     163.850-389.640 249.033  1.00  0.00      N710 C  
ATOM   4223  OG  SER B1522     163.519-389.478 247.628  1.00  0.00      N710 O  
ATOM   4224  C   SER B1522     165.933-391.040 248.743  1.00  0.00      N710 C  
ATOM   4225  O   SER B1522     165.495-392.086 249.224  1.00  0.00      N710 O  
ATOM   4226  N   VAL B1523     167.046-390.970 247.924  1.00  0.00      N710 N  
ATOM   4227  CA  VAL B1523     167.569-392.196 247.272  1.00  0.00      N710 C  
ATOM   4228  CB  VAL B1523     167.397-392.082 245.736  1.00  0.00      N710 C  
ATOM   4229  CG1 VAL B1523     168.003-393.259 244.897  1.00  0.00      N710 C  
ATOM   4230  CG2 VAL B1523     165.904-391.983 245.287  1.00  0.00      N710 C  
ATOM   4231  C   VAL B1523     169.079-392.197 247.603  1.00  0.00      N710 C  
ATOM   4232  O   VAL B1523     169.759-391.198 247.712  1.00  0.00      N710 O  
ATOM   4233  N   VAL B1524     169.580-393.411 247.821  1.00  0.00      N710 N  
ATOM   4234  CA  VAL B1524     170.946-393.719 248.077  1.00  0.00      N710 C  
ATOM   4235  CB  VAL B1524     170.984-394.959 248.977  1.00  0.00      N710 C  
ATOM   4236  CG1 VAL B1524     172.490-395.323 249.349  1.00  0.00      N710 C  
ATOM   4237  CG2 VAL B1524     170.042-394.682 250.206  1.00  0.00      N710 C  
ATOM   4238  C   VAL B1524     171.803-393.983 246.851  1.00  0.00      N710 C  
ATOM   4239  O   VAL B1524     171.444-394.823 246.037  1.00  0.00      N710 O  
ATOM   4240  N   SER B1525     172.838-393.157 246.694  1.00  0.00      N710 N  
ATOM   4241  CA  SER B1525     173.716-393.281 245.537  1.00  0.00      N710 C  
ATOM   4242  CB  SER B1525     173.595-392.176 244.427  1.00  0.00      N710 C  
ATOM   4243  OG  SER B1525     174.632-392.301 243.443  1.00  0.00      N710 O  
ATOM   4244  C   SER B1525     175.102-393.350 246.020  1.00  0.00      N710 C  
ATOM   4245  O   SER B1525     175.557-392.547 246.836  1.00  0.00      N710 O  
ATOM   4246  N   VAL B1526     175.855-394.356 245.538  1.00  0.00      N710 N  
ATOM   4247  CA  VAL B1526     177.223-394.629 245.891  1.00  0.00      N710 C  
ATOM   4248  CB  VAL B1526     177.607-396.089 245.531  1.00  0.00      N710 C  
ATOM   4249  CG1 VAL B1526     177.445-396.278 243.994  1.00  0.00      N710 C  
ATOM   4250  CG2 VAL B1526     179.069-396.460 245.967  1.00  0.00      N710 C  
ATOM   4251  C   VAL B1526     178.119-393.529 245.239  1.00  0.00      N710 C  
ATOM   4252  O   VAL B1526     177.942-393.139 244.096  1.00  0.00      N710 O  
ATOM   4253  N   LYS B1527     179.200-393.101 245.925  1.00  0.00      N710 N  
ATOM   4254  CA  LYS B1527     180.268-392.242 245.304  1.00  0.00      N710 C  
ATOM   4255  CB  LYS B1527     180.308-390.833 246.027  1.00  0.00      N710 C  
ATOM   4256  CG  LYS B1527     179.006-390.041 245.915  1.00  0.00      N710 C  
ATOM   4257  CD  LYS B1527     178.871-389.177 244.716  1.00  0.00      N710 C  
ATOM   4258  CE  LYS B1527     178.533-389.853 243.359  1.00  0.00      N710 C  
ATOM   4259  NZ  LYS B1527     177.152-390.563 243.470  1.00  0.00      N710 N  
ATOM   4260  C   LYS B1527     181.697-392.784 245.404  1.00  0.00      N710 C  
ATOM   4261  O   LYS B1527     182.133-393.392 246.407  1.00  0.00      N710 O  
ATOM   4262  N   LEU B1528     182.470-392.739 244.273  1.00  0.00      N710 N  
ATOM   4263  CA  LEU B1528     183.691-393.536 244.084  1.00  0.00      N710 C  
ATOM   4264  CB  LEU B1528     183.752-394.376 242.826  1.00  0.00      N710 C  
ATOM   4265  CG  LEU B1528     182.647-395.400 242.678  1.00  0.00      N710 C  
ATOM   4266  CD1 LEU B1528     182.555-396.053 241.294  1.00  0.00      N710 C  
ATOM   4267  CD2 LEU B1528     182.621-396.403 243.877  1.00  0.00      N710 C  
ATOM   4268  C   LEU B1528     184.841-392.602 244.035  1.00  0.00      N710 C  
ATOM   4269  O   LEU B1528     184.744-391.565 243.375  1.00  0.00      N710 O  
ATOM   4270  N   ALA B1529     185.941-392.871 244.743  1.00  0.00      N710 N  
ATOM   4271  CA  ALA B1529     187.032-391.930 244.871  1.00  0.00      N710 C  
ATOM   4272  CB  ALA B1529     186.696-390.949 246.001  1.00  0.00      N710 C  
ATOM   4273  C   ALA B1529     188.352-392.579 245.030  1.00  0.00      N710 C  
ATOM   4274  O   ALA B1529     188.511-393.676 245.517  1.00  0.00      N710 O  
ATOM   4275  N   GLY B1530     189.369-391.989 244.388  1.00  0.00      N710 N  
ATOM   4276  CA  GLY B1530     190.690-392.624 244.252  1.00  0.00      N710 C  
ATOM   4277  C   GLY B1530     191.418-393.077 245.496  1.00  0.00      N710 C  
ATOM   4278  O   GLY B1530     191.025-392.917 246.661  1.00  0.00      N710 O  
ATOM   4279  N   ASN B1531     192.567-393.686 245.209  1.00  0.00      N710 N  
ATOM   4280  CA  ASN B1531     193.475-394.248 246.232  1.00  0.00      N710 C  
ATOM   4281  CB  ASN B1531     193.564-395.733 245.903  1.00  0.00      N710 C  
ATOM   4282  CG  ASN B1531     194.622-396.517 246.707  1.00  0.00      N710 C  
ATOM   4283  OD1 ASN B1531     194.636-396.533 247.935  1.00  0.00      N710 O  
ATOM   4284  ND2 ASN B1531     195.527-397.169 245.998  1.00  0.00      N710 N  
ATOM   4285  C   ASN B1531     194.836-393.672 246.332  1.00  0.00      N710 C  
ATOM   4286  O   ASN B1531     195.632-393.673 245.418  1.00  0.00      N710 O  
ATOM   4287  N   SER B1532     195.150-392.974 247.481  1.00  0.00      N710 N  
ATOM   4288  CA  SER B1532     196.482-392.393 247.717  1.00  0.00      N710 C  
ATOM   4289  CB  SER B1532     196.439-390.891 248.144  1.00  0.00      N710 C  
ATOM   4290  OG  SER B1532     195.752-390.661 249.372  1.00  0.00      N710 O  
ATOM   4291  C   SER B1532     197.397-393.169 248.656  1.00  0.00      N710 C  
ATOM   4292  O   SER B1532     198.503-392.760 249.098  1.00  0.00      N710 O  
ATOM   4293  N   SER B1533     196.829-394.345 249.143  1.00  0.00      N710 N  
ATOM   4294  CA  SER B1533     197.499-395.000 250.269  1.00  0.00      N710 C  
ATOM   4295  CB  SER B1533     196.554-396.031 250.918  1.00  0.00      N710 C  
ATOM   4296  OG  SER B1533     196.317-397.196 250.107  1.00  0.00      N710 O  
ATOM   4297  C   SER B1533     198.766-395.663 249.815  1.00  0.00      N710 C  
ATOM   4298  O   SER B1533     198.931-396.165 248.744  1.00  0.00      N710 O  
ATOM   4299  N   LEU B1534     199.756-395.718 250.735  1.00  0.00      N710 N  
ATOM   4300  CA  LEU B1534     201.106-396.234 250.501  1.00  0.00      N710 C  
ATOM   4301  CB  LEU B1534     202.188-395.126 250.277  1.00  0.00      N710 C  
ATOM   4302  CG  LEU B1534     203.616-395.662 250.005  1.00  0.00      N710 C  
ATOM   4303  CD1 LEU B1534     203.772-396.062 248.524  1.00  0.00      N710 C  
ATOM   4304  CD2 LEU B1534     204.623-394.506 250.154  1.00  0.00      N710 C  
ATOM   4305  C   LEU B1534     201.649-397.130 251.559  1.00  0.00      N710 C  
ATOM   4306  O   LEU B1534     201.618-396.853 252.773  1.00  0.00      N710 O  
ATOM   4307  N   CYS B1535     202.105-398.353 251.120  1.00  0.00      N710 N  
ATOM   4308  CA  CYS B1535     202.613-399.379 251.968  1.00  0.00      N710 C  
ATOM   4309  CB  CYS B1535     201.529-400.035 252.890  1.00  0.00      N710 C  
ATOM   4310  SG  CYS B1535     200.008-400.507 252.008  1.00  0.00      N710 S  
ATOM   4311  C   CYS B1535     203.309-400.541 251.227  1.00  0.00      N710 C  
ATOM   4312  O   CYS B1535     202.656-401.535 250.910  1.00  0.00      N710 O  
ATOM   4313  N   PRO B1536     204.615-400.455 250.993  1.00  0.00      N710 N  
ATOM   4314  CD  PRO B1536     205.472-399.247 251.094  1.00  0.00      N710 C  
ATOM   4315  CA  PRO B1536     205.353-401.633 250.500  1.00  0.00      N710 C  
ATOM   4316  CB  PRO B1536     206.821-401.104 250.559  1.00  0.00      N710 C  
ATOM   4317  CG  PRO B1536     206.779-399.608 250.325  1.00  0.00      N710 C  
ATOM   4318  C   PRO B1536     205.148-402.918 251.189  1.00  0.00      N710 C  
ATOM   4319  O   PRO B1536     205.283-402.986 252.409  1.00  0.00      N710 O  
ATOM   4320  N   VAL B1537     204.677-403.982 250.452  1.00  0.00      N710 N  
ATOM   4321  CA  VAL B1537     204.543-405.215 251.176  1.00  0.00      N710 C  
ATOM   4322  CB  VAL B1537     203.390-406.098 250.609  1.00  0.00      N710 C  
ATOM   4323  CG1 VAL B1537     202.045-405.332 250.679  1.00  0.00      N710 C  
ATOM   4324  CG2 VAL B1537     203.637-406.655 249.231  1.00  0.00      N710 C  
ATOM   4325  C   VAL B1537     205.922-405.873 251.343  1.00  0.00      N710 C  
ATOM   4326  O   VAL B1537     206.844-405.705 250.498  1.00  0.00      N710 O  
ATOM   4327  N   SER B1538     206.138-406.608 252.428  1.00  0.00      N710 N  
ATOM   4328  CA  SER B1538     207.394-407.277 252.591  1.00  0.00      N710 C  
ATOM   4329  CB  SER B1538     208.202-406.877 253.879  1.00  0.00      N710 C  
ATOM   4330  OG  SER B1538     208.578-405.557 253.731  1.00  0.00      N710 O  
ATOM   4331  C   SER B1538     207.175-408.792 252.647  1.00  0.00      N710 C  
ATOM   4332  O   SER B1538     208.230-409.514 252.987  1.00  0.00      N710 O  
ATOM   4333  N   GLY B1539     205.967-409.381 252.545  1.00  0.00      N710 N  
ATOM   4334  CA  GLY B1539     205.768-410.818 252.881  1.00  0.00      N710 C  
ATOM   4335  C   GLY B1539     204.503-411.269 252.247  1.00  0.00      N710 C  
ATOM   4336  O   GLY B1539     203.672-410.425 251.909  1.00  0.00      N710 O  
ATOM   4337  N   TRP B1540     204.379-412.555 251.881  1.00  0.00      N710 N  
ATOM   4338  CA  TRP B1540     203.265-413.103 251.047  1.00  0.00      N710 C  
ATOM   4339  CB  TRP B1540     203.729-413.754 249.774  1.00  0.00      N710 C  
ATOM   4340  CG  TRP B1540     204.387-412.682 248.916  1.00  0.00      N710 C  
ATOM   4341  CD1 TRP B1540     205.739-412.493 248.840  1.00  0.00      N710 C  
ATOM   4342  NE1 TRP B1540     205.976-411.300 248.152  1.00  0.00      N710 N  
ATOM   4343  CE2 TRP B1540     204.766-410.748 247.776  1.00  0.00      N710 C  
ATOM   4344  CD2 TRP B1540     203.720-411.654 248.195  1.00  0.00      N710 C  
ATOM   4345  CE3 TRP B1540     202.414-411.323 247.839  1.00  0.00      N710 C  
ATOM   4346  CZ3 TRP B1540     202.060-410.109 247.181  1.00  0.00      N710 C  
ATOM   4347  CZ2 TRP B1540     204.449-409.606 247.104  1.00  0.00      N710 C  
ATOM   4348  CH2 TRP B1540     203.122-409.280 246.874  1.00  0.00      N710 C  
ATOM   4349  C   TRP B1540     202.713-414.243 251.923  1.00  0.00      N710 C  
ATOM   4350  O   TRP B1540     203.346-415.263 252.112  1.00  0.00      N710 O  
ATOM   4351  N   ALA B1541     201.493-414.130 252.372  1.00  0.00      N710 N  
ATOM   4352  CA  ALA B1541     200.876-415.025 253.353  1.00  0.00      N710 C  
ATOM   4353  CB  ALA B1541     200.388-414.199 254.569  1.00  0.00      N710 C  
ATOM   4354  C   ALA B1541     199.797-415.874 252.802  1.00  0.00      N710 C  
ATOM   4355  O   ALA B1541     198.993-415.519 251.952  1.00  0.00      N710 O  
ATOM   4356  N   ILE B1542     199.672-417.176 253.162  1.00  0.00      N710 N  
ATOM   4357  CA  ILE B1542     198.579-418.036 252.595  1.00  0.00      N710 C  
ATOM   4358  CB  ILE B1542     198.762-419.552 252.799  1.00  0.00      N710 C  
ATOM   4359  CG2 ILE B1542     198.940-419.861 254.350  1.00  0.00      N710 C  
ATOM   4360  CG1 ILE B1542     197.624-420.428 252.146  1.00  0.00      N710 C  
ATOM   4361  CD1 ILE B1542     198.199-421.849 251.823  1.00  0.00      N710 C  
ATOM   4362  C   ILE B1542     197.106-417.645 252.993  1.00  0.00      N710 C  
ATOM   4363  O   ILE B1542     196.906-417.314 254.141  1.00  0.00      N710 O  
ATOM   4364  N   TYR B1543     196.140-417.531 251.987  1.00  0.00      N710 N  
ATOM   4365  CA  TYR B1543     194.849-416.893 252.019  1.00  0.00      N710 C  
ATOM   4366  CB  TYR B1543     194.644-415.857 250.884  1.00  0.00      N710 C  
ATOM   4367  CG  TYR B1543     193.304-415.177 250.818  1.00  0.00      N710 C  
ATOM   4368  CD1 TYR B1543     192.572-415.033 249.618  1.00  0.00      N710 C  
ATOM   4369  CE1 TYR B1543     191.325-414.409 249.532  1.00  0.00      N710 C  
ATOM   4370  CZ  TYR B1543     190.696-413.911 250.656  1.00  0.00      N710 C  
ATOM   4371  OH  TYR B1543     189.367-413.380 250.537  1.00  0.00      N710 O  
ATOM   4372  CD2 TYR B1543     192.547-414.788 251.964  1.00  0.00      N710 C  
ATOM   4373  CE2 TYR B1543     191.312-414.160 251.887  1.00  0.00      N710 C  
ATOM   4374  C   TYR B1543     193.760-417.915 252.078  1.00  0.00      N710 C  
ATOM   4375  O   TYR B1543     193.133-418.108 253.098  1.00  0.00      N710 O  
ATOM   4376  N   SER B1544     193.680-418.592 250.939  1.00  0.00      N710 N  
ATOM   4377  CA  SER B1544     192.615-419.472 250.703  1.00  0.00      N710 C  
ATOM   4378  CB  SER B1544     191.386-418.789 250.062  1.00  0.00      N710 C  
ATOM   4379  OG  SER B1544     190.112-419.397 250.336  1.00  0.00      N710 O  
ATOM   4380  C   SER B1544     192.972-420.688 249.874  1.00  0.00      N710 C  
ATOM   4381  O   SER B1544     194.014-420.662 249.238  1.00  0.00      N710 O  
ATOM   4382  N   LYS B1545     192.088-421.681 249.843  1.00  0.00      N710 N  
ATOM   4383  CA  LYS B1545     192.119-422.883 249.060  1.00  0.00      N710 C  
ATOM   4384  CB  LYS B1545     192.735-423.974 249.930  1.00  0.00      N710 C  
ATOM   4385  CG  LYS B1545     194.256-423.890 250.232  1.00  0.00      N710 C  
ATOM   4386  CD  LYS B1545     194.727-425.191 250.824  1.00  0.00      N710 C  
ATOM   4387  CE  LYS B1545     196.262-425.284 251.046  1.00  0.00      N710 C  
ATOM   4388  NZ  LYS B1545     196.697-426.662 251.196  1.00  0.00      N710 N  
ATOM   4389  C   LYS B1545     190.708-423.415 248.592  1.00  0.00      N710 C  
ATOM   4390  O   LYS B1545     189.666-423.051 249.128  1.00  0.00      N710 O  
ATOM   4391  N   ASP B1546     190.707-424.292 247.561  1.00  0.00      N710 N  
ATOM   4392  CA  ASP B1546     189.475-424.802 246.887  1.00  0.00      N710 C  
ATOM   4393  CB  ASP B1546     189.811-425.160 245.346  1.00  0.00      N710 C  
ATOM   4394  CG  ASP B1546     190.719-426.314 245.088  1.00  0.00      N710 C  
ATOM   4395  OD1 ASP B1546     190.256-427.423 244.748  1.00  0.00      N710 O  
ATOM   4396  OD2 ASP B1546     191.936-426.163 245.356  1.00  0.00      N710 O  
ATOM   4397  C   ASP B1546     188.865-425.996 247.580  1.00  0.00      N710 C  
ATOM   4398  O   ASP B1546     187.639-425.967 247.735  1.00  0.00      N710 O  
ATOM   4399  N   ASN B1547     189.623-426.946 248.110  1.00  0.00      N710 N  
ATOM   4400  CA  ASN B1547     189.372-428.108 248.853  1.00  0.00      N710 C  
ATOM   4401  CB  ASN B1547     188.565-427.821 250.085  1.00  0.00      N710 C  
ATOM   4402  CG  ASN B1547     189.058-426.710 251.013  1.00  0.00      N710 C  
ATOM   4403  OD1 ASN B1547     188.220-425.906 251.388  1.00  0.00      N710 O  
ATOM   4404  ND2 ASN B1547     190.349-426.651 251.337  1.00  0.00      N710 N  
ATOM   4405  C   ASN B1547     188.687-429.167 247.965  1.00  0.00      N710 C  
ATOM   4406  O   ASN B1547     187.972-430.048 248.477  1.00  0.00      N710 O  
ATOM   4407  N   SER B1548     188.888-429.161 246.661  1.00  0.00      N710 N  
ATOM   4408  CA  SER B1548     187.996-429.912 245.843  1.00  0.00      N710 C  
ATOM   4409  CB  SER B1548     188.005-429.530 244.308  1.00  0.00      N710 C  
ATOM   4410  OG  SER B1548     187.777-428.118 244.033  1.00  0.00      N710 O  
ATOM   4411  C   SER B1548     188.040-431.368 245.957  1.00  0.00      N710 C  
ATOM   4412  O   SER B1548     187.115-432.151 245.974  1.00  0.00      N710 O  
ATOM   4413  N   VAL B1549     189.369-431.883 245.928  1.00  0.00      N710 N  
ATOM   4414  CA  VAL B1549     189.606-433.232 246.073  1.00  0.00      N710 C  
ATOM   4415  CB  VAL B1549     191.055-433.579 245.751  1.00  0.00      N710 C  
ATOM   4416  CG1 VAL B1549     191.523-434.985 246.226  1.00  0.00      N710 C  
ATOM   4417  CG2 VAL B1549     191.291-433.272 244.236  1.00  0.00      N710 C  
ATOM   4418  C   VAL B1549     189.351-433.671 247.512  1.00  0.00      N710 C  
ATOM   4419  O   VAL B1549     188.899-434.780 247.705  1.00  0.00      N710 O  
ATOM   4420  N   ARG B1550     189.455-432.792 248.517  1.00  0.00      N710 N  
ATOM   4421  CA  ARG B1550     189.033-433.152 249.889  1.00  0.00      N710 C  
ATOM   4422  CB  ARG B1550     189.348-432.040 250.897  1.00  0.00      N710 C  
ATOM   4423  CG  ARG B1550     190.779-431.971 251.546  1.00  0.00      N710 C  
ATOM   4424  CD  ARG B1550     191.164-433.231 252.324  1.00  0.00      N710 C  
ATOM   4425  NE  ARG B1550     192.497-432.999 252.906  1.00  0.00      N710 N  
ATOM   4426  CZ  ARG B1550     193.259-433.974 253.373  1.00  0.00      N710 C  
ATOM   4427  NH1 ARG B1550     192.859-435.261 253.196  1.00  0.00      N710 N  
ATOM   4428  NH2 ARG B1550     194.486-433.743 253.716  1.00  0.00      N710 N  
ATOM   4429  C   ARG B1550     187.544-433.613 250.003  1.00  0.00      N710 C  
ATOM   4430  O   ARG B1550     187.279-434.575 250.686  1.00  0.00      N710 O  
ATOM   4431  N   ILE B1551     186.553-432.860 249.359  1.00  0.00      N710 N  
ATOM   4432  CA  ILE B1551     185.110-432.914 249.486  1.00  0.00      N710 C  
ATOM   4433  CB  ILE B1551     184.553-431.470 249.406  1.00  0.00      N710 C  
ATOM   4434  CG2 ILE B1551     183.116-431.340 248.813  1.00  0.00      N710 C  
ATOM   4435  CG1 ILE B1551     184.755-430.800 250.761  1.00  0.00      N710 C  
ATOM   4436  CD1 ILE B1551     186.038-430.027 250.905  1.00  0.00      N710 C  
ATOM   4437  C   ILE B1551     184.550-433.861 248.420  1.00  0.00      N710 C  
ATOM   4438  O   ILE B1551     183.500-434.521 248.539  1.00  0.00      N710 O  
ATOM   4439  N   GLY B1552     185.213-434.005 247.279  1.00  0.00      N710 N  
ATOM   4440  CA  GLY B1552     184.677-434.657 246.059  1.00  0.00      N710 C  
ATOM   4441  C   GLY B1552     184.636-436.176 245.946  1.00  0.00      N710 C  
ATOM   4442  O   GLY B1552     184.186-436.801 244.941  1.00  0.00      N710 O  
ATOM   4443  N   SER B1553     184.976-436.809 247.078  1.00  0.00      N710 N  
ATOM   4444  CA  SER B1553     184.824-438.169 247.373  1.00  0.00      N710 C  
ATOM   4445  CB  SER B1553     185.368-438.600 248.729  1.00  0.00      N710 C  
ATOM   4446  OG  SER B1553     184.947-437.764 249.794  1.00  0.00      N710 O  
ATOM   4447  C   SER B1553     183.414-438.640 247.331  1.00  0.00      N710 C  
ATOM   4448  O   SER B1553     183.080-439.628 246.711  1.00  0.00      N710 O  
ATOM   4449  N   LYS B1554     182.476-437.730 247.850  1.00  0.00      N710 N  
ATOM   4450  CA  LYS B1554     181.086-437.987 247.910  1.00  0.00      N710 C  
ATOM   4451  CB  LYS B1554     180.779-438.475 249.358  1.00  0.00      N710 C  
ATOM   4452  CG  LYS B1554     181.037-437.559 250.460  1.00  0.00      N710 C  
ATOM   4453  CD  LYS B1554     181.005-438.319 251.802  1.00  0.00      N710 C  
ATOM   4454  CE  LYS B1554     179.855-437.964 252.728  1.00  0.00      N710 C  
ATOM   4455  NZ  LYS B1554     178.530-438.143 252.110  1.00  0.00      N710 N  
ATOM   4456  C   LYS B1554     180.307-436.723 247.597  1.00  0.00      N710 C  
ATOM   4457  O   LYS B1554     179.181-436.799 247.022  1.00  0.00      N710 O  
ATOM   4458  N   GLY B1555     180.887-435.554 247.916  1.00  0.00      N710 N  
ATOM   4459  CA  GLY B1555     180.314-434.228 247.745  1.00  0.00      N710 C  
ATOM   4460  C   GLY B1555     180.231-433.916 246.313  1.00  0.00      N710 C  
ATOM   4461  O   GLY B1555     180.921-434.433 245.427  1.00  0.00      N710 O  
ATOM   4462  N   ASP B1556     179.505-432.795 245.989  1.00  0.00      N710 N  
ATOM   4463  CA  ASP B1556     179.109-432.499 244.613  1.00  0.00      N710 C  
ATOM   4464  CB  ASP B1556     177.538-432.255 244.398  1.00  0.00      N710 C  
ATOM   4465  CG  ASP B1556     176.666-433.474 244.664  1.00  0.00      N710 C  
ATOM   4466  OD1 ASP B1556     175.442-433.330 244.484  1.00  0.00      N710 O  
ATOM   4467  OD2 ASP B1556     177.079-434.598 244.886  1.00  0.00      N710 O  
ATOM   4468  C   ASP B1556     179.910-431.275 244.100  1.00  0.00      N710 C  
ATOM   4469  O   ASP B1556     179.601-430.124 244.494  1.00  0.00      N710 O  
ATOM   4470  N   VAL B1557     180.924-431.464 243.229  1.00  0.00      N710 N  
ATOM   4471  CA  VAL B1557     181.746-430.361 242.747  1.00  0.00      N710 C  
ATOM   4472  CB  VAL B1557     183.073-430.215 243.617  1.00  0.00      N710 C  
ATOM   4473  CG1 VAL B1557     184.178-431.332 243.456  1.00  0.00      N710 C  
ATOM   4474  CG2 VAL B1557     183.829-428.943 243.125  1.00  0.00      N710 C  
ATOM   4475  C   VAL B1557     182.162-430.590 241.290  1.00  0.00      N710 C  
ATOM   4476  O   VAL B1557     182.266-431.695 240.785  1.00  0.00      N710 O  
ATOM   4477  N   PHE B1558     182.304-429.477 240.538  1.00  0.00      N710 N  
ATOM   4478  CA  PHE B1558     182.926-429.497 239.237  1.00  0.00      N710 C  
ATOM   4479  CB  PHE B1558     182.838-428.086 238.673  1.00  0.00      N710 C  
ATOM   4480  CG  PHE B1558     181.438-427.803 238.350  1.00  0.00      N710 C  
ATOM   4481  CD1 PHE B1558     180.770-428.393 237.348  1.00  0.00      N710 C  
ATOM   4482  CE1 PHE B1558     179.429-428.039 237.045  1.00  0.00      N710 C  
ATOM   4483  CZ  PHE B1558     178.802-426.954 237.676  1.00  0.00      N710 C  
ATOM   4484  CD2 PHE B1558     180.848-426.731 239.025  1.00  0.00      N710 C  
ATOM   4485  CE2 PHE B1558     179.512-426.299 238.644  1.00  0.00      N710 C  
ATOM   4486  C   PHE B1558     184.267-430.077 239.009  1.00  0.00      N710 C  
ATOM   4487  O   PHE B1558     185.110-430.079 239.918  1.00  0.00      N710 O  
ATOM   4488  N   VAL B1559     184.506-430.614 237.791  1.00  0.00      N710 N  
ATOM   4489  CA  VAL B1559     185.812-430.616 237.168  1.00  0.00      N710 C  
ATOM   4490  CB  VAL B1559     185.988-431.723 236.110  1.00  0.00      N710 C  
ATOM   4491  CG1 VAL B1559     187.465-431.893 235.707  1.00  0.00      N710 C  
ATOM   4492  CG2 VAL B1559     185.473-432.951 236.795  1.00  0.00      N710 C  
ATOM   4493  C   VAL B1559     186.315-429.194 236.815  1.00  0.00      N710 C  
ATOM   4494  O   VAL B1559     185.479-428.377 236.381  1.00  0.00      N710 O  
ATOM   4495  N   ILE B1560     187.690-428.878 237.069  1.00  0.00      N710 N  
ATOM   4496  CA  ILE B1560     188.212-427.518 236.851  1.00  0.00      N710 C  
ATOM   4497  CB  ILE B1560     188.489-426.905 238.228  1.00  0.00      N710 C  
ATOM   4498  CG2 ILE B1560     189.011-425.479 238.039  1.00  0.00      N710 C  
ATOM   4499  CG1 ILE B1560     187.234-426.980 239.093  1.00  0.00      N710 C  
ATOM   4500  CD1 ILE B1560     187.282-426.427 240.569  1.00  0.00      N710 C  
ATOM   4501  C   ILE B1560     189.407-427.435 235.911  1.00  0.00      N710 C  
ATOM   4502  O   ILE B1560     190.242-428.331 235.863  1.00  0.00      N710 O  
ATOM   4503  N   ARG B1561     189.642-426.313 235.199  1.00  0.00      N710 N  
ATOM   4504  CA  ARG B1561     190.913-425.849 234.660  1.00  0.00      N710 C  
ATOM   4505  CB  ARG B1561     191.302-426.452 233.279  1.00  0.00      N710 C  
ATOM   4506  CG  ARG B1561     191.902-427.915 233.241  1.00  0.00      N710 C  
ATOM   4507  CD  ARG B1561     192.964-428.219 234.300  1.00  0.00      N710 C  
ATOM   4508  NE  ARG B1561     193.991-427.097 234.294  1.00  0.00      N710 N  
ATOM   4509  CZ  ARG B1561     194.783-426.878 233.202  1.00  0.00      N710 C  
ATOM   4510  NH1 ARG B1561     195.001-427.806 232.266  1.00  0.00      N710 N  
ATOM   4511  NH2 ARG B1561     195.436-425.766 233.014  1.00  0.00      N710 N  
ATOM   4512  C   ARG B1561     190.981-424.382 234.495  1.00  0.00      N710 C  
ATOM   4513  O   ARG B1561     189.953-423.816 234.143  1.00  0.00      N710 O  
ATOM   4514  N   GLU B1562     192.145-423.735 234.770  1.00  0.00      N710 N  
ATOM   4515  CA  GLU B1562     192.311-422.311 234.599  1.00  0.00      N710 C  
ATOM   4516  CB  GLU B1562     192.334-421.833 233.122  1.00  0.00      N710 C  
ATOM   4517  CG  GLU B1562     193.441-422.688 232.318  1.00  0.00      N710 C  
ATOM   4518  CD  GLU B1562     193.496-422.217 230.889  1.00  0.00      N710 C  
ATOM   4519  OE1 GLU B1562     192.392-422.013 230.319  1.00  0.00      N710 O  
ATOM   4520  OE2 GLU B1562     194.620-422.050 230.313  1.00  0.00      N710 O  
ATOM   4521  C   GLU B1562     191.491-421.362 235.509  1.00  0.00      N710 C  
ATOM   4522  O   GLU B1562     190.724-420.553 234.918  1.00  0.00      N710 O  
ATOM   4523  N   PRO B1563     191.527-421.333 236.813  1.00  0.00      N710 N  
ATOM   4524  CD  PRO B1563     192.037-422.422 237.614  1.00  0.00      N710 C  
ATOM   4525  CA  PRO B1563     190.676-420.415 237.563  1.00  0.00      N710 C  
ATOM   4526  CB  PRO B1563     190.371-421.220 238.921  1.00  0.00      N710 C  
ATOM   4527  CG  PRO B1563     191.557-422.250 239.060  1.00  0.00      N710 C  
ATOM   4528  C   PRO B1563     191.420-419.104 237.976  1.00  0.00      N710 C  
ATOM   4529  O   PRO B1563     192.656-419.151 238.026  1.00  0.00      N710 O  
ATOM   4530  N   PHE B1564     190.812-417.949 238.278  1.00  0.00      N710 N  
ATOM   4531  CA  PHE B1564     191.460-416.705 238.738  1.00  0.00      N710 C  
ATOM   4532  CB  PHE B1564     191.672-415.781 237.472  1.00  0.00      N710 C  
ATOM   4533  CG  PHE B1564     190.514-415.268 236.698  1.00  0.00      N710 C  
ATOM   4534  CD1 PHE B1564     190.065-413.997 237.024  1.00  0.00      N710 C  
ATOM   4535  CE1 PHE B1564     188.979-413.434 236.306  1.00  0.00      N710 C  
ATOM   4536  CZ  PHE B1564     188.397-414.191 235.198  1.00  0.00      N710 C  
ATOM   4537  CD2 PHE B1564     190.030-415.940 235.553  1.00  0.00      N710 C  
ATOM   4538  CE2 PHE B1564     188.976-415.426 234.820  1.00  0.00      N710 C  
ATOM   4539  C   PHE B1564     190.509-416.084 239.718  1.00  0.00      N710 C  
ATOM   4540  O   PHE B1564     189.334-416.478 239.844  1.00  0.00      N710 O  
ATOM   4541  N   ILE B1565     191.060-415.143 240.525  1.00  0.00      N710 N  
ATOM   4542  CA  ILE B1565     190.330-414.566 241.678  1.00  0.00      N710 C  
ATOM   4543  CB  ILE B1565     190.941-414.883 243.119  1.00  0.00      N710 C  
ATOM   4544  CG2 ILE B1565     189.890-414.420 244.145  1.00  0.00      N710 C  
ATOM   4545  CG1 ILE B1565     191.185-416.372 243.279  1.00  0.00      N710 C  
ATOM   4546  CD1 ILE B1565     192.028-416.774 244.578  1.00  0.00      N710 C  
ATOM   4547  C   ILE B1565     190.128-413.056 241.396  1.00  0.00      N710 C  
ATOM   4548  O   ILE B1565     190.973-412.475 240.819  1.00  0.00      N710 O  
ATOM   4549  N   SER B1566     188.936-412.452 241.823  1.00  0.00      N710 N  
ATOM   4550  CA  SER B1566     188.778-410.967 241.800  1.00  0.00      N710 C  
ATOM   4551  CB  SER B1566     188.040-410.452 240.525  1.00  0.00      N710 C  
ATOM   4552  OG  SER B1566     188.005-409.037 240.449  1.00  0.00      N710 O  
ATOM   4553  C   SER B1566     187.997-410.639 243.154  1.00  0.00      N710 C  
ATOM   4554  O   SER B1566     187.001-411.298 243.496  1.00  0.00      N710 O  
ATOM   4555  N   CYS B1567     188.496-409.626 243.915  1.00  0.00      N710 N  
ATOM   4556  CA  CYS B1567     187.734-409.249 245.124  1.00  0.00      N710 C  
ATOM   4557  CB  CYS B1567     188.684-409.008 246.351  1.00  0.00      N710 C  
ATOM   4558  SG  CYS B1567     189.545-410.481 247.028  1.00  0.00      N710 S  
ATOM   4559  C   CYS B1567     186.893-407.907 244.834  1.00  0.00      N710 C  
ATOM   4560  O   CYS B1567     187.230-407.142 243.939  1.00  0.00      N710 O  
ATOM   4561  N   SER B1568     185.794-407.664 245.609  1.00  0.00      N710 N  
ATOM   4562  CA  SER B1568     185.029-406.399 245.524  1.00  0.00      N710 C  
ATOM   4563  CB  SER B1568     183.708-406.585 244.574  1.00  0.00      N710 C  
ATOM   4564  OG  SER B1568     182.668-407.323 245.250  1.00  0.00      N710 O  
ATOM   4565  C   SER B1568     184.665-406.041 246.941  1.00  0.00      N710 C  
ATOM   4566  O   SER B1568     184.840-406.863 247.785  1.00  0.00      N710 O  
ATOM   4567  N   PRO B1569     184.217-404.827 247.300  1.00  0.00      N710 N  
ATOM   4568  CD  PRO B1569     184.153-403.703 246.327  1.00  0.00      N710 C  
ATOM   4569  CA  PRO B1569     184.094-404.437 248.668  1.00  0.00      N710 C  
ATOM   4570  CB  PRO B1569     183.411-403.099 248.646  1.00  0.00      N710 C  
ATOM   4571  CG  PRO B1569     183.898-402.478 247.250  1.00  0.00      N710 C  
ATOM   4572  C   PRO B1569     183.400-405.386 249.619  1.00  0.00      N710 C  
ATOM   4573  O   PRO B1569     183.972-405.734 250.632  1.00  0.00      N710 O  
ATOM   4574  N   LEU B1570     182.190-405.915 249.292  1.00  0.00      N710 N  
ATOM   4575  CA  LEU B1570     181.459-406.828 250.134  1.00  0.00      N710 C  
ATOM   4576  CB  LEU B1570     179.940-406.608 250.123  1.00  0.00      N710 C  
ATOM   4577  CG  LEU B1570     179.428-405.160 250.137  1.00  0.00      N710 C  
ATOM   4578  CD1 LEU B1570     177.847-405.086 250.147  1.00  0.00      N710 C  
ATOM   4579  CD2 LEU B1570     179.956-404.403 251.360  1.00  0.00      N710 C  
ATOM   4580  C   LEU B1570     181.796-408.246 249.935  1.00  0.00      N710 C  
ATOM   4581  O   LEU B1570     181.720-409.040 250.820  1.00  0.00      N710 O  
ATOM   4582  N   GLU B1571     182.252-408.636 248.694  1.00  0.00      N710 N  
ATOM   4583  CA  GLU B1571     182.432-410.053 248.357  1.00  0.00      N710 C  
ATOM   4584  CB  GLU B1571     181.101-410.506 247.773  1.00  0.00      N710 C  
ATOM   4585  CG  GLU B1571     180.991-411.842 247.001  1.00  0.00      N710 C  
ATOM   4586  CD  GLU B1571     179.517-412.257 246.782  1.00  0.00      N710 C  
ATOM   4587  OE1 GLU B1571     179.086-412.214 245.623  1.00  0.00      N710 O  
ATOM   4588  OE2 GLU B1571     178.749-412.478 247.748  1.00  0.00      N710 O  
ATOM   4589  C   GLU B1571     183.597-410.214 247.398  1.00  0.00      N710 C  
ATOM   4590  O   GLU B1571     183.694-409.514 246.408  1.00  0.00      N710 O  
ATOM   4591  N   CYS B1572     184.391-411.278 247.591  1.00  0.00      N710 N  
ATOM   4592  CA  CYS B1572     185.408-411.768 246.648  1.00  0.00      N710 C  
ATOM   4593  CB  CYS B1572     186.760-412.006 247.380  1.00  0.00      N710 C  
ATOM   4594  SG  CYS B1572     188.336-412.124 246.460  1.00  0.00      N710 S  
ATOM   4595  C   CYS B1572     184.909-413.103 246.038  1.00  0.00      N710 C  
ATOM   4596  O   CYS B1572     184.115-413.790 246.701  1.00  0.00      N710 O  
ATOM   4597  N   ARG B1573     185.401-413.435 244.815  1.00  0.00      N710 N  
ATOM   4598  CA  ARG B1573     184.920-414.479 243.984  1.00  0.00      N710 C  
ATOM   4599  CB  ARG B1573     183.796-413.944 243.020  1.00  0.00      N710 C  
ATOM   4600  CG  ARG B1573     182.588-413.320 243.748  1.00  0.00      N710 C  
ATOM   4601  CD  ARG B1573     181.450-412.834 242.819  1.00  0.00      N710 C  
ATOM   4602  NE  ARG B1573     180.762-414.065 242.254  1.00  0.00      N710 N  
ATOM   4603  CZ  ARG B1573     179.876-414.817 242.880  1.00  0.00      N710 C  
ATOM   4604  NH1 ARG B1573     179.286-414.517 244.004  1.00  0.00      N710 N  
ATOM   4605  NH2 ARG B1573     179.455-415.954 242.389  1.00  0.00      N710 N  
ATOM   4606  C   ARG B1573     185.889-415.213 243.157  1.00  0.00      N710 C  
ATOM   4607  O   ARG B1573     186.734-414.567 242.529  1.00  0.00      N710 O  
ATOM   4608  N   THR B1574     185.795-416.587 243.130  1.00  0.00      N710 N  
ATOM   4609  CA  THR B1574     186.696-417.520 242.396  1.00  0.00      N710 C  
ATOM   4610  CB  THR B1574     186.952-418.855 243.171  1.00  0.00      N710 C  
ATOM   4611  OG1 THR B1574     187.238-418.675 244.572  1.00  0.00      N710 O  
ATOM   4612  CG2 THR B1574     188.036-419.745 242.488  1.00  0.00      N710 C  
ATOM   4613  C   THR B1574     186.032-417.707 241.075  1.00  0.00      N710 C  
ATOM   4614  O   THR B1574     184.849-418.026 240.975  1.00  0.00      N710 O  
ATOM   4615  N   PHE B1575     186.734-417.454 239.939  1.00  0.00      N710 N  
ATOM   4616  CA  PHE B1575     186.255-417.587 238.582  1.00  0.00      N710 C  
ATOM   4617  CB  PHE B1575     186.617-416.321 237.786  1.00  0.00      N710 C  
ATOM   4618  CG  PHE B1575     185.686-415.204 238.226  1.00  0.00      N710 C  
ATOM   4619  CD1 PHE B1575     185.911-414.386 239.307  1.00  0.00      N710 C  
ATOM   4620  CE1 PHE B1575     185.049-413.310 239.556  1.00  0.00      N710 C  
ATOM   4621  CZ  PHE B1575     183.840-413.214 238.857  1.00  0.00      N710 C  
ATOM   4622  CD2 PHE B1575     184.501-414.979 237.392  1.00  0.00      N710 C  
ATOM   4623  CE2 PHE B1575     183.593-413.997 237.767  1.00  0.00      N710 C  
ATOM   4624  C   PHE B1575     186.881-418.773 237.977  1.00  0.00      N710 C  
ATOM   4625  O   PHE B1575     188.117-418.801 237.921  1.00  0.00      N710 O  
ATOM   4626  N   PHE B1576     186.031-419.774 237.699  1.00  0.00      N710 N  
ATOM   4627  CA  PHE B1576     186.673-421.037 237.300  1.00  0.00      N710 C  
ATOM   4628  CB  PHE B1576     186.620-422.012 238.500  1.00  0.00      N710 C  
ATOM   4629  CG  PHE B1576     185.229-422.493 238.847  1.00  0.00      N710 C  
ATOM   4630  CD1 PHE B1576     184.436-421.758 239.724  1.00  0.00      N710 C  
ATOM   4631  CE1 PHE B1576     183.135-422.134 240.113  1.00  0.00      N710 C  
ATOM   4632  CZ  PHE B1576     182.653-423.337 239.575  1.00  0.00      N710 C  
ATOM   4633  CD2 PHE B1576     184.710-423.704 238.359  1.00  0.00      N710 C  
ATOM   4634  CE2 PHE B1576     183.458-424.106 238.684  1.00  0.00      N710 C  
ATOM   4635  C   PHE B1576     185.979-421.518 235.995  1.00  0.00      N710 C  
ATOM   4636  O   PHE B1576     184.927-421.082 235.574  1.00  0.00      N710 O  
ATOM   4637  N   LEU B1577     186.808-422.290 235.194  1.00  0.00      N710 N  
ATOM   4638  CA  LEU B1577     186.304-422.887 233.934  1.00  0.00      N710 C  
ATOM   4639  CB  LEU B1577     187.016-422.581 232.643  1.00  0.00      N710 C  
ATOM   4640  CG  LEU B1577     187.080-421.043 232.209  1.00  0.00      N710 C  
ATOM   4641  CD1 LEU B1577     188.234-420.398 233.019  1.00  0.00      N710 C  
ATOM   4642  CD2 LEU B1577     187.348-420.885 230.735  1.00  0.00      N710 C  
ATOM   4643  C   LEU B1577     186.242-424.404 234.007  1.00  0.00      N710 C  
ATOM   4644  O   LEU B1577     187.005-425.121 234.612  1.00  0.00      N710 O  
ATOM   4645  N   THR B1578     185.094-424.826 233.503  1.00  0.00      N710 N  
ATOM   4646  CA  THR B1578     184.619-426.191 233.635  1.00  0.00      N710 C  
ATOM   4647  CB  THR B1578     183.660-426.331 234.814  1.00  0.00      N710 C  
ATOM   4648  OG1 THR B1578     183.091-427.657 234.908  1.00  0.00      N710 O  
ATOM   4649  CG2 THR B1578     182.573-425.229 234.827  1.00  0.00      N710 C  
ATOM   4650  C   THR B1578     183.959-426.617 232.360  1.00  0.00      N710 C  
ATOM   4651  O   THR B1578     183.608-425.750 231.549  1.00  0.00      N710 O  
ATOM   4652  N   GLN B1579     183.804-427.937 232.128  1.00  0.00      N710 N  
ATOM   4653  CA  GLN B1579     182.870-428.342 231.090  1.00  0.00      N710 C  
ATOM   4654  CB  GLN B1579     183.418-429.490 230.183  1.00  0.00      N710 C  
ATOM   4655  CG  GLN B1579     184.803-429.256 229.449  1.00  0.00      N710 C  
ATOM   4656  CD  GLN B1579     185.970-429.123 230.335  1.00  0.00      N710 C  
ATOM   4657  OE1 GLN B1579     186.551-428.021 230.453  1.00  0.00      N710 O  
ATOM   4658  NE2 GLN B1579     186.411-430.184 231.083  1.00  0.00      N710 N  
ATOM   4659  C   GLN B1579     181.519-428.728 231.673  1.00  0.00      N710 C  
ATOM   4660  O   GLN B1579     180.708-429.358 230.983  1.00  0.00      N710 O  
ATOM   4661  N   GLY B1580     181.123-428.395 232.905  1.00  0.00      N710 N  
ATOM   4662  CA  GLY B1580     179.773-428.416 233.367  1.00  0.00      N710 C  
ATOM   4663  C   GLY B1580     179.248-429.764 233.759  1.00  0.00      N710 C  
ATOM   4664  O   GLY B1580     178.082-429.950 233.764  1.00  0.00      N710 O  
ATOM   4665  N   ALA B1581     180.160-430.727 233.925  1.00  0.00      N710 N  
ATOM   4666  CA  ALA B1581     179.898-432.041 234.448  1.00  0.00      N710 C  
ATOM   4667  CB  ALA B1581     180.304-433.227 233.513  1.00  0.00      N710 C  
ATOM   4668  C   ALA B1581     180.684-432.067 235.684  1.00  0.00      N710 C  
ATOM   4669  O   ALA B1581     181.644-431.381 235.872  1.00  0.00      N710 O  
ATOM   4670  N   LEU B1582     180.174-432.970 236.629  1.00  0.00      N710 N  
ATOM   4671  CA  LEU B1582     180.876-433.029 237.966  1.00  0.00      N710 C  
ATOM   4672  CB  LEU B1582     179.838-433.276 239.146  1.00  0.00      N710 C  
ATOM   4673  CG  LEU B1582     179.112-432.041 239.640  1.00  0.00      N710 C  
ATOM   4674  CD1 LEU B1582     178.201-431.392 238.568  1.00  0.00      N710 C  
ATOM   4675  CD2 LEU B1582     178.407-432.306 240.904  1.00  0.00      N710 C  
ATOM   4676  C   LEU B1582     182.027-434.008 238.050  1.00  0.00      N710 C  
ATOM   4677  O   LEU B1582     182.139-434.973 237.302  1.00  0.00      N710 O  
ATOM   4678  N   LEU B1583     182.878-433.848 239.029  1.00  0.00      N710 N  
ATOM   4679  CA  LEU B1583     183.894-434.847 239.412  1.00  0.00      N710 C  
ATOM   4680  CB  LEU B1583     184.539-434.088 240.629  1.00  0.00      N710 C  
ATOM   4681  CG  LEU B1583     185.732-434.858 241.344  1.00  0.00      N710 C  
ATOM   4682  CD1 LEU B1583     187.014-434.546 240.627  1.00  0.00      N710 C  
ATOM   4683  CD2 LEU B1583     185.917-434.395 242.769  1.00  0.00      N710 C  
ATOM   4684  C   LEU B1583     183.200-436.237 239.675  1.00  0.00      N710 C  
ATOM   4685  O   LEU B1583     182.295-436.401 240.384  1.00  0.00      N710 O  
ATOM   4686  N   ASN B1584     183.564-437.215 238.803  1.00  0.00      N710 N  
ATOM   4687  CA  ASN B1584     183.348-438.672 238.843  1.00  0.00      N710 C  
ATOM   4688  CB  ASN B1584     182.923-439.389 240.170  1.00  0.00      N710 C  
ATOM   4689  CG  ASN B1584     184.121-439.199 241.162  1.00  0.00      N710 C  
ATOM   4690  OD1 ASN B1584     185.257-438.865 240.852  1.00  0.00      N710 O  
ATOM   4691  ND2 ASN B1584     183.701-439.415 242.428  1.00  0.00      N710 N  
ATOM   4692  C   ASN B1584     182.405-439.055 237.764  1.00  0.00      N710 C  
ATOM   4693  O   ASN B1584     182.316-440.210 237.359  1.00  0.00      N710 O  
ATOM   4694  N   ASP B1585     181.714-438.061 237.199  1.00  0.00      N710 N  
ATOM   4695  CA  ASP B1585     180.698-438.157 236.170  1.00  0.00      N710 C  
ATOM   4696  CB  ASP B1585     180.000-436.826 235.926  1.00  0.00      N710 C  
ATOM   4697  CG  ASP B1585     178.683-437.051 235.219  1.00  0.00      N710 C  
ATOM   4698  OD1 ASP B1585     178.228-438.218 235.212  1.00  0.00      N710 O  
ATOM   4699  OD2 ASP B1585     178.069-436.053 234.701  1.00  0.00      N710 O  
ATOM   4700  C   ASP B1585     181.213-438.743 234.832  1.00  0.00      N710 C  
ATOM   4701  O   ASP B1585     182.307-438.443 234.392  1.00  0.00      N710 O  
ATOM   4702  N   LYS B1586     180.398-439.573 234.133  1.00  0.00      N710 N  
ATOM   4703  CA  LYS B1586     180.822-440.290 232.920  1.00  0.00      N710 C  
ATOM   4704  CB  LYS B1586     179.738-441.305 232.598  1.00  0.00      N710 C  
ATOM   4705  CG  LYS B1586     179.550-442.352 233.751  1.00  0.00      N710 C  
ATOM   4706  CD  LYS B1586     180.866-443.002 234.179  1.00  0.00      N710 C  
ATOM   4707  CE  LYS B1586     181.670-443.784 233.048  1.00  0.00      N710 C  
ATOM   4708  NZ  LYS B1586     183.107-443.721 233.485  1.00  0.00      N710 N  
ATOM   4709  C   LYS B1586     180.934-439.342 231.705  1.00  0.00      N710 C  
ATOM   4710  O   LYS B1586     181.623-439.660 230.746  1.00  0.00      N710 O  
ATOM   4711  N   HIS B1587     180.399-438.171 231.775  1.00  0.00      N710 N  
ATOM   4712  CA  HIS B1587     180.636-437.112 230.773  1.00  0.00      N710 C  
ATOM   4713  CB  HIS B1587     179.919-435.806 231.146  1.00  0.00      N710 C  
ATOM   4714  ND1 HIS B1587     177.511-435.682 231.936  1.00  0.00      N710 N  
ATOM   4715  CG  HIS B1587     178.457-435.840 230.949  1.00  0.00      N710 C  
ATOM   4716  CE1 HIS B1587     176.313-435.679 231.302  1.00  0.00      N710 C  
ATOM   4717  NE2 HIS B1587     176.457-435.782 229.956  1.00  0.00      N710 N  
ATOM   4718  CD2 HIS B1587     177.833-435.852 229.755  1.00  0.00      N710 C  
ATOM   4719  C   HIS B1587     182.046-436.805 230.342  1.00  0.00      N710 C  
ATOM   4720  O   HIS B1587     182.908-436.644 231.182  1.00  0.00      N710 O  
ATOM   4721  N   SER B1588     182.352-436.778 229.031  1.00  0.00      N710 N  
ATOM   4722  CA  SER B1588     183.657-436.802 228.440  1.00  0.00      N710 C  
ATOM   4723  CB  SER B1588     183.887-438.262 227.837  1.00  0.00      N710 C  
ATOM   4724  OG  SER B1588     185.274-438.411 227.411  1.00  0.00      N710 O  
ATOM   4725  C   SER B1588     184.068-435.871 227.382  1.00  0.00      N710 C  
ATOM   4726  O   SER B1588     185.250-435.607 227.055  1.00  0.00      N710 O  
ATOM   4727  N   ASN B1589     183.160-435.248 226.575  1.00  0.00      N710 N  
ATOM   4728  CA  ASN B1589     183.514-434.366 225.496  1.00  0.00      N710 C  
ATOM   4729  CB  ASN B1589     182.310-434.000 224.565  1.00  0.00      N710 C  
ATOM   4730  CG  ASN B1589     181.787-435.217 223.820  1.00  0.00      N710 C  
ATOM   4731  OD1 ASN B1589     182.451-436.296 223.690  1.00  0.00      N710 O  
ATOM   4732  ND2 ASN B1589     180.616-435.118 223.222  1.00  0.00      N710 N  
ATOM   4733  C   ASN B1589     184.246-433.041 226.029  1.00  0.00      N710 C  
ATOM   4734  O   ASN B1589     183.831-432.365 226.977  1.00  0.00      N710 O  
ATOM   4735  N   GLY B1590     185.444-432.756 225.423  1.00  0.00      N710 N  
ATOM   4736  CA  GLY B1590     186.149-431.514 225.644  1.00  0.00      N710 C  
ATOM   4737  C   GLY B1590     187.240-431.509 226.623  1.00  0.00      N710 C  
ATOM   4738  O   GLY B1590     187.821-430.477 226.988  1.00  0.00      N710 O  
ATOM   4739  N   THR B1591     187.641-432.664 227.145  1.00  0.00      N710 N  
ATOM   4740  CA  THR B1591     188.613-432.877 228.237  1.00  0.00      N710 C  
ATOM   4741  CB  THR B1591     188.742-434.354 228.548  1.00  0.00      N710 C  
ATOM   4742  OG1 THR B1591     187.427-434.792 228.832  1.00  0.00      N710 O  
ATOM   4743  CG2 THR B1591     189.737-434.708 229.658  1.00  0.00      N710 C  
ATOM   4744  C   THR B1591     189.987-432.294 227.901  1.00  0.00      N710 C  
ATOM   4745  O   THR B1591     190.429-431.361 228.524  1.00  0.00      N710 O  
ATOM   4746  N   ILE B1592     190.650-432.682 226.775  1.00  0.00      N710 N  
ATOM   4747  CA  ILE B1592     192.036-432.381 226.577  1.00  0.00      N710 C  
ATOM   4748  CB  ILE B1592     192.865-433.578 226.107  1.00  0.00      N710 C  
ATOM   4749  CG2 ILE B1592     194.350-433.159 225.886  1.00  0.00      N710 C  
ATOM   4750  CG1 ILE B1592     192.805-434.828 227.077  1.00  0.00      N710 C  
ATOM   4751  CD1 ILE B1592     193.259-434.316 228.486  1.00  0.00      N710 C  
ATOM   4752  C   ILE B1592     192.066-431.327 225.494  1.00  0.00      N710 C  
ATOM   4753  O   ILE B1592     192.854-430.385 225.588  1.00  0.00      N710 O  
ATOM   4754  N   LYS B1593     191.238-431.498 224.451  1.00  0.00      N710 N  
ATOM   4755  CA  LYS B1593     191.122-430.736 223.189  1.00  0.00      N710 C  
ATOM   4756  CB  LYS B1593     189.687-431.026 222.526  1.00  0.00      N710 C  
ATOM   4757  CG  LYS B1593     189.360-430.389 221.173  1.00  0.00      N710 C  
ATOM   4758  CD  LYS B1593     188.214-431.076 220.403  1.00  0.00      N710 C  
ATOM   4759  CE  LYS B1593     188.388-432.514 219.954  1.00  0.00      N710 C  
ATOM   4760  NZ  LYS B1593     187.673-432.761 218.734  1.00  0.00      N710 N  
ATOM   4761  C   LYS B1593     190.966-429.201 223.494  1.00  0.00      N710 C  
ATOM   4762  O   LYS B1593     190.251-428.731 224.423  1.00  0.00      N710 O  
ATOM   4763  N   ASP B1594     191.691-428.432 222.723  1.00  0.00      N710 N  
ATOM   4764  CA  ASP B1594     191.604-426.997 222.686  1.00  0.00      N710 C  
ATOM   4765  CB  ASP B1594     192.710-426.362 221.720  1.00  0.00      N710 C  
ATOM   4766  CG  ASP B1594     194.145-426.661 222.146  1.00  0.00      N710 C  
ATOM   4767  OD1 ASP B1594     195.090-426.423 221.366  1.00  0.00      N710 O  
ATOM   4768  OD2 ASP B1594     194.342-427.145 223.292  1.00  0.00      N710 O  
ATOM   4769  C   ASP B1594     190.198-426.326 222.264  1.00  0.00      N710 C  
ATOM   4770  O   ASP B1594     189.513-426.861 221.414  1.00  0.00      N710 O  
ATOM   4771  N   ARG B1595     189.843-425.213 222.910  1.00  0.00      N710 N  
ATOM   4772  CA  ARG B1595     188.696-424.326 222.708  1.00  0.00      N710 C  
ATOM   4773  CB  ARG B1595     188.967-423.330 221.548  1.00  0.00      N710 C  
ATOM   4774  CG  ARG B1595     190.244-422.522 221.874  1.00  0.00      N710 C  
ATOM   4775  CD  ARG B1595     190.550-421.337 220.895  1.00  0.00      N710 C  
ATOM   4776  NE  ARG B1595     190.923-421.818 219.553  1.00  0.00      N710 N  
ATOM   4777  CZ  ARG B1595     191.972-422.533 219.200  1.00  0.00      N710 C  
ATOM   4778  NH1 ARG B1595     192.895-422.735 220.113  1.00  0.00      N710 N  
ATOM   4779  NH2 ARG B1595     191.999-423.051 218.027  1.00  0.00      N710 N  
ATOM   4780  C   ARG B1595     187.316-425.037 222.551  1.00  0.00      N710 C  
ATOM   4781  O   ARG B1595     186.724-424.841 221.455  1.00  0.00      N710 O  
ATOM   4782  N   SER B1596     186.844-425.764 223.582  1.00  0.00      N710 N  
ATOM   4783  CA  SER B1596     185.635-426.565 223.538  1.00  0.00      N710 C  
ATOM   4784  CB  SER B1596     185.686-427.424 224.872  1.00  0.00      N710 C  
ATOM   4785  OG  SER B1596     184.653-428.398 224.829  1.00  0.00      N710 O  
ATOM   4786  C   SER B1596     184.417-425.699 223.588  1.00  0.00      N710 C  
ATOM   4787  O   SER B1596     184.284-424.736 224.353  1.00  0.00      N710 O  
ATOM   4788  N   PRO B1597     183.293-425.951 222.893  1.00  0.00      N710 N  
ATOM   4789  CD  PRO B1597     183.106-426.993 221.808  1.00  0.00      N710 C  
ATOM   4790  CA  PRO B1597     182.072-425.175 223.065  1.00  0.00      N710 C  
ATOM   4791  CB  PRO B1597     181.097-425.641 221.928  1.00  0.00      N710 C  
ATOM   4792  CG  PRO B1597     181.568-427.046 221.610  1.00  0.00      N710 C  
ATOM   4793  C   PRO B1597     181.438-425.579 224.355  1.00  0.00      N710 C  
ATOM   4794  O   PRO B1597     180.675-424.783 224.965  1.00  0.00      N710 O  
ATOM   4795  N   TYR B1598     181.782-426.751 224.933  1.00  0.00      N710 N  
ATOM   4796  CA  TYR B1598     181.199-427.136 226.229  1.00  0.00      N710 C  
ATOM   4797  CB  TYR B1598     181.616-428.550 226.716  1.00  0.00      N710 C  
ATOM   4798  CG  TYR B1598     180.903-429.588 225.876  1.00  0.00      N710 C  
ATOM   4799  CD1 TYR B1598     181.393-429.914 224.574  1.00  0.00      N710 C  
ATOM   4800  CE1 TYR B1598     180.783-430.942 223.763  1.00  0.00      N710 C  
ATOM   4801  CZ  TYR B1598     179.759-431.623 224.377  1.00  0.00      N710 C  
ATOM   4802  OH  TYR B1598     178.980-432.506 223.528  1.00  0.00      N710 O  
ATOM   4803  CD2 TYR B1598     179.910-430.379 226.440  1.00  0.00      N710 C  
ATOM   4804  CE2 TYR B1598     179.317-431.438 225.695  1.00  0.00      N710 C  
ATOM   4805  C   TYR B1598     181.689-426.236 227.368  1.00  0.00      N710 C  
ATOM   4806  O   TYR B1598     181.042-425.980 228.350  1.00  0.00      N710 O  
ATOM   4807  N   ARG B1599     182.952-425.676 227.223  1.00  0.00      N710 N  
ATOM   4808  CA  ARG B1599     183.535-424.966 228.369  1.00  0.00      N710 C  
ATOM   4809  CB  ARG B1599     184.971-424.460 228.006  1.00  0.00      N710 C  
ATOM   4810  CG  ARG B1599     186.065-424.423 229.156  1.00  0.00      N710 C  
ATOM   4811  CD  ARG B1599     187.454-424.292 228.614  1.00  0.00      N710 C  
ATOM   4812  NE  ARG B1599     188.432-424.522 229.752  1.00  0.00      N710 N  
ATOM   4813  CZ  ARG B1599     189.465-423.769 229.997  1.00  0.00      N710 C  
ATOM   4814  NH1 ARG B1599     189.942-422.967 229.057  1.00  0.00      N710 N  
ATOM   4815  NH2 ARG B1599     190.140-423.748 231.138  1.00  0.00      N710 N  
ATOM   4816  C   ARG B1599     182.806-423.729 228.846  1.00  0.00      N710 C  
ATOM   4817  O   ARG B1599     182.282-422.920 228.066  1.00  0.00      N710 O  
ATOM   4818  N   THR B1600     182.591-423.608 230.156  1.00  0.00      N710 N  
ATOM   4819  CA  THR B1600     181.610-422.700 230.794  1.00  0.00      N710 C  
ATOM   4820  CB  THR B1600     180.419-423.357 231.347  1.00  0.00      N710 C  
ATOM   4821  OG1 THR B1600     179.661-423.858 230.260  1.00  0.00      N710 O  
ATOM   4822  CG2 THR B1600     179.541-422.367 232.062  1.00  0.00      N710 C  
ATOM   4823  C   THR B1600     182.321-421.953 231.906  1.00  0.00      N710 C  
ATOM   4824  O   THR B1600     182.812-422.621 232.832  1.00  0.00      N710 O  
ATOM   4825  N   LEU B1601     182.315-420.594 231.900  1.00  0.00      N710 N  
ATOM   4826  CA  LEU B1601     182.855-419.859 232.946  1.00  0.00      N710 C  
ATOM   4827  CB  LEU B1601     183.203-418.390 232.544  1.00  0.00      N710 C  
ATOM   4828  CG  LEU B1601     183.837-417.550 233.655  1.00  0.00      N710 C  
ATOM   4829  CD1 LEU B1601     185.279-417.907 234.067  1.00  0.00      N710 C  
ATOM   4830  CD2 LEU B1601     184.060-416.083 233.202  1.00  0.00      N710 C  
ATOM   4831  C   LEU B1601     181.824-419.941 234.123  1.00  0.00      N710 C  
ATOM   4832  O   LEU B1601     180.581-419.714 233.905  1.00  0.00      N710 O  
ATOM   4833  N   MET B1602     182.277-420.157 235.410  1.00  0.00      N710 N  
ATOM   4834  CA  MET B1602     181.478-419.988 236.618  1.00  0.00      N710 C  
ATOM   4835  CB  MET B1602     180.718-421.230 237.212  1.00  0.00      N710 C  
ATOM   4836  CG  MET B1602     179.712-421.986 236.223  1.00  0.00      N710 C  
ATOM   4837  SD  MET B1602     179.026-423.578 236.776  1.00  0.00      N710 S  
ATOM   4838  CE  MET B1602     177.348-423.040 237.386  1.00  0.00      N710 C  
ATOM   4839  C   MET B1602     182.159-419.284 237.696  1.00  0.00      N710 C  
ATOM   4840  O   MET B1602     183.370-419.165 237.710  1.00  0.00      N710 O  
ATOM   4841  N   SER B1603     181.442-418.673 238.654  1.00  0.00      N710 N  
ATOM   4842  CA  SER B1603     181.982-418.133 239.821  1.00  0.00      N710 C  
ATOM   4843  CB  SER B1603     182.142-416.552 239.968  1.00  0.00      N710 C  
ATOM   4844  OG  SER B1603     180.862-415.929 239.889  1.00  0.00      N710 O  
ATOM   4845  C   SER B1603     181.284-418.524 241.076  1.00  0.00      N710 C  
ATOM   4846  O   SER B1603     180.093-418.871 241.161  1.00  0.00      N710 O  
ATOM   4847  N   CYS B1604     181.983-418.456 242.240  1.00  0.00      N710 N  
ATOM   4848  CA  CYS B1604     181.513-418.731 243.575  1.00  0.00      N710 C  
ATOM   4849  CB  CYS B1604     182.057-420.125 243.966  1.00  0.00      N710 C  
ATOM   4850  SG  CYS B1604     181.845-420.611 245.729  1.00  0.00      N710 S  
ATOM   4851  C   CYS B1604     182.184-417.719 244.537  1.00  0.00      N710 C  
ATOM   4852  O   CYS B1604     183.359-417.504 244.276  1.00  0.00      N710 O  
ATOM   4853  N   PRO B1605     181.495-417.222 245.563  1.00  0.00      N710 N  
ATOM   4854  CD  PRO B1605     180.093-417.410 245.879  1.00  0.00      N710 C  
ATOM   4855  CA  PRO B1605     182.272-416.694 246.687  1.00  0.00      N710 C  
ATOM   4856  CB  PRO B1605     181.220-416.648 247.807  1.00  0.00      N710 C  
ATOM   4857  CG  PRO B1605     179.911-416.518 247.065  1.00  0.00      N710 C  
ATOM   4858  C   PRO B1605     183.563-417.252 247.141  1.00  0.00      N710 C  
ATOM   4859  O   PRO B1605     183.794-418.444 247.211  1.00  0.00      N710 O  
ATOM   4860  N   ILE B1606     184.478-416.416 247.541  1.00  0.00      N710 N  
ATOM   4861  CA  ILE B1606     185.760-416.831 248.070  1.00  0.00      N710 C  
ATOM   4862  CB  ILE B1606     186.661-415.654 248.397  1.00  0.00      N710 C  
ATOM   4863  CG2 ILE B1606     186.099-414.920 249.605  1.00  0.00      N710 C  
ATOM   4864  CG1 ILE B1606     188.070-416.090 248.601  1.00  0.00      N710 C  
ATOM   4865  CD1 ILE B1606     188.729-416.630 247.319  1.00  0.00      N710 C  
ATOM   4866  C   ILE B1606     185.817-417.860 249.163  1.00  0.00      N710 C  
ATOM   4867  O   ILE B1606     185.172-417.777 250.205  1.00  0.00      N710 O  
ATOM   4868  N   GLY B1607     186.643-418.978 249.008  1.00  0.00      N710 N  
ATOM   4869  CA  GLY B1607     186.918-420.040 249.951  1.00  0.00      N710 C  
ATOM   4870  C   GLY B1607     185.727-420.877 250.273  1.00  0.00      N710 C  
ATOM   4871  O   GLY B1607     185.718-421.686 251.179  1.00  0.00      N710 O  
ATOM   4872  N   GLU B1608     184.685-420.707 249.413  1.00  0.00      N710 N  
ATOM   4873  CA  GLU B1608     183.470-421.541 249.236  1.00  0.00      N710 C  
ATOM   4874  CB  GLU B1608     182.181-420.776 249.266  1.00  0.00      N710 C  
ATOM   4875  CG  GLU B1608     182.101-420.263 250.670  1.00  0.00      N710 C  
ATOM   4876  CD  GLU B1608     180.831-419.359 250.849  1.00  0.00      N710 C  
ATOM   4877  OE1 GLU B1608     179.715-419.870 250.961  1.00  0.00      N710 O  
ATOM   4878  OE2 GLU B1608     181.000-418.140 251.013  1.00  0.00      N710 O  
ATOM   4879  C   GLU B1608     183.719-422.529 248.076  1.00  0.00      N710 C  
ATOM   4880  O   GLU B1608     184.261-422.128 247.070  1.00  0.00      N710 O  
ATOM   4881  N   VAL B1609     183.428-423.835 248.371  1.00  0.00      N710 N  
ATOM   4882  CA  VAL B1609     183.701-424.916 247.480  1.00  0.00      N710 C  
ATOM   4883  CB  VAL B1609     183.370-426.242 248.113  1.00  0.00      N710 C  
ATOM   4884  CG1 VAL B1609     183.427-427.426 247.083  1.00  0.00      N710 C  
ATOM   4885  CG2 VAL B1609     184.340-426.391 249.334  1.00  0.00      N710 C  
ATOM   4886  C   VAL B1609     183.044-424.680 246.095  1.00  0.00      N710 C  
ATOM   4887  O   VAL B1609     181.889-424.306 246.031  1.00  0.00      N710 O  
ATOM   4888  N   PRO B1610     183.655-424.891 244.914  1.00  0.00      N710 N  
ATOM   4889  CD  PRO B1610     185.077-425.159 244.867  1.00  0.00      N710 C  
ATOM   4890  CA  PRO B1610     183.071-424.664 243.626  1.00  0.00      N710 C  
ATOM   4891  CB  PRO B1610     184.255-424.780 242.731  1.00  0.00      N710 C  
ATOM   4892  CG  PRO B1610     185.504-424.384 243.621  1.00  0.00      N710 C  
ATOM   4893  C   PRO B1610     181.913-425.587 243.228  1.00  0.00      N710 C  
ATOM   4894  O   PRO B1610     181.943-426.050 242.096  1.00  0.00      N710 O  
ATOM   4895  N   SER B1611     180.976-425.914 244.149  1.00  0.00      N710 N  
ATOM   4896  CA  SER B1611     179.875-426.811 244.000  1.00  0.00      N710 C  
ATOM   4897  CB  SER B1611     179.118-426.983 245.365  1.00  0.00      N710 C  
ATOM   4898  OG  SER B1611     178.068-427.959 245.330  1.00  0.00      N710 O  
ATOM   4899  C   SER B1611     178.906-426.099 243.065  1.00  0.00      N710 C  
ATOM   4900  O   SER B1611     178.838-424.855 243.002  1.00  0.00      N710 O  
ATOM   4901  N   PRO B1612     177.989-426.784 242.295  1.00  0.00      N710 N  
ATOM   4902  CD  PRO B1612     178.071-428.229 242.055  1.00  0.00      N710 C  
ATOM   4903  CA  PRO B1612     176.954-426.153 241.518  1.00  0.00      N710 C  
ATOM   4904  CB  PRO B1612     176.207-427.300 240.788  1.00  0.00      N710 C  
ATOM   4905  CG  PRO B1612     177.268-428.453 240.815  1.00  0.00      N710 C  
ATOM   4906  C   PRO B1612     175.944-425.365 242.304  1.00  0.00      N710 C  
ATOM   4907  O   PRO B1612     175.289-424.521 241.683  1.00  0.00      N710 O  
ATOM   4908  N   TYR B1613     175.692-425.795 243.529  1.00  0.00      N710 N  
ATOM   4909  CA  TYR B1613     174.784-425.113 244.344  1.00  0.00      N710 C  
ATOM   4910  CB  TYR B1613     174.327-426.090 245.458  1.00  0.00      N710 C  
ATOM   4911  CG  TYR B1613     174.112-427.503 244.915  1.00  0.00      N710 C  
ATOM   4912  CD1 TYR B1613     173.239-427.838 243.847  1.00  0.00      N710 C  
ATOM   4913  CE1 TYR B1613     173.089-429.159 243.440  1.00  0.00      N710 C  
ATOM   4914  CZ  TYR B1613     173.750-430.201 244.141  1.00  0.00      N710 C  
ATOM   4915  OH  TYR B1613     173.640-431.563 243.677  1.00  0.00      N710 O  
ATOM   4916  CD2 TYR B1613     174.734-428.567 245.612  1.00  0.00      N710 C  
ATOM   4917  CE2 TYR B1613     174.546-429.873 245.227  1.00  0.00      N710 C  
ATOM   4918  C   TYR B1613     175.387-423.857 244.905  1.00  0.00      N710 C  
ATOM   4919  O   TYR B1613     174.805-422.791 244.948  1.00  0.00      N710 O  
ATOM   4920  N   ASN B1614     176.708-423.769 245.173  1.00  0.00      N710 N  
ATOM   4921  CA  ASN B1614     177.517-422.568 245.459  1.00  0.00      N710 C  
ATOM   4922  CB  ASN B1614     178.891-422.816 246.148  1.00  0.00      N710 C  
ATOM   4923  CG  ASN B1614     178.699-423.584 247.511  1.00  0.00      N710 C  
ATOM   4924  OD1 ASN B1614     177.532-423.824 247.908  1.00  0.00      N710 O  
ATOM   4925  ND2 ASN B1614     179.815-423.905 248.172  1.00  0.00      N710 N  
ATOM   4926  C   ASN B1614     177.644-421.638 244.255  1.00  0.00      N710 C  
ATOM   4927  O   ASN B1614     177.517-420.447 244.347  1.00  0.00      N710 O  
ATOM   4928  N   SER B1615     177.843-422.178 243.055  1.00  0.00      N710 N  
ATOM   4929  CA  SER B1615     178.347-421.472 241.924  1.00  0.00      N710 C  
ATOM   4930  CB  SER B1615     179.235-422.327 240.925  1.00  0.00      N710 C  
ATOM   4931  OG  SER B1615     180.292-422.933 241.672  1.00  0.00      N710 O  
ATOM   4932  C   SER B1615     177.248-420.896 240.984  1.00  0.00      N710 C  
ATOM   4933  O   SER B1615     176.154-421.465 240.907  1.00  0.00      N710 O  
ATOM   4934  N   ARG B1616     177.512-419.837 240.200  1.00  0.00      N710 N  
ATOM   4935  CA  ARG B1616     176.528-419.378 239.229  1.00  0.00      N710 C  
ATOM   4936  CB  ARG B1616     175.874-417.996 239.560  1.00  0.00      N710 C  
ATOM   4937  CG  ARG B1616     176.803-416.829 239.944  1.00  0.00      N710 C
[truncated: 11,328,095 more chars]
