# Supplementary material for: Breathing and Tilting: Mesoscale Simulations Illuminate Influenza Glycoprotein Vulnerabilities
Source: ACS Cent Sci. 2022 Dec 8;8(12):1646–63. doi: 10.1021/acscentsci.2c00981 (PMC9801513; doi:10.1021/acscentsci.2c00981)
Supplement: Supplementary file 13 — oc2c00981_si_014.zip [file oc2c00981_si_014.zip › na_head_tilting_msm/2009g_macrostate1_microstate240.pdb]

REMARK   1 CREATED WITH MDTraj 1.9.4, 2022-10-07
CRYST1 1141.960 1193.810 1154.892  90.00  90.00  90.00 P 1           1 
MODEL        0
ATOM      1  N   MET A 506     376.050 -34.459 -60.287  1.00  0.00      N709 N  
ATOM      2  CA  MET A 506     376.629 -33.161 -59.818  1.00  0.00      N709 C  
ATOM      3  CB  MET A 506     375.631 -31.967 -60.039  1.00  0.00      N709 C  
ATOM      4  CG  MET A 506     375.344 -31.524 -61.463  1.00  0.00      N709 C  
ATOM      5  SD  MET A 506     376.827 -30.998 -62.509  1.00  0.00      N709 S  
ATOM      6  CE  MET A 506     376.158 -31.655 -64.043  1.00  0.00      N709 C  
ATOM      7  C   MET A 506     377.206 -33.148 -58.400  1.00  0.00      N709 C  
ATOM      8  O   MET A 506     378.385 -33.433 -58.179  1.00  0.00      N709 O  
ATOM      9  N   ASN A 507     376.438 -32.687 -57.342  1.00  0.00      N709 N  
ATOM     10  CA  ASN A 507     377.033 -32.595 -56.027  1.00  0.00      N709 C  
ATOM     11  CB  ASN A 507     376.167 -31.746 -55.068  1.00  0.00      N709 C  
ATOM     12  CG  ASN A 507     375.880 -30.349 -55.517  1.00  0.00      N709 C  
ATOM     13  OD1 ASN A 507     376.670 -29.423 -55.295  1.00  0.00      N709 O  
ATOM     14  ND2 ASN A 507     374.718 -30.159 -56.204  1.00  0.00      N709 N  
ATOM     15  C   ASN A 507     377.460 -33.885 -55.299  1.00  0.00      N709 C  
ATOM     16  O   ASN A 507     376.685 -34.830 -55.414  1.00  0.00      N709 O  
ATOM     17  N   PRO A 508     378.600 -33.977 -54.609  1.00  0.00      N709 N  
ATOM     18  CD  PRO A 508     379.499 -32.819 -54.414  1.00  0.00      N709 C  
ATOM     19  CA  PRO A 508     378.879 -35.126 -53.698  1.00  0.00      N709 C  
ATOM     20  CB  PRO A 508     380.247 -34.625 -53.143  1.00  0.00      N709 C  
ATOM     21  CG  PRO A 508     380.304 -33.147 -53.107  1.00  0.00      N709 C  
ATOM     22  C   PRO A 508     378.955 -36.550 -54.251  1.00  0.00      N709 C  
ATOM     23  O   PRO A 508     379.861 -37.021 -54.927  1.00  0.00      N709 O  
ATOM     24  N   ASN A 509     378.042 -37.411 -53.835  1.00  0.00      N709 N  
ATOM     25  CA  ASN A 509     378.003 -38.853 -54.250  1.00  0.00      N709 C  
ATOM     26  CB  ASN A 509     376.802 -39.571 -53.522  1.00  0.00      N709 C  
ATOM     27  CG  ASN A 509     376.679 -41.066 -53.896  1.00  0.00      N709 C  
ATOM     28  OD1 ASN A 509     377.412 -41.636 -54.678  1.00  0.00      N709 O  
ATOM     29  ND2 ASN A 509     375.576 -41.721 -53.355  1.00  0.00      N709 N  
ATOM     30  C   ASN A 509     377.850 -38.940 -55.792  1.00  0.00      N709 C  
ATOM     31  O   ASN A 509     376.980 -38.316 -56.313  1.00  0.00      N709 O  
ATOM     32  N   GLN A 510     378.763 -39.698 -56.481  1.00  0.00      N709 N  
ATOM     33  CA  GLN A 510     378.856 -39.899 -57.974  1.00  0.00      N709 C  
ATOM     34  CB  GLN A 510     380.347 -39.920 -58.429  1.00  0.00      N709 C  
ATOM     35  CG  GLN A 510     381.174 -38.691 -58.045  1.00  0.00      N709 C  
ATOM     36  CD  GLN A 510     380.453 -37.472 -58.611  1.00  0.00      N709 C  
ATOM     37  OE1 GLN A 510     380.075 -37.466 -59.772  1.00  0.00      N709 O  
ATOM     38  NE2 GLN A 510     380.089 -36.498 -57.742  1.00  0.00      N709 N  
ATOM     39  C   GLN A 510     378.256 -41.187 -58.566  1.00  0.00      N709 C  
ATOM     40  O   GLN A 510     378.208 -41.418 -59.770  1.00  0.00      N709 O  
ATOM     41  N   LYS A 511     377.608 -41.997 -57.657  1.00  0.00      N709 N  
ATOM     42  CA  LYS A 511     376.558 -42.891 -58.005  1.00  0.00      N709 C  
ATOM     43  CB  LYS A 511     375.391 -42.798 -56.892  1.00  0.00      N709 C  
ATOM     44  CG  LYS A 511     374.679 -41.417 -56.909  1.00  0.00      N709 C  
ATOM     45  CD  LYS A 511     373.776 -41.369 -58.161  1.00  0.00      N709 C  
ATOM     46  CE  LYS A 511     372.993 -40.131 -58.233  1.00  0.00      N709 C  
ATOM     47  NZ  LYS A 511     372.246 -40.220 -59.505  1.00  0.00      N709 N  
ATOM     48  C   LYS A 511     376.982 -44.313 -58.036  1.00  0.00      N709 C  
ATOM     49  O   LYS A 511     376.488 -45.167 -58.806  1.00  0.00      N709 O  
ATOM     50  N   ILE A 512     377.978 -44.611 -57.179  1.00  0.00      N709 N  
ATOM     51  CA  ILE A 512     378.354 -45.897 -56.735  1.00  0.00      N709 C  
ATOM     52  CB  ILE A 512     379.755 -46.174 -57.115  1.00  0.00      N709 C  
ATOM     53  CG2 ILE A 512     380.332 -47.421 -56.385  1.00  0.00      N709 C  
ATOM     54  CG1 ILE A 512     380.049 -46.321 -58.632  1.00  0.00      N709 C  
ATOM     55  CD1 ILE A 512     379.476 -47.542 -59.327  1.00  0.00      N709 C  
ATOM     56  C   ILE A 512     378.333 -45.818 -55.183  1.00  0.00      N709 C  
ATOM     57  O   ILE A 512     379.046 -44.951 -54.639  1.00  0.00      N709 O  
ATOM     58  N   ILE A 513     377.481 -46.674 -54.555  1.00  0.00      N709 N  
ATOM     59  CA  ILE A 513     377.181 -46.475 -53.179  1.00  0.00      N709 C  
ATOM     60  CB  ILE A 513     376.155 -45.356 -53.117  1.00  0.00      N709 C  
ATOM     61  CG2 ILE A 513     374.789 -45.759 -53.688  1.00  0.00      N709 C  
ATOM     62  CG1 ILE A 513     375.883 -44.750 -51.713  1.00  0.00      N709 C  
ATOM     63  CD1 ILE A 513     376.999 -43.951 -51.112  1.00  0.00      N709 C  
ATOM     64  C   ILE A 513     376.675 -47.819 -52.536  1.00  0.00      N709 C  
ATOM     65  O   ILE A 513     376.553 -47.941 -51.304  1.00  0.00      N709 O  
ATOM     66  N   THR A 514     376.403 -48.833 -53.333  1.00  0.00      N709 N  
ATOM     67  CA  THR A 514     376.042 -50.183 -52.899  1.00  0.00      N709 C  
ATOM     68  CB  THR A 514     375.171 -51.054 -53.786  1.00  0.00      N709 C  
ATOM     69  OG1 THR A 514     375.759 -51.355 -55.034  1.00  0.00      N709 O  
ATOM     70  CG2 THR A 514     373.821 -50.411 -54.070  1.00  0.00      N709 C  
ATOM     71  C   THR A 514     377.199 -51.063 -52.489  1.00  0.00      N709 C  
ATOM     72  O   THR A 514     378.414 -50.932 -52.902  1.00  0.00      N709 O  
ATOM     73  N   ILE A 515     377.027 -51.961 -51.550  1.00  0.00      N709 N  
ATOM     74  CA  ILE A 515     378.084 -52.692 -50.972  1.00  0.00      N709 C  
ATOM     75  CB  ILE A 515     377.627 -53.525 -49.723  1.00  0.00      N709 C  
ATOM     76  CG2 ILE A 515     377.114 -52.422 -48.709  1.00  0.00      N709 C  
ATOM     77  CG1 ILE A 515     376.440 -54.523 -50.164  1.00  0.00      N709 C  
ATOM     78  CD1 ILE A 515     375.776 -55.203 -49.076  1.00  0.00      N709 C  
ATOM     79  C   ILE A 515     378.906 -53.586 -51.842  1.00  0.00      N709 C  
ATOM     80  O   ILE A 515     380.135 -53.564 -51.724  1.00  0.00      N709 O  
ATOM     81  N   GLY A 516     378.344 -54.310 -52.848  1.00  0.00      N709 N  
ATOM     82  CA  GLY A 516     379.073 -55.017 -53.835  1.00  0.00      N709 C  
ATOM     83  C   GLY A 516     379.737 -54.103 -54.865  1.00  0.00      N709 C  
ATOM     84  O   GLY A 516     380.934 -54.293 -55.077  1.00  0.00      N709 O  
ATOM     85  N   SER A 517     379.133 -52.988 -55.367  1.00  0.00      N709 N  
ATOM     86  CA  SER A 517     379.890 -52.067 -56.190  1.00  0.00      N709 C  
ATOM     87  CB  SER A 517     379.084 -51.034 -57.029  1.00  0.00      N709 C  
ATOM     88  OG  SER A 517     377.839 -51.517 -57.503  1.00  0.00      N709 O  
ATOM     89  C   SER A 517     381.139 -51.372 -55.501  1.00  0.00      N709 C  
ATOM     90  O   SER A 517     382.225 -51.356 -56.084  1.00  0.00      N709 O  
ATOM     91  N   VAL A 518     380.908 -50.830 -54.279  1.00  0.00      N709 N  
ATOM     92  CA  VAL A 518     381.869 -50.168 -53.514  1.00  0.00      N709 C  
ATOM     93  CB  VAL A 518     381.231 -49.613 -52.207  1.00  0.00      N709 C  
ATOM     94  CG1 VAL A 518     382.271 -49.210 -51.143  1.00  0.00      N709 C  
ATOM     95  CG2 VAL A 518     380.329 -48.412 -52.596  1.00  0.00      N709 C  
ATOM     96  C   VAL A 518     383.128 -50.965 -53.248  1.00  0.00      N709 C  
ATOM     97  O   VAL A 518     384.262 -50.694 -53.603  1.00  0.00      N709 O  
ATOM     98  N   CYS A 519     382.892 -52.231 -52.755  1.00  0.00      N709 N  
ATOM     99  CA  CYS A 519     383.919 -53.273 -52.497  1.00  0.00      N709 C  
ATOM    100  CB  CYS A 519     383.145 -54.406 -51.803  1.00  0.00      N709 C  
ATOM    101  SG  CYS A 519     384.224 -55.765 -51.072  1.00  0.00      N709 S  
ATOM    102  C   CYS A 519     384.803 -53.701 -53.633  1.00  0.00      N709 C  
ATOM    103  O   CYS A 519     386.013 -53.798 -53.546  1.00  0.00      N709 O  
ATOM    104  N   MET A 520     384.190 -54.041 -54.762  1.00  0.00      N709 N  
ATOM    105  CA  MET A 520     384.778 -54.430 -56.013  1.00  0.00      N709 C  
ATOM    106  CB  MET A 520     383.701 -54.867 -57.022  1.00  0.00      N709 C  
ATOM    107  CG  MET A 520     382.930 -56.160 -56.689  1.00  0.00      N709 C  
ATOM    108  SD  MET A 520     384.044 -57.646 -56.670  1.00  0.00      N709 S  
ATOM    109  CE  MET A 520     383.614 -58.143 -58.376  1.00  0.00      N709 C  
ATOM    110  C   MET A 520     385.612 -53.311 -56.627  1.00  0.00      N709 C  
ATOM    111  O   MET A 520     386.718 -53.695 -56.988  1.00  0.00      N709 O  
ATOM    112  N   THR A 521     385.148 -51.985 -56.594  1.00  0.00      N709 N  
ATOM    113  CA  THR A 521     385.884 -50.811 -57.048  1.00  0.00      N709 C  
ATOM    114  CB  THR A 521     385.090 -49.530 -57.130  1.00  0.00      N709 C  
ATOM    115  OG1 THR A 521     383.975 -49.820 -57.910  1.00  0.00      N709 O  
ATOM    116  CG2 THR A 521     385.816 -48.383 -57.760  1.00  0.00      N709 C  
ATOM    117  C   THR A 521     387.069 -50.426 -56.029  1.00  0.00      N709 C  
ATOM    118  O   THR A 521     388.193 -50.151 -56.521  1.00  0.00      N709 O  
ATOM    119  N   ILE A 522     386.931 -50.362 -54.678  1.00  0.00      N709 N  
ATOM    120  CA  ILE A 522     388.128 -50.237 -53.805  1.00  0.00      N709 C  
ATOM    121  CB  ILE A 522     387.618 -50.260 -52.340  1.00  0.00      N709 C  
ATOM    122  CG2 ILE A 522     388.776 -50.466 -51.282  1.00  0.00      N709 C  
ATOM    123  CG1 ILE A 522     386.986 -48.863 -52.031  1.00  0.00      N709 C  
ATOM    124  CD1 ILE A 522     385.923 -49.035 -50.954  1.00  0.00      N709 C  
ATOM    125  C   ILE A 522     389.143 -51.340 -54.062  1.00  0.00      N709 C  
ATOM    126  O   ILE A 522     390.394 -51.228 -54.029  1.00  0.00      N709 O  
ATOM    127  N   GLY A 523     388.620 -52.525 -54.394  1.00  0.00      N709 N  
ATOM    128  CA  GLY A 523     389.395 -53.687 -54.585  1.00  0.00      N709 C  
ATOM    129  C   GLY A 523     390.177 -53.622 -55.868  1.00  0.00      N709 C  
ATOM    130  O   GLY A 523     391.330 -54.056 -55.981  1.00  0.00      N709 O  
ATOM    131  N   MET A 524     389.478 -53.184 -56.944  1.00  0.00      N709 N  
ATOM    132  CA  MET A 524     390.102 -52.947 -58.211  1.00  0.00      N709 C  
ATOM    133  CB  MET A 524     389.026 -52.402 -59.212  1.00  0.00      N709 C  
ATOM    134  CG  MET A 524     389.463 -52.267 -60.623  1.00  0.00      N709 C  
ATOM    135  SD  MET A 524     388.152 -51.671 -61.575  1.00  0.00      N709 S  
ATOM    136  CE  MET A 524     389.108 -51.490 -63.054  1.00  0.00      N709 C  
ATOM    137  C   MET A 524     391.255 -51.926 -58.190  1.00  0.00      N709 C  
ATOM    138  O   MET A 524     392.305 -52.105 -58.737  1.00  0.00      N709 O  
ATOM    139  N   ALA A 525     390.899 -50.872 -57.503  1.00  0.00      N709 N  
ATOM    140  CA  ALA A 525     391.848 -49.818 -57.236  1.00  0.00      N709 C  
ATOM    141  CB  ALA A 525     391.145 -48.745 -56.387  1.00  0.00      N709 C  
ATOM    142  C   ALA A 525     393.090 -50.234 -56.419  1.00  0.00      N709 C  
ATOM    143  O   ALA A 525     394.220 -49.892 -56.751  1.00  0.00      N709 O  
ATOM    144  N   ASN A 526     392.977 -51.005 -55.351  1.00  0.00      N709 N  
ATOM    145  CA  ASN A 526     394.092 -51.720 -54.690  1.00  0.00      N709 C  
ATOM    146  CB  ASN A 526     393.620 -52.563 -53.437  1.00  0.00      N709 C  
ATOM    147  CG  ASN A 526     394.551 -53.477 -52.657  1.00  0.00      N709 C  
ATOM    148  OD1 ASN A 526     394.510 -54.691 -52.785  1.00  0.00      N709 O  
ATOM    149  ND2 ASN A 526     395.385 -52.941 -51.730  1.00  0.00      N709 N  
ATOM    150  C   ASN A 526     394.818 -52.715 -55.572  1.00  0.00      N709 C  
ATOM    151  O   ASN A 526     396.084 -52.746 -55.586  1.00  0.00      N709 O  
ATOM    152  N   LEU A 527     394.115 -53.506 -56.365  1.00  0.00      N709 N  
ATOM    153  CA  LEU A 527     394.725 -54.487 -57.185  1.00  0.00      N709 C  
ATOM    154  CB  LEU A 527     393.635 -55.323 -57.894  1.00  0.00      N709 C  
ATOM    155  CG  LEU A 527     394.081 -56.191 -59.106  1.00  0.00      N709 C  
ATOM    156  CD1 LEU A 527     395.027 -57.303 -58.727  1.00  0.00      N709 C  
ATOM    157  CD2 LEU A 527     392.893 -56.869 -59.868  1.00  0.00      N709 C  
ATOM    158  C   LEU A 527     395.793 -53.932 -58.123  1.00  0.00      N709 C  
ATOM    159  O   LEU A 527     396.962 -54.358 -58.164  1.00  0.00      N709 O  
ATOM    160  N   ILE A 528     395.401 -52.835 -58.810  1.00  0.00      N709 N  
ATOM    161  CA  ILE A 528     396.239 -52.139 -59.753  1.00  0.00      N709 C  
ATOM    162  CB  ILE A 528     395.520 -51.231 -60.709  1.00  0.00      N709 C  
ATOM    163  CG2 ILE A 528     394.751 -50.101 -59.960  1.00  0.00      N709 C  
ATOM    164  CG1 ILE A 528     396.353 -50.547 -61.788  1.00  0.00      N709 C  
ATOM    165  CD1 ILE A 528     397.079 -51.448 -62.742  1.00  0.00      N709 C  
ATOM    166  C   ILE A 528     397.392 -51.479 -59.045  1.00  0.00      N709 C  
ATOM    167  O   ILE A 528     398.498 -51.612 -59.494  1.00  0.00      N709 O  
ATOM    168  N   LEU A 529     397.215 -50.742 -57.952  1.00  0.00      N709 N  
ATOM    169  CA  LEU A 529     398.231 -50.146 -57.064  1.00  0.00      N709 C  
ATOM    170  CB  LEU A 529     397.624 -49.180 -55.997  1.00  0.00      N709 C  
ATOM    171  CG  LEU A 529     396.872 -47.900 -56.489  1.00  0.00      N709 C  
ATOM    172  CD1 LEU A 529     396.398 -47.221 -55.238  1.00  0.00      N709 C  
ATOM    173  CD2 LEU A 529     397.862 -47.158 -57.317  1.00  0.00      N709 C  
ATOM    174  C   LEU A 529     399.235 -51.163 -56.527  1.00  0.00      N709 C  
ATOM    175  O   LEU A 529     400.414 -50.886 -56.659  1.00  0.00      N709 O  
ATOM    176  N   GLN A 530     398.760 -52.262 -55.940  1.00  0.00      N709 N  
ATOM    177  CA  GLN A 530     399.650 -53.289 -55.478  1.00  0.00      N709 C  
ATOM    178  CB  GLN A 530     398.918 -54.409 -54.631  1.00  0.00      N709 C  
ATOM    179  CG  GLN A 530     398.487 -53.971 -53.192  1.00  0.00      N709 C  
ATOM    180  CD  GLN A 530     399.468 -52.970 -52.381  1.00  0.00      N709 C  
ATOM    181  OE1 GLN A 530     399.311 -51.803 -51.997  1.00  0.00      N709 O  
ATOM    182  NE2 GLN A 530     400.658 -53.579 -52.165  1.00  0.00      N709 N  
ATOM    183  C   GLN A 530     400.524 -53.964 -56.552  1.00  0.00      N709 C  
ATOM    184  O   GLN A 530     401.759 -54.018 -56.487  1.00  0.00      N709 O  
ATOM    185  N   ILE A 531     399.941 -54.454 -57.645  1.00  0.00      N709 N  
ATOM    186  CA  ILE A 531     400.716 -55.058 -58.718  1.00  0.00      N709 C  
ATOM    187  CB  ILE A 531     399.877 -55.776 -59.832  1.00  0.00      N709 C  
ATOM    188  CG2 ILE A 531     399.068 -54.764 -60.616  1.00  0.00      N709 C  
ATOM    189  CG1 ILE A 531     400.623 -56.765 -60.738  1.00  0.00      N709 C  
ATOM    190  CD1 ILE A 531     401.060 -58.079 -60.109  1.00  0.00      N709 C  
ATOM    191  C   ILE A 531     401.736 -54.108 -59.359  1.00  0.00      N709 C  
ATOM    192  O   ILE A 531     402.833 -54.474 -59.696  1.00  0.00      N709 O  
ATOM    193  N   GLY A 532     401.426 -52.776 -59.531  1.00  0.00      N709 N  
ATOM    194  CA  GLY A 532     402.398 -51.735 -59.872  1.00  0.00      N709 C  
ATOM    195  C   GLY A 532     403.625 -51.773 -59.081  1.00  0.00      N709 C  
ATOM    196  O   GLY A 532     404.744 -51.535 -59.607  1.00  0.00      N709 O  
ATOM    197  N   ASN A 533     403.522 -52.014 -57.774  1.00  0.00      N709 N  
ATOM    198  CA  ASN A 533     404.721 -52.268 -57.003  1.00  0.00      N709 C  
ATOM    199  CB  ASN A 533     404.384 -52.305 -55.478  1.00  0.00      N709 C  
ATOM    200  CG  ASN A 533     403.747 -50.984 -54.928  1.00  0.00      N709 C  
ATOM    201  OD1 ASN A 533     404.050 -49.992 -55.600  1.00  0.00      N709 O  
ATOM    202  ND2 ASN A 533     402.870 -50.984 -53.885  1.00  0.00      N709 N  
ATOM    203  C   ASN A 533     405.444 -53.475 -57.336  1.00  0.00      N709 C  
ATOM    204  O   ASN A 533     406.674 -53.531 -57.408  1.00  0.00      N709 O  
ATOM    205  N   ILE A 534     404.702 -54.624 -57.580  1.00  0.00      N709 N  
ATOM    206  CA  ILE A 534     405.387 -55.821 -57.942  1.00  0.00      N709 C  
ATOM    207  CB  ILE A 534     404.464 -57.036 -58.043  1.00  0.00      N709 C  
ATOM    208  CG2 ILE A 534     405.210 -58.256 -58.654  1.00  0.00      N709 C  
ATOM    209  CG1 ILE A 534     403.760 -57.419 -56.663  1.00  0.00      N709 C  
ATOM    210  CD1 ILE A 534     404.713 -57.854 -55.538  1.00  0.00      N709 C  
ATOM    211  C   ILE A 534     406.258 -55.684 -59.192  1.00  0.00      N709 C  
ATOM    212  O   ILE A 534     407.433 -56.099 -59.272  1.00  0.00      N709 O  
ATOM    213  N   ILE A 535     405.723 -55.023 -60.245  1.00  0.00      N709 N  
ATOM    214  CA  ILE A 535     406.377 -54.698 -61.479  1.00  0.00      N709 C  
ATOM    215  CB  ILE A 535     405.539 -53.865 -62.582  1.00  0.00      N709 C  
ATOM    216  CG2 ILE A 535     406.391 -53.307 -63.771  1.00  0.00      N709 C  
ATOM    217  CG1 ILE A 535     404.501 -54.879 -63.223  1.00  0.00      N709 C  
ATOM    218  CD1 ILE A 535     403.313 -54.129 -63.866  1.00  0.00      N709 C  
ATOM    219  C   ILE A 535     407.570 -53.761 -61.167  1.00  0.00      N709 C  
ATOM    220  O   ILE A 535     408.651 -54.044 -61.560  1.00  0.00      N709 O  
ATOM    221  N   SER A 536     407.376 -52.722 -60.309  1.00  0.00      N709 N  
ATOM    222  CA  SER A 536     408.441 -51.901 -59.861  1.00  0.00      N709 C  
ATOM    223  CB  SER A 536     407.985 -50.549 -59.116  1.00  0.00      N709 C  
ATOM    224  OG  SER A 536     409.003 -49.611 -58.975  1.00  0.00      N709 O  
ATOM    225  C   SER A 536     409.557 -52.551 -59.071  1.00  0.00      N709 C  
ATOM    226  O   SER A 536     410.745 -52.432 -59.388  1.00  0.00      N709 O  
ATOM    227  N   ILE A 537     409.257 -53.485 -58.131  1.00  0.00      N709 N  
ATOM    228  CA  ILE A 537     410.302 -54.316 -57.446  1.00  0.00      N709 C  
ATOM    229  CB  ILE A 537     409.689 -54.808 -56.139  1.00  0.00      N709 C  
ATOM    230  CG2 ILE A 537     409.166 -56.239 -56.060  1.00  0.00      N709 C  
ATOM    231  CG1 ILE A 537     410.524 -54.583 -54.838  1.00  0.00      N709 C  
ATOM    232  CD1 ILE A 537     410.927 -53.099 -54.660  1.00  0.00      N709 C  
ATOM    233  C   ILE A 537     410.889 -55.407 -58.278  1.00  0.00      N709 C  
ATOM    234  O   ILE A 537     412.099 -55.757 -58.164  1.00  0.00      N709 O  
ATOM    235  N   TRP A 538     410.157 -55.910 -59.264  1.00  0.00      N709 N  
ATOM    236  CA  TRP A 538     410.647 -56.660 -60.349  1.00  0.00      N709 C  
ATOM    237  CB  TRP A 538     409.576 -57.250 -61.260  1.00  0.00      N709 C  
ATOM    238  CG  TRP A 538     410.079 -57.981 -62.430  1.00  0.00      N709 C  
ATOM    239  CD1 TRP A 538     410.425 -59.284 -62.407  1.00  0.00      N709 C  
ATOM    240  NE1 TRP A 538     410.724 -59.800 -63.635  1.00  0.00      N709 N  
ATOM    241  CE2 TRP A 538     410.503 -58.855 -64.623  1.00  0.00      N709 C  
ATOM    242  CD2 TRP A 538     409.974 -57.684 -63.893  1.00  0.00      N709 C  
ATOM    243  CE3 TRP A 538     409.556 -56.538 -64.587  1.00  0.00      N709 C  
ATOM    244  CZ3 TRP A 538     409.766 -56.528 -65.923  1.00  0.00      N709 C  
ATOM    245  CZ2 TRP A 538     410.609 -58.809 -65.974  1.00  0.00      N709 C  
ATOM    246  CH2 TRP A 538     410.208 -57.692 -66.666  1.00  0.00      N709 C  
ATOM    247  C   TRP A 538     411.675 -55.931 -61.155  1.00  0.00      N709 C  
ATOM    248  O   TRP A 538     412.766 -56.374 -61.527  1.00  0.00      N709 O  
ATOM    249  N   ILE A 539     411.341 -54.708 -61.532  1.00  0.00      N709 N  
ATOM    250  CA  ILE A 539     412.271 -53.769 -62.264  1.00  0.00      N709 C  
ATOM    251  CB  ILE A 539     411.578 -52.529 -62.788  1.00  0.00      N709 C  
ATOM    252  CG2 ILE A 539     412.633 -51.356 -63.246  1.00  0.00      N709 C  
ATOM    253  CG1 ILE A 539     410.592 -52.745 -63.971  1.00  0.00      N709 C  
ATOM    254  CD1 ILE A 539     411.157 -53.491 -65.168  1.00  0.00      N709 C  
ATOM    255  C   ILE A 539     413.588 -53.496 -61.487  1.00  0.00      N709 C  
ATOM    256  O   ILE A 539     414.666 -53.684 -61.955  1.00  0.00      N709 O  
ATOM    257  N   SER A 540     413.437 -53.157 -60.154  1.00  0.00      N709 N  
ATOM    258  CA  SER A 540     414.550 -52.796 -59.198  1.00  0.00      N709 C  
ATOM    259  CB  SER A 540     414.036 -52.302 -57.785  1.00  0.00      N709 C  
ATOM    260  OG  SER A 540     415.132 -52.114 -56.872  1.00  0.00      N709 O  
ATOM    261  C   SER A 540     415.574 -53.968 -58.989  1.00  0.00      N709 C  
ATOM    262  O   SER A 540     416.761 -53.811 -58.993  1.00  0.00      N709 O  
ATOM    263  N   HIS A 541     415.003 -55.234 -58.810  1.00  0.00      N709 N  
ATOM    264  CA  HIS A 541     415.795 -56.454 -58.843  1.00  0.00      N709 C  
ATOM    265  CB  HIS A 541     414.944 -57.665 -58.556  1.00  0.00      N709 C  
ATOM    266  ND1 HIS A 541     415.535 -58.008 -56.136  1.00  0.00      N709 N  
ATOM    267  CG  HIS A 541     414.582 -57.652 -57.110  1.00  0.00      N709 C  
ATOM    268  CE1 HIS A 541     414.832 -58.257 -55.046  1.00  0.00      N709 C  
ATOM    269  NE2 HIS A 541     413.524 -58.229 -55.275  1.00  0.00      N709 N  
ATOM    270  CD2 HIS A 541     413.345 -57.817 -56.566  1.00  0.00      N709 C  
ATOM    271  C   HIS A 541     416.433 -56.806 -60.112  1.00  0.00      N709 C  
ATOM    272  O   HIS A 541     417.535 -57.366 -60.097  1.00  0.00      N709 O  
ATOM    273  N   SER A 542     415.799 -56.548 -61.229  1.00  0.00      N709 N  
ATOM    274  CA  SER A 542     416.363 -56.694 -62.553  1.00  0.00      N709 C  
ATOM    275  CB  SER A 542     415.248 -56.477 -63.666  1.00  0.00      N709 C  
ATOM    276  OG  SER A 542     414.150 -57.349 -63.560  1.00  0.00      N709 O  
ATOM    277  C   SER A 542     417.531 -55.767 -62.824  1.00  0.00      N709 C  
ATOM    278  O   SER A 542     418.583 -56.051 -63.380  1.00  0.00      N709 O  
ATOM    279  N   ILE A 543     417.488 -54.536 -62.294  1.00  0.00      N709 N  
ATOM    280  CA  ILE A 543     418.631 -53.621 -62.262  1.00  0.00      N709 C  
ATOM    281  CB  ILE A 543     418.303 -52.110 -61.915  1.00  0.00      N709 C  
ATOM    282  CG2 ILE A 543     419.591 -51.282 -61.985  1.00  0.00      N709 C  
ATOM    283  CG1 ILE A 543     417.125 -51.519 -62.757  1.00  0.00      N709 C  
ATOM    284  CD1 ILE A 543     416.511 -50.245 -62.143  1.00  0.00      N709 C  
ATOM    285  C   ILE A 543     419.724 -54.259 -61.322  1.00  0.00      N709 C  
ATOM    286  O   ILE A 543     420.921 -54.126 -61.590  1.00  0.00      N709 O  
ATOM    287  N   GLN A 544     419.391 -54.776 -60.114  1.00  0.00      N709 N  
ATOM    288  CA  GLN A 544     420.420 -55.379 -59.333  1.00  0.00      N709 C  
ATOM    289  CB  GLN A 544     419.875 -55.767 -57.969  1.00  0.00      N709 C  
ATOM    290  CG  GLN A 544     419.300 -54.648 -57.020  1.00  0.00      N709 C  
ATOM    291  CD  GLN A 544     420.019 -53.299 -56.915  1.00  0.00      N709 C  
ATOM    292  OE1 GLN A 544     420.982 -53.072 -56.203  1.00  0.00      N709 O  
ATOM    293  NE2 GLN A 544     419.444 -52.318 -57.676  1.00  0.00      N709 N  
ATOM    294  C   GLN A 544     421.069 -56.583 -59.921  1.00  0.00      N709 C  
ATOM    295  O   GLN A 544     422.302 -56.660 -59.959  1.00  0.00      N709 O  
ATOM    296  N   LEU A 545     420.297 -57.426 -60.635  1.00  0.00      N709 N  
ATOM    297  CA  LEU A 545     420.780 -58.552 -61.380  1.00  0.00      N709 C  
ATOM    298  CB  LEU A 545     419.503 -59.303 -61.985  1.00  0.00      N709 C  
ATOM    299  CG  LEU A 545     419.632 -60.670 -62.748  1.00  0.00      N709 C  
ATOM    300  CD1 LEU A 545     420.539 -61.692 -62.018  1.00  0.00      N709 C  
ATOM    301  CD2 LEU A 545     418.256 -61.346 -63.017  1.00  0.00      N709 C  
ATOM    302  C   LEU A 545     421.757 -58.143 -62.516  1.00  0.00      N709 C  
ATOM    303  O   LEU A 545     422.838 -58.715 -62.672  1.00  0.00      N709 O  
ATOM    304  N   GLY A 546     421.458 -57.121 -63.323  1.00  0.00      N709 N  
ATOM    305  CA  GLY A 546     422.362 -56.525 -64.333  1.00  0.00      N709 C  
ATOM    306  C   GLY A 546     423.571 -55.680 -63.856  1.00  0.00      N709 C  
ATOM    307  O   GLY A 546     424.620 -55.650 -64.499  1.00  0.00      N709 O  
ATOM    308  N   ASN A 547     423.489 -55.126 -62.647  1.00  0.00      N709 N  
ATOM    309  CA  ASN A 547     424.655 -54.600 -61.932  1.00  0.00      N709 C  
ATOM    310  CB  ASN A 547     424.390 -53.675 -60.752  1.00  0.00      N709 C  
ATOM    311  CG  ASN A 547     423.868 -52.318 -61.292  1.00  0.00      N709 C  
ATOM    312  OD1 ASN A 547     424.088 -51.929 -62.456  1.00  0.00      N709 O  
ATOM    313  ND2 ASN A 547     423.242 -51.580 -60.351  1.00  0.00      N709 N  
ATOM    314  C   ASN A 547     425.704 -55.712 -61.526  1.00  0.00      N709 C  
ATOM    315  O   ASN A 547     426.846 -55.403 -61.466  1.00  0.00      N709 O  
ATOM    316  N   GLN A 548     425.286 -57.006 -61.303  1.00  0.00      N709 N  
ATOM    317  CA  GLN A 548     426.196 -58.058 -60.903  1.00  0.00      N709 C  
ATOM    318  CB  GLN A 548     425.323 -59.422 -60.653  1.00  0.00      N709 C  
ATOM    319  CG  GLN A 548     424.398 -59.344 -59.404  1.00  0.00      N709 C  
ATOM    320  CD  GLN A 548     424.895 -58.529 -58.195  1.00  0.00      N709 C  
ATOM    321  OE1 GLN A 548     425.844 -58.907 -57.438  1.00  0.00      N709 O  
ATOM    322  NE2 GLN A 548     424.308 -57.412 -57.902  1.00  0.00      N709 N  
ATOM    323  C   GLN A 548     427.214 -58.323 -61.972  1.00  0.00      N709 C  
ATOM    324  O   GLN A 548     428.414 -58.553 -61.698  1.00  0.00      N709 O  
ATOM    325  N   ASN A 549     426.860 -58.090 -63.258  1.00  0.00      N709 N  
ATOM    326  CA  ASN A 549     427.818 -58.240 -64.313  1.00  0.00      N709 C  
ATOM    327  CB  ASN A 549     427.051 -58.633 -65.554  1.00  0.00      N709 C  
ATOM    328  CG  ASN A 549     426.178 -59.838 -65.354  1.00  0.00      N709 C  
ATOM    329  OD1 ASN A 549     425.926 -60.502 -64.331  1.00  0.00      N709 O  
ATOM    330  ND2 ASN A 549     425.503 -60.213 -66.424  1.00  0.00      N709 N  
ATOM    331  C   ASN A 549     428.640 -56.961 -64.594  1.00  0.00      N709 C  
ATOM    332  O   ASN A 549     429.661 -56.984 -65.237  1.00  0.00      N709 O  
ATOM    333  N   GLN A 550     428.051 -55.742 -64.264  1.00  0.00      N709 N  
ATOM    334  CA  GLN A 550     428.670 -54.442 -64.577  1.00  0.00      N709 C  
ATOM    335  CB  GLN A 550     427.570 -53.388 -64.950  1.00  0.00      N709 C  
ATOM    336  CG  GLN A 550     426.696 -53.712 -66.228  1.00  0.00      N709 C  
ATOM    337  CD  GLN A 550     427.354 -54.356 -67.475  1.00  0.00      N709 C  
ATOM    338  OE1 GLN A 550     426.893 -55.374 -68.046  1.00  0.00      N709 O  
ATOM    339  NE2 GLN A 550     428.434 -53.692 -67.895  1.00  0.00      N709 N  
ATOM    340  C   GLN A 550     429.625 -53.731 -63.554  1.00  0.00      N709 C  
ATOM    341  O   GLN A 550     430.584 -53.143 -63.961  1.00  0.00      N709 O  
ATOM    342  N   ILE A 551     429.247 -53.825 -62.257  1.00  0.00      N709 N  
ATOM    343  CA  ILE A 551     430.038 -53.096 -61.198  1.00  0.00      N709 C  
ATOM    344  CB  ILE A 551     429.034 -52.963 -59.953  1.00  0.00      N709 C  
ATOM    345  CG2 ILE A 551     429.630 -52.405 -58.614  1.00  0.00      N709 C  
ATOM    346  CG1 ILE A 551     427.781 -52.134 -60.436  1.00  0.00      N709 C  
ATOM    347  CD1 ILE A 551     428.058 -50.573 -60.685  1.00  0.00      N709 C  
ATOM    348  C   ILE A 551     431.290 -53.779 -60.826  1.00  0.00      N709 C  
ATOM    349  O   ILE A 551     431.350 -55.002 -60.954  1.00  0.00      N709 O  
ATOM    350  N   GLU A 552     432.408 -53.133 -60.434  1.00  0.00      N709 N  
ATOM    351  CA  GLU A 552     433.736 -53.702 -60.391  1.00  0.00      N709 C  
ATOM    352  CB  GLU A 552     434.883 -52.654 -60.542  1.00  0.00      N709 C  
ATOM    353  CG  GLU A 552     434.827 -52.068 -61.877  1.00  0.00      N709 C  
ATOM    354  CD  GLU A 552     436.013 -51.167 -62.194  1.00  0.00      N709 C  
ATOM    355  OE1 GLU A 552     437.123 -51.760 -62.329  1.00  0.00      N709 O  
ATOM    356  OE2 GLU A 552     435.859 -49.924 -62.243  1.00  0.00      N709 O  
ATOM    357  C   GLU A 552     434.042 -54.549 -59.164  1.00  0.00      N709 C  
ATOM    358  O   GLU A 552     434.938 -55.373 -59.231  1.00  0.00      N709 O  
ATOM    359  N   THR A 553     433.285 -54.400 -58.084  1.00  0.00      N709 N  
ATOM    360  CA  THR A 553     433.330 -55.216 -56.780  1.00  0.00      N709 C  
ATOM    361  CB  THR A 553     432.945 -54.363 -55.627  1.00  0.00      N709 C  
ATOM    362  OG1 THR A 553     431.788 -53.617 -56.034  1.00  0.00      N709 O  
ATOM    363  CG2 THR A 553     433.995 -53.293 -55.323  1.00  0.00      N709 C  
ATOM    364  C   THR A 553     432.373 -56.434 -56.867  1.00  0.00      N709 C  
ATOM    365  O   THR A 553     432.245 -57.247 -55.993  1.00  0.00      N709 O  
ATOM    366  N   CYS A 554     431.626 -56.638 -57.992  1.00  0.00      N709 N  
ATOM    367  CA  CYS A 554     430.647 -57.749 -58.157  1.00  0.00      N709 C  
ATOM    368  CB  CYS A 554     429.528 -57.305 -59.081  1.00  0.00      N709 C  
ATOM    369  SG  CYS A 554     428.363 -56.453 -57.999  1.00  0.00      N709 S  
ATOM    370  C   CYS A 554     431.445 -58.839 -58.828  1.00  0.00      N709 C  
ATOM    371  O   CYS A 554     432.605 -58.656 -59.303  1.00  0.00      N709 O  
ATOM    372  N   ASN A 555     430.933 -60.090 -58.857  1.00  0.00      N709 N  
ATOM    373  CA  ASN A 555     431.713 -61.351 -59.023  1.00  0.00      N709 C  
ATOM    374  CB  ASN A 555     430.804 -62.571 -58.742  1.00  0.00      N709 C  
ATOM    375  CG  ASN A 555     431.515 -63.882 -58.431  1.00  0.00      N709 C  
ATOM    376  OD1 ASN A 555     431.087 -64.945 -58.970  1.00  0.00      N709 O  
ATOM    377  ND2 ASN A 555     432.642 -63.775 -57.724  1.00  0.00      N709 N  
ATOM    378  C   ASN A 555     432.377 -61.562 -60.460  1.00  0.00      N709 C  
ATOM    379  O   ASN A 555     433.455 -62.076 -60.678  1.00  0.00      N709 O  
ATOM    380  N   GLN A 556     431.564 -61.092 -61.425  1.00  0.00      N709 N  
ATOM    381  CA  GLN A 556     431.858 -61.194 -62.841  1.00  0.00      N709 C  
ATOM    382  CB  GLN A 556     430.600 -60.766 -63.630  1.00  0.00      N709 C  
ATOM    383  CG  GLN A 556     429.347 -61.755 -63.803  1.00  0.00      N709 C  
ATOM    384  CD  GLN A 556     428.765 -62.461 -62.604  1.00  0.00      N709 C  
ATOM    385  OE1 GLN A 556     428.469 -63.672 -62.585  1.00  0.00      N709 O  
ATOM    386  NE2 GLN A 556     428.365 -61.618 -61.611  1.00  0.00      N709 N  
ATOM    387  C   GLN A 556     433.055 -60.292 -63.301  1.00  0.00      N709 C  
ATOM    388  O   GLN A 556     434.041 -60.720 -63.904  1.00  0.00      N709 O  
ATOM    389  N   SER A 557     433.134 -58.995 -62.794  1.00  0.00      N709 N  
ATOM    390  CA  SER A 557     434.400 -58.252 -62.870  1.00  0.00      N709 C  
ATOM    391  CB  SER A 557     434.310 -56.746 -62.544  1.00  0.00      N709 C  
ATOM    392  OG  SER A 557     433.455 -56.148 -63.643  1.00  0.00      N709 O  
ATOM    393  C   SER A 557     435.612 -58.812 -61.985  1.00  0.00      N709 C  
ATOM    394  O   SER A 557     436.785 -58.629 -62.359  1.00  0.00      N709 O  
ATOM    395  N   VAL A 558     435.363 -59.450 -60.802  1.00  0.00      N709 N  
ATOM    396  CA  VAL A 558     436.483 -59.870 -59.910  1.00  0.00      N709 C  
ATOM    397  CB  VAL A 558     436.002 -60.313 -58.472  1.00  0.00      N709 C  
ATOM    398  CG1 VAL A 558     437.119 -60.974 -57.672  1.00  0.00      N709 C  
ATOM    399  CG2 VAL A 558     435.816 -58.918 -57.766  1.00  0.00      N709 C  
ATOM    400  C   VAL A 558     437.053 -61.138 -60.579  1.00  0.00      N709 C  
ATOM    401  O   VAL A 558     438.253 -61.263 -60.581  1.00  0.00      N709 O  
ATOM    402  N   ILE A 559     436.309 -62.066 -61.119  1.00  0.00      N709 N  
ATOM    403  CA  ILE A 559     436.787 -63.186 -61.981  1.00  0.00      N709 C  
ATOM    404  CB  ILE A 559     435.520 -63.985 -62.343  1.00  0.00      N709 C  
ATOM    405  CG2 ILE A 559     435.986 -65.052 -63.456  1.00  0.00      N709 C  
ATOM    406  CG1 ILE A 559     434.882 -64.749 -61.154  1.00  0.00      N709 C  
ATOM    407  CD1 ILE A 559     435.876 -65.675 -60.415  1.00  0.00      N709 C  
ATOM    408  C   ILE A 559     437.525 -62.703 -63.197  1.00  0.00      N709 C  
ATOM    409  O   ILE A 559     438.601 -63.176 -63.482  1.00  0.00      N709 O  
ATOM    410  N   THR A 560     437.085 -61.713 -63.951  1.00  0.00      N709 N  
ATOM    411  CA  THR A 560     437.773 -61.035 -65.049  1.00  0.00      N709 C  
ATOM    412  CB  THR A 560     437.020 -59.921 -65.650  1.00  0.00      N709 C  
ATOM    413  OG1 THR A 560     435.758 -60.380 -66.159  1.00  0.00      N709 O  
ATOM    414  CG2 THR A 560     437.830 -59.410 -66.891  1.00  0.00      N709 C  
ATOM    415  C   THR A 560     439.158 -60.592 -64.542  1.00  0.00      N709 C  
ATOM    416  O   THR A 560     440.235 -61.055 -65.025  1.00  0.00      N709 O  
ATOM    417  N   TYR A 561     439.242 -59.854 -63.368  1.00  0.00      N709 N  
ATOM    418  CA  TYR A 561     440.410 -59.556 -62.569  1.00  0.00      N709 C  
ATOM    419  CB  TYR A 561     440.094 -58.702 -61.408  1.00  0.00      N709 C  
ATOM    420  CG  TYR A 561     441.217 -58.379 -60.394  1.00  0.00      N709 C  
ATOM    421  CD1 TYR A 561     441.410 -59.217 -59.266  1.00  0.00      N709 C  
ATOM    422  CE1 TYR A 561     442.275 -58.943 -58.248  1.00  0.00      N709 C  
ATOM    423  CZ  TYR A 561     443.073 -57.793 -58.289  1.00  0.00      N709 C  
ATOM    424  OH  TYR A 561     443.945 -57.511 -57.249  1.00  0.00      N709 O  
ATOM    425  CD2 TYR A 561     442.073 -57.284 -60.502  1.00  0.00      N709 C  
ATOM    426  CE2 TYR A 561     442.903 -56.971 -59.413  1.00  0.00      N709 C  
ATOM    427  C   TYR A 561     441.321 -60.750 -62.215  1.00  0.00      N709 C  
ATOM    428  O   TYR A 561     442.519 -60.618 -62.356  1.00  0.00      N709 O  
ATOM    429  N   GLU A 562     440.761 -61.842 -61.701  1.00  0.00      N709 N  
ATOM    430  CA  GLU A 562     441.562 -63.081 -61.514  1.00  0.00      N709 C  
ATOM    431  CB  GLU A 562     440.628 -64.011 -60.681  1.00  0.00      N709 C  
ATOM    432  CG  GLU A 562     440.224 -63.616 -59.217  1.00  0.00      N709 C  
ATOM    433  CD  GLU A 562     441.389 -63.406 -58.213  1.00  0.00      N709 C  
ATOM    434  OE1 GLU A 562     441.706 -62.251 -57.910  1.00  0.00      N709 O  
ATOM    435  OE2 GLU A 562     442.115 -64.405 -58.048  1.00  0.00      N709 O  
ATOM    436  C   GLU A 562     442.075 -63.686 -62.770  1.00  0.00      N709 C  
ATOM    437  O   GLU A 562     443.234 -64.083 -62.818  1.00  0.00      N709 O  
ATOM    438  N   ASN A 563     441.340 -63.835 -63.889  1.00  0.00      N709 N  
ATOM    439  CA  ASN A 563     441.908 -64.214 -65.188  1.00  0.00      N709 C  
ATOM    440  CB  ASN A 563     440.788 -64.115 -66.228  1.00  0.00      N709 C  
ATOM    441  CG  ASN A 563     439.877 -65.322 -66.138  1.00  0.00      N709 C  
ATOM    442  OD1 ASN A 563     440.121 -66.210 -66.943  1.00  0.00      N709 O  
ATOM    443  ND2 ASN A 563     438.801 -65.205 -65.307  1.00  0.00      N709 N  
ATOM    444  C   ASN A 563     443.095 -63.303 -65.628  1.00  0.00      N709 C  
ATOM    445  O   ASN A 563     444.174 -63.739 -65.983  1.00  0.00      N709 O  
ATOM    446  N   ASN A 564     442.872 -62.002 -65.413  1.00  0.00      N709 N  
ATOM    447  CA  ASN A 564     443.776 -60.863 -65.730  1.00  0.00      N709 C  
ATOM    448  CB  ASN A 564     443.255 -59.413 -65.584  1.00  0.00      N709 C  
ATOM    449  CG  ASN A 564     442.084 -59.028 -66.578  1.00  0.00      N709 C  
ATOM    450  OD1 ASN A 564     441.945 -59.548 -67.715  1.00  0.00      N709 O  
ATOM    451  ND2 ASN A 564     441.223 -58.151 -66.096  1.00  0.00      N709 N  
ATOM    452  C   ASN A 564     445.066 -61.012 -64.968  1.00  0.00      N709 C  
ATOM    453  O   ASN A 564     446.120 -60.747 -65.533  1.00  0.00      N709 O  
ATOM    454  N   THR A 565     445.077 -61.444 -63.683  1.00  0.00      N709 N  
ATOM    455  CA  THR A 565     446.247 -61.632 -62.850  1.00  0.00      N709 C  
ATOM    456  CB  THR A 565     445.846 -61.946 -61.398  1.00  0.00      N709 C  
ATOM    457  OG1 THR A 565     444.823 -61.051 -60.881  1.00  0.00      N709 O  
ATOM    458  CG2 THR A 565     447.027 -61.997 -60.424  1.00  0.00      N709 C  
ATOM    459  C   THR A 565     447.334 -62.475 -63.426  1.00  0.00      N709 C  
ATOM    460  O   THR A 565     448.529 -62.307 -63.177  1.00  0.00      N709 O  
ATOM    461  N   TRP A 566     447.016 -63.500 -64.189  1.00  0.00      N709 N  
ATOM    462  CA  TRP A 566     447.851 -64.606 -64.590  1.00  0.00      N709 C  
ATOM    463  CB  TRP A 566     447.216 -66.025 -64.405  1.00  0.00      N709 C  
ATOM    464  CG  TRP A 566     446.933 -66.198 -62.935  1.00  0.00      N709 C  
ATOM    465  CD1 TRP A 566     445.714 -66.091 -62.363  1.00  0.00      N709 C  
ATOM    466  NE1 TRP A 566     445.902 -65.761 -61.031  1.00  0.00      N709 N  
ATOM    467  CE2 TRP A 566     447.264 -65.870 -60.730  1.00  0.00      N709 C  
ATOM    468  CD2 TRP A 566     447.905 -66.004 -61.947  1.00  0.00      N709 C  
ATOM    469  CE3 TRP A 566     449.334 -66.067 -61.951  1.00  0.00      N709 C  
ATOM    470  CZ3 TRP A 566     449.967 -65.700 -60.712  1.00  0.00      N709 C  
ATOM    471  CZ2 TRP A 566     447.908 -65.594 -59.534  1.00  0.00      N709 C  
ATOM    472  CH2 TRP A 566     449.256 -65.556 -59.547  1.00  0.00      N709 C  
ATOM    473  C   TRP A 566     448.272 -64.342 -66.070  1.00  0.00      N709 C  
ATOM    474  O   TRP A 566     449.394 -64.700 -66.407  1.00  0.00      N709 O  
ATOM    475  N   VAL A 567     447.450 -63.623 -66.906  1.00  0.00      N709 N  
ATOM    476  CA  VAL A 567     448.029 -63.054 -68.151  1.00  0.00      N709 C  
ATOM    477  CB  VAL A 567     446.899 -62.276 -68.808  1.00  0.00      N709 C  
ATOM    478  CG1 VAL A 567     447.400 -61.667 -70.191  1.00  0.00      N709 C  
ATOM    479  CG2 VAL A 567     445.633 -63.173 -69.047  1.00  0.00      N709 C  
ATOM    480  C   VAL A 567     449.146 -62.134 -67.831  1.00  0.00      N709 C  
ATOM    481  O   VAL A 567     450.262 -62.324 -68.350  1.00  0.00      N709 O  
ATOM    482  N   ASN A 568     448.964 -61.264 -66.849  1.00  0.00      N709 N  
ATOM    483  CA  ASN A 568     449.900 -60.254 -66.381  1.00  0.00      N709 C  
ATOM    484  CB  ASN A 568     449.302 -59.148 -65.393  1.00  0.00      N709 C  
ATOM    485  CG  ASN A 568     448.628 -58.003 -66.185  1.00  0.00      N709 C  
ATOM    486  OD1 ASN A 568     449.223 -57.027 -66.656  1.00  0.00      N709 O  
ATOM    487  ND2 ASN A 568     447.323 -58.055 -66.322  1.00  0.00      N709 N  
ATOM    488  C   ASN A 568     451.108 -60.824 -65.702  1.00  0.00      N709 C  
ATOM    489  O   ASN A 568     452.213 -60.351 -65.814  1.00  0.00      N709 O  
ATOM    490  N   GLN A 569     450.845 -61.919 -64.936  1.00  0.00      N709 N  
ATOM    491  CA  GLN A 569     451.936 -62.654 -64.284  1.00  0.00      N709 C  
ATOM    492  CB  GLN A 569     451.593 -63.376 -62.912  1.00  0.00      N709 C  
ATOM    493  CG  GLN A 569     451.331 -62.460 -61.718  1.00  0.00      N709 C  
ATOM    494  CD  GLN A 569     452.299 -61.299 -61.417  1.00  0.00      N709 C  
ATOM    495  OE1 GLN A 569     452.087 -60.201 -61.948  1.00  0.00      N709 O  
ATOM    496  NE2 GLN A 569     453.400 -61.570 -60.619  1.00  0.00      N709 N  
ATOM    497  C   GLN A 569     452.691 -63.612 -65.136  1.00  0.00      N709 C  
ATOM    498  O   GLN A 569     453.804 -63.981 -64.776  1.00  0.00      N709 O  
ATOM    499  N   THR A 570     452.154 -64.074 -66.247  1.00  0.00      N709 N  
ATOM    500  CA  THR A 570     452.841 -64.880 -67.166  1.00  0.00      N709 C  
ATOM    501  CB  THR A 570     452.011 -65.600 -68.197  1.00  0.00      N709 C  
ATOM    502  OG1 THR A 570     451.240 -66.629 -67.663  1.00  0.00      N709 O  
ATOM    503  CG2 THR A 570     452.881 -66.226 -69.322  1.00  0.00      N709 C  
ATOM    504  C   THR A 570     454.016 -64.212 -67.805  1.00  0.00      N709 C  
ATOM    505  O   THR A 570     455.101 -64.662 -67.903  1.00  0.00      N709 O  
ATOM    506  N   TYR A 571     453.849 -62.901 -68.130  1.00  0.00      N709 N  
ATOM    507  CA  TYR A 571     454.919 -61.909 -68.572  1.00  0.00      N709 C  
ATOM    508  CB  TYR A 571     454.256 -60.535 -68.792  1.00  0.00      N709 C  
ATOM    509  CG  TYR A 571     453.162 -60.555 -69.892  1.00  0.00      N709 C  
ATOM    510  CD1 TYR A 571     451.909 -59.901 -69.679  1.00  0.00      N709 C  
ATOM    511  CE1 TYR A 571     450.943 -59.937 -70.610  1.00  0.00      N709 C  
ATOM    512  CZ  TYR A 571     451.285 -60.458 -71.882  1.00  0.00      N709 C  
ATOM    513  OH  TYR A 571     450.239 -60.324 -72.846  1.00  0.00      N709 O  
ATOM    514  CD2 TYR A 571     453.431 -61.044 -71.153  1.00  0.00      N709 C  
ATOM    515  CE2 TYR A 571     452.494 -61.016 -72.219  1.00  0.00      N709 C  
ATOM    516  C   TYR A 571     456.011 -61.742 -67.579  1.00  0.00      N709 C  
ATOM    517  O   TYR A 571     457.203 -61.752 -67.907  1.00  0.00      N709 O  
ATOM    518  N   VAL A 572     455.545 -61.577 -66.251  1.00  0.00      N709 N  
ATOM    519  CA  VAL A 572     456.446 -61.567 -65.142  1.00  0.00      N709 C  
ATOM    520  CB  VAL A 572     455.675 -61.277 -63.854  1.00  0.00      N709 C  
ATOM    521  CG1 VAL A 572     456.580 -61.480 -62.586  1.00  0.00      N709 C  
ATOM    522  CG2 VAL A 572     455.182 -59.779 -63.835  1.00  0.00      N709 C  
ATOM    523  C   VAL A 572     457.316 -62.848 -64.943  1.00  0.00      N709 C  
ATOM    524  O   VAL A 572     458.510 -62.788 -64.564  1.00  0.00      N709 O  
ATOM    525  N   ASN A 573     456.723 -64.059 -65.215  1.00  0.00      N709 N  
ATOM    526  CA  ASN A 573     457.424 -65.361 -65.192  1.00  0.00      N709 C  
ATOM    527  CB  ASN A 573     456.307 -66.461 -65.217  1.00  0.00      N709 C  
ATOM    528  CG  ASN A 573     456.782 -67.724 -64.580  1.00  0.00      N709 C  
ATOM    529  OD1 ASN A 573     457.954 -67.882 -64.260  1.00  0.00      N709 O  
ATOM    530  ND2 ASN A 573     455.892 -68.700 -64.407  1.00  0.00      N709 N  
ATOM    531  C   ASN A 573     458.582 -65.565 -66.217  1.00  0.00      N709 C  
ATOM    532  O   ASN A 573     459.720 -65.953 -66.000  1.00  0.00      N709 O  
ATOM    533  N   ILE A 574     458.215 -65.140 -67.452  1.00  0.00      N709 N  
ATOM    534  CA  ILE A 574     459.179 -65.078 -68.591  1.00  0.00      N709 C  
ATOM    535  CB  ILE A 574     458.440 -64.550 -69.892  1.00  0.00      N709 C  
ATOM    536  CG2 ILE A 574     459.411 -63.805 -70.949  1.00  0.00      N709 C  
ATOM    537  CG1 ILE A 574     457.625 -65.640 -70.646  1.00  0.00      N709 C  
ATOM    538  CD1 ILE A 574     458.552 -66.505 -71.443  1.00  0.00      N709 C  
ATOM    539  C   ILE A 574     460.345 -64.210 -68.282  1.00  0.00      N709 C  
ATOM    540  O   ILE A 574     461.553 -64.509 -68.527  1.00  0.00      N709 O  
ATOM    541  N   SER A 575     460.010 -63.070 -67.729  1.00  0.00      N709 N  
ATOM    542  CA  SER A 575     460.966 -62.098 -67.205  1.00  0.00      N709 C  
ATOM    543  CB  SER A 575     460.363 -60.794 -66.826  1.00  0.00      N709 C  
ATOM    544  OG  SER A 575     461.392 -59.890 -66.483  1.00  0.00      N709 O  
ATOM    545  C   SER A 575     461.906 -62.691 -66.109  1.00  0.00      N709 C  
ATOM    546  O   SER A 575     463.107 -62.431 -66.234  1.00  0.00      N709 O  
ATOM    547  N   ASN A 576     461.356 -63.371 -65.124  1.00  0.00      N709 N  
ATOM    548  CA  ASN A 576     462.156 -64.178 -64.165  1.00  0.00      N709 C  
ATOM    549  CB  ASN A 576     461.334 -64.823 -63.045  1.00  0.00      N709 C  
ATOM    550  CG  ASN A 576     460.764 -63.779 -62.051  1.00  0.00      N709 C  
ATOM    551  OD1 ASN A 576     461.240 -62.642 -61.951  1.00  0.00      N709 O  
ATOM    552  ND2 ASN A 576     459.652 -64.224 -61.366  1.00  0.00      N709 N  
ATOM    553  C   ASN A 576     463.046 -65.217 -64.761  1.00  0.00      N709 C  
ATOM    554  O   ASN A 576     464.208 -65.295 -64.373  1.00  0.00      N709 O  
ATOM    555  N   THR A 577     462.580 -66.045 -65.756  1.00  0.00      N709 N  
ATOM    556  CA  THR A 577     463.280 -67.103 -66.379  1.00  0.00      N709 C  
ATOM    557  CB  THR A 577     462.329 -67.836 -67.315  1.00  0.00      N709 C  
ATOM    558  OG1 THR A 577     461.311 -68.543 -66.521  1.00  0.00      N709 O  
ATOM    559  CG2 THR A 577     463.073 -68.988 -68.039  1.00  0.00      N709 C  
ATOM    560  C   THR A 577     464.493 -66.624 -67.083  1.00  0.00      N709 C  
ATOM    561  O   THR A 577     465.620 -66.902 -66.768  1.00  0.00      N709 O  
ATOM    562  N   ASN A 578     464.322 -65.605 -67.978  1.00  0.00      N709 N  
ATOM    563  CA  ASN A 578     465.453 -64.844 -68.633  1.00  0.00      N709 C  
ATOM    564  CB  ASN A 578     464.779 -63.673 -69.410  1.00  0.00      N709 C  
ATOM    565  CG  ASN A 578     463.818 -64.204 -70.438  1.00  0.00      N709 C  
ATOM    566  OD1 ASN A 578     463.867 -65.348 -70.837  1.00  0.00      N709 O  
ATOM    567  ND2 ASN A 578     463.004 -63.281 -71.058  1.00  0.00      N709 N  
ATOM    568  C   ASN A 578     466.377 -64.189 -67.571  1.00  0.00      N709 C  
ATOM    569  O   ASN A 578     467.572 -63.977 -67.791  1.00  0.00      N709 O  
ATOM    570  N   PHE A 579     465.794 -63.588 -66.489  1.00  0.00      N709 N  
ATOM    571  CA  PHE A 579     466.503 -62.885 -65.433  1.00  0.00      N709 C  
ATOM    572  CB  PHE A 579     465.469 -62.073 -64.558  1.00  0.00      N709 C  
ATOM    573  CG  PHE A 579     465.995 -61.356 -63.372  1.00  0.00      N709 C  
ATOM    574  CD1 PHE A 579     465.497 -61.579 -62.003  1.00  0.00      N709 C  
ATOM    575  CE1 PHE A 579     465.897 -60.756 -60.974  1.00  0.00      N709 C  
ATOM    576  CZ  PHE A 579     466.719 -59.635 -61.291  1.00  0.00      N709 C  
ATOM    577  CD2 PHE A 579     466.875 -60.280 -63.631  1.00  0.00      N709 C  
ATOM    578  CE2 PHE A 579     467.253 -59.416 -62.559  1.00  0.00      N709 C  
ATOM    579  C   PHE A 579     467.545 -63.735 -64.663  1.00  0.00      N709 C  
ATOM    580  O   PHE A 579     468.726 -63.428 -64.530  1.00  0.00      N709 O  
ATOM    581  N   ALA A 580     466.993 -64.935 -64.264  1.00  0.00      N709 N  
ATOM    582  CA  ALA A 580     467.790 -65.901 -63.509  1.00  0.00      N709 C  
ATOM    583  CB  ALA A 580     466.750 -66.962 -63.039  1.00  0.00      N709 C  
ATOM    584  C   ALA A 580     468.939 -66.514 -64.224  1.00  0.00      N709 C  
ATOM    585  O   ALA A 580     470.016 -66.789 -63.715  1.00  0.00      N709 O  
ATOM    586  N   ALA A 581     468.809 -66.682 -65.552  1.00  0.00      N709 N  
ATOM    587  CA  ALA A 581     469.716 -67.395 -66.436  1.00  0.00      N709 C  
ATOM    588  CB  ALA A 581     469.091 -68.408 -67.455  1.00  0.00      N709 C  
ATOM    589  C   ALA A 581     470.708 -66.348 -66.991  1.00  0.00      N709 C  
ATOM    590  O   ALA A 581     471.404 -66.520 -68.014  1.00  0.00      N709 O  
ATOM    591  N   GLY A 582     470.736 -65.149 -66.331  1.00  0.00      N709 N  
ATOM    592  CA  GLY A 582     471.772 -64.149 -66.454  1.00  0.00      N709 C  
ATOM    593  C   GLY A 582     471.996 -63.631 -67.855  1.00  0.00      N709 C  
ATOM    594  O   GLY A 582     473.093 -63.843 -68.394  1.00  0.00      N709 O  
ATOM    595  N   GLN A 583     470.995 -63.051 -68.478  1.00  0.00      N709 N  
ATOM    596  CA  GLN A 583     471.087 -62.421 -69.764  1.00  0.00      N709 C  
ATOM    597  CB  GLN A 583     469.755 -63.010 -70.470  1.00  0.00      N709 C  
ATOM    598  CG  GLN A 583     469.755 -64.478 -70.927  1.00  0.00      N709 C  
ATOM    599  CD  GLN A 583     468.291 -65.005 -71.212  1.00  0.00      N709 C  
ATOM    600  OE1 GLN A 583     467.477 -64.163 -71.570  1.00  0.00      N709 O  
ATOM    601  NE2 GLN A 583     468.050 -66.294 -70.920  1.00  0.00      N709 N  
ATOM    602  C   GLN A 583     471.171 -60.901 -69.756  1.00  0.00      N709 C  
ATOM    603  O   GLN A 583     471.001 -60.189 -70.756  1.00  0.00      N709 O  
ATOM    604  N   SER A 584     471.260 -60.314 -68.541  1.00  0.00      N709 N  
ATOM    605  CA  SER A 584     471.327 -58.929 -68.207  1.00  0.00      N709 C  
ATOM    606  CB  SER A 584     472.287 -58.065 -69.147  1.00  0.00      N709 C  
ATOM    607  OG  SER A 584     472.866 -56.919 -68.577  1.00  0.00      N709 O  
ATOM    608  C   SER A 584     469.964 -58.141 -68.023  1.00  0.00      N709 C  
ATOM    609  O   SER A 584     469.922 -56.891 -68.020  1.00  0.00      N709 O  
ATOM    610  N   VAL A 585     468.829 -58.883 -67.801  1.00  0.00      N709 N  
ATOM    611  CA  VAL A 585     467.497 -58.385 -67.671  1.00  0.00      N709 C  
ATOM    612  CB  VAL A 585     466.596 -59.509 -67.698  1.00  0.00      N709 C  
ATOM    613  CG1 VAL A 585     465.073 -59.192 -67.512  1.00  0.00      N709 C  
ATOM    614  CG2 VAL A 585     466.813 -60.327 -69.035  1.00  0.00      N709 C  
ATOM    615  C   VAL A 585     467.222 -57.395 -66.513  1.00  0.00      N709 C  
ATOM    616  O   VAL A 585     467.696 -57.512 -65.338  1.00  0.00      N709 O  
ATOM    617  N   VAL A 586     466.465 -56.229 -66.714  1.00  0.00      N709 N  
ATOM    618  CA  VAL A 586     465.985 -55.267 -65.789  1.00  0.00      N709 C  
ATOM    619  CB  VAL A 586     465.616 -53.961 -66.414  1.00  0.00      N709 C  
ATOM    620  CG1 VAL A 586     466.940 -53.320 -66.993  1.00  0.00      N709 C  
ATOM    621  CG2 VAL A 586     464.462 -54.172 -67.405  1.00  0.00      N709 C  
ATOM    622  C   VAL A 586     465.104 -55.702 -64.674  1.00  0.00      N709 C  
ATOM    623  O   VAL A 586     464.376 -56.703 -64.742  1.00  0.00      N709 O  
ATOM    624  N   SER A 587     465.024 -54.893 -63.561  1.00  0.00      N709 N  
ATOM    625  CA  SER A 587     464.046 -54.954 -62.533  1.00  0.00      N709 C  
ATOM    626  CB  SER A 587     464.183 -53.869 -61.405  1.00  0.00      N709 C  
ATOM    627  OG  SER A 587     464.414 -52.594 -62.045  1.00  0.00      N709 O  
ATOM    628  C   SER A 587     462.661 -54.828 -63.131  1.00  0.00      N709 C  
ATOM    629  O   SER A 587     462.432 -54.114 -64.109  1.00  0.00      N709 O  
ATOM    630  N   VAL A 588     461.738 -55.582 -62.585  1.00  0.00      N709 N  
ATOM    631  CA  VAL A 588     460.381 -55.581 -62.947  1.00  0.00      N709 C  
ATOM    632  CB  VAL A 588     459.530 -56.674 -62.285  1.00  0.00      N709 C  
ATOM    633  CG1 VAL A 588     457.989 -56.463 -62.307  1.00  0.00      N709 C  
ATOM    634  CG2 VAL A 588     459.977 -58.002 -62.987  1.00  0.00      N709 C  
ATOM    635  C   VAL A 588     459.693 -54.279 -62.820  1.00  0.00      N709 C  
ATOM    636  O   VAL A 588     459.998 -53.468 -61.912  1.00  0.00      N709 O  
ATOM    637  N   LYS A 589     458.835 -53.973 -63.770  1.00  0.00      N709 N  
ATOM    638  CA  LYS A 589     458.177 -52.676 -63.923  1.00  0.00      N709 C  
ATOM    639  CB  LYS A 589     458.038 -52.281 -65.500  1.00  0.00      N709 C  
ATOM    640  CG  LYS A 589     457.255 -53.359 -66.257  1.00  0.00      N709 C  
ATOM    641  CD  LYS A 589     455.764 -53.133 -66.458  1.00  0.00      N709 C  
ATOM    642  CE  LYS A 589     455.505 -51.747 -67.160  1.00  0.00      N709 C  
ATOM    643  NZ  LYS A 589     454.132 -51.651 -67.622  1.00  0.00      N709 N  
ATOM    644  C   LYS A 589     456.888 -52.565 -63.152  1.00  0.00      N709 C  
ATOM    645  O   LYS A 589     456.415 -53.568 -62.643  1.00  0.00      N709 O  
ATOM    646  N   LEU A 590     456.397 -51.312 -62.886  1.00  0.00      N709 N  
ATOM    647  CA  LEU A 590     455.270 -50.980 -61.955  1.00  0.00      N709 C  
ATOM    648  CB  LEU A 590     454.990 -49.437 -61.941  1.00  0.00      N709 C  
ATOM    649  CG  LEU A 590     454.251 -48.788 -63.147  1.00  0.00      N709 C  
ATOM    650  CD1 LEU A 590     453.626 -47.488 -62.615  1.00  0.00      N709 C  
ATOM    651  CD2 LEU A 590     455.119 -48.535 -64.352  1.00  0.00      N709 C  
ATOM    652  C   LEU A 590     453.915 -51.673 -62.114  1.00  0.00      N709 C  
ATOM    653  O   LEU A 590     453.440 -52.017 -63.213  1.00  0.00      N709 O  
ATOM    654  N   ALA A 591     453.133 -51.805 -61.051  1.00  0.00      N709 N  
ATOM    655  CA  ALA A 591     451.921 -52.526 -61.192  1.00  0.00      N709 C  
ATOM    656  CB  ALA A 591     451.549 -53.340 -59.981  1.00  0.00      N709 C  
ATOM    657  C   ALA A 591     450.678 -51.696 -61.663  1.00  0.00      N709 C  
ATOM    658  O   ALA A 591     450.455 -50.469 -61.308  1.00  0.00      N709 O  
ATOM    659  N   GLY A 592     449.924 -52.392 -62.509  1.00  0.00      N709 N  
ATOM    660  CA  GLY A 592     448.674 -51.937 -63.178  1.00  0.00      N709 C  
ATOM    661  C   GLY A 592     448.810 -50.971 -64.364  1.00  0.00      N709 C  
ATOM    662  O   GLY A 592     449.931 -50.556 -64.802  1.00  0.00      N709 O  
ATOM    663  N   ASN A 593     447.680 -50.638 -64.968  1.00  0.00      N709 N  
ATOM    664  CA  ASN A 593     447.634 -49.776 -66.070  1.00  0.00      N709 C  
ATOM    665  CB  ASN A 593     446.601 -50.208 -67.240  1.00  0.00      N709 C  
ATOM    666  CG  ASN A 593     446.498 -49.125 -68.368  1.00  0.00      N709 C  
ATOM    667  OD1 ASN A 593     447.453 -48.356 -68.647  1.00  0.00      N709 O  
ATOM    668  ND2 ASN A 593     445.309 -49.017 -69.018  1.00  0.00      N709 N  
ATOM    669  C   ASN A 593     447.308 -48.316 -65.644  1.00  0.00      N709 C  
ATOM    670  O   ASN A 593     446.216 -48.008 -65.102  1.00  0.00      N709 O  
ATOM    671  N   SER A 594     448.312 -47.438 -65.824  1.00  0.00      N709 N  
ATOM    672  CA  SER A 594     448.397 -45.993 -65.612  1.00  0.00      N709 C  
ATOM    673  CB  SER A 594     449.699 -45.383 -66.191  1.00  0.00      N709 C  
ATOM    674  OG  SER A 594     449.991 -44.083 -65.681  1.00  0.00      N709 O  
ATOM    675  C   SER A 594     447.199 -45.198 -66.223  1.00  0.00      N709 C  
ATOM    676  O   SER A 594     446.386 -45.766 -66.898  1.00  0.00      N709 O  
ATOM    677  N   SER A 595     447.094 -43.972 -65.771  1.00  0.00      N709 N  
ATOM    678  CA  SER A 595     446.032 -43.022 -66.078  1.00  0.00      N709 C  
ATOM    679  CB  SER A 595     445.221 -42.736 -64.807  1.00  0.00      N709 C  
ATOM    680  OG  SER A 595     445.999 -42.299 -63.657  1.00  0.00      N709 O  
ATOM    681  C   SER A 595     446.452 -41.801 -66.903  1.00  0.00      N709 C  
ATOM    682  O   SER A 595     447.589 -41.296 -66.806  1.00  0.00      N709 O  
ATOM    683  N   LEU A 596     445.547 -41.314 -67.778  1.00  0.00      N709 N  
ATOM    684  CA  LEU A 596     445.806 -40.055 -68.470  1.00  0.00      N709 C  
ATOM    685  CB  LEU A 596     444.834 -39.843 -69.648  1.00  0.00      N709 C  
ATOM    686  CG  LEU A 596     445.301 -40.223 -71.063  1.00  0.00      N709 C  
ATOM    687  CD1 LEU A 596     446.520 -39.478 -71.461  1.00  0.00      N709 C  
ATOM    688  CD2 LEU A 596     445.533 -41.757 -71.046  1.00  0.00      N709 C  
ATOM    689  C   LEU A 596     445.799 -38.915 -67.465  1.00  0.00      N709 C  
ATOM    690  O   LEU A 596     445.023 -38.890 -66.533  1.00  0.00      N709 O  
ATOM    691  N   CYS A 597     446.651 -37.911 -67.717  1.00  0.00      N709 N  
ATOM    692  CA  CYS A 597     446.813 -36.763 -66.920  1.00  0.00      N709 C  
ATOM    693  CB  CYS A 597     448.054 -35.877 -67.315  1.00  0.00      N709 C  
ATOM    694  SG  CYS A 597     449.662 -36.541 -66.817  1.00  0.00      N709 S  
ATOM    695  C   CYS A 597     445.605 -35.805 -67.030  1.00  0.00      N709 C  
ATOM    696  O   CYS A 597     445.069 -35.710 -68.079  1.00  0.00      N709 O  
ATOM    697  N   PRO A 598     445.160 -35.072 -66.036  1.00  0.00      N709 N  
ATOM    698  CD  PRO A 598     445.642 -35.289 -64.654  1.00  0.00      N709 C  
ATOM    699  CA  PRO A 598     443.913 -34.305 -66.117  1.00  0.00      N709 C  
ATOM    700  CB  PRO A 598     443.469 -34.182 -64.748  1.00  0.00      N709 C  
ATOM    701  CG  PRO A 598     444.660 -34.418 -63.838  1.00  0.00      N709 C  
ATOM    702  C   PRO A 598     444.153 -32.892 -66.794  1.00  0.00      N709 C  
ATOM    703  O   PRO A 598     444.512 -31.925 -66.102  1.00  0.00      N709 O  
ATOM    704  N   VAL A 599     444.085 -32.724 -68.114  1.00  0.00      N709 N  
ATOM    705  CA  VAL A 599     444.493 -31.543 -68.834  1.00  0.00      N709 C  
ATOM    706  CB  VAL A 599     444.626 -31.725 -70.339  1.00  0.00      N709 C  
ATOM    707  CG1 VAL A 599     443.362 -32.369 -70.988  1.00  0.00      N709 C  
ATOM    708  CG2 VAL A 599     445.074 -30.413 -71.076  1.00  0.00      N709 C  
ATOM    709  C   VAL A 599     443.738 -30.302 -68.538  1.00  0.00      N709 C  
ATOM    710  O   VAL A 599     442.501 -30.417 -68.545  1.00  0.00      N709 O  
ATOM    711  N   SER A 600     444.390 -29.101 -68.316  1.00  0.00      N709 N  
ATOM    712  CA  SER A 600     443.707 -27.808 -68.051  1.00  0.00      N709 C  
ATOM    713  CB  SER A 600     443.493 -27.416 -66.572  1.00  0.00      N709 C  
ATOM    714  OG  SER A 600     442.401 -28.138 -66.054  1.00  0.00      N709 O  
ATOM    715  C   SER A 600     444.372 -26.675 -68.767  1.00  0.00      N709 C  
ATOM    716  O   SER A 600     443.779 -25.641 -69.003  1.00  0.00      N709 O  
ATOM    717  N   GLY A 601     445.685 -26.736 -69.103  1.00  0.00      N709 N  
ATOM    718  CA  GLY A 601     446.225 -25.895 -70.161  1.00  0.00      N709 C  
ATOM    719  C   GLY A 601     447.184 -26.650 -71.078  1.00  0.00      N709 C  
ATOM    720  O   GLY A 601     447.409 -27.863 -70.966  1.00  0.00      N709 O  
ATOM    721  N   TRP A 602     447.735 -26.014 -72.094  1.00  0.00      N709 N  
ATOM    722  CA  TRP A 602     448.563 -26.630 -73.159  1.00  0.00      N709 C  
ATOM    723  CB  TRP A 602     447.799 -26.685 -74.470  1.00  0.00      N709 C  
ATOM    724  CG  TRP A 602     446.633 -27.577 -74.404  1.00  0.00      N709 C  
ATOM    725  CD1 TRP A 602     445.438 -27.071 -74.057  1.00  0.00      N709 C  
ATOM    726  NE1 TRP A 602     444.468 -28.020 -74.053  1.00  0.00      N709 N  
ATOM    727  CE2 TRP A 602     445.072 -29.271 -74.380  1.00  0.00      N709 C  
ATOM    728  CD2 TRP A 602     446.414 -29.043 -74.596  1.00  0.00      N709 C  
ATOM    729  CE3 TRP A 602     447.243 -30.155 -74.899  1.00  0.00      N709 C  
ATOM    730  CZ3 TRP A 602     446.669 -31.448 -74.934  1.00  0.00      N709 C  
ATOM    731  CZ2 TRP A 602     444.480 -30.530 -74.556  1.00  0.00      N709 C  
ATOM    732  CH2 TRP A 602     445.335 -31.639 -74.761  1.00  0.00      N709 C  
ATOM    733  C   TRP A 602     449.833 -25.945 -73.247  1.00  0.00      N709 C  
ATOM    734  O   TRP A 602     449.866 -24.742 -73.202  1.00  0.00      N709 O  
ATOM    735  N   ALA A 603     450.894 -26.719 -73.383  1.00  0.00      N709 N  
ATOM    736  CA  ALA A 603     452.276 -26.203 -73.351  1.00  0.00      N709 C  
ATOM    737  CB  ALA A 603     452.950 -26.732 -72.053  1.00  0.00      N709 C  
ATOM    738  C   ALA A 603     453.010 -26.723 -74.577  1.00  0.00      N709 C  
ATOM    739  O   ALA A 603     452.900 -27.926 -74.893  1.00  0.00      N709 O  
ATOM    740  N   ILE A 604     453.693 -25.839 -75.321  1.00  0.00      N709 N  
ATOM    741  CA  ILE A 604     454.393 -26.113 -76.550  1.00  0.00      N709 C  
ATOM    742  CB  ILE A 604     454.917 -24.859 -77.332  1.00  0.00      N709 C  
ATOM    743  CG2 ILE A 604     456.001 -24.248 -76.491  1.00  0.00      N709 C  
ATOM    744  CG1 ILE A 604     455.478 -25.326 -78.650  1.00  0.00      N709 C  
ATOM    745  CD1 ILE A 604     455.714 -24.135 -79.618  1.00  0.00      N709 C  
ATOM    746  C   ILE A 604     455.393 -27.239 -76.320  1.00  0.00      N709 C  
ATOM    747  O   ILE A 604     455.997 -27.240 -75.231  1.00  0.00      N709 O  
ATOM    748  N   TYR A 605     455.637 -28.143 -77.294  1.00  0.00      N709 N  
ATOM    749  CA  TYR A 605     456.595 -29.197 -77.221  1.00  0.00      N709 C  
ATOM    750  CB  TYR A 605     455.807 -30.574 -77.346  1.00  0.00      N709 C  
ATOM    751  CG  TYR A 605     456.683 -31.768 -77.440  1.00  0.00      N709 C  
ATOM    752  CD1 TYR A 605     456.273 -32.908 -78.152  1.00  0.00      N709 C  
ATOM    753  CE1 TYR A 605     457.099 -34.061 -78.229  1.00  0.00      N709 C  
ATOM    754  CZ  TYR A 605     458.243 -34.143 -77.445  1.00  0.00      N709 C  
ATOM    755  OH  TYR A 605     459.087 -35.295 -77.511  1.00  0.00      N709 O  
ATOM    756  CD2 TYR A 605     457.892 -31.865 -76.726  1.00  0.00      N709 C  
ATOM    757  CE2 TYR A 605     458.673 -33.046 -76.692  1.00  0.00      N709 C  
ATOM    758  C   TYR A 605     457.644 -29.053 -78.246  1.00  0.00      N709 C  
ATOM    759  O   TYR A 605     458.821 -28.878 -77.943  1.00  0.00      N709 O  
ATOM    760  N   SER A 606     457.298 -29.277 -79.540  1.00  0.00      N709 N  
ATOM    761  CA  SER A 606     458.362 -29.077 -80.584  1.00  0.00      N709 C  
ATOM    762  CB  SER A 606     458.815 -30.443 -81.114  1.00  0.00      N709 C  
ATOM    763  OG  SER A 606     459.991 -30.471 -81.929  1.00  0.00      N709 O  
ATOM    764  C   SER A 606     457.738 -28.335 -81.691  1.00  0.00      N709 C  
ATOM    765  O   SER A 606     456.565 -28.155 -81.681  1.00  0.00      N709 O  
ATOM    766  N   LYS A 607     458.498 -27.769 -82.616  1.00  0.00      N709 N  
ATOM    767  CA  LYS A 607     458.029 -26.998 -83.761  1.00  0.00      N709 C  
ATOM    768  CB  LYS A 607     457.670 -25.484 -83.594  1.00  0.00      N709 C  
ATOM    769  CG  LYS A 607     458.821 -24.476 -83.436  1.00  0.00      N709 C  
ATOM    770  CD  LYS A 607     458.245 -23.025 -83.522  1.00  0.00      N709 C  
ATOM    771  CE  LYS A 607     457.836 -22.621 -84.949  1.00  0.00      N709 C  
ATOM    772  NZ  LYS A 607     459.022 -22.717 -85.843  1.00  0.00      N709 N  
ATOM    773  C   LYS A 607     459.188 -27.135 -84.818  1.00  0.00      N709 C  
ATOM    774  O   LYS A 607     460.340 -27.315 -84.446  1.00  0.00      N709 O  
ATOM    775  N   ASP A 608     458.801 -27.072 -86.086  1.00  0.00      N709 N  
ATOM    776  CA  ASP A 608     459.771 -27.224 -87.224  1.00  0.00      N709 C  
ATOM    777  CB  ASP A 608     458.898 -27.484 -88.558  1.00  0.00      N709 C  
ATOM    778  CG  ASP A 608     459.641 -27.639 -89.843  1.00  0.00      N709 C  
ATOM    779  OD1 ASP A 608     459.117 -27.223 -90.906  1.00  0.00      N709 O  
ATOM    780  OD2 ASP A 608     460.756 -28.223 -89.775  1.00  0.00      N709 O  
ATOM    781  C   ASP A 608     460.761 -26.089 -87.365  1.00  0.00      N709 C  
ATOM    782  O   ASP A 608     460.474 -25.042 -86.814  1.00  0.00      N709 O  
ATOM    783  N   ASN A 609     461.823 -26.191 -88.228  1.00  0.00      N709 N  
ATOM    784  CA  ASN A 609     462.639 -25.059 -88.675  1.00  0.00      N709 C  
ATOM    785  CB  ASN A 609     464.083 -25.227 -88.004  1.00  0.00      N709 C  
ATOM    786  CG  ASN A 609     463.820 -25.447 -86.643  1.00  0.00      N709 C  
ATOM    787  OD1 ASN A 609     463.798 -26.570 -86.165  1.00  0.00      N709 O  
ATOM    788  ND2 ASN A 609     463.545 -24.372 -85.886  1.00  0.00      N709 N  
ATOM    789  C   ASN A 609     462.901 -25.052 -90.185  1.00  0.00      N709 C  
ATOM    790  O   ASN A 609     463.731 -24.246 -90.648  1.00  0.00      N709 O  
ATOM    791  N   SER A 610     462.279 -25.917 -91.034  1.00  0.00      N709 N  
ATOM    792  CA  SER A 610     462.657 -26.181 -92.405  1.00  0.00      N709 C  
ATOM    793  CB  SER A 610     462.102 -27.398 -93.117  1.00  0.00      N709 C  
ATOM    794  OG  SER A 610     462.326 -28.587 -92.338  1.00  0.00      N709 O  
ATOM    795  C   SER A 610     462.759 -25.107 -93.420  1.00  0.00      N709 C  
ATOM    796  O   SER A 610     463.744 -25.061 -94.174  1.00  0.00      N709 O  
ATOM    797  N   VAL A 611     461.824 -24.136 -93.468  1.00  0.00      N709 N  
ATOM    798  CA  VAL A 611     461.881 -22.928 -94.246  1.00  0.00      N709 C  
ATOM    799  CB  VAL A 611     460.546 -22.204 -94.145  1.00  0.00      N709 C  
ATOM    800  CG1 VAL A 611     460.339 -21.540 -92.753  1.00  0.00      N709 C  
ATOM    801  CG2 VAL A 611     460.514 -21.126 -95.248  1.00  0.00      N709 C  
ATOM    802  C   VAL A 611     463.102 -22.091 -93.791  1.00  0.00      N709 C  
ATOM    803  O   VAL A 611     463.730 -21.597 -94.725  1.00  0.00      N709 O  
ATOM    804  N   ARG A 612     463.503 -21.994 -92.553  1.00  0.00      N709 N  
ATOM    805  CA  ARG A 612     464.756 -21.330 -92.314  1.00  0.00      N709 C  
ATOM    806  CB  ARG A 612     464.958 -21.056 -90.846  1.00  0.00      N709 C  
ATOM    807  CG  ARG A 612     464.058 -19.973 -90.199  1.00  0.00      N709 C  
ATOM    808  CD  ARG A 612     464.452 -18.565 -90.719  1.00  0.00      N709 C  
ATOM    809  NE  ARG A 612     463.717 -17.467 -89.979  1.00  0.00      N709 N  
ATOM    810  CZ  ARG A 612     464.239 -16.295 -89.771  1.00  0.00      N709 C  
ATOM    811  NH1 ARG A 612     465.338 -15.866 -90.395  1.00  0.00      N709 N  
ATOM    812  NH2 ARG A 612     463.746 -15.531 -88.893  1.00  0.00      N709 N  
ATOM    813  C   ARG A 612     466.031 -22.051 -92.792  1.00  0.00      N709 C  
ATOM    814  O   ARG A 612     466.975 -21.376 -93.233  1.00  0.00      N709 O  
ATOM    815  N   ILE A 613     466.081 -23.418 -92.769  1.00  0.00      N709 N  
ATOM    816  CA  ILE A 613     467.125 -24.282 -93.384  1.00  0.00      N709 C  
ATOM    817  CB  ILE A 613     466.954 -25.754 -92.942  1.00  0.00      N709 C  
ATOM    818  CG2 ILE A 613     468.169 -26.550 -93.410  1.00  0.00      N709 C  
ATOM    819  CG1 ILE A 613     466.681 -26.028 -91.493  1.00  0.00      N709 C  
ATOM    820  CD1 ILE A 613     467.615 -25.289 -90.520  1.00  0.00      N709 C  
ATOM    821  C   ILE A 613     467.184 -24.073 -94.881  1.00  0.00      N709 C  
ATOM    822  O   ILE A 613     468.170 -23.628 -95.455  1.00  0.00      N709 O  
ATOM    823  N   GLY A 614     466.001 -24.354 -95.539  1.00  0.00      N709 N  
ATOM    824  CA  GLY A 614     465.781 -23.912 -96.933  1.00  0.00      N709 C  
ATOM    825  C   GLY A 614     466.472 -24.693 -97.959  1.00  0.00      N709 C  
ATOM    826  O   GLY A 614     466.537 -25.942 -97.924  1.00  0.00      N709 O  
ATOM    827  N   SER A 615     466.836 -24.005 -99.022  1.00  0.00      N709 N  
ATOM    828  CA  SER A 615     467.620 -24.506-100.166  1.00  0.00      N709 C  
ATOM    829  CB  SER A 615     467.453 -23.552-101.377  1.00  0.00      N709 C  
ATOM    830  OG  SER A 615     468.206 -24.009-102.484  1.00  0.00      N709 O  
ATOM    831  C   SER A 615     469.105 -24.623 -99.743  1.00  0.00      N709 C  
ATOM    832  O   SER A 615     469.800 -25.503-100.162  1.00  0.00      N709 O  
ATOM    833  N   LYS A 616     469.477 -23.841 -98.806  1.00  0.00      N709 N  
ATOM    834  CA  LYS A 616     470.848 -23.883 -98.287  1.00  0.00      N709 C  
ATOM    835  CB  LYS A 616     470.857 -22.620 -97.345  1.00  0.00      N709 C  
ATOM    836  CG  LYS A 616     472.159 -22.447 -96.583  1.00  0.00      N709 C  
ATOM    837  CD  LYS A 616     473.397 -22.204 -97.374  1.00  0.00      N709 C  
ATOM    838  CE  LYS A 616     474.668 -22.023 -96.599  1.00  0.00      N709 C  
ATOM    839  NZ  LYS A 616     475.343 -23.328 -96.305  1.00  0.00      N709 N  
ATOM    840  C   LYS A 616     471.334 -25.116 -97.506  1.00  0.00      N709 C  
ATOM    841  O   LYS A 616     472.486 -25.502 -97.805  1.00  0.00      N709 O  
ATOM    842  N   GLY A 617     470.608 -25.689 -96.564  1.00  0.00      N709 N  
ATOM    843  CA  GLY A 617     470.752 -27.077 -96.118  1.00  0.00      N709 C  
ATOM    844  C   GLY A 617     470.083 -28.071 -97.079  1.00  0.00      N709 C  
ATOM    845  O   GLY A 617     469.500 -27.758 -98.067  1.00  0.00      N709 O  
ATOM    846  N   ASP A 618     470.048 -29.404 -96.619  1.00  0.00      N709 N  
ATOM    847  CA  ASP A 618     469.367 -30.469 -97.383  1.00  0.00      N709 C  
ATOM    848  CB  ASP A 618     470.383 -31.586 -97.592  1.00  0.00      N709 C  
ATOM    849  CG  ASP A 618     471.306 -31.374 -98.812  1.00  0.00      N709 C  
ATOM    850  OD1 ASP A 618     472.319 -32.109 -98.807  1.00  0.00      N709 O  
ATOM    851  OD2 ASP A 618     470.970 -30.508 -99.681  1.00  0.00      N709 O  
ATOM    852  C   ASP A 618     468.171 -31.012 -96.579  1.00  0.00      N709 C  
ATOM    853  O   ASP A 618     468.410 -31.955 -95.801  1.00  0.00      N709 O  
ATOM    854  N   VAL A 619     466.965 -30.475 -96.855  1.00  0.00      N709 N  
ATOM    855  CA  VAL A 619     465.729 -31.025 -96.127  1.00  0.00      N709 C  
ATOM    856  CB  VAL A 619     465.090 -30.062 -95.097  1.00  0.00      N709 C  
ATOM    857  CG1 VAL A 619     466.056 -29.970 -93.942  1.00  0.00      N709 C  
ATOM    858  CG2 VAL A 619     464.926 -28.630 -95.742  1.00  0.00      N709 C  
ATOM    859  C   VAL A 619     464.667 -31.411 -97.070  1.00  0.00      N709 C  
ATOM    860  O   VAL A 619     464.662 -31.065 -98.262  1.00  0.00      N709 O  
ATOM    861  N   PHE A 620     463.835 -32.395 -96.660  1.00  0.00      N709 N  
ATOM    862  CA  PHE A 620     462.851 -33.058 -97.501  1.00  0.00      N709 C  
ATOM    863  CB  PHE A 620     462.227 -34.372 -96.908  1.00  0.00      N709 C  
ATOM    864  CG  PHE A 620     463.187 -35.578 -97.055  1.00  0.00      N709 C  
ATOM    865  CD1 PHE A 620     463.442 -36.033 -98.311  1.00  0.00      N709 C  
ATOM    866  CE1 PHE A 620     464.134 -37.212 -98.522  1.00  0.00      N709 C  
ATOM    867  CZ  PHE A 620     464.612 -37.968 -97.383  1.00  0.00      N709 C  
ATOM    868  CD2 PHE A 620     463.648 -36.293 -95.962  1.00  0.00      N709 C  
ATOM    869  CE2 PHE A 620     464.302 -37.478 -96.102  1.00  0.00      N709 C  
ATOM    870  C   PHE A 620     461.685 -32.153 -97.879  1.00  0.00      N709 C  
ATOM    871  O   PHE A 620     461.437 -31.132 -97.164  1.00  0.00      N709 O  
ATOM    872  N   VAL A 621     461.109 -32.404 -99.037  1.00  0.00      N709 N  
ATOM    873  CA  VAL A 621     459.816 -31.793 -99.327  1.00  0.00      N709 C  
ATOM    874  CB  VAL A 621     459.704 -31.693-100.846  1.00  0.00      N709 C  
ATOM    875  CG1 VAL A 621     458.305 -31.339-101.365  1.00  0.00      N709 C  
ATOM    876  CG2 VAL A 621     460.648 -30.568-101.301  1.00  0.00      N709 C  
ATOM    877  C   VAL A 621     458.867 -32.874 -98.826  1.00  0.00      N709 C  
ATOM    878  O   VAL A 621     458.756 -33.951 -99.334  1.00  0.00      N709 O  
ATOM    879  N   ILE A 622     458.119 -32.583 -97.743  1.00  0.00      N709 N  
ATOM    880  CA  ILE A 622     457.344 -33.566 -96.917  1.00  0.00      N709 C  
ATOM    881  CB  ILE A 622     457.736 -33.494 -95.432  1.00  0.00      N709 C  
ATOM    882  CG2 ILE A 622     459.244 -33.529 -95.366  1.00  0.00      N709 C  
ATOM    883  CG1 ILE A 622     457.173 -32.309 -94.580  1.00  0.00      N709 C  
ATOM    884  CD1 ILE A 622     457.442 -32.381 -93.112  1.00  0.00      N709 C  
ATOM    885  C   ILE A 622     455.853 -33.206 -97.036  1.00  0.00      N709 C  
ATOM    886  O   ILE A 622     455.497 -32.020 -97.025  1.00  0.00      N709 O  
ATOM    887  N   ARG A 623     454.988 -34.251 -97.168  1.00  0.00      N709 N  
ATOM    888  CA  ARG A 623     453.521 -34.061 -97.138  1.00  0.00      N709 C  
ATOM    889  CB  ARG A 623     452.850 -34.686 -98.441  1.00  0.00      N709 C  
ATOM    890  CG  ARG A 623     452.891 -33.880 -99.747  1.00  0.00      N709 C  
ATOM    891  CD  ARG A 623     452.091 -32.536 -99.701  1.00  0.00      N709 C  
ATOM    892  NE  ARG A 623     450.657 -32.732 -99.335  1.00  0.00      N709 N  
ATOM    893  CZ  ARG A 623     449.611 -32.846-100.188  1.00  0.00      N709 C  
ATOM    894  NH1 ARG A 623     449.700 -32.759-101.470  1.00  0.00      N709 N  
ATOM    895  NH2 ARG A 623     448.482 -33.197 -99.611  1.00  0.00      N709 N  
ATOM    896  C   ARG A 623     452.910 -34.909 -96.003  1.00  0.00      N709 C  
ATOM    897  O   ARG A 623     453.344 -36.015 -95.696  1.00  0.00      N709 O  
ATOM    898  N   GLU A 624     451.894 -34.423 -95.310  1.00  0.00      N709 N  
ATOM    899  CA  GLU A 624     451.153 -35.014 -94.203  1.00  0.00      N709 C  
ATOM    900  CB  GLU A 624     450.136 -36.002 -94.813  1.00  0.00      N709 C  
ATOM    901  CG  GLU A 624     448.914 -35.303 -95.484  1.00  0.00      N709 C  
ATOM    902  CD  GLU A 624     449.108 -34.695 -96.822  1.00  0.00      N709 C  
ATOM    903  OE1 GLU A 624     449.228 -35.495 -97.834  1.00  0.00      N709 O  
ATOM    904  OE2 GLU A 624     449.124 -33.456 -97.001  1.00  0.00      N709 O  
ATOM    905  C   GLU A 624     452.005 -35.540 -93.046  1.00  0.00      N709 C  
ATOM    906  O   GLU A 624     451.892 -36.740 -92.655  1.00  0.00      N709 O  
ATOM    907  N   PRO A 625     452.931 -34.739 -92.458  1.00  0.00      N709 N  
ATOM    908  CD  PRO A 625     453.093 -33.300 -92.644  1.00  0.00      N709 C  
ATOM    909  CA  PRO A 625     453.581 -35.203 -91.283  1.00  0.00      N709 C  
ATOM    910  CB  PRO A 625     454.520 -33.964 -90.904  1.00  0.00      N709 C  
ATOM    911  CG  PRO A 625     453.652 -32.808 -91.327  1.00  0.00      N709 C  
ATOM    912  C   PRO A 625     452.556 -35.501 -90.058  1.00  0.00      N709 C  
ATOM    913  O   PRO A 625     451.524 -34.880 -89.985  1.00  0.00      N709 O  
ATOM    914  N   PHE A 626     452.886 -36.413 -89.200  1.00  0.00      N709 N  
ATOM    915  CA  PHE A 626     452.068 -36.757 -87.972  1.00  0.00      N709 C  
ATOM    916  CB  PHE A 626     450.974 -37.811 -88.139  1.00  0.00      N709 C  
ATOM    917  CG  PHE A 626     451.353 -39.232 -88.406  1.00  0.00      N709 C  
ATOM    918  CD1 PHE A 626     451.480 -40.158 -87.369  1.00  0.00      N709 C  
ATOM    919  CE1 PHE A 626     451.912 -41.464 -87.606  1.00  0.00      N709 C  
ATOM    920  CZ  PHE A 626     452.155 -41.880 -88.924  1.00  0.00      N709 C  
ATOM    921  CD2 PHE A 626     451.711 -39.607 -89.705  1.00  0.00      N709 C  
ATOM    922  CE2 PHE A 626     452.089 -40.879 -89.943  1.00  0.00      N709 C  
ATOM    923  C   PHE A 626     453.089 -37.177 -86.844  1.00  0.00      N709 C  
ATOM    924  O   PHE A 626     454.231 -37.629 -87.142  1.00  0.00      N709 O  
ATOM    925  N   ILE A 627     452.761 -36.884 -85.593  1.00  0.00      N709 N  
ATOM    926  CA  ILE A 627     453.632 -37.219 -84.423  1.00  0.00      N709 C  
ATOM    927  CB  ILE A 627     453.695 -36.056 -83.499  1.00  0.00      N709 C  
ATOM    928  CG2 ILE A 627     454.703 -36.257 -82.346  1.00  0.00      N709 C  
ATOM    929  CG1 ILE A 627     454.176 -34.773 -84.256  1.00  0.00      N709 C  
ATOM    930  CD1 ILE A 627     455.526 -34.921 -84.904  1.00  0.00      N709 C  
ATOM    931  C   ILE A 627     453.087 -38.471 -83.738  1.00  0.00      N709 C  
ATOM    932  O   ILE A 627     451.896 -38.604 -83.524  1.00  0.00      N709 O  
ATOM    933  N   SER A 628     454.026 -39.372 -83.391  1.00  0.00      N709 N  
ATOM    934  CA  SER A 628     453.761 -40.574 -82.603  1.00  0.00      N709 C  
ATOM    935  CB  SER A 628     453.492 -41.868 -83.467  1.00  0.00      N709 C  
ATOM    936  OG  SER A 628     453.258 -43.021 -82.637  1.00  0.00      N709 O  
ATOM    937  C   SER A 628     454.951 -40.856 -81.663  1.00  0.00      N709 C  
ATOM    938  O   SER A 628     456.019 -40.270 -81.990  1.00  0.00      N709 O  
ATOM    939  N   CYS A 629     454.909 -41.656 -80.635  1.00  0.00      N709 N  
ATOM    940  CA  CYS A 629     456.006 -41.800 -79.731  1.00  0.00      N709 C  
ATOM    941  CB  CYS A 629     455.972 -41.056 -78.392  1.00  0.00      N709 C  
ATOM    942  SG  CYS A 629     455.323 -39.373 -78.547  1.00  0.00      N709 S  
ATOM    943  C   CYS A 629     456.156 -43.192 -79.211  1.00  0.00      N709 C  
ATOM    944  O   CYS A 629     455.355 -44.064 -79.473  1.00  0.00      N709 O  
ATOM    945  N   SER A 630     457.316 -43.430 -78.533  1.00  0.00      N709 N  
ATOM    946  CA  SER A 630     457.771 -44.633 -77.778  1.00  0.00      N709 C  
ATOM    947  CB  SER A 630     458.929 -45.307 -78.587  1.00  0.00      N709 C  
ATOM    948  OG  SER A 630     460.065 -44.473 -78.727  1.00  0.00      N709 O  
ATOM    949  C   SER A 630     458.288 -44.342 -76.437  1.00  0.00      N709 C  
ATOM    950  O   SER A 630     458.458 -43.181 -76.139  1.00  0.00      N709 O  
ATOM    951  N   PRO A 631     458.467 -45.327 -75.491  1.00  0.00      N709 N  
ATOM    952  CD  PRO A 631     458.086 -46.710 -75.523  1.00  0.00      N709 C  
ATOM    953  CA  PRO A 631     459.182 -45.021 -74.214  1.00  0.00      N709 C  
ATOM    954  CB  PRO A 631     459.310 -46.396 -73.543  1.00  0.00      N709 C  
ATOM    955  CG  PRO A 631     458.142 -47.173 -74.084  1.00  0.00      N709 C  
ATOM    956  C   PRO A 631     460.549 -44.402 -74.372  1.00  0.00      N709 C  
ATOM    957  O   PRO A 631     460.802 -43.556 -73.518  1.00  0.00      N709 O  
ATOM    958  N   LEU A 632     461.414 -44.736 -75.375  1.00  0.00      N709 N  
ATOM    959  CA  LEU A 632     462.624 -43.988 -75.607  1.00  0.00      N709 C  
ATOM    960  CB  LEU A 632     463.696 -44.756 -76.420  1.00  0.00      N709 C  
ATOM    961  CG  LEU A 632     464.214 -46.123 -75.789  1.00  0.00      N709 C  
ATOM    962  CD1 LEU A 632     464.789 -47.017 -76.935  1.00  0.00      N709 C  
ATOM    963  CD2 LEU A 632     465.229 -45.989 -74.625  1.00  0.00      N709 C  
ATOM    964  C   LEU A 632     462.298 -42.608 -76.199  1.00  0.00      N709 C  
ATOM    965  O   LEU A 632     462.778 -41.549 -75.672  1.00  0.00      N709 O  
ATOM    966  N   GLU A 633     461.512 -42.501 -77.247  1.00  0.00      N709 N  
ATOM    967  CA  GLU A 633     461.468 -41.257 -78.030  1.00  0.00      N709 C  
ATOM    968  CB  GLU A 633     462.754 -41.098 -78.948  1.00  0.00      N709 C  
ATOM    969  CG  GLU A 633     463.116 -42.207 -79.916  1.00  0.00      N709 C  
ATOM    970  CD  GLU A 633     464.177 -41.860 -80.897  1.00  0.00      N709 C  
ATOM    971  OE1 GLU A 633     465.216 -41.203 -80.748  1.00  0.00      N709 O  
ATOM    972  OE2 GLU A 633     464.034 -42.494 -82.020  1.00  0.00      N709 O  
ATOM    973  C   GLU A 633     460.267 -41.047 -78.938  1.00  0.00      N709 C  
ATOM    974  O   GLU A 633     459.658 -41.937 -79.491  1.00  0.00      N709 O  
ATOM    975  N   CYS A 634     459.828 -39.798 -79.187  1.00  0.00      N709 N  
ATOM    976  CA  CYS A 634     458.735 -39.396 -80.046  1.00  0.00      N709 C  
ATOM    977  CB  CYS A 634     457.967 -38.151 -79.506  1.00  0.00      N709 C  
ATOM    978  SG  CYS A 634     457.038 -38.337 -77.967  1.00  0.00      N709 S  
ATOM    979  C   CYS A 634     459.357 -39.193 -81.430  1.00  0.00      N709 C  
ATOM    980  O   CYS A 634     460.513 -38.811 -81.540  1.00  0.00      N709 O  
ATOM    981  N   ARG A 635     458.674 -39.515 -82.497  1.00  0.00      N709 N  
ATOM    982  CA  ARG A 635     459.312 -39.448 -83.826  1.00  0.00      N709 C  
ATOM    983  CB  ARG A 635     459.637 -40.841 -84.349  1.00  0.00      N709 C  
ATOM    984  CG  ARG A 635     460.868 -41.420 -83.674  1.00  0.00      N709 C  
ATOM    985  CD  ARG A 635     461.245 -42.867 -84.165  1.00  0.00      N709 C  
ATOM    986  NE  ARG A 635     461.915 -42.787 -85.516  1.00  0.00      N709 N  
ATOM    987  CZ  ARG A 635     463.175 -42.338 -85.609  1.00  0.00      N709 C  
ATOM    988  NH1 ARG A 635     463.939 -41.892 -84.583  1.00  0.00      N709 N  
ATOM    989  NH2 ARG A 635     463.680 -42.246 -86.792  1.00  0.00      N709 N  
ATOM    990  C   ARG A 635     458.291 -38.854 -84.794  1.00  0.00      N709 C  
ATOM    991  O   ARG A 635     457.108 -39.089 -84.692  1.00  0.00      N709 O  
ATOM    992  N   THR A 636     458.810 -37.965 -85.659  1.00  0.00      N709 N  
ATOM    993  CA  THR A 636     458.110 -37.325 -86.692  1.00  0.00      N709 C  
ATOM    994  CB  THR A 636     458.649 -35.888 -87.054  1.00  0.00      N709 C  
ATOM    995  OG1 THR A 636     458.554 -35.039 -85.903  1.00  0.00      N709 O  
ATOM    996  CG2 THR A 636     457.916 -35.216 -88.223  1.00  0.00      N709 C  
ATOM    997  C   THR A 636     457.918 -38.144 -87.875  1.00  0.00      N709 C  
ATOM    998  O   THR A 636     458.917 -38.598 -88.423  1.00  0.00      N709 O  
ATOM    999  N   PHE A 637     456.690 -38.425 -88.289  1.00  0.00      N709 N  
ATOM   1000  CA  PHE A 637     456.407 -39.410 -89.296  1.00  0.00      N709 C  
ATOM   1001  CB  PHE A 637     455.454 -40.467 -88.741  1.00  0.00      N709 C  
ATOM   1002  CG  PHE A 637     456.081 -41.521 -87.788  1.00  0.00      N709 C  
ATOM   1003  CD1 PHE A 637     455.885 -41.606 -86.367  1.00  0.00      N709 C  
ATOM   1004  CE1 PHE A 637     456.563 -42.603 -85.634  1.00  0.00      N709 C  
ATOM   1005  CZ  PHE A 637     457.213 -43.678 -86.234  1.00  0.00      N709 C  
ATOM   1006  CD2 PHE A 637     456.737 -42.636 -88.383  1.00  0.00      N709 C  
ATOM   1007  CE2 PHE A 637     457.300 -43.633 -87.597  1.00  0.00      N709 C  
ATOM   1008  C   PHE A 637     455.896 -38.631 -90.407  1.00  0.00      N709 C  
ATOM   1009  O   PHE A 637     455.113 -37.713 -90.175  1.00  0.00      N709 O  
ATOM   1010  N   PHE A 638     456.375 -38.913 -91.634  1.00  0.00      N709 N  
ATOM   1011  CA  PHE A 638     455.958 -38.189 -92.792  1.00  0.00      N709 C  
ATOM   1012  CB  PHE A 638     456.807 -36.792 -92.928  1.00  0.00      N709 C  
ATOM   1013  CG  PHE A 638     458.281 -37.035 -93.083  1.00  0.00      N709 C  
ATOM   1014  CD1 PHE A 638     459.175 -37.030 -91.994  1.00  0.00      N709 C  
ATOM   1015  CE1 PHE A 638     460.583 -37.086 -92.304  1.00  0.00      N709 C  
ATOM   1016  CZ  PHE A 638     461.065 -36.971 -93.638  1.00  0.00      N709 C  
ATOM   1017  CD2 PHE A 638     458.790 -36.873 -94.364  1.00  0.00      N709 C  
ATOM   1018  CE2 PHE A 638     460.139 -36.816 -94.646  1.00  0.00      N709 C  
ATOM   1019  C   PHE A 638     456.019 -38.938 -93.997  1.00  0.00      N709 C  
ATOM   1020  O   PHE A 638     456.655 -39.986 -94.140  1.00  0.00      N709 O  
ATOM   1021  N   LEU A 639     455.480 -38.304 -95.068  1.00  0.00      N709 N  
ATOM   1022  CA  LEU A 639     455.509 -38.899 -96.324  1.00  0.00      N709 C  
ATOM   1023  CB  LEU A 639     454.057 -39.389 -96.720  1.00  0.00      N709 C  
ATOM   1024  CG  LEU A 639     453.296 -40.368 -95.840  1.00  0.00      N709 C  
ATOM   1025  CD1 LEU A 639     452.326 -39.583 -94.955  1.00  0.00      N709 C  
ATOM   1026  CD2 LEU A 639     452.752 -41.556 -96.540  1.00  0.00      N709 C  
ATOM   1027  C   LEU A 639     456.106 -37.918 -97.406  1.00  0.00      N709 C  
ATOM   1028  O   LEU A 639     455.987 -36.716 -97.365  1.00  0.00      N709 O  
ATOM   1029  N   THR A 640     456.837 -38.483 -98.344  1.00  0.00      N709 N  
ATOM   1030  CA  THR A 640     457.460 -37.704 -99.370  1.00  0.00      N709 C  
ATOM   1031  CB  THR A 640     458.766 -37.183 -98.875  1.00  0.00      N709 C  
ATOM   1032  OG1 THR A 640     459.513 -36.547 -99.849  1.00  0.00      N709 O  
ATOM   1033  CG2 THR A 640     459.688 -38.278 -98.293  1.00  0.00      N709 C  
ATOM   1034  C   THR A 640     457.576 -38.478-100.571  1.00  0.00      N709 C  
ATOM   1035  O   THR A 640     457.495 -39.718-100.484  1.00  0.00      N709 O  
ATOM   1036  N   GLN A 641     457.962 -37.874-101.736  1.00  0.00      N709 N  
ATOM   1037  CA  GLN A 641     458.258 -38.602-102.924  1.00  0.00      N709 C  
ATOM   1038  CB  GLN A 641     457.938 -37.577-104.167  1.00  0.00      N709 C  
ATOM   1039  CG  GLN A 641     456.587 -36.836-104.230  1.00  0.00      N709 C  
ATOM   1040  CD  GLN A 641     455.389 -37.686-103.647  1.00  0.00      N709 C  
ATOM   1041  OE1 GLN A 641     454.810 -37.330-102.655  1.00  0.00      N709 O  
ATOM   1042  NE2 GLN A 641     454.980 -38.742-104.393  1.00  0.00      N709 N  
ATOM   1043  C   GLN A 641     459.808 -38.913-103.051  1.00  0.00      N709 C  
ATOM   1044  O   GLN A 641     460.295 -39.294-104.117  1.00  0.00      N709 O  
ATOM   1045  N   GLY A 642     460.534 -38.587-101.907  1.00  0.00      N709 N  
ATOM   1046  CA  GLY A 642     461.951 -38.865-101.810  1.00  0.00      N709 C  
ATOM   1047  C   GLY A 642     462.778 -37.701-102.342  1.00  0.00      N709 C  
ATOM   1048  O   GLY A 642     463.862 -37.903-102.824  1.00  0.00      N709 O  
ATOM   1049  N   ALA A 643     462.208 -36.482-102.378  1.00  0.00      N709 N  
ATOM   1050  CA  ALA A 643     462.584 -35.319-103.167  1.00  0.00      N709 C  
ATOM   1051  CB  ALA A 643     461.398 -35.093-104.119  1.00  0.00      N709 C  
ATOM   1052  C   ALA A 643     462.854 -34.233-102.205  1.00  0.00      N709 C  
ATOM   1053  O   ALA A 643     462.214 -34.081-101.187  1.00  0.00      N709 O  
ATOM   1054  N   LEU A 644     463.894 -33.374-102.439  1.00  0.00      N709 N  
ATOM   1055  CA  LEU A 644     464.423 -32.345-101.485  1.00  0.00      N709 C  
ATOM   1056  CB  LEU A 644     465.963 -32.322-101.347  1.00  0.00      N709 C  
ATOM   1057  CG  LEU A 644     466.530 -33.209-100.160  1.00  0.00      N709 C  
ATOM   1058  CD1 LEU A 644     466.384 -34.725-100.306  1.00  0.00      N709 C  
ATOM   1059  CD2 LEU A 644     468.004 -32.816-100.003  1.00  0.00      N709 C  
ATOM   1060  C   LEU A 644     464.001 -30.921-101.817  1.00  0.00      N709 C  
ATOM   1061  O   LEU A 644     463.594 -30.696-102.969  1.00  0.00      N709 O  
ATOM   1062  N   LEU A 645     464.021 -29.992-100.828  1.00  0.00      N709 N  
ATOM   1063  CA  LEU A 645     463.593 -28.599-100.989  1.00  0.00      N709 C  
ATOM   1064  CB  LEU A 645     463.394 -27.994 -99.583  1.00  0.00      N709 C  
ATOM   1065  CG  LEU A 645     462.628 -26.676 -99.470  1.00  0.00      N709 C  
ATOM   1066  CD1 LEU A 645     461.187 -26.643 -99.988  1.00  0.00      N709 C  
ATOM   1067  CD2 LEU A 645     462.596 -26.222 -97.964  1.00  0.00      N709 C  
ATOM   1068  C   LEU A 645     464.410 -27.735-101.954  1.00  0.00      N709 C  
ATOM   1069  O   LEU A 645     465.534 -27.373-101.606  1.00  0.00      N709 O  
ATOM   1070  N   ASN A 646     463.850 -27.499-103.168  1.00  0.00      N709 N  
ATOM   1071  CA  ASN A 646     464.435 -26.835-104.250  1.00  0.00      N709 C  
ATOM   1072  CB  ASN A 646     465.112 -25.507-103.752  1.00  0.00      N709 C  
ATOM   1073  CG  ASN A 646     465.256 -24.454-104.812  1.00  0.00      N709 C  
ATOM   1074  OD1 ASN A 646     464.591 -24.627-105.832  1.00  0.00      N709 O  
ATOM   1075  ND2 ASN A 646     466.055 -23.428-104.554  1.00  0.00      N709 N  
ATOM   1076  C   ASN A 646     465.271 -27.757-105.150  1.00  0.00      N709 C  
ATOM   1077  O   ASN A 646     466.148 -27.239-105.849  1.00  0.00      N709 O  
ATOM   1078  N   ASP A 647     465.082 -29.084-105.002  1.00  0.00      N709 N  
ATOM   1079  CA  ASP A 647     465.448 -29.908-106.107  1.00  0.00      N709 C  
ATOM   1080  CB  ASP A 647     465.640 -31.341-105.596  1.00  0.00      N709 C  
ATOM   1081  CG  ASP A 647     466.116 -32.259-106.711  1.00  0.00      N709 C  
ATOM   1082  OD1 ASP A 647     465.565 -33.387-106.917  1.00  0.00      N709 O  
ATOM   1083  OD2 ASP A 647     467.058 -31.896-107.471  1.00  0.00      N709 O  
ATOM   1084  C   ASP A 647     464.582 -29.696-107.315  1.00  0.00      N709 C  
ATOM   1085  O   ASP A 647     463.446 -29.170-107.268  1.00  0.00      N709 O  
ATOM   1086  N   LYS A 648     465.047 -30.192-108.486  1.00  0.00      N709 N  
ATOM   1087  CA  LYS A 648     464.281 -30.301-109.731  1.00  0.00      N709 C  
ATOM   1088  CB  LYS A 648     465.342 -30.703-110.863  1.00  0.00      N709 C  
ATOM   1089  CG  LYS A 648     464.779 -31.030-112.240  1.00  0.00      N709 C  
ATOM   1090  CD  LYS A 648     465.702 -30.902-113.483  1.00  0.00      N709 C  
ATOM   1091  CE  LYS A 648     465.588 -29.635-114.273  1.00  0.00      N709 C  
ATOM   1092  NZ  LYS A 648     465.824 -28.501-113.326  1.00  0.00      N709 N  
ATOM   1093  C   LYS A 648     463.101 -31.282-109.743  1.00  0.00      N709 C  
ATOM   1094  O   LYS A 648     462.113 -30.990-110.394  1.00  0.00      N709 O  
ATOM   1095  N   HIS A 649     463.080 -32.254-108.839  1.00  0.00      N709 N  
ATOM   1096  CA  HIS A 649     462.057 -33.263-108.668  1.00  0.00      N709 C  
ATOM   1097  CB  HIS A 649     462.551 -34.352-107.718  1.00  0.00      N709 C  
ATOM   1098  ND1 HIS A 649     464.677 -35.424-108.380  1.00  0.00      N709 N  
ATOM   1099  CG  HIS A 649     463.286 -35.387-108.442  1.00  0.00      N709 C  
ATOM   1100  CE1 HIS A 649     465.061 -36.738-108.713  1.00  0.00      N709 C  
ATOM   1101  NE2 HIS A 649     464.017 -37.522-108.924  1.00  0.00      N709 N  
ATOM   1102  CD2 HIS A 649     462.899 -36.693-108.809  1.00  0.00      N709 C  
ATOM   1103  C   HIS A 649     460.753 -32.708-108.152  1.00  0.00      N709 C  
ATOM   1104  O   HIS A 649     460.709 -32.223-107.026  1.00  0.00      N709 O  
ATOM   1105  N   SER A 650     459.608 -32.826-108.878  1.00  0.00      N709 N  
ATOM   1106  CA  SER A 650     458.417 -32.067-108.553  1.00  0.00      N709 C  
ATOM   1107  CB  SER A 650     458.690 -30.644-109.242  1.00  0.00      N709 C  
ATOM   1108  OG  SER A 650     457.647 -29.658-108.849  1.00  0.00      N709 O  
ATOM   1109  C   SER A 650     457.072 -32.764-108.972  1.00  0.00      N709 C  
ATOM   1110  O   SER A 650     455.965 -32.253-108.653  1.00  0.00      N709 O  
ATOM   1111  N   ASN A 651     457.141 -33.954-109.629  1.00  0.00      N709 N  
ATOM   1112  CA  ASN A 651     455.934 -34.711-109.924  1.00  0.00      N709 C  
ATOM   1113  CB  ASN A 651     456.210 -35.677-111.127  1.00  0.00      N709 C  
ATOM   1114  CG  ASN A 651     454.947 -36.474-111.562  1.00  0.00      N709 C  
ATOM   1115  OD1 ASN A 651     453.788 -36.114-111.254  1.00  0.00      N709 O  
ATOM   1116  ND2 ASN A 651     455.157 -37.396-112.549  1.00  0.00      N709 N  
ATOM   1117  C   ASN A 651     455.318 -35.406-108.720  1.00  0.00      N709 C  
ATOM   1118  O   ASN A 651     455.946 -36.105-107.920  1.00  0.00      N709 O  
ATOM   1119  N   GLY A 652     453.980 -35.218-108.463  1.00  0.00      N709 N  
ATOM   1120  CA  GLY A 652     453.208 -35.998-107.597  1.00  0.00      N709 C  
ATOM   1121  C   GLY A 652     453.132 -35.485-106.159  1.00  0.00      N709 C  
ATOM   1122  O   GLY A 652     452.403 -36.054-105.324  1.00  0.00      N709 O  
ATOM   1123  N   THR A 653     453.935 -34.450-105.879  1.00  0.00      N709 N  
ATOM   1124  CA  THR A 653     453.935 -33.726-104.614  1.00  0.00      N709 C  
ATOM   1125  CB  THR A 653     454.812 -32.482-104.611  1.00  0.00      N709 C  
ATOM   1126  OG1 THR A 653     455.159 -32.018-105.878  1.00  0.00      N709 O  
ATOM   1127  CG2 THR A 653     456.082 -32.786-103.822  1.00  0.00      N709 C  
ATOM   1128  C   THR A 653     452.622 -33.016-104.275  1.00  0.00      N709 C  
ATOM   1129  O   THR A 653     452.122 -33.069-103.135  1.00  0.00      N709 O  
ATOM   1130  N   ILE A 654     451.962 -32.360-105.202  1.00  0.00      N709 N  
ATOM   1131  CA  ILE A 654     450.599 -31.723-105.056  1.00  0.00      N709 C  
ATOM   1132  CB  ILE A 654     450.282 -30.906-106.357  1.00  0.00      N709 C  
ATOM   1133  CG2 ILE A 654     448.879 -30.352-106.271  1.00  0.00      N709 C  
ATOM   1134  CG1 ILE A 654     451.287 -29.723-106.496  1.00  0.00      N709 C  
ATOM   1135  CD1 ILE A 654     451.457 -28.879-105.176  1.00  0.00      N709 C  
ATOM   1136  C   ILE A 654     449.382 -32.677-104.722  1.00  0.00      N709 C  
ATOM   1137  O   ILE A 654     448.575 -32.282-103.896  1.00  0.00      N709 O  
ATOM   1138  N   LYS A 655     449.398 -33.881-105.379  1.00  0.00      N709 N  
ATOM   1139  CA  LYS A 655     448.393 -34.855-105.018  1.00  0.00      N709 C  
ATOM   1140  CB  LYS A 655     448.403 -36.116-105.833  1.00  0.00      N709 C  
ATOM   1141  CG  LYS A 655     448.272 -36.019-107.348  1.00  0.00      N709 C  
ATOM   1142  CD  LYS A 655     446.888 -35.547-107.927  1.00  0.00      N709 C  
ATOM   1143  CE  LYS A 655     446.800 -35.832-109.476  1.00  0.00      N709 C  
ATOM   1144  NZ  LYS A 655     447.698 -34.992-110.285  1.00  0.00      N709 N  
ATOM   1145  C   LYS A 655     448.247 -35.193-103.544  1.00  0.00      N709 C  
ATOM   1146  O   LYS A 655     449.269 -35.277-102.811  1.00  0.00      N709 O  
ATOM   1147  N   ASP A 656     446.981 -35.662-103.239  1.00  0.00      N709 N  
ATOM   1148  CA  ASP A 656     446.695 -36.181-101.901  1.00  0.00      N709 C  
ATOM   1149  CB  ASP A 656     445.165 -35.757-101.479  1.00  0.00      N709 C  
ATOM   1150  CG  ASP A 656     445.083 -34.290-101.041  1.00  0.00      N709 C  
ATOM   1151  OD1 ASP A 656     446.079 -33.626-100.671  1.00  0.00      N709 O  
ATOM   1152  OD2 ASP A 656     443.958 -33.818-100.805  1.00  0.00      N709 O  
ATOM   1153  C   ASP A 656     446.807 -37.726-101.990  1.00  0.00      N709 C  
ATOM   1154  O   ASP A 656     446.199 -38.285-102.933  1.00  0.00      N709 O  
ATOM   1155  N   ARG A 657     447.549 -38.327-101.077  1.00  0.00      N709 N  
ATOM   1156  CA  ARG A 657     447.856 -39.725-100.969  1.00  0.00      N709 C  
ATOM   1157  CB  ARG A 657     446.669 -40.549-100.343  1.00  0.00      N709 C  
ATOM   1158  CG  ARG A 657     446.180 -40.241 -98.949  1.00  0.00      N709 C  
ATOM   1159  CD  ARG A 657     444.950 -41.049 -98.438  1.00  0.00      N709 C  
ATOM   1160  NE  ARG A 657     444.618 -40.672 -97.041  1.00  0.00      N709 N  
ATOM   1161  CZ  ARG A 657     443.448 -40.367 -96.613  1.00  0.00      N709 C  
ATOM   1162  NH1 ARG A 657     442.314 -40.599 -97.275  1.00  0.00      N709 N  
ATOM   1163  NH2 ARG A 657     443.345 -39.867 -95.355  1.00  0.00      N709 N  
ATOM   1164  C   ARG A 657     448.392 -40.326-102.236  1.00  0.00      N709 C  
ATOM   1165  O   ARG A 657     447.825 -41.233-102.800  1.00  0.00      N709 O  
ATOM   1166  N   SER A 658     449.490 -39.814-102.731  1.00  0.00      N709 N  
ATOM   1167  CA  SER A 658     450.152 -40.171-103.957  1.00  0.00      N709 C  
ATOM   1168  CB  SER A 658     451.288 -39.175-104.456  1.00  0.00      N709 C  
ATOM   1169  OG  SER A 658     452.033 -39.656-105.589  1.00  0.00      N709 O  
ATOM   1170  C   SER A 658     450.547 -41.624-103.985  1.00  0.00      N709 C  
ATOM   1171  O   SER A 658     450.957 -42.185-102.981  1.00  0.00      N709 O  
ATOM   1172  N   PRO A 659     450.446 -42.327-105.125  1.00  0.00      N709 N  
ATOM   1173  CD  PRO A 659     449.664 -41.961-106.361  1.00  0.00      N709 C  
ATOM   1174  CA  PRO A 659     451.133 -43.611-105.384  1.00  0.00      N709 C  
ATOM   1175  CB  PRO A 659     450.830 -43.922-106.810  1.00  0.00      N709 C  
ATOM   1176  CG  PRO A 659     449.487 -43.251-107.098  1.00  0.00      N709 C  
ATOM   1177  C   PRO A 659     452.662 -43.636-105.091  1.00  0.00      N709 C  
ATOM   1178  O   PRO A 659     453.188 -44.665-104.760  1.00  0.00      N709 O  
ATOM   1179  N   TYR A 660     453.344 -42.518-105.233  1.00  0.00      N709 N  
ATOM   1180  CA  TYR A 660     454.786 -42.483-105.268  1.00  0.00      N709 C  
ATOM   1181  CB  TYR A 660     455.112 -41.454-106.348  1.00  0.00      N709 C  
ATOM   1182  CG  TYR A 660     454.557 -41.765-107.722  1.00  0.00      N709 C  
ATOM   1183  CD1 TYR A 660     455.181 -42.756-108.478  1.00  0.00      N709 C  
ATOM   1184  CE1 TYR A 660     454.887 -42.932-109.841  1.00  0.00      N709 C  
ATOM   1185  CZ  TYR A 660     453.859 -42.202-110.450  1.00  0.00      N709 C  
ATOM   1186  OH  TYR A 660     453.487 -42.334-111.808  1.00  0.00      N709 O  
ATOM   1187  CD2 TYR A 660     453.589 -40.985-108.361  1.00  0.00      N709 C  
ATOM   1188  CE2 TYR A 660     453.235 -41.188-109.686  1.00  0.00      N709 C  
ATOM   1189  C   TYR A 660     455.380 -42.050-103.979  1.00  0.00      N709 C  
ATOM   1190  O   TYR A 660     456.581 -41.765-103.828  1.00  0.00      N709 O  
ATOM   1191  N   ARG A 661     454.530 -42.046-102.972  1.00  0.00      N709 N  
ATOM   1192  CA  ARG A 661     454.866 -41.838-101.589  1.00  0.00      N709 C  
ATOM   1193  CB  ARG A 661     453.605 -41.446-100.791  1.00  0.00      N709 C  
ATOM   1194  CG  ARG A 661     452.969 -40.050-101.108  1.00  0.00      N709 C  
ATOM   1195  CD  ARG A 661     452.010 -39.547-100.053  1.00  0.00      N709 C  
ATOM   1196  NE  ARG A 661     451.640 -38.171-100.434  1.00  0.00      N709 N  
ATOM   1197  CZ  ARG A 661     450.899 -37.365 -99.729  1.00  0.00      N709 C  
ATOM   1198  NH1 ARG A 661     450.412 -37.666 -98.570  1.00  0.00      N709 N  
ATOM   1199  NH2 ARG A 661     450.649 -36.099-100.093  1.00  0.00      N709 N  
ATOM   1200  C   ARG A 661     455.616 -42.901-100.927  1.00  0.00      N709 C  
ATOM   1201  O   ARG A 661     455.370 -44.105-101.180  1.00  0.00      N709 O  
ATOM   1202  N   THR A 662     456.609 -42.469-100.187  1.00  0.00      N709 N  
ATOM   1203  CA  THR A 662     457.350 -43.328 -99.304  1.00  0.00      N709 C  
ATOM   1204  CB  THR A 662     458.772 -43.499 -99.718  1.00  0.00      N709 C  
ATOM   1205  OG1 THR A 662     458.694 -44.432-100.810  1.00  0.00      N709 O  
ATOM   1206  CG2 THR A 662     459.603 -44.158 -98.688  1.00  0.00      N709 C  
ATOM   1207  C   THR A 662     457.230 -42.804 -97.903  1.00  0.00      N709 C  
ATOM   1208  O   THR A 662     457.207 -41.578 -97.774  1.00  0.00      N709 O  
ATOM   1209  N   LEU A 663     457.112 -43.661 -96.882  1.00  0.00      N709 N  
ATOM   1210  CA  LEU A 663     456.980 -43.332 -95.481  1.00  0.00      N709 C  
ATOM   1211  CB  LEU A 663     456.108 -44.310 -94.676  1.00  0.00      N709 C  
ATOM   1212  CG  LEU A 663     455.803 -44.000 -93.157  1.00  0.00      N709 C  
ATOM   1213  CD1 LEU A 663     455.026 -42.725 -92.874  1.00  0.00      N709 C  
ATOM   1214  CD2 LEU A 663     455.151 -45.177 -92.298  1.00  0.00      N709 C  
ATOM   1215  C   LEU A 663     458.314 -43.222 -94.943  1.00  0.00      N709 C  
ATOM   1216  O   LEU A 663     459.184 -44.142 -95.156  1.00  0.00      N709 O  
ATOM   1217  N   MET A 664     458.575 -42.123 -94.182  1.00  0.00      N709 N  
ATOM   1218  CA  MET A 664     459.868 -41.708 -93.747  1.00  0.00      N709 C  
ATOM   1219  CB  MET A 664     460.412 -40.508 -94.498  1.00  0.00      N709 C  
ATOM   1220  CG  MET A 664     460.703 -40.702 -96.000  1.00  0.00      N709 C  
ATOM   1221  SD  MET A 664     461.777 -42.154 -96.345  1.00  0.00      N709 S  
ATOM   1222  CE  MET A 664     463.287 -41.175 -95.960  1.00  0.00      N709 C  
ATOM   1223  C   MET A 664     459.717 -41.349 -92.232  1.00  0.00      N709 C  
ATOM   1224  O   MET A 664     458.616 -40.890 -91.873  1.00  0.00      N709 O  
ATOM   1225  N   SER A 665     460.752 -41.516 -91.404  1.00  0.00      N709 N  
ATOM   1226  CA  SER A 665     460.719 -40.896 -90.038  1.00  0.00      N709 C  
ATOM   1227  CB  SER A 665     460.249 -41.996 -88.993  1.00  0.00      N709 C  
ATOM   1228  OG  SER A 665     461.251 -42.847 -88.510  1.00  0.00      N709 O  
ATOM   1229  C   SER A 665     461.981 -40.171 -89.658  1.00  0.00      N709 C  
ATOM   1230  O   SER A 665     463.025 -40.314 -90.317  1.00  0.00      N709 O  
ATOM   1231  N   CYS A 666     461.946 -39.397 -88.597  1.00  0.00      N709 N  
ATOM   1232  CA  CYS A 666     463.062 -38.747 -87.926  1.00  0.00      N709 C  
ATOM   1233  CB  CYS A 666     463.552 -37.416 -88.677  1.00  0.00      N709 C  
ATOM   1234  SG  CYS A 666     462.208 -36.184 -88.869  1.00  0.00      N709 S  
ATOM   1235  C   CYS A 666     462.695 -38.432 -86.445  1.00  0.00      N709 C  
ATOM   1236  O   CYS A 666     461.560 -38.138 -86.159  1.00  0.00      N709 O  
ATOM   1237  N   PRO A 667     463.661 -38.604 -85.488  1.00  0.00      N709 N  
ATOM   1238  CD  PRO A 667     465.087 -38.484 -85.854  1.00  0.00      N709 C  
ATOM   1239  CA  PRO A 667     463.460 -38.241 -84.078  1.00  0.00      N709 C  
ATOM   1240  CB  PRO A 667     464.873 -38.490 -83.404  1.00  0.00      N709 C  
ATOM   1241  CG  PRO A 667     465.875 -38.297 -84.532  1.00  0.00      N709 C  
ATOM   1242  C   PRO A 667     463.005 -36.760 -83.893  1.00  0.00      N709 C  
ATOM   1243  O   PRO A 667     463.527 -35.888 -84.558  1.00  0.00      N709 O  
ATOM   1244  N   ILE A 668     461.991 -36.472 -83.055  1.00  0.00      N709 N  
ATOM   1245  CA  ILE A 668     461.398 -35.154 -82.994  1.00  0.00      N709 C  
ATOM   1246  CB  ILE A 668     460.022 -35.131 -82.292  1.00  0.00      N709 C  
ATOM   1247  CG2 ILE A 668     460.178 -35.231 -80.770  1.00  0.00      N709 C  
ATOM   1248  CG1 ILE A 668     459.150 -33.949 -82.753  1.00  0.00      N709 C  
ATOM   1249  CD1 ILE A 668     457.751 -34.124 -82.185  1.00  0.00      N709 C  
ATOM   1250  C   ILE A 668     462.347 -34.038 -82.547  1.00  0.00      N709 C  
ATOM   1251  O   ILE A 668     463.233 -34.238 -81.695  1.00  0.00      N709 O  
ATOM   1252  N   GLY A 669     462.355 -32.901 -83.290  1.00  0.00      N709 N  
ATOM   1253  CA  GLY A 669     463.175 -31.840 -82.975  1.00  0.00      N709 C  
ATOM   1254  C   GLY A 669     464.487 -31.864 -83.679  1.00  0.00      N709 C  
ATOM   1255  O   GLY A 669     465.387 -31.153 -83.263  1.00  0.00      N709 O  
ATOM   1256  N   GLU A 670     464.499 -32.529 -84.804  1.00  0.00      N709 N  
ATOM   1257  CA  GLU A 670     465.716 -32.488 -85.664  1.00  0.00      N709 C  
ATOM   1258  CB  GLU A 670     466.683 -33.662 -85.382  1.00  0.00      N709 C  
ATOM   1259  CG  GLU A 670     467.319 -33.722 -83.929  1.00  0.00      N709 C  
ATOM   1260  CD  GLU A 670     468.004 -35.024 -83.662  1.00  0.00      N709 C  
ATOM   1261  OE1 GLU A 670     468.865 -35.402 -84.475  1.00  0.00      N709 O  
ATOM   1262  OE2 GLU A 670     467.642 -35.702 -82.680  1.00  0.00      N709 O  
ATOM   1263  C   GLU A 670     465.184 -32.458 -87.155  1.00  0.00      N709 C  
ATOM   1264  O   GLU A 670     464.311 -33.249 -87.421  1.00  0.00      N709 O  
ATOM   1265  N   VAL A 671     465.543 -31.489 -88.041  1.00  0.00      N709 N  
ATOM   1266  CA  VAL A 671     464.826 -31.336 -89.386  1.00  0.00      N709 C  
ATOM   1267  CB  VAL A 671     465.327 -30.130 -90.167  1.00  0.00      N709 C  
ATOM   1268  CG1 VAL A 671     464.939 -28.818 -89.363  1.00  0.00      N709 C  
ATOM   1269  CG2 VAL A 671     466.854 -30.250 -90.596  1.00  0.00      N709 C  
ATOM   1270  C   VAL A 671     464.910 -32.580 -90.294  1.00  0.00      N709 C  
ATOM   1271  O   VAL A 671     465.890 -33.318 -90.297  1.00  0.00      N709 O  
ATOM   1272  N   PRO A 672     463.937 -32.869 -91.100  1.00  0.00      N709 N  
ATOM   1273  CD  PRO A 672     462.800 -32.062 -91.239  1.00  0.00      N709 C  
ATOM   1274  CA  PRO A 672     463.898 -33.985 -92.051  1.00  0.00      N709 C  
ATOM   1275  CB  PRO A 672     462.454 -34.019 -92.512  1.00  0.00      N709 C  
ATOM   1276  CG  PRO A 672     462.072 -32.541 -92.527  1.00  0.00      N709 C  
ATOM   1277  C   PRO A 672     464.839 -33.811 -93.193  1.00  0.00      N709 C  
ATOM   1278  O   PRO A 672     464.446 -33.621 -94.338  1.00  0.00      N709 O  
ATOM   1279  N   SER A 673     466.156 -33.932 -92.922  1.00  0.00      N709 N  
ATOM   1280  CA  SER A 673     467.159 -34.222 -93.937  1.00  0.00      N709 C  
ATOM   1281  CB  SER A 673     468.596 -33.732 -93.387  1.00  0.00      N709 C  
ATOM   1282  OG  SER A 673     469.640 -33.841 -94.338  1.00  0.00      N709 O  
ATOM   1283  C   SER A 673     467.269 -35.741 -94.146  1.00  0.00      N709 C  
ATOM   1284  O   SER A 673     467.171 -36.414 -93.121  1.00  0.00      N709 O  
ATOM   1285  N   PRO A 674     467.682 -36.337 -95.281  1.00  0.00      N709 N  
ATOM   1286  CD  PRO A 674     467.788 -35.525 -96.534  1.00  0.00      N709 C  
ATOM   1287  CA  PRO A 674     468.190 -37.717 -95.450  1.00  0.00      N709 C  
ATOM   1288  CB  PRO A 674     468.780 -37.695 -96.890  1.00  0.00      N709 C  
ATOM   1289  CG  PRO A 674     467.944 -36.646 -97.594  1.00  0.00      N709 C  
ATOM   1290  C   PRO A 674     469.170 -38.171 -94.414  1.00  0.00      N709 C  
ATOM   1291  O   PRO A 674     469.290 -39.368 -94.239  1.00  0.00      N709 O  
ATOM   1292  N   TYR A 675     469.941 -37.225 -93.886  1.00  0.00      N709 N  
ATOM   1293  CA  TYR A 675     471.015 -37.590 -92.966  1.00  0.00      N709 C  
ATOM   1294  CB  TYR A 675     472.220 -36.647 -93.209  1.00  0.00      N709 C  
ATOM   1295  CG  TYR A 675     472.369 -36.138 -94.636  1.00  0.00      N709 C  
ATOM   1296  CD1 TYR A 675     472.498 -36.978 -95.758  1.00  0.00      N709 C  
ATOM   1297  CE1 TYR A 675     472.604 -36.492 -97.053  1.00  0.00      N709 C  
ATOM   1298  CZ  TYR A 675     472.679 -35.114 -97.254  1.00  0.00      N709 C  
ATOM   1299  OH  TYR A 675     472.793 -34.605 -98.589  1.00  0.00      N709 O  
ATOM   1300  CD2 TYR A 675     472.496 -34.741 -94.794  1.00  0.00      N709 C  
ATOM   1301  CE2 TYR A 675     472.651 -34.227 -96.137  1.00  0.00      N709 C  
ATOM   1302  C   TYR A 675     470.550 -37.485 -91.478  1.00  0.00      N709 C  
ATOM   1303  O   TYR A 675     471.315 -37.694 -90.507  1.00  0.00      N709 O  
ATOM   1304  N   ASN A 676     469.299 -37.125 -91.311  1.00  0.00      N709 N  
ATOM   1305  CA  ASN A 676     468.564 -37.136 -90.057  1.00  0.00      N709 C  
ATOM   1306  CB  ASN A 676     467.931 -35.736 -89.782  1.00  0.00      N709 C  
ATOM   1307  CG  ASN A 676     469.047 -34.730 -89.550  1.00  0.00      N709 C  
ATOM   1308  OD1 ASN A 676     470.221 -34.895 -89.425  1.00  0.00      N709 O  
ATOM   1309  ND2 ASN A 676     468.612 -33.370 -89.705  1.00  0.00      N709 N  
ATOM   1310  C   ASN A 676     467.376 -38.069 -90.087  1.00  0.00      N709 C  
ATOM   1311  O   ASN A 676     466.677 -38.359 -89.052  1.00  0.00      N709 O  
ATOM   1312  N   SER A 677     467.214 -38.725 -91.264  1.00  0.00      N709 N  
ATOM   1313  CA  SER A 677     465.913 -39.288 -91.463  1.00  0.00      N709 C  
ATOM   1314  CB  SER A 677     464.935 -38.384 -92.166  1.00  0.00      N709 C  
ATOM   1315  OG  SER A 677     463.650 -38.894 -92.488  1.00  0.00      N709 O  
ATOM   1316  C   SER A 677     466.032 -40.563 -92.225  1.00  0.00      N709 C  
ATOM   1317  O   SER A 677     466.998 -40.731 -92.982  1.00  0.00      N709 O  
ATOM   1318  N   ARG A 678     465.028 -41.528 -91.994  1.00  0.00      N709 N  
ATOM   1319  CA  ARG A 678     465.142 -42.834 -92.593  1.00  0.00      N709 C  
ATOM   1320  CB  ARG A 678     465.577 -43.818 -91.396  1.00  0.00      N709 C  
ATOM   1321  CG  ARG A 678     464.541 -43.995 -90.283  1.00  0.00      N709 C  
ATOM   1322  CD  ARG A 678     464.901 -45.140 -89.332  1.00  0.00      N709 C  
ATOM   1323  NE  ARG A 678     463.875 -45.179 -88.285  1.00  0.00      N709 N  
ATOM   1324  CZ  ARG A 678     464.052 -45.564 -87.035  1.00  0.00      N709 C  
ATOM   1325  NH1 ARG A 678     465.189 -45.650 -86.385  1.00  0.00      N709 N  
ATOM   1326  NH2 ARG A 678     463.010 -45.903 -86.357  1.00  0.00      N709 N  
ATOM   1327  C   ARG A 678     463.810 -43.308 -93.206  1.00  0.00      N709 C  
ATOM   1328  O   ARG A 678     462.750 -42.851 -92.824  1.00  0.00      N709 O  
ATOM   1329  N   PHE A 679     463.979 -44.302 -94.121  1.00  0.00      N709 N  
ATOM   1330  CA  PHE A 679     462.944 -45.147 -94.767  1.00  0.00      N709 C  
ATOM   1331  CB  PHE A 679     463.557 -45.977 -95.900  1.00  0.00      N709 C  
ATOM   1332  CG  PHE A 679     462.662 -47.018 -96.636  1.00  0.00      N709 C  
ATOM   1333  CD1 PHE A 679     461.934 -46.690 -97.892  1.00  0.00      N709 C  
ATOM   1334  CE1 PHE A 679     461.122 -47.596 -98.522  1.00  0.00      N709 C  
ATOM   1335  CZ  PHE A 679     461.021 -48.877 -97.980  1.00  0.00      N709 C  
ATOM   1336  CD2 PHE A 679     462.327 -48.273 -96.082  1.00  0.00      N709 C  
ATOM   1337  CE2 PHE A 679     461.506 -49.178 -96.704  1.00  0.00      N709 C  
ATOM   1338  C   PHE A 679     462.167 -46.054 -93.833  1.00  0.00      N709 C  
ATOM   1339  O   PHE A 679     462.775 -46.604 -92.962  1.00  0.00      N709 O  
ATOM   1340  N   GLU A 680     460.816 -46.091 -93.997  1.00  0.00      N709 N  
ATOM   1341  CA  GLU A 680     460.062 -46.985 -93.211  1.00  0.00      N709 C  
ATOM   1342  CB  GLU A 680     459.042 -46.124 -92.354  1.00  0.00      N709 C  
ATOM   1343  CG  GLU A 680     459.723 -45.109 -91.368  1.00  0.00      N709 C  
ATOM   1344  CD  GLU A 680     460.463 -45.786 -90.272  1.00  0.00      N709 C  
ATOM   1345  OE1 GLU A 680     461.301 -45.159 -89.645  1.00  0.00      N709 O  
ATOM   1346  OE2 GLU A 680     460.202 -47.010 -90.061  1.00  0.00      N709 O  
ATOM   1347  C   GLU A 680     459.241 -47.933 -94.050  1.00  0.00      N709 C  
ATOM   1348  O   GLU A 680     459.512 -49.119 -94.104  1.00  0.00      N709 O  
ATOM   1349  N   SER A 681     458.260 -47.407 -94.845  1.00  0.00      N709 N  
ATOM   1350  CA  SER A 681     457.481 -48.424 -95.617  1.00  0.00      N709 C  
ATOM   1351  CB  SER A 681     456.152 -48.685 -94.973  1.00  0.00      N709 C  
ATOM   1352  OG  SER A 681     455.170 -49.460 -95.716  1.00  0.00      N709 O  
ATOM   1353  C   SER A 681     457.197 -47.811 -96.958  1.00  0.00      N709 C  
ATOM   1354  O   SER A 681     457.159 -46.543 -97.045  1.00  0.00      N709 O  
ATOM   1355  N   VAL A 682     457.081 -48.537 -98.078  1.00  0.00      N709 N  
ATOM   1356  CA  VAL A 682     456.482 -47.879 -99.285  1.00  0.00      N709 C  
ATOM   1357  CB  VAL A 682     456.892 -48.529-100.603  1.00  0.00      N709 C  
ATOM   1358  CG1 VAL A 682     456.288 -47.719-101.787  1.00  0.00      N709 C  
ATOM   1359  CG2 VAL A 682     458.415 -48.483-100.722  1.00  0.00      N709 C  
ATOM   1360  C   VAL A 682     454.973 -47.799 -99.062  1.00  0.00      N709 C  
ATOM   1361  O   VAL A 682     454.210 -48.804 -99.110  1.00  0.00      N709 O  
ATOM   1362  N   ALA A 683     454.516 -46.576 -98.765  1.00  0.00      N709 N  
ATOM   1363  CA  ALA A 683     453.163 -46.493 -98.254  1.00  0.00      N709 C  
ATOM   1364  CB  ALA A 683     453.145 -46.389 -96.705  1.00  0.00      N709 C  
ATOM   1365  C   ALA A 683     452.614 -45.312 -99.005  1.00  0.00      N709 C  
ATOM   1366  O   ALA A 683     453.340 -44.304 -99.000  1.00  0.00      N709 O  
ATOM   1367  N   TRP A 684     451.360 -45.390 -99.609  1.00  0.00      N709 N  
ATOM   1368  CA  TRP A 684     450.716 -44.238-100.185  1.00  0.00      N709 C  
ATOM   1369  CB  TRP A 684     450.030 -44.507-101.532  1.00  0.00      N709 C  
ATOM   1370  CG  TRP A 684     449.115 -45.678-101.708  1.00  0.00      N709 C  
ATOM   1371  CD1 TRP A 684     449.456 -46.857-102.335  1.00  0.00      N709 C  
ATOM   1372  NE1 TRP A 684     448.310 -47.574-102.664  1.00  0.00      N709 N  
ATOM   1373  CE2 TRP A 684     447.248 -46.961-102.065  1.00  0.00      N709 C  
ATOM   1374  CD2 TRP A 684     447.655 -45.720-101.602  1.00  0.00      N709 C  
ATOM   1375  CE3 TRP A 684     446.681 -44.800-101.131  1.00  0.00      N709 C  
ATOM   1376  CZ3 TRP A 684     445.388 -45.293-100.943  1.00  0.00      N709 C  
ATOM   1377  CZ2 TRP A 684     445.911 -47.323-102.094  1.00  0.00      N709 C  
ATOM   1378  CH2 TRP A 684     445.007 -46.518-101.420  1.00  0.00      N709 C  
ATOM   1379  C   TRP A 684     449.860 -43.532 -99.168  1.00  0.00      N709 C  
ATOM   1380  O   TRP A 684     449.409 -42.420 -99.396  1.00  0.00      N709 O  
ATOM   1381  N   SER A 685     449.577 -44.178 -98.058  1.00  0.00      N709 N  
ATOM   1382  CA  SER A 685     448.977 -43.536 -96.859  1.00  0.00      N709 C  
ATOM   1383  CB  SER A 685     447.467 -43.479 -96.879  1.00  0.00      N709 C  
ATOM   1384  OG  SER A 685     446.872 -43.069 -95.665  1.00  0.00      N709 O  
ATOM   1385  C   SER A 685     449.453 -44.261 -95.633  1.00  0.00      N709 C  
ATOM   1386  O   SER A 685     449.786 -45.428 -95.850  1.00  0.00      N709 O  
ATOM   1387  N   ALA A 686     449.464 -43.633 -94.467  1.00  0.00      N709 N  
ATOM   1388  CA  ALA A 686     450.207 -44.204 -93.402  1.00  0.00      N709 C  
ATOM   1389  CB  ALA A 686     451.666 -43.861 -93.541  1.00  0.00      N709 C  
ATOM   1390  C   ALA A 686     449.807 -43.772 -91.973  1.00  0.00      N709 C  
ATOM   1391  O   ALA A 686     449.273 -42.709 -91.738  1.00  0.00      N709 O  
ATOM   1392  N   SER A 687     449.972 -44.765 -91.060  1.00  0.00      N709 N  
ATOM   1393  CA  SER A 687     449.740 -44.572 -89.648  1.00  0.00      N709 C  
ATOM   1394  CB  SER A 687     448.465 -45.232 -89.120  1.00  0.00      N709 C  
ATOM   1395  OG  SER A 687     447.274 -44.550 -89.596  1.00  0.00      N709 O  
ATOM   1396  C   SER A 687     450.906 -45.332 -88.977  1.00  0.00      N709 C  
ATOM   1397  O   SER A 687     451.562 -46.173 -89.584  1.00  0.00      N709 O  
ATOM   1398  N   ALA A 688     451.137 -45.072 -87.660  1.00  0.00      N709 N  
ATOM   1399  CA  ALA A 688     452.183 -45.702 -86.944  1.00  0.00      N709 C  
ATOM   1400  CB  ALA A 688     453.538 -45.057 -87.288  1.00  0.00      N709 C  
ATOM   1401  C   ALA A 688     452.016 -45.638 -85.443  1.00  0.00      N709 C  
ATOM   1402  O   ALA A 688     451.383 -44.725 -84.922  1.00  0.00      N709 O  
ATOM   1403  N   CYS A 689     452.681 -46.587 -84.754  1.00  0.00      N709 N  
ATOM   1404  CA  CYS A 689     452.784 -46.443 -83.297  1.00  0.00      N709 C  
ATOM   1405  CB  CYS A 689     451.476 -46.764 -82.527  1.00  0.00      N709 C  
ATOM   1406  SG  CYS A 689     450.500 -48.157 -83.114  1.00  0.00      N709 S  
ATOM   1407  C   CYS A 689     453.860 -47.340 -82.784  1.00  0.00      N709 C  
ATOM   1408  O   CYS A 689     454.418 -48.148 -83.489  1.00  0.00      N709 O  
ATOM   1409  N   HIS A 690     454.222 -47.189 -81.482  1.00  0.00      N709 N  
ATOM   1410  CA  HIS A 690     455.110 -48.110 -80.743  1.00  0.00      N709 C  
ATOM   1411  CB  HIS A 690     456.243 -47.301 -80.008  1.00  0.00      N709 C  
ATOM   1412  ND1 HIS A 690     457.392 -48.471 -78.183  1.00  0.00      N709 N  
ATOM   1413  CG  HIS A 690     457.479 -47.986 -79.487  1.00  0.00      N709 C  
ATOM   1414  CE1 HIS A 690     458.571 -49.130 -78.035  1.00  0.00      N709 C  
ATOM   1415  NE2 HIS A 690     459.334 -48.964 -79.180  1.00  0.00      N709 N  
ATOM   1416  CD2 HIS A 690     458.656 -48.299 -80.156  1.00  0.00      N709 C  
ATOM   1417  C   HIS A 690     454.273 -48.952 -79.730  1.00  0.00      N709 C  
ATOM   1418  O   HIS A 690     453.446 -48.309 -79.054  1.00  0.00      N709 O  
ATOM   1419  N   ASP A 691     454.468 -50.276 -79.520  1.00  0.00      N709 N  
ATOM   1420  CA  ASP A 691     453.571 -51.114 -78.764  1.00  0.00      N709 C  
ATOM   1421  CB  ASP A 691     453.471 -52.524 -79.479  1.00  0.00      N709 C  
ATOM   1422  CG  ASP A 691     454.664 -53.434 -79.230  1.00  0.00      N709 C  
ATOM   1423  OD1 ASP A 691     455.749 -52.985 -78.808  1.00  0.00      N709 O  
ATOM   1424  OD2 ASP A 691     454.542 -54.626 -79.484  1.00  0.00      N709 O  
ATOM   1425  C   ASP A 691     454.091 -51.334 -77.283  1.00  0.00      N709 C  
ATOM   1426  O   ASP A 691     453.417 -52.002 -76.458  1.00  0.00      N709 O  
ATOM   1427  N   GLY A 692     455.286 -50.795 -76.969  1.00  0.00      N709 N  
ATOM   1428  CA  GLY A 692     455.977 -50.974 -75.701  1.00  0.00      N709 C  
ATOM   1429  C   GLY A 692     457.365 -51.437 -75.883  1.00  0.00      N709 C  
ATOM   1430  O   GLY A 692     458.213 -51.136 -75.106  1.00  0.00      N709 O  
ATOM   1431  N   ILE A 693     457.704 -52.211 -76.923  1.00  0.00      N709 N  
ATOM   1432  CA  ILE A 693     459.094 -52.537 -77.122  1.00  0.00      N709 C  
ATOM   1433  CB  ILE A 693     459.547 -53.931 -76.670  1.00  0.00      N709 C  
ATOM   1434  CG2 ILE A 693     459.794 -53.898 -75.176  1.00  0.00      N709 C  
ATOM   1435  CG1 ILE A 693     458.427 -54.994 -76.986  1.00  0.00      N709 C  
ATOM   1436  CD1 ILE A 693     458.961 -56.446 -76.861  1.00  0.00      N709 C  
ATOM   1437  C   ILE A 693     459.536 -52.418 -78.580  1.00  0.00      N709 C  
ATOM   1438  O   ILE A 693     460.718 -52.306 -78.832  1.00  0.00      N709 O  
ATOM   1439  N   ASN A 694     458.580 -52.295 -79.624  1.00  0.00      N709 N  
ATOM   1440  CA  ASN A 694     458.937 -52.106 -80.977  1.00  0.00      N709 C  
ATOM   1441  CB  ASN A 694     458.966 -53.469 -81.833  1.00  0.00      N709 C  
ATOM   1442  CG  ASN A 694     460.040 -54.354 -81.384  1.00  0.00      N709 C  
ATOM   1443  OD1 ASN A 694     461.167 -53.933 -81.221  1.00  0.00      N709 O  
ATOM   1444  ND2 ASN A 694     459.742 -55.691 -81.123  1.00  0.00      N709 N  
ATOM   1445  C   ASN A 694     457.919 -51.177 -81.681  1.00  0.00      N709 C  
ATOM   1446  O   ASN A 694     456.856 -50.845 -81.204  1.00  0.00      N709 O  
ATOM   1447  N   TRP A 695     458.253 -50.806 -82.896  1.00  0.00      N709 N  
ATOM   1448  CA  TRP A 695     457.509 -49.911 -83.789  1.00  0.00      N709 C  
ATOM   1449  CB  TRP A 695     458.499 -49.068 -84.730  1.00  0.00      N709 C  
ATOM   1450  CG  TRP A 695     459.315 -48.012 -84.040  1.00  0.00      N709 C  
ATOM   1451  CD1 TRP A 695     460.701 -47.883 -83.984  1.00  0.00      N709 C  
ATOM   1452  NE1 TRP A 695     460.980 -46.672 -83.308  1.00  0.00      N709 N  
ATOM   1453  CE2 TRP A 695     459.822 -45.974 -83.068  1.00  0.00      N709 C  
ATOM   1454  CD2 TRP A 695     458.750 -46.804 -83.491  1.00  0.00      N709 C  
ATOM   1455  CE3 TRP A 695     457.380 -46.322 -83.376  1.00  0.00      N709 C  
ATOM   1456  CZ3 TRP A 695     457.211 -45.105 -82.718  1.00  0.00      N709 C  
ATOM   1457  CZ2 TRP A 695     459.646 -44.883 -82.327  1.00  0.00      N709 C  
ATOM   1458  CH2 TRP A 695     458.307 -44.445 -82.202  1.00  0.00      N709 C  
ATOM   1459  C   TRP A 695     456.570 -50.770 -84.680  1.00  0.00      N709 C  
ATOM   1460  O   TRP A 695     456.939 -51.881 -85.117  1.00  0.00      N709 O  
ATOM   1461  N   LEU A 696     455.372 -50.255 -84.854  1.00  0.00      N709 N  
ATOM   1462  CA  LEU A 696     454.381 -50.833 -85.770  1.00  0.00      N709 C  
ATOM   1463  CB  LEU A 696     453.135 -51.166 -84.874  1.00  0.00      N709 C  
ATOM   1464  CG  LEU A 696     451.914 -51.595 -85.692  1.00  0.00      N709 C  
ATOM   1465  CD1 LEU A 696     452.150 -52.917 -86.447  1.00  0.00      N709 C  
ATOM   1466  CD2 LEU A 696     450.652 -51.706 -84.851  1.00  0.00      N709 C  
ATOM   1467  C   LEU A 696     454.058 -49.691 -86.740  1.00  0.00      N709 C  
ATOM   1468  O   LEU A 696     453.280 -48.835 -86.505  1.00  0.00      N709 O  
ATOM   1469  N   THR A 697     454.542 -49.733 -87.941  1.00  0.00      N709 N  
ATOM   1470  CA  THR A 697     454.009 -48.850 -88.980  1.00  0.00      N709 C  
ATOM   1471  CB  THR A 697     455.092 -48.223 -89.942  1.00  0.00      N709 C  
ATOM   1472  OG1 THR A 697     455.736 -49.214 -90.724  1.00  0.00      N709 O  
ATOM   1473  CG2 THR A 697     456.121 -47.415 -89.094  1.00  0.00      N709 C  
ATOM   1474  C   THR A 697     453.018 -49.557 -89.873  1.00  0.00      N709 C  
ATOM   1475  O   THR A 697     453.173 -50.693 -90.253  1.00  0.00      N709 O  
ATOM   1476  N   ILE A 698     451.937 -48.829 -90.156  1.00  0.00      N709 N  
ATOM   1477  CA  ILE A 698     450.791 -49.262 -90.859  1.00  0.00      N709 C  
ATOM   1478  CB  ILE A 698     449.508 -49.143 -89.879  1.00  0.00      N709 C  
ATOM   1479  CG2 ILE A 698     448.298 -49.501 -90.747  1.00  0.00      N709 C  
ATOM   1480  CG1 ILE A 698     449.607 -50.060 -88.636  1.00  0.00      N709 C  
ATOM   1481  CD1 ILE A 698     448.513 -49.873 -87.530  1.00  0.00      N709 C  
ATOM   1482  C   ILE A 698     450.623 -48.408 -92.142  1.00  0.00      N709 C  
ATOM   1483  O   ILE A 698     450.312 -47.225 -92.123  1.00  0.00      N709 O  
ATOM   1484  N   GLY A 699     450.824 -49.099 -93.312  1.00  0.00      N709 N  
ATOM   1485  CA  GLY A 699     450.739 -48.385 -94.539  1.00  0.00      N709 C  
ATOM   1486  C   GLY A 699     449.532 -48.841 -95.353  1.00  0.00      N709 C  
ATOM   1487  O   GLY A 699     449.031 -49.928 -95.121  1.00  0.00      N709 O  
ATOM   1488  N   ILE A 700     449.068 -47.984 -96.348  1.00  0.00      N709 N  
ATOM   1489  CA  ILE A 700     448.142 -48.430 -97.367  1.00  0.00      N709 C  
ATOM   1490  CB  ILE A 700     446.967 -47.415 -97.382  1.00  0.00      N709 C  
ATOM   1491  CG2 ILE A 700     445.932 -48.095 -98.304  1.00  0.00      N709 C  
ATOM   1492  CG1 ILE A 700     446.246 -47.094 -96.057  1.00  0.00      N709 C  
ATOM   1493  CD1 ILE A 700     445.812 -48.338 -95.175  1.00  0.00      N709 C  
ATOM   1494  C   ILE A 700     448.939 -48.577 -98.608  1.00  0.00      N709 C  
ATOM   1495  O   ILE A 700     449.825 -47.858 -98.868  1.00  0.00      N709 O  
ATOM   1496  N   SER A 701     448.654 -49.646 -99.358  1.00  0.00      N709 N  
ATOM   1497  CA  SER A 701     449.392 -49.969-100.489  1.00  0.00      N709 C  
ATOM   1498  CB  SER A 701     450.532 -50.970-100.228  1.00  0.00      N709 C  
ATOM   1499  OG  SER A 701     451.514 -50.988-101.271  1.00  0.00      N709 O  
ATOM   1500  C   SER A 701     448.515 -50.640-101.552  1.00  0.00      N709 C  
ATOM   1501  O   SER A 701     447.306 -50.872-101.331  1.00  0.00      N709 O  
ATOM   1502  N   GLY A 702     448.964 -50.958-102.777  1.00  0.00      N709 N  
ATOM   1503  CA  GLY A 702     448.154 -51.549-103.849  1.00  0.00      N709 C  
ATOM   1504  C   GLY A 702     447.330 -50.492-104.644  1.00  0.00      N709 C  
ATOM   1505  O   GLY A 702     447.351 -49.322-104.295  1.00  0.00      N709 O  
ATOM   1506  N   PRO A 703     446.617 -51.007-105.676  1.00  0.00      N709 N  
ATOM   1507  CD  PRO A 703     446.776 -52.402-106.139  1.00  0.00      N709 C  
ATOM   1508  CA  PRO A 703     445.451 -50.276-106.346  1.00  0.00      N709 C  
ATOM   1509  CB  PRO A 703     444.739 -51.497-107.091  1.00  0.00      N709 C  
ATOM   1510  CG  PRO A 703     445.869 -52.509-107.351  1.00  0.00      N709 C  
ATOM   1511  C   PRO A 703     444.426 -49.472-105.464  1.00  0.00      N709 C  
ATOM   1512  O   PRO A 703     444.319 -49.812-104.320  1.00  0.00      N709 O  
ATOM   1513  N   ASP A 704     443.713 -48.506-106.085  1.00  0.00      N709 N  
ATOM   1514  CA  ASP A 704     442.628 -47.775-105.374  1.00  0.00      N709 C  
ATOM   1515  CB  ASP A 704     441.907 -46.765-106.362  1.00  0.00      N709 C  
ATOM   1516  CG  ASP A 704     442.879 -45.697-106.848  1.00  0.00      N709 C  
ATOM   1517  OD1 ASP A 704     444.092 -45.712-106.607  1.00  0.00      N709 O  
ATOM   1518  OD2 ASP A 704     442.397 -44.788-107.545  1.00  0.00      N709 O  
ATOM   1519  C   ASP A 704     441.500 -48.602-104.756  1.00  0.00      N709 C  
ATOM   1520  O   ASP A 704     441.087 -48.527-103.608  1.00  0.00      N709 O  
ATOM   1521  N   ASN A 705     440.994 -49.587-105.565  1.00  0.00      N709 N  
ATOM   1522  CA  ASN A 705     439.871 -50.414-105.269  1.00  0.00      N709 C  
ATOM   1523  CB  ASN A 705     438.713 -50.166-106.352  1.00  0.00      N709 C  
ATOM   1524  CG  ASN A 705     438.123 -48.733-106.399  1.00  0.00      N709 C  
ATOM   1525  OD1 ASN A 705     437.786 -48.229-107.470  1.00  0.00      N709 O  
ATOM   1526  ND2 ASN A 705     437.963 -48.166-105.222  1.00  0.00      N709 N  
ATOM   1527  C   ASN A 705     440.196 -51.872-105.178  1.00  0.00      N709 C  
ATOM   1528  O   ASN A 705     439.366 -52.747-105.042  1.00  0.00      N709 O  
ATOM   1529  N   GLY A 706     441.517 -52.110-105.043  1.00  0.00      N709 N  
ATOM   1530  CA  GLY A 706     442.148 -53.338-104.634  1.00  0.00      N709 C  
ATOM   1531  C   GLY A 706     442.998 -53.202-103.412  1.00  0.00      N709 C  
ATOM   1532  O   GLY A 706     443.801 -54.078-103.089  1.00  0.00      N709 O  
ATOM   1533  N   ALA A 707     442.829 -52.175-102.617  1.00  0.00      N709 N  
ATOM   1534  CA  ALA A 707     443.795 -51.669-101.607  1.00  0.00      N709 C  
ATOM   1535  CB  ALA A 707     443.264 -50.384-101.009  1.00  0.00      N709 C  
ATOM   1536  C   ALA A 707     444.084 -52.706-100.530  1.00  0.00      N709 C  
ATOM   1537  O   ALA A 707     443.310 -53.530-100.177  1.00  0.00      N709 O  
ATOM   1538  N   VAL A 708     445.349 -52.651-100.081  1.00  0.00      N709 N  
ATOM   1539  CA  VAL A 708     445.874 -53.567 -99.073  1.00  0.00      N709 C  
ATOM   1540  CB  VAL A 708     446.969 -54.503 -99.708  1.00  0.00      N709 C  
ATOM   1541  CG1 VAL A 708     447.559 -55.487 -98.692  1.00  0.00      N709 C  
ATOM   1542  CG2 VAL A 708     446.247 -55.365-100.768  1.00  0.00      N709 C  
ATOM   1543  C   VAL A 708     446.544 -52.706 -98.017  1.00  0.00      N709 C  
ATOM   1544  O   VAL A 708     447.413 -51.898 -98.295  1.00  0.00      N709 O  
ATOM   1545  N   ALA A 709     446.170 -52.853 -96.717  1.00  0.00      N709 N  
ATOM   1546  CA  ALA A 709     446.823 -52.281 -95.592  1.00  0.00      N709 C  
ATOM   1547  CB  ALA A 709     445.980 -51.833 -94.429  1.00  0.00      N709 C  
ATOM   1548  C   ALA A 709     447.929 -53.220 -95.156  1.00  0.00      N709 C  
ATOM   1549  O   ALA A 709     447.648 -54.373 -94.944  1.00  0.00      N709 O  
ATOM   1550  N   VAL A 710     449.175 -52.760 -95.019  1.00  0.00      N709 N  
ATOM   1551  CA  VAL A 710     450.347 -53.576 -94.903  1.00  0.00      N709 C  
ATOM   1552  CB  VAL A 710     451.390 -53.366 -95.984  1.00  0.00      N709 C  
ATOM   1553  CG1 VAL A 710     452.229 -54.671 -95.949  1.00  0.00      N709 C  
ATOM   1554  CG2 VAL A 710     450.584 -53.192 -97.368  1.00  0.00      N709 C  
ATOM   1555  C   VAL A 710     450.898 -53.060 -93.557  1.00  0.00      N709 C  
ATOM   1556  O   VAL A 710     451.288 -51.941 -93.413  1.00  0.00      N709 O  
ATOM   1557  N   LEU A 711     451.074 -53.995 -92.645  1.00  0.00      N709 N  
ATOM   1558  CA  LEU A 711     451.616 -53.782 -91.323  1.00  0.00      N709 C  
ATOM   1559  CB  LEU A 711     450.832 -54.725 -90.356  1.00  0.00      N709 C  
ATOM   1560  CG  LEU A 711     449.280 -54.661 -90.594  1.00  0.00      N709 C  
ATOM   1561  CD1 LEU A 711     448.612 -55.475 -89.524  1.00  0.00      N709 C  
ATOM   1562  CD2 LEU A 711     448.618 -53.301 -90.651  1.00  0.00      N709 C  
ATOM   1563  C   LEU A 711     453.065 -54.201 -91.263  1.00  0.00      N709 C  
ATOM   1564  O   LEU A 711     453.247 -55.379 -91.580  1.00  0.00      N709 O  
ATOM   1565  N   LYS A 712     453.991 -53.304 -90.879  1.00  0.00      N709 N  
ATOM   1566  CA  LYS A 712     455.392 -53.612 -90.777  1.00  0.00      N709 C  
ATOM   1567  CB  LYS A 712     456.208 -52.684 -91.736  1.00  0.00      N709 C  
ATOM   1568  CG  LYS A 712     457.699 -53.113 -92.005  1.00  0.00      N709 C  
ATOM   1569  CD  LYS A 712     458.387 -52.155 -92.985  1.00  0.00      N709 C  
ATOM   1570  CE  LYS A 712     459.914 -52.246 -92.882  1.00  0.00      N709 C  
ATOM   1571  NZ  LYS A 712     460.614 -51.477 -93.920  1.00  0.00      N709 N  
ATOM   1572  C   LYS A 712     455.727 -53.382 -89.306  1.00  0.00      N709 C  
ATOM   1573  O   LYS A 712     455.339 -52.369 -88.749  1.00  0.00      N709 O  
ATOM   1574  N   TYR A 713     456.331 -54.379 -88.576  1.00  0.00      N709 N  
ATOM   1575  CA  TYR A 713     456.648 -54.381 -87.158  1.00  0.00      N709 C  
ATOM   1576  CB  TYR A 713     455.494 -55.121 -86.468  1.00  0.00      N709 C  
ATOM   1577  CG  TYR A 713     455.682 -55.406 -84.968  1.00  0.00      N709 C  
ATOM   1578  CD1 TYR A 713     455.143 -54.588 -83.993  1.00  0.00      N709 C  
ATOM   1579  CE1 TYR A 713     455.191 -54.907 -82.690  1.00  0.00      N709 C  
ATOM   1580  CZ  TYR A 713     455.918 -56.039 -82.270  1.00  0.00      N709 C  
ATOM   1581  OH  TYR A 713     456.091 -56.218 -80.902  1.00  0.00      N709 O  
ATOM   1582  CD2 TYR A 713     456.394 -56.637 -84.612  1.00  0.00      N709 C  
ATOM   1583  CE2 TYR A 713     456.523 -56.878 -83.255  1.00  0.00      N709 C  
ATOM   1584  C   TYR A 713     458.003 -55.004 -86.861  1.00  0.00      N709 C  
ATOM   1585  O   TYR A 713     458.262 -56.116 -87.324  1.00  0.00      N709 O  
ATOM   1586  N   ASN A 714     458.798 -54.249 -86.146  1.00  0.00      N709 N  
ATOM   1587  CA  ASN A 714     460.162 -54.595 -85.821  1.00  0.00      N709 C  
ATOM   1588  CB  ASN A 714     460.105 -55.767 -84.818  1.00  0.00      N709 C  
ATOM   1589  CG  ASN A 714     461.392 -56.085 -84.154  1.00  0.00      N709 C  
ATOM   1590  OD1 ASN A 714     462.308 -55.251 -84.210  1.00  0.00      N709 O  
ATOM   1591  ND2 ASN A 714     461.476 -57.266 -83.465  1.00  0.00      N709 N  
ATOM   1592  C   ASN A 714     460.987 -54.699 -87.087  1.00  0.00      N709 C  
ATOM   1593  O   ASN A 714     461.857 -55.538 -87.162  1.00  0.00      N709 O  
ATOM   1594  N   GLY A 715     460.676 -53.984 -88.178  1.00  0.00      N709 N  
ATOM   1595  CA  GLY A 715     461.425 -53.892 -89.448  1.00  0.00      N709 C  
ATOM   1596  C   GLY A 715     460.891 -54.908 -90.483  1.00  0.00      N709 C  
ATOM   1597  O   GLY A 715     461.393 -54.923 -91.647  1.00  0.00      N709 O  
ATOM   1598  N   ILE A 716     459.785 -55.625 -90.278  1.00  0.00      N709 N  
ATOM   1599  CA  ILE A 716     459.372 -56.655 -91.235  1.00  0.00      N709 C  
ATOM   1600  CB  ILE A 716     459.772 -58.025 -90.787  1.00  0.00      N709 C  
ATOM   1601  CG2 ILE A 716     458.736 -58.618 -89.793  1.00  0.00      N709 C  
ATOM   1602  CG1 ILE A 716     459.972 -59.073 -91.896  1.00  0.00      N709 C  
ATOM   1603  CD1 ILE A 716     461.204 -58.655 -92.663  1.00  0.00      N709 C  
ATOM   1604  C   ILE A 716     457.921 -56.534 -91.524  1.00  0.00      N709 C  
ATOM   1605  O   ILE A 716     457.155 -56.068 -90.673  1.00  0.00      N709 O  
ATOM   1606  N   ILE A 717     457.442 -56.988 -92.677  1.00  0.00      N709 N  
ATOM   1607  CA  ILE A 717     456.026 -56.990 -93.070  1.00  0.00      N709 C  
ATOM   1608  CB  ILE A 717     455.743 -56.742 -94.514  1.00  0.00      N709 C  
ATOM   1609  CG2 ILE A 717     454.299 -57.185 -94.927  1.00  0.00      N709 C  
ATOM   1610  CG1 ILE A 717     456.019 -55.214 -94.895  1.00  0.00      N709 C  
ATOM   1611  CD1 ILE A 717     455.950 -54.995 -96.391  1.00  0.00      N709 C  
ATOM   1612  C   ILE A 717     455.516 -58.303 -92.448  1.00  0.00      N709 C  
ATOM   1613  O   ILE A 717     455.700 -59.436 -92.923  1.00  0.00      N709 O  
ATOM   1614  N   THR A 718     454.782 -58.108 -91.438  1.00  0.00      N709 N  
ATOM   1615  CA  THR A 718     454.223 -59.117 -90.520  1.00  0.00      N709 C  
ATOM   1616  CB  THR A 718     454.187 -58.709 -89.112  1.00  0.00      N709 C  
ATOM   1617  OG1 THR A 718     453.803 -57.392 -88.977  1.00  0.00      N709 O  
ATOM   1618  CG2 THR A 718     455.631 -58.736 -88.455  1.00  0.00      N709 C  
ATOM   1619  C   THR A 718     452.819 -59.706 -90.842  1.00  0.00      N709 C  
ATOM   1620  O   THR A 718     452.560 -60.911 -90.695  1.00  0.00      N709 O  
ATOM   1621  N   ASP A 719     451.899 -58.851 -91.480  1.00  0.00      N709 N  
ATOM   1622  CA  ASP A 719     450.547 -59.238 -91.819  1.00  0.00      N709 C  
ATOM   1623  CB  ASP A 719     449.717 -59.507 -90.468  1.00  0.00      N709 C  
ATOM   1624  CG  ASP A 719     448.552 -60.479 -90.698  1.00  0.00      N709 C  
ATOM   1625  OD1 ASP A 719     448.553 -61.282 -91.654  1.00  0.00      N709 O  
ATOM   1626  OD2 ASP A 719     447.641 -60.492 -89.831  1.00  0.00      N709 O  
ATOM   1627  C   ASP A 719     449.877 -58.163 -92.717  1.00  0.00      N709 C  
ATOM   1628  O   ASP A 719     450.415 -57.027 -92.807  1.00  0.00      N709 O  
ATOM   1629  N   THR A 720     448.793 -58.476 -93.388  1.00  0.00      N709 N  
ATOM   1630  CA  THR A 720     447.992 -57.481 -94.222  1.00  0.00      N709 C  
ATOM   1631  CB  THR A 720     448.002 -57.683 -95.805  1.00  0.00      N709 C  
ATOM   1632  OG1 THR A 720     447.791 -59.061 -96.123  1.00  0.00      N709 O  
ATOM   1633  CG2 THR A 720     449.405 -57.290 -96.385  1.00  0.00      N709 C  
ATOM   1634  C   THR A 720     446.513 -57.479 -93.885  1.00  0.00      N709 C  
ATOM   1635  O   THR A 720     445.985 -58.385 -93.251  1.00  0.00      N709 O  
ATOM   1636  N   ILE A 721     445.776 -56.431 -94.264  1.00  0.00      N709 N  
ATOM   1637  CA  ILE A 721     444.356 -56.406 -94.416  1.00  0.00      N709 C  
ATOM   1638  CB  ILE A 721     443.700 -55.400 -93.485  1.00  0.00      N709 C  
ATOM   1639  CG2 ILE A 721     442.308 -55.012 -93.962  1.00  0.00      N709 C  
ATOM   1640  CG1 ILE A 721     443.865 -55.731 -91.981  1.00  0.00      N709 C  
ATOM   1641  CD1 ILE A 721     443.959 -54.588 -90.998  1.00  0.00      N709 C  
ATOM   1642  C   ILE A 721     444.009 -56.097 -95.879  1.00  0.00      N709 C  
ATOM   1643  O   ILE A 721     444.529 -55.107 -96.410  1.00  0.00      N709 O  
ATOM   1644  N   LYS A 722     443.142 -56.865 -96.525  1.00  0.00      N709 N  
ATOM   1645  CA  LYS A 722     442.909 -56.738 -97.963  1.00  0.00      N709 C  
ATOM   1646  CB  LYS A 722     442.984 -58.038 -98.735  1.00  0.00      N709 C  
ATOM   1647  CG  LYS A 722     444.332 -58.784 -98.679  1.00  0.00      N709 C  
ATOM   1648  CD  LYS A 722     444.278 -60.156 -99.262  1.00  0.00      N709 C  
ATOM   1649  CE  LYS A 722     443.865 -60.340-100.717  1.00  0.00      N709 C  
ATOM   1650  NZ  LYS A 722     443.838 -61.797-101.047  1.00  0.00      N709 N  
ATOM   1651  C   LYS A 722     441.497 -56.203 -98.159  1.00  0.00      N709 C  
ATOM   1652  O   LYS A 722     440.595 -56.442 -97.324  1.00  0.00      N709 O  
ATOM   1653  N   SER A 723     441.166 -55.375 -99.164  1.00  0.00      N709 N  
ATOM   1654  CA  SER A 723     439.802 -54.820 -99.311  1.00  0.00      N709 C  
ATOM   1655  CB  SER A 723     439.588 -53.802-100.417  1.00  0.00      N709 C  
ATOM   1656  OG  SER A 723     440.411 -52.682-100.207  1.00  0.00      N709 O  
ATOM   1657  C   SER A 723     438.542 -55.733 -99.363  1.00  0.00      N709 C  
ATOM   1658  O   SER A 723     438.492 -56.764-100.072  1.00  0.00      N709 O  
ATOM   1659  N   TRP A 724     437.528 -55.341 -98.592  1.00  0.00      N709 N  
ATOM   1660  CA  TRP A 724     436.328 -56.089 -98.396  1.00  0.00      N709 C  
ATOM   1661  CB  TRP A 724     436.209 -56.391 -96.855  1.00  0.00      N709 C  
ATOM   1662  CG  TRP A 724     436.072 -55.242 -95.951  1.00  0.00      N709 C  
ATOM   1663  CD1 TRP A 724     434.848 -54.866 -95.482  1.00  0.00      N709 C  
ATOM   1664  NE1 TRP A 724     435.025 -53.842 -94.558  1.00  0.00      N709 N  
ATOM   1665  CE2 TRP A 724     436.276 -53.484 -94.469  1.00  0.00      N709 C  
ATOM   1666  CD2 TRP A 724     437.061 -54.363 -95.286  1.00  0.00      N709 C  
ATOM   1667  CE3 TRP A 724     438.406 -54.346 -95.333  1.00  0.00      N709 C  
ATOM   1668  CZ3 TRP A 724     439.063 -53.394 -94.561  1.00  0.00      N709 C  
ATOM   1669  CZ2 TRP A 724     436.922 -52.474 -93.754  1.00  0.00      N709 C  
ATOM   1670  CH2 TRP A 724     438.308 -52.414 -93.855  1.00  0.00      N709 C  
ATOM   1671  C   TRP A 724     435.094 -55.367 -98.931  1.00  0.00      N709 C  
ATOM   1672  O   TRP A 724     434.110 -56.107 -99.124  1.00  0.00      N709 O  
ATOM   1673  N   ARG A 725     435.110 -54.054 -99.130  1.00  0.00      N709 N  
ATOM   1674  CA  ARG A 725     434.039 -53.380 -99.861  1.00  0.00      N709 C  
ATOM   1675  CB  ARG A 725     433.307 -52.409 -99.002  1.00  0.00      N709 C  
ATOM   1676  CG  ARG A 725     432.370 -53.037 -97.969  1.00  0.00      N709 C  
ATOM   1677  CD  ARG A 725     431.400 -54.170 -98.467  1.00  0.00      N709 C  
ATOM   1678  NE  ARG A 725     430.578 -53.562 -99.559  1.00  0.00      N709 N  
ATOM   1679  CZ  ARG A 725     429.588 -54.183-100.167  1.00  0.00      N709 C  
ATOM   1680  NH1 ARG A 725     429.472 -55.535-100.209  1.00  0.00      N709 N  
ATOM   1681  NH2 ARG A 725     428.629 -53.594-100.876  1.00  0.00      N709 N  
ATOM   1682  C   ARG A 725     434.432 -52.691-101.159  1.00  0.00      N709 C  
ATOM   1683  O   ARG A 725     433.641 -52.401-102.037  1.00  0.00      N709 O  
ATOM   1684  N   ASN A 726     435.758 -52.517-101.448  1.00  0.00      N709 N  
ATOM   1685  CA  ASN A 726     436.392 -52.069-102.621  1.00  0.00      N709 C  
ATOM   1686  CB  ASN A 726     436.184 -53.161-103.699  1.00  0.00      N709 C  
ATOM   1687  CG  ASN A 726     436.760 -54.553-103.317  1.00  0.00      N709 C  
ATOM   1688  OD1 ASN A 726     436.039 -55.440-102.917  1.00  0.00      N709 O  
ATOM   1689  ND2 ASN A 726     438.065 -54.772-103.715  1.00  0.00      N709 N  
ATOM   1690  C   ASN A 726     436.244 -50.704-103.197  1.00  0.00      N709 C  
ATOM   1691  O   ASN A 726     436.308 -50.419-104.356  1.00  0.00      N709 O  
ATOM   1692  N   ASN A 727     436.033 -49.719-102.305  1.00  0.00      N709 N  
ATOM   1693  CA  ASN A 727     435.726 -48.295-102.618  1.00  0.00      N709 C  
ATOM   1694  CB  ASN A 727     434.309 -47.876-102.130  1.00  0.00      N709 C  
ATOM   1695  CG  ASN A 727     433.148 -48.721-102.677  1.00  0.00      N709 C  
ATOM   1696  OD1 ASN A 727     432.256 -49.249-101.956  1.00  0.00      N709 O  
ATOM   1697  ND2 ASN A 727     433.180 -48.813-103.961  1.00  0.00      N709 N  
ATOM   1698  C   ASN A 727     436.757 -47.304-102.030  1.00  0.00      N709 C  
ATOM   1699  O   ASN A 727     436.513 -46.138-101.977  1.00  0.00      N709 O  
ATOM   1700  N   ILE A 728     437.866 -47.840-101.558  1.00  0.00      N709 N  
ATOM   1701  CA  ILE A 728     439.081 -47.256-101.080  1.00  0.00      N709 C  
ATOM   1702  CB  ILE A 728     439.458 -45.826-101.545  1.00  0.00      N709 C  
ATOM   1703  CG2 ILE A 728     440.647 -45.162-100.780  1.00  0.00      N709 C  
ATOM   1704  CG1 ILE A 728     439.802 -45.801-102.992  1.00  0.00      N709 C  
ATOM   1705  CD1 ILE A 728     439.579 -44.546-103.782  1.00  0.00      N709 C  
ATOM   1706  C   ILE A 728     439.226 -47.324 -99.540  1.00  0.00      N709 C  
ATOM   1707  O   ILE A 728     438.405 -46.763 -98.781  1.00  0.00      N709 O  
ATOM   1708  N   LEU A 729     440.114 -48.276 -99.057  1.00  0.00      N709 N  
ATOM   1709  CA  LEU A 729     440.396 -48.485 -97.659  1.00  0.00      N709 C  
ATOM   1710  CB  LEU A 729     441.384 -49.721 -97.724  1.00  0.00      N709 C  
ATOM   1711  CG  LEU A 729     441.917 -50.262 -96.325  1.00  0.00      N709 C  
ATOM   1712  CD1 LEU A 729     440.737 -50.815 -95.497  1.00  0.00      N709 C  
ATOM   1713  CD2 LEU A 729     442.950 -51.325 -96.565  1.00  0.00      N709 C  
ATOM   1714  C   LEU A 729     441.159 -47.322 -97.091  1.00  0.00      N709 C  
ATOM   1715  O   LEU A 729     441.996 -46.746 -97.788  1.00  0.00      N709 O  
ATOM   1716  N   ARG A 730     440.868 -46.926 -95.831  1.00  0.00      N709 N  
ATOM   1717  CA  ARG A 730     441.575 -45.728 -95.220  1.00  0.00      N709 C  
ATOM   1718  CB  ARG A 730     441.025 -44.329 -95.590  1.00  0.00      N709 C  
ATOM   1719  CG  ARG A 730     439.517 -44.074 -95.594  1.00  0.00      N709 C  
ATOM   1720  CD  ARG A 730     438.624 -44.842 -96.600  1.00  0.00      N709 C  
ATOM   1721  NE  ARG A 730     437.292 -44.110 -96.723  1.00  0.00      N709 N  
ATOM   1722  CZ  ARG A 730     436.169 -44.681 -97.212  1.00  0.00      N709 C  
ATOM   1723  NH1 ARG A 730     436.076 -45.738 -97.956  1.00  0.00      N709 N  
ATOM   1724  NH2 ARG A 730     434.965 -44.065 -97.000  1.00  0.00      N709 N  
ATOM   1725  C   ARG A 730     441.811 -45.839 -93.768  1.00  0.00      N709 C  
ATOM   1726  O   ARG A 730     441.111 -46.638 -93.117  1.00  0.00      N709 O  
ATOM   1727  N   THR A 731     442.836 -45.222 -93.199  1.00  0.00      N709 N  
ATOM   1728  CA  THR A 731     443.423 -45.355 -91.915  1.00  0.00      N709 C  
ATOM   1729  CB  THR A 731     444.762 -46.158 -91.786  1.00  0.00      N709 C  
ATOM   1730  OG1 THR A 731     445.307 -46.234 -90.461  1.00  0.00      N709 O  
ATOM   1731  CG2 THR A 731     445.846 -45.430 -92.615  1.00  0.00      N709 C  
ATOM   1732  C   THR A 731     443.304 -43.971 -91.233  1.00  0.00      N709 C  
ATOM   1733  O   THR A 731     442.888 -42.968 -91.865  1.00  0.00      N709 O  
ATOM   1734  N   GLN A 732     443.659 -43.934 -89.931  1.00  0.00      N709 N  
ATOM   1735  CA  GLN A 732     443.554 -42.781 -89.081  1.00  0.00      N709 C  
ATOM   1736  CB  GLN A 732     443.549 -43.053 -87.611  1.00  0.00      N709 C  
ATOM   1737  CG  GLN A 732     444.627 -44.018 -87.152  1.00  0.00      N709 C  
ATOM   1738  CD  GLN A 732     444.455 -44.326 -85.577  1.00  0.00      N709 C  
ATOM   1739  OE1 GLN A 732     444.326 -45.530 -85.198  1.00  0.00      N709 O  
ATOM   1740  NE2 GLN A 732     444.462 -43.297 -84.777  1.00  0.00      N709 N  
ATOM   1741  C   GLN A 732     444.460 -41.619 -89.450  1.00  0.00      N709 C  
ATOM   1742  O   GLN A 732     444.069 -40.469 -89.320  1.00  0.00      N709 O  
ATOM   1743  N   GLU A 733     445.761 -41.975 -89.922  1.00  0.00      N709 N  
ATOM   1744  CA  GLU A 733     446.815 -41.049 -90.251  1.00  0.00      N709 C  
ATOM   1745  CB  GLU A 733     446.597 -40.061 -91.411  1.00  0.00      N709 C  
ATOM   1746  CG  GLU A 733     446.737 -40.784 -92.778  1.00  0.00      N709 C  
ATOM   1747  CD  GLU A 733     446.270 -39.989 -93.969  1.00  0.00      N709 C  
ATOM   1748  OE1 GLU A 733     446.650 -40.309 -95.086  1.00  0.00      N709 O  
ATOM   1749  OE2 GLU A 733     445.420 -39.058 -93.840  1.00  0.00      N709 O  
ATOM   1750  C   GLU A 733     447.263 -40.273 -89.035  1.00  0.00      N709 C  
ATOM   1751  O   GLU A 733     447.648 -39.120 -89.055  1.00  0.00      N709 O  
ATOM   1752  N   SER A 734     447.336 -41.124 -88.009  1.00  0.00      N709 N  
ATOM   1753  CA  SER A 734     447.647 -40.593 -86.738  1.00  0.00      N709 C  
ATOM   1754  CB  SER A 734     446.467 -39.797 -86.078  1.00  0.00      N709 C  
ATOM   1755  OG  SER A 734     445.246 -40.550 -86.192  1.00  0.00      N709 O  
ATOM   1756  C   SER A 734     448.196 -41.840 -86.078  1.00  0.00      N709 C  
ATOM   1757  O   SER A 734     448.213 -42.976 -86.577  1.00  0.00      N709 O  
ATOM   1758  N   GLU A 735     448.760 -41.518 -84.933  1.00  0.00      N709 N  
ATOM   1759  CA  GLU A 735     449.105 -42.539 -83.924  1.00  0.00      N709 C  
ATOM   1760  CB  GLU A 735     449.591 -41.844 -82.590  1.00  0.00      N709 C  
ATOM   1761  CG  GLU A 735     449.654 -42.804 -81.415  1.00  0.00      N709 C  
ATOM   1762  CD  GLU A 735     450.518 -42.241 -80.268  1.00  0.00      N709 C  
ATOM   1763  OE1 GLU A 735     451.715 -42.454 -80.468  1.00  0.00      N709 O  
ATOM   1764  OE2 GLU A 735     449.959 -41.793 -79.254  1.00  0.00      N709 O  
ATOM   1765  C   GLU A 735     448.076 -43.573 -83.571  1.00  0.00      N709 C  
ATOM   1766  O   GLU A 735     446.969 -43.251 -83.129  1.00  0.00      N709 O  
ATOM   1767  N   CYS A 736     448.384 -44.889 -83.806  1.00  0.00      N709 N  
ATOM   1768  CA  CYS A 736     447.424 -45.927 -83.489  1.00  0.00      N709 C  
ATOM   1769  CB  CYS A 736     447.767 -47.193 -84.299  1.00  0.00      N709 C  
ATOM   1770  SG  CYS A 736     449.465 -47.535 -84.790  1.00  0.00      N709 S  
ATOM   1771  C   CYS A 736     447.521 -46.187 -81.994  1.00  0.00      N709 C  
ATOM   1772  O   CYS A 736     448.628 -46.454 -81.460  1.00  0.00      N709 O  
ATOM   1773  N   ALA A 737     446.431 -46.094 -81.154  1.00  0.00      N709 N  
ATOM   1774  CA  ALA A 737     446.674 -46.397 -79.711  1.00  0.00      N709 C  
ATOM   1775  CB  ALA A 737     445.497 -45.796 -78.898  1.00  0.00      N709 C  
ATOM   1776  C   ALA A 737     446.903 -47.860 -79.317  1.00  0.00      N709 C  
ATOM   1777  O   ALA A 737     446.172 -48.702 -79.830  1.00  0.00      N709 O  
ATOM   1778  N   CYS A 738     447.858 -48.064 -78.407  1.00  0.00      N709 N  
ATOM   1779  CA  CYS A 738     448.288 -49.284 -77.860  1.00  0.00      N709 C  
ATOM   1780  CB  CYS A 738     449.754 -49.560 -78.203  1.00  0.00      N709 C  
ATOM   1781  SG  CYS A 738     450.123 -49.544 -79.978  1.00  0.00      N709 S  
ATOM   1782  C   CYS A 738     448.083 -49.195 -76.378  1.00  0.00      N709 C  
ATOM   1783  O   CYS A 738     448.739 -48.320 -75.703  1.00  0.00      N709 O  
ATOM   1784  N   VAL A 739     447.129 -49.981 -75.860  1.00  0.00      N709 N  
ATOM   1785  CA  VAL A 739     446.925 -50.103 -74.474  1.00  0.00      N709 C  
ATOM   1786  CB  VAL A 739     445.521 -49.558 -73.993  1.00  0.00      N709 C  
ATOM   1787  CG1 VAL A 739     444.405 -50.078 -74.873  1.00  0.00      N709 C  
ATOM   1788  CG2 VAL A 739     445.186 -50.007 -72.557  1.00  0.00      N709 C  
ATOM   1789  C   VAL A 739     447.188 -51.500 -74.031  1.00  0.00      N709 C  
ATOM   1790  O   VAL A 739     446.828 -52.492 -74.689  1.00  0.00      N709 O  
ATOM   1791  N   ASN A 740     447.960 -51.717 -72.906  1.00  0.00      N709 N  
ATOM   1792  CA  ASN A 740     448.567 -52.997 -72.474  1.00  0.00      N709 C  
ATOM   1793  CB  ASN A 740     447.531 -53.806 -71.593  1.00  0.00      N709 C  
ATOM   1794  CG  ASN A 740     446.956 -53.020 -70.477  1.00  0.00      N709 C  
ATOM   1795  OD1 ASN A 740     447.322 -51.893 -70.144  1.00  0.00      N709 O  
ATOM   1796  ND2 ASN A 740     445.868 -53.568 -69.902  1.00  0.00      N709 N  
ATOM   1797  C   ASN A 740     449.269 -53.900 -73.477  1.00  0.00      N709 C  
ATOM   1798  O   ASN A 740     449.317 -55.149 -73.485  1.00  0.00      N709 O  
ATOM   1799  N   GLY A 741     450.055 -53.295 -74.435  1.00  0.00      N709 N  
ATOM   1800  CA  GLY A 741     450.895 -54.067 -75.354  1.00  0.00      N709 C  
ATOM   1801  C   GLY A 741     450.110 -54.592 -76.560  1.00  0.00      N709 C  
ATOM   1802  O   GLY A 741     450.507 -55.482 -77.301  1.00  0.00      N709 O  
ATOM   1803  N   SER A 742     448.884 -53.985 -76.790  1.00  0.00      N709 N  
ATOM   1804  CA  SER A 742     447.985 -54.485 -77.825  1.00  0.00      N709 C  
ATOM   1805  CB  SER A 742     446.669 -55.118 -77.242  1.00  0.00      N709 C  
ATOM   1806  OG  SER A 742     446.028 -55.884 -78.265  1.00  0.00      N709 O  
ATOM   1807  C   SER A 742     447.584 -53.187 -78.528  1.00  0.00      N709 C  
ATOM   1808  O   SER A 742     447.099 -52.168 -77.980  1.00  0.00      N709 O  
ATOM   1809  N   CYS A 743     447.855 -53.095 -79.815  1.00  0.00      N709 N  
ATOM   1810  CA  CYS A 743     447.512 -51.930 -80.550  1.00  0.00      N709 C  
ATOM   1811  CB  CYS A 743     448.616 -51.532 -81.526  1.00  0.00      N709 C  
ATOM   1812  SG  CYS A 743     450.193 -51.461 -80.580  1.00  0.00      N709 S  
ATOM   1813  C   CYS A 743     446.156 -52.090 -81.191  1.00  0.00      N709 C  
ATOM   1814  O   CYS A 743     445.741 -53.154 -81.577  1.00  0.00      N709 O  
ATOM   1815  N   PHE A 744     445.459 -50.964 -81.320  1.00  0.00      N709 N  
ATOM   1816  CA  PHE A 744     444.098 -50.802 -81.765  1.00  0.00      N709 C  
ATOM   1817  CB  PHE A 744     443.080 -50.337 -80.594  1.00  0.00      N709 C  
ATOM   1818  CG  PHE A 744     442.867 -51.465 -79.561  1.00  0.00      N709 C  
ATOM   1819  CD1 PHE A 744     443.740 -51.626 -78.478  1.00  0.00      N709 C  
ATOM   1820  CE1 PHE A 744     443.601 -52.753 -77.639  1.00  0.00      N709 C  
ATOM   1821  CZ  PHE A 744     442.419 -53.507 -77.708  1.00  0.00      N709 C  
ATOM   1822  CD2 PHE A 744     441.737 -52.245 -79.681  1.00  0.00      N709 C  
ATOM   1823  CE2 PHE A 744     441.502 -53.305 -78.776  1.00  0.00      N709 C  
ATOM   1824  C   PHE A 744     444.041 -49.744 -82.898  1.00  0.00      N709 C  
ATOM   1825  O   PHE A 744     444.679 -48.688 -82.656  1.00  0.00      N709 O  
ATOM   1826  N   THR A 745     443.345 -50.066 -84.008  1.00  0.00      N709 N  
ATOM   1827  CA  THR A 745     443.270 -49.027 -85.071  1.00  0.00      N709 C  
ATOM   1828  CB  THR A 745     444.438 -48.946 -86.008  1.00  0.00      N709 C  
ATOM   1829  OG1 THR A 745     444.416 -47.797 -86.816  1.00  0.00      N709 O  
ATOM   1830  CG2 THR A 745     444.465 -50.205 -86.955  1.00  0.00      N709 C  
ATOM   1831  C   THR A 745     441.941 -49.370 -85.892  1.00  0.00      N709 C  
ATOM   1832  O   THR A 745     441.472 -50.484 -85.916  1.00  0.00      N709 O  
ATOM   1833  N   VAL A 746     441.278 -48.395 -86.568  1.00  0.00      N709 N  
ATOM   1834  CA  VAL A 746     439.996 -48.576 -87.241  1.00  0.00      N709 C  
ATOM   1835  CB  VAL A 746     438.939 -47.711 -86.555  1.00  0.00      N709 C  
ATOM   1836  CG1 VAL A 746     437.535 -48.028 -87.148  1.00  0.00      N709 C  
ATOM   1837  CG2 VAL A 746     438.885 -47.912 -85.022  1.00  0.00      N709 C  
ATOM   1838  C   VAL A 746     440.094 -48.210 -88.716  1.00  0.00      N709 C  
ATOM   1839  O   VAL A 746     440.625 -47.212 -89.144  1.00  0.00      N709 O  
ATOM   1840  N   MET A 747     439.595 -49.126 -89.610  1.00  0.00      N709 N  
ATOM   1841  CA  MET A 747     439.690 -48.949 -91.108  1.00  0.00      N709 C  
ATOM   1842  CB  MET A 747     440.669 -49.977 -91.805  1.00  0.00      N709 C  
ATOM   1843  CG  MET A 747     442.105 -49.848 -91.290  1.00  0.00      N709 C  
ATOM   1844  SD  MET A 747     443.284 -50.978 -92.107  1.00  0.00      N709 S  
ATOM   1845  CE  MET A 747     444.636 -50.764 -90.905  1.00  0.00      N709 C  
ATOM   1846  C   MET A 747     438.312 -48.833 -91.674  1.00  0.00      N709 C  
ATOM   1847  O   MET A 747     437.403 -49.592 -91.383  1.00  0.00      N709 O  
ATOM   1848  N   THR A 748     438.186 -47.817 -92.522  1.00  0.00      N709 N  
ATOM   1849  CA  THR A 748     436.916 -47.649 -93.259  1.00  0.00      N709 C  
ATOM   1850  CB  THR A 748     436.468 -46.253 -93.559  1.00  0.00      N709 C  
ATOM   1851  OG1 THR A 748     436.506 -45.595 -92.317  1.00  0.00      N709 O  
ATOM   1852  CG2 THR A 748     435.038 -46.205 -94.140  1.00  0.00      N709 C  
ATOM   1853  C   THR A 748     437.162 -48.268 -94.603  1.00  0.00      N709 C  
ATOM   1854  O   THR A 748     438.183 -48.038 -95.246  1.00  0.00      N709 O  
ATOM   1855  N   ASP A 749     436.176 -49.024 -95.112  1.00  0.00      N709 N  
ATOM   1856  CA  ASP A 749     435.944 -49.401 -96.540  1.00  0.00      N709 C  
ATOM   1857  CB  ASP A 749     436.582 -50.788 -96.975  1.00  0.00      N709 C  
ATOM   1858  CG  ASP A 749     436.605 -51.237 -98.430  1.00  0.00      N709 C  
ATOM   1859  OD1 ASP A 749     436.194 -50.417 -99.340  1.00  0.00      N709 O  
ATOM   1860  OD2 ASP A 749     437.137 -52.382 -98.733  1.00  0.00      N709 O  
ATOM   1861  C   ASP A 749     434.453 -49.214 -96.855  1.00  0.00      N709 C  
ATOM   1862  O   ASP A 749     433.618 -49.090 -95.944  1.00  0.00      N709 O  
ATOM   1863  N   GLY A 750     434.061 -49.205 -98.128  1.00  0.00      N709 N  
ATOM   1864  CA  GLY A 750     432.660 -48.906 -98.556  1.00  0.00      N709 C  
ATOM   1865  C   GLY A 750     432.496 -47.434 -98.599  1.00  0.00      N709 C  
ATOM   1866  O   GLY A 750     433.548 -46.717 -98.561  1.00  0.00      N709 O  
ATOM   1867  N   PRO A 751     431.348 -46.955 -98.888  1.00  0.00      N709 N  
ATOM   1868  CD  PRO A 751     430.149 -47.765 -99.214  1.00  0.00      N709 C  
ATOM   1869  CA  PRO A 751     431.104 -45.609 -99.404  1.00  0.00      N709 C  
ATOM   1870  CB  PRO A 751     429.604 -45.440 -99.485  1.00  0.00      N709 C  
ATOM   1871  CG  PRO A 751     429.197 -46.856 -99.982  1.00  0.00      N709 C  
ATOM   1872  C   PRO A 751     431.730 -44.374 -98.766  1.00  0.00      N709 C  
ATOM   1873  O   PRO A 751     432.116 -44.393 -97.599  1.00  0.00      N709 O  
ATOM   1874  N   SER A 752     431.695 -43.147 -99.445  1.00  0.00      N709 N  
ATOM   1875  CA  SER A 752     431.987 -41.814 -98.846  1.00  0.00      N709 C  
ATOM   1876  CB  SER A 752     432.419 -40.825-100.013  1.00  0.00      N709 C  
ATOM   1877  OG  SER A 752     433.690 -41.165-100.484  1.00  0.00      N709 O  
ATOM   1878  C   SER A 752     430.747 -41.269 -98.142  1.00  0.00      N709 C  
ATOM   1879  O   SER A 752     429.645 -41.451 -98.609  1.00  0.00      N709 O  
ATOM   1880  N   ASN A 753     431.014 -40.496 -97.058  1.00  0.00      N709 N  
ATOM   1881  CA  ASN A 753     429.905 -39.719 -96.469  1.00  0.00      N709 C  
ATOM   1882  CB  ASN A 753     429.227 -38.674 -97.368  1.00  0.00      N709 C  
ATOM   1883  CG  ASN A 753     430.226 -38.019 -98.279  1.00  0.00      N709 C  
ATOM   1884  OD1 ASN A 753     431.190 -37.373 -97.803  1.00  0.00      N709 O  
ATOM   1885  ND2 ASN A 753     429.997 -38.160 -99.639  1.00  0.00      N709 N  
ATOM   1886  C   ASN A 753     428.837 -40.647 -95.846  1.00  0.00      N709 C  
ATOM   1887  O   ASN A 753     427.625 -40.510 -95.999  1.00  0.00      N709 O  
ATOM   1888  N   GLY A 754     429.310 -41.770 -95.241  1.00  0.00      N709 N  
ATOM   1889  CA  GLY A 754     428.489 -42.701 -94.475  1.00  0.00      N709 C  
ATOM   1890  C   GLY A 754     427.671 -43.658 -95.250  1.00  0.00      N709 C  
ATOM   1891  O   GLY A 754     427.552 -43.533 -96.519  1.00  0.00      N709 O  
ATOM   1892  N   GLN A 755     427.189 -44.683 -94.606  1.00  0.00      N709 N  
ATOM   1893  CA  GLN A 755     426.622 -45.829 -95.252  1.00  0.00      N709 C  
ATOM   1894  CB  GLN A 755     425.401 -45.535 -96.096  1.00  0.00      N709 C  
ATOM   1895  CG  GLN A 755     424.130 -45.243 -95.275  1.00  0.00      N709 C  
ATOM   1896  CD  GLN A 755     424.174 -43.842 -94.642  1.00  0.00      N709 C  
ATOM   1897  OE1 GLN A 755     424.293 -43.788 -93.403  1.00  0.00      N709 O  
ATOM   1898  NE2 GLN A 755     424.152 -42.792 -95.473  1.00  0.00      N709 N  
ATOM   1899  C   GLN A 755     427.691 -46.794 -95.736  1.00  0.00      N709 C  
ATOM   1900  O   GLN A 755     427.580 -47.283 -96.841  1.00  0.00      N709 O  
ATOM   1901  N   ALA A 756     428.680 -47.054 -94.905  1.00  0.00      N709 N  
ATOM   1902  CA  ALA A 756     429.846 -47.883 -95.180  1.00  0.00      N709 C  
ATOM   1903  CB  ALA A 756     431.025 -46.947 -94.916  1.00  0.00      N709 C  
ATOM   1904  C   ALA A 756     430.027 -49.047 -94.370  1.00  0.00      N709 C  
ATOM   1905  O   ALA A 756     429.086 -49.517 -93.712  1.00  0.00      N709 O  
ATOM   1906  N   SER A 757     431.259 -49.541 -94.333  1.00  0.00      N709 N  
ATOM   1907  CA  SER A 757     431.624 -50.630 -93.408  1.00  0.00      N709 C  
ATOM   1908  CB  SER A 757     431.881 -51.997 -94.071  1.00  0.00      N709 C  
ATOM   1909  OG  SER A 757     432.130 -52.915 -93.061  1.00  0.00      N709 O  
ATOM   1910  C   SER A 757     432.894 -50.124 -92.629  1.00  0.00      N709 C  
ATOM   1911  O   SER A 757     433.967 -49.791 -93.115  1.00  0.00      N709 O  
ATOM   1912  N   TYR A 758     432.747 -50.100 -91.289  1.00  0.00      N709 N  
ATOM   1913  CA  TYR A 758     433.866 -49.764 -90.448  1.00  0.00      N709 C  
ATOM   1914  CB  TYR A 758     433.505 -48.899 -89.297  1.00  0.00      N709 C  
ATOM   1915  CG  TYR A 758     432.667 -47.687 -89.729  1.00  0.00      N709 C  
ATOM   1916  CD1 TYR A 758     433.253 -46.762 -90.609  1.00  0.00      N709 C  
ATOM   1917  CE1 TYR A 758     432.491 -45.696 -91.104  1.00  0.00      N709 C  
ATOM   1918  CZ  TYR A 758     431.135 -45.590 -90.859  1.00  0.00      N709 C  
ATOM   1919  OH  TYR A 758     430.350 -44.664 -91.535  1.00  0.00      N709 O  
ATOM   1920  CD2 TYR A 758     431.309 -47.514 -89.417  1.00  0.00      N709 C  
ATOM   1921  CE2 TYR A 758     430.549 -46.459 -89.983  1.00  0.00      N709 C  
ATOM   1922  C   TYR A 758     434.356 -51.106 -89.848  1.00  0.00      N709 C  
ATOM   1923  O   TYR A 758     433.550 -51.790 -89.161  1.00  0.00      N709 O  
ATOM   1924  N   LYS A 759     435.597 -51.543 -90.081  1.00  0.00      N709 N  
ATOM   1925  CA  LYS A 759     436.266 -52.643 -89.375  1.00  0.00      N709 C  
ATOM   1926  CB  LYS A 759     436.863 -53.624 -90.305  1.00  0.00      N709 C  
ATOM   1927  CG  LYS A 759     435.855 -54.505 -91.044  1.00  0.00      N709 C  
ATOM   1928  CD  LYS A 759     436.611 -55.643 -91.732  1.00  0.00      N709 C  
ATOM   1929  CE  LYS A 759     435.885 -56.710 -92.527  1.00  0.00      N709 C  
ATOM   1930  NZ  LYS A 759     434.896 -57.542 -91.787  1.00  0.00      N709 N  
ATOM   1931  C   LYS A 759     437.280 -52.098 -88.373  1.00  0.00      N709 C  
ATOM   1932  O   LYS A 759     438.092 -51.226 -88.654  1.00  0.00      N709 O  
ATOM   1933  N   ILE A 760     437.164 -52.501 -87.076  1.00  0.00      N709 N  
ATOM   1934  CA  ILE A 760     438.026 -52.049 -85.937  1.00  0.00      N709 C  
ATOM   1935  CB  ILE A 760     437.167 -51.847 -84.755  1.00  0.00      N709 C  
ATOM   1936  CG2 ILE A 760     437.959 -51.681 -83.403  1.00  0.00      N709 C  
ATOM   1937  CG1 ILE A 760     436.144 -50.722 -85.039  1.00  0.00      N709 C  
ATOM   1938  CD1 ILE A 760     435.088 -50.608 -83.903  1.00  0.00      N709 C  
ATOM   1939  C   ILE A 760     438.917 -53.263 -85.667  1.00  0.00      N709 C  
ATOM   1940  O   ILE A 760     438.375 -54.339 -85.755  1.00  0.00      N709 O  
ATOM   1941  N   PHE A 761     440.219 -53.081 -85.562  1.00  0.00      N709 N  
ATOM   1942  CA  PHE A 761     441.270 -54.114 -85.531  1.00  0.00      N709 C  
ATOM   1943  CB  PHE A 761     442.292 -53.815 -86.659  1.00  0.00      N709 C  
ATOM   1944  CG  PHE A 761     441.712 -54.095 -87.988  1.00  0.00      N709 C  
ATOM   1945  CD1 PHE A 761     441.561 -55.346 -88.441  1.00  0.00      N709 C  
ATOM   1946  CE1 PHE A 761     440.837 -55.535 -89.672  1.00  0.00      N709 C  
ATOM   1947  CZ  PHE A 761     440.262 -54.449 -90.342  1.00  0.00      N709 C  
ATOM   1948  CD2 PHE A 761     441.132 -53.004 -88.679  1.00  0.00      N709 C  
ATOM   1949  CE2 PHE A 761     440.409 -53.203 -89.801  1.00  0.00      N709 C  
ATOM   1950  C   PHE A 761     442.074 -54.201 -84.194  1.00  0.00      N709 C  
ATOM   1951  O   PHE A 761     442.461 -53.185 -83.647  1.00  0.00      N709 O  
ATOM   1952  N   ARG A 762     442.450 -55.440 -83.738  1.00  0.00      N709 N  
ATOM   1953  CA  ARG A 762     443.284 -55.585 -82.520  1.00  0.00      N709 C  
ATOM   1954  CB  ARG A 762     442.475 -56.169 -81.279  1.00  0.00      N709 C  
ATOM   1955  CG  ARG A 762     443.339 -56.363 -79.977  1.00  0.00      N709 C  
ATOM   1956  CD  ARG A 762     442.544 -56.923 -78.796  1.00  0.00      N709 C  
ATOM   1957  NE  ARG A 762     443.547 -56.922 -77.680  1.00  0.00      N709 N  
ATOM   1958  CZ  ARG A 762     443.398 -57.637 -76.596  1.00  0.00      N709 C  
ATOM   1959  NH1 ARG A 762     442.185 -57.915 -76.019  1.00  0.00      N709 N  
ATOM   1960  NH2 ARG A 762     444.393 -58.086 -75.857  1.00  0.00      N709 N  
ATOM   1961  C   ARG A 762     444.498 -56.338 -82.899  1.00  0.00      N709 C  
ATOM   1962  O   ARG A 762     444.437 -57.546 -83.158  1.00  0.00      N709 O  
ATOM   1963  N   ILE A 763     445.666 -55.646 -82.772  1.00  0.00      N709 N  
ATOM   1964  CA  ILE A 763     446.969 -56.090 -83.368  1.00  0.00      N709 C  
ATOM   1965  CB  ILE A 763     447.403 -55.082 -84.461  1.00  0.00      N709 C  
ATOM   1966  CG2 ILE A 763     448.479 -55.670 -85.369  1.00  0.00      N709 C  
ATOM   1967  CG1 ILE A 763     446.155 -54.685 -85.288  1.00  0.00      N709 C  
ATOM   1968  CD1 ILE A 763     446.493 -53.593 -86.353  1.00  0.00      N709 C  
ATOM   1969  C   ILE A 763     448.014 -56.326 -82.342  1.00  0.00      N709 C  
ATOM   1970  O   ILE A 763     448.336 -55.430 -81.521  1.00  0.00      N709 O  
ATOM   1971  N   GLU A 764     448.591 -57.552 -82.326  1.00  0.00      N709 N  
ATOM   1972  CA  GLU A 764     449.562 -57.901 -81.325  1.00  0.00      N709 C  
ATOM   1973  CB  GLU A 764     448.986 -58.822 -80.165  1.00  0.00      N709 C  
ATOM   1974  CG  GLU A 764     447.671 -58.298 -79.678  1.00  0.00      N709 C  
ATOM   1975  CD  GLU A 764     447.207 -58.977 -78.420  1.00  0.00      N709 C  
ATOM   1976  OE1 GLU A 764     446.339 -58.475 -77.697  1.00  0.00      N709 O  
ATOM   1977  OE2 GLU A 764     447.786 -60.030 -78.030  1.00  0.00      N709 O  
ATOM   1978  C   GLU A 764     450.616 -58.660 -82.126  1.00  0.00      N709 C  
ATOM   1979  O   GLU A 764     450.379 -59.610 -82.858  1.00  0.00      N709 O  
ATOM   1980  N   LYS A 765     451.845 -58.157 -82.010  1.00  0.00      N709 N  
ATOM   1981  CA  LYS A 765     453.143 -58.515 -82.616  1.00  0.00      N709 C  
ATOM   1982  CB  LYS A 765     453.501 -60.040 -82.295  1.00  0.00      N709 C  
ATOM   1983  CG  LYS A 765     453.204 -60.361 -80.830  1.00  0.00      N709 C  
ATOM   1984  CD  LYS A 765     454.102 -59.572 -79.789  1.00  0.00      N709 C  
ATOM   1985  CE  LYS A 765     455.570 -59.669 -80.161  1.00  0.00      N709 C  
ATOM   1986  NZ  LYS A 765     456.427 -58.846 -79.200  1.00  0.00      N709 N  
ATOM   1987  C   LYS A 765     453.118 -58.251 -84.085  1.00  0.00      N709 C  
ATOM   1988  O   LYS A 765     453.647 -58.942 -84.924  1.00  0.00      N709 O  
ATOM   1989  N   GLY A 766     452.434 -57.201 -84.534  1.00  0.00      N709 N  
ATOM   1990  CA  GLY A 766     452.088 -56.820 -85.876  1.00  0.00      N709 C  
ATOM   1991  C   GLY A 766     451.138 -57.696 -86.664  1.00  0.00      N709 C  
ATOM   1992  O   GLY A 766     451.169 -57.611 -87.862  1.00  0.00      N709 O  
ATOM   1993  N   LYS A 767     450.325 -58.517 -86.000  1.00  0.00      N709 N  
ATOM   1994  CA  LYS A 767     449.488 -59.563 -86.656  1.00  0.00      N709 C  
ATOM   1995  CB  LYS A 767     450.067 -60.962 -86.520  1.00  0.00      N709 C  
ATOM   1996  CG  LYS A 767     451.438 -61.220 -87.084  1.00  0.00      N709 C  
ATOM   1997  CD  LYS A 767     452.009 -62.645 -87.150  1.00  0.00      N709 C  
ATOM   1998  CE  LYS A 767     451.903 -63.467 -85.854  1.00  0.00      N709 C  
ATOM   1999  NZ  LYS A 767     452.250 -64.878 -85.937  1.00  0.00      N709 N  
ATOM   2000  C   LYS A 767     448.069 -59.640 -86.027  1.00  0.00      N709 C  
ATOM   2001  O   LYS A 767     447.924 -59.558 -84.815  1.00  0.00      N709 O  
ATOM   2002  N   ILE A 768     447.047 -59.731 -86.931  1.00  0.00      N709 N  
ATOM   2003  CA  ILE A 768     445.676 -59.396 -86.446  1.00  0.00      N709 C  
ATOM   2004  CB  ILE A 768     444.688 -59.102 -87.587  1.00  0.00      N709 C  
ATOM   2005  CG2 ILE A 768     443.308 -58.735 -86.973  1.00  0.00      N709 C  
ATOM   2006  CG1 ILE A 768     445.181 -58.175 -88.651  1.00  0.00      N709 C  
ATOM   2007  CD1 ILE A 768     445.480 -56.818 -88.106  1.00  0.00      N709 C  
ATOM   2008  C   ILE A 768     445.097 -60.501 -85.532  1.00  0.00      N709 C  
ATOM   2009  O   ILE A 768     445.068 -61.661 -85.854  1.00  0.00      N709 O  
ATOM   2010  N   VAL A 769     444.742 -60.089 -84.323  1.00  0.00      N709 N  
ATOM   2011  CA  VAL A 769     444.505 -61.162 -83.322  1.00  0.00      N709 C  
ATOM   2012  CB  VAL A 769     445.095 -60.919 -81.963  1.00  0.00      N709 C  
ATOM   2013  CG1 VAL A 769     444.721 -61.976 -80.966  1.00  0.00      N709 C  
ATOM   2014  CG2 VAL A 769     446.655 -60.756 -82.157  1.00  0.00      N709 C  
ATOM   2015  C   VAL A 769     442.985 -61.179 -83.202  1.00  0.00      N709 C  
ATOM   2016  O   VAL A 769     442.478 -62.273 -83.005  1.00  0.00      N709 O  
ATOM   2017  N   LYS A 770     442.176 -60.040 -83.367  1.00  0.00      N709 N  
ATOM   2018  CA  LYS A 770     440.748 -60.012 -83.256  1.00  0.00      N709 C  
ATOM   2019  CB  LYS A 770     440.260 -59.771 -81.794  1.00  0.00      N709 C  
ATOM   2020  CG  LYS A 770     440.507 -60.927 -80.799  1.00  0.00      N709 C  
ATOM   2021  CD  LYS A 770     439.831 -62.245 -81.091  1.00  0.00      N709 C  
ATOM   2022  CE  LYS A 770     440.377 -63.336 -80.145  1.00  0.00      N709 C  
ATOM   2023  NZ  LYS A 770     439.910 -63.285 -78.737  1.00  0.00      N709 N  
ATOM   2024  C   LYS A 770     440.333 -58.794 -84.124  1.00  0.00      N709 C  
ATOM   2025  O   LYS A 770     441.059 -57.795 -84.278  1.00  0.00      N709 O  
ATOM   2026  N   SER A 771     439.081 -58.742 -84.653  1.00  0.00      N709 N  
ATOM   2027  CA  SER A 771     438.447 -57.625 -85.394  1.00  0.00      N709 C  
ATOM   2028  CB  SER A 771     438.732 -57.849 -86.842  1.00  0.00      N709 C  
ATOM   2029  OG  SER A 771     438.182 -56.851 -87.742  1.00  0.00      N709 O  
ATOM   2030  C   SER A 771     436.924 -57.728 -85.185  1.00  0.00      N709 C  
ATOM   2031  O   SER A 771     436.286 -58.806 -85.029  1.00  0.00      N709 O  
ATOM   2032  N   VAL A 772     436.187 -56.590 -85.233  1.00  0.00      N709 N  
ATOM   2033  CA  VAL A 772     434.755 -56.467 -85.094  1.00  0.00      N709 C  
ATOM   2034  CB  VAL A 772     434.300 -55.881 -83.746  1.00  0.00      N709 C  
ATOM   2035  CG1 VAL A 772     434.665 -56.929 -82.638  1.00  0.00      N709 C  
ATOM   2036  CG2 VAL A 772     434.845 -54.451 -83.351  1.00  0.00      N709 C  
ATOM   2037  C   VAL A 772     434.425 -55.566 -86.327  1.00  0.00      N709 C  
ATOM   2038  O   VAL A 772     435.129 -54.658 -86.794  1.00  0.00      N709 O  
ATOM   2039  N   GLU A 773     433.288 -55.798 -86.967  1.00  0.00      N709 N  
ATOM   2040  CA  GLU A 773     432.766 -54.976 -88.051  1.00  0.00      N709 C  
ATOM   2041  CB  GLU A 773     432.466 -55.910 -89.249  1.00  0.00      N709 C  
ATOM   2042  CG  GLU A 773     431.984 -55.238 -90.499  1.00  0.00      N709 C  
ATOM   2043  CD  GLU A 773     431.646 -56.259 -91.559  1.00  0.00      N709 C  
ATOM   2044  OE1 GLU A 773     432.522 -56.540 -92.459  1.00  0.00      N709 O  
ATOM   2045  OE2 GLU A 773     430.558 -56.877 -91.462  1.00  0.00      N709 O  
ATOM   2046  C   GLU A 773     431.493 -54.286 -87.676  1.00  0.00      N709 C  
ATOM   2047  O   GLU A 773     430.472 -54.818 -87.206  1.00  0.00      N709 O  
ATOM   2048  N   MET A 774     431.414 -52.974 -87.818  1.00  0.00      N709 N  
ATOM   2049  CA  MET A 774     430.115 -52.233 -87.692  1.00  0.00      N709 C  
ATOM   2050  CB  MET A 774     430.117 -51.188 -86.500  1.00  0.00      N709 C  
ATOM   2051  CG  MET A 774     431.384 -50.302 -86.557  1.00  0.00      N709 C  
ATOM   2052  SD  MET A 774     431.477 -49.428 -84.953  1.00  0.00      N709 S  
ATOM   2053  CE  MET A 774     432.251 -47.918 -85.695  1.00  0.00      N709 C  
ATOM   2054  C   MET A 774     429.859 -51.436 -89.008  1.00  0.00      N709 C  
ATOM   2055  O   MET A 774     430.720 -51.059 -89.816  1.00  0.00      N709 O  
ATOM   2056  N   ASN A 775     428.611 -51.121 -89.287  1.00  0.00      N709 N  
ATOM   2057  CA  ASN A 775     428.152 -50.467 -90.454  1.00  0.00      N709 C  
ATOM   2058  CB  ASN A 775     427.127 -51.425 -91.146  1.00  0.00      N709 C  
ATOM   2059  CG  ASN A 775     427.811 -52.581 -91.806  1.00  0.00      N709 C  
ATOM   2060  OD1 ASN A 775     427.543 -53.749 -91.540  1.00  0.00      N709 O  
ATOM   2061  ND2 ASN A 775     428.736 -52.284 -92.728  1.00  0.00      N709 N  
ATOM   2062  C   ASN A 775     427.507 -49.183 -90.081  1.00  0.00      N709 C  
ATOM   2063  O   ASN A 775     427.480 -48.267 -90.937  1.00  0.00      N709 O  
ATOM   2064  N   ALA A 776     426.798 -49.089 -88.926  1.00  0.00      N709 N  
ATOM   2065  CA  ALA A 776     426.105 -47.961 -88.293  1.00  0.00      N709 C  
ATOM   2066  CB  ALA A 776     427.153 -47.201 -87.303  1.00  0.00      N709 C  
ATOM   2067  C   ALA A 776     425.395 -47.003 -89.271  1.00  0.00      N709 C  
ATOM   2068  O   ALA A 776     425.956 -45.903 -89.395  1.00  0.00      N709 O  
ATOM   2069  N   PRO A 777     424.425 -47.335 -90.071  1.00  0.00      N709 N  
ATOM   2070  CD  PRO A 777     423.719 -48.609 -89.958  1.00  0.00      N709 C  
ATOM   2071  CA  PRO A 777     423.632 -46.425 -90.925  1.00  0.00      N709 C  
ATOM   2072  CB  PRO A 777     422.444 -47.268 -91.419  1.00  0.00      N709 C  
ATOM   2073  CG  PRO A 777     422.881 -48.749 -91.243  1.00  0.00      N709 C  
ATOM   2074  C   PRO A 777     423.179 -45.138 -90.201  1.00  0.00      N709 C  
ATOM   2075  O   PRO A 777     422.611 -45.310 -89.147  1.00  0.00      N709 O  
ATOM   2076  N   ASN A 778     423.441 -43.910 -90.716  1.00  0.00      N709 N  
ATOM   2077  CA  ASN A 778     423.124 -42.566 -90.140  1.00  0.00      N709 C  
ATOM   2078  CB  ASN A 778     421.705 -42.372 -89.699  1.00  0.00      N709 C  
ATOM   2079  CG  ASN A 778     420.619 -42.578 -90.756  1.00  0.00      N709 C  
ATOM   2080  OD1 ASN A 778     419.449 -42.417 -90.476  1.00  0.00      N709 O  
ATOM   2081  ND2 ASN A 778     421.004 -42.847 -92.065  1.00  0.00      N709 N  
ATOM   2082  C   ASN A 778     424.140 -42.105 -89.149  1.00  0.00      N709 C  
ATOM   2083  O   ASN A 778     423.988 -41.081 -88.473  1.00  0.00      N709 O  
ATOM   2084  N   TYR A 779     425.233 -42.822 -89.103  1.00  0.00      N709 N  
ATOM   2085  CA  TYR A 779     426.424 -42.371 -88.383  1.00  0.00      N709 C  
ATOM   2086  CB  TYR A 779     426.650 -43.200 -87.117  1.00  0.00      N709 C  
ATOM   2087  CG  TYR A 779     425.417 -43.297 -86.289  1.00  0.00      N709 C  
ATOM   2088  CD1 TYR A 779     424.451 -44.319 -86.398  1.00  0.00      N709 C  
ATOM   2089  CE1 TYR A 779     423.326 -44.305 -85.548  1.00  0.00      N709 C  
ATOM   2090  CZ  TYR A 779     423.176 -43.216 -84.692  1.00  0.00      N709 C  
ATOM   2091  OH  TYR A 779     421.927 -43.279 -84.020  1.00  0.00      N709 O  
ATOM   2092  CD2 TYR A 779     425.266 -42.274 -85.373  1.00  0.00      N709 C  
ATOM   2093  CE2 TYR A 779     424.122 -42.200 -84.557  1.00  0.00      N709 C  
ATOM   2094  C   TYR A 779     427.613 -42.509 -89.199  1.00  0.00      N709 C  
ATOM   2095  O   TYR A 779     427.749 -43.385 -90.047  1.00  0.00      N709 O  
ATOM   2096  N   HIS A 780     428.580 -41.671 -89.021  1.00  0.00      N709 N  
ATOM   2097  CA  HIS A 780     429.695 -41.650 -89.905  1.00  0.00      N709 C  
ATOM   2098  CB  HIS A 780     429.857 -40.302 -90.628  1.00  0.00      N709 C  
ATOM   2099  ND1 HIS A 780     430.995 -39.132 -92.541  1.00  0.00      N709 N  
ATOM   2100  CG  HIS A 780     430.795 -40.306 -91.814  1.00  0.00      N709 C  
ATOM   2101  CE1 HIS A 780     431.967 -39.409 -93.379  1.00  0.00      N709 C  
ATOM   2102  NE2 HIS A 780     432.358 -40.764 -93.245  1.00  0.00      N709 N  
ATOM   2103  CD2 HIS A 780     431.539 -41.303 -92.252  1.00  0.00      N709 C  
ATOM   2104  C   HIS A 780     430.963 -41.681 -88.993  1.00  0.00      N709 C  
ATOM   2105  O   HIS A 780     431.134 -40.835 -88.104  1.00  0.00      N709 O  
ATOM   2106  N   TYR A 781     431.871 -42.648 -89.254  1.00  0.00      N709 N  
ATOM   2107  CA  TYR A 781     433.027 -42.983 -88.432  1.00  0.00      N709 C  
ATOM   2108  CB  TYR A 781     432.880 -44.173 -87.490  1.00  0.00      N709 C  
ATOM   2109  CG  TYR A 781     431.798 -43.901 -86.558  1.00  0.00      N709 C  
ATOM   2110  CD1 TYR A 781     430.598 -44.664 -86.641  1.00  0.00      N709 C  
ATOM   2111  CE1 TYR A 781     429.443 -44.424 -85.755  1.00  0.00      N709 C  
ATOM   2112  CZ  TYR A 781     429.450 -43.298 -84.963  1.00  0.00      N709 C  
ATOM   2113  OH  TYR A 781     428.286 -42.879 -84.257  1.00  0.00      N709 O  
ATOM   2114  CD2 TYR A 781     431.800 -42.850 -85.561  1.00  0.00      N709 C  
ATOM   2115  CE2 TYR A 781     430.630 -42.572 -84.853  1.00  0.00      N709 C  
ATOM   2116  C   TYR A 781     434.341 -43.096 -89.181  1.00  0.00      N709 C  
ATOM   2117  O   TYR A 781     435.217 -43.877 -88.933  1.00  0.00      N709 O  
ATOM   2118  N   GLU A 782     434.559 -42.322 -90.254  1.00  0.00      N709 N  
ATOM   2119  CA  GLU A 782     435.754 -42.332 -91.072  1.00  0.00      N709 C  
ATOM   2120  CB  GLU A 782     435.340 -41.855 -92.465  1.00  0.00      N709 C  
ATOM   2121  CG  GLU A 782     436.316 -41.877 -93.656  1.00  0.00      N709 C  
ATOM   2122  CD  GLU A 782     435.783 -41.752 -95.067  1.00  0.00      N709 C  
ATOM   2123  OE1 GLU A 782     436.557 -41.519 -96.002  1.00  0.00      N709 O  
ATOM   2124  OE2 GLU A 782     434.562 -42.021 -95.312  1.00  0.00      N709 O  
ATOM   2125  C   GLU A 782     436.879 -41.485 -90.539  1.00  0.00      N709 C  
ATOM   2126  O   GLU A 782     436.617 -40.437 -89.886  1.00  0.00      N709 O  
ATOM   2127  N   GLU A 783     438.105 -41.913 -90.858  1.00  0.00      N709 N  
ATOM   2128  CA  GLU A 783     439.369 -41.308 -90.469  1.00  0.00      N709 C  
ATOM   2129  CB  GLU A 783     439.633 -40.179 -91.541  1.00  0.00      N709 C  
ATOM   2130  CG  GLU A 783     439.972 -40.720 -92.943  1.00  0.00      N709 C  
ATOM   2131  CD  GLU A 783     439.884 -39.743 -94.088  1.00  0.00      N709 C  
ATOM   2132  OE1 GLU A 783     440.699 -39.886 -95.037  1.00  0.00      N709 O  
ATOM   2133  OE2 GLU A 783     439.022 -38.850 -94.133  1.00  0.00      N709 O  
ATOM   2134  C   GLU A 783     439.407 -40.737 -89.071  1.00  0.00      N709 C  
ATOM   2135  O   GLU A 783     439.112 -39.562 -88.850  1.00  0.00      N709 O  
ATOM   2136  N   CYS A 784     439.712 -41.575 -88.112  1.00  0.00      N709 N  
ATOM   2137  CA  CYS A 784     439.590 -41.239 -86.733  1.00  0.00      N709 C  
ATOM   2138  CB  CYS A 784     438.753 -42.356 -86.021  1.00  0.00      N709 C  
ATOM   2139  SG  CYS A 784     437.321 -42.608 -87.022  1.00  0.00      N709 S  
ATOM   2140  C   CYS A 784     440.825 -41.211 -85.844  1.00  0.00      N709 C  
ATOM   2141  O   CYS A 784     441.397 -42.239 -85.583  1.00  0.00      N709 O  
ATOM   2142  N   SER A 785     441.224 -40.038 -85.397  1.00  0.00      N709 N  
ATOM   2143  CA  SER A 785     442.325 -39.956 -84.407  1.00  0.00      N709 C  
ATOM   2144  CB  SER A 785     443.145 -38.579 -84.389  1.00  0.00      N709 C  
ATOM   2145  OG  SER A 785     444.219 -38.538 -83.459  1.00  0.00      N709 O  
ATOM   2146  C   SER A 785     441.893 -40.322 -82.987  1.00  0.00      N709 C  
ATOM   2147  O   SER A 785     440.733 -40.132 -82.513  1.00  0.00      N709 O  
ATOM   2148  N   CYS A 786     442.772 -41.055 -82.308  1.00  0.00      N709 N  
ATOM   2149  CA  CYS A 786     442.341 -42.016 -81.310  1.00  0.00      N709 C  
ATOM   2150  CB  CYS A 786     442.541 -43.549 -81.725  1.00  0.00      N709 C  
ATOM   2151  SG  CYS A 786     441.487 -44.148 -83.072  1.00  0.00      N709 S  
ATOM   2152  C   CYS A 786     443.241 -41.774 -80.041  1.00  0.00      N709 C  
ATOM   2153  O   CYS A 786     444.322 -41.279 -80.156  1.00  0.00      N709 O  
ATOM   2154  N   TYR A 787     442.671 -42.052 -78.879  1.00  0.00      N709 N  
ATOM   2155  CA  TYR A 787     443.394 -41.913 -77.609  1.00  0.00      N709 C  
ATOM   2156  CB  TYR A 787     443.200 -40.506 -77.119  1.00  0.00      N709 C  
ATOM   2157  CG  TYR A 787     441.851 -39.728 -77.279  1.00  0.00      N709 C  
ATOM   2158  CD1 TYR A 787     441.476 -39.249 -78.503  1.00  0.00      N709 C  
ATOM   2159  CE1 TYR A 787     440.235 -38.640 -78.766  1.00  0.00      N709 C  
ATOM   2160  CZ  TYR A 787     439.326 -38.601 -77.719  1.00  0.00      N709 C  
ATOM   2161  OH  TYR A 787     438.013 -38.061 -77.801  1.00  0.00      N709 O  
ATOM   2162  CD2 TYR A 787     440.989 -39.637 -76.234  1.00  0.00      N709 C  
ATOM   2163  CE2 TYR A 787     439.687 -39.107 -76.440  1.00  0.00      N709 C  
ATOM   2164  C   TYR A 787     442.821 -43.001 -76.618  1.00  0.00      N709 C  
ATOM   2165  O   TYR A 787     441.620 -43.292 -76.793  1.00  0.00      N709 O  
ATOM   2166  N   PRO A 788     443.576 -43.595 -75.660  1.00  0.00      N709 N  
ATOM   2167  CD  PRO A 788     445.058 -43.473 -75.575  1.00  0.00      N709 C  
ATOM   2168  CA  PRO A 788     443.006 -44.407 -74.615  1.00  0.00      N709 C  
ATOM   2169  CB  PRO A 788     444.258 -45.002 -73.888  1.00  0.00      N709 C  
ATOM   2170  CG  PRO A 788     445.462 -44.838 -74.842  1.00  0.00      N709 C  
ATOM   2171  C   PRO A 788     442.187 -43.550 -73.668  1.00  0.00      N709 C  
ATOM   2172  O   PRO A 788     442.493 -42.354 -73.362  1.00  0.00      N709 O  
ATOM   2173  N   ASP A 789     441.172 -44.159 -73.074  1.00  0.00      N709 N  
ATOM   2174  CA  ASP A 789     440.468 -43.628 -71.992  1.00  0.00      N709 C  
ATOM   2175  CB  ASP A 789     439.339 -42.672 -72.393  1.00  0.00      N709 C  
ATOM   2176  CG  ASP A 789     438.487 -42.133 -71.267  1.00  0.00      N709 C  
ATOM   2177  OD1 ASP A 789     437.248 -41.852 -71.427  1.00  0.00      N709 O  
ATOM   2178  OD2 ASP A 789     438.989 -41.948 -70.149  1.00  0.00      N709 O  
ATOM   2179  C   ASP A 789     439.990 -44.844 -71.154  1.00  0.00      N709 C  
ATOM   2180  O   ASP A 789     438.890 -45.336 -71.418  1.00  0.00      N709 O  
ATOM   2181  N   SER A 790     440.861 -45.249 -70.158  1.00  0.00      N709 N  
ATOM   2182  CA  SER A 790     440.609 -46.172 -68.966  1.00  0.00      N709 C  
ATOM   2183  CB  SER A 790     439.540 -45.699 -67.932  1.00  0.00      N709 C  
ATOM   2184  OG  SER A 790     439.946 -44.570 -67.308  1.00  0.00      N709 O  
ATOM   2185  C   SER A 790     440.369 -47.615 -69.429  1.00  0.00      N709 C  
ATOM   2186  O   SER A 790     439.355 -48.279 -69.040  1.00  0.00      N709 O  
ATOM   2187  N   SER A 791     441.291 -48.140 -70.217  1.00  0.00      N709 N  
ATOM   2188  CA  SER A 791     441.397 -49.562 -70.730  1.00  0.00      N709 C  
ATOM   2189  CB  SER A 791     441.474 -50.603 -69.585  1.00  0.00      N709 C  
ATOM   2190  OG  SER A 791     442.518 -50.444 -68.714  1.00  0.00      N709 O  
ATOM   2191  C   SER A 791     440.426 -49.845 -71.768  1.00  0.00      N709 C  
ATOM   2192  O   SER A 791     440.191 -50.948 -72.225  1.00  0.00      N709 O  
ATOM   2193  N   GLU A 792     439.892 -48.750 -72.305  1.00  0.00      N709 N  
ATOM   2194  CA  GLU A 792     439.108 -48.755 -73.469  1.00  0.00      N709 C  
ATOM   2195  CB  GLU A 792     437.605 -48.364 -73.132  1.00  0.00      N709 C  
ATOM   2196  CG  GLU A 792     436.987 -49.265 -71.952  1.00  0.00      N709 C  
ATOM   2197  CD  GLU A 792     435.537 -48.821 -71.480  1.00  0.00      N709 C  
ATOM   2198  OE1 GLU A 792     435.289 -48.643 -70.283  1.00  0.00      N709 O  
ATOM   2199  OE2 GLU A 792     434.663 -48.746 -72.391  1.00  0.00      N709 O  
ATOM   2200  C   GLU A 792     439.655 -47.657 -74.331  1.00  0.00      N709 C  
ATOM   2201  O   GLU A 792     440.492 -46.891 -73.790  1.00  0.00      N709 O  
ATOM   2202  N   ILE A 793     439.410 -47.610 -75.621  1.00  0.00      N709 N  
ATOM   2203  CA  ILE A 793     440.030 -46.645 -76.513  1.00  0.00      N709 C  
ATOM   2204  CB  ILE A 793     440.775 -47.462 -77.607  1.00  0.00      N709 C  
ATOM   2205  CG2 ILE A 793     441.386 -46.594 -78.759  1.00  0.00      N709 C  
ATOM   2206  CG1 ILE A 793     441.883 -48.423 -77.016  1.00  0.00      N709 C  
ATOM   2207  CD1 ILE A 793     441.418 -49.847 -76.595  1.00  0.00      N709 C  
ATOM   2208  C   ILE A 793     438.869 -45.868 -77.180  1.00  0.00      N709 C  
ATOM   2209  O   ILE A 793     437.808 -46.426 -77.461  1.00  0.00      N709 O  
ATOM   2210  N   THR A 794     439.032 -44.542 -77.290  1.00  0.00      N709 N  
ATOM   2211  CA  THR A 794     438.109 -43.570 -77.895  1.00  0.00      N709 C  
ATOM   2212  CB  THR A 794     437.643 -42.532 -76.905  1.00  0.00      N709 C  
ATOM   2213  OG1 THR A 794     436.932 -43.149 -75.857  1.00  0.00      N709 O  
ATOM   2214  CG2 THR A 794     436.724 -41.507 -77.564  1.00  0.00      N709 C  
ATOM   2215  C   THR A 794     438.635 -42.931 -79.152  1.00  0.00      N709 C  
ATOM   2216  O   THR A 794     439.762 -42.416 -79.156  1.00  0.00      N709 O  
ATOM   2217  N   CYS A 795     437.900 -42.933 -80.291  1.00  0.00      N709 N  
ATOM   2218  CA  CYS A 795     438.440 -42.473 -81.544  1.00  0.00      N709 C  
ATOM   2219  CB  CYS A 795     438.607 -43.679 -82.525  1.00  0.00      N709 C  
ATOM   2220  SG  CYS A 795     439.848 -44.890 -82.135  1.00  0.00      N709 S  
ATOM   2221  C   CYS A 795     437.404 -41.455 -82.106  1.00  0.00      N709 C  
ATOM   2222  O   CYS A 795     436.220 -41.826 -82.103  1.00  0.00      N709 O  
ATOM   2223  N   VAL A 796     437.866 -40.268 -82.556  1.00  0.00      N709 N  
ATOM   2224  CA  VAL A 796     436.984 -39.105 -82.920  1.00  0.00      N709 C  
ATOM   2225  CB  VAL A 796     437.068 -37.892 -82.096  1.00  0.00      N709 C  
ATOM   2226  CG1 VAL A 796     436.461 -36.626 -82.718  1.00  0.00      N709 C  
ATOM   2227  CG2 VAL A 796     436.338 -38.271 -80.752  1.00  0.00      N709 C  
ATOM   2228  C   VAL A 796     437.231 -38.879 -84.342  1.00  0.00      N709 C  
ATOM   2229  O   VAL A 796     438.355 -38.667 -84.738  1.00  0.00      N709 O  
ATOM   2230  N   CYS A 797     436.142 -38.938 -85.087  1.00  0.00      N709 N  
ATOM   2231  CA  CYS A 797     436.099 -39.220 -86.532  1.00  0.00      N709 C  
ATOM   2232  CB  CYS A 797     435.156 -40.375 -86.836  1.00  0.00      N709 C  
ATOM   2233  SG  CYS A 797     435.693 -41.926 -85.978  1.00  0.00      N709 S  
ATOM   2234  C   CYS A 797     435.614 -37.929 -87.196  1.00  0.00      N709 C  
ATOM   2235  O   CYS A 797     435.298 -36.910 -86.582  1.00  0.00      N709 O  
ATOM   2236  N   ARG A 798     435.596 -37.974 -88.549  1.00  0.00      N709 N  
ATOM   2237  CA  ARG A 798     435.120 -36.792 -89.278  1.00  0.00      N709 C  
ATOM   2238  CB  ARG A 798     435.812 -36.581 -90.725  1.00  0.00      N709 C  
ATOM   2239  CG  ARG A 798     435.546 -37.565 -91.878  1.00  0.00      N709 C  
ATOM   2240  CD  ARG A 798     436.564 -37.563 -93.057  1.00  0.00      N709 C  
ATOM   2241  NE  ARG A 798     436.266 -36.443 -93.937  1.00  0.00      N709 N  
ATOM   2242  CZ  ARG A 798     436.846 -36.257 -95.070  1.00  0.00      N709 C  
ATOM   2243  NH1 ARG A 798     437.671 -37.169 -95.598  1.00  0.00      N709 N  
ATOM   2244  NH2 ARG A 798     436.654 -35.147 -95.819  1.00  0.00      N709 N  
ATOM   2245  C   ARG A 798     433.700 -37.044 -89.605  1.00  0.00      N709 C  
ATOM   2246  O   ARG A 798     433.336 -38.208 -89.922  1.00  0.00      N709 O  
ATOM   2247  N   ASP A 799     432.901 -35.994 -89.671  1.00  0.00      N709 N  
ATOM   2248  CA  ASP A 799     431.638 -36.157 -90.265  1.00  0.00      N709 C  
ATOM   2249  CB  ASP A 799     430.456 -35.822 -89.212  1.00  0.00      N709 C  
ATOM   2250  CG  ASP A 799     429.206 -35.334 -89.890  1.00  0.00      N709 C  
ATOM   2251  OD1 ASP A 799     428.188 -36.127 -89.730  1.00  0.00      N709 O  
ATOM   2252  OD2 ASP A 799     429.028 -34.231 -90.564  1.00  0.00      N709 O  
ATOM   2253  C   ASP A 799     431.570 -35.443 -91.608  1.00  0.00      N709 C  
ATOM   2254  O   ASP A 799     431.770 -34.243 -91.650  1.00  0.00      N709 O  
ATOM   2255  N   ASN A 800     431.114 -36.130 -92.618  1.00  0.00      N709 N  
ATOM   2256  CA  ASN A 800     430.692 -35.574 -93.858  1.00  0.00      N709 C  
ATOM   2257  CB  ASN A 800     431.393 -36.221 -95.018  1.00  0.00      N709 C  
ATOM   2258  CG  ASN A 800     432.926 -35.929 -95.142  1.00  0.00      N709 C  
ATOM   2259  OD1 ASN A 800     433.583 -35.253 -94.363  1.00  0.00      N709 O  
ATOM   2260  ND2 ASN A 800     433.492 -36.579 -96.121  1.00  0.00      N709 N  
ATOM   2261  C   ASN A 800     429.240 -35.908 -94.066  1.00  0.00      N709 C  
ATOM   2262  O   ASN A 800     428.561 -35.304 -94.944  1.00  0.00      N709 O  
ATOM   2263  N   TRP A 801     428.683 -36.823 -93.347  1.00  0.00      N709 N  
ATOM   2264  CA  TRP A 801     427.255 -37.053 -93.233  1.00  0.00      N709 C  
ATOM   2265  CB  TRP A 801     427.100 -38.312 -92.289  1.00  0.00      N709 C  
ATOM   2266  CG  TRP A 801     425.661 -38.780 -92.045  1.00  0.00      N709 C  
ATOM   2267  CD1 TRP A 801     425.110 -38.744 -90.848  1.00  0.00      N709 C  
ATOM   2268  NE1 TRP A 801     423.762 -39.036 -90.963  1.00  0.00      N709 N  
ATOM   2269  CE2 TRP A 801     423.460 -39.403 -92.232  1.00  0.00      N709 C  
ATOM   2270  CD2 TRP A 801     424.708 -39.209 -93.003  1.00  0.00      N709 C  
ATOM   2271  CE3 TRP A 801     424.622 -39.252 -94.395  1.00  0.00      N709 C  
ATOM   2272  CZ3 TRP A 801     423.405 -39.667 -94.950  1.00  0.00      N709 C  
ATOM   2273  CZ2 TRP A 801     422.353 -39.902 -92.787  1.00  0.00      N709 C  
ATOM   2274  CH2 TRP A 801     422.341 -39.971 -94.195  1.00  0.00      N709 C  
ATOM   2275  C   TRP A 801     426.268 -35.911 -92.901  1.00  0.00      N709 C  
ATOM   2276  O   TRP A 801     425.487 -35.444 -93.789  1.00  0.00      N709 O  
ATOM   2277  N   HIS A 802     426.275 -35.278 -91.739  1.00  0.00      N709 N  
ATOM   2278  CA  HIS A 802     425.329 -34.247 -91.395  1.00  0.00      N709 C  
ATOM   2279  CB  HIS A 802     423.947 -34.915 -91.174  1.00  0.00      N709 C  
ATOM   2280  ND1 HIS A 802     422.510 -33.307 -92.014  1.00  0.00      N709 N  
ATOM   2281  CG  HIS A 802     422.861 -34.049 -90.899  1.00  0.00      N709 C  
ATOM   2282  CE1 HIS A 802     421.464 -32.618 -91.580  1.00  0.00      N709 C  
ATOM   2283  NE2 HIS A 802     421.194 -32.907 -90.307  1.00  0.00      N709 N  
ATOM   2284  CD2 HIS A 802     422.091 -33.790 -89.807  1.00  0.00      N709 C  
ATOM   2285  C   HIS A 802     425.667 -33.361 -90.153  1.00  0.00      N709 C  
ATOM   2286  O   HIS A 802     425.021 -32.413 -89.827  1.00  0.00      N709 O  
ATOM   2287  N   GLY A 803     426.740 -33.661 -89.393  1.00  0.00      N709 N  
ATOM   2288  CA  GLY A 803     427.052 -32.905 -88.193  1.00  0.00      N709 C  
ATOM   2289  C   GLY A 803     428.050 -31.772 -88.384  1.00  0.00      N709 C  
ATOM   2290  O   GLY A 803     428.970 -31.797 -89.204  1.00  0.00      N709 O  
ATOM   2291  N   SER A 804     427.870 -30.786 -87.484  1.00  0.00      N709 N  
ATOM   2292  CA  SER A 804     428.803 -29.686 -87.312  1.00  0.00      N709 C  
ATOM   2293  CB  SER A 804     428.191 -28.320 -87.252  1.00  0.00      N709 C  
ATOM   2294  OG  SER A 804     427.467 -27.934 -88.445  1.00  0.00      N709 O  
ATOM   2295  C   SER A 804     429.416 -29.879 -85.967  1.00  0.00      N709 C  
ATOM   2296  O   SER A 804     430.284 -29.166 -85.431  1.00  0.00      N709 O  
ATOM   2297  N   ASN A 805     429.132 -31.066 -85.352  1.00  0.00      N709 N  
ATOM   2298  CA  ASN A 805     429.735 -31.649 -84.207  1.00  0.00      N709 C  
ATOM   2299  CB  ASN A 805     428.748 -32.033 -83.081  1.00  0.00      N709 C  
ATOM   2300  CG  ASN A 805     427.567 -32.854 -83.631  1.00  0.00      N709 C  
ATOM   2301  OD1 ASN A 805     427.144 -32.823 -84.798  1.00  0.00      N709 O  
ATOM   2302  ND2 ASN A 805     427.005 -33.655 -82.669  1.00  0.00      N709 N  
ATOM   2303  C   ASN A 805     430.401 -32.952 -84.633  1.00  0.00      N709 C  
ATOM   2304  O   ASN A 805     429.999 -33.567 -85.617  1.00  0.00      N709 O  
ATOM   2305  N   ARG A 806     431.419 -33.321 -83.829  1.00  0.00      N709 N  
ATOM   2306  CA  ARG A 806     432.325 -34.403 -84.141  1.00  0.00      N709 C  
ATOM   2307  CB  ARG A 806     433.610 -34.148 -83.380  1.00  0.00      N709 C  
ATOM   2308  CG  ARG A 806     434.575 -33.258 -84.096  1.00  0.00      N709 C  
ATOM   2309  CD  ARG A 806     435.272 -33.846 -85.345  1.00  0.00      N709 C  
ATOM   2310  NE  ARG A 806     436.183 -32.798 -85.906  1.00  0.00      N709 N  
ATOM   2311  CZ  ARG A 806     436.891 -32.933 -87.022  1.00  0.00      N709 C  
ATOM   2312  NH1 ARG A 806     436.434 -33.518 -88.081  1.00  0.00      N709 N  
ATOM   2313  NH2 ARG A 806     438.072 -32.343 -87.092  1.00  0.00      N709 N  
ATOM   2314  C   ARG A 806     431.792 -35.804 -83.630  1.00  0.00      N709 C  
ATOM   2315  O   ARG A 806     431.531 -36.022 -82.440  1.00  0.00      N709 O  
ATOM   2316  N   PRO A 807     431.785 -36.833 -84.495  1.00  0.00      N709 N  
ATOM   2317  CD  PRO A 807     431.850 -36.796 -85.961  1.00  0.00      N709 C  
ATOM   2318  CA  PRO A 807     431.395 -38.152 -84.034  1.00  0.00      N709 C  
ATOM   2319  CB  PRO A 807     430.872 -38.776 -85.286  1.00  0.00      N709 C  
ATOM   2320  CG  PRO A 807     431.690 -38.250 -86.439  1.00  0.00      N709 C  
ATOM   2321  C   PRO A 807     432.538 -38.914 -83.291  1.00  0.00      N709 C  
ATOM   2322  O   PRO A 807     433.726 -38.694 -83.540  1.00  0.00      N709 O  
ATOM   2323  N   TRP A 808     432.141 -39.838 -82.431  1.00  0.00      N709 N  
ATOM   2324  CA  TRP A 808     433.045 -40.667 -81.581  1.00  0.00      N709 C  
ATOM   2325  CB  TRP A 808     433.125 -40.163 -80.126  1.00  0.00      N709 C  
ATOM   2326  CG  TRP A 808     431.904 -40.141 -79.290  1.00  0.00      N709 C  
ATOM   2327  CD1 TRP A 808     431.054 -39.054 -79.073  1.00  0.00      N709 C  
ATOM   2328  NE1 TRP A 808     430.000 -39.458 -78.274  1.00  0.00      N709 N  
ATOM   2329  CE2 TRP A 808     430.080 -40.826 -78.078  1.00  0.00      N709 C  
ATOM   2330  CD2 TRP A 808     431.215 -41.305 -78.758  1.00  0.00      N709 C  
ATOM   2331  CE3 TRP A 808     431.509 -42.628 -78.705  1.00  0.00      N709 C  
ATOM   2332  CZ3 TRP A 808     430.498 -43.492 -78.236  1.00  0.00      N709 C  
ATOM   2333  CZ2 TRP A 808     429.081 -41.733 -77.541  1.00  0.00      N709 C  
ATOM   2334  CH2 TRP A 808     429.311 -43.077 -77.640  1.00  0.00      N709 C  
ATOM   2335  C   TRP A 808     432.597 -42.078 -81.677  1.00  0.00      N709 C  
ATOM   2336  O   TRP A 808     431.445 -42.460 -81.782  1.00  0.00      N709 O  
ATOM   2337  N   VAL A 809     433.656 -42.959 -81.749  1.00  0.00      N709 N  
ATOM   2338  CA  VAL A 809     433.541 -44.414 -81.550  1.00  0.00      N709 C  
ATOM   2339  CB  VAL A 809     433.693 -45.350 -82.751  1.00  0.00      N709 C  
ATOM   2340  CG1 VAL A 809     434.921 -45.015 -83.611  1.00  0.00      N709 C  
ATOM   2341  CG2 VAL A 809     433.689 -46.847 -82.382  1.00  0.00      N709 C  
ATOM   2342  C   VAL A 809     434.412 -44.799 -80.359  1.00  0.00      N709 C  
ATOM   2343  O   VAL A 809     435.495 -44.340 -80.106  1.00  0.00      N709 O  
ATOM   2344  N   SER A 810     433.919 -45.650 -79.431  1.00  0.00      N709 N  
ATOM   2345  CA  SER A 810     434.729 -46.087 -78.393  1.00  0.00      N709 C  
ATOM   2346  CB  SER A 810     434.405 -45.421 -77.061  1.00  0.00      N709 C  
ATOM   2347  OG  SER A 810     435.099 -46.066 -76.029  1.00  0.00      N709 O  
ATOM   2348  C   SER A 810     434.498 -47.567 -78.369  1.00  0.00      N709 C  
ATOM   2349  O   SER A 810     433.422 -48.079 -78.686  1.00  0.00      N709 O  
ATOM   2350  N   PHE A 811     435.560 -48.300 -77.996  1.00  0.00      N709 N  
ATOM   2351  CA  PHE A 811     435.442 -49.735 -77.848  1.00  0.00      N709 C  
ATOM   2352  CB  PHE A 811     435.698 -50.520 -79.199  1.00  0.00      N709 C  
ATOM   2353  CG  PHE A 811     436.755 -49.842 -79.993  1.00  0.00      N709 C  
ATOM   2354  CD1 PHE A 811     436.418 -48.903 -81.002  1.00  0.00      N709 C  
ATOM   2355  CE1 PHE A 811     437.370 -48.158 -81.744  1.00  0.00      N709 C  
ATOM   2356  CZ  PHE A 811     438.675 -48.508 -81.497  1.00  0.00      N709 C  
ATOM   2357  CD2 PHE A 811     438.052 -50.235 -79.924  1.00  0.00      N709 C  
ATOM   2358  CE2 PHE A 811     439.076 -49.571 -80.676  1.00  0.00      N709 C  
ATOM   2359  C   PHE A 811     436.429 -50.171 -76.803  1.00  0.00      N709 C  
ATOM   2360  O   PHE A 811     437.370 -49.532 -76.381  1.00  0.00      N709 O  
ATOM   2361  N   ASN A 812     436.175 -51.388 -76.260  1.00  0.00      N709 N  
ATOM   2362  CA  ASN A 812     437.052 -51.934 -75.149  1.00  0.00      N709 C  
ATOM   2363  CB  ASN A 812     436.177 -52.453 -73.926  1.00  0.00      N709 C  
ATOM   2364  CG  ASN A 812     435.460 -53.749 -74.240  1.00  0.00      N709 C  
ATOM   2365  OD1 ASN A 812     435.523 -54.276 -75.315  1.00  0.00      N709 O  
ATOM   2366  ND2 ASN A 812     434.737 -54.278 -73.236  1.00  0.00      N709 N  
ATOM   2367  C   ASN A 812     438.129 -52.808 -75.747  1.00  0.00      N709 C  
ATOM   2368  O   ASN A 812     438.320 -52.934 -76.961  1.00  0.00      N709 O  
ATOM   2369  N   GLN A 813     438.910 -53.496 -74.925  1.00  0.00      N709 N  
ATOM   2370  CA  GLN A 813     439.915 -54.424 -75.432  1.00  0.00      N709 C  
ATOM   2371  CB  GLN A 813     441.110 -54.659 -74.482  1.00  0.00      N709 C  
ATOM   2372  CG  GLN A 813     441.731 -53.408 -73.986  1.00  0.00      N709 C  
ATOM   2373  CD  GLN A 813     442.770 -53.641 -72.844  1.00  0.00      N709 C  
ATOM   2374  OE1 GLN A 813     442.511 -53.258 -71.676  1.00  0.00      N709 O  
ATOM   2375  NE2 GLN A 813     443.823 -54.389 -73.105  1.00  0.00      N709 N  
ATOM   2376  C   GLN A 813     439.343 -55.780 -75.867  1.00  0.00      N709 C  
ATOM   2377  O   GLN A 813     439.988 -56.525 -76.599  1.00  0.00      N709 O  
ATOM   2378  N   ASN A 814     438.101 -56.067 -75.441  1.00  0.00      N709 N  
ATOM   2379  CA  ASN A 814     437.352 -57.128 -76.049  1.00  0.00      N709 C  
ATOM   2380  CB  ASN A 814     436.248 -57.552 -75.015  1.00  0.00      N709 C  
ATOM   2381  CG  ASN A 814     436.866 -58.064 -73.774  1.00  0.00      N709 C  
ATOM   2382  OD1 ASN A 814     437.991 -58.571 -73.671  1.00  0.00      N709 O  
ATOM   2383  ND2 ASN A 814     436.134 -57.899 -72.658  1.00  0.00      N709 N  
ATOM   2384  C   ASN A 814     436.688 -56.806 -77.374  1.00  0.00      N709 C  
ATOM   2385  O   ASN A 814     436.073 -57.689 -77.998  1.00  0.00      N709 O  
ATOM   2386  N   LEU A 815     436.654 -55.488 -77.735  1.00  0.00      N709 N  
ATOM   2387  CA  LEU A 815     436.085 -54.924 -78.906  1.00  0.00      N709 C  
ATOM   2388  CB  LEU A 815     436.712 -55.565 -80.129  1.00  0.00      N709 C  
ATOM   2389  CG  LEU A 815     438.226 -55.369 -80.428  1.00  0.00      N709 C  
ATOM   2390  CD1 LEU A 815     438.596 -56.077 -81.766  1.00  0.00      N709 C  
ATOM   2391  CD2 LEU A 815     438.491 -53.891 -80.352  1.00  0.00      N709 C  
ATOM   2392  C   LEU A 815     434.559 -55.049 -78.976  1.00  0.00      N709 C  
ATOM   2393  O   LEU A 815     433.971 -55.239 -79.984  1.00  0.00      N709 O  
ATOM   2394  N   GLU A 816     433.862 -54.880 -77.803  1.00  0.00      N709 N  
ATOM   2395  CA  GLU A 816     432.494 -54.391 -77.740  1.00  0.00      N709 C  
ATOM   2396  CB  GLU A 816     431.816 -54.591 -76.373  1.00  0.00      N709 C  
ATOM   2397  CG  GLU A 816     431.499 -56.061 -76.266  1.00  0.00      N709 C  
ATOM   2398  CD  GLU A 816     430.327 -56.446 -75.337  1.00  0.00      N709 C  
ATOM   2399  OE1 GLU A 816     429.391 -57.178 -75.766  1.00  0.00      N709 O  
ATOM   2400  OE2 GLU A 816     430.453 -56.009 -74.131  1.00  0.00      N709 O  
ATOM   2401  C   GLU A 816     432.540 -52.921 -77.944  1.00  0.00      N709 C  
ATOM   2402  O   GLU A 816     433.493 -52.310 -77.372  1.00  0.00      N709 O  
ATOM   2403  N   TYR A 817     431.653 -52.331 -78.746  1.00  0.00      N709 N  
ATOM   2404  CA  TYR A 817     431.806 -51.007 -79.247  1.00  0.00      N709 C  
ATOM   2405  CB  TYR A 817     432.003 -51.052 -80.813  1.00  0.00      N709 C  
ATOM   2406  CG  TYR A 817     430.977 -51.834 -81.597  1.00  0.00      N709 C  
ATOM   2407  CD1 TYR A 817     429.730 -51.282 -81.900  1.00  0.00      N709 C  
ATOM   2408  CE1 TYR A 817     428.690 -52.028 -82.606  1.00  0.00      N709 C  
ATOM   2409  CZ  TYR A 817     429.062 -53.271 -83.109  1.00  0.00      N709 C  
ATOM   2410  OH  TYR A 817     428.097 -53.993 -83.813  1.00  0.00      N709 O  
ATOM   2411  CD2 TYR A 817     431.318 -53.059 -82.198  1.00  0.00      N709 C  
ATOM   2412  CE2 TYR A 817     430.391 -53.763 -82.901  1.00  0.00      N709 C  
ATOM   2413  C   TYR A 817     430.644 -50.085 -78.787  1.00  0.00      N709 C  
ATOM   2414  O   TYR A 817     429.530 -50.515 -78.559  1.00  0.00      N709 O  
ATOM   2415  N   GLN A 818     430.912 -48.769 -78.485  1.00  0.00      N709 N  
ATOM   2416  CA  GLN A 818     429.913 -47.790 -78.270  1.00  0.00      N709 C  
ATOM   2417  CB  GLN A 818     430.061 -47.146 -76.908  1.00  0.00      N709 C  
ATOM   2418  CG  GLN A 818     430.333 -48.129 -75.731  1.00  0.00      N709 C  
ATOM   2419  CD  GLN A 818     429.160 -49.201 -75.519  1.00  0.00      N709 C  
ATOM   2420  OE1 GLN A 818     427.997 -48.884 -75.814  1.00  0.00      N709 O  
ATOM   2421  NE2 GLN A 818     429.524 -50.423 -75.180  1.00  0.00      N709 N  
ATOM   2422  C   GLN A 818     430.122 -46.802 -79.366  1.00  0.00      N709 C  
ATOM   2423  O   GLN A 818     431.220 -46.477 -79.798  1.00  0.00      N709 O  
ATOM   2424  N   ILE A 819     429.025 -46.259 -79.952  1.00  0.00      N709 N  
ATOM   2425  CA  ILE A 819     429.130 -45.172 -80.910  1.00  0.00      N709 C  
ATOM   2426  CB  ILE A 819     428.643 -45.738 -82.248  1.00  0.00      N709 C  
ATOM   2427  CG2 ILE A 819     429.650 -46.719 -82.828  1.00  0.00      N709 C  
ATOM   2428  CG1 ILE A 819     427.217 -46.335 -82.222  1.00  0.00      N709 C  
ATOM   2429  CD1 ILE A 819     426.604 -46.562 -83.619  1.00  0.00      N709 C  
ATOM   2430  C   ILE A 819     428.206 -43.959 -80.566  1.00  0.00      N709 C  
ATOM   2431  O   ILE A 819     427.172 -44.145 -79.899  1.00  0.00      N709 O  
ATOM   2432  N   GLY A 820     428.587 -42.711 -80.966  1.00  0.00      N709 N  
ATOM   2433  CA  GLY A 820     427.735 -41.548 -80.890  1.00  0.00      N709 C  
ATOM   2434  C   GLY A 820     428.295 -40.378 -81.547  1.00  0.00      N709 C  
ATOM   2435  O   GLY A 820     429.162 -40.524 -82.419  1.00  0.00      N709 O  
ATOM   2436  N   TYR A 821     427.893 -39.184 -81.080  1.00  0.00      N709 N  
ATOM   2437  CA  TYR A 821     428.461 -37.933 -81.512  1.00  0.00      N709 C  
ATOM   2438  CB  TYR A 821     427.507 -37.179 -82.488  1.00  0.00      N709 C  
ATOM   2439  CG  TYR A 821     427.534 -37.436 -83.978  1.00  0.00      N709 C  
ATOM   2440  CD1 TYR A 821     427.007 -38.637 -84.541  1.00  0.00      N709 C  
ATOM   2441  CE1 TYR A 821     427.059 -38.887 -85.942  1.00  0.00      N709 C  
ATOM   2442  CZ  TYR A 821     427.613 -37.945 -86.757  1.00  0.00      N709 C  
ATOM   2443  OH  TYR A 821     427.634 -38.173 -88.115  1.00  0.00      N709 O  
ATOM   2444  CD2 TYR A 821     428.125 -36.537 -84.924  1.00  0.00      N709 C  
ATOM   2445  CE2 TYR A 821     428.053 -36.751 -86.281  1.00  0.00      N709 C  
ATOM   2446  C   TYR A 821     428.608 -36.956 -80.271  1.00  0.00      N709 C  
ATOM   2447  O   TYR A 821     427.727 -36.997 -79.380  1.00  0.00      N709 O  
ATOM   2448  N   ILE A 822     429.740 -36.131 -80.156  1.00  0.00      N709 N  
ATOM   2449  CA  ILE A 822     429.956 -35.193 -79.078  1.00  0.00      N709 C  
ATOM   2450  CB  ILE A 822     431.215 -34.336 -79.399  1.00  0.00      N709 C  
ATOM   2451  CG2 ILE A 822     431.297 -33.092 -78.418  1.00  0.00      N709 C  
ATOM   2452  CG1 ILE A 822     432.486 -35.281 -79.409  1.00  0.00      N709 C  
ATOM   2453  CD1 ILE A 822     433.886 -34.612 -79.631  1.00  0.00      N709 C  
ATOM   2454  C   ILE A 822     428.768 -34.278 -78.855  1.00  0.00      N709 C  
ATOM   2455  O   ILE A 822     428.232 -33.702 -79.762  1.00  0.00      N709 O  
ATOM   2456  N   CYS A 823     428.249 -34.100 -77.621  1.00  0.00      N709 N  
ATOM   2457  CA  CYS A 823     426.955 -33.409 -77.454  1.00  0.00      N709 C  
ATOM   2458  CB  CYS A 823     426.052 -33.842 -76.259  1.00  0.00      N709 C  
ATOM   2459  SG  CYS A 823     425.608 -35.637 -76.325  1.00  0.00      N709 S  
ATOM   2460  C   CYS A 823     427.124 -31.899 -77.420  1.00  0.00      N709 C  
ATOM   2461  O   CYS A 823     426.195 -31.227 -77.858  1.00  0.00      N709 O  
ATOM   2462  N   SER A 824     428.307 -31.328 -77.142  1.00  0.00      N709 N  
ATOM   2463  CA  SER A 824     428.667 -29.850 -77.268  1.00  0.00      N709 C  
ATOM   2464  CB  SER A 824     430.161 -29.637 -77.161  1.00  0.00      N709 C  
ATOM   2465  OG  SER A 824     430.514 -28.303 -77.073  1.00  0.00      N709 O  
ATOM   2466  C   SER A 824     428.069 -29.052 -78.442  1.00  0.00      N709 C  
ATOM   2467  O   SER A 824     428.039 -29.445 -79.639  1.00  0.00      N709 O  
ATOM   2468  N   GLY A 825     427.564 -27.811 -78.137  1.00  0.00      N709 N  
ATOM   2469  CA  GLY A 825     426.970 -26.708 -78.897  1.00  0.00      N709 C  
ATOM   2470  C   GLY A 825     427.998 -25.718 -79.390  1.00  0.00      N709 C  
ATOM   2471  O   GLY A 825     427.832 -24.783 -80.157  1.00  0.00      N709 O  
ATOM   2472  N   ILE A 826     429.244 -25.989 -78.937  1.00  0.00      N709 N  
ATOM   2473  CA  ILE A 826     430.474 -25.397 -79.509  1.00  0.00      N709 C  
ATOM   2474  CB  ILE A 826     431.606 -25.315 -78.414  1.00  0.00      N709 C  
ATOM   2475  CG2 ILE A 826     432.940 -24.601 -78.825  1.00  0.00      N709 C  
ATOM   2476  CG1 ILE A 826     431.137 -24.664 -77.073  1.00  0.00      N709 C  
ATOM   2477  CD1 ILE A 826     432.164 -24.838 -75.888  1.00  0.00      N709 C  
ATOM   2478  C   ILE A 826     430.933 -26.160 -80.737  1.00  0.00      N709 C  
ATOM   2479  O   ILE A 826     431.658 -27.201 -80.588  1.00  0.00      N709 O  
ATOM   2480  N   PHE A 827     430.485 -25.808 -81.903  1.00  0.00      N709 N  
ATOM   2481  CA  PHE A 827     430.641 -26.615 -83.079  1.00  0.00      N709 C  
ATOM   2482  CB  PHE A 827     429.797 -26.007 -84.241  1.00  0.00      N709 C  
ATOM   2483  CG  PHE A 827     428.365 -26.001 -83.897  1.00  0.00      N709 C  
ATOM   2484  CD1 PHE A 827     427.703 -27.087 -83.336  1.00  0.00      N709 C  
ATOM   2485  CE1 PHE A 827     426.316 -27.087 -83.040  1.00  0.00      N709 C  
ATOM   2486  CZ  PHE A 827     425.569 -25.908 -83.300  1.00  0.00      N709 C  
ATOM   2487  CD2 PHE A 827     427.625 -24.882 -84.274  1.00  0.00      N709 C  
ATOM   2488  CE2 PHE A 827     426.230 -24.795 -83.943  1.00  0.00      N709 C  
ATOM   2489  C   PHE A 827     432.089 -26.756 -83.483  1.00  0.00      N709 C  
ATOM   2490  O   PHE A 827     432.910 -25.810 -83.521  1.00  0.00      N709 O  
ATOM   2491  N   GLY A 828     432.469 -27.978 -83.891  1.00  0.00      N709 N  
ATOM   2492  CA  GLY A 828     433.857 -28.273 -84.204  1.00  0.00      N709 C  
ATOM   2493  C   GLY A 828     434.123 -29.088 -85.414  1.00  0.00      N709 C  
ATOM   2494  O   GLY A 828     435.275 -29.212 -85.781  1.00  0.00      N709 O  
ATOM   2495  N   ASP A 829     433.114 -29.635 -86.091  1.00  0.00      N709 N  
ATOM   2496  CA  ASP A 829     433.235 -30.301 -87.391  1.00  0.00      N709 C  
ATOM   2497  CB  ASP A 829     432.472 -31.621 -87.376  1.00  0.00      N709 C  
ATOM   2498  CG  ASP A 829     432.742 -32.588 -88.547  1.00  0.00      N709 C  
ATOM   2499  OD1 ASP A 829     433.868 -33.036 -88.663  1.00  0.00      N709 O  
ATOM   2500  OD2 ASP A 829     431.847 -32.660 -89.444  1.00  0.00      N709 O  
ATOM   2501  C   ASP A 829     432.707 -29.407 -88.502  1.00  0.00      N709 C  
ATOM   2502  O   ASP A 829     431.778 -28.685 -88.224  1.00  0.00      N709 O  
ATOM   2503  N   ASN A 830     433.264 -29.409 -89.749  1.00  0.00      N709 N  
ATOM   2504  CA  ASN A 830     432.781 -28.580 -90.820  1.00  0.00      N709 C  
ATOM   2505  CB  ASN A 830     433.826 -28.200 -91.912  1.00  0.00      N709 C  
ATOM   2506  CG  ASN A 830     435.079 -27.579 -91.239  1.00  0.00      N709 C  
ATOM   2507  OD1 ASN A 830     435.174 -27.348 -89.998  1.00  0.00      N709 O  
ATOM   2508  ND2 ASN A 830     436.013 -27.179 -92.017  1.00  0.00      N709 N  
ATOM   2509  C   ASN A 830     431.465 -29.107 -91.390  1.00  0.00      N709 C  
ATOM   2510  O   ASN A 830     431.111 -30.306 -91.219  1.00  0.00      N709 O  
ATOM   2511  N   PRO A 831     430.774 -28.259 -92.118  1.00  0.00      N709 N  
ATOM   2512  CD  PRO A 831     430.146 -28.719 -93.320  1.00  0.00      N709 C  
ATOM   2513  CA  PRO A 831     430.708 -26.827 -92.016  1.00  0.00      N709 C  
ATOM   2514  CB  PRO A 831     429.760 -26.383 -93.080  1.00  0.00      N709 C  
ATOM   2515  CG  PRO A 831     429.990 -27.454 -94.147  1.00  0.00      N709 C  
ATOM   2516  C   PRO A 831     430.206 -26.361 -90.653  1.00  0.00      N709 C  
ATOM   2517  O   PRO A 831     429.609 -27.141 -89.954  1.00  0.00      N709 O  
ATOM   2518  N   ARG A 832     430.509 -25.116 -90.238  1.00  0.00      N709 N  
ATOM   2519  CA  ARG A 832     430.061 -24.489 -88.938  1.00  0.00      N709 C  
ATOM   2520  CB  ARG A 832     431.211 -24.112 -88.021  1.00  0.00      N709 C  
ATOM   2521  CG  ARG A 832     432.052 -25.319 -87.573  1.00  0.00      N709 C  
ATOM   2522  CD  ARG A 832     433.410 -25.148 -87.096  1.00  0.00      N709 C  
ATOM   2523  NE  ARG A 832     433.286 -23.903 -86.212  1.00  0.00      N709 N  
ATOM   2524  CZ  ARG A 832     434.231 -23.095 -86.045  1.00  0.00      N709 C  
ATOM   2525  NH1 ARG A 832     435.507 -23.192 -86.593  1.00  0.00      N709 N  
ATOM   2526  NH2 ARG A 832     433.973 -22.100 -85.284  1.00  0.00      N709 N  
ATOM   2527  C   ARG A 832     429.206 -23.160 -89.208  1.00  0.00      N709 C  
ATOM   2528  O   ARG A 832     429.813 -22.079 -89.606  1.00  0.00      N709 O  
ATOM   2529  N   PRO A 833     427.895 -23.292 -89.001  1.00  0.00      N709 N  
ATOM   2530  CD  PRO A 833     427.148 -24.507 -89.131  1.00  0.00      N709 C  
ATOM   2531  CA  PRO A 833     427.106 -22.188 -88.379  1.00  0.00      N709 C  
ATOM   2532  CB  PRO A 833     425.756 -22.900 -88.080  1.00  0.00      N709 C  
ATOM   2533  CG  PRO A 833     425.699 -24.028 -89.099  1.00  0.00      N709 C  
ATOM   2534  C   PRO A 833     427.751 -21.561 -87.069  1.00  0.00      N709 C  
ATOM   2535  O   PRO A 833     428.675 -22.075 -86.441  1.00  0.00      N709 O  
ATOM   2536  N   ASN A 834     427.310 -20.370 -86.713  1.00  0.00      N709 N  
ATOM   2537  CA  ASN A 834     427.589 -19.777 -85.350  1.00  0.00      N709 C  
ATOM   2538  CB  ASN A 834     427.116 -18.329 -85.241  1.00  0.00      N709 C  
ATOM   2539  CG  ASN A 834     427.837 -17.429 -86.134  1.00  0.00      N709 C  
ATOM   2540  OD1 ASN A 834     428.963 -16.976 -85.808  1.00  0.00      N709 O  
ATOM   2541  ND2 ASN A 834     427.343 -17.143 -87.387  1.00  0.00      N709 N  
ATOM   2542  C   ASN A 834     427.095 -20.587 -84.205  1.00  0.00      N709 C  
ATOM   2543  O   ASN A 834     426.032 -21.262 -84.281  1.00  0.00      N709 O  
ATOM   2544  N   ASP A 835     427.828 -20.651 -83.097  1.00  0.00      N709 N  
ATOM   2545  CA  ASP A 835     427.570 -21.638 -82.054  1.00  0.00      N709 C  
ATOM   2546  CB  ASP A 835     428.657 -21.431 -80.909  1.00  0.00      N709 C  
ATOM   2547  CG  ASP A 835     430.080 -21.662 -81.428  1.00  0.00      N709 C  
ATOM   2548  OD1 ASP A 835     430.901 -20.932 -80.891  1.00  0.00      N709 O  
ATOM   2549  OD2 ASP A 835     430.323 -22.629 -82.253  1.00  0.00      N709 O  
ATOM   2550  C   ASP A 835     426.245 -21.462 -81.308  1.00  0.00      N709 C  
ATOM   2551  O   ASP A 835     425.819 -20.384 -80.864  1.00  0.00      N709 O  
ATOM   2552  N   LYS A 836     425.543 -22.642 -81.114  1.00  0.00      N709 N  
ATOM   2553  CA  LYS A 836     424.174 -22.614 -80.526  1.00  0.00      N709 C  
ATOM   2554  CB  LYS A 836     423.148 -22.182 -81.571  1.00  0.00      N709 C  
ATOM   2555  CG  LYS A 836     421.818 -21.691 -80.899  1.00  0.00      N709 C  
ATOM   2556  CD  LYS A 836     420.919 -21.099 -81.970  1.00  0.00      N709 C  
ATOM   2557  CE  LYS A 836     420.626 -21.993 -83.158  1.00  0.00      N709 C  
ATOM   2558  NZ  LYS A 836     420.086 -21.222 -84.319  1.00  0.00      N709 N  
ATOM   2559  C   LYS A 836     423.999 -23.985 -79.918  1.00  0.00      N709 C  
ATOM   2560  O   LYS A 836     424.646 -24.895 -80.478  1.00  0.00      N709 O  
ATOM   2561  N   THR A 837     423.142 -24.195 -78.896  1.00  0.00      N709 N  
ATOM   2562  CA  THR A 837     422.892 -25.497 -78.126  1.00  0.00      N709 C  
ATOM   2563  CB  THR A 837     421.643 -25.427 -77.186  1.00  0.00      N709 C  
ATOM   2564  OG1 THR A 837     421.320 -26.625 -76.507  1.00  0.00      N709 O  
ATOM   2565  CG2 THR A 837     420.340 -24.879 -77.825  1.00  0.00      N709 C  
ATOM   2566  C   THR A 837     422.843 -26.741 -78.958  1.00  0.00      N709 C  
ATOM   2567  O   THR A 837     422.171 -26.807 -80.026  1.00  0.00      N709 O  
ATOM   2568  N   GLY A 838     423.660 -27.722 -78.608  1.00  0.00      N709 N  
ATOM   2569  CA  GLY A 838     423.889 -28.951 -79.386  1.00  0.00      N709 C  
ATOM   2570  C   GLY A 838     422.772 -29.949 -79.594  1.00  0.00      N709 C  
ATOM   2571  O   GLY A 838     421.612 -29.767 -79.261  1.00  0.00      N709 O  
ATOM   2572  N   SER A 839     423.219 -31.087 -80.057  1.00  0.00      N709 N  
ATOM   2573  CA  SER A 839     422.518 -32.288 -80.190  1.00  0.00      N709 C  
ATOM   2574  CB  SER A 839     422.112 -32.541 -81.699  1.00  0.00      N709 C  
ATOM   2575  OG  SER A 839     421.239 -33.654 -81.872  1.00  0.00      N709 O  
ATOM   2576  C   SER A 839     423.499 -33.420 -79.821  1.00  0.00      N709 C  
ATOM   2577  O   SER A 839     424.716 -33.273 -80.004  1.00  0.00      N709 O  
ATOM   2578  N   CYS A 840     423.075 -34.619 -79.423  1.00  0.00      N709 N  
ATOM   2579  CA  CYS A 840     423.837 -35.795 -79.304  1.00  0.00      N709 C  
ATOM   2580  CB  CYS A 840     423.424 -36.596 -78.064  1.00  0.00      N709 C  
ATOM   2581  SG  CYS A 840     423.627 -35.787 -76.424  1.00  0.00      N709 S  
ATOM   2582  C   CYS A 840     423.675 -36.598 -80.538  1.00  0.00      N709 C  
ATOM   2583  O   CYS A 840     424.333 -37.589 -80.784  1.00  0.00      N709 O  
ATOM   2584  N   GLY A 841     422.775 -36.183 -81.448  1.00  0.00      N709 N  
ATOM   2585  CA  GLY A 841     422.894 -36.662 -82.789  1.00  0.00      N709 C  
ATOM   2586  C   GLY A 841     423.854 -35.905 -83.622  1.00  0.00      N709 C  
ATOM   2587  O   GLY A 841     424.569 -35.094 -83.069  1.00  0.00      N709 O  
ATOM   2588  N   PRO A 842     423.884 -36.001 -84.897  1.00  0.00      N709 N  
ATOM   2589  CD  PRO A 842     423.291 -37.183 -85.541  1.00  0.00      N709 C  
ATOM   2590  CA  PRO A 842     424.314 -34.996 -85.864  1.00  0.00      N709 C  
ATOM   2591  CB  PRO A 842     424.248 -35.726 -87.206  1.00  0.00      N709 C  
ATOM   2592  CG  PRO A 842     423.766 -37.188 -86.978  1.00  0.00      N709 C  
ATOM   2593  C   PRO A 842     423.431 -33.752 -85.717  1.00  0.00      N709 C  
ATOM   2594  O   PRO A 842     422.229 -33.837 -86.000  1.00  0.00      N709 O  
ATOM   2595  N   VAL A 843     423.991 -32.558 -85.303  1.00  0.00      N709 N  
ATOM   2596  CA  VAL A 843     423.140 -31.456 -84.995  1.00  0.00      N709 C  
ATOM   2597  CB  VAL A 843     423.913 -30.507 -84.067  1.00  0.00      N709 C  
ATOM   2598  CG1 VAL A 843     425.206 -29.986 -84.754  1.00  0.00      N709 C  
ATOM   2599  CG2 VAL A 843     423.031 -29.435 -83.522  1.00  0.00      N709 C  
ATOM   2600  C   VAL A 843     422.769 -30.723 -86.284  1.00  0.00      N709 C  
ATOM   2601  O   VAL A 843     423.638 -30.542 -87.188  1.00  0.00      N709 O  
ATOM   2602  N   SER A 844     421.504 -30.331 -86.443  1.00  0.00      N709 N  
ATOM   2603  CA  SER A 844     421.044 -30.120 -87.894  1.00  0.00      N709 C  
ATOM   2604  CB  SER A 844     419.619 -30.736 -88.215  1.00  0.00      N709 C  
ATOM   2605  OG  SER A 844     419.671 -32.124 -88.056  1.00  0.00      N709 O  
ATOM   2606  C   SER A 844     420.937 -28.675 -88.305  1.00  0.00      N709 C  
ATOM   2607  O   SER A 844     420.239 -27.832 -87.713  1.00  0.00      N709 O  
ATOM   2608  N   SER A 845     421.690 -28.261 -89.383  1.00  0.00      N709 N  
ATOM   2609  CA  SER A 845     421.391 -27.044 -90.092  1.00  0.00      N709 C  
ATOM   2610  CB  SER A 845     421.963 -25.747 -89.405  1.00  0.00      N709 C  
ATOM   2611  OG  SER A 845     421.947 -24.553 -90.179  1.00  0.00      N709 O  
ATOM   2612  C   SER A 845     422.103 -27.247 -91.437  1.00  0.00      N709 C  
ATOM   2613  O   SER A 845     421.576 -27.149 -92.506  1.00  0.00      N709 O  
ATOM   2614  N   ASN A 846     423.480 -27.477 -91.325  1.00  0.00      N709 N  
ATOM   2615  CA  ASN A 846     424.341 -27.361 -92.449  1.00  0.00      N709 C  
ATOM   2616  CB  ASN A 846     424.470 -25.913 -92.850  1.00  0.00      N709 C  
ATOM   2617  CG  ASN A 846     424.919 -25.814 -94.283  1.00  0.00      N709 C  
ATOM   2618  OD1 ASN A 846     424.867 -26.801 -94.999  1.00  0.00      N709 O  
ATOM   2619  ND2 ASN A 846     425.263 -24.582 -94.834  1.00  0.00      N709 N  
ATOM   2620  C   ASN A 846     425.633 -28.124 -92.289  1.00  0.00      N709 C  
ATOM   2621  O   ASN A 846     426.629 -27.614 -92.780  1.00  0.00      N709 O  
ATOM   2622  N   GLY A 847     425.666 -29.315 -91.572  1.00  0.00      N709 N  
ATOM   2623  CA  GLY A 847     426.840 -30.095 -91.278  1.00  0.00      N709 C  
ATOM   2624  C   GLY A 847     427.434 -31.130 -92.269  1.00  0.00      N709 C  
ATOM   2625  O   GLY A 847     428.504 -31.725 -91.979  1.00  0.00      N709 O  
ATOM   2626  N   ALA A 848     426.756 -31.489 -93.411  1.00  0.00      N709 N  
ATOM   2627  CA  ALA A 848     427.280 -32.391 -94.381  1.00  0.00      N709 C  
ATOM   2628  CB  ALA A 848     426.179 -32.740 -95.390  1.00  0.00      N709 C  
ATOM   2629  C   ALA A 848     428.564 -31.846 -94.990  1.00  0.00      N709 C  
ATOM   2630  O   ALA A 848     428.672 -30.642 -95.225  1.00  0.00      N709 O  
ATOM   2631  N   ASN A 849     429.528 -32.707 -95.308  1.00  0.00      N709 N  
ATOM   2632  CA  ASN A 849     430.956 -32.416 -95.530  1.00  0.00      N709 C  
ATOM   2633  CB  ASN A 849     431.187 -31.169 -96.430  1.00  0.00      N709 C  
ATOM   2634  CG  ASN A 849     430.494 -31.426 -97.790  1.00  0.00      N709 C  
ATOM   2635  OD1 ASN A 849     429.508 -30.818 -98.187  1.00  0.00      N709 O  
ATOM   2636  ND2 ASN A 849     431.043 -32.455 -98.491  1.00  0.00      N709 N  
ATOM   2637  C   ASN A 849     431.640 -32.193 -94.215  1.00  0.00      N709 C  
ATOM   2638  O   ASN A 849     430.986 -32.064 -93.159  1.00  0.00      N709 O  
ATOM   2639  N   GLY A 850     433.017 -32.103 -94.209  1.00  0.00      N709 N  
ATOM   2640  CA  GLY A 850     433.868 -32.058 -93.034  1.00  0.00      N709 C  
ATOM   2641  C   GLY A 850     435.253 -32.426 -93.470  1.00  0.00      N709 C  
ATOM   2642  O   GLY A 850     435.452 -32.554 -94.690  1.00  0.00      N709 O  
ATOM   2643  N   VAL A 851     436.217 -32.629 -92.510  1.00  0.00      N709 N  
ATOM   2644  CA  VAL A 851     437.645 -32.979 -92.762  1.00  0.00      N709 C  
ATOM   2645  CB  VAL A 851     438.589 -31.869 -93.106  1.00  0.00      N709 C  
ATOM   2646  CG1 VAL A 851     438.366 -31.414 -94.597  1.00  0.00      N709 C  
ATOM   2647  CG2 VAL A 851     438.394 -30.765 -92.054  1.00  0.00      N709 C  
ATOM   2648  C   VAL A 851     438.117 -33.734 -91.620  1.00  0.00      N709 C  
ATOM   2649  O   VAL A 851     437.462 -33.759 -90.580  1.00  0.00      N709 O  
ATOM   2650  N   LYS A 852     439.265 -34.484 -91.779  1.00  0.00      N709 N  
ATOM   2651  CA  LYS A 852     439.795 -35.480 -90.829  1.00  0.00      N709 C  
ATOM   2652  CB  LYS A 852     441.271 -35.844 -91.020  1.00  0.00      N709 C  
ATOM   2653  CG  LYS A 852     441.467 -36.397 -92.444  1.00  0.00      N709 C  
ATOM   2654  CD  LYS A 852     442.765 -37.187 -92.635  1.00  0.00      N709 C  
ATOM   2655  CE  LYS A 852     444.064 -36.396 -92.303  1.00  0.00      N709 C  
ATOM   2656  NZ  LYS A 852     445.040 -37.407 -91.751  1.00  0.00      N709 N  
ATOM   2657  C   LYS A 852     439.512 -35.335 -89.292  1.00  0.00      N709 C  
ATOM   2658  O   LYS A 852     439.692 -34.239 -88.738  1.00  0.00      N709 O  
ATOM   2659  N   GLY A 853     439.134 -36.439 -88.613  1.00  0.00      N709 N  
ATOM   2660  CA  GLY A 853     438.747 -36.320 -87.207  1.00  0.00      N709 C  
ATOM   2661  C   GLY A 853     439.741 -35.902 -86.183  1.00  0.00      N709 C  
ATOM   2662  O   GLY A 853     440.911 -36.352 -86.132  1.00  0.00      N709 O  
ATOM   2663  N   PHE A 854     439.310 -34.991 -85.270  1.00  0.00      N709 N  
ATOM   2664  CA  PHE A 854     440.163 -34.517 -84.101  1.00  0.00      N709 C  
ATOM   2665  CB  PHE A 854     441.083 -33.482 -84.642  1.00  0.00      N709 C  
ATOM   2666  CG  PHE A 854     442.025 -32.949 -83.608  1.00  0.00      N709 C  
ATOM   2667  CD1 PHE A 854     442.007 -31.571 -83.231  1.00  0.00      N709 C  
ATOM   2668  CE1 PHE A 854     442.831 -31.084 -82.250  1.00  0.00      N709 C  
ATOM   2669  CZ  PHE A 854     443.545 -32.004 -81.486  1.00  0.00      N709 C  
ATOM   2670  CD2 PHE A 854     442.667 -33.847 -82.774  1.00  0.00      N709 C  
ATOM   2671  CE2 PHE A 854     443.405 -33.348 -81.669  1.00  0.00      N709 C  
ATOM   2672  C   PHE A 854     439.206 -34.011 -83.035  1.00  0.00      N709 C  
ATOM   2673  O   PHE A 854     438.125 -33.543 -83.327  1.00  0.00      N709 O  
ATOM   2674  N   SER A 855     439.725 -34.082 -81.736  1.00  0.00      N709 N  
ATOM   2675  CA  SER A 855     439.262 -33.502 -80.522  1.00  0.00      N709 C  
ATOM   2676  CB  SER A 855     437.788 -32.922 -80.550  1.00  0.00      N709 C  
ATOM   2677  OG  SER A 855     437.674 -31.758 -81.401  1.00  0.00      N709 O  
ATOM   2678  C   SER A 855     439.524 -34.396 -79.285  1.00  0.00      N709 C  
ATOM   2679  O   SER A 855     439.151 -35.574 -79.233  1.00  0.00      N709 O  
ATOM   2680  N   PHE A 856     440.193 -33.887 -78.173  1.00  0.00      N709 N  
ATOM   2681  CA  PHE A 856     440.640 -34.721 -77.091  1.00  0.00      N709 C  
ATOM   2682  CB  PHE A 856     442.147 -34.256 -76.675  1.00  0.00      N709 C  
ATOM   2683  CG  PHE A 856     442.692 -35.227 -75.576  1.00  0.00      N709 C  
ATOM   2684  CD1 PHE A 856     442.970 -34.764 -74.312  1.00  0.00      N709 C  
ATOM   2685  CE1 PHE A 856     443.566 -35.650 -73.335  1.00  0.00      N709 C  
ATOM   2686  CZ  PHE A 856     443.756 -36.986 -73.613  1.00  0.00      N709 C  
ATOM   2687  CD2 PHE A 856     442.880 -36.567 -75.936  1.00  0.00      N709 C  
ATOM   2688  CE2 PHE A 856     443.339 -37.422 -74.907  1.00  0.00      N709 C  
ATOM   2689  C   PHE A 856     439.705 -34.770 -75.903  1.00  0.00      N709 C  
ATOM   2690  O   PHE A 856     439.408 -33.748 -75.285  1.00  0.00      N709 O  
ATOM   2691  N   LYS A 857     439.159 -35.927 -75.552  1.00  0.00      N709 N  
ATOM   2692  CA  LYS A 857     438.198 -36.017 -74.414  1.00  0.00      N709 C  
ATOM   2693  CB  LYS A 857     437.036 -37.048 -74.764  1.00  0.00      N709 C  
ATOM   2694  CG  LYS A 857     436.640 -38.205 -73.855  1.00  0.00      N709 C  
ATOM   2695  CD  LYS A 857     435.742 -37.961 -72.618  1.00  0.00      N709 C  
ATOM   2696  CE  LYS A 857     434.898 -39.235 -72.207  1.00  0.00      N709 C  
ATOM   2697  NZ  LYS A 857     435.586 -39.923 -71.141  1.00  0.00      N709 N  
ATOM   2698  C   LYS A 857     438.877 -36.527 -73.133  1.00  0.00      N709 C  
ATOM   2699  O   LYS A 857     439.648 -37.474 -72.974  1.00  0.00      N709 O  
ATOM   2700  N   TYR A 858     438.561 -35.780 -72.022  1.00  0.00      N709 N  
ATOM   2701  CA  TYR A 858     438.920 -36.227 -70.660  1.00  0.00      N709 C  
ATOM   2702  CB  TYR A 858     440.113 -35.385 -70.135  1.00  0.00      N709 C  
ATOM   2703  CG  TYR A 858     440.735 -36.121 -68.973  1.00  0.00      N709 C  
ATOM   2704  CD1 TYR A 858     440.414 -35.809 -67.599  1.00  0.00      N709 C  
ATOM   2705  CE1 TYR A 858     441.028 -36.538 -66.525  1.00  0.00      N709 C  
ATOM   2706  CZ  TYR A 858     441.933 -37.577 -66.825  1.00  0.00      N709 C  
ATOM   2707  OH  TYR A 858     442.599 -38.183 -65.732  1.00  0.00      N709 O  
ATOM   2708  CD2 TYR A 858     441.652 -37.211 -69.204  1.00  0.00      N709 C  
ATOM   2709  CE2 TYR A 858     442.292 -37.862 -68.145  1.00  0.00      N709 C  
ATOM   2710  C   TYR A 858     437.710 -36.031 -69.783  1.00  0.00      N709 C  
ATOM   2711  O   TYR A 858     437.049 -35.015 -69.864  1.00  0.00      N709 O  
ATOM   2712  N   GLY A 859     437.530 -36.919 -68.782  1.00  0.00      N709 N  
ATOM   2713  CA  GLY A 859     436.477 -36.810 -67.727  1.00  0.00      N709 C  
ATOM   2714  C   GLY A 859     435.144 -37.003 -68.310  1.00  0.00      N709 C  
ATOM   2715  O   GLY A 859     434.868 -38.072 -68.885  1.00  0.00      N709 O  
ATOM   2716  N   ASN A 860     434.311 -35.915 -68.318  1.00  0.00      N709 N  
ATOM   2717  CA  ASN A 860     433.110 -35.766 -69.085  1.00  0.00      N709 C  
ATOM   2718  CB  ASN A 860     431.848 -35.659 -68.217  1.00  0.00      N709 C  
ATOM   2719  CG  ASN A 860     431.573 -36.988 -67.488  1.00  0.00      N709 C  
ATOM   2720  OD1 ASN A 860     431.824 -38.048 -68.090  1.00  0.00      N709 O  
ATOM   2721  ND2 ASN A 860     431.140 -36.913 -66.213  1.00  0.00      N709 N  
ATOM   2722  C   ASN A 860     433.196 -34.587 -70.046  1.00  0.00      N709 C  
ATOM   2723  O   ASN A 860     432.201 -34.129 -70.528  1.00  0.00      N709 O  
ATOM   2724  N   GLY A 861     434.410 -34.157 -70.237  1.00  0.00      N709 N  
ATOM   2725  CA  GLY A 861     434.723 -32.934 -71.011  1.00  0.00      N709 C  
ATOM   2726  C   GLY A 861     435.220 -33.213 -72.330  1.00  0.00      N709 C  
ATOM   2727  O   GLY A 861     435.467 -34.354 -72.618  1.00  0.00      N709 O  
ATOM   2728  N   VAL A 862     435.342 -32.173 -73.186  1.00  0.00      N709 N  
ATOM   2729  CA  VAL A 862     436.159 -32.372 -74.325  1.00  0.00      N709 C  
ATOM   2730  CB  VAL A 862     435.287 -33.048 -75.406  1.00  0.00      N709 C  
ATOM   2731  CG1 VAL A 862     434.129 -32.166 -75.937  1.00  0.00      N709 C  
ATOM   2732  CG2 VAL A 862     436.102 -33.350 -76.716  1.00  0.00      N709 C  
ATOM   2733  C   VAL A 862     436.874 -31.118 -74.669  1.00  0.00      N709 C  
ATOM   2734  O   VAL A 862     436.411 -29.998 -74.416  1.00  0.00      N709 O  
ATOM   2735  N   TRP A 863     438.090 -31.280 -75.156  1.00  0.00      N709 N  
ATOM   2736  CA  TRP A 863     438.842 -30.264 -75.861  1.00  0.00      N709 C  
ATOM   2737  CB  TRP A 863     440.412 -30.215 -75.643  1.00  0.00      N709 C  
ATOM   2738  CG  TRP A 863     440.896 -29.801 -74.283  1.00  0.00      N709 C  
ATOM   2739  CD1 TRP A 863     441.014 -30.560 -73.200  1.00  0.00      N709 C  
ATOM   2740  NE1 TRP A 863     441.410 -29.787 -72.138  1.00  0.00      N709 N  
ATOM   2741  CE2 TRP A 863     441.466 -28.503 -72.495  1.00  0.00      N709 C  
ATOM   2742  CD2 TRP A 863     441.041 -28.454 -73.874  1.00  0.00      N709 C  
ATOM   2743  CE3 TRP A 863     440.924 -27.166 -74.506  1.00  0.00      N709 C  
ATOM   2744  CZ3 TRP A 863     441.221 -26.084 -73.688  1.00  0.00      N709 C  
ATOM   2745  CZ2 TRP A 863     441.683 -27.364 -71.728  1.00  0.00      N709 C  
ATOM   2746  CH2 TRP A 863     441.553 -26.122 -72.407  1.00  0.00      N709 C  
ATOM   2747  C   TRP A 863     438.535 -30.251 -77.354  1.00  0.00      N709 C  
ATOM   2748  O   TRP A 863     439.186 -30.929 -78.170  1.00  0.00      N709 O  
ATOM   2749  N   ILE A 864     437.512 -29.432 -77.744  1.00  0.00      N709 N  
ATOM   2750  CA  ILE A 864     437.197 -29.147 -79.163  1.00  0.00      N709 C  
ATOM   2751  CB  ILE A 864     435.826 -28.445 -79.482  1.00  0.00      N709 C  
ATOM   2752  CG2 ILE A 864     435.672 -28.280 -80.977  1.00  0.00      N709 C  
ATOM   2753  CG1 ILE A 864     434.626 -29.241 -78.907  1.00  0.00      N709 C  
ATOM   2754  CD1 ILE A 864     434.636 -30.707 -79.368  1.00  0.00      N709 C  
ATOM   2755  C   ILE A 864     438.359 -28.335 -79.666  1.00  0.00      N709 C  
ATOM   2756  O   ILE A 864     438.717 -27.328 -79.078  1.00  0.00      N709 O  
ATOM   2757  N   GLY A 865     438.997 -28.738 -80.812  1.00  0.00      N709 N  
ATOM   2758  CA  GLY A 865     439.981 -28.037 -81.628  1.00  0.00      N709 C  
ATOM   2759  C   GLY A 865     439.247 -27.681 -82.860  1.00  0.00      N709 C  
ATOM   2760  O   GLY A 865     438.615 -28.574 -83.437  1.00  0.00      N709 O  
ATOM   2761  N   ARG A 866     439.455 -26.490 -83.316  1.00  0.00      N709 N  
ATOM   2762  CA  ARG A 866     438.751 -26.050 -84.481  1.00  0.00      N709 C  
ATOM   2763  CB  ARG A 866     437.282 -25.708 -84.263  1.00  0.00      N709 C  
ATOM   2764  CG  ARG A 866     436.932 -24.553 -83.228  1.00  0.00      N709 C  
ATOM   2765  CD  ARG A 866     435.431 -24.434 -82.931  1.00  0.00      N709 C  
ATOM   2766  NE  ARG A 866     435.180 -23.221 -82.097  1.00  0.00      N709 N  
ATOM   2767  CZ  ARG A 866     433.967 -22.718 -81.828  1.00  0.00      N709 C  
ATOM   2768  NH1 ARG A 866     432.913 -23.455 -82.053  1.00  0.00      N709 N  
ATOM   2769  NH2 ARG A 866     433.810 -21.562 -81.350  1.00  0.00      N709 N  
ATOM   2770  C   ARG A 866     439.450 -24.869 -85.025  1.00  0.00      N709 C  
ATOM   2771  O   ARG A 866     440.240 -24.207 -84.393  1.00  0.00      N709 O  
ATOM   2772  N   THR A 867     439.152 -24.504 -86.276  1.00  0.00      N709 N  
ATOM   2773  CA  THR A 867     439.694 -23.320 -86.861  1.00  0.00      N709 C  
ATOM   2774  CB  THR A 867     439.742 -23.328 -88.441  1.00  0.00      N709 C  
ATOM   2775  OG1 THR A 867     438.483 -23.172 -89.039  1.00  0.00      N709 O  
ATOM   2776  CG2 THR A 867     440.307 -24.634 -89.040  1.00  0.00      N709 C  
ATOM   2777  C   THR A 867     439.137 -22.042 -86.263  1.00  0.00      N709 C  
ATOM   2778  O   THR A 867     437.978 -21.879 -86.044  1.00  0.00      N709 O  
ATOM   2779  N   LYS A 868     439.946 -20.896 -86.185  1.00  0.00      N709 N  
ATOM   2780  CA  LYS A 868     439.392 -19.645 -85.763  1.00  0.00      N709 C  
ATOM   2781  CB  LYS A 868     440.609 -18.686 -85.632  1.00  0.00      N709 C  
ATOM   2782  CG  LYS A 868     441.344 -19.105 -84.296  1.00  0.00      N709 C  
ATOM   2783  CD  LYS A 868     442.603 -18.332 -83.966  1.00  0.00      N709 C  
ATOM   2784  CE  LYS A 868     442.392 -16.802 -83.736  1.00  0.00      N709 C  
ATOM   2785  NZ  LYS A 868     441.398 -16.529 -82.648  1.00  0.00      N709 N  
ATOM   2786  C   LYS A 868     438.365 -19.101 -86.737  1.00  0.00      N709 C  
ATOM   2787  O   LYS A 868     437.285 -18.718 -86.310  1.00  0.00      N709 O  
ATOM   2788  N   SER A 869     438.711 -19.006 -88.032  1.00  0.00      N709 N  
ATOM   2789  CA  SER A 869     437.755 -18.575 -89.030  1.00  0.00      N709 C  
ATOM   2790  CB  SER A 869     438.357 -18.276 -90.457  1.00  0.00      N709 C  
ATOM   2791  OG  SER A 869     437.400 -17.939 -91.468  1.00  0.00      N709 O  
ATOM   2792  C   SER A 869     436.554 -19.430 -89.185  1.00  0.00      N709 C  
ATOM   2793  O   SER A 869     436.750 -20.679 -89.252  1.00  0.00      N709 O  
ATOM   2794  N   ILE A 870     435.326 -18.898 -89.348  1.00  0.00      N709 N  
ATOM   2795  CA  ILE A 870     434.178 -19.710 -89.661  1.00  0.00      N709 C  
ATOM   2796  CB  ILE A 870     432.977 -19.072 -89.055  1.00  0.00      N709 C  
ATOM   2797  CG2 ILE A 870     432.397 -17.931 -89.974  1.00  0.00      N709 C  
ATOM   2798  CG1 ILE A 870     431.880 -20.068 -88.676  1.00  0.00      N709 C  
ATOM   2799  CD1 ILE A 870     430.957 -19.499 -87.584  1.00  0.00      N709 C  
ATOM   2800  C   ILE A 870     433.929 -20.016 -91.125  1.00  0.00      N709 C  
ATOM   2801  O   ILE A 870     433.067 -20.808 -91.481  1.00  0.00      N709 O  
ATOM   2802  N   SER A 871     434.593 -19.342 -92.025  1.00  0.00      N709 N  
ATOM   2803  CA  SER A 871     434.286 -19.493 -93.404  1.00  0.00      N709 C  
ATOM   2804  CB  SER A 871     433.826 -18.127 -94.016  1.00  0.00      N709 C  
ATOM   2805  OG  SER A 871     434.870 -17.135 -93.935  1.00  0.00      N709 O  
ATOM   2806  C   SER A 871     435.604 -20.004 -94.114  1.00  0.00      N709 C  
ATOM   2807  O   SER A 871     435.598 -20.154 -95.370  1.00  0.00      N709 O  
ATOM   2808  N   SER A 872     436.671 -20.252 -93.447  1.00  0.00      N709 N  
ATOM   2809  CA  SER A 872     437.875 -20.841 -94.033  1.00  0.00      N709 C  
ATOM   2810  CB  SER A 872     438.774 -19.725 -94.640  1.00  0.00      N709 C  
ATOM   2811  OG  SER A 872     439.272 -18.886 -93.628  1.00  0.00      N709 O  
ATOM   2812  C   SER A 872     438.723 -21.539 -92.942  1.00  0.00      N709 C  
ATOM   2813  O   SER A 872     438.357 -21.632 -91.794  1.00  0.00      N709 O  
ATOM   2814  N   ARG A 873     439.935 -22.036 -93.221  1.00  0.00      N709 N  
ATOM   2815  CA  ARG A 873     440.729 -22.834 -92.237  1.00  0.00      N709 C  
ATOM   2816  CB  ARG A 873     441.565 -23.960 -92.833  1.00  0.00      N709 C  
ATOM   2817  CG  ARG A 873     440.738 -24.812 -93.902  1.00  0.00      N709 C  
ATOM   2818  CD  ARG A 873     441.316 -26.256 -93.920  1.00  0.00      N709 C  
ATOM   2819  NE  ARG A 873     440.423 -27.151 -94.738  1.00  0.00      N709 N  
ATOM   2820  CZ  ARG A 873     440.642 -28.323 -95.147  1.00  0.00      N709 C  
ATOM   2821  NH1 ARG A 873     441.549 -29.080 -94.734  1.00  0.00      N709 N  
ATOM   2822  NH2 ARG A 873     439.883 -28.843 -96.125  1.00  0.00      N709 N  
ATOM   2823  C   ARG A 873     441.789 -21.988 -91.454  1.00  0.00      N709 C  
ATOM   2824  O   ARG A 873     442.685 -22.487 -90.807  1.00  0.00      N709 O  
ATOM   2825  N   ASN A 874     441.713 -20.663 -91.656  1.00  0.00      N709 N  
ATOM   2826  CA  ASN A 874     442.625 -19.664 -91.012  1.00  0.00      N709 C  
ATOM   2827  CB  ASN A 874     442.571 -18.103 -91.358  1.00  0.00      N709 C  
ATOM   2828  CG  ASN A 874     443.159 -18.010 -92.770  1.00  0.00      N709 C  
ATOM   2829  OD1 ASN A 874     442.392 -18.025 -93.778  1.00  0.00      N709 O  
ATOM   2830  ND2 ASN A 874     444.478 -17.850 -92.868  1.00  0.00      N709 N  
ATOM   2831  C   ASN A 874     442.607 -19.688 -89.493  1.00  0.00      N709 C  
ATOM   2832  O   ASN A 874     441.566 -19.595 -88.816  1.00  0.00      N709 O  
ATOM   2833  N   GLY A 875     443.770 -19.811 -88.885  1.00  0.00      N709 N  
ATOM   2834  CA  GLY A 875     443.920 -20.133 -87.445  1.00  0.00      N709 C  
ATOM   2835  C   GLY A 875     443.340 -21.461 -86.960  1.00  0.00      N709 C  
ATOM   2836  O   GLY A 875     442.645 -22.166 -87.685  1.00  0.00      N709 O  
ATOM   2837  N   PHE A 876     443.662 -21.757 -85.706  1.00  0.00      N709 N  
ATOM   2838  CA  PHE A 876     443.237 -22.910 -84.839  1.00  0.00      N709 C  
ATOM   2839  CB  PHE A 876     444.356 -24.095 -85.049  1.00  0.00      N709 C  
ATOM   2840  CG  PHE A 876     443.832 -25.397 -84.783  1.00  0.00      N709 C  
ATOM   2841  CD1 PHE A 876     444.045 -25.959 -83.563  1.00  0.00      N709 C  
ATOM   2842  CE1 PHE A 876     443.329 -27.158 -83.259  1.00  0.00      N709 C  
ATOM   2843  CZ  PHE A 876     442.362 -27.657 -84.174  1.00  0.00      N709 C  
ATOM   2844  CD2 PHE A 876     442.909 -25.916 -85.745  1.00  0.00      N709 C  
ATOM   2845  CE2 PHE A 876     442.168 -27.071 -85.401  1.00  0.00      N709 C  
ATOM   2846  C   PHE A 876     443.206 -22.541 -83.382  1.00  0.00      N709 C  
ATOM   2847  O   PHE A 876     444.050 -21.855 -82.789  1.00  0.00      N709 O  
ATOM   2848  N   GLU A 877     442.117 -22.908 -82.746  1.00  0.00      N709 N  
ATOM   2849  CA  GLU A 877     441.780 -22.506 -81.404  1.00  0.00      N709 C  
ATOM   2850  CB  GLU A 877     440.702 -21.460 -81.212  1.00  0.00      N709 C  
ATOM   2851  CG  GLU A 877     439.510 -21.697 -82.206  1.00  0.00      N709 C  
ATOM   2852  CD  GLU A 877     438.323 -20.688 -82.082  1.00  0.00      N709 C  
ATOM   2853  OE1 GLU A 877     437.171 -21.146 -81.988  1.00  0.00      N709 O  
ATOM   2854  OE2 GLU A 877     438.488 -19.468 -82.081  1.00  0.00      N709 O  
ATOM   2855  C   GLU A 877     441.372 -23.732 -80.650  1.00  0.00      N709 C  
ATOM   2856  O   GLU A 877     440.985 -24.684 -81.314  1.00  0.00      N709 O  
ATOM   2857  N   MET A 878     441.487 -23.755 -79.347  1.00  0.00      N709 N  
ATOM   2858  CA  MET A 878     441.162 -24.829 -78.496  1.00  0.00      N709 C  
ATOM   2859  CB  MET A 878     442.332 -25.444 -77.754  1.00  0.00      N709 C  
ATOM   2860  CG  MET A 878     442.915 -26.619 -78.435  1.00  0.00      N709 C  
ATOM   2861  SD  MET A 878     441.977 -28.138 -78.503  1.00  0.00      N709 S  
ATOM   2862  CE  MET A 878     443.074 -29.338 -79.272  1.00  0.00      N709 C  
ATOM   2863  C   MET A 878     440.160 -24.373 -77.452  1.00  0.00      N709 C  
ATOM   2864  O   MET A 878     440.302 -23.360 -76.772  1.00  0.00      N709 O  
ATOM   2865  N   ILE A 879     438.987 -25.106 -77.444  1.00  0.00      N709 N  
ATOM   2866  CA  ILE A 879     437.865 -24.756 -76.606  1.00  0.00      N709 C  
ATOM   2867  CB  ILE A 879     436.557 -24.528 -77.374  1.00  0.00      N709 C  
ATOM   2868  CG2 ILE A 879     435.700 -23.657 -76.456  1.00  0.00      N709 C  
ATOM   2869  CG1 ILE A 879     436.876 -23.805 -78.796  1.00  0.00      N709 C  
ATOM   2870  CD1 ILE A 879     437.404 -22.381 -78.648  1.00  0.00      N709 C  
ATOM   2871  C   ILE A 879     437.612 -25.820 -75.665  1.00  0.00      N709 C  
ATOM   2872  O   ILE A 879     437.674 -26.951 -76.133  1.00  0.00      N709 O  
ATOM   2873  N   TRP A 880     437.324 -25.596 -74.360  1.00  0.00      N709 N  
ATOM   2874  CA  TRP A 880     437.080 -26.652 -73.301  1.00  0.00      N709 C  
ATOM   2875  CB  TRP A 880     438.181 -26.683 -72.147  1.00  0.00      N709 C  
ATOM   2876  CG  TRP A 880     437.863 -27.351 -70.899  1.00  0.00      N709 C  
ATOM   2877  CD1 TRP A 880     438.071 -26.729 -69.728  1.00  0.00      N709 C  
ATOM   2878  NE1 TRP A 880     438.191 -27.562 -68.660  1.00  0.00      N709 N  
ATOM   2879  CE2 TRP A 880     438.143 -28.807 -69.197  1.00  0.00      N709 C  
ATOM   2880  CD2 TRP A 880     437.837 -28.756 -70.574  1.00  0.00      N709 C  
ATOM   2881  CE3 TRP A 880     437.646 -29.922 -71.361  1.00  0.00      N709 C  
ATOM   2882  CZ3 TRP A 880     437.755 -31.110 -70.817  1.00  0.00      N709 C  
ATOM   2883  CZ2 TRP A 880     438.216 -30.035 -68.636  1.00  0.00      N709 C  
ATOM   2884  CH2 TRP A 880     438.029 -31.202 -69.418  1.00  0.00      N709 C  
ATOM   2885  C   TRP A 880     435.776 -26.559 -72.720  1.00  0.00      N709 C  
ATOM   2886  O   TRP A 880     435.265 -25.451 -72.396  1.00  0.00      N709 O  
ATOM   2887  N   ASP A 881     435.050 -27.658 -72.466  1.00  0.00      N709 N  
ATOM   2888  CA  ASP A 881     433.921 -27.550 -71.529  1.00  0.00      N709 C  
ATOM   2889  CB  ASP A 881     432.478 -27.724 -72.284  1.00  0.00      N709 C  
ATOM   2890  CG  ASP A 881     431.245 -27.804 -71.362  1.00  0.00      N709 C  
ATOM   2891  OD1 ASP A 881     430.130 -27.852 -71.954  1.00  0.00      N709 O  
ATOM   2892  OD2 ASP A 881     431.428 -27.809 -70.134  1.00  0.00      N709 O  
ATOM   2893  C   ASP A 881     434.150 -28.691 -70.701  1.00  0.00      N709 C  
ATOM   2894  O   ASP A 881     434.276 -29.787 -71.265  1.00  0.00      N709 O  
ATOM   2895  N   PRO A 882     434.179 -28.727 -69.352  1.00  0.00      N709 N  
ATOM   2896  CD  PRO A 882     434.330 -27.557 -68.476  1.00  0.00      N709 C  
ATOM   2897  CA  PRO A 882     434.324 -29.948 -68.600  1.00  0.00      N709 C  
ATOM   2898  CB  PRO A 882     434.722 -29.499 -67.225  1.00  0.00      N709 C  
ATOM   2899  CG  PRO A 882     434.097 -28.105 -67.018  1.00  0.00      N709 C  
ATOM   2900  C   PRO A 882     433.105 -30.845 -68.663  1.00  0.00      N709 C  
ATOM   2901  O   PRO A 882     433.139 -31.999 -68.271  1.00  0.00      N709 O  
ATOM   2902  N   ASN A 883     431.980 -30.317 -69.155  1.00  0.00      N709 N  
ATOM   2903  CA  ASN A 883     430.817 -31.147 -69.379  1.00  0.00      N709 C  
ATOM   2904  CB  ASN A 883     429.610 -30.471 -68.707  1.00  0.00      N709 C  
ATOM   2905  CG  ASN A 883     429.953 -30.082 -67.291  1.00  0.00      N709 C  
ATOM   2906  OD1 ASN A 883     429.780 -28.929 -66.855  1.00  0.00      N709 O  
ATOM   2907  ND2 ASN A 883     430.383 -31.115 -66.436  1.00  0.00      N709 N  
ATOM   2908  C   ASN A 883     430.511 -31.378 -70.773  1.00  0.00      N709 C  
ATOM   2909  O   ASN A 883     429.445 -31.887 -71.128  1.00  0.00      N709 O  
ATOM   2910  N   GLY A 884     431.466 -31.075 -71.659  1.00  0.00      N709 N  
ATOM   2911  CA  GLY A 884     431.117 -31.084 -73.110  1.00  0.00      N709 C  
ATOM   2912  C   GLY A 884     430.853 -32.349 -73.849  1.00  0.00      N709 C  
ATOM   2913  O   GLY A 884     430.231 -32.331 -74.926  1.00  0.00      N709 O  
ATOM   2914  N   TRP A 885     431.369 -33.518 -73.454  1.00  0.00      N709 N  
ATOM   2915  CA  TRP A 885     431.050 -34.746 -74.079  1.00  0.00      N709 C  
ATOM   2916  CB  TRP A 885     431.961 -35.798 -73.311  1.00  0.00      N709 C  
ATOM   2917  CG  TRP A 885     432.010 -37.162 -73.801  1.00  0.00      N709 C  
ATOM   2918  CD1 TRP A 885     431.543 -38.412 -73.266  1.00  0.00      N709 C  
ATOM   2919  NE1 TRP A 885     431.961 -39.374 -74.126  1.00  0.00      N709 N  
ATOM   2920  CE2 TRP A 885     432.754 -38.987 -75.031  1.00  0.00      N709 C  
ATOM   2921  CD2 TRP A 885     432.709 -37.538 -75.029  1.00  0.00      N709 C  
ATOM   2922  CE3 TRP A 885     433.230 -36.868 -76.094  1.00  0.00      N709 C  
ATOM   2923  CZ3 TRP A 885     434.048 -37.588 -77.030  1.00  0.00      N709 C  
ATOM   2924  CZ2 TRP A 885     433.586 -39.715 -75.855  1.00  0.00      N709 C  
ATOM   2925  CH2 TRP A 885     434.212 -38.970 -76.889  1.00  0.00      N709 C  
ATOM   2926  C   TRP A 885     429.603 -35.128 -74.035  1.00  0.00      N709 C  
ATOM   2927  O   TRP A 885     429.033 -35.513 -75.018  1.00  0.00      N709 O  
ATOM   2928  N   THR A 886     428.967 -34.970 -72.898  1.00  0.00      N709 N  
ATOM   2929  CA  THR A 886     427.542 -35.421 -72.736  1.00  0.00      N709 C  
ATOM   2930  CB  THR A 886     427.375 -36.175 -71.447  1.00  0.00      N709 C  
ATOM   2931  OG1 THR A 886     427.996 -35.613 -70.322  1.00  0.00      N709 O  
ATOM   2932  CG2 THR A 886     427.952 -37.604 -71.658  1.00  0.00      N709 C  
ATOM   2933  C   THR A 886     426.386 -34.330 -72.660  1.00  0.00      N709 C  
ATOM   2934  O   THR A 886     425.224 -34.598 -73.035  1.00  0.00      N709 O  
ATOM   2935  N   GLY A 887     426.692 -33.118 -72.137  1.00  0.00      N709 N  
ATOM   2936  CA  GLY A 887     425.765 -31.933 -72.143  1.00  0.00      N709 C  
ATOM   2937  C   GLY A 887     425.701 -31.148 -73.428  1.00  0.00      N709 C  
ATOM   2938  O   GLY A 887     426.524 -31.503 -74.268  1.00  0.00      N709 O  
ATOM   2939  N   THR A 888     424.797 -30.151 -73.694  1.00  0.00      N709 N  
ATOM   2940  CA  THR A 888     424.569 -29.763 -75.062  1.00  0.00      N709 C  
ATOM   2941  CB  THR A 888     423.134 -29.972 -75.555  1.00  0.00      N709 C  
ATOM   2942  OG1 THR A 888     422.127 -30.037 -74.502  1.00  0.00      N709 O  
ATOM   2943  CG2 THR A 888     423.086 -31.358 -76.205  1.00  0.00      N709 C  
ATOM   2944  C   THR A 888     424.863 -28.273 -75.048  1.00  0.00      N709 C  
ATOM   2945  O   THR A 888     424.765 -27.623 -76.132  1.00  0.00      N709 O  
ATOM   2946  N   ASP A 889     425.313 -27.674 -73.890  1.00  0.00      N709 N  
ATOM   2947  CA  ASP A 889     425.567 -26.271 -73.828  1.00  0.00      N709 C  
ATOM   2948  CB  ASP A 889     425.899 -25.852 -72.359  1.00  0.00      N709 C  
ATOM   2949  CG  ASP A 889     424.715 -25.777 -71.390  1.00  0.00      N709 C  
ATOM   2950  OD1 ASP A 889     423.574 -25.487 -71.792  1.00  0.00      N709 O  
ATOM   2951  OD2 ASP A 889     424.981 -26.057 -70.143  1.00  0.00      N709 O  
ATOM   2952  C   ASP A 889     426.591 -25.692 -74.844  1.00  0.00      N709 C  
ATOM   2953  O   ASP A 889     427.455 -26.316 -75.388  1.00  0.00      N709 O  
ATOM   2954  N   ASN A 890     426.547 -24.336 -75.147  1.00  0.00      N709 N  
ATOM   2955  CA  ASN A 890     427.384 -23.656 -76.187  1.00  0.00      N709 C  
ATOM   2956  CB  ASN A 890     426.427 -23.001 -77.357  1.00  0.00      N709 C  
ATOM   2957  CG  ASN A 890     425.572 -21.754 -76.895  1.00  0.00      N709 C  
ATOM   2958  OD1 ASN A 890     424.371 -21.897 -76.669  1.00  0.00      N709 O  
ATOM   2959  ND2 ASN A 890     426.264 -20.630 -76.688  1.00  0.00      N709 N  
ATOM   2960  C   ASN A 890     428.529 -22.679 -75.712  1.00  0.00      N709 C  
ATOM   2961  O   ASN A 890     429.278 -22.075 -76.482  1.00  0.00      N709 O  
ATOM   2962  N   ASN A 891     428.659 -22.498 -74.417  1.00  0.00      N709 N  
ATOM   2963  CA  ASN A 891     429.618 -21.575 -73.767  1.00  0.00      N709 C  
ATOM   2964  CB  ASN A 891     428.941 -20.724 -72.687  1.00  0.00      N709 C  
ATOM   2965  CG  ASN A 891     427.928 -19.743 -73.442  1.00  0.00      N709 C  
ATOM   2966  OD1 ASN A 891     426.711 -19.887 -73.338  1.00  0.00      N709 O  
ATOM   2967  ND2 ASN A 891     428.516 -18.764 -74.095  1.00  0.00      N709 N  
ATOM   2968  C   ASN A 891     430.754 -22.380 -73.151  1.00  0.00      N709 C  
ATOM   2969  O   ASN A 891     430.684 -23.493 -72.625  1.00  0.00      N709 O  
ATOM   2970  N   PHE A 892     431.905 -21.752 -73.141  1.00  0.00      N709 N  
ATOM   2971  CA  PHE A 892     433.241 -22.321 -72.912  1.00  0.00      N709 C  
ATOM   2972  CB  PHE A 892     434.312 -22.014 -74.044  1.00  0.00      N709 C  
ATOM   2973  CG  PHE A 892     434.295 -20.571 -74.534  1.00  0.00      N709 C  
ATOM   2974  CD1 PHE A 892     434.591 -19.549 -73.592  1.00  0.00      N709 C  
ATOM   2975  CE1 PHE A 892     434.685 -18.213 -73.996  1.00  0.00      N709 C  
ATOM   2976  CZ  PHE A 892     434.469 -17.861 -75.336  1.00  0.00      N709 C  
ATOM   2977  CD2 PHE A 892     434.088 -20.226 -75.905  1.00  0.00      N709 C  
ATOM   2978  CE2 PHE A 892     434.129 -18.881 -76.231  1.00  0.00      N709 C  
ATOM   2979  C   PHE A 892     433.846 -22.051 -71.536  1.00  0.00      N709 C  
ATOM   2980  O   PHE A 892     433.558 -21.072 -70.879  1.00  0.00      N709 O  
ATOM   2981  N   SER A 893     434.628 -23.013 -71.041  1.00  0.00      N709 N  
ATOM   2982  CA  SER A 893     435.398 -22.715 -69.766  1.00  0.00      N709 C  
ATOM   2983  CB  SER A 893     435.542 -23.969 -68.909  1.00  0.00      N709 C  
ATOM   2984  OG  SER A 893     436.068 -23.704 -67.642  1.00  0.00      N709 O  
ATOM   2985  C   SER A 893     436.756 -22.125 -69.989  1.00  0.00      N709 C  
ATOM   2986  O   SER A 893     437.315 -21.251 -69.316  1.00  0.00      N709 O  
ATOM   2987  N   ILE A 894     437.375 -22.581 -71.052  1.00  0.00      N709 N  
ATOM   2988  CA  ILE A 894     438.718 -22.140 -71.429  1.00  0.00      N709 C  
ATOM   2989  CB  ILE A 894     439.771 -23.088 -71.085  1.00  0.00      N709 C  
ATOM   2990  CG2 ILE A 894     441.015 -22.433 -71.755  1.00  0.00      N709 C  
ATOM   2991  CG1 ILE A 894     439.895 -23.197 -69.535  1.00  0.00      N709 C  
ATOM   2992  CD1 ILE A 894     441.057 -24.095 -69.152  1.00  0.00      N709 C  
ATOM   2993  C   ILE A 894     438.466 -21.985 -72.880  1.00  0.00      N709 C  
ATOM   2994  O   ILE A 894     438.058 -22.935 -73.542  1.00  0.00      N709 O  
ATOM   2995  N   LYS A 895     438.735 -20.797 -73.521  1.00  0.00      N709 N  
ATOM   2996  CA  LYS A 895     438.967 -20.515 -74.926  1.00  0.00      N709 C  
ATOM   2997  CB  LYS A 895     438.164 -19.352 -75.452  1.00  0.00      N709 C  
ATOM   2998  CG  LYS A 895     438.107 -19.091 -76.989  1.00  0.00      N709 C  
ATOM   2999  CD  LYS A 895     437.440 -17.807 -77.201  1.00  0.00      N709 C  
ATOM   3000  CE  LYS A 895     436.599 -17.640 -78.400  1.00  0.00      N709 C  
ATOM   3001  NZ  LYS A 895     437.349 -17.546 -79.620  1.00  0.00      N709 N  
ATOM   3002  C   LYS A 895     440.468 -20.153 -75.061  1.00  0.00      N709 C  
ATOM   3003  O   LYS A 895     440.996 -19.353 -74.354  1.00  0.00      N709 O  
ATOM   3004  N   GLN A 896     441.252 -20.921 -75.860  1.00  0.00      N709 N  
ATOM   3005  CA  GLN A 896     442.602 -20.537 -76.183  1.00  0.00      N709 C  
ATOM   3006  CB  GLN A 896     443.622 -21.325 -75.293  1.00  0.00      N709 C  
ATOM   3007  CG  GLN A 896     443.614 -22.876 -75.371  1.00  0.00      N709 C  
ATOM   3008  CD  GLN A 896     444.458 -23.381 -74.195  1.00  0.00      N709 C  
ATOM   3009  OE1 GLN A 896     443.919 -23.910 -73.262  1.00  0.00      N709 O  
ATOM   3010  NE2 GLN A 896     445.773 -23.195 -74.176  1.00  0.00      N709 N  
ATOM   3011  C   GLN A 896     443.079 -20.609 -77.606  1.00  0.00      N709 C  
ATOM   3012  O   GLN A 896     443.000 -21.613 -78.342  1.00  0.00      N709 O  
ATOM   3013  N   ASP A 897     443.768 -19.598 -78.234  1.00  0.00      N709 N  
ATOM   3014  CA  ASP A 897     444.356 -19.825 -79.603  1.00  0.00      N709 C  
ATOM   3015  CB  ASP A 897     444.777 -18.428 -80.262  1.00  0.00      N709 C  
ATOM   3016  CG  ASP A 897     443.549 -17.540 -80.349  1.00  0.00      N709 C  
ATOM   3017  OD1 ASP A 897     443.717 -16.263 -80.640  1.00  0.00      N709 O  
ATOM   3018  OD2 ASP A 897     442.438 -18.143 -80.479  1.00  0.00      N709 O  
ATOM   3019  C   ASP A 897     445.615 -20.726 -79.504  1.00  0.00      N709 C  
ATOM   3020  O   ASP A 897     446.339 -20.852 -78.535  1.00  0.00      N709 O  
ATOM   3021  N   ILE A 898     445.981 -21.300 -80.667  1.00  0.00      N709 N  
ATOM   3022  CA  ILE A 898     447.080 -22.297 -80.810  1.00  0.00      N709 C  
ATOM   3023  CB  ILE A 898     446.549 -23.721 -81.050  1.00  0.00      N709 C  
ATOM   3024  CG2 ILE A 898     447.751 -24.672 -81.289  1.00  0.00      N709 C  
ATOM   3025  CG1 ILE A 898     445.579 -24.242 -79.853  1.00  0.00      N709 C  
ATOM   3026  CD1 ILE A 898     446.277 -24.282 -78.521  1.00  0.00      N709 C  
ATOM   3027  C   ILE A 898     448.010 -21.794 -81.952  1.00  0.00      N709 C  
ATOM   3028  O   ILE A 898     449.244 -21.614 -81.807  1.00  0.00      N709 O  
ATOM   3029  N   VAL A 899     447.264 -21.526 -83.081  1.00  0.00      N709 N  
ATOM   3030  CA  VAL A 899     447.697 -20.875 -84.323  1.00  0.00      N709 C  
ATOM   3031  CB  VAL A 899     447.620 -21.868 -85.556  1.00  0.00      N709 C  
ATOM   3032  CG1 VAL A 899     448.247 -21.187 -86.812  1.00  0.00      N709 C  
ATOM   3033  CG2 VAL A 899     448.496 -23.097 -85.251  1.00  0.00      N709 C  
ATOM   3034  C   VAL A 899     446.900 -19.637 -84.662  1.00  0.00      N709 C  
ATOM   3035  O   VAL A 899     445.670 -19.680 -84.687  1.00  0.00      N709 O  
ATOM   3036  N   GLY A 900     447.548 -18.539 -84.940  1.00  0.00      N709 N  
ATOM   3037  CA  GLY A 900     447.003 -17.205 -85.125  1.00  0.00      N709 C  
ATOM   3038  C   GLY A 900     446.151 -17.111 -86.390  1.00  0.00      N709 C  
ATOM   3039  O   GLY A 900     446.265 -17.880 -87.302  1.00  0.00      N709 O  
ATOM   3040  N   ILE A 901     445.378 -16.065 -86.476  1.00  0.00      N709 N  
ATOM   3041  CA  ILE A 901     444.427 -15.794 -87.594  1.00  0.00      N709 C  
ATOM   3042  CB  ILE A 901     443.422 -14.767 -87.206  1.00  0.00      N709 C  
ATOM   3043  CG2 ILE A 901     444.088 -13.412 -87.070  1.00  0.00      N709 C  
ATOM   3044  CG1 ILE A 901     442.161 -14.540 -88.126  1.00  0.00      N709 C  
ATOM   3045  CD1 ILE A 901     441.109 -15.732 -88.106  1.00  0.00      N709 C  
ATOM   3046  C   ILE A 901     445.124 -15.410 -88.850  1.00  0.00      N709 C  
ATOM   3047  O   ILE A 901     444.489 -15.509 -89.865  1.00  0.00      N709 O  
ATOM   3048  N   ASN A 902     446.401 -15.026 -88.880  1.00  0.00      N709 N  
ATOM   3049  CA  ASN A 902     447.044 -14.813 -90.167  1.00  0.00      N709 C  
ATOM   3050  CB  ASN A 902     448.314 -13.924 -90.117  1.00  0.00      N709 C  
ATOM   3051  CG  ASN A 902     447.897 -12.513 -89.762  1.00  0.00      N709 C  
ATOM   3052  OD1 ASN A 902     446.947 -11.938 -90.234  1.00  0.00      N709 O  
ATOM   3053  ND2 ASN A 902     448.816 -11.788 -89.099  1.00  0.00      N709 N  
ATOM   3054  C   ASN A 902     447.481 -16.087 -90.885  1.00  0.00      N709 C  
ATOM   3055  O   ASN A 902     447.578 -16.034 -92.121  1.00  0.00      N709 O  
ATOM   3056  N   GLU A 903     447.539 -17.210 -90.127  1.00  0.00      N709 N  
ATOM   3057  CA  GLU A 903     448.230 -18.401 -90.525  1.00  0.00      N709 C  
ATOM   3058  CB  GLU A 903     449.206 -18.959 -89.467  1.00  0.00      N709 C  
ATOM   3059  CG  GLU A 903     449.767 -20.359 -89.496  1.00  0.00      N709 C  
ATOM   3060  CD  GLU A 903     450.915 -20.471 -90.438  1.00  0.00      N709 C  
ATOM   3061  OE1 GLU A 903     452.042 -20.798 -90.114  1.00  0.00      N709 O  
ATOM   3062  OE2 GLU A 903     450.567 -20.261 -91.635  1.00  0.00      N709 O  
ATOM   3063  C   GLU A 903     447.153 -19.480 -90.884  1.00  0.00      N709 C  
ATOM   3064  O   GLU A 903     446.018 -19.487 -90.532  1.00  0.00      N709 O  
ATOM   3065  N   TRP A 904     447.482 -20.439 -91.673  1.00  0.00      N709 N  
ATOM   3066  CA  TRP A 904     446.463 -21.375 -92.274  1.00  0.00      N709 C  
ATOM   3067  CB  TRP A 904     446.729 -21.653 -93.790  1.00  0.00      N709 C  
ATOM   3068  CG  TRP A 904     445.603 -22.383 -94.553  1.00  0.00      N709 C  
ATOM   3069  CD1 TRP A 904     444.499 -21.778 -95.081  1.00  0.00      N709 C  
ATOM   3070  NE1 TRP A 904     443.703 -22.715 -95.646  1.00  0.00      N709 N  
ATOM   3071  CE2 TRP A 904     444.233 -23.954 -95.518  1.00  0.00      N709 C  
ATOM   3072  CD2 TRP A 904     445.514 -23.793 -94.759  1.00  0.00      N709 C  
ATOM   3073  CE3 TRP A 904     446.264 -24.898 -94.427  1.00  0.00      N709 C  
ATOM   3074  CZ3 TRP A 904     445.782 -26.086 -94.886  1.00  0.00      N709 C  
ATOM   3075  CZ2 TRP A 904     443.923 -25.144 -96.128  1.00  0.00      N709 C  
ATOM   3076  CH2 TRP A 904     444.726 -26.214 -95.765  1.00  0.00      N709 C  
ATOM   3077  C   TRP A 904     446.622 -22.631 -91.515  1.00  0.00      N709 C  
ATOM   3078  O   TRP A 904     447.732 -23.057 -91.244  1.00  0.00      N709 O  
ATOM   3079  N   SER A 905     445.484 -23.327 -91.084  1.00  0.00      N709 N  
ATOM   3080  CA  SER A 905     445.697 -24.489 -90.227  1.00  0.00      N709 C  
ATOM   3081  CB  SER A 905     444.697 -24.588 -89.095  1.00  0.00      N709 C  
ATOM   3082  OG  SER A 905     445.060 -25.619 -88.215  1.00  0.00      N709 O  
ATOM   3083  C   SER A 905     445.542 -25.746 -91.028  1.00  0.00      N709 C  
ATOM   3084  O   SER A 905     444.457 -26.015 -91.626  1.00  0.00      N709 O  
ATOM   3085  N   GLY A 906     446.609 -26.525 -91.082  1.00  0.00      N709 N  
ATOM   3086  CA  GLY A 906     446.626 -27.829 -91.575  1.00  0.00      N709 C  
ATOM   3087  C   GLY A 906     445.850 -28.830 -90.832  1.00  0.00      N709 C  
ATOM   3088  O   GLY A 906     445.053 -28.512 -89.983  1.00  0.00      N709 O  
ATOM   3089  N   TYR A 907     446.096 -30.137 -91.099  1.00  0.00      N709 N  
ATOM   3090  CA  TYR A 907     445.625 -31.283 -90.282  1.00  0.00      N709 C  
ATOM   3091  CB  TYR A 907     445.896 -32.643 -90.844  1.00  0.00      N709 C  
ATOM   3092  CG  TYR A 907     445.342 -32.866 -92.201  1.00  0.00      N709 C  
ATOM   3093  CD1 TYR A 907     446.254 -33.364 -93.188  1.00  0.00      N709 C  
ATOM   3094  CE1 TYR A 907     445.789 -33.381 -94.504  1.00  0.00      N709 C  
ATOM   3095  CZ  TYR A 907     444.471 -33.178 -94.881  1.00  0.00      N709 C  
ATOM   3096  OH  TYR A 907     443.891 -33.437 -96.187  1.00  0.00      N709 O  
ATOM   3097  CD2 TYR A 907     444.002 -32.689 -92.538  1.00  0.00      N709 C  
ATOM   3098  CE2 TYR A 907     443.579 -32.869 -93.904  1.00  0.00      N709 C  
ATOM   3099  C   TYR A 907     446.030 -31.239 -88.775  1.00  0.00      N709 C  
ATOM   3100  O   TYR A 907     446.817 -30.401 -88.340  1.00  0.00      N709 O  
ATOM   3101  N   SER A 908     445.365 -32.047 -87.919  1.00  0.00      N709 N  
ATOM   3102  CA  SER A 908     445.510 -31.916 -86.506  1.00  0.00      N709 C  
ATOM   3103  CB  SER A 908     444.541 -30.797 -85.900  1.00  0.00      N709 C  
ATOM   3104  OG  SER A 908     443.197 -30.935 -86.437  1.00  0.00      N709 O  
ATOM   3105  C   SER A 908     445.305 -33.291 -85.906  1.00  0.00      N709 C  
ATOM   3106  O   SER A 908     444.675 -34.106 -86.540  1.00  0.00      N709 O  
ATOM   3107  N   GLY A 909     445.931 -33.695 -84.767  1.00  0.00      N709 N  
ATOM   3108  CA  GLY A 909     445.896 -35.086 -84.346  1.00  0.00      N709 C  
ATOM   3109  C   GLY A 909     446.472 -35.341 -82.985  1.00  0.00      N709 C  
ATOM   3110  O   GLY A 909     447.328 -34.657 -82.480  1.00  0.00      N709 O  
ATOM   3111  N   SER A 910     446.005 -36.407 -82.383  1.00  0.00      N709 N  
ATOM   3112  CA  SER A 910     446.267 -36.749 -80.990  1.00  0.00      N709 C  
ATOM   3113  CB  SER A 910     445.007 -37.259 -80.276  1.00  0.00      N709 C  
ATOM   3114  OG  SER A 910     444.122 -36.204 -79.924  1.00  0.00      N709 O  
ATOM   3115  C   SER A 910     447.195 -37.863 -80.822  1.00  0.00      N709 C  
ATOM   3116  O   SER A 910     447.041 -38.895 -81.482  1.00  0.00      N709 O  
ATOM   3117  N   PHE A 911     448.203 -37.653 -79.981  1.00  0.00      N709 N  
ATOM   3118  CA  PHE A 911     449.113 -38.644 -79.535  1.00  0.00      N709 C  
ATOM   3119  CB  PHE A 911     450.397 -38.547 -80.358  1.00  0.00      N709 C  
ATOM   3120  CG  PHE A 911     451.307 -37.373 -80.032  1.00  0.00      N709 C  
ATOM   3121  CD1 PHE A 911     450.982 -36.115 -80.488  1.00  0.00      N709 C  
ATOM   3122  CE1 PHE A 911     451.847 -35.025 -80.241  1.00  0.00      N709 C  
ATOM   3123  CZ  PHE A 911     453.075 -35.251 -79.627  1.00  0.00      N709 C  
ATOM   3124  CD2 PHE A 911     452.430 -37.554 -79.267  1.00  0.00      N709 C  
ATOM   3125  CE2 PHE A 911     453.342 -36.492 -79.076  1.00  0.00      N709 C  
ATOM   3126  C   PHE A 911     449.353 -38.539 -78.039  1.00  0.00      N709 C  
ATOM   3127  O   PHE A 911     448.985 -37.549 -77.465  1.00  0.00      N709 O  
ATOM   3128  N   VAL A 912     449.950 -39.567 -77.401  1.00  0.00      N709 N  
ATOM   3129  CA  VAL A 912     450.355 -39.505 -75.962  1.00  0.00      N709 C  
ATOM   3130  CB  VAL A 912     449.760 -40.566 -74.967  1.00  0.00      N709 C  
ATOM   3131  CG1 VAL A 912     448.201 -40.450 -75.036  1.00  0.00      N709 C  
ATOM   3132  CG2 VAL A 912     450.156 -41.947 -75.488  1.00  0.00      N709 C  
ATOM   3133  C   VAL A 912     451.854 -39.597 -75.915  1.00  0.00      N709 C  
ATOM   3134  O   VAL A 912     452.568 -40.106 -76.795  1.00  0.00      N709 O  
ATOM   3135  N   GLN A 913     452.380 -39.020 -74.841  1.00  0.00      N709 N  
ATOM   3136  CA  GLN A 913     453.803 -39.189 -74.389  1.00  0.00      N709 C  
ATOM   3137  CB  GLN A 913     454.414 -37.918 -73.863  1.00  0.00      N709 C  
ATOM   3138  CG  GLN A 913     453.992 -36.649 -74.651  1.00  0.00      N709 C  
ATOM   3139  CD  GLN A 913     455.117 -35.646 -74.370  1.00  0.00      N709 C  
ATOM   3140  OE1 GLN A 913     455.167 -34.910 -73.339  1.00  0.00      N709 O  
ATOM   3141  NE2 GLN A 913     456.200 -35.713 -75.173  1.00  0.00      N709 N  
ATOM   3142  C   GLN A 913     453.763 -40.303 -73.315  1.00  0.00      N709 C  
ATOM   3143  O   GLN A 913     452.740 -40.320 -72.589  1.00  0.00      N709 O  
ATOM   3144  N   HIS A 914     454.813 -41.144 -73.182  1.00  0.00      N709 N  
ATOM   3145  CA  HIS A 914     454.737 -42.268 -72.329  1.00  0.00      N709 C  
ATOM   3146  CB  HIS A 914     455.618 -43.421 -72.943  1.00  0.00      N709 C  
ATOM   3147  ND1 HIS A 914     454.264 -44.951 -74.362  1.00  0.00      N709 N  
ATOM   3148  CG  HIS A 914     455.042 -43.780 -74.311  1.00  0.00      N709 C  
ATOM   3149  CE1 HIS A 914     454.035 -45.101 -75.655  1.00  0.00      N709 C  
ATOM   3150  NE2 HIS A 914     454.589 -44.111 -76.430  1.00  0.00      N709 N  
ATOM   3151  CD2 HIS A 914     455.319 -43.298 -75.570  1.00  0.00      N709 C  
ATOM   3152  C   HIS A 914     455.386 -41.978 -71.021  1.00  0.00      N709 C  
ATOM   3153  O   HIS A 914     456.522 -41.530 -71.047  1.00  0.00      N709 O  
ATOM   3154  N   PRO A 915     454.817 -42.218 -69.810  1.00  0.00      N709 N  
ATOM   3155  CD  PRO A 915     453.530 -42.857 -69.733  1.00  0.00      N709 C  
ATOM   3156  CA  PRO A 915     455.402 -41.885 -68.504  1.00  0.00      N709 C  
ATOM   3157  CB  PRO A 915     454.212 -42.117 -67.600  1.00  0.00      N709 C  
ATOM   3158  CG  PRO A 915     453.268 -43.133 -68.198  1.00  0.00      N709 C  
ATOM   3159  C   PRO A 915     456.568 -42.855 -68.165  1.00  0.00      N709 C  
ATOM   3160  O   PRO A 915     457.499 -42.392 -67.472  1.00  0.00      N709 O  
ATOM   3161  N   GLU A 916     456.634 -44.111 -68.673  1.00  0.00      N709 N  
ATOM   3162  CA  GLU A 916     457.598 -45.255 -68.479  1.00  0.00      N709 C  
ATOM   3163  CB  GLU A 916     457.791 -46.063 -69.814  1.00  0.00      N709 C  
ATOM   3164  CG  GLU A 916     456.584 -46.813 -70.323  1.00  0.00      N709 C  
ATOM   3165  CD  GLU A 916     456.322 -48.097 -69.569  1.00  0.00      N709 C  
ATOM   3166  OE1 GLU A 916     455.989 -48.029 -68.363  1.00  0.00      N709 O  
ATOM   3167  OE2 GLU A 916     456.363 -49.153 -70.188  1.00  0.00      N709 O  
ATOM   3168  C   GLU A 916     459.095 -45.047 -67.924  1.00  0.00      N709 C  
ATOM   3169  O   GLU A 916     459.414 -45.434 -66.811  1.00  0.00      N709 O  
ATOM   3170  N   LEU A 917     459.988 -44.400 -68.739  1.00  0.00      N709 N  
ATOM   3171  CA  LEU A 917     461.417 -44.119 -68.417  1.00  0.00      N709 C  
ATOM   3172  CB  LEU A 917     462.262 -44.261 -69.719  1.00  0.00      N709 C  
ATOM   3173  CG  LEU A 917     462.110 -45.559 -70.496  1.00  0.00      N709 C  
ATOM   3174  CD1 LEU A 917     463.176 -45.726 -71.562  1.00  0.00      N709 C  
ATOM   3175  CD2 LEU A 917     462.185 -46.817 -69.554  1.00  0.00      N709 C  
ATOM   3176  C   LEU A 917     461.554 -42.717 -67.787  1.00  0.00      N709 C  
ATOM   3177  O   LEU A 917     462.673 -42.308 -67.548  1.00  0.00      N709 O  
ATOM   3178  N   THR A 918     460.449 -41.944 -67.545  1.00  0.00      N709 N  
ATOM   3179  CA  THR A 918     460.604 -40.584 -67.025  1.00  0.00      N709 C  
ATOM   3180  CB  THR A 918     459.768 -39.539 -67.781  1.00  0.00      N709 C  
ATOM   3181  OG1 THR A 918     460.068 -39.723 -69.155  1.00  0.00      N709 O  
ATOM   3182  CG2 THR A 918     460.229 -38.139 -67.445  1.00  0.00      N709 C  
ATOM   3183  C   THR A 918     460.175 -40.596 -65.632  1.00  0.00      N709 C  
ATOM   3184  O   THR A 918     460.615 -39.787 -64.796  1.00  0.00      N709 O  
ATOM   3185  N   GLY A 919     459.329 -41.576 -65.268  1.00  0.00      N709 N  
ATOM   3186  CA  GLY A 919     459.021 -41.867 -63.898  1.00  0.00      N709 C  
ATOM   3187  C   GLY A 919     457.876 -41.062 -63.397  1.00  0.00      N709 C  
ATOM   3188  O   GLY A 919     457.795 -40.657 -62.273  1.00  0.00      N709 O  
ATOM   3189  N   LEU A 920     457.007 -40.626 -64.270  1.00  0.00      N709 N  
ATOM   3190  CA  LEU A 920     455.900 -39.724 -64.019  1.00  0.00      N709 C  
ATOM   3191  CB  LEU A 920     455.641 -38.777 -65.251  1.00  0.00      N709 C  
ATOM   3192  CG  LEU A 920     456.844 -37.989 -65.777  1.00  0.00      N709 C  
ATOM   3193  CD1 LEU A 920     456.454 -37.318 -67.175  1.00  0.00      N709 C  
ATOM   3194  CD2 LEU A 920     457.449 -36.974 -64.745  1.00  0.00      N709 C  
ATOM   3195  C   LEU A 920     454.679 -40.517 -63.607  1.00  0.00      N709 C  
ATOM   3196  O   LEU A 920     454.630 -41.716 -63.865  1.00  0.00      N709 O  
ATOM   3197  N   ASP A 921     453.650 -39.838 -63.078  1.00  0.00      N709 N  
ATOM   3198  CA  ASP A 921     452.552 -40.601 -62.419  1.00  0.00      N709 C  
ATOM   3199  CB  ASP A 921     452.257 -39.785 -61.101  1.00  0.00      N709 C  
ATOM   3200  CG  ASP A 921     452.001 -38.257 -61.347  1.00  0.00      N709 C  
ATOM   3201  OD1 ASP A 921     450.980 -37.836 -60.737  1.00  0.00      N709 O  
ATOM   3202  OD2 ASP A 921     452.778 -37.538 -62.027  1.00  0.00      N709 O  
ATOM   3203  C   ASP A 921     451.284 -40.679 -63.301  1.00  0.00      N709 C  
ATOM   3204  O   ASP A 921     450.276 -41.321 -62.940  1.00  0.00      N709 O  
ATOM   3205  N   CYS A 922     451.400 -40.108 -64.529  1.00  0.00      N709 N  
ATOM   3206  CA  CYS A 922     450.303 -40.087 -65.430  1.00  0.00      N709 C  
ATOM   3207  CB  CYS A 922     449.178 -38.983 -65.118  1.00  0.00      N709 C  
ATOM   3208  SG  CYS A 922     449.485 -37.156 -64.945  1.00  0.00      N709 S  
ATOM   3209  C   CYS A 922     450.776 -39.951 -66.821  1.00  0.00      N709 C  
ATOM   3210  O   CYS A 922     451.740 -39.309 -67.182  1.00  0.00      N709 O  
ATOM   3211  N   ILE A 923     450.064 -40.660 -67.671  1.00  0.00      N709 N  
ATOM   3212  CA  ILE A 923     450.281 -40.512 -69.084  1.00  0.00      N709 C  
ATOM   3213  CB  ILE A 923     449.461 -41.634 -69.827  1.00  0.00      N709 C  
ATOM   3214  CG2 ILE A 923     449.870 -41.498 -71.354  1.00  0.00      N709 C  
ATOM   3215  CG1 ILE A 923     449.890 -43.053 -69.323  1.00  0.00      N709 C  
ATOM   3216  CD1 ILE A 923     448.918 -44.122 -70.029  1.00  0.00      N709 C  
ATOM   3217  C   ILE A 923     449.922 -39.174 -69.628  1.00  0.00      N709 C  
ATOM   3218  O   ILE A 923     448.899 -38.660 -69.218  1.00  0.00      N709 O  
ATOM   3219  N   ARG A 924     450.832 -38.672 -70.505  1.00  0.00      N709 N  
ATOM   3220  CA  ARG A 924     450.802 -37.278 -70.822  1.00  0.00      N709 C  
ATOM   3221  CB  ARG A 924     452.288 -36.813 -70.968  1.00  0.00      N709 C  
ATOM   3222  CG  ARG A 924     452.580 -35.325 -71.180  1.00  0.00      N709 C  
ATOM   3223  CD  ARG A 924     451.849 -34.354 -70.270  1.00  0.00      N709 C  
ATOM   3224  NE  ARG A 924     452.160 -34.561 -68.868  1.00  0.00      N709 N  
ATOM   3225  CZ  ARG A 924     451.896 -33.750 -67.836  1.00  0.00      N709 C  
ATOM   3226  NH1 ARG A 924     451.368 -32.561 -67.976  1.00  0.00      N709 N  
ATOM   3227  NH2 ARG A 924     452.091 -34.342 -66.590  1.00  0.00      N709 N  
ATOM   3228  C   ARG A 924     450.100 -37.070 -72.206  1.00  0.00      N709 C  
ATOM   3229  O   ARG A 924     450.741 -37.501 -73.170  1.00  0.00      N709 O  
ATOM   3230  N   PRO A 925     448.975 -36.326 -72.396  1.00  0.00      N709 N  
ATOM   3231  CD  PRO A 925     448.128 -35.852 -71.272  1.00  0.00      N709 C  
ATOM   3232  CA  PRO A 925     448.331 -36.207 -73.704  1.00  0.00      N709 C  
ATOM   3233  CB  PRO A 925     446.852 -35.907 -73.277  1.00  0.00      N709 C  
ATOM   3234  CG  PRO A 925     446.874 -35.306 -71.893  1.00  0.00      N709 C  
ATOM   3235  C   PRO A 925     448.902 -35.111 -74.504  1.00  0.00      N709 C  
ATOM   3236  O   PRO A 925     449.498 -34.120 -74.011  1.00  0.00      N709 O  
ATOM   3237  N   CYS A 926     448.738 -35.203 -75.854  1.00  0.00      N709 N  
ATOM   3238  CA  CYS A 926     449.440 -34.275 -76.708  1.00  0.00      N709 C  
ATOM   3239  CB  CYS A 926     450.934 -34.639 -76.692  1.00  0.00      N709 C  
ATOM   3240  SG  CYS A 926     452.018 -33.357 -77.301  1.00  0.00      N709 S  
ATOM   3241  C   CYS A 926     448.907 -34.261 -78.137  1.00  0.00      N709 C  
ATOM   3242  O   CYS A 926     448.285 -35.227 -78.568  1.00  0.00      N709 O  
ATOM   3243  N   PHE A 927     448.948 -33.062 -78.864  1.00  0.00      N709 N  
ATOM   3244  CA  PHE A 927     448.440 -32.897 -80.173  1.00  0.00      N709 C  
ATOM   3245  CB  PHE A 927     446.983 -32.301 -80.174  1.00  0.00      N709 C  
ATOM   3246  CG  PHE A 927     446.902 -30.794 -79.838  1.00  0.00      N709 C  
ATOM   3247  CD1 PHE A 927     447.041 -30.325 -78.537  1.00  0.00      N709 C  
ATOM   3248  CE1 PHE A 927     446.702 -29.047 -78.228  1.00  0.00      N709 C  
ATOM   3249  CZ  PHE A 927     446.313 -28.148 -79.191  1.00  0.00      N709 C  
ATOM   3250  CD2 PHE A 927     446.466 -29.857 -80.844  1.00  0.00      N709 C  
ATOM   3251  CE2 PHE A 927     446.229 -28.564 -80.527  1.00  0.00      N709 C  
ATOM   3252  C   PHE A 927     449.436 -32.124 -80.929  1.00  0.00      N709 C  
ATOM   3253  O   PHE A 927     450.124 -31.272 -80.395  1.00  0.00      N709 O  
ATOM   3254  N   TRP A 928     449.463 -32.476 -82.234  1.00  0.00      N709 N  
ATOM   3255  CA  TRP A 928     450.254 -31.935 -83.314  1.00  0.00      N709 C  
ATOM   3256  CB  TRP A 928     451.021 -33.115 -84.047  1.00  0.00      N709 C  
ATOM   3257  CG  TRP A 928     450.153 -34.243 -84.636  1.00  0.00      N709 C  
ATOM   3258  CD1 TRP A 928     449.916 -35.509 -84.145  1.00  0.00      N709 C  
ATOM   3259  NE1 TRP A 928     449.195 -36.209 -85.163  1.00  0.00      N709 N  
ATOM   3260  CE2 TRP A 928     448.944 -35.384 -86.213  1.00  0.00      N709 C  
ATOM   3261  CD2 TRP A 928     449.553 -34.108 -85.909  1.00  0.00      N709 C  
ATOM   3262  CE3 TRP A 928     449.480 -33.101 -86.842  1.00  0.00      N709 C  
ATOM   3263  CZ3 TRP A 928     448.719 -33.250 -87.967  1.00  0.00      N709 C  
ATOM   3264  CZ2 TRP A 928     448.171 -35.542 -87.386  1.00  0.00      N709 C  
ATOM   3265  CH2 TRP A 928     448.152 -34.485 -88.243  1.00  0.00      N709 C  
ATOM   3266  C   TRP A 928     449.308 -31.134 -84.235  1.00  0.00      N709 C  
ATOM   3267  O   TRP A 928     448.232 -31.548 -84.517  1.00  0.00      N709 O  
ATOM   3268  N   VAL A 929     449.730 -29.951 -84.783  1.00  0.00      N709 N  
ATOM   3269  CA  VAL A 929     449.002 -29.230 -85.764  1.00  0.00      N709 C  
ATOM   3270  CB  VAL A 929     448.602 -27.853 -85.234  1.00  0.00      N709 C  
ATOM   3271  CG1 VAL A 929     447.894 -27.023 -86.321  1.00  0.00      N709 C  
ATOM   3272  CG2 VAL A 929     447.735 -28.104 -83.952  1.00  0.00      N709 C  
ATOM   3273  C   VAL A 929     449.964 -29.115 -86.921  1.00  0.00      N709 C  
ATOM   3274  O   VAL A 929     451.181 -28.948 -86.773  1.00  0.00      N709 O  
ATOM   3275  N   GLU A 930     449.449 -29.443 -88.131  1.00  0.00      N709 N  
ATOM   3276  CA  GLU A 930     450.185 -29.231 -89.396  1.00  0.00      N709 C  
ATOM   3277  CB  GLU A 930     449.882 -30.338 -90.431  1.00  0.00      N709 C  
ATOM   3278  CG  GLU A 930     450.032 -29.887 -91.918  1.00  0.00      N709 C  
ATOM   3279  CD  GLU A 930     449.334 -30.890 -92.838  1.00  0.00      N709 C  
ATOM   3280  OE1 GLU A 930     448.239 -30.564 -93.386  1.00  0.00      N709 O  
ATOM   3281  OE2 GLU A 930     449.834 -32.073 -93.029  1.00  0.00      N709 O  
ATOM   3282  C   GLU A 930     450.229 -27.767 -89.774  1.00  0.00      N709 C  
ATOM   3283  O   GLU A 930     449.248 -27.016 -89.587  1.00  0.00      N709 O  
ATOM   3284  N   LEU A 931     451.378 -27.334 -90.443  1.00  0.00      N709 N  
ATOM   3285  CA  LEU A 931     451.446 -26.003 -90.925  1.00  0.00      N709 C  
ATOM   3286  CB  LEU A 931     452.464 -25.104 -90.109  1.00  0.00      N709 C  
ATOM   3287  CG  LEU A 931     452.258 -24.841 -88.565  1.00  0.00      N709 C  
ATOM   3288  CD1 LEU A 931     453.456 -24.115 -88.035  1.00  0.00      N709 C  
ATOM   3289  CD2 LEU A 931     451.014 -24.029 -88.392  1.00  0.00      N709 C  
ATOM   3290  C   LEU A 931     451.868 -26.116 -92.411  1.00  0.00      N709 C  
ATOM   3291  O   LEU A 931     452.266 -27.268 -92.882  1.00  0.00      N709 O  
ATOM   3292  N   ILE A 932     451.884 -24.969 -93.150  1.00  0.00      N709 N  
ATOM   3293  CA  ILE A 932     452.292 -24.953 -94.505  1.00  0.00      N709 C  
ATOM   3294  CB  ILE A 932     451.110 -25.167 -95.487  1.00  0.00      N709 C  
ATOM   3295  CG2 ILE A 932     450.137 -23.917 -95.548  1.00  0.00      N709 C  
ATOM   3296  CG1 ILE A 932     451.607 -25.686 -96.882  1.00  0.00      N709 C  
ATOM   3297  CD1 ILE A 932     452.131 -27.063 -97.074  1.00  0.00      N709 C  
ATOM   3298  C   ILE A 932     453.030 -23.561 -94.815  1.00  0.00      N709 C  
ATOM   3299  O   ILE A 932     452.639 -22.500 -94.389  1.00  0.00      N709 O  
ATOM   3300  N   ARG A 933     454.084 -23.694 -95.595  1.00  0.00      N709 N  
ATOM   3301  CA  ARG A 933     454.961 -22.582 -95.934  1.00  0.00      N709 C  
ATOM   3302  CB  ARG A 933     456.454 -22.808 -95.310  1.00  0.00      N709 C  
ATOM   3303  CG  ARG A 933     456.629 -22.761 -93.791  1.00  0.00      N709 C  
ATOM   3304  CD  ARG A 933     456.676 -21.315 -93.244  1.00  0.00      N709 C  
ATOM   3305  NE  ARG A 933     455.354 -20.589 -93.357  1.00  0.00      N709 N  
ATOM   3306  CZ  ARG A 933     454.425 -20.617 -92.415  1.00  0.00      N709 C  
ATOM   3307  NH1 ARG A 933     454.300 -21.491 -91.443  1.00  0.00      N709 N  
ATOM   3308  NH2 ARG A 933     453.418 -19.752 -92.514  1.00  0.00      N709 N  
ATOM   3309  C   ARG A 933     455.115 -22.430 -97.472  1.00  0.00      N709 C  
ATOM   3310  O   ARG A 933     454.869 -23.411 -98.149  1.00  0.00      N709 O  
ATOM   3311  N   GLY A 934     455.377 -21.259 -97.990  1.00  0.00      N709 N  
ATOM   3312  CA  GLY A 934     455.552 -21.009 -99.434  1.00  0.00      N709 C  
ATOM   3313  C   GLY A 934     454.262 -21.004-100.291  1.00  0.00      N709 C  
ATOM   3314  O   GLY A 934     453.102 -21.084 -99.820  1.00  0.00      N709 O  
ATOM   3315  N   ARG A 935     454.298 -20.878-101.631  1.00  0.00      N709 N  
ATOM   3316  CA  ARG A 935     453.154 -20.570-102.487  1.00  0.00      N709 C  
ATOM   3317  CB  ARG A 935     453.591 -20.255-103.913  1.00  0.00      N709 C  
ATOM   3318  CG  ARG A 935     454.330 -18.895-104.231  1.00  0.00      N709 C  
ATOM   3319  CD  ARG A 935     453.390 -17.698-104.299  1.00  0.00      N709 C  
ATOM   3320  NE  ARG A 935     452.694 -17.777-105.602  1.00  0.00      N709 N  
ATOM   3321  CZ  ARG A 935     452.130 -16.756-106.238  1.00  0.00      N709 C  
ATOM   3322  NH1 ARG A 935     451.933 -15.520-105.822  1.00  0.00      N709 N  
ATOM   3323  NH2 ARG A 935     451.661 -17.025-107.447  1.00  0.00      N709 N  
ATOM   3324  C   ARG A 935     452.078 -21.668-102.556  1.00  0.00      N709 C  
ATOM   3325  O   ARG A 935     452.355 -22.863-102.321  1.00  0.00      N709 O  
ATOM   3326  N   PRO A 936     450.816 -21.310-102.843  1.00  0.00      N709 N  
ATOM   3327  CD  PRO A 936     449.756 -22.319-103.191  1.00  0.00      N709 C  
ATOM   3328  CA  PRO A 936     450.320 -19.921-103.103  1.00  0.00      N709 C  
ATOM   3329  CB  PRO A 936     448.968 -20.145-103.869  1.00  0.00      N709 C  
ATOM   3330  CG  PRO A 936     448.475 -21.506-103.279  1.00  0.00      N709 C  
ATOM   3331  C   PRO A 936     450.054 -19.170-101.774  1.00  0.00      N709 C  
ATOM   3332  O   PRO A 936     449.832 -17.990-101.846  1.00  0.00      N709 O  
ATOM   3333  N   LYS A 937     450.152 -19.787-100.654  1.00  0.00      N709 N  
ATOM   3334  CA  LYS A 937     449.944 -19.160 -99.358  1.00  0.00      N709 C  
ATOM   3335  CB  LYS A 937     449.945 -20.249 -98.248  1.00  0.00      N709 C  
ATOM   3336  CG  LYS A 937     448.782 -21.229 -98.345  1.00  0.00      N709 C  
ATOM   3337  CD  LYS A 937     447.334 -20.672 -98.602  1.00  0.00      N709 C  
ATOM   3338  CE  LYS A 937     446.226 -21.720 -98.328  1.00  0.00      N709 C  
ATOM   3339  NZ  LYS A 937     444.846 -21.210 -98.640  1.00  0.00      N709 N  
ATOM   3340  C   LYS A 937     450.862 -18.031 -98.980  1.00  0.00      N709 C  
ATOM   3341  O   LYS A 937     450.333 -16.959 -98.630  1.00  0.00      N709 O  
ATOM   3342  N   GLU A 938     452.201 -18.251 -99.211  1.00  0.00      N709 N  
ATOM   3343  CA  GLU A 938     453.148 -17.261 -98.944  1.00  0.00      N709 C  
ATOM   3344  CB  GLU A 938     454.122 -17.678 -97.791  1.00  0.00      N709 C  
ATOM   3345  CG  GLU A 938     453.366 -17.858 -96.468  1.00  0.00      N709 C  
ATOM   3346  CD  GLU A 938     454.388 -18.197 -95.415  1.00  0.00      N709 C  
ATOM   3347  OE1 GLU A 938     455.213 -19.134 -95.481  1.00  0.00      N709 O  
ATOM   3348  OE2 GLU A 938     454.325 -17.508 -94.405  1.00  0.00      N709 O  
ATOM   3349  C   GLU A 938     453.898 -16.875-100.177  1.00  0.00      N709 C  
ATOM   3350  O   GLU A 938     453.780 -17.399-101.269  1.00  0.00      N709 O  
ATOM   3351  N   ASN A 939     454.720 -15.870-100.034  1.00  0.00      N709 N  
ATOM   3352  CA  ASN A 939     455.507 -15.320-101.129  1.00  0.00      N709 C  
ATOM   3353  CB  ASN A 939     456.018 -13.866-100.695  1.00  0.00      N709 C  
ATOM   3354  CG  ASN A 939     454.940 -12.848-100.757  1.00  0.00      N709 C  
ATOM   3355  OD1 ASN A 939     453.871 -13.068-101.338  1.00  0.00      N709 O  
ATOM   3356  ND2 ASN A 939     455.192 -11.646-100.160  1.00  0.00      N709 N  
ATOM   3357  C   ASN A 939     456.720 -16.162-101.721  1.00  0.00      N709 C  
ATOM   3358  O   ASN A 939     457.167 -16.001-102.897  1.00  0.00      N709 O  
ATOM   3359  N   THR A 940     457.310 -17.029-100.859  1.00  0.00      N709 N  
ATOM   3360  CA  THR A 940     458.350 -17.920-101.376  1.00  0.00      N709 C  
ATOM   3361  CB  THR A 940     459.134 -18.690-100.242  1.00  0.00      N709 C  
ATOM   3362  OG1 THR A 940     459.856 -17.755 -99.405  1.00  0.00      N709 O  
ATOM   3363  CG2 THR A 940     460.044 -19.711-100.747  1.00  0.00      N709 C  
ATOM   3364  C   THR A 940     457.721 -18.972-102.299  1.00  0.00      N709 C  
ATOM   3365  O   THR A 940     456.906 -19.776-101.852  1.00  0.00      N709 O  
ATOM   3366  N   ILE A 941     458.272 -19.113-103.488  1.00  0.00      N709 N  
ATOM   3367  CA  ILE A 941     457.823 -20.103-104.538  1.00  0.00      N709 C  
ATOM   3368  CB  ILE A 941     458.565 -19.826-105.889  1.00  0.00      N709 C  
ATOM   3369  CG2 ILE A 941     458.091 -20.894-106.925  1.00  0.00      N709 C  
ATOM   3370  CG1 ILE A 941     458.519 -18.405-106.431  1.00  0.00      N709 C  
ATOM   3371  CD1 ILE A 941     457.167 -17.769-106.712  1.00  0.00      N709 C  
ATOM   3372  C   ILE A 941     457.802 -21.602-104.144  1.00  0.00      N709 C  
ATOM   3373  O   ILE A 941     456.786 -22.259-104.261  1.00  0.00      N709 O  
ATOM   3374  N   TRP A 942     458.981 -22.136-103.601  1.00  0.00      N709 N  
ATOM   3375  CA  TRP A 942     459.023 -23.425-103.023  1.00  0.00      N709 C  
ATOM   3376  CB  TRP A 942     460.433 -24.059-103.036  1.00  0.00      N709 C  
ATOM   3377  CG  TRP A 942     461.537 -23.124-102.728  1.00  0.00      N709 C  
ATOM   3378  CD1 TRP A 942     462.556 -22.675-103.560  1.00  0.00      N709 C  
ATOM   3379  NE1 TRP A 942     463.491 -21.926-102.837  1.00  0.00      N709 N  
ATOM   3380  CE2 TRP A 942     463.085 -21.965-101.502  1.00  0.00      N709 C  
ATOM   3381  CD2 TRP A 942     461.902 -22.692-101.384  1.00  0.00      N709 C  
ATOM   3382  CE3 TRP A 942     461.392 -23.049-100.147  1.00  0.00      N709 C  
ATOM   3383  CZ3 TRP A 942     462.087 -22.623 -99.008  1.00  0.00      N709 C  
ATOM   3384  CZ2 TRP A 942     463.747 -21.532-100.330  1.00  0.00      N709 C  
ATOM   3385  CH2 TRP A 942     463.221 -21.845 -99.058  1.00  0.00      N709 C  
ATOM   3386  C   TRP A 942     458.277 -23.576-101.762  1.00  0.00      N709 C  
ATOM   3387  O   TRP A 942     458.012 -22.720-100.941  1.00  0.00      N709 O  
ATOM   3388  N   THR A 943     457.751 -24.813-101.564  1.00  0.00      N709 N  
ATOM   3389  CA  THR A 943     456.804 -25.049-100.484  1.00  0.00      N709 C  
ATOM   3390  CB  THR A 943     455.371 -24.713-101.030  1.00  0.00      N709 C  
ATOM   3391  OG1 THR A 943     454.243 -24.926-100.197  1.00  0.00      N709 O  
ATOM   3392  CG2 THR A 943     455.036 -25.291-102.416  1.00  0.00      N709 C  
ATOM   3393  C   THR A 943     456.953 -26.463-100.002  1.00  0.00      N709 C  
ATOM   3394  O   THR A 943     457.268 -27.256-100.837  1.00  0.00      N709 O  
ATOM   3395  N   SER A 944     456.768 -26.726 -98.682  1.00  0.00      N709 N  
ATOM   3396  CA  SER A 944     456.773 -27.981 -98.087  1.00  0.00      N709 C  
ATOM   3397  CB  SER A 944     458.180 -28.478 -97.954  1.00  0.00      N709 C  
ATOM   3398  OG  SER A 944     458.304 -29.756 -97.313  1.00  0.00      N709 O  
ATOM   3399  C   SER A 944     456.035 -27.872 -96.802  1.00  0.00      N709 C  
ATOM   3400  O   SER A 944     455.819 -26.796 -96.257  1.00  0.00      N709 O  
ATOM   3401  N   GLY A 945     455.510 -29.036 -96.307  1.00  0.00      N709 N  
ATOM   3402  CA  GLY A 945     454.834 -29.023 -95.049  1.00  0.00      N709 C  
ATOM   3403  C   GLY A 945     455.710 -28.687 -93.844  1.00  0.00      N709 C  
ATOM   3404  O   GLY A 945     456.964 -28.633 -93.839  1.00  0.00      N709 O  
ATOM   3405  N   SER A 946     455.009 -28.456 -92.698  1.00  0.00      N709 N  
ATOM   3406  CA  SER A 946     455.651 -27.992 -91.529  1.00  0.00      N709 C  
ATOM   3407  CB  SER A 946     455.889 -26.422 -91.672  1.00  0.00      N709 C  
ATOM   3408  OG  SER A 946     456.743 -26.018 -90.588  1.00  0.00      N709 O  
ATOM   3409  C   SER A 946     454.676 -28.328 -90.426  1.00  0.00      N709 C  
ATOM   3410  O   SER A 946     453.609 -28.886 -90.694  1.00  0.00      N709 O  
ATOM   3411  N   SER A 947     455.098 -28.329 -89.131  1.00  0.00      N709 N  
ATOM   3412  CA  SER A 947     454.207 -28.693 -87.967  1.00  0.00      N709 C  
ATOM   3413  CB  SER A 947     454.326 -30.256 -87.778  1.00  0.00      N709 C  
ATOM   3414  OG  SER A 947     455.513 -30.716 -87.179  1.00  0.00      N709 O  
ATOM   3415  C   SER A 947     454.597 -28.053 -86.593  1.00  0.00      N709 C  
ATOM   3416  O   SER A 947     455.734 -27.663 -86.285  1.00  0.00      N709 O  
ATOM   3417  N   ILE A 948     453.592 -27.886 -85.729  1.00  0.00      N709 N  
ATOM   3418  CA  ILE A 948     453.768 -27.364 -84.423  1.00  0.00      N709 C  
ATOM   3419  CB  ILE A 948     453.563 -25.807 -84.486  1.00  0.00      N709 C  
ATOM   3420  CG2 ILE A 948     452.037 -25.483 -84.866  1.00  0.00      N709 C  
ATOM   3421  CG1 ILE A 948     453.932 -25.020 -83.241  1.00  0.00      N709 C  
ATOM   3422  CD1 ILE A 948     454.402 -23.554 -83.361  1.00  0.00      N709 C  
ATOM   3423  C   ILE A 948     452.912 -28.070 -83.385  1.00  0.00      N709 C  
ATOM   3424  O   ILE A 948     451.672 -28.304 -83.519  1.00  0.00      N709 O  
ATOM   3425  N   SER A 949     453.566 -28.622 -82.350  1.00  0.00      N709 N  
ATOM   3426  CA  SER A 949     452.946 -29.649 -81.489  1.00  0.00      N709 C  
ATOM   3427  CB  SER A 949     453.573 -31.082 -81.586  1.00  0.00      N709 C  
ATOM   3428  OG  SER A 949     454.995 -30.959 -81.593  1.00  0.00      N709 O  
ATOM   3429  C   SER A 949     453.004 -29.194 -80.039  1.00  0.00      N709 C  
ATOM   3430  O   SER A 949     453.873 -28.480 -79.540  1.00  0.00      N709 O  
ATOM   3431  N   PHE A 950     451.873 -29.474 -79.277  1.00  0.00      N709 N  
ATOM   3432  CA  PHE A 950     451.559 -28.969 -77.956  1.00  0.00      N709 C  
ATOM   3433  CB  PHE A 950     450.469 -27.904 -77.980  1.00  0.00      N709 C  
ATOM   3434  CG  PHE A 950     450.775 -26.653 -78.784  1.00  0.00      N709 C  
ATOM   3435  CD1 PHE A 950     450.448 -26.566 -80.160  1.00  0.00      N709 C  
ATOM   3436  CE1 PHE A 950     450.937 -25.466 -80.911  1.00  0.00      N709 C  
ATOM   3437  CZ  PHE A 950     451.503 -24.385 -80.334  1.00  0.00      N709 C  
ATOM   3438  CD2 PHE A 950     451.396 -25.540 -78.223  1.00  0.00      N709 C  
ATOM   3439  CE2 PHE A 950     451.709 -24.364 -78.926  1.00  0.00      N709 C  
ATOM   3440  C   PHE A 950     450.988 -29.989 -77.113  1.00  0.00      N709 C  
ATOM   3441  O   PHE A 950     450.150 -30.733 -77.534  1.00  0.00      N709 O  
ATOM   3442  N   CYS A 951     451.482 -30.181 -75.908  1.00  0.00      N709 N  
ATOM   3443  CA  CYS A 951     451.110 -31.232 -75.028  1.00  0.00      N709 C  
ATOM   3444  CB  CYS A 951     452.327 -32.020 -74.549  1.00  0.00      N709 C  
ATOM   3445  SG  CYS A 951     453.296 -32.961 -75.734  1.00  0.00      N709 S  
ATOM   3446  C   CYS A 951     450.408 -30.565 -73.847  1.00  0.00      N709 C  
ATOM   3447  O   CYS A 951     450.574 -29.394 -73.480  1.00  0.00      N709 O  
ATOM   3448  N   GLY A 952     449.574 -31.313 -73.199  1.00  0.00      N709 N  
ATOM   3449  CA  GLY A 952     448.779 -30.852 -72.167  1.00  0.00      N709 C  
ATOM   3450  C   GLY A 952     449.457 -30.794 -70.813  1.00  0.00      N709 C  
ATOM   3451  O   GLY A 952     450.284 -31.605 -70.490  1.00  0.00      N709 O  
ATOM   3452  N   VAL A 953     449.039 -29.888 -69.983  1.00  0.00      N709 N  
ATOM   3453  CA  VAL A 953     449.558 -29.700 -68.638  1.00  0.00      N709 C  
ATOM   3454  CB  VAL A 953     450.600 -28.580 -68.606  1.00  0.00      N709 C  
ATOM   3455  CG1 VAL A 953     451.874 -29.029 -69.224  1.00  0.00      N709 C  
ATOM   3456  CG2 VAL A 953     450.092 -27.199 -69.164  1.00  0.00      N709 C  
ATOM   3457  C   VAL A 953     448.356 -29.369 -67.800  1.00  0.00      N709 C  
ATOM   3458  O   VAL A 953     447.327 -28.952 -68.216  1.00  0.00      N709 O  
ATOM   3459  N   ASN A 954     448.519 -29.687 -66.517  1.00  0.00      N709 N  
ATOM   3460  CA  ASN A 954     447.480 -29.846 -65.533  1.00  0.00      N709 C  
ATOM   3461  CB  ASN A 954     447.959 -30.703 -64.325  1.00  0.00      N709 C  
ATOM   3462  CG  ASN A 954     448.438 -32.129 -64.615  1.00  0.00      N709 C  
ATOM   3463  OD1 ASN A 954     448.697 -32.544 -65.801  1.00  0.00      N709 O  
ATOM   3464  ND2 ASN A 954     448.591 -33.050 -63.565  1.00  0.00      N709 N  
ATOM   3465  C   ASN A 954     446.854 -28.527 -64.953  1.00  0.00      N709 C  
ATOM   3466  O   ASN A 954     445.795 -28.566 -64.342  1.00  0.00      N709 O  
ATOM   3467  N   SER A 955     447.465 -27.350 -65.224  1.00  0.00      N709 N  
ATOM   3468  CA  SER A 955     447.061 -26.062 -64.642  1.00  0.00      N709 C  
ATOM   3469  CB  SER A 955     447.987 -25.567 -63.548  1.00  0.00      N709 C  
ATOM   3470  OG  SER A 955     449.375 -25.721 -64.033  1.00  0.00      N709 O  
ATOM   3471  C   SER A 955     447.003 -25.127 -65.766  1.00  0.00      N709 C  
ATOM   3472  O   SER A 955     447.807 -25.288 -66.707  1.00  0.00      N709 O  
ATOM   3473  N   ASP A 956     446.058 -24.169 -65.735  1.00  0.00      N709 N  
ATOM   3474  CA  ASP A 956     445.840 -23.310 -66.933  1.00  0.00      N709 C  
ATOM   3475  CB  ASP A 956     444.746 -22.216 -66.608  1.00  0.00      N709 C  
ATOM   3476  CG  ASP A 956     445.072 -21.189 -65.463  1.00  0.00      N709 C  
ATOM   3477  OD1 ASP A 956     445.785 -21.485 -64.482  1.00  0.00      N709 O  
ATOM   3478  OD2 ASP A 956     444.511 -20.081 -65.581  1.00  0.00      N709 O  
ATOM   3479  C   ASP A 956     447.078 -22.619 -67.540  1.00  0.00      N709 C  
ATOM   3480  O   ASP A 956     447.979 -22.088 -66.930  1.00  0.00      N709 O  
ATOM   3481  N   THR A 957     447.014 -22.499 -68.918  1.00  0.00      N709 N  
ATOM   3482  CA  THR A 957     447.995 -21.821 -69.725  1.00  0.00      N709 C  
ATOM   3483  CB  THR A 957     449.548 -22.177 -69.477  1.00  0.00      N709 C  
ATOM   3484  OG1 THR A 957     450.473 -21.543 -70.365  1.00  0.00      N709 O  
ATOM   3485  CG2 THR A 957     449.662 -23.677 -69.640  1.00  0.00      N709 C  
ATOM   3486  C   THR A 957     447.729 -21.782 -71.139  1.00  0.00      N709 C  
ATOM   3487  O   THR A 957     447.177 -22.712 -71.665  1.00  0.00      N709 O  
ATOM   3488  N   VAL A 958     448.073 -20.644 -71.788  1.00  0.00      N709 N  
ATOM   3489  CA  VAL A 958     447.799 -20.269 -73.214  1.00  0.00      N709 C  
ATOM   3490  CB  VAL A 958     446.794 -19.116 -73.332  1.00  0.00      N709 C  
ATOM   3491  CG1 VAL A 958     445.534 -19.505 -72.505  1.00  0.00      N709 C  
ATOM   3492  CG2 VAL A 958     447.280 -17.767 -72.677  1.00  0.00      N709 C  
ATOM   3493  C   VAL A 958     449.045 -19.925 -73.963  1.00  0.00      N709 C  
ATOM   3494  O   VAL A 958     449.914 -19.219 -73.490  1.00  0.00      N709 O  
ATOM   3495  N   GLY A 959     449.115 -20.306 -75.266  1.00  0.00      N709 N  
ATOM   3496  CA  GLY A 959     450.316 -19.938 -76.000  1.00  0.00      N709 C  
ATOM   3497  C   GLY A 959     450.337 -18.521 -76.583  1.00  0.00      N709 C  
ATOM   3498  O   GLY A 959     449.490 -17.749 -76.256  1.00  0.00      N709 O  
ATOM   3499  N   TRP A 960     451.359 -18.163 -77.401  1.00  0.00      N709 N  
ATOM   3500  CA  TRP A 960     451.641 -16.770 -77.835  1.00  0.00      N709 C  
ATOM   3501  CB  TRP A 960     453.235 -16.394 -77.779  1.00  0.00      N709 C  
ATOM   3502  CG  TRP A 960     453.519 -14.962 -77.931  1.00  0.00      N709 C  
ATOM   3503  CD1 TRP A 960     452.708 -13.819 -77.823  1.00  0.00      N709 C  
ATOM   3504  NE1 TRP A 960     453.513 -12.741 -78.055  1.00  0.00      N709 N  
ATOM   3505  CE2 TRP A 960     454.814 -13.144 -78.153  1.00  0.00      N709 C  
ATOM   3506  CD2 TRP A 960     454.842 -14.524 -78.118  1.00  0.00      N709 C  
ATOM   3507  CE3 TRP A 960     456.038 -15.262 -78.056  1.00  0.00      N709 C  
ATOM   3508  CZ3 TRP A 960     457.206 -14.510 -78.205  1.00  0.00      N709 C  
ATOM   3509  CZ2 TRP A 960     455.973 -12.397 -78.303  1.00  0.00      N709 C  
ATOM   3510  CH2 TRP A 960     457.146 -13.136 -78.380  1.00  0.00      N709 C  
ATOM   3511  C   TRP A 960     451.153 -16.518 -79.325  1.00  0.00      N709 C  
ATOM   3512  O   TRP A 960     451.422 -15.404 -79.879  1.00  0.00      N709 O  
ATOM   3513  N   SER A 961     450.608 -17.494 -79.957  1.00  0.00      N709 N  
ATOM   3514  CA  SER A 961     450.305 -17.588 -81.370  1.00  0.00      N709 C  
ATOM   3515  CB  SER A 961     448.959 -16.912 -81.837  1.00  0.00      N709 C  
ATOM   3516  OG  SER A 961     447.744 -17.425 -81.164  1.00  0.00      N709 O  
ATOM   3517  C   SER A 961     451.450 -17.220 -82.265  1.00  0.00      N709 C  
ATOM   3518  O   SER A 961     451.431 -16.187 -82.950  1.00  0.00      N709 O  
ATOM   3519  N   TRP A 962     452.559 -17.911 -82.201  1.00  0.00      N709 N  
ATOM   3520  CA  TRP A 962     453.838 -17.475 -82.789  1.00  0.00      N709 C  
ATOM   3521  CB  TRP A 962     454.866 -18.628 -82.483  1.00  0.00      N709 C  
ATOM   3522  CG  TRP A 962     455.243 -18.849 -81.054  1.00  0.00      N709 C  
ATOM   3523  CD1 TRP A 962     456.210 -18.220 -80.353  1.00  0.00      N709 C  
ATOM   3524  NE1 TRP A 962     456.293 -18.660 -79.059  1.00  0.00      N709 N  
ATOM   3525  CE2 TRP A 962     455.357 -19.547 -78.891  1.00  0.00      N709 C  
ATOM   3526  CD2 TRP A 962     454.650 -19.717 -80.075  1.00  0.00      N709 C  
ATOM   3527  CE3 TRP A 962     453.539 -20.570 -80.076  1.00  0.00      N709 C  
ATOM   3528  CZ3 TRP A 962     453.090 -20.971 -78.812  1.00  0.00      N709 C  
ATOM   3529  CZ2 TRP A 962     455.081 -20.149 -77.701  1.00  0.00      N709 C  
ATOM   3530  CH2 TRP A 962     453.915 -20.823 -77.711  1.00  0.00      N709 C  
ATOM   3531  C   TRP A 962     453.713 -17.340 -84.295  1.00  0.00      N709 C  
ATOM   3532  O   TRP A 962     453.110 -18.274 -84.885  1.00  0.00      N709 O  
ATOM   3533  N   PRO A 963     454.104 -16.268 -84.978  1.00  0.00      N709 N  
ATOM   3534  CD  PRO A 963     454.808 -15.077 -84.443  1.00  0.00      N709 C  
ATOM   3535  CA  PRO A 963     454.443 -16.333 -86.418  1.00  0.00      N709 C  
ATOM   3536  CB  PRO A 963     454.988 -14.952 -86.851  1.00  0.00      N709 C  
ATOM   3537  CG  PRO A 963     454.662 -14.085 -85.595  1.00  0.00      N709 C  
ATOM   3538  C   PRO A 963     455.449 -17.440 -86.702  1.00  0.00      N709 C  
ATOM   3539  O   PRO A 963     456.154 -17.816 -85.787  1.00  0.00      N709 O  
ATOM   3540  N   ASP A 964     455.585 -17.958 -87.938  1.00  0.00      N709 N  
ATOM   3541  CA  ASP A 964     456.636 -18.898 -88.211  1.00  0.00      N709 C  
ATOM   3542  CB  ASP A 964     456.092 -20.322 -87.947  1.00  0.00      N709 C  
ATOM   3543  CG  ASP A 964     457.199 -21.409 -88.010  1.00  0.00      N709 C  
ATOM   3544  OD1 ASP A 964     458.407 -21.086 -87.994  1.00  0.00      N709 O  
ATOM   3545  OD2 ASP A 964     456.782 -22.572 -87.959  1.00  0.00      N709 O  
ATOM   3546  C   ASP A 964     457.281 -18.491 -89.587  1.00  0.00      N709 C  
ATOM   3547  O   ASP A 964     456.700 -17.837 -90.441  1.00  0.00      N709 O  
ATOM   3548  N   GLY A 965     458.507 -18.920 -89.843  1.00  0.00      N709 N  
ATOM   3549  CA  GLY A 965     459.354 -18.454 -90.953  1.00  0.00      N709 C  
ATOM   3550  C   GLY A 965     459.910 -17.101 -90.885  1.00  0.00      N709 C  
ATOM   3551  O   GLY A 965     459.793 -16.309 -89.948  1.00  0.00      N709 O  
ATOM   3552  N   ALA A 966     460.661 -16.688 -91.912  1.00  0.00      N709 N  
ATOM   3553  CA  ALA A 966     461.553 -15.566 -91.949  1.00  0.00      N709 C  
ATOM   3554  CB  ALA A 966     462.749 -15.686 -92.919  1.00  0.00      N709 C  
ATOM   3555  C   ALA A 966     460.713 -14.263 -92.161  1.00  0.00      N709 C  
ATOM   3556  O   ALA A 966     459.573 -14.333 -92.688  1.00  0.00      N709 O  
ATOM   3557  N   GLU A 967     461.265 -13.096 -91.734  1.00  0.00      N709 N  
ATOM   3558  CA  GLU A 967     460.643 -11.802 -91.825  1.00  0.00      N709 C  
ATOM   3559  CB  GLU A 967     461.382 -10.830 -90.904  1.00  0.00      N709 C  
ATOM   3560  CG  GLU A 967     461.125 -11.256 -89.429  1.00  0.00      N709 C  
ATOM   3561  CD  GLU A 967     462.133 -10.482 -88.492  1.00  0.00      N709 C  
ATOM   3562  OE1 GLU A 967     461.611  -9.800 -87.522  1.00  0.00      N709 O  
ATOM   3563  OE2 GLU A 967     463.370 -10.534 -88.586  1.00  0.00      N709 O  
ATOM   3564  C   GLU A 967     460.528 -11.303 -93.261  1.00  0.00      N709 C  
ATOM   3565  O   GLU A 967     461.400 -11.597 -94.040  1.00  0.00      N709 O  
ATOM   3566  N   LEU A 968     459.432 -10.594 -93.540  1.00  0.00      N709 N  
ATOM   3567  CA  LEU A 968     459.253 -10.077 -94.835  1.00  0.00      N709 C  
ATOM   3568  CB  LEU A 968     458.518 -11.063 -95.760  1.00  0.00      N709 C  
ATOM   3569  CG  LEU A 968     458.686 -10.911 -97.233  1.00  0.00      N709 C  
ATOM   3570  CD1 LEU A 968     460.106 -10.891 -97.858  1.00  0.00      N709 C  
ATOM   3571  CD2 LEU A 968     457.907 -11.975 -97.985  1.00  0.00      N709 C  
ATOM   3572  C   LEU A 968     458.432  -8.796 -94.630  1.00  0.00      N709 C  
ATOM   3573  O   LEU A 968     457.492  -8.766 -93.811  1.00  0.00      N709 O  
ATOM   3574  N   PRO A 969     458.724  -7.702 -95.346  1.00  0.00      N709 N  
ATOM   3575  CD  PRO A 969     457.810  -6.588 -95.228  1.00  0.00      N709 C  
ATOM   3576  CA  PRO A 969     459.897  -7.324 -96.120  1.00  0.00      N709 C  
ATOM   3577  CB  PRO A 969     459.709  -5.765 -96.387  1.00  0.00      N709 C  
ATOM   3578  CG  PRO A 969     458.192  -5.642 -96.294  1.00  0.00      N709 C  
ATOM   3579  C   PRO A 969     461.120  -7.507 -95.252  1.00  0.00      N709 C  
ATOM   3580  O   PRO A 969     461.045  -7.497 -93.993  1.00  0.00      N709 O  
ATOM   3581  N   PHE A 970     462.301  -7.712 -95.812  1.00  0.00      N709 N  
ATOM   3582  CA  PHE A 970     463.476  -7.971 -95.059  1.00  0.00      N709 C  
ATOM   3583  CB  PHE A 970     464.007  -9.323 -95.388  1.00  0.00      N709 C  
ATOM   3584  CG  PHE A 970     465.282  -9.605 -94.584  1.00  0.00      N709 C  
ATOM   3585  CD1 PHE A 970     466.517  -9.847 -95.284  1.00  0.00      N709 C  
ATOM   3586  CE1 PHE A 970     467.709 -10.001 -94.488  1.00  0.00      N709 C  
ATOM   3587  CZ  PHE A 970     467.700  -9.702 -93.108  1.00  0.00      N709 C  
ATOM   3588  CD2 PHE A 970     465.281  -9.407 -93.173  1.00  0.00      N709 C  
ATOM   3589  CE2 PHE A 970     466.490  -9.470 -92.434  1.00  0.00      N709 C  
ATOM   3590  C   PHE A 970     464.365  -6.855 -95.299  1.00  0.00      N709 C  
ATOM   3591  O   PHE A 970     464.776  -6.650 -96.496  1.00  0.00      N709 O  
ATOM   3592  N   THR A 971     464.580  -6.046 -94.294  1.00  0.00      N709 N  
ATOM   3593  CA  THR A 971     465.466  -4.878 -94.357  1.00  0.00      N709 C  
ATOM   3594  CB  THR A 971     464.762  -3.547 -94.269  1.00  0.00      N709 C  
ATOM   3595  OG1 THR A 971     463.602  -3.437 -95.028  1.00  0.00      N709 O  
ATOM   3596  CG2 THR A 971     465.614  -2.311 -94.488  1.00  0.00      N709 C  
ATOM   3597  C   THR A 971     466.346  -4.927 -93.169  1.00  0.00      N709 C  
ATOM   3598  O   THR A 971     465.835  -5.053 -92.028  1.00  0.00      N709 O  
ATOM   3599  N   ILE A 972     467.672  -4.928 -93.408  1.00  0.00      N709 N  
ATOM   3600  CA  ILE A 972     468.681  -4.999 -92.321  1.00  0.00      N709 C  
ATOM   3601  CB  ILE A 972     469.886  -5.849 -92.931  1.00  0.00      N709 C  
ATOM   3602  CG2 ILE A 972     470.799  -5.086 -93.924  1.00  0.00      N709 C  
ATOM   3603  CG1 ILE A 972     470.749  -6.483 -91.769  1.00  0.00      N709 C  
ATOM   3604  CD1 ILE A 972     471.511  -5.581 -90.775  1.00  0.00      N709 C  
ATOM   3605  C   ILE A 972     469.029  -3.618 -91.654  1.00  0.00      N709 C  
ATOM   3606  O   ILE A 972     469.305  -2.602 -92.274  1.00  0.00      N709 O  
ATOM   3607  N   ASP A 973     468.933  -3.536 -90.287  1.00  0.00      N709 N  
ATOM   3608  CA  ASP A 973     468.935  -2.302 -89.563  1.00  0.00      N709 C  
ATOM   3609  CB  ASP A 973     469.544  -2.484 -88.197  1.00  0.00      N709 C  
ATOM   3610  CG  ASP A 973     471.001  -2.701 -88.388  1.00  0.00      N709 C  
ATOM   3611  OD1 ASP A 973     471.547  -2.509 -89.522  1.00  0.00      N709 O  
ATOM   3612  OD2 ASP A 973     471.701  -3.010 -87.368  1.00  0.00      N709 O  
ATOM   3613  C   ASP A 973     467.546  -1.838 -89.406  1.00  0.00      N709 C  
ATOM   3614  O   ASP A 973     467.301  -0.671 -89.100  1.00  0.00      N709 O  
ATOM   3615  N   LYS A 974     466.551  -2.808 -89.526  1.00  0.00      N709 N  
ATOM   3616  CA  LYS A 974     465.154  -2.746 -89.146  1.00  0.00      N709 C  
ATOM   3617  CB  LYS A 974     464.180  -2.568 -90.302  1.00  0.00      N709 C  
ATOM   3618  CG  LYS A 974     464.311  -1.210 -91.128  1.00  0.00      N709 C  
ATOM   3619  CD  LYS A 974     464.104   0.097 -90.308  1.00  0.00      N709 C  
ATOM   3620  CE  LYS A 974     464.357   1.319 -91.176  1.00  0.00      N709 C  
ATOM   3621  NZ  LYS A 974     464.163   2.515 -90.405  1.00  0.00      N709 N  
ATOM   3622  C   LYS A 974     464.861  -4.078 -88.350  1.00  0.00      N709 C  
ATOM   3623  O   LYS A 974     463.752  -4.267 -87.833  1.00  0.00      N709 O  
ATOM   3624  OXT LYS A 974     465.774  -4.956 -88.296  1.00  0.00      N709 O  
TER    3625      LYS A 974
ATOM   3626  N   MET B1444     371.900 -74.436 -46.380  1.00  0.00      N710 N  
ATOM   3627  CA  MET B1444     371.600 -74.707 -47.838  1.00  0.00      N710 C  
ATOM   3628  CB  MET B1444     372.812 -74.052 -48.657  1.00  0.00      N710 C  
ATOM   3629  CG  MET B1444     372.898 -72.471 -48.621  1.00  0.00      N710 C  
ATOM   3630  SD  MET B1444     374.202 -71.717 -49.653  1.00  0.00      N710 S  
ATOM   3631  CE  MET B1444     373.807 -70.076 -49.200  1.00  0.00      N710 C  
ATOM   3632  C   MET B1444     370.246 -74.205 -48.349  1.00  0.00      N710 C  
ATOM   3633  O   MET B1444     369.589 -73.446 -47.640  1.00  0.00      N710 O  
ATOM   3634  N   ASN B1445     369.792 -74.631 -49.567  1.00  0.00      N710 N  
ATOM   3635  CA  ASN B1445     368.513 -74.252 -50.236  1.00  0.00      N710 C  
ATOM   3636  CB  ASN B1445     367.977 -75.258 -51.255  1.00  0.00      N710 C  
ATOM   3637  CG  ASN B1445     366.749 -74.805 -51.981  1.00  0.00      N710 C  
ATOM   3638  OD1 ASN B1445     366.694 -74.589 -53.240  1.00  0.00      N710 O  
ATOM   3639  ND2 ASN B1445     365.610 -74.519 -51.336  1.00  0.00      N710 N  
ATOM   3640  C   ASN B1445     368.504 -72.777 -50.676  1.00  0.00      N710 C  
ATOM   3641  O   ASN B1445     367.511 -72.057 -50.349  1.00  0.00      N710 O  
ATOM   3642  N   PRO B1446     369.569 -72.199 -51.350  1.00  0.00      N710 N  
ATOM   3643  CD  PRO B1446     370.403 -73.006 -52.212  1.00  0.00      N710 C  
ATOM   3644  CA  PRO B1446     369.603 -70.824 -51.629  1.00  0.00      N710 C  
ATOM   3645  CB  PRO B1446     370.626 -70.655 -52.796  1.00  0.00      N710 C  
ATOM   3646  CG  PRO B1446     370.600 -72.070 -53.497  1.00  0.00      N710 C  
ATOM   3647  C   PRO B1446     369.969 -69.984 -50.423  1.00  0.00      N710 C  
ATOM   3648  O   PRO B1446     370.285 -70.542 -49.409  1.00  0.00      N710 O  
ATOM   3649  N   ASN B1447     369.949 -68.584 -50.505  1.00  0.00      N710 N  
ATOM   3650  CA  ASN B1447     370.245 -67.605 -49.425  1.00  0.00      N710 C  
ATOM   3651  CB  ASN B1447     370.355 -66.133 -49.987  1.00  0.00      N710 C  
ATOM   3652  CG  ASN B1447     368.981 -65.541 -50.366  1.00  0.00      N710 C  
ATOM   3653  OD1 ASN B1447     368.461 -65.625 -51.460  1.00  0.00      N710 O  
ATOM   3654  ND2 ASN B1447     368.417 -64.802 -49.375  1.00  0.00      N710 N  
ATOM   3655  C   ASN B1447     369.301 -67.748 -48.267  1.00  0.00      N710 C  
ATOM   3656  O   ASN B1447     368.118 -68.086 -48.445  1.00  0.00      N710 O  
ATOM   3657  N   GLN B1448     369.798 -67.500 -46.989  1.00  0.00      N710 N  
ATOM   3658  CA  GLN B1448     371.097 -67.044 -46.576  1.00  0.00      N710 C  
ATOM   3659  CB  GLN B1448     371.082 -66.445 -45.067  1.00  0.00      N710 C  
ATOM   3660  CG  GLN B1448     370.022 -65.267 -45.025  1.00  0.00      N710 C  
ATOM   3661  CD  GLN B1448     370.343 -63.992 -45.976  1.00  0.00      N710 C  
ATOM   3662  OE1 GLN B1448     370.125 -63.919 -47.201  1.00  0.00      N710 O  
ATOM   3663  NE2 GLN B1448     370.946 -62.947 -45.344  1.00  0.00      N710 N  
ATOM   3664  C   GLN B1448     372.117 -68.219 -46.646  1.00  0.00      N710 C  
ATOM   3665  O   GLN B1448     371.689 -69.353 -46.629  1.00  0.00      N710 O  
ATOM   3666  N   LYS B1449     373.403 -67.998 -46.710  1.00  0.00      N710 N  
ATOM   3667  CA  LYS B1449     374.055 -66.745 -47.026  1.00  0.00      N710 C  
ATOM   3668  CB  LYS B1449     375.624 -66.966 -46.950  1.00  0.00      N710 C  
ATOM   3669  CG  LYS B1449     376.374 -67.260 -45.616  1.00  0.00      N710 C  
ATOM   3670  CD  LYS B1449     375.906 -66.380 -44.439  1.00  0.00      N710 C  
ATOM   3671  CE  LYS B1449     376.598 -66.567 -43.142  1.00  0.00      N710 C  
ATOM   3672  NZ  LYS B1449     375.966 -65.747 -42.003  1.00  0.00      N710 N  
ATOM   3673  C   LYS B1449     373.700 -66.255 -48.335  1.00  0.00      N710 C  
ATOM   3674  O   LYS B1449     373.276 -66.898 -49.270  1.00  0.00      N710 O  
ATOM   3675  N   ILE B1450     373.757 -64.902 -48.428  1.00  0.00      N710 N  
ATOM   3676  CA  ILE B1450     373.492 -64.164 -49.691  1.00  0.00      N710 C  
ATOM   3677  CB  ILE B1450     373.434 -62.606 -49.438  1.00  0.00      N710 C  
ATOM   3678  CG2 ILE B1450     374.821 -62.091 -49.021  1.00  0.00      N710 C  
ATOM   3679  CG1 ILE B1450     372.875 -61.781 -50.622  1.00  0.00      N710 C  
ATOM   3680  CD1 ILE B1450     372.542 -60.277 -50.211  1.00  0.00      N710 C  
ATOM   3681  C   ILE B1450     374.537 -64.506 -50.734  1.00  0.00      N710 C  
ATOM   3682  O   ILE B1450     375.750 -64.524 -50.550  1.00  0.00      N710 O  
ATOM   3683  N   ILE B1451     374.117 -64.730 -51.950  1.00  0.00      N710 N  
ATOM   3684  CA  ILE B1451     375.052 -65.310 -52.948  1.00  0.00      N710 C  
ATOM   3685  CB  ILE B1451     374.338 -65.958 -54.084  1.00  0.00      N710 C  
ATOM   3686  CG2 ILE B1451     375.247 -66.703 -55.046  1.00  0.00      N710 C  
ATOM   3687  CG1 ILE B1451     373.258 -66.942 -53.527  1.00  0.00      N710 C  
ATOM   3688  CD1 ILE B1451     373.798 -68.056 -52.613  1.00  0.00      N710 C  
ATOM   3689  C   ILE B1451     376.091 -64.270 -53.385  1.00  0.00      N710 C  
ATOM   3690  O   ILE B1451     377.251 -64.564 -53.337  1.00  0.00      N710 O  
ATOM   3691  N   THR B1452     375.705 -63.019 -53.813  1.00  0.00      N710 N  
ATOM   3692  CA  THR B1452     376.570 -62.026 -54.450  1.00  0.00      N710 C  
ATOM   3693  CB  THR B1452     375.849 -60.814 -54.984  1.00  0.00      N710 C  
ATOM   3694  OG1 THR B1452     374.868 -60.382 -54.049  1.00  0.00      N710 O  
ATOM   3695  CG2 THR B1452     375.175 -61.226 -56.264  1.00  0.00      N710 C  
ATOM   3696  C   THR B1452     377.667 -61.558 -53.517  1.00  0.00      N710 C  
ATOM   3697  O   THR B1452     378.778 -61.451 -54.006  1.00  0.00      N710 O  
ATOM   3698  N   ILE B1453     377.354 -61.282 -52.281  1.00  0.00      N710 N  
ATOM   3699  CA  ILE B1453     378.306 -60.744 -51.334  1.00  0.00      N710 C  
ATOM   3700  CB  ILE B1453     377.718 -60.158 -50.043  1.00  0.00      N710 C  
ATOM   3701  CG2 ILE B1453     378.868 -59.654 -49.186  1.00  0.00      N710 C  
ATOM   3702  CG1 ILE B1453     376.632 -59.154 -50.355  1.00  0.00      N710 C  
ATOM   3703  CD1 ILE B1453     377.067 -57.937 -51.140  1.00  0.00      N710 C  
ATOM   3704  C   ILE B1453     379.376 -61.776 -51.089  1.00  0.00      N710 C  
ATOM   3705  O   ILE B1453     380.555 -61.542 -50.876  1.00  0.00      N710 O  
ATOM   3706  N   GLY B1454     379.030 -63.151 -51.134  1.00  0.00      N710 N  
ATOM   3707  CA  GLY B1454     380.018 -64.186 -51.015  1.00  0.00      N710 C  
ATOM   3708  C   GLY B1454     380.920 -64.264 -52.300  1.00  0.00      N710 C  
ATOM   3709  O   GLY B1454     382.134 -64.316 -52.209  1.00  0.00      N710 O  
ATOM   3710  N   SER B1455     380.393 -64.137 -53.508  1.00  0.00      N710 N  
ATOM   3711  CA  SER B1455     381.153 -63.943 -54.721  1.00  0.00      N710 C  
ATOM   3712  CB  SER B1455     380.113 -63.810 -55.930  1.00  0.00      N710 C  
ATOM   3713  OG  SER B1455     380.964 -63.715 -57.130  1.00  0.00      N710 O  
ATOM   3714  C   SER B1455     382.149 -62.738 -54.694  1.00  0.00      N710 C  
ATOM   3715  O   SER B1455     383.294 -62.763 -55.138  1.00  0.00      N710 O  
ATOM   3716  N   VAL B1456     381.692 -61.543 -54.198  1.00  0.00      N710 N  
ATOM   3717  CA  VAL B1456     382.587 -60.394 -53.889  1.00  0.00      N710 C  
ATOM   3718  CB  VAL B1456     381.690 -59.326 -53.423  1.00  0.00      N710 C  
ATOM   3719  CG1 VAL B1456     382.488 -58.038 -52.986  1.00  0.00      N710 C  
ATOM   3720  CG2 VAL B1456     380.707 -58.864 -54.503  1.00  0.00      N710 C  
ATOM   3721  C   VAL B1456     383.660 -60.641 -52.848  1.00  0.00      N710 C  
ATOM   3722  O   VAL B1456     384.801 -60.264 -53.038  1.00  0.00      N710 O  
ATOM   3723  N   CYS B1457     383.318 -61.346 -51.792  1.00  0.00      N710 N  
ATOM   3724  CA  CYS B1457     384.300 -61.938 -50.822  1.00  0.00      N710 C  
ATOM   3725  CB  CYS B1457     383.673 -62.783 -49.707  1.00  0.00      N710 C  
ATOM   3726  SG  CYS B1457     382.947 -61.850 -48.332  1.00  0.00      N710 S  
ATOM   3727  C   CYS B1457     385.339 -62.722 -51.560  1.00  0.00      N710 C  
ATOM   3728  O   CYS B1457     386.551 -62.653 -51.382  1.00  0.00      N710 O  
ATOM   3729  N   MET B1458     384.833 -63.609 -52.499  1.00  0.00      N710 N  
ATOM   3730  CA  MET B1458     385.736 -64.497 -53.285  1.00  0.00      N710 C  
ATOM   3731  CB  MET B1458     384.915 -65.618 -54.011  1.00  0.00      N710 C  
ATOM   3732  CG  MET B1458     384.835 -66.899 -53.176  1.00  0.00      N710 C  
ATOM   3733  SD  MET B1458     386.479 -67.683 -52.897  1.00  0.00      N710 S  
ATOM   3734  CE  MET B1458     385.781 -69.163 -52.194  1.00  0.00      N710 C  
ATOM   3735  C   MET B1458     386.627 -63.805 -54.287  1.00  0.00      N710 C  
ATOM   3736  O   MET B1458     387.820 -64.069 -54.503  1.00  0.00      N710 O  
ATOM   3737  N   THR B1459     385.981 -62.813 -54.919  1.00  0.00      N710 N  
ATOM   3738  CA  THR B1459     386.746 -61.946 -55.809  1.00  0.00      N710 C  
ATOM   3739  CB  THR B1459     385.807 -60.867 -56.444  1.00  0.00      N710 C  
ATOM   3740  OG1 THR B1459     384.805 -61.469 -57.285  1.00  0.00      N710 O  
ATOM   3741  CG2 THR B1459     386.664 -59.991 -57.396  1.00  0.00      N710 C  
ATOM   3742  C   THR B1459     387.994 -61.203 -55.247  1.00  0.00      N710 C  
ATOM   3743  O   THR B1459     389.078 -61.131 -55.844  1.00  0.00      N710 O  
ATOM   3744  N   ILE B1460     387.846 -60.615 -54.047  1.00  0.00      N710 N  
ATOM   3745  CA  ILE B1460     388.969 -60.078 -53.315  1.00  0.00      N710 C  
ATOM   3746  CB  ILE B1460     388.551 -59.286 -52.107  1.00  0.00      N710 C  
ATOM   3747  CG2 ILE B1460     389.876 -58.878 -51.387  1.00  0.00      N710 C  
ATOM   3748  CG1 ILE B1460     387.522 -58.071 -52.406  1.00  0.00      N710 C  
ATOM   3749  CD1 ILE B1460     388.106 -57.019 -53.369  1.00  0.00      N710 C  
ATOM   3750  C   ILE B1460     389.961 -61.243 -52.976  1.00  0.00      N710 C  
ATOM   3751  O   ILE B1460     391.165 -61.070 -53.165  1.00  0.00      N710 O  
ATOM   3752  N   GLY B1461     389.456 -62.402 -52.611  1.00  0.00      N710 N  
ATOM   3753  CA  GLY B1461     390.299 -63.605 -52.411  1.00  0.00      N710 C  
ATOM   3754  C   GLY B1461     391.186 -63.930 -53.604  1.00  0.00      N710 C  
ATOM   3755  O   GLY B1461     392.405 -64.091 -53.503  1.00  0.00      N710 O  
ATOM   3756  N   MET B1462     390.567 -63.965 -54.782  1.00  0.00      N710 N  
ATOM   3757  CA  MET B1462     391.250 -64.310 -55.985  1.00  0.00      N710 C  
ATOM   3758  CB  MET B1462     390.220 -64.621 -57.122  1.00  0.00      N710 C  
ATOM   3759  CG  MET B1462     389.386 -65.856 -56.748  1.00  0.00      N710 C  
ATOM   3760  SD  MET B1462     387.804 -66.029 -57.740  1.00  0.00      N710 S  
ATOM   3761  CE  MET B1462     387.172 -67.481 -56.988  1.00  0.00      N710 C  
ATOM   3762  C   MET B1462     392.161 -63.155 -56.399  1.00  0.00      N710 C  
ATOM   3763  O   MET B1462     393.203 -63.422 -56.960  1.00  0.00      N710 O  
ATOM   3764  N   ALA B1463     391.856 -61.895 -56.090  1.00  0.00      N710 N  
ATOM   3765  CA  ALA B1463     392.770 -60.743 -56.448  1.00  0.00      N710 C  
ATOM   3766  CB  ALA B1463     392.053 -59.372 -56.225  1.00  0.00      N710 C  
ATOM   3767  C   ALA B1463     394.065 -60.841 -55.638  1.00  0.00      N710 C  
ATOM   3768  O   ALA B1463     395.135 -60.514 -56.144  1.00  0.00      N710 O  
ATOM   3769  N   ASN B1464     393.873 -61.220 -54.361  1.00  0.00      N710 N  
ATOM   3770  CA  ASN B1464     394.948 -61.131 -53.362  1.00  0.00      N710 C  
ATOM   3771  CB  ASN B1464     394.322 -61.095 -51.922  1.00  0.00      N710 C  
ATOM   3772  CG  ASN B1464     395.358 -61.144 -50.807  1.00  0.00      N710 C  
ATOM   3773  OD1 ASN B1464     395.320 -62.114 -50.054  1.00  0.00      N710 O  
ATOM   3774  ND2 ASN B1464     396.120 -60.104 -50.763  1.00  0.00      N710 N  
ATOM   3775  C   ASN B1464     395.859 -62.391 -53.594  1.00  0.00      N710 C  
ATOM   3776  O   ASN B1464     397.042 -62.301 -53.388  1.00  0.00      N710 O  
ATOM   3777  N   LEU B1465     395.284 -63.485 -54.168  1.00  0.00      N710 N  
ATOM   3778  CA  LEU B1465     396.021 -64.621 -54.707  1.00  0.00      N710 C  
ATOM   3779  CB  LEU B1465     395.058 -65.770 -54.998  1.00  0.00      N710 C  
ATOM   3780  CG  LEU B1465     395.733 -67.113 -55.356  1.00  0.00      N710 C  
ATOM   3781  CD1 LEU B1465     396.550 -67.704 -54.281  1.00  0.00      N710 C  
ATOM   3782  CD2 LEU B1465     394.576 -68.082 -55.676  1.00  0.00      N710 C  
ATOM   3783  C   LEU B1465     396.973 -64.281 -55.831  1.00  0.00      N710 C  
ATOM   3784  O   LEU B1465     398.039 -64.824 -55.870  1.00  0.00      N710 O  
ATOM   3785  N   ILE B1466     396.622 -63.432 -56.843  1.00  0.00      N710 N  
ATOM   3786  CA  ILE B1466     397.451 -63.182 -57.964  1.00  0.00      N710 C  
ATOM   3787  CB  ILE B1466     396.703 -62.661 -59.190  1.00  0.00      N710 C  
ATOM   3788  CG2 ILE B1466     396.018 -63.936 -59.692  1.00  0.00      N710 C  
ATOM   3789  CG1 ILE B1466     395.670 -61.571 -58.904  1.00  0.00      N710 C  
ATOM   3790  CD1 ILE B1466     394.897 -60.879 -60.069  1.00  0.00      N710 C  
ATOM   3791  C   ILE B1466     398.592 -62.249 -57.539  1.00  0.00      N710 C  
ATOM   3792  O   ILE B1466     399.684 -62.385 -58.096  1.00  0.00      N710 O  
ATOM   3793  N   LEU B1467     398.355 -61.331 -56.558  1.00  0.00      N710 N  
ATOM   3794  CA  LEU B1467     399.433 -60.663 -55.807  1.00  0.00      N710 C  
ATOM   3795  CB  LEU B1467     398.726 -59.626 -54.856  1.00  0.00      N710 C  
ATOM   3796  CG  LEU B1467     397.913 -58.581 -55.569  1.00  0.00      N710 C  
ATOM   3797  CD1 LEU B1467     397.079 -57.700 -54.583  1.00  0.00      N710 C  
ATOM   3798  CD2 LEU B1467     398.743 -57.650 -56.533  1.00  0.00      N710 C  
ATOM   3799  C   LEU B1467     400.357 -61.544 -54.984  1.00  0.00      N710 C  
ATOM   3800  O   LEU B1467     401.589 -61.342 -54.967  1.00  0.00      N710 O  
ATOM   3801  N   GLN B1468     399.820 -62.584 -54.350  1.00  0.00      N710 N  
ATOM   3802  CA  GLN B1468     400.655 -63.629 -53.801  1.00  0.00      N710 C  
ATOM   3803  CB  GLN B1468     399.852 -64.553 -52.864  1.00  0.00      N710 C  
ATOM   3804  CG  GLN B1468     399.214 -63.922 -51.558  1.00  0.00      N710 C  
ATOM   3805  CD  GLN B1468     399.753 -62.479 -51.159  1.00  0.00      N710 C  
ATOM   3806  OE1 GLN B1468     400.845 -62.341 -50.609  1.00  0.00      N710 O  
ATOM   3807  NE2 GLN B1468     399.082 -61.381 -51.574  1.00  0.00      N710 N  
ATOM   3808  C   GLN B1468     401.472 -64.395 -54.876  1.00  0.00      N710 C  
ATOM   3809  O   GLN B1468     402.666 -64.452 -54.711  1.00  0.00      N710 O  
ATOM   3810  N   ILE B1469     400.876 -64.725 -56.075  1.00  0.00      N710 N  
ATOM   3811  CA  ILE B1469     401.737 -65.119 -57.201  1.00  0.00      N710 C  
ATOM   3812  CB  ILE B1469     401.020 -65.563 -58.465  1.00  0.00      N710 C  
ATOM   3813  CG2 ILE B1469     401.983 -65.790 -59.683  1.00  0.00      N710 C  
ATOM   3814  CG1 ILE B1469     400.026 -66.646 -58.231  1.00  0.00      N710 C  
ATOM   3815  CD1 ILE B1469     399.027 -66.819 -59.367  1.00  0.00      N710 C  
ATOM   3816  C   ILE B1469     402.903 -64.086 -57.571  1.00  0.00      N710 C  
ATOM   3817  O   ILE B1469     404.076 -64.392 -57.690  1.00  0.00      N710 O  
ATOM   3818  N   GLY B1470     402.533 -62.817 -57.618  1.00  0.00      N710 N  
ATOM   3819  CA  GLY B1470     403.431 -61.680 -57.829  1.00  0.00      N710 C  
ATOM   3820  C   GLY B1470     404.585 -61.575 -56.838  1.00  0.00      N710 C  
ATOM   3821  O   GLY B1470     405.662 -61.311 -57.298  1.00  0.00      N710 O  
ATOM   3822  N   ASN B1471     404.289 -61.862 -55.535  1.00  0.00      N710 N  
ATOM   3823  CA  ASN B1471     405.316 -62.011 -54.501  1.00  0.00      N710 C  
ATOM   3824  CB  ASN B1471     404.666 -62.075 -53.029  1.00  0.00      N710 C  
ATOM   3825  CG  ASN B1471     404.122 -60.763 -52.533  1.00  0.00      N710 C  
ATOM   3826  OD1 ASN B1471     404.869 -60.115 -51.705  1.00  0.00      N710 O  
ATOM   3827  ND2 ASN B1471     402.895 -60.378 -52.893  1.00  0.00      N710 N  
ATOM   3828  C   ASN B1471     406.257 -63.153 -54.765  1.00  0.00      N710 C  
ATOM   3829  O   ASN B1471     407.469 -63.026 -54.551  1.00  0.00      N710 O  
ATOM   3830  N   ILE B1472     405.730 -64.317 -55.215  1.00  0.00      N710 N  
ATOM   3831  CA  ILE B1472     406.653 -65.431 -55.378  1.00  0.00      N710 C  
ATOM   3832  CB  ILE B1472     405.907 -66.776 -55.527  1.00  0.00      N710 C  
ATOM   3833  CG2 ILE B1472     406.975 -67.916 -55.813  1.00  0.00      N710 C  
ATOM   3834  CG1 ILE B1472     404.983 -67.208 -54.338  1.00  0.00      N710 C  
ATOM   3835  CD1 ILE B1472     405.712 -67.096 -52.987  1.00  0.00      N710 C  
ATOM   3836  C   ILE B1472     407.537 -65.157 -56.587  1.00  0.00      N710 C  
ATOM   3837  O   ILE B1472     408.732 -65.326 -56.555  1.00  0.00      N710 O  
ATOM   3838  N   ILE B1473     407.057 -64.433 -57.676  1.00  0.00      N710 N  
ATOM   3839  CA  ILE B1473     407.899 -64.012 -58.813  1.00  0.00      N710 C  
ATOM   3840  CB  ILE B1473     407.051 -63.327 -59.902  1.00  0.00      N710 C  
ATOM   3841  CG2 ILE B1473     407.927 -62.605 -60.968  1.00  0.00      N710 C  
ATOM   3842  CG1 ILE B1473     406.023 -64.355 -60.511  1.00  0.00      N710 C  
ATOM   3843  CD1 ILE B1473     405.054 -63.822 -61.570  1.00  0.00      N710 C  
ATOM   3844  C   ILE B1473     409.065 -63.092 -58.257  1.00  0.00      N710 C  
ATOM   3845  O   ILE B1473     410.226 -63.256 -58.494  1.00  0.00      N710 O  
ATOM   3846  N   SER B1474     408.622 -62.153 -57.379  1.00  0.00      N710 N  
ATOM   3847  CA  SER B1474     409.526 -61.222 -56.673  1.00  0.00      N710 C  
ATOM   3848  CB  SER B1474     408.679 -60.088 -55.988  1.00  0.00      N710 C  
ATOM   3849  OG  SER B1474     407.608 -59.501 -56.694  1.00  0.00      N710 O  
ATOM   3850  C   SER B1474     410.579 -61.707 -55.679  1.00  0.00      N710 C  
ATOM   3851  O   SER B1474     411.799 -61.374 -55.825  1.00  0.00      N710 O  
ATOM   3852  N   ILE B1475     410.216 -62.528 -54.738  1.00  0.00      N710 N  
ATOM   3853  CA  ILE B1475     411.194 -63.249 -53.958  1.00  0.00      N710 C  
ATOM   3854  CB  ILE B1475     410.592 -63.990 -52.714  1.00  0.00      N710 C  
ATOM   3855  CG2 ILE B1475     410.014 -65.321 -53.193  1.00  0.00      N710 C  
ATOM   3856  CG1 ILE B1475     411.689 -64.215 -51.621  1.00  0.00      N710 C  
ATOM   3857  CD1 ILE B1475     411.780 -63.152 -50.490  1.00  0.00      N710 C  
ATOM   3858  C   ILE B1475     411.982 -64.181 -54.885  1.00  0.00      N710 C  
ATOM   3859  O   ILE B1475     413.149 -64.389 -54.707  1.00  0.00      N710 O  
ATOM   3860  N   TRP B1476     411.405 -64.829 -55.989  1.00  0.00      N710 N  
ATOM   3861  CA  TRP B1476     412.099 -65.646 -56.969  1.00  0.00      N710 C  
ATOM   3862  CB  TRP B1476     411.141 -66.413 -57.869  1.00  0.00      N710 C  
ATOM   3863  CG  TRP B1476     411.594 -67.228 -59.024  1.00  0.00      N710 C  
ATOM   3864  CD1 TRP B1476     411.613 -68.613 -59.014  1.00  0.00      N710 C  
ATOM   3865  NE1 TRP B1476     412.256 -69.021 -60.169  1.00  0.00      N710 N  
ATOM   3866  CE2 TRP B1476     412.387 -67.926 -61.025  1.00  0.00      N710 C  
ATOM   3867  CD2 TRP B1476     412.010 -66.795 -60.308  1.00  0.00      N710 C  
ATOM   3868  CE3 TRP B1476     412.177 -65.513 -60.926  1.00  0.00      N710 C  
ATOM   3869  CZ3 TRP B1476     412.561 -65.372 -62.220  1.00  0.00      N710 C  
ATOM   3870  CZ2 TRP B1476     412.826 -67.812 -62.384  1.00  0.00      N710 C  
ATOM   3871  CH2 TRP B1476     412.987 -66.529 -62.910  1.00  0.00      N710 C  
ATOM   3872  C   TRP B1476     413.293 -65.025 -57.707  1.00  0.00      N710 C  
ATOM   3873  O   TRP B1476     414.366 -65.598 -57.892  1.00  0.00      N710 O  
ATOM   3874  N   ILE B1477     413.105 -63.737 -58.125  1.00  0.00      N710 N  
ATOM   3875  CA  ILE B1477     414.172 -62.962 -58.698  1.00  0.00      N710 C  
ATOM   3876  CB  ILE B1477     413.495 -62.002 -59.733  1.00  0.00      N710 C  
ATOM   3877  CG2 ILE B1477     412.473 -60.940 -59.150  1.00  0.00      N710 C  
ATOM   3878  CG1 ILE B1477     414.600 -61.203 -60.533  1.00  0.00      N710 C  
ATOM   3879  CD1 ILE B1477     414.402 -61.110 -62.071  1.00  0.00      N710 C  
ATOM   3880  C   ILE B1477     415.078 -62.342 -57.638  1.00  0.00      N710 C  
ATOM   3881  O   ILE B1477     416.265 -62.128 -57.905  1.00  0.00      N710 O  
ATOM   3882  N   SER B1478     414.608 -62.155 -56.373  1.00  0.00      N710 N  
ATOM   3883  CA  SER B1478     415.438 -61.613 -55.364  1.00  0.00      N710 C  
ATOM   3884  CB  SER B1478     414.606 -61.375 -54.084  1.00  0.00      N710 C  
ATOM   3885  OG  SER B1478     415.333 -60.702 -53.034  1.00  0.00      N710 O  
ATOM   3886  C   SER B1478     416.518 -62.638 -54.940  1.00  0.00      N710 C  
ATOM   3887  O   SER B1478     417.669 -62.323 -54.594  1.00  0.00      N710 O  
ATOM   3888  N   HIS B1479     416.152 -63.957 -55.001  1.00  0.00      N710 N  
ATOM   3889  CA  HIS B1479     416.992 -65.130 -54.830  1.00  0.00      N710 C  
ATOM   3890  CB  HIS B1479     416.252 -66.425 -54.852  1.00  0.00      N710 C  
ATOM   3891  ND1 HIS B1479     415.740 -66.204 -52.422  1.00  0.00      N710 N  
ATOM   3892  CG  HIS B1479     415.377 -66.664 -53.640  1.00  0.00      N710 C  
ATOM   3893  CE1 HIS B1479     414.705 -66.396 -51.626  1.00  0.00      N710 C  
ATOM   3894  NE2 HIS B1479     413.674 -66.980 -52.290  1.00  0.00      N710 N  
ATOM   3895  CD2 HIS B1479     414.107 -67.106 -53.616  1.00  0.00      N710 C  
ATOM   3896  C   HIS B1479     418.147 -65.196 -55.780  1.00  0.00      N710 C  
ATOM   3897  O   HIS B1479     419.217 -65.590 -55.404  1.00  0.00      N710 O  
ATOM   3898  N   SER B1480     417.925 -64.716 -56.986  1.00  0.00      N710 N  
ATOM   3899  CA  SER B1480     418.939 -64.670 -58.022  1.00  0.00      N710 C  
ATOM   3900  CB  SER B1480     418.346 -64.374 -59.439  1.00  0.00      N710 C  
ATOM   3901  OG  SER B1480     419.233 -64.695 -60.500  1.00  0.00      N710 O  
ATOM   3902  C   SER B1480     420.105 -63.726 -57.701  1.00  0.00      N710 C  
ATOM   3903  O   SER B1480     421.264 -64.064 -57.923  1.00  0.00      N710 O  
ATOM   3904  N   ILE B1481     419.918 -62.560 -57.107  1.00  0.00      N710 N  
ATOM   3905  CA  ILE B1481     420.990 -61.717 -56.596  1.00  0.00      N710 C  
ATOM   3906  CB  ILE B1481     420.570 -60.309 -56.286  1.00  0.00      N710 C  
ATOM   3907  CG2 ILE B1481     421.753 -59.403 -55.813  1.00  0.00      N710 C  
ATOM   3908  CG1 ILE B1481     419.889 -59.689 -57.545  1.00  0.00      N710 C  
ATOM   3909  CD1 ILE B1481     418.401 -59.368 -57.415  1.00  0.00      N710 C  
ATOM   3910  C   ILE B1481     421.759 -62.242 -55.348  1.00  0.00      N710 C  
ATOM   3911  O   ILE B1481     422.967 -62.137 -55.309  1.00  0.00      N710 O  
ATOM   3912  N   GLN B1482     420.950 -62.929 -54.527  1.00  0.00      N710 N  
ATOM   3913  CA  GLN B1482     421.508 -63.723 -53.442  1.00  0.00      N710 C  
ATOM   3914  CB  GLN B1482     420.444 -64.371 -52.549  1.00  0.00      N710 C  
ATOM   3915  CG  GLN B1482     419.638 -63.346 -51.802  1.00  0.00      N710 C  
ATOM   3916  CD  GLN B1482     420.495 -62.363 -51.002  1.00  0.00      N710 C  
ATOM   3917  OE1 GLN B1482     421.544 -62.708 -50.429  1.00  0.00      N710 O  
ATOM   3918  NE2 GLN B1482     420.078 -61.044 -50.920  1.00  0.00      N710 N  
ATOM   3919  C   GLN B1482     422.325 -64.878 -53.964  1.00  0.00      N710 C  
ATOM   3920  O   GLN B1482     423.408 -65.137 -53.472  1.00  0.00      N710 O  
ATOM   3921  N   LEU B1483     421.969 -65.476 -55.057  1.00  0.00      N710 N  
ATOM   3922  CA  LEU B1483     422.758 -66.584 -55.623  1.00  0.00      N710 C  
ATOM   3923  CB  LEU B1483     421.961 -67.290 -56.841  1.00  0.00      N710 C  
ATOM   3924  CG  LEU B1483     422.752 -67.983 -57.966  1.00  0.00      N710 C  
ATOM   3925  CD1 LEU B1483     423.334 -69.393 -57.457  1.00  0.00      N710 C  
ATOM   3926  CD2 LEU B1483     421.811 -68.391 -59.113  1.00  0.00      N710 C  
ATOM   3927  C   LEU B1483     424.236 -66.264 -55.921  1.00  0.00      N710 C  
ATOM   3928  O   LEU B1483     425.181 -66.924 -55.546  1.00  0.00      N710 O  
ATOM   3929  N   GLY B1484     424.345 -65.080 -56.591  1.00  0.00      N710 N  
ATOM   3930  CA  GLY B1484     425.578 -64.400 -56.965  1.00  0.00      N710 C  
ATOM   3931  C   GLY B1484     426.464 -63.986 -55.820  1.00  0.00      N710 C  
ATOM   3932  O   GLY B1484     427.694 -64.019 -55.799  1.00  0.00      N710 O  
ATOM   3933  N   ASN B1485     425.830 -63.465 -54.696  1.00  0.00      N710 N  
ATOM   3934  CA  ASN B1485     426.415 -62.874 -53.545  1.00  0.00      N710 C  
ATOM   3935  CB  ASN B1485     425.305 -62.039 -52.799  1.00  0.00      N710 C  
ATOM   3936  CG  ASN B1485     425.974 -61.105 -51.766  1.00  0.00      N710 C  
ATOM   3937  OD1 ASN B1485     425.649 -61.165 -50.608  1.00  0.00      N710 O  
ATOM   3938  ND2 ASN B1485     426.823 -60.144 -52.143  1.00  0.00      N710 N  
ATOM   3939  C   ASN B1485     427.201 -63.933 -52.736  1.00  0.00      N710 C  
ATOM   3940  O   ASN B1485     428.336 -63.771 -52.265  1.00  0.00      N710 O  
ATOM   3941  N   GLN B1486     426.648 -65.120 -52.643  1.00  0.00      N710 N  
ATOM   3942  CA  GLN B1486     427.312 -66.321 -52.168  1.00  0.00      N710 C  
ATOM   3943  CB  GLN B1486     426.253 -67.461 -51.951  1.00  0.00      N710 C  
ATOM   3944  CG  GLN B1486     425.265 -67.188 -50.739  1.00  0.00      N710 C  
ATOM   3945  CD  GLN B1486     426.103 -67.070 -49.439  1.00  0.00      N710 C  
ATOM   3946  OE1 GLN B1486     427.092 -67.758 -49.294  1.00  0.00      N710 O  
ATOM   3947  NE2 GLN B1486     425.747 -66.122 -48.579  1.00  0.00      N710 N  
ATOM   3948  C   GLN B1486     428.495 -66.790 -53.006  1.00  0.00      N710 C  
ATOM   3949  O   GLN B1486     429.574 -67.193 -52.493  1.00  0.00      N710 O  
ATOM   3950  N   ASN B1487     428.374 -66.805 -54.310  1.00  0.00      N710 N  
ATOM   3951  CA  ASN B1487     429.562 -66.972 -55.149  1.00  0.00      N710 C  
ATOM   3952  CB  ASN B1487     429.199 -66.827 -56.630  1.00  0.00      N710 C  
ATOM   3953  CG  ASN B1487     428.080 -67.794 -57.195  1.00  0.00      N710 C  
ATOM   3954  OD1 ASN B1487     427.726 -68.766 -56.547  1.00  0.00      N710 O  
ATOM   3955  ND2 ASN B1487     427.569 -67.504 -58.413  1.00  0.00      N710 N  
ATOM   3956  C   ASN B1487     430.645 -65.998 -54.900  1.00  0.00      N710 C  
ATOM   3957  O   ASN B1487     431.768 -66.450 -55.001  1.00  0.00      N710 O  
ATOM   3958  N   GLN B1488     430.392 -64.685 -54.583  1.00  0.00      N710 N  
ATOM   3959  CA  GLN B1488     431.339 -63.667 -54.182  1.00  0.00      N710 C  
ATOM   3960  CB  GLN B1488     430.846 -62.267 -53.730  1.00  0.00      N710 C  
ATOM   3961  CG  GLN B1488     430.105 -61.330 -54.734  1.00  0.00      N710 C  
ATOM   3962  CD  GLN B1488     429.893 -59.840 -54.217  1.00  0.00      N710 C  
ATOM   3963  OE1 GLN B1488     430.267 -59.552 -53.083  1.00  0.00      N710 O  
ATOM   3964  NE2 GLN B1488     429.346 -59.019 -55.158  1.00  0.00      N710 N  
ATOM   3965  C   GLN B1488     432.122 -64.108 -52.963  1.00  0.00      N710 C  
ATOM   3966  O   GLN B1488     433.334 -63.940 -52.901  1.00  0.00      N710 O  
ATOM   3967  N   ILE B1489     431.482 -64.668 -51.922  1.00  0.00      N710 N  
ATOM   3968  CA  ILE B1489     432.191 -65.050 -50.694  1.00  0.00      N710 C  
ATOM   3969  CB  ILE B1489     431.204 -65.541 -49.663  1.00  0.00      N710 C  
ATOM   3970  CG2 ILE B1489     431.886 -66.232 -48.465  1.00  0.00      N710 C  
ATOM   3971  CG1 ILE B1489     430.191 -64.476 -49.201  1.00  0.00      N710 C  
ATOM   3972  CD1 ILE B1489     430.734 -63.214 -48.639  1.00  0.00      N710 C  
ATOM   3973  C   ILE B1489     433.216 -66.130 -50.940  1.00  0.00      N710 C  
ATOM   3974  O   ILE B1489     434.357 -66.068 -50.499  1.00  0.00      N710 O  
ATOM   3975  N   GLU B1490     432.847 -67.111 -51.715  1.00  0.00      N710 N  
ATOM   3976  CA  GLU B1490     433.683 -68.244 -52.104  1.00  0.00      N710 C  
ATOM   3977  CB  GLU B1490     432.730 -69.307 -52.794  1.00  0.00      N710 C  
ATOM   3978  CG  GLU B1490     433.513 -70.533 -53.402  1.00  0.00      N710 C  
ATOM   3979  CD  GLU B1490     432.707 -71.796 -53.655  1.00  0.00      N710 C  
ATOM   3980  OE1 GLU B1490     432.108 -72.206 -52.643  1.00  0.00      N710 O  
ATOM   3981  OE2 GLU B1490     432.547 -72.283 -54.802  1.00  0.00      N710 O  
ATOM   3982  C   GLU B1490     434.878 -67.861 -53.004  1.00  0.00      N710 C  
ATOM   3983  O   GLU B1490     436.000 -68.303 -52.817  1.00  0.00      N710 O  
ATOM   3984  N   THR B1491     434.604 -66.896 -53.956  1.00  0.00      N710 N  
ATOM   3985  CA  THR B1491     435.647 -66.319 -54.776  1.00  0.00      N710 C  
ATOM   3986  CB  THR B1491     435.081 -65.355 -55.828  1.00  0.00      N710 C  
ATOM   3987  OG1 THR B1491     433.998 -65.987 -56.501  1.00  0.00      N710 O  
ATOM   3988  CG2 THR B1491     436.107 -64.777 -56.803  1.00  0.00      N710 C  
ATOM   3989  C   THR B1491     436.689 -65.584 -53.936  1.00  0.00      N710 C  
ATOM   3990  O   THR B1491     437.877 -65.730 -54.133  1.00  0.00      N710 O  
ATOM   3991  N   CYS B1492     436.239 -64.784 -52.946  1.00  0.00      N710 N  
ATOM   3992  CA  CYS B1492     437.078 -64.197 -51.852  1.00  0.00      N710 C  
ATOM   3993  CB  CYS B1492     436.321 -63.338 -50.807  1.00  0.00      N710 C  
ATOM   3994  SG  CYS B1492     435.741 -61.777 -51.498  1.00  0.00      N710 S  
ATOM   3995  C   CYS B1492     437.813 -65.195 -51.011  1.00  0.00      N710 C  
ATOM   3996  O   CYS B1492     438.991 -65.060 -50.718  1.00  0.00      N710 O  
ATOM   3997  N   ASN B1493     437.176 -66.365 -50.673  1.00  0.00      N710 N  
ATOM   3998  CA  ASN B1493     437.926 -67.520 -50.065  1.00  0.00      N710 C  
ATOM   3999  CB  ASN B1493     436.965 -68.589 -49.635  1.00  0.00      N710 C  
ATOM   4000  CG  ASN B1493     435.768 -68.339 -48.656  1.00  0.00      N710 C  
ATOM   4001  OD1 ASN B1493     434.626 -68.826 -48.763  1.00  0.00      N710 O  
ATOM   4002  ND2 ASN B1493     435.860 -67.557 -47.588  1.00  0.00      N710 N  
ATOM   4003  C   ASN B1493     438.979 -68.152 -50.899  1.00  0.00      N710 C  
ATOM   4004  O   ASN B1493     440.000 -68.616 -50.459  1.00  0.00      N710 O  
ATOM   4005  N   GLN B1494     438.690 -68.129 -52.233  1.00  0.00      N710 N  
ATOM   4006  CA  GLN B1494     439.628 -68.783 -53.190  1.00  0.00      N710 C  
ATOM   4007  CB  GLN B1494     438.829 -69.480 -54.350  1.00  0.00      N710 C  
ATOM   4008  CG  GLN B1494     438.359 -70.959 -54.199  1.00  0.00      N710 C  
ATOM   4009  CD  GLN B1494     439.235 -71.952 -53.486  1.00  0.00      N710 C  
ATOM   4010  OE1 GLN B1494     439.020 -72.471 -52.379  1.00  0.00      N710 O  
ATOM   4011  NE2 GLN B1494     440.405 -72.245 -54.095  1.00  0.00      N710 N  
ATOM   4012  C   GLN B1494     440.778 -67.752 -53.571  1.00  0.00      N710 C  
ATOM   4013  O   GLN B1494     441.897 -68.135 -53.836  1.00  0.00      N710 O  
ATOM   4014  N   SER B1495     440.510 -66.409 -53.457  1.00  0.00      N710 N  
ATOM   4015  CA  SER B1495     441.282 -65.203 -53.907  1.00  0.00      N710 C  
ATOM   4016  CB  SER B1495     440.417 -63.870 -53.858  1.00  0.00      N710 C  
ATOM   4017  OG  SER B1495     439.465 -63.736 -54.898  1.00  0.00      N710 O  
ATOM   4018  C   SER B1495     442.451 -64.963 -53.127  1.00  0.00      N710 C  
ATOM   4019  O   SER B1495     443.425 -64.369 -53.665  1.00  0.00      N710 O  
ATOM   4020  N   VAL B1496     442.422 -65.425 -51.873  1.00  0.00      N710 N  
ATOM   4021  CA  VAL B1496     443.612 -65.618 -51.048  1.00  0.00      N710 C  
ATOM   4022  CB  VAL B1496     443.372 -66.020 -49.643  1.00  0.00      N710 C  
ATOM   4023  CG1 VAL B1496     443.049 -64.625 -48.943  1.00  0.00      N710 C  
ATOM   4024  CG2 VAL B1496     442.279 -67.098 -49.537  1.00  0.00      N710 C  
ATOM   4025  C   VAL B1496     444.628 -66.611 -51.627  1.00  0.00      N710 C  
ATOM   4026  O   VAL B1496     445.825 -66.472 -51.484  1.00  0.00      N710 O  
ATOM   4027  N   ILE B1497     444.328 -67.779 -52.264  1.00  0.00      N710 N  
ATOM   4028  CA  ILE B1497     445.310 -68.723 -52.908  1.00  0.00      N710 C  
ATOM   4029  CB  ILE B1497     444.739 -70.018 -53.490  1.00  0.00      N710 C  
ATOM   4030  CG2 ILE B1497     445.753 -71.030 -54.039  1.00  0.00      N710 C  
ATOM   4031  CG1 ILE B1497     443.720 -70.695 -52.479  1.00  0.00      N710 C  
ATOM   4032  CD1 ILE B1497     444.330 -71.101 -51.128  1.00  0.00      N710 C  
ATOM   4033  C   ILE B1497     446.176 -68.013 -54.004  1.00  0.00      N710 C  
ATOM   4034  O   ILE B1497     447.374 -68.147 -54.030  1.00  0.00      N710 O  
ATOM   4035  N   THR B1498     445.463 -67.317 -54.878  1.00  0.00      N710 N  
ATOM   4036  CA  THR B1498     445.951 -66.582 -56.055  1.00  0.00      N710 C  
ATOM   4037  CB  THR B1498     444.844 -66.347 -57.118  1.00  0.00      N710 C  
ATOM   4038  OG1 THR B1498     443.665 -65.757 -56.493  1.00  0.00      N710 O  
ATOM   4039  CG2 THR B1498     444.541 -67.612 -57.891  1.00  0.00      N710 C  
ATOM   4040  C   THR B1498     446.773 -65.343 -55.748  1.00  0.00      N710 C  
ATOM   4041  O   THR B1498     447.775 -65.042 -56.364  1.00  0.00      N710 O  
ATOM   4042  N   TYR B1499     446.280 -64.702 -54.606  1.00  0.00      N710 N  
ATOM   4043  CA  TYR B1499     446.967 -63.642 -53.964  1.00  0.00      N710 C  
ATOM   4044  CB  TYR B1499     446.177 -62.817 -52.999  1.00  0.00      N710 C  
ATOM   4045  CG  TYR B1499     447.006 -61.749 -52.256  1.00  0.00      N710 C  
ATOM   4046  CD1 TYR B1499     447.626 -60.674 -52.908  1.00  0.00      N710 C  
ATOM   4047  CE1 TYR B1499     448.243 -59.732 -52.173  1.00  0.00      N710 C  
ATOM   4048  CZ  TYR B1499     448.263 -59.738 -50.738  1.00  0.00      N710 C  
ATOM   4049  OH  TYR B1499     449.019 -58.713 -50.099  1.00  0.00      N710 O  
ATOM   4050  CD2 TYR B1499     447.011 -61.862 -50.881  1.00  0.00      N710 C  
ATOM   4051  CE2 TYR B1499     447.625 -60.816 -50.060  1.00  0.00      N710 C  
ATOM   4052  C   TYR B1499     448.367 -64.010 -53.429  1.00  0.00      N710 C  
ATOM   4053  O   TYR B1499     449.391 -63.356 -53.781  1.00  0.00      N710 O  
ATOM   4054  N   GLU B1500     448.319 -65.132 -52.618  1.00  0.00      N710 N  
ATOM   4055  CA  GLU B1500     449.567 -65.752 -52.125  1.00  0.00      N710 C  
ATOM   4056  CB  GLU B1500     449.334 -66.939 -51.159  1.00  0.00      N710 C  
ATOM   4057  CG  GLU B1500     448.764 -66.494 -49.849  1.00  0.00      N710 C  
ATOM   4058  CD  GLU B1500     449.644 -66.710 -48.669  1.00  0.00      N710 C  
ATOM   4059  OE1 GLU B1500     450.194 -67.908 -48.459  1.00  0.00      N710 O  
ATOM   4060  OE2 GLU B1500     449.897 -65.818 -47.901  1.00  0.00      N710 O  
ATOM   4061  C   GLU B1500     450.456 -66.176 -53.261  1.00  0.00      N710 C  
ATOM   4062  O   GLU B1500     451.650 -65.920 -53.228  1.00  0.00      N710 O  
ATOM   4063  N   ASN B1501     449.907 -66.834 -54.327  1.00  0.00      N710 N  
ATOM   4064  CA  ASN B1501     450.701 -67.155 -55.473  1.00  0.00      N710 C  
ATOM   4065  CB  ASN B1501     449.960 -68.090 -56.493  1.00  0.00      N710 C  
ATOM   4066  CG  ASN B1501     449.874 -69.517 -55.885  1.00  0.00      N710 C  
ATOM   4067  OD1 ASN B1501     450.651 -69.901 -55.021  1.00  0.00      N710 O  
ATOM   4068  ND2 ASN B1501     448.955 -70.318 -56.531  1.00  0.00      N710 N  
ATOM   4069  C   ASN B1501     451.305 -65.911 -56.154  1.00  0.00      N710 C  
ATOM   4070  O   ASN B1501     452.496 -65.814 -56.489  1.00  0.00      N710 O  
ATOM   4071  N   ASN B1502     450.527 -64.768 -56.339  1.00  0.00      N710 N  
ATOM   4072  CA  ASN B1502     451.105 -63.504 -56.856  1.00  0.00      N710 C  
ATOM   4073  CB  ASN B1502     449.893 -62.444 -57.119  1.00  0.00      N710 C  
ATOM   4074  CG  ASN B1502     450.301 -61.224 -57.852  1.00  0.00      N710 C  
ATOM   4075  OD1 ASN B1502     451.366 -61.071 -58.372  1.00  0.00      N710 O  
ATOM   4076  ND2 ASN B1502     449.373 -60.251 -57.869  1.00  0.00      N710 N  
ATOM   4077  C   ASN B1502     452.209 -63.009 -56.030  1.00  0.00      N710 C  
ATOM   4078  O   ASN B1502     453.249 -62.580 -56.484  1.00  0.00      N710 O  
ATOM   4079  N   THR B1503     452.138 -63.143 -54.705  1.00  0.00      N710 N  
ATOM   4080  CA  THR B1503     453.168 -62.778 -53.728  1.00  0.00      N710 C  
ATOM   4081  CB  THR B1503     452.749 -62.773 -52.237  1.00  0.00      N710 C  
ATOM   4082  OG1 THR B1503     451.564 -61.957 -52.179  1.00  0.00      N710 O  
ATOM   4083  CG2 THR B1503     453.670 -62.006 -51.270  1.00  0.00      N710 C  
ATOM   4084  C   THR B1503     454.393 -63.643 -53.858  1.00  0.00      N710 C  
ATOM   4085  O   THR B1503     455.541 -63.212 -53.826  1.00  0.00      N710 O  
ATOM   4086  N   TRP B1504     454.227 -64.911 -54.053  1.00  0.00      N710 N  
ATOM   4087  CA  TRP B1504     455.206 -65.927 -54.398  1.00  0.00      N710 C  
ATOM   4088  CB  TRP B1504     454.634 -67.361 -54.372  1.00  0.00      N710 C  
ATOM   4089  CG  TRP B1504     455.480 -68.509 -54.828  1.00  0.00      N710 C  
ATOM   4090  CD1 TRP B1504     456.422 -69.170 -54.058  1.00  0.00      N710 C  
ATOM   4091  NE1 TRP B1504     456.865 -70.197 -54.738  1.00  0.00      N710 N  
ATOM   4092  CE2 TRP B1504     456.354 -70.197 -56.028  1.00  0.00      N710 C  
ATOM   4093  CD2 TRP B1504     455.520 -69.088 -56.147  1.00  0.00      N710 C  
ATOM   4094  CE3 TRP B1504     454.777 -68.876 -57.319  1.00  0.00      N710 C  
ATOM   4095  CZ3 TRP B1504     455.074 -69.714 -58.382  1.00  0.00      N710 C  
ATOM   4096  CZ2 TRP B1504     456.708 -70.955 -57.119  1.00  0.00      N710 C  
ATOM   4097  CH2 TRP B1504     455.981 -70.754 -58.314  1.00  0.00      N710 C  
ATOM   4098  C   TRP B1504     455.917 -65.707 -55.739  1.00  0.00      N710 C  
ATOM   4099  O   TRP B1504     457.089 -65.928 -55.892  1.00  0.00      N710 O  
ATOM   4100  N   VAL B1505     455.202 -65.231 -56.820  1.00  0.00      N710 N  
ATOM   4101  CA  VAL B1505     455.901 -64.673 -57.987  1.00  0.00      N710 C  
ATOM   4102  CB  VAL B1505     454.854 -64.349 -59.107  1.00  0.00      N710 C  
ATOM   4103  CG1 VAL B1505     455.613 -63.872 -60.347  1.00  0.00      N710 C  
ATOM   4104  CG2 VAL B1505     453.993 -65.596 -59.589  1.00  0.00      N710 C  
ATOM   4105  C   VAL B1505     456.709 -63.435 -57.632  1.00  0.00      N710 C  
ATOM   4106  O   VAL B1505     457.891 -63.386 -57.976  1.00  0.00      N710 O  
ATOM   4107  N   ASN B1506     456.109 -62.423 -56.848  1.00  0.00      N710 N  
ATOM   4108  CA  ASN B1506     456.875 -61.171 -56.562  1.00  0.00      N710 C  
ATOM   4109  CB  ASN B1506     455.848 -60.228 -55.895  1.00  0.00      N710 C  
ATOM   4110  CG  ASN B1506     456.380 -58.775 -55.860  1.00  0.00      N710 C  
ATOM   4111  OD1 ASN B1506     457.427 -58.466 -56.419  1.00  0.00      N710 O  
ATOM   4112  ND2 ASN B1506     455.566 -57.922 -55.251  1.00  0.00      N710 N  
ATOM   4113  C   ASN B1506     458.203 -61.450 -55.742  1.00  0.00      N710 C  
ATOM   4114  O   ASN B1506     459.324 -61.106 -56.083  1.00  0.00      N710 O  
ATOM   4115  N   GLN B1507     457.995 -62.308 -54.684  1.00  0.00      N710 N  
ATOM   4116  CA  GLN B1507     459.083 -62.884 -53.902  1.00  0.00      N710 C  
ATOM   4117  CB  GLN B1507     458.479 -63.538 -52.653  1.00  0.00      N710 C  
ATOM   4118  CG  GLN B1507     457.749 -62.585 -51.685  1.00  0.00      N710 C  
ATOM   4119  CD  GLN B1507     457.334 -63.247 -50.391  1.00  0.00      N710 C  
ATOM   4120  OE1 GLN B1507     457.937 -62.955 -49.379  1.00  0.00      N710 O  
ATOM   4121  NE2 GLN B1507     456.378 -64.114 -50.494  1.00  0.00      N710 N  
ATOM   4122  C   GLN B1507     459.984 -63.713 -54.749  1.00  0.00      N710 C  
ATOM   4123  O   GLN B1507     461.238 -63.673 -54.591  1.00  0.00      N710 O  
ATOM   4124  N   THR B1508     459.465 -64.461 -55.779  1.00  0.00      N710 N  
ATOM   4125  CA  THR B1508     460.408 -65.164 -56.782  1.00  0.00      N710 C  
ATOM   4126  CB  THR B1508     459.886 -66.121 -57.819  1.00  0.00      N710 C  
ATOM   4127  OG1 THR B1508     459.036 -67.092 -57.129  1.00  0.00      N710 O  
ATOM   4128  CG2 THR B1508     460.939 -66.938 -58.539  1.00  0.00      N710 C  
ATOM   4129  C   THR B1508     461.284 -64.203 -57.516  1.00  0.00      N710 C  
ATOM   4130  O   THR B1508     462.480 -64.400 -57.655  1.00  0.00      N710 O  
ATOM   4131  N   TYR B1509     460.732 -63.098 -57.963  1.00  0.00      N710 N  
ATOM   4132  CA  TYR B1509     461.489 -62.001 -58.549  1.00  0.00      N710 C  
ATOM   4133  CB  TYR B1509     460.623 -60.896 -59.155  1.00  0.00      N710 C  
ATOM   4134  CG  TYR B1509     461.168 -59.523 -59.183  1.00  0.00      N710 C  
ATOM   4135  CD1 TYR B1509     460.823 -58.685 -58.197  1.00  0.00      N710 C  
ATOM   4136  CE1 TYR B1509     461.324 -57.357 -58.161  1.00  0.00      N710 C  
ATOM   4137  CZ  TYR B1509     462.104 -56.881 -59.209  1.00  0.00      N710 C  
ATOM   4138  OH  TYR B1509     462.436 -55.516 -59.234  1.00  0.00      N710 O  
ATOM   4139  CD2 TYR B1509     462.086 -59.061 -60.177  1.00  0.00      N710 C  
ATOM   4140  CE2 TYR B1509     462.499 -57.730 -60.254  1.00  0.00      N710 C  
ATOM   4141  C   TYR B1509     462.576 -61.390 -57.686  1.00  0.00      N710 C  
ATOM   4142  O   TYR B1509     463.696 -61.114 -58.082  1.00  0.00      N710 O  
ATOM   4143  N   VAL B1510     462.206 -61.043 -56.349  1.00  0.00      N710 N  
ATOM   4144  CA  VAL B1510     463.148 -60.635 -55.389  1.00  0.00      N710 C  
ATOM   4145  CB  VAL B1510     462.423 -60.097 -54.111  1.00  0.00      N710 C  
ATOM   4146  CG1 VAL B1510     463.438 -59.619 -52.995  1.00  0.00      N710 C  
ATOM   4147  CG2 VAL B1510     461.393 -59.060 -54.390  1.00  0.00      N710 C  
ATOM   4148  C   VAL B1510     464.269 -61.597 -54.962  1.00  0.00      N710 C  
ATOM   4149  O   VAL B1510     465.373 -61.155 -54.774  1.00  0.00      N710 O  
ATOM   4150  N   ASN B1511     463.948 -62.881 -54.717  1.00  0.00      N710 N  
ATOM   4151  CA  ASN B1511     464.914 -63.936 -54.427  1.00  0.00      N710 C  
ATOM   4152  CB  ASN B1511     464.222 -65.334 -54.365  1.00  0.00      N710 C  
ATOM   4153  CG  ASN B1511     465.024 -66.342 -53.641  1.00  0.00      N710 C  
ATOM   4154  OD1 ASN B1511     465.313 -66.167 -52.471  1.00  0.00      N710 O  
ATOM   4155  ND2 ASN B1511     465.409 -67.529 -54.141  1.00  0.00      N710 N  
ATOM   4156  C   ASN B1511     465.966 -63.990 -55.527  1.00  0.00      N710 C  
ATOM   4157  O   ASN B1511     467.159 -64.038 -55.216  1.00  0.00      N710 O  
ATOM   4158  N   ILE B1512     465.552 -63.841 -56.824  1.00  0.00      N710 N  
ATOM   4159  CA  ILE B1512     466.459 -63.856 -57.961  1.00  0.00      N710 C  
ATOM   4160  CB  ILE B1512     465.844 -64.117 -59.305  1.00  0.00      N710 C  
ATOM   4161  CG2 ILE B1512     466.889 -64.145 -60.504  1.00  0.00      N710 C  
ATOM   4162  CG1 ILE B1512     464.971 -65.406 -59.330  1.00  0.00      N710 C  
ATOM   4163  CD1 ILE B1512     463.859 -65.416 -60.384  1.00  0.00      N710 C  
ATOM   4164  C   ILE B1512     467.184 -62.542 -58.020  1.00  0.00      N710 C  
ATOM   4165  O   ILE B1512     468.386 -62.590 -58.177  1.00  0.00      N710 O  
ATOM   4166  N   SER B1513     466.501 -61.475 -57.690  1.00  0.00      N710 N  
ATOM   4167  CA  SER B1513     467.179 -60.196 -57.632  1.00  0.00      N710 C  
ATOM   4168  CB  SER B1513     466.201 -59.118 -57.245  1.00  0.00      N710 C  
ATOM   4169  OG  SER B1513     465.176 -58.925 -58.182  1.00  0.00      N710 O  
ATOM   4170  C   SER B1513     468.430 -60.163 -56.629  1.00  0.00      N710 C  
ATOM   4171  O   SER B1513     469.601 -59.850 -57.006  1.00  0.00      N710 O  
ATOM   4172  N   ASN B1514     468.188 -60.535 -55.345  1.00  0.00      N710 N  
ATOM   4173  CA  ASN B1514     469.246 -60.709 -54.374  1.00  0.00      N710 C  
ATOM   4174  CB  ASN B1514     468.669 -61.030 -52.985  1.00  0.00      N710 C  
ATOM   4175  CG  ASN B1514     467.887 -59.956 -52.385  1.00  0.00      N710 C  
ATOM   4176  OD1 ASN B1514     467.850 -58.782 -52.778  1.00  0.00      N710 O  
ATOM   4177  ND2 ASN B1514     467.180 -60.300 -51.260  1.00  0.00      N710 N  
ATOM   4178  C   ASN B1514     470.330 -61.727 -54.842  1.00  0.00      N710 C  
ATOM   4179  O   ASN B1514     471.526 -61.469 -54.712  1.00  0.00      N710 O  
ATOM   4180  N   THR B1515     469.928 -62.863 -55.404  1.00  0.00      N710 N  
ATOM   4181  CA  THR B1515     470.845 -63.877 -55.962  1.00  0.00      N710 C  
ATOM   4182  CB  THR B1515     470.117 -65.102 -56.571  1.00  0.00      N710 C  
ATOM   4183  OG1 THR B1515     469.180 -65.653 -55.650  1.00  0.00      N710 O  
ATOM   4184  CG2 THR B1515     471.154 -66.207 -56.790  1.00  0.00      N710 C  
ATOM   4185  C   THR B1515     471.712 -63.344 -57.113  1.00  0.00      N710 C  
ATOM   4186  O   THR B1515     472.894 -63.600 -57.162  1.00  0.00      N710 O  
ATOM   4187  N   ASN B1516     471.108 -62.556 -58.102  1.00  0.00      N710 N  
ATOM   4188  CA  ASN B1516     471.751 -61.866 -59.157  1.00  0.00      N710 C  
ATOM   4189  CB  ASN B1516     470.770 -61.109 -60.141  1.00  0.00      N710 C  
ATOM   4190  CG  ASN B1516     470.252 -61.961 -61.273  1.00  0.00      N710 C  
ATOM   4191  OD1 ASN B1516     470.683 -63.134 -61.223  1.00  0.00      N710 O  
ATOM   4192  ND2 ASN B1516     469.296 -61.488 -62.124  1.00  0.00      N710 N  
ATOM   4193  C   ASN B1516     472.775 -60.843 -58.648  1.00  0.00      N710 C  
ATOM   4194  O   ASN B1516     473.953 -60.816 -58.917  1.00  0.00      N710 O  
ATOM   4195  N   PHE B1517     472.389 -60.000 -57.676  1.00  0.00      N710 N  
ATOM   4196  CA  PHE B1517     473.313 -59.150 -56.980  1.00  0.00      N710 C  
ATOM   4197  CB  PHE B1517     472.500 -58.274 -55.941  1.00  0.00      N710 C  
ATOM   4198  CG  PHE B1517     473.365 -57.305 -55.179  1.00  0.00      N710 C  
ATOM   4199  CD1 PHE B1517     473.271 -57.292 -53.742  1.00  0.00      N710 C  
ATOM   4200  CE1 PHE B1517     473.930 -56.270 -52.996  1.00  0.00      N710 C  
ATOM   4201  CZ  PHE B1517     474.644 -55.248 -53.687  1.00  0.00      N710 C  
ATOM   4202  CD2 PHE B1517     474.041 -56.302 -55.783  1.00  0.00      N710 C  
ATOM   4203  CE2 PHE B1517     474.758 -55.288 -55.103  1.00  0.00      N710 C  
ATOM   4204  C   PHE B1517     474.546 -59.804 -56.323  1.00  0.00      N710 C  
ATOM   4205  O   PHE B1517     475.706 -59.418 -56.387  1.00  0.00      N710 O  
ATOM   4206  N   ALA B1518     474.305 -60.967 -55.658  1.00  0.00      N710 N  
ATOM   4207  CA  ALA B1518     475.283 -61.749 -54.947  1.00  0.00      N710 C  
ATOM   4208  CB  ALA B1518     474.509 -62.741 -54.021  1.00  0.00      N710 C  
ATOM   4209  C   ALA B1518     476.208 -62.433 -55.992  1.00  0.00      N710 C  
ATOM   4210  O   ALA B1518     477.357 -62.774 -55.699  1.00  0.00      N710 O  
ATOM   4211  N   ALA B1519     475.775 -62.600 -57.300  1.00  0.00      N710 N  
ATOM   4212  CA  ALA B1519     476.601 -63.335 -58.233  1.00  0.00      N710 C  
ATOM   4213  CB  ALA B1519     475.615 -64.179 -59.000  1.00  0.00      N710 C  
ATOM   4214  C   ALA B1519     477.400 -62.470 -59.254  1.00  0.00      N710 C  
ATOM   4215  O   ALA B1519     478.295 -62.866 -59.945  1.00  0.00      N710 O  
ATOM   4216  N   GLY B1520     477.022 -61.205 -59.235  1.00  0.00      N710 N  
ATOM   4217  CA  GLY B1520     477.580 -60.127 -60.028  1.00  0.00      N710 C  
ATOM   4218  C   GLY B1520     476.889 -59.918 -61.355  1.00  0.00      N710 C  
ATOM   4219  O   GLY B1520     477.385 -59.226 -62.264  1.00  0.00      N710 O  
ATOM   4220  N   GLN B1521     475.668 -60.405 -61.463  1.00  0.00      N710 N  
ATOM   4221  CA  GLN B1521     474.793 -60.176 -62.612  1.00  0.00      N710 C  
ATOM   4222  CB  GLN B1521     473.504 -61.039 -62.581  1.00  0.00      N710 C  
ATOM   4223  CG  GLN B1521     473.765 -62.612 -62.549  1.00  0.00      N710 C  
ATOM   4224  CD  GLN B1521     474.922 -63.134 -63.394  1.00  0.00      N710 C  
ATOM   4225  OE1 GLN B1521     475.284 -62.528 -64.441  1.00  0.00      N710 O  
ATOM   4226  NE2 GLN B1521     475.486 -64.265 -63.005  1.00  0.00      N710 N  
ATOM   4227  C   GLN B1521     474.199 -58.726 -62.562  1.00  0.00      N710 C  
ATOM   4228  O   GLN B1521     473.679 -58.267 -63.562  1.00  0.00      N710 O  
ATOM   4229  N   SER B1522     474.284 -58.004 -61.444  1.00  0.00      N710 N  
ATOM   4230  CA  SER B1522     474.066 -56.552 -61.407  1.00  0.00      N710 C  
ATOM   4231  CB  SER B1522     472.556 -56.296 -60.949  1.00  0.00      N710 C  
ATOM   4232  OG  SER B1522     472.376 -54.975 -60.528  1.00  0.00      N710 O  
ATOM   4233  C   SER B1522     475.006 -55.842 -60.499  1.00  0.00      N710 C  
ATOM   4234  O   SER B1522     475.245 -56.244 -59.393  1.00  0.00      N710 O  
ATOM   4235  N   VAL B1523     475.665 -54.810 -60.999  1.00  0.00      N710 N  
ATOM   4236  CA  VAL B1523     476.725 -54.125 -60.256  1.00  0.00      N710 C  
ATOM   4237  CB  VAL B1523     477.972 -53.991 -61.106  1.00  0.00      N710 C  
ATOM   4238  CG1 VAL B1523     479.215 -53.524 -60.392  1.00  0.00      N710 C  
ATOM   4239  CG2 VAL B1523     478.405 -55.401 -61.655  1.00  0.00      N710 C  
ATOM   4240  C   VAL B1523     476.289 -52.750 -59.814  1.00  0.00      N710 C  
ATOM   4241  O   VAL B1523     476.112 -51.901 -60.721  1.00  0.00      N710 O  
ATOM   4242  N   VAL B1524     476.005 -52.465 -58.552  1.00  0.00      N710 N  
ATOM   4243  CA  VAL B1524     475.588 -51.086 -58.102  1.00  0.00      N710 C  
ATOM   4244  CB  VAL B1524     474.778 -51.014 -56.757  1.00  0.00      N710 C  
ATOM   4245  CG1 VAL B1524     473.564 -51.938 -56.944  1.00  0.00      N710 C  
ATOM   4246  CG2 VAL B1524     475.546 -51.323 -55.464  1.00  0.00      N710 C  
ATOM   4247  C   VAL B1524     476.775 -50.085 -58.102  1.00  0.00      N710 C  
ATOM   4248  O   VAL B1524     477.901 -50.401 -57.690  1.00  0.00      N710 O  
ATOM   4249  N   SER B1525     476.530 -48.784 -58.366  1.00  0.00      N710 N  
ATOM   4250  CA  SER B1525     477.544 -47.737 -58.257  1.00  0.00      N710 C  
ATOM   4251  CB  SER B1525     477.304 -46.674 -59.372  1.00  0.00      N710 C  
ATOM   4252  OG  SER B1525     478.229 -45.656 -59.318  1.00  0.00      N710 O  
ATOM   4253  C   SER B1525     477.564 -47.104 -56.839  1.00  0.00      N710 C  
ATOM   4254  O   SER B1525     476.712 -46.301 -56.497  1.00  0.00      N710 O  
ATOM   4255  N   VAL B1526     478.634 -47.362 -56.013  1.00  0.00      N710 N  
ATOM   4256  CA  VAL B1526     478.720 -46.789 -54.725  1.00  0.00      N710 C  
ATOM   4257  CB  VAL B1526     479.302 -47.885 -53.832  1.00  0.00      N710 C  
ATOM   4258  CG1 VAL B1526     479.792 -47.288 -52.500  1.00  0.00      N710 C  
ATOM   4259  CG2 VAL B1526     478.384 -49.085 -53.638  1.00  0.00      N710 C  
ATOM   4260  C   VAL B1526     479.551 -45.533 -54.736  1.00  0.00      N710 C  
ATOM   4261  O   VAL B1526     480.671 -45.469 -55.236  1.00  0.00      N710 O  
ATOM   4262  N   LYS B1527     478.891 -44.391 -54.391  1.00  0.00      N710 N  
ATOM   4263  CA  LYS B1527     479.586 -43.089 -54.600  1.00  0.00      N710 C  
ATOM   4264  CB  LYS B1527     478.537 -41.956 -54.812  1.00  0.00      N710 C  
ATOM   4265  CG  LYS B1527     477.550 -42.125 -55.934  1.00  0.00      N710 C  
ATOM   4266  CD  LYS B1527     478.192 -42.352 -57.321  1.00  0.00      N710 C  
ATOM   4267  CE  LYS B1527     477.098 -42.508 -58.424  1.00  0.00      N710 C  
ATOM   4268  NZ  LYS B1527     477.842 -42.972 -59.649  1.00  0.00      N710 N  
ATOM   4269  C   LYS B1527     480.519 -42.762 -53.394  1.00  0.00      N710 C  
ATOM   4270  O   LYS B1527     480.117 -42.863 -52.216  1.00  0.00      N710 O  
ATOM   4271  N   LEU B1528     481.655 -42.162 -53.755  1.00  0.00      N710 N  
ATOM   4272  CA  LEU B1528     482.657 -41.621 -52.797  1.00  0.00      N710 C  
ATOM   4273  CB  LEU B1528     483.828 -42.571 -52.546  1.00  0.00      N710 C  
ATOM   4274  CG  LEU B1528     483.710 -44.100 -52.765  1.00  0.00      N710 C  
ATOM   4275  CD1 LEU B1528     484.037 -44.654 -54.146  1.00  0.00      N710 C  
ATOM   4276  CD2 LEU B1528     484.556 -44.799 -51.597  1.00  0.00      N710 C  
ATOM   4277  C   LEU B1528     483.267 -40.293 -53.162  1.00  0.00      N710 C  
ATOM   4278  O   LEU B1528     483.692 -40.203 -54.318  1.00  0.00      N710 O  
ATOM   4279  N   ALA B1529     483.242 -39.273 -52.286  1.00  0.00      N710 N  
ATOM   4280  CA  ALA B1529     483.594 -37.854 -52.635  1.00  0.00      N710 C  
ATOM   4281  CB  ALA B1529     482.966 -37.014 -51.495  1.00  0.00      N710 C  
ATOM   4282  C   ALA B1529     485.109 -37.678 -52.788  1.00  0.00      N710 C  
ATOM   4283  O   ALA B1529     485.897 -38.435 -52.317  1.00  0.00      N710 O  
ATOM   4284  N   GLY B1530     485.601 -36.700 -53.581  1.00  0.00      N710 N  
ATOM   4285  CA  GLY B1530     487.012 -36.446 -53.801  1.00  0.00      N710 C  
ATOM   4286  C   GLY B1530     487.787 -35.848 -52.706  1.00  0.00      N710 C  
ATOM   4287  O   GLY B1530     489.016 -36.048 -52.649  1.00  0.00      N710 O  
ATOM   4288  N   ASN B1531     487.108 -35.096 -51.848  1.00  0.00      N710 N  
ATOM   4289  CA  ASN B1531     487.612 -34.343 -50.712  1.00  0.00      N710 C  
ATOM   4290  CB  ASN B1531     488.535 -35.248 -49.835  1.00  0.00      N710 C  
ATOM   4291  CG  ASN B1531     487.774 -36.440 -49.298  1.00  0.00      N710 C  
ATOM   4292  OD1 ASN B1531     486.563 -36.385 -49.043  1.00  0.00      N710 O  
ATOM   4293  ND2 ASN B1531     488.404 -37.674 -49.205  1.00  0.00      N710 N  
ATOM   4294  C   ASN B1531     488.368 -33.100 -51.192  1.00  0.00      N710 C  
ATOM   4295  O   ASN B1531     489.204 -32.555 -50.506  1.00  0.00      N710 O  
ATOM   4296  N   SER B1532     488.120 -32.667 -52.424  1.00  0.00      N710 N  
ATOM   4297  CA  SER B1532     488.768 -31.551 -53.101  1.00  0.00      N710 C  
ATOM   4298  CB  SER B1532     488.328 -30.213 -52.480  1.00  0.00      N710 C  
ATOM   4299  OG  SER B1532     486.912 -29.899 -52.631  1.00  0.00      N710 O  
ATOM   4300  C   SER B1532     490.295 -31.632 -53.162  1.00  0.00      N710 C  
ATOM   4301  O   SER B1532     491.090 -30.816 -52.726  1.00  0.00      N710 O  
ATOM   4302  N   SER B1533     490.824 -32.771 -53.621  1.00  0.00      N710 N  
ATOM   4303  CA  SER B1533     492.200 -33.105 -53.525  1.00  0.00      N710 C  
ATOM   4304  CB  SER B1533     492.343 -34.647 -53.281  1.00  0.00      N710 C  
ATOM   4305  OG  SER B1533     493.747 -35.095 -53.010  1.00  0.00      N710 O  
ATOM   4306  C   SER B1533     492.776 -32.740 -54.859  1.00  0.00      N710 C  
ATOM   4307  O   SER B1533     492.189 -33.135 -55.883  1.00  0.00      N710 O  
ATOM   4308  N   LEU B1534     493.775 -31.880 -54.900  1.00  0.00      N710 N  
ATOM   4309  CA  LEU B1534     494.404 -31.411 -56.119  1.00  0.00      N710 C  
ATOM   4310  CB  LEU B1534     495.943 -31.190 -55.823  1.00  0.00      N710 C  
ATOM   4311  CG  LEU B1534     496.806 -30.292 -56.731  1.00  0.00      N710 C  
ATOM   4312  CD1 LEU B1534     498.166 -29.965 -56.088  1.00  0.00      N710 C  
ATOM   4313  CD2 LEU B1534     497.139 -31.025 -58.074  1.00  0.00      N710 C  
ATOM   4314  C   LEU B1534     493.796 -30.075 -56.548  1.00  0.00      N710 C  
ATOM   4315  O   LEU B1534     493.509 -29.703 -57.679  1.00  0.00      N710 O  
ATOM   4316  N   CYS B1535     493.536 -29.277 -55.527  1.00  0.00      N710 N  
ATOM   4317  CA  CYS B1535     492.772 -28.011 -55.664  1.00  0.00      N710 C  
ATOM   4318  CB  CYS B1535     491.254 -28.331 -55.607  1.00  0.00      N710 C  
ATOM   4319  SG  CYS B1535     490.491 -28.499 -57.193  1.00  0.00      N710 S  
ATOM   4320  C   CYS B1535     493.046 -27.065 -54.528  1.00  0.00      N710 C  
ATOM   4321  O   CYS B1535     493.419 -27.668 -53.555  1.00  0.00      N710 O  
ATOM   4322  N   PRO B1536     492.826 -25.748 -54.435  1.00  0.00      N710 N  
ATOM   4323  CD  PRO B1536     493.041 -25.051 -53.136  1.00  0.00      N710 C  
ATOM   4324  CA  PRO B1536     492.382 -24.796 -55.473  1.00  0.00      N710 C  
ATOM   4325  CB  PRO B1536     492.709 -23.454 -54.834  1.00  0.00      N710 C  
ATOM   4326  CG  PRO B1536     492.420 -23.675 -53.344  1.00  0.00      N710 C  
ATOM   4327  C   PRO B1536     492.910 -24.924 -56.907  1.00  0.00      N710 C  
ATOM   4328  O   PRO B1536     494.016 -25.431 -57.074  1.00  0.00      N710 O  
ATOM   4329  N   VAL B1537     492.211 -24.454 -57.930  1.00  0.00      N710 N  
ATOM   4330  CA  VAL B1537     492.745 -24.119 -59.196  1.00  0.00      N710 C  
ATOM   4331  CB  VAL B1537     491.753 -24.286 -60.348  1.00  0.00      N710 C  
ATOM   4332  CG1 VAL B1537     491.108 -25.719 -60.291  1.00  0.00      N710 C  
ATOM   4333  CG2 VAL B1537     490.572 -23.265 -60.095  1.00  0.00      N710 C  
ATOM   4334  C   VAL B1537     493.515 -22.772 -59.276  1.00  0.00      N710 C  
ATOM   4335  O   VAL B1537     493.037 -21.713 -58.871  1.00  0.00      N710 O  
ATOM   4336  N   SER B1538     494.791 -22.843 -59.880  1.00  0.00      N710 N  
ATOM   4337  CA  SER B1538     495.766 -21.761 -59.992  1.00  0.00      N710 C  
ATOM   4338  CB  SER B1538     497.278 -22.109 -59.624  1.00  0.00      N710 C  
ATOM   4339  OG  SER B1538     497.480 -22.617 -58.275  1.00  0.00      N710 O  
ATOM   4340  C   SER B1538     495.813 -21.209 -61.383  1.00  0.00      N710 C  
ATOM   4341  O   SER B1538     496.392 -20.188 -61.665  1.00  0.00      N710 O  
ATOM   4342  N   GLY B1539     495.053 -21.739 -62.359  1.00  0.00      N710 N  
ATOM   4343  CA  GLY B1539     494.975 -21.131 -63.737  1.00  0.00      N710 C  
ATOM   4344  C   GLY B1539     493.841 -21.690 -64.520  1.00  0.00      N710 C  
ATOM   4345  O   GLY B1539     492.898 -22.324 -64.049  1.00  0.00      N710 O  
ATOM   4346  N   TRP B1540     493.764 -21.256 -65.817  1.00  0.00      N710 N  
ATOM   4347  CA  TRP B1540     492.624 -21.409 -66.667  1.00  0.00      N710 C  
ATOM   4348  CB  TRP B1540     491.846 -20.066 -66.761  1.00  0.00      N710 C  
ATOM   4349  CG  TRP B1540     491.492 -19.420 -65.440  1.00  0.00      N710 C  
ATOM   4350  CD1 TRP B1540     492.251 -18.548 -64.735  1.00  0.00      N710 C  
ATOM   4351  NE1 TRP B1540     491.840 -18.498 -63.420  1.00  0.00      N710 N  
ATOM   4352  CE2 TRP B1540     490.714 -19.214 -63.278  1.00  0.00      N710 C  
ATOM   4353  CD2 TRP B1540     490.465 -19.835 -64.567  1.00  0.00      N710 C  
ATOM   4354  CE3 TRP B1540     489.416 -20.714 -64.660  1.00  0.00      N710 C  
ATOM   4355  CZ3 TRP B1540     488.551 -20.815 -63.562  1.00  0.00      N710 C  
ATOM   4356  CZ2 TRP B1540     489.922 -19.421 -62.160  1.00  0.00      N710 C  
ATOM   4357  CH2 TRP B1540     488.757 -20.270 -62.338  1.00  0.00      N710 C  
ATOM   4358  C   TRP B1540     493.081 -21.869 -68.100  1.00  0.00      N710 C  
ATOM   4359  O   TRP B1540     493.875 -21.169 -68.672  1.00  0.00      N710 O  
ATOM   4360  N   ALA B1541     492.587 -22.952 -68.740  1.00  0.00      N710 N  
ATOM   4361  CA  ALA B1541     493.008 -23.396 -69.997  1.00  0.00      N710 C  
ATOM   4362  CB  ALA B1541     493.776 -24.766 -69.865  1.00  0.00      N710 C  
ATOM   4363  C   ALA B1541     491.729 -23.697 -70.759  1.00  0.00      N710 C  
ATOM   4364  O   ALA B1541     490.623 -23.846 -70.165  1.00  0.00      N710 O  
ATOM   4365  N   ILE B1542     491.735 -23.589 -72.104  1.00  0.00      N710 N  
ATOM   4366  CA  ILE B1542     490.649 -23.829 -73.063  1.00  0.00      N710 C  
ATOM   4367  CB  ILE B1542     491.084 -23.555 -74.527  1.00  0.00      N710 C  
ATOM   4368  CG2 ILE B1542     489.824 -23.494 -75.480  1.00  0.00      N710 C  
ATOM   4369  CG1 ILE B1542     491.724 -22.129 -74.626  1.00  0.00      N710 C  
ATOM   4370  CD1 ILE B1542     492.450 -22.000 -75.935  1.00  0.00      N710 C  
ATOM   4371  C   ILE B1542     490.054 -25.226 -73.119  1.00  0.00      N710 C  
ATOM   4372  O   ILE B1542     490.743 -26.172 -73.412  1.00  0.00      N710 O  
ATOM   4373  N   TYR B1543     488.764 -25.391 -72.917  1.00  0.00      N710 N  
ATOM   4374  CA  TYR B1543     488.002 -26.630 -72.805  1.00  0.00      N710 C  
ATOM   4375  CB  TYR B1543     486.973 -26.503 -71.624  1.00  0.00      N710 C  
ATOM   4376  CG  TYR B1543     485.943 -27.645 -71.590  1.00  0.00      N710 C  
ATOM   4377  CD1 TYR B1543     484.633 -27.345 -72.028  1.00  0.00      N710 C  
ATOM   4378  CE1 TYR B1543     483.619 -28.359 -72.035  1.00  0.00      N710 C  
ATOM   4379  CZ  TYR B1543     483.988 -29.635 -71.438  1.00  0.00      N710 C  
ATOM   4380  OH  TYR B1543     483.018 -30.661 -71.415  1.00  0.00      N710 O  
ATOM   4381  CD2 TYR B1543     486.275 -28.922 -71.074  1.00  0.00      N710 C  
ATOM   4382  CE2 TYR B1543     485.260 -29.910 -70.957  1.00  0.00      N710 C  
ATOM   4383  C   TYR B1543     487.468 -27.080 -74.208  1.00  0.00      N710 C  
ATOM   4384  O   TYR B1543     487.809 -28.165 -74.658  1.00  0.00      N710 O  
ATOM   4385  N   SER B1544     486.614 -26.197 -74.852  1.00  0.00      N710 N  
ATOM   4386  CA  SER B1544     486.045 -26.619 -76.142  1.00  0.00      N710 C  
ATOM   4387  CB  SER B1544     484.771 -27.509 -75.994  1.00  0.00      N710 C  
ATOM   4388  OG  SER B1544     484.385 -28.064 -77.274  1.00  0.00      N710 O  
ATOM   4389  C   SER B1544     485.680 -25.299 -76.717  1.00  0.00      N710 C  
ATOM   4390  O   SER B1544     485.886 -24.291 -76.021  1.00  0.00      N710 O  
ATOM   4391  N   LYS B1545     485.260 -25.202 -77.993  1.00  0.00      N710 N  
ATOM   4392  CA  LYS B1545     484.864 -23.932 -78.619  1.00  0.00      N710 C  
ATOM   4393  CB  LYS B1545     486.052 -23.144 -79.308  1.00  0.00      N710 C  
ATOM   4394  CG  LYS B1545     486.559 -23.608 -80.685  1.00  0.00      N710 C  
ATOM   4395  CD  LYS B1545     487.923 -23.089 -81.214  1.00  0.00      N710 C  
ATOM   4396  CE  LYS B1545     488.175 -21.595 -81.209  1.00  0.00      N710 C  
ATOM   4397  NZ  LYS B1545     487.379 -20.974 -82.265  1.00  0.00      N710 N  
ATOM   4398  C   LYS B1545     483.911 -24.245 -79.764  1.00  0.00      N710 C  
ATOM   4399  O   LYS B1545     483.899 -25.418 -80.246  1.00  0.00      N710 O  
ATOM   4400  N   ASP B1546     483.058 -23.364 -80.240  1.00  0.00      N710 N  
ATOM   4401  CA  ASP B1546     482.026 -23.704 -81.276  1.00  0.00      N710 C  
ATOM   4402  CB  ASP B1546     480.947 -22.563 -81.311  1.00  0.00      N710 C  
ATOM   4403  CG  ASP B1546     481.264 -21.292 -82.085  1.00  0.00      N710 C  
ATOM   4404  OD1 ASP B1546     480.406 -20.430 -82.155  1.00  0.00      N710 O  
ATOM   4405  OD2 ASP B1546     482.395 -21.146 -82.518  1.00  0.00      N710 O  
ATOM   4406  C   ASP B1546     482.532 -24.180 -82.643  1.00  0.00      N710 C  
ATOM   4407  O   ASP B1546     481.963 -25.118 -83.150  1.00  0.00      N710 O  
ATOM   4408  N   ASN B1547     483.584 -23.517 -83.229  1.00  0.00      N710 N  
ATOM   4409  CA  ASN B1547     484.074 -23.765 -84.518  1.00  0.00      N710 C  
ATOM   4410  CB  ASN B1547     484.489 -25.181 -84.854  1.00  0.00      N710 C  
ATOM   4411  CG  ASN B1547     485.385 -25.697 -83.779  1.00  0.00      N710 C  
ATOM   4412  OD1 ASN B1547     486.567 -25.341 -83.674  1.00  0.00      N710 O  
ATOM   4413  ND2 ASN B1547     484.961 -26.595 -82.850  1.00  0.00      N710 N  
ATOM   4414  C   ASN B1547     483.146 -23.304 -85.696  1.00  0.00      N710 C  
ATOM   4415  O   ASN B1547     483.328 -23.620 -86.852  1.00  0.00      N710 O  
ATOM   4416  N   SER B1548     482.184 -22.375 -85.402  1.00  0.00      N710 N  
ATOM   4417  CA  SER B1548     481.098 -21.912 -86.234  1.00  0.00      N710 C  
ATOM   4418  CB  SER B1548     480.044 -21.059 -85.442  1.00  0.00      N710 C  
ATOM   4419  OG  SER B1548     480.493 -19.818 -84.899  1.00  0.00      N710 O  
ATOM   4420  C   SER B1548     481.448 -21.183 -87.543  1.00  0.00      N710 C  
ATOM   4421  O   SER B1548     480.901 -21.448 -88.623  1.00  0.00      N710 O  
ATOM   4422  N   VAL B1549     482.421 -20.198 -87.486  1.00  0.00      N710 N  
ATOM   4423  CA  VAL B1549     482.684 -19.225 -88.549  1.00  0.00      N710 C  
ATOM   4424  CB  VAL B1549     483.394 -17.988 -87.982  1.00  0.00      N710 C  
ATOM   4425  CG1 VAL B1549     483.950 -17.061 -89.145  1.00  0.00      N710 C  
ATOM   4426  CG2 VAL B1549     482.391 -17.257 -87.054  1.00  0.00      N710 C  
ATOM   4427  C   VAL B1549     483.373 -19.735 -89.842  1.00  0.00      N710 C  
ATOM   4428  O   VAL B1549     482.822 -19.456 -90.933  1.00  0.00      N710 O  
ATOM   4429  N   ARG B1550     484.524 -20.452 -89.823  1.00  0.00      N710 N  
ATOM   4430  CA  ARG B1550     485.096 -20.936 -91.074  1.00  0.00      N710 C  
ATOM   4431  CB  ARG B1550     486.608 -21.245 -90.946  1.00  0.00      N710 C  
ATOM   4432  CG  ARG B1550     487.378 -19.951 -90.863  1.00  0.00      N710 C  
ATOM   4433  CD  ARG B1550     488.942 -20.095 -90.902  1.00  0.00      N710 C  
ATOM   4434  NE  ARG B1550     489.539 -18.729 -90.678  1.00  0.00      N710 N  
ATOM   4435  CZ  ARG B1550     489.851 -18.100 -89.558  1.00  0.00      N710 C  
ATOM   4436  NH1 ARG B1550     489.401 -18.532 -88.387  1.00  0.00      N710 N  
ATOM   4437  NH2 ARG B1550     490.732 -17.135 -89.523  1.00  0.00      N710 N  
ATOM   4438  C   ARG B1550     484.471 -22.266 -91.511  1.00  0.00      N710 C  
ATOM   4439  O   ARG B1550     484.578 -22.677 -92.664  1.00  0.00      N710 O  
ATOM   4440  N   ILE B1551     483.738 -22.988 -90.630  1.00  0.00      N710 N  
ATOM   4441  CA  ILE B1551     482.853 -24.019 -91.138  1.00  0.00      N710 C  
ATOM   4442  CB  ILE B1551     482.472 -24.978 -90.047  1.00  0.00      N710 C  
ATOM   4443  CG2 ILE B1551     481.387 -25.977 -90.471  1.00  0.00      N710 C  
ATOM   4444  CG1 ILE B1551     483.757 -25.735 -89.520  1.00  0.00      N710 C  
ATOM   4445  CD1 ILE B1551     483.512 -26.607 -88.326  1.00  0.00      N710 C  
ATOM   4446  C   ILE B1551     481.599 -23.517 -91.886  1.00  0.00      N710 C  
ATOM   4447  O   ILE B1551     481.320 -23.922 -93.010  1.00  0.00      N710 O  
ATOM   4448  N   GLY B1552     480.988 -22.512 -91.268  1.00  0.00      N710 N  
ATOM   4449  CA  GLY B1552     479.728 -21.897 -91.590  1.00  0.00      N710 C  
ATOM   4450  C   GLY B1552     479.785 -21.128 -92.910  1.00  0.00      N710 C  
ATOM   4451  O   GLY B1552     478.772 -20.885 -93.552  1.00  0.00      N710 O  
ATOM   4452  N   SER B1553     481.056 -20.808 -93.281  1.00  0.00      N710 N  
ATOM   4453  CA  SER B1553     481.382 -20.101 -94.536  1.00  0.00      N710 C  
ATOM   4454  CB  SER B1553     482.910 -19.994 -94.720  1.00  0.00      N710 C  
ATOM   4455  OG  SER B1553     483.372 -19.021 -95.622  1.00  0.00      N710 O  
ATOM   4456  C   SER B1553     480.902 -20.906 -95.721  1.00  0.00      N710 C  
ATOM   4457  O   SER B1553     480.335 -20.341 -96.668  1.00  0.00      N710 O  
ATOM   4458  N   LYS B1554     481.167 -22.199 -95.675  1.00  0.00      N710 N  
ATOM   4459  CA  LYS B1554     480.822 -23.082 -96.751  1.00  0.00      N710 C  
ATOM   4460  CB  LYS B1554     482.105 -23.879 -97.104  1.00  0.00      N710 C  
ATOM   4461  CG  LYS B1554     482.039 -24.737 -98.293  1.00  0.00      N710 C  
ATOM   4462  CD  LYS B1554     481.596 -26.190 -98.286  1.00  0.00      N710 C  
ATOM   4463  CE  LYS B1554     481.708 -26.784 -99.695  1.00  0.00      N710 C  
ATOM   4464  NZ  LYS B1554     481.353 -28.211 -99.669  1.00  0.00      N710 N  
ATOM   4465  C   LYS B1554     479.642 -23.957 -96.383  1.00  0.00      N710 C  
ATOM   4466  O   LYS B1554     478.867 -24.346 -97.234  1.00  0.00      N710 O  
ATOM   4467  N   GLY B1555     479.543 -24.414 -95.054  1.00  0.00      N710 N  
ATOM   4468  CA  GLY B1555     478.689 -25.509 -94.503  1.00  0.00      N710 C  
ATOM   4469  C   GLY B1555     477.430 -24.956 -94.000  1.00  0.00      N710 C  
ATOM   4470  O   GLY B1555     477.180 -23.788 -94.247  1.00  0.00      N710 O  
ATOM   4471  N   ASP B1556     476.604 -25.803 -93.286  1.00  0.00      N710 N  
ATOM   4472  CA  ASP B1556     475.279 -25.417 -92.746  1.00  0.00      N710 C  
ATOM   4473  CB  ASP B1556     474.142 -26.376 -92.955  1.00  0.00      N710 C  
ATOM   4474  CG  ASP B1556     473.951 -26.522 -94.471  1.00  0.00      N710 C  
ATOM   4475  OD1 ASP B1556     473.969 -25.521 -95.237  1.00  0.00      N710 O  
ATOM   4476  OD2 ASP B1556     473.738 -27.659 -94.910  1.00  0.00      N710 O  
ATOM   4477  C   ASP B1556     475.459 -25.250 -91.231  1.00  0.00      N710 C  
ATOM   4478  O   ASP B1556     475.639 -26.238 -90.470  1.00  0.00      N710 O  
ATOM   4479  N   VAL B1557     475.452 -23.981 -90.755  1.00  0.00      N710 N  
ATOM   4480  CA  VAL B1557     475.644 -23.744 -89.312  1.00  0.00      N710 C  
ATOM   4481  CB  VAL B1557     477.086 -23.317 -89.060  1.00  0.00      N710 C  
ATOM   4482  CG1 VAL B1557     477.148 -22.724 -87.608  1.00  0.00      N710 C  
ATOM   4483  CG2 VAL B1557     477.975 -24.593 -89.284  1.00  0.00      N710 C  
ATOM   4484  C   VAL B1557     474.682 -22.768 -88.858  1.00  0.00      N710 C  
ATOM   4485  O   VAL B1557     474.508 -21.829 -89.600  1.00  0.00      N710 O  
ATOM   4486  N   PHE B1558     474.068 -22.991 -87.638  1.00  0.00      N710 N  
ATOM   4487  CA  PHE B1558     473.164 -22.182 -86.969  1.00  0.00      N710 C  
ATOM   4488  CB  PHE B1558     472.512 -22.974 -85.723  1.00  0.00      N710 C  
ATOM   4489  CG  PHE B1558     471.367 -23.830 -86.164  1.00  0.00      N710 C  
ATOM   4490  CD1 PHE B1558     470.386 -23.370 -87.054  1.00  0.00      N710 C  
ATOM   4491  CE1 PHE B1558     469.458 -24.199 -87.590  1.00  0.00      N710 C  
ATOM   4492  CZ  PHE B1558     469.473 -25.550 -87.333  1.00  0.00      N710 C  
ATOM   4493  CD2 PHE B1558     471.443 -25.189 -85.904  1.00  0.00      N710 C  
ATOM   4494  CE2 PHE B1558     470.497 -26.032 -86.467  1.00  0.00      N710 C  
ATOM   4495  C   PHE B1558     473.650 -20.799 -86.632  1.00  0.00      N710 C  
ATOM   4496  O   PHE B1558     474.759 -20.666 -86.109  1.00  0.00      N710 O  
ATOM   4497  N   VAL B1559     472.828 -19.729 -87.010  1.00  0.00      N710 N  
ATOM   4498  CA  VAL B1559     473.122 -18.347 -86.657  1.00  0.00      N710 C  
ATOM   4499  CB  VAL B1559     472.410 -17.344 -87.599  1.00  0.00      N710 C  
ATOM   4500  CG1 VAL B1559     472.709 -15.932 -87.126  1.00  0.00      N710 C  
ATOM   4501  CG2 VAL B1559     472.966 -17.640 -89.017  1.00  0.00      N710 C  
ATOM   4502  C   VAL B1559     472.768 -18.070 -85.169  1.00  0.00      N710 C  
ATOM   4503  O   VAL B1559     471.615 -18.126 -84.767  1.00  0.00      N710 O  
ATOM   4504  N   ILE B1560     473.738 -17.621 -84.312  1.00  0.00      N710 N  
ATOM   4505  CA  ILE B1560     473.578 -17.823 -82.832  1.00  0.00      N710 C  
ATOM   4506  CB  ILE B1560     474.517 -18.906 -82.222  1.00  0.00      N710 C  
ATOM   4507  CG2 ILE B1560     474.910 -18.564 -80.727  1.00  0.00      N710 C  
ATOM   4508  CG1 ILE B1560     473.884 -20.200 -82.506  1.00  0.00      N710 C  
ATOM   4509  CD1 ILE B1560     474.870 -21.427 -82.474  1.00  0.00      N710 C  
ATOM   4510  C   ILE B1560     473.515 -16.416 -82.092  1.00  0.00      N710 C  
ATOM   4511  O   ILE B1560     474.088 -15.440 -82.483  1.00  0.00      N710 O  
ATOM   4512  N   ARG B1561     472.732 -16.370 -81.013  1.00  0.00      N710 N  
ATOM   4513  CA  ARG B1561     472.941 -15.374 -79.987  1.00  0.00      N710 C  
ATOM   4514  CB  ARG B1561     472.121 -14.067 -80.122  1.00  0.00      N710 C  
ATOM   4515  CG  ARG B1561     472.701 -13.049 -81.111  1.00  0.00      N710 C  
ATOM   4516  CD  ARG B1561     474.160 -12.503 -80.850  1.00  0.00      N710 C  
ATOM   4517  NE  ARG B1561     474.525 -12.589 -79.408  1.00  0.00      N710 N  
ATOM   4518  CZ  ARG B1561     474.213 -11.709 -78.489  1.00  0.00      N710 C  
ATOM   4519  NH1 ARG B1561     473.555 -10.592 -78.669  1.00  0.00      N710 N  
ATOM   4520  NH2 ARG B1561     474.667 -11.977 -77.262  1.00  0.00      N710 N  
ATOM   4521  C   ARG B1561     472.710 -16.067 -78.628  1.00  0.00      N710 C  
ATOM   4522  O   ARG B1561     471.793 -16.886 -78.561  1.00  0.00      N710 O  
ATOM   4523  N   GLU B1562     473.567 -15.613 -77.670  1.00  0.00      N710 N  
ATOM   4524  CA  GLU B1562     473.587 -15.974 -76.297  1.00  0.00      N710 C  
ATOM   4525  CB  GLU B1562     472.369 -15.299 -75.592  1.00  0.00      N710 C  
ATOM   4526  CG  GLU B1562     472.356 -13.754 -75.732  1.00  0.00      N710 C  
ATOM   4527  CD  GLU B1562     471.291 -12.939 -74.939  1.00  0.00      N710 C  
ATOM   4528  OE1 GLU B1562     470.078 -13.258 -75.183  1.00  0.00      N710 O  
ATOM   4529  OE2 GLU B1562     471.517 -11.979 -74.187  1.00  0.00      N710 O  
ATOM   4530  C   GLU B1562     473.582 -17.487 -75.919  1.00  0.00      N710 C  
ATOM   4531  O   GLU B1562     472.651 -18.011 -75.360  1.00  0.00      N710 O  
ATOM   4532  N   PRO B1563     474.736 -18.171 -76.232  1.00  0.00      N710 N  
ATOM   4533  CD  PRO B1563     475.754 -17.731 -77.128  1.00  0.00      N710 C  
ATOM   4534  CA  PRO B1563     474.837 -19.591 -75.845  1.00  0.00      N710 C  
ATOM   4535  CB  PRO B1563     475.857 -20.198 -76.899  1.00  0.00      N710 C  
ATOM   4536  CG  PRO B1563     476.732 -19.002 -77.302  1.00  0.00      N710 C  
ATOM   4537  C   PRO B1563     475.520 -19.745 -74.450  1.00  0.00      N710 C  
ATOM   4538  O   PRO B1563     476.362 -19.003 -73.935  1.00  0.00      N710 O  
ATOM   4539  N   PHE B1564     475.154 -20.834 -73.771  1.00  0.00      N710 N  
ATOM   4540  CA  PHE B1564     475.695 -21.226 -72.529  1.00  0.00      N710 C  
ATOM   4541  CB  PHE B1564     474.817 -20.783 -71.186  1.00  0.00      N710 C  
ATOM   4542  CG  PHE B1564     473.484 -21.407 -71.099  1.00  0.00      N710 C  
ATOM   4543  CD1 PHE B1564     473.252 -22.549 -70.392  1.00  0.00      N710 C  
ATOM   4544  CE1 PHE B1564     471.948 -22.942 -70.080  1.00  0.00      N710 C  
ATOM   4545  CZ  PHE B1564     470.885 -22.344 -70.682  1.00  0.00      N710 C  
ATOM   4546  CD2 PHE B1564     472.396 -20.782 -71.725  1.00  0.00      N710 C  
ATOM   4547  CE2 PHE B1564     471.094 -21.241 -71.514  1.00  0.00      N710 C  
ATOM   4548  C   PHE B1564     475.808 -22.712 -72.523  1.00  0.00      N710 C  
ATOM   4549  O   PHE B1564     475.395 -23.492 -73.406  1.00  0.00      N710 O  
ATOM   4550  N   ILE B1565     476.661 -23.265 -71.656  1.00  0.00      N710 N  
ATOM   4551  CA  ILE B1565     477.055 -24.680 -71.606  1.00  0.00      N710 C  
ATOM   4552  CB  ILE B1565     478.588 -24.849 -71.564  1.00  0.00      N710 C  
ATOM   4553  CG2 ILE B1565     479.024 -26.373 -71.684  1.00  0.00      N710 C  
ATOM   4554  CG1 ILE B1565     479.324 -24.104 -72.607  1.00  0.00      N710 C  
ATOM   4555  CD1 ILE B1565     478.925 -24.484 -74.043  1.00  0.00      N710 C  
ATOM   4556  C   ILE B1565     476.381 -25.350 -70.455  1.00  0.00      N710 C  
ATOM   4557  O   ILE B1565     476.144 -24.709 -69.443  1.00  0.00      N710 O  
ATOM   4558  N   SER B1566     476.098 -26.630 -70.603  1.00  0.00      N710 N  
ATOM   4559  CA  SER B1566     475.477 -27.330 -69.489  1.00  0.00      N710 C  
ATOM   4560  CB  SER B1566     473.948 -27.336 -69.380  1.00  0.00      N710 C  
ATOM   4561  OG  SER B1566     473.518 -27.800 -68.060  1.00  0.00      N710 O  
ATOM   4562  C   SER B1566     475.945 -28.742 -69.527  1.00  0.00      N710 C  
ATOM   4563  O   SER B1566     476.217 -29.386 -70.569  1.00  0.00      N710 O  
ATOM   4564  N   CYS B1567     476.045 -29.432 -68.429  1.00  0.00      N710 N  
ATOM   4565  CA  CYS B1567     476.670 -30.719 -68.322  1.00  0.00      N710 C  
ATOM   4566  CB  CYS B1567     478.214 -30.561 -67.927  1.00  0.00      N710 C  
ATOM   4567  SG  CYS B1567     479.209 -31.935 -68.477  1.00  0.00      N710 S  
ATOM   4568  C   CYS B1567     475.955 -31.703 -67.429  1.00  0.00      N710 C  
ATOM   4569  O   CYS B1567     475.107 -31.463 -66.584  1.00  0.00      N710 O  
ATOM   4570  N   SER B1568     476.385 -32.934 -67.549  1.00  0.00      N710 N  
ATOM   4571  CA  SER B1568     475.788 -34.103 -66.930  1.00  0.00      N710 C  
ATOM   4572  CB  SER B1568     474.626 -34.597 -67.866  1.00  0.00      N710 C  
ATOM   4573  OG  SER B1568     475.084 -35.241 -69.102  1.00  0.00      N710 O  
ATOM   4574  C   SER B1568     476.902 -35.128 -66.856  1.00  0.00      N710 C  
ATOM   4575  O   SER B1568     477.886 -34.938 -67.525  1.00  0.00      N710 O  
ATOM   4576  N   PRO B1569     476.739 -36.285 -66.070  1.00  0.00      N710 N  
ATOM   4577  CD  PRO B1569     475.533 -36.640 -65.280  1.00  0.00      N710 C  
ATOM   4578  CA  PRO B1569     477.663 -37.414 -66.088  1.00  0.00      N710 C  
ATOM   4579  CB  PRO B1569     477.245 -38.219 -64.816  1.00  0.00      N710 C  
ATOM   4580  CG  PRO B1569     475.728 -38.015 -64.671  1.00  0.00      N710 C  
ATOM   4581  C   PRO B1569     477.466 -38.276 -67.386  1.00  0.00      N710 C  
ATOM   4582  O   PRO B1569     478.166 -39.274 -67.513  1.00  0.00      N710 O  
ATOM   4583  N   LEU B1570     476.684 -37.793 -68.428  1.00  0.00      N710 N  
ATOM   4584  CA  LEU B1570     476.405 -38.478 -69.719  1.00  0.00      N710 C  
ATOM   4585  CB  LEU B1570     474.891 -38.799 -69.993  1.00  0.00      N710 C  
ATOM   4586  CG  LEU B1570     474.325 -39.796 -68.927  1.00  0.00      N710 C  
ATOM   4587  CD1 LEU B1570     472.822 -39.856 -68.970  1.00  0.00      N710 C  
ATOM   4588  CD2 LEU B1570     474.840 -41.206 -69.021  1.00  0.00      N710 C  
ATOM   4589  C   LEU B1570     476.972 -37.679 -70.875  1.00  0.00      N710 C  
ATOM   4590  O   LEU B1570     476.531 -37.867 -72.017  1.00  0.00      N710 O  
ATOM   4591  N   GLU B1571     477.903 -36.777 -70.567  1.00  0.00      N710 N  
ATOM   4592  CA  GLU B1571     478.597 -35.805 -71.399  1.00  0.00      N710 C  
ATOM   4593  CB  GLU B1571     479.000 -36.292 -72.886  1.00  0.00      N710 C  
ATOM   4594  CG  GLU B1571     480.044 -37.472 -72.949  1.00  0.00      N710 C  
ATOM   4595  CD  GLU B1571     480.171 -38.022 -74.311  1.00  0.00      N710 C  
ATOM   4596  OE1 GLU B1571     481.214 -37.850 -74.903  1.00  0.00      N710 O  
ATOM   4597  OE2 GLU B1571     479.187 -38.577 -74.812  1.00  0.00      N710 O  
ATOM   4598  C   GLU B1571     477.948 -34.414 -71.386  1.00  0.00      N710 C  
ATOM   4599  O   GLU B1571     476.777 -34.126 -70.988  1.00  0.00      N710 O  
ATOM   4600  N   CYS B1572     478.742 -33.403 -71.681  1.00  0.00      N710 N  
ATOM   4601  CA  CYS B1572     478.237 -32.038 -71.587  1.00  0.00      N710 C  
ATOM   4602  CB  CYS B1572     479.276 -31.036 -71.326  1.00  0.00      N710 C  
ATOM   4603  SG  CYS B1572     480.374 -31.327 -69.930  1.00  0.00      N710 S  
ATOM   4604  C   CYS B1572     477.525 -31.553 -72.913  1.00  0.00      N710 C  
ATOM   4605  O   CYS B1572     477.765 -32.136 -73.999  1.00  0.00      N710 O  
ATOM   4606  N   ARG B1573     476.694 -30.509 -72.879  1.00  0.00      N710 N  
ATOM   4607  CA  ARG B1573     475.980 -29.986 -74.050  1.00  0.00      N710 C  
ATOM   4608  CB  ARG B1573     474.504 -30.522 -74.178  1.00  0.00      N710 C  
ATOM   4609  CG  ARG B1573     474.345 -32.106 -74.252  1.00  0.00      N710 C  
ATOM   4610  CD  ARG B1573     472.907 -32.550 -74.463  1.00  0.00      N710 C  
ATOM   4611  NE  ARG B1573     472.330 -32.071 -75.817  1.00  0.00      N710 N  
ATOM   4612  CZ  ARG B1573     472.510 -32.734 -76.923  1.00  0.00      N710 C  
ATOM   4613  NH1 ARG B1573     473.061 -33.929 -76.962  1.00  0.00      N710 N  
ATOM   4614  NH2 ARG B1573     472.089 -32.217 -78.052  1.00  0.00      N710 N  
ATOM   4615  C   ARG B1573     476.002 -28.465 -74.129  1.00  0.00      N710 C  
ATOM   4616  O   ARG B1573     476.092 -27.722 -73.192  1.00  0.00      N710 O  
ATOM   4617  N   THR B1574     475.943 -27.994 -75.403  1.00  0.00      N710 N  
ATOM   4618  CA  THR B1574     475.985 -26.641 -75.837  1.00  0.00      N710 C  
ATOM   4619  CB  THR B1574     476.797 -26.503 -77.210  1.00  0.00      N710 C  
ATOM   4620  OG1 THR B1574     478.141 -26.955 -77.060  1.00  0.00      N710 O  
ATOM   4621  CG2 THR B1574     476.867 -25.034 -77.621  1.00  0.00      N710 C  
ATOM   4622  C   THR B1574     474.625 -26.108 -76.110  1.00  0.00      N710 C  
ATOM   4623  O   THR B1574     474.072 -26.557 -77.108  1.00  0.00      N710 O  
ATOM   4624  N   PHE B1575     474.070 -25.178 -75.265  1.00  0.00      N710 N  
ATOM   4625  CA  PHE B1575     472.755 -24.543 -75.367  1.00  0.00      N710 C  
ATOM   4626  CB  PHE B1575     472.083 -24.411 -73.970  1.00  0.00      N710 C  
ATOM   4627  CG  PHE B1575     471.541 -25.762 -73.424  1.00  0.00      N710 C  
ATOM   4628  CD1 PHE B1575     472.396 -26.737 -72.878  1.00  0.00      N710 C  
ATOM   4629  CE1 PHE B1575     471.912 -27.988 -72.501  1.00  0.00      N710 C  
ATOM   4630  CZ  PHE B1575     470.527 -28.310 -72.522  1.00  0.00      N710 C  
ATOM   4631  CD2 PHE B1575     470.177 -26.082 -73.588  1.00  0.00      N710 C  
ATOM   4632  CE2 PHE B1575     469.641 -27.329 -73.131  1.00  0.00      N710 C  
ATOM   4633  C   PHE B1575     472.921 -23.211 -76.061  1.00  0.00      N710 C  
ATOM   4634  O   PHE B1575     473.697 -22.367 -75.705  1.00  0.00      N710 O  
ATOM   4635  N   PHE B1576     472.166 -23.052 -77.202  1.00  0.00      N710 N  
ATOM   4636  CA  PHE B1576     472.205 -21.809 -77.897  1.00  0.00      N710 C  
ATOM   4637  CB  PHE B1576     473.079 -21.902 -79.240  1.00  0.00      N710 C  
ATOM   4638  CG  PHE B1576     472.819 -23.062 -80.110  1.00  0.00      N710 C  
ATOM   4639  CD1 PHE B1576     473.450 -24.256 -79.899  1.00  0.00      N710 C  
ATOM   4640  CE1 PHE B1576     473.359 -25.275 -80.818  1.00  0.00      N710 C  
ATOM   4641  CZ  PHE B1576     472.469 -25.193 -81.915  1.00  0.00      N710 C  
ATOM   4642  CD2 PHE B1576     471.979 -22.942 -81.248  1.00  0.00      N710 C  
ATOM   4643  CE2 PHE B1576     471.787 -24.011 -82.108  1.00  0.00      N710 C  
ATOM   4644  C   PHE B1576     470.834 -21.401 -78.266  1.00  0.00      N710 C  
ATOM   4645  O   PHE B1576     469.987 -22.270 -78.481  1.00  0.00      N710 O  
ATOM   4646  N   LEU B1577     470.541 -20.084 -78.357  1.00  0.00      N710 N  
ATOM   4647  CA  LEU B1577     469.313 -19.544 -78.876  1.00  0.00      N710 C  
ATOM   4648  CB  LEU B1577     468.845 -18.282 -78.100  1.00  0.00      N710 C  
ATOM   4649  CG  LEU B1577     468.364 -18.612 -76.665  1.00  0.00      N710 C  
ATOM   4650  CD1 LEU B1577     469.596 -18.768 -75.694  1.00  0.00      N710 C  
ATOM   4651  CD2 LEU B1577     467.457 -17.503 -76.047  1.00  0.00      N710 C  
ATOM   4652  C   LEU B1577     469.600 -19.120 -80.282  1.00  0.00      N710 C  
ATOM   4653  O   LEU B1577     470.660 -18.524 -80.592  1.00  0.00      N710 O  
ATOM   4654  N   THR B1578     468.670 -19.338 -81.189  1.00  0.00      N710 N  
ATOM   4655  CA  THR B1578     468.810 -19.123 -82.585  1.00  0.00      N710 C  
ATOM   4656  CB  THR B1578     469.653 -20.236 -83.236  1.00  0.00      N710 C  
ATOM   4657  OG1 THR B1578     469.741 -20.143 -84.656  1.00  0.00      N710 O  
ATOM   4658  CG2 THR B1578     468.974 -21.625 -82.984  1.00  0.00      N710 C  
ATOM   4659  C   THR B1578     467.471 -18.851 -83.173  1.00  0.00      N710 C  
ATOM   4660  O   THR B1578     466.480 -19.109 -82.524  1.00  0.00      N710 O  
ATOM   4661  N   GLN B1579     467.327 -18.286 -84.386  1.00  0.00      N710 N  
ATOM   4662  CA  GLN B1579     466.151 -18.247 -85.111  1.00  0.00      N710 C  
ATOM   4663  CB  GLN B1579     466.007 -16.851 -85.890  1.00  0.00      N710 C  
ATOM   4664  CG  GLN B1579     466.885 -16.734 -87.203  1.00  0.00      N710 C  
ATOM   4665  CD  GLN B1579     468.440 -16.875 -86.959  1.00  0.00      N710 C  
ATOM   4666  OE1 GLN B1579     468.893 -17.987 -86.659  1.00  0.00      N710 O  
ATOM   4667  NE2 GLN B1579     469.217 -15.838 -87.187  1.00  0.00      N710 N  
ATOM   4668  C   GLN B1579     465.948 -19.340 -86.173  1.00  0.00      N710 C  
ATOM   4669  O   GLN B1579     464.915 -19.458 -86.856  1.00  0.00      N710 O  
ATOM   4670  N   GLY B1580     466.958 -20.252 -86.187  1.00  0.00      N710 N  
ATOM   4671  CA  GLY B1580     467.147 -21.416 -87.033  1.00  0.00      N710 C  
ATOM   4672  C   GLY B1580     467.534 -21.091 -88.422  1.00  0.00      N710 C  
ATOM   4673  O   GLY B1580     467.291 -21.922 -89.339  1.00  0.00      N710 O  
ATOM   4674  N   ALA B1581     468.265 -20.000 -88.654  1.00  0.00      N710 N  
ATOM   4675  CA  ALA B1581     468.744 -19.649 -89.981  1.00  0.00      N710 C  
ATOM   4676  CB  ALA B1581     468.422 -18.169 -90.246  1.00  0.00      N710 C  
ATOM   4677  C   ALA B1581     470.229 -19.999 -90.040  1.00  0.00      N710 C  
ATOM   4678  O   ALA B1581     470.821 -20.231 -89.004  1.00  0.00      N710 O  
ATOM   4679  N   LEU B1582     470.786 -20.066 -91.266  1.00  0.00      N710 N  
ATOM   4680  CA  LEU B1582     472.131 -20.614 -91.522  1.00  0.00      N710 C  
ATOM   4681  CB  LEU B1582     472.055 -21.649 -92.676  1.00  0.00      N710 C  
ATOM   4682  CG  LEU B1582     471.124 -22.819 -92.323  1.00  0.00      N710 C  
ATOM   4683  CD1 LEU B1582     470.995 -23.784 -93.554  1.00  0.00      N710 C  
ATOM   4684  CD2 LEU B1582     471.591 -23.698 -91.102  1.00  0.00      N710 C  
ATOM   4685  C   LEU B1582     473.135 -19.471 -91.889  1.00  0.00      N710 C  
ATOM   4686  O   LEU B1582     472.818 -18.551 -92.663  1.00  0.00      N710 O  
ATOM   4687  N   LEU B1583     474.425 -19.639 -91.481  1.00  0.00      N710 N  
ATOM   4688  CA  LEU B1583     475.508 -18.735 -91.526  1.00  0.00      N710 C  
ATOM   4689  CB  LEU B1583     476.676 -19.237 -90.582  1.00  0.00      N710 C  
ATOM   4690  CG  LEU B1583     477.417 -18.081 -89.877  1.00  0.00      N710 C  
ATOM   4691  CD1 LEU B1583     478.175 -18.448 -88.629  1.00  0.00      N710 C  
ATOM   4692  CD2 LEU B1583     478.400 -17.336 -90.801  1.00  0.00      N710 C  
ATOM   4693  C   LEU B1583     475.830 -18.446 -92.959  1.00  0.00      N710 C  
ATOM   4694  O   LEU B1583     476.019 -19.340 -93.748  1.00  0.00      N710 O  
ATOM   4695  N   ASN B1584     475.831 -17.145 -93.282  1.00  0.00      N710 N  
ATOM   4696  CA  ASN B1584     476.234 -16.591 -94.574  1.00  0.00      N710 C  
ATOM   4697  CB  ASN B1584     477.668 -17.167 -95.041  1.00  0.00      N710 C  
ATOM   4698  CG  ASN B1584     478.289 -16.210 -95.950  1.00  0.00      N710 C  
ATOM   4699  OD1 ASN B1584     477.917 -15.011 -95.878  1.00  0.00      N710 O  
ATOM   4700  ND2 ASN B1584     479.029 -16.638 -97.009  1.00  0.00      N710 N  
ATOM   4701  C   ASN B1584     475.161 -16.773 -95.700  1.00  0.00      N710 C  
ATOM   4702  O   ASN B1584     475.366 -16.611 -96.877  1.00  0.00      N710 O  
ATOM   4703  N   ASP B1585     473.881 -17.042 -95.369  1.00  0.00      N710 N  
ATOM   4704  CA  ASP B1585     472.724 -17.013 -96.252  1.00  0.00      N710 C  
ATOM   4705  CB  ASP B1585     471.784 -18.268 -95.818  1.00  0.00      N710 C  
ATOM   4706  CG  ASP B1585     470.617 -18.372 -96.796  1.00  0.00      N710 C  
ATOM   4707  OD1 ASP B1585     469.572 -18.969 -96.390  1.00  0.00      N710 O  
ATOM   4708  OD2 ASP B1585     470.706 -18.040 -97.966  1.00  0.00      N710 O  
ATOM   4709  C   ASP B1585     472.044 -15.596 -96.223  1.00  0.00      N710 C  
ATOM   4710  O   ASP B1585     472.253 -14.800 -95.426  1.00  0.00      N710 O  
ATOM   4711  N   LYS B1586     471.189 -15.403 -97.268  1.00  0.00      N710 N  
ATOM   4712  CA  LYS B1586     470.652 -14.062 -97.571  1.00  0.00      N710 C  
ATOM   4713  CB  LYS B1586     470.068 -13.926 -99.011  1.00  0.00      N710 C  
ATOM   4714  CG  LYS B1586     471.156 -13.974-100.125  1.00  0.00      N710 C  
ATOM   4715  CD  LYS B1586     472.012 -12.620-100.363  1.00  0.00      N710 C  
ATOM   4716  CE  LYS B1586     472.831 -12.522-101.618  1.00  0.00      N710 C  
ATOM   4717  NZ  LYS B1586     474.022 -13.342-101.494  1.00  0.00      N710 N  
ATOM   4718  C   LYS B1586     469.751 -13.417 -96.558  1.00  0.00      N710 C  
ATOM   4719  O   LYS B1586     469.868 -12.223 -96.239  1.00  0.00      N710 O  
ATOM   4720  N   HIS B1587     468.806 -14.176 -95.912  1.00  0.00      N710 N  
ATOM   4721  CA  HIS B1587     467.899 -13.530 -94.930  1.00  0.00      N710 C  
ATOM   4722  CB  HIS B1587     466.546 -14.172 -94.928  1.00  0.00      N710 C  
ATOM   4723  ND1 HIS B1587     465.858 -14.541 -97.370  1.00  0.00      N710 N  
ATOM   4724  CG  HIS B1587     465.726 -13.914 -96.103  1.00  0.00      N710 C  
ATOM   4725  CE1 HIS B1587     464.774 -14.115 -98.089  1.00  0.00      N710 C  
ATOM   4726  NE2 HIS B1587     464.099 -13.211 -97.478  1.00  0.00      N710 N  
ATOM   4727  CD2 HIS B1587     464.580 -13.151 -96.237  1.00  0.00      N710 C  
ATOM   4728  C   HIS B1587     468.471 -13.637 -93.557  1.00  0.00      N710 C  
ATOM   4729  O   HIS B1587     467.799 -13.341 -92.561  1.00  0.00      N710 O  
ATOM   4730  N   SER B1588     469.763 -14.007 -93.446  1.00  0.00      N710 N  
ATOM   4731  CA  SER B1588     470.460 -14.226 -92.232  1.00  0.00      N710 C  
ATOM   4732  CB  SER B1588     471.498 -15.439 -92.298  1.00  0.00      N710 C  
ATOM   4733  OG  SER B1588     470.868 -16.711 -92.403  1.00  0.00      N710 O  
ATOM   4734  C   SER B1588     471.316 -13.031 -91.889  1.00  0.00      N710 C  
ATOM   4735  O   SER B1588     472.207 -13.118 -90.998  1.00  0.00      N710 O  
ATOM   4736  N   ASN B1589     471.064 -11.802 -92.494  1.00  0.00      N710 N  
ATOM   4737  CA  ASN B1589     471.785 -10.545 -92.352  1.00  0.00      N710 C  
ATOM   4738  CB  ASN B1589     471.742  -9.484 -93.532  1.00  0.00      N710 C  
ATOM   4739  CG  ASN B1589     472.237 -10.061 -94.792  1.00  0.00      N710 C  
ATOM   4740  OD1 ASN B1589     473.055 -11.048 -94.832  1.00  0.00      N710 O  
ATOM   4741  ND2 ASN B1589     471.763  -9.491 -95.995  1.00  0.00      N710 N  
ATOM   4742  C   ASN B1589     471.286  -9.898 -91.053  1.00  0.00      N710 C  
ATOM   4743  O   ASN B1589     470.157 -10.144 -90.636  1.00  0.00      N710 O  
ATOM   4744  N   GLY B1590     472.181  -9.109 -90.363  1.00  0.00      N710 N  
ATOM   4745  CA  GLY B1590     471.870  -8.481 -89.091  1.00  0.00      N710 C  
ATOM   4746  C   GLY B1590     471.681  -9.475 -87.932  1.00  0.00      N710 C  
ATOM   4747  O   GLY B1590     472.195 -10.594 -87.939  1.00  0.00      N710 O  
ATOM   4748  N   THR B1591     471.122  -8.979 -86.796  1.00  0.00      N710 N  
ATOM   4749  CA  THR B1591     471.039  -9.739 -85.524  1.00  0.00      N710 C  
ATOM   4750  CB  THR B1591     472.085  -9.341 -84.474  1.00  0.00      N710 C  
ATOM   4751  OG1 THR B1591     472.209 -10.420 -83.514  1.00  0.00      N710 O  
ATOM   4752  CG2 THR B1591     471.590  -8.149 -83.696  1.00  0.00      N710 C  
ATOM   4753  C   THR B1591     469.587  -9.941 -85.080  1.00  0.00      N710 C  
ATOM   4754  O   THR B1591     468.694  -9.152 -85.375  1.00  0.00      N710 O  
ATOM   4755  N   ILE B1592     469.245 -10.967 -84.224  1.00  0.00      N710 N  
ATOM   4756  CA  ILE B1592     467.852 -11.127 -83.635  1.00  0.00      N710 C  
ATOM   4757  CB  ILE B1592     467.764 -12.543 -82.982  1.00  0.00      N710 C  
ATOM   4758  CG2 ILE B1592     468.324 -12.356 -81.599  1.00  0.00      N710 C  
ATOM   4759  CG1 ILE B1592     466.319 -13.145 -83.076  1.00  0.00      N710 C  
ATOM   4760  CD1 ILE B1592     466.411 -14.648 -82.952  1.00  0.00      N710 C  
ATOM   4761  C   ILE B1592     467.406  -9.958 -82.785  1.00  0.00      N710 C  
ATOM   4762  O   ILE B1592     468.155  -9.425 -82.000  1.00  0.00      N710 O  
ATOM   4763  N   LYS B1593     466.139  -9.624 -82.794  1.00  0.00      N710 N  
ATOM   4764  CA  LYS B1593     465.451  -8.953 -81.742  1.00  0.00      N710 C  
ATOM   4765  CB  LYS B1593     464.039  -8.604 -82.199  1.00  0.00      N710 C  
ATOM   4766  CG  LYS B1593     463.990  -7.735 -83.513  1.00  0.00      N710 C  
ATOM   4767  CD  LYS B1593     464.880  -6.507 -83.641  1.00  0.00      N710 C  
ATOM   4768  CE  LYS B1593     464.431  -5.571 -84.822  1.00  0.00      N710 C  
ATOM   4769  NZ  LYS B1593     464.507  -6.377 -86.065  1.00  0.00      N710 N  
ATOM   4770  C   LYS B1593     465.309  -9.827 -80.449  1.00  0.00      N710 C  
ATOM   4771  O   LYS B1593     465.037 -11.053 -80.573  1.00  0.00      N710 O  
ATOM   4772  N   ASP B1594     465.529  -9.149 -79.329  1.00  0.00      N710 N  
ATOM   4773  CA  ASP B1594     465.800  -9.819 -78.060  1.00  0.00      N710 C  
ATOM   4774  CB  ASP B1594     466.063  -8.712 -76.930  1.00  0.00      N710 C  
ATOM   4775  CG  ASP B1594     467.421  -8.032 -77.054  1.00  0.00      N710 C  
ATOM   4776  OD1 ASP B1594     467.712  -7.029 -76.306  1.00  0.00      N710 O  
ATOM   4777  OD2 ASP B1594     468.231  -8.454 -77.910  1.00  0.00      N710 O  
ATOM   4778  C   ASP B1594     464.709 -10.808 -77.621  1.00  0.00      N710 C  
ATOM   4779  O   ASP B1594     465.073 -11.959 -77.313  1.00  0.00      N710 O  
ATOM   4780  N   ARG B1595     463.338 -10.397 -77.664  1.00  0.00      N710 N  
ATOM   4781  CA  ARG B1595     462.217 -11.257 -77.223  1.00  0.00      N710 C  
ATOM   4782  CB  ARG B1595     461.391 -10.466 -76.163  1.00  0.00      N710 C  
ATOM   4783  CG  ARG B1595     462.202 -10.308 -74.879  1.00  0.00      N710 C  
ATOM   4784  CD  ARG B1595     461.314  -9.906 -73.696  1.00  0.00      N710 C  
ATOM   4785  NE  ARG B1595     460.760  -8.570 -74.076  1.00  0.00      N710 N  
ATOM   4786  CZ  ARG B1595     461.334  -7.479 -73.675  1.00  0.00      N710 C  
ATOM   4787  NH1 ARG B1595     462.578  -7.426 -73.261  1.00  0.00      N710 N  
ATOM   4788  NH2 ARG B1595     460.636  -6.444 -73.645  1.00  0.00      N710 N  
ATOM   4789  C   ARG B1595     461.467 -11.807 -78.280  1.00  0.00      N710 C  
ATOM   4790  O   ARG B1595     460.327 -12.334 -78.032  1.00  0.00      N710 O  
ATOM   4791  N   SER B1596     461.992 -11.849 -79.536  1.00  0.00      N710 N  
ATOM   4792  CA  SER B1596     461.424 -12.403 -80.703  1.00  0.00      N710 C  
ATOM   4793  CB  SER B1596     462.471 -12.613 -81.805  1.00  0.00      N710 C  
ATOM   4794  OG  SER B1596     461.910 -13.059 -83.058  1.00  0.00      N710 O  
ATOM   4795  C   SER B1596     460.581 -13.680 -80.560  1.00  0.00      N710 C  
ATOM   4796  O   SER B1596     461.124 -14.574 -79.867  1.00  0.00      N710 O  
ATOM   4797  N   PRO B1597     459.404 -13.888 -81.215  1.00  0.00      N710 N  
ATOM   4798  CD  PRO B1597     458.664 -12.819 -81.887  1.00  0.00      N710 C  
ATOM   4799  CA  PRO B1597     458.702 -15.138 -81.297  1.00  0.00      N710 C  
ATOM   4800  CB  PRO B1597     457.232 -14.671 -81.654  1.00  0.00      N710 C  
ATOM   4801  CG  PRO B1597     457.536 -13.558 -82.637  1.00  0.00      N710 C  
ATOM   4802  C   PRO B1597     459.272 -16.138 -82.311  1.00  0.00      N710 C  
ATOM   4803  O   PRO B1597     458.822 -17.283 -82.450  1.00  0.00      N710 O  
ATOM   4804  N   TYR B1598     460.373 -15.753 -82.978  1.00  0.00      N710 N  
ATOM   4805  CA  TYR B1598     461.111 -16.729 -83.788  1.00  0.00      N710 C  
ATOM   4806  CB  TYR B1598     461.773 -16.152 -85.035  1.00  0.00      N710 C  
ATOM   4807  CG  TYR B1598     460.745 -15.325 -85.777  1.00  0.00      N710 C  
ATOM   4808  CD1 TYR B1598     459.570 -15.867 -86.281  1.00  0.00      N710 C  
ATOM   4809  CE1 TYR B1598     458.754 -15.079 -87.125  1.00  0.00      N710 C  
ATOM   4810  CZ  TYR B1598     459.057 -13.765 -87.325  1.00  0.00      N710 C  
ATOM   4811  OH  TYR B1598     458.078 -13.081 -88.108  1.00  0.00      N710 O  
ATOM   4812  CD2 TYR B1598     461.050 -13.998 -86.039  1.00  0.00      N710 C  
ATOM   4813  CE2 TYR B1598     460.277 -13.241 -86.835  1.00  0.00      N710 C  
ATOM   4814  C   TYR B1598     462.259 -17.341 -82.970  1.00  0.00      N710 C  
ATOM   4815  O   TYR B1598     462.881 -18.331 -83.363  1.00  0.00      N710 O  
ATOM   4816  N   ARG B1599     462.501 -16.759 -81.748  1.00  0.00      N710 N  
ATOM   4817  CA  ARG B1599     463.680 -17.078 -80.970  1.00  0.00      N710 C  
ATOM   4818  CB  ARG B1599     463.997 -16.003 -79.870  1.00  0.00      N710 C  
ATOM   4819  CG  ARG B1599     465.405 -16.097 -79.333  1.00  0.00      N710 C  
ATOM   4820  CD  ARG B1599     465.959 -14.791 -78.671  1.00  0.00      N710 C  
ATOM   4821  NE  ARG B1599     467.442 -14.904 -78.562  1.00  0.00      N710 N  
ATOM   4822  CZ  ARG B1599     468.177 -14.339 -77.590  1.00  0.00      N710 C  
ATOM   4823  NH1 ARG B1599     467.690 -13.571 -76.599  1.00  0.00      N710 N  
ATOM   4824  NH2 ARG B1599     469.495 -14.460 -77.610  1.00  0.00      N710 N  
ATOM   4825  C   ARG B1599     463.441 -18.434 -80.322  1.00  0.00      N710 C  
ATOM   4826  O   ARG B1599     462.468 -18.729 -79.746  1.00  0.00      N710 O  
ATOM   4827  N   THR B1600     464.396 -19.363 -80.549  1.00  0.00      N710 N  
ATOM   4828  CA  THR B1600     464.340 -20.752 -80.370  1.00  0.00      N710 C  
ATOM   4829  CB  THR B1600     464.209 -21.384 -81.808  1.00  0.00      N710 C  
ATOM   4830  OG1 THR B1600     462.966 -20.974 -82.435  1.00  0.00      N710 O  
ATOM   4831  CG2 THR B1600     464.163 -22.911 -81.587  1.00  0.00      N710 C  
ATOM   4832  C   THR B1600     465.669 -21.238 -79.742  1.00  0.00      N710 C  
ATOM   4833  O   THR B1600     466.746 -21.257 -80.346  1.00  0.00      N710 O  
ATOM   4834  N   LEU B1601     465.561 -21.885 -78.561  1.00  0.00      N710 N  
ATOM   4835  CA  LEU B1601     466.597 -22.644 -77.880  1.00  0.00      N710 C  
ATOM   4836  CB  LEU B1601     466.151 -22.613 -76.423  1.00  0.00      N710 C  
ATOM   4837  CG  LEU B1601     467.236 -23.064 -75.353  1.00  0.00      N710 C  
ATOM   4838  CD1 LEU B1601     468.513 -22.222 -75.422  1.00  0.00      N710 C  
ATOM   4839  CD2 LEU B1601     466.706 -22.942 -73.902  1.00  0.00      N710 C  
ATOM   4840  C   LEU B1601     466.789 -24.088 -78.470  1.00  0.00      N710 C  
ATOM   4841  O   LEU B1601     465.841 -24.831 -78.650  1.00  0.00      N710 O  
ATOM   4842  N   MET B1602     468.097 -24.380 -78.656  1.00  0.00      N710 N  
ATOM   4843  CA  MET B1602     468.506 -25.628 -79.235  1.00  0.00      N710 C  
ATOM   4844  CB  MET B1602     468.847 -25.472 -80.714  1.00  0.00      N710 C  
ATOM   4845  CG  MET B1602     467.589 -25.284 -81.613  1.00  0.00      N710 C  
ATOM   4846  SD  MET B1602     467.954 -25.232 -83.433  1.00  0.00      N710 S  
ATOM   4847  CE  MET B1602     467.738 -27.013 -83.695  1.00  0.00      N710 C  
ATOM   4848  C   MET B1602     469.641 -26.183 -78.410  1.00  0.00      N710 C  
ATOM   4849  O   MET B1602     470.326 -25.493 -77.684  1.00  0.00      N710 O  
ATOM   4850  N   SER B1603     469.933 -27.495 -78.556  1.00  0.00      N710 N  
ATOM   4851  CA  SER B1603     471.153 -28.013 -77.994  1.00  0.00      N710 C  
ATOM   4852  CB  SER B1603     470.930 -28.804 -76.660  1.00  0.00      N710 C  
ATOM   4853  OG  SER B1603     470.304 -30.074 -76.907  1.00  0.00      N710 O  
ATOM   4854  C   SER B1603     471.978 -28.794 -78.991  1.00  0.00      N710 C  
ATOM   4855  O   SER B1603     471.441 -29.412 -79.917  1.00  0.00      N710 O  
ATOM   4856  N   CYS B1604     473.344 -28.712 -78.825  1.00  0.00      N710 N  
ATOM   4857  CA  CYS B1604     474.239 -29.635 -79.588  1.00  0.00      N710 C  
ATOM   4858  CB  CYS B1604     475.111 -28.780 -80.522  1.00  0.00      N710 C  
ATOM   4859  SG  CYS B1604     476.417 -29.415 -81.575  1.00  0.00      N710 S  
ATOM   4860  C   CYS B1604     475.157 -30.387 -78.535  1.00  0.00      N710 C  
ATOM   4861  O   CYS B1604     475.488 -29.765 -77.523  1.00  0.00      N710 O  
ATOM   4862  N   PRO B1605     475.578 -31.694 -78.743  1.00  0.00      N710 N  
ATOM   4863  CD  PRO B1605     475.241 -32.391 -79.940  1.00  0.00      N710 C  
ATOM   4864  CA  PRO B1605     476.738 -32.257 -78.046  1.00  0.00      N710 C  
ATOM   4865  CB  PRO B1605     476.860 -33.613 -78.674  1.00  0.00      N710 C  
ATOM   4866  CG  PRO B1605     476.443 -33.410 -80.097  1.00  0.00      N710 C  
ATOM   4867  C   PRO B1605     478.105 -31.484 -78.183  1.00  0.00      N710 C  
ATOM   4868  O   PRO B1605     478.426 -30.986 -79.257  1.00  0.00      N710 O  
ATOM   4869  N   ILE B1606     478.978 -31.399 -77.111  1.00  0.00      N710 N  
ATOM   4870  CA  ILE B1606     480.034 -30.410 -76.854  1.00  0.00      N710 C  
ATOM   4871  CB  ILE B1606     480.366 -30.438 -75.375  1.00  0.00      N710 C  
ATOM   4872  CG2 ILE B1606     480.902 -31.869 -74.868  1.00  0.00      N710 C  
ATOM   4873  CG1 ILE B1606     481.382 -29.304 -75.082  1.00  0.00      N710 C  
ATOM   4874  CD1 ILE B1606     480.728 -27.953 -74.915  1.00  0.00      N710 C  
ATOM   4875  C   ILE B1606     481.202 -30.858 -77.858  1.00  0.00      N710 C  
ATOM   4876  O   ILE B1606     481.588 -31.996 -78.073  1.00  0.00      N710 O  
ATOM   4877  N   GLY B1607     481.726 -29.876 -78.450  1.00  0.00      N710 N  
ATOM   4878  CA  GLY B1607     482.875 -30.082 -79.376  1.00  0.00      N710 C  
ATOM   4879  C   GLY B1607     482.598 -30.335 -80.809  1.00  0.00      N710 C  
ATOM   4880  O   GLY B1607     483.545 -30.465 -81.554  1.00  0.00      N710 O  
ATOM   4881  N   GLU B1608     481.305 -30.334 -81.253  1.00  0.00      N710 N  
ATOM   4882  CA  GLU B1608     481.084 -30.313 -82.674  1.00  0.00      N710 C  
ATOM   4883  CB  GLU B1608     480.158 -31.493 -82.981  1.00  0.00      N710 C  
ATOM   4884  CG  GLU B1608     480.948 -32.776 -82.841  1.00  0.00      N710 C  
ATOM   4885  CD  GLU B1608     480.202 -34.112 -82.597  1.00  0.00      N710 C  
ATOM   4886  OE1 GLU B1608     480.770 -34.938 -81.786  1.00  0.00      N710 O  
ATOM   4887  OE2 GLU B1608     479.112 -34.262 -83.125  1.00  0.00      N710 O  
ATOM   4888  C   GLU B1608     480.433 -29.052 -83.036  1.00  0.00      N710 C  
ATOM   4889  O   GLU B1608     479.886 -28.326 -82.186  1.00  0.00      N710 O  
ATOM   4890  N   VAL B1609     480.377 -28.620 -84.336  1.00  0.00      N710 N  
ATOM   4891  CA  VAL B1609     479.762 -27.360 -84.702  1.00  0.00      N710 C  
ATOM   4892  CB  VAL B1609     480.359 -27.032 -86.025  1.00  0.00      N710 C  
ATOM   4893  CG1 VAL B1609     479.845 -28.042 -87.144  1.00  0.00      N710 C  
ATOM   4894  CG2 VAL B1609     479.979 -25.558 -86.360  1.00  0.00      N710 C  
ATOM   4895  C   VAL B1609     478.254 -27.438 -84.668  1.00  0.00      N710 C  
ATOM   4896  O   VAL B1609     477.726 -28.417 -85.202  1.00  0.00      N710 O  
ATOM   4897  N   PRO B1610     477.471 -26.600 -83.976  1.00  0.00      N710 N  
ATOM   4898  CD  PRO B1610     477.941 -25.664 -82.927  1.00  0.00      N710 C  
ATOM   4899  CA  PRO B1610     476.026 -26.341 -84.252  1.00  0.00      N710 C  
ATOM   4900  CB  PRO B1610     475.735 -24.992 -83.619  1.00  0.00      N710 C  
ATOM   4901  CG  PRO B1610     476.683 -25.021 -82.447  1.00  0.00      N710 C  
ATOM   4902  C   PRO B1610     475.550 -26.440 -85.657  1.00  0.00      N710 C  
ATOM   4903  O   PRO B1610     476.026 -25.635 -86.435  1.00  0.00      N710 O  
ATOM   4904  N   SER B1611     474.585 -27.293 -86.052  1.00  0.00      N710 N  
ATOM   4905  CA  SER B1611     474.345 -27.538 -87.522  1.00  0.00      N710 C  
ATOM   4906  CB  SER B1611     475.368 -28.530 -88.117  1.00  0.00      N710 C  
ATOM   4907  OG  SER B1611     475.179 -29.890 -87.935  1.00  0.00      N710 O  
ATOM   4908  C   SER B1611     472.971 -28.244 -87.540  1.00  0.00      N710 C  
ATOM   4909  O   SER B1611     472.580 -28.880 -86.520  1.00  0.00      N710 O  
ATOM   4910  N   PRO B1612     472.221 -28.243 -88.637  1.00  0.00      N710 N  
ATOM   4911  CD  PRO B1612     472.673 -27.709 -89.929  1.00  0.00      N710 C  
ATOM   4912  CA  PRO B1612     470.910 -28.906 -88.804  1.00  0.00      N710 C  
ATOM   4913  CB  PRO B1612     470.327 -28.407 -90.118  1.00  0.00      N710 C  
ATOM   4914  CG  PRO B1612     471.674 -28.288 -90.894  1.00  0.00      N710 C  
ATOM   4915  C   PRO B1612     471.122 -30.488 -88.769  1.00  0.00      N710 C  
ATOM   4916  O   PRO B1612     470.182 -31.261 -88.937  1.00  0.00      N710 O  
ATOM   4917  N   TYR B1613     472.368 -31.054 -88.675  1.00  0.00      N710 N  
ATOM   4918  CA  TYR B1613     472.528 -32.449 -88.778  1.00  0.00      N710 C  
ATOM   4919  CB  TYR B1613     473.546 -32.849 -89.930  1.00  0.00      N710 C  
ATOM   4920  CG  TYR B1613     473.226 -32.139 -91.243  1.00  0.00      N710 C  
ATOM   4921  CD1 TYR B1613     471.987 -32.229 -91.929  1.00  0.00      N710 C  
ATOM   4922  CE1 TYR B1613     471.751 -31.491 -93.136  1.00  0.00      N710 C  
ATOM   4923  CZ  TYR B1613     472.739 -30.591 -93.572  1.00  0.00      N710 C  
ATOM   4924  OH  TYR B1613     472.436 -29.863 -94.732  1.00  0.00      N710 O  
ATOM   4925  CD2 TYR B1613     474.188 -31.224 -91.706  1.00  0.00      N710 C  
ATOM   4926  CE2 TYR B1613     474.021 -30.510 -92.944  1.00  0.00      N710 C  
ATOM   4927  C   TYR B1613     473.077 -32.940 -87.455  1.00  0.00      N710 C  
ATOM   4928  O   TYR B1613     473.553 -34.078 -87.463  1.00  0.00      N710 O  
ATOM   4929  N   ASN B1614     473.070 -32.176 -86.289  1.00  0.00      N710 N  
ATOM   4930  CA  ASN B1614     473.576 -32.782 -85.091  1.00  0.00      N710 C  
ATOM   4931  CB  ASN B1614     475.113 -32.625 -84.967  1.00  0.00      N710 C  
ATOM   4932  CG  ASN B1614     475.695 -31.204 -85.064  1.00  0.00      N710 C  
ATOM   4933  OD1 ASN B1614     474.878 -30.261 -85.008  1.00  0.00      N710 O  
ATOM   4934  ND2 ASN B1614     477.035 -30.986 -85.232  1.00  0.00      N710 N  
ATOM   4935  C   ASN B1614     472.839 -32.074 -83.833  1.00  0.00      N710 C  
ATOM   4936  O   ASN B1614     473.197 -32.214 -82.681  1.00  0.00      N710 O  
ATOM   4937  N   SER B1615     471.942 -31.092 -84.173  1.00  0.00      N710 N
[truncated: 11,344,295 more chars]
