# Supplementary material for: Breathing and Tilting: Mesoscale Simulations Illuminate Influenza Glycoprotein Vulnerabilities
Source: ACS Cent Sci. 2022 Dec 8;8(12):1646–63. doi: 10.1021/acscentsci.2c00981 (PMC9801513; doi:10.1021/acscentsci.2c00981)
Supplement: Supplementary file 13 — oc2c00981_si_014.zip [file oc2c00981_si_014.zip › na_head_tilting_msm/2009g_macrostate0_microstate190.pdb]

REMARK   1 CREATED WITH MDTraj 1.9.4, 2022-10-07
CRYST1 1141.931 1193.780 1154.863  90.00  90.00  90.00 P 1           1 
MODEL        0
ATOM      1  N   MET A 506     109.664 -77.090 366.055  1.00  0.00      N709 N  
ATOM      2  CA  MET A 506     110.161 -76.663 367.331  1.00  0.00      N709 C  
ATOM      3  CB  MET A 506     109.909 -75.096 367.444  1.00  0.00      N709 C  
ATOM      4  CG  MET A 506     110.242 -74.546 368.790  1.00  0.00      N709 C  
ATOM      5  SD  MET A 506     112.059 -74.219 369.214  1.00  0.00      N709 S  
ATOM      6  CE  MET A 506     111.713 -73.299 370.715  1.00  0.00      N709 C  
ATOM      7  C   MET A 506     109.716 -77.488 368.496  1.00  0.00      N709 C  
ATOM      8  O   MET A 506     110.468 -78.202 369.190  1.00  0.00      N709 O  
ATOM      9  N   ASN A 507     108.385 -77.481 368.711  1.00  0.00      N709 N  
ATOM     10  CA  ASN A 507     107.727 -78.122 369.833  1.00  0.00      N709 C  
ATOM     11  CB  ASN A 507     106.437 -77.338 370.314  1.00  0.00      N709 C  
ATOM     12  CG  ASN A 507     106.674 -75.972 370.833  1.00  0.00      N709 C  
ATOM     13  OD1 ASN A 507     107.735 -75.368 370.856  1.00  0.00      N709 O  
ATOM     14  ND2 ASN A 507     105.525 -75.239 371.115  1.00  0.00      N709 N  
ATOM     15  C   ASN A 507     107.422 -79.559 369.496  1.00  0.00      N709 C  
ATOM     16  O   ASN A 507     107.212 -79.968 368.360  1.00  0.00      N709 O  
ATOM     17  N   PRO A 508     107.326 -80.441 370.555  1.00  0.00      N709 N  
ATOM     18  CD  PRO A 508     107.894 -80.304 371.897  1.00  0.00      N709 C  
ATOM     19  CA  PRO A 508     106.738 -81.786 370.341  1.00  0.00      N709 C  
ATOM     20  CB  PRO A 508     106.715 -82.363 371.727  1.00  0.00      N709 C  
ATOM     21  CG  PRO A 508     107.839 -81.709 372.527  1.00  0.00      N709 C  
ATOM     22  C   PRO A 508     107.541 -82.672 369.405  1.00  0.00      N709 C  
ATOM     23  O   PRO A 508     108.732 -82.859 369.503  1.00  0.00      N709 O  
ATOM     24  N   ASN A 509     106.890 -83.390 368.446  1.00  0.00      N709 N  
ATOM     25  CA  ASN A 509     107.565 -84.341 367.566  1.00  0.00      N709 C  
ATOM     26  CB  ASN A 509     106.485 -85.250 366.845  1.00  0.00      N709 C  
ATOM     27  CG  ASN A 509     107.148 -86.317 365.927  1.00  0.00      N709 C  
ATOM     28  OD1 ASN A 509     108.385 -86.308 365.723  1.00  0.00      N709 O  
ATOM     29  ND2 ASN A 509     106.305 -87.235 365.326  1.00  0.00      N709 N  
ATOM     30  C   ASN A 509     108.550 -83.655 366.602  1.00  0.00      N709 C  
ATOM     31  O   ASN A 509     108.205 -82.745 365.872  1.00  0.00      N709 O  
ATOM     32  N   GLN A 510     109.782 -84.068 366.632  1.00  0.00      N709 N  
ATOM     33  CA  GLN A 510     110.912 -83.421 365.861  1.00  0.00      N709 C  
ATOM     34  CB  GLN A 510     112.251 -83.594 366.690  1.00  0.00      N709 C  
ATOM     35  CG  GLN A 510     112.273 -83.166 368.173  1.00  0.00      N709 C  
ATOM     36  CD  GLN A 510     111.998 -81.678 368.240  1.00  0.00      N709 C  
ATOM     37  OE1 GLN A 510     112.875 -80.909 367.850  1.00  0.00      N709 O  
ATOM     38  NE2 GLN A 510     110.840 -81.177 368.592  1.00  0.00      N709 N  
ATOM     39  C   GLN A 510     111.081 -84.034 364.471  1.00  0.00      N709 C  
ATOM     40  O   GLN A 510     112.109 -83.927 363.840  1.00  0.00      N709 O  
ATOM     41  N   LYS A 511     110.029 -84.629 363.952  1.00  0.00      N709 N  
ATOM     42  CA  LYS A 511     110.077 -85.221 362.583  1.00  0.00      N709 C  
ATOM     43  CB  LYS A 511     108.616 -85.179 361.908  1.00  0.00      N709 C  
ATOM     44  CG  LYS A 511     107.971 -83.755 361.855  1.00  0.00      N709 C  
ATOM     45  CD  LYS A 511     106.497 -83.762 361.413  1.00  0.00      N709 C  
ATOM     46  CE  LYS A 511     106.413 -84.140 359.906  1.00  0.00      N709 C  
ATOM     47  NZ  LYS A 511     104.987 -84.221 359.482  1.00  0.00      N709 N  
ATOM     48  C   LYS A 511     110.387 -86.676 362.592  1.00  0.00      N709 C  
ATOM     49  O   LYS A 511     111.205 -87.181 361.824  1.00  0.00      N709 O  
ATOM     50  N   ILE A 512     109.859 -87.367 363.580  1.00  0.00      N709 N  
ATOM     51  CA  ILE A 512     110.124 -88.763 363.976  1.00  0.00      N709 C  
ATOM     52  CB  ILE A 512     110.382 -88.926 365.469  1.00  0.00      N709 C  
ATOM     53  CG2 ILE A 512     110.763 -90.437 365.716  1.00  0.00      N709 C  
ATOM     54  CG1 ILE A 512     111.544 -88.006 366.019  1.00  0.00      N709 C  
ATOM     55  CD1 ILE A 512     111.716 -88.149 367.513  1.00  0.00      N709 C  
ATOM     56  C   ILE A 512     108.798 -89.462 363.525  1.00  0.00      N709 C  
ATOM     57  O   ILE A 512     107.705 -88.909 363.568  1.00  0.00      N709 O  
ATOM     58  N   ILE A 513     108.929 -90.614 362.900  1.00  0.00      N709 N  
ATOM     59  CA  ILE A 513     107.757 -91.469 362.664  1.00  0.00      N709 C  
ATOM     60  CB  ILE A 513     107.366 -91.551 361.185  1.00  0.00      N709 C  
ATOM     61  CG2 ILE A 513     108.255 -92.569 360.423  1.00  0.00      N709 C  
ATOM     62  CG1 ILE A 513     105.884 -91.842 361.031  1.00  0.00      N709 C  
ATOM     63  CD1 ILE A 513     105.225 -91.653 359.637  1.00  0.00      N709 C  
ATOM     64  C   ILE A 513     108.011 -92.907 363.213  1.00  0.00      N709 C  
ATOM     65  O   ILE A 513     107.137 -93.643 363.643  1.00  0.00      N709 O  
ATOM     66  N   THR A 514     109.275 -93.400 363.273  1.00  0.00      N709 N  
ATOM     67  CA  THR A 514     109.671 -94.687 363.896  1.00  0.00      N709 C  
ATOM     68  CB  THR A 514     111.126 -94.993 363.625  1.00  0.00      N709 C  
ATOM     69  OG1 THR A 514     111.605 -96.227 364.301  1.00  0.00      N709 O  
ATOM     70  CG2 THR A 514     111.936 -93.771 364.032  1.00  0.00      N709 C  
ATOM     71  C   THR A 514     109.353 -94.838 365.347  1.00  0.00      N709 C  
ATOM     72  O   THR A 514     109.643 -93.960 366.179  1.00  0.00      N709 O  
ATOM     73  N   ILE A 515     108.638 -95.931 365.634  1.00  0.00      N709 N  
ATOM     74  CA  ILE A 515     108.250 -96.407 366.932  1.00  0.00      N709 C  
ATOM     75  CB  ILE A 515     106.969 -97.058 366.913  1.00  0.00      N709 C  
ATOM     76  CG2 ILE A 515     106.941 -98.258 365.928  1.00  0.00      N709 C  
ATOM     77  CG1 ILE A 515     106.300 -97.436 368.273  1.00  0.00      N709 C  
ATOM     78  CD1 ILE A 515     106.002 -96.266 369.259  1.00  0.00      N709 C  
ATOM     79  C   ILE A 515     109.262 -97.313 367.598  1.00  0.00      N709 C  
ATOM     80  O   ILE A 515     109.430 -97.396 368.793  1.00  0.00      N709 O  
ATOM     81  N   GLY A 516     110.027 -97.929 366.778  1.00  0.00      N709 N  
ATOM     82  CA  GLY A 516     111.137 -98.808 367.085  1.00  0.00      N709 C  
ATOM     83  C   GLY A 516     112.327 -98.192 367.752  1.00  0.00      N709 C  
ATOM     84  O   GLY A 516     112.736 -98.669 368.846  1.00  0.00      N709 O  
ATOM     85  N   SER A 517     112.832 -97.110 367.152  1.00  0.00      N709 N  
ATOM     86  CA  SER A 517     113.904 -96.289 367.686  1.00  0.00      N709 C  
ATOM     87  CB  SER A 517     114.346 -95.185 366.711  1.00  0.00      N709 C  
ATOM     88  OG  SER A 517     114.659 -95.795 365.456  1.00  0.00      N709 O  
ATOM     89  C   SER A 517     113.518 -95.671 368.987  1.00  0.00      N709 C  
ATOM     90  O   SER A 517     114.282 -95.721 369.898  1.00  0.00      N709 O  
ATOM     91  N   VAL A 518     112.291 -95.118 369.055  1.00  0.00      N709 N  
ATOM     92  CA  VAL A 518     111.790 -94.593 370.278  1.00  0.00      N709 C  
ATOM     93  CB  VAL A 518     110.469 -93.771 370.020  1.00  0.00      N709 C  
ATOM     94  CG1 VAL A 518     109.807 -93.388 371.398  1.00  0.00      N709 C  
ATOM     95  CG2 VAL A 518     110.704 -92.555 369.143  1.00  0.00      N709 C  
ATOM     96  C   VAL A 518     111.590 -95.657 371.383  1.00  0.00      N709 C  
ATOM     97  O   VAL A 518     112.098 -95.556 372.537  1.00  0.00      N709 O  
ATOM     98  N   CYS A 519     111.025 -96.913 371.065  1.00  0.00      N709 N  
ATOM     99  CA  CYS A 519     111.025 -97.996 372.048  1.00  0.00      N709 C  
ATOM    100  CB  CYS A 519     110.030 -99.116 371.514  1.00  0.00      N709 C  
ATOM    101  SG  CYS A 519     108.286 -98.554 371.375  1.00  0.00      N709 S  
ATOM    102  C   CYS A 519     112.378 -98.540 372.371  1.00  0.00      N709 C  
ATOM    103  O   CYS A 519     112.637 -98.972 373.492  1.00  0.00      N709 O  
ATOM    104  N   MET A 520     113.344 -98.628 371.390  1.00  0.00      N709 N  
ATOM    105  CA  MET A 520     114.677 -99.059 371.688  1.00  0.00      N709 C  
ATOM    106  CB  MET A 520     115.440 -99.400 370.395  1.00  0.00      N709 C  
ATOM    107  CG  MET A 520     116.886 -99.849 370.653  1.00  0.00      N709 C  
ATOM    108  SD  MET A 520     117.250-101.423 371.558  1.00  0.00      N709 S  
ATOM    109  CE  MET A 520     117.045-102.239 369.931  1.00  0.00      N709 C  
ATOM    110  C   MET A 520     115.438 -98.111 372.712  1.00  0.00      N709 C  
ATOM    111  O   MET A 520     116.181 -98.575 373.555  1.00  0.00      N709 O  
ATOM    112  N   THR A 521     115.213 -96.777 372.568  1.00  0.00      N709 N  
ATOM    113  CA  THR A 521     115.698 -95.789 373.474  1.00  0.00      N709 C  
ATOM    114  CB  THR A 521     115.355 -94.451 372.791  1.00  0.00      N709 C  
ATOM    115  OG1 THR A 521     116.039 -94.218 371.554  1.00  0.00      N709 O  
ATOM    116  CG2 THR A 521     115.898 -93.383 373.770  1.00  0.00      N709 C  
ATOM    117  C   THR A 521     115.162 -95.798 374.842  1.00  0.00      N709 C  
ATOM    118  O   THR A 521     115.928 -95.583 375.815  1.00  0.00      N709 O  
ATOM    119  N   ILE A 522     113.837 -96.048 374.981  1.00  0.00      N709 N  
ATOM    120  CA  ILE A 522     113.292 -96.011 376.337  1.00  0.00      N709 C  
ATOM    121  CB  ILE A 522     111.802 -95.699 376.364  1.00  0.00      N709 C  
ATOM    122  CG2 ILE A 522     111.534 -94.238 376.025  1.00  0.00      N709 C  
ATOM    123  CG1 ILE A 522     110.932 -96.640 375.548  1.00  0.00      N709 C  
ATOM    124  CD1 ILE A 522     109.491 -96.775 376.058  1.00  0.00      N709 C  
ATOM    125  C   ILE A 522     113.654 -97.338 377.033  1.00  0.00      N709 C  
ATOM    126  O   ILE A 522     113.913 -97.394 378.205  1.00  0.00      N709 O  
ATOM    127  N   GLY A 523     113.686 -98.421 376.241  1.00  0.00      N709 N  
ATOM    128  CA  GLY A 523     114.247 -99.675 376.668  1.00  0.00      N709 C  
ATOM    129  C   GLY A 523     115.655 -99.752 377.176  1.00  0.00      N709 C  
ATOM    130  O   GLY A 523     115.937-100.190 378.304  1.00  0.00      N709 O  
ATOM    131  N   MET A 524     116.596 -99.237 376.368  1.00  0.00      N709 N  
ATOM    132  CA  MET A 524     118.018 -99.100 376.793  1.00  0.00      N709 C  
ATOM    133  CB  MET A 524     118.766 -98.672 375.588  1.00  0.00      N709 C  
ATOM    134  CG  MET A 524     120.331 -98.516 375.651  1.00  0.00      N709 C  
ATOM    135  SD  MET A 524     121.134-100.027 376.183  1.00  0.00      N709 S  
ATOM    136  CE  MET A 524     122.616 -99.086 376.703  1.00  0.00      N709 C  
ATOM    137  C   MET A 524     118.300 -98.164 377.911  1.00  0.00      N709 C  
ATOM    138  O   MET A 524     119.092 -98.464 378.822  1.00  0.00      N709 O  
ATOM    139  N   ALA A 525     117.648 -97.051 377.984  1.00  0.00      N709 N  
ATOM    140  CA  ALA A 525     117.686 -96.184 379.111  1.00  0.00      N709 C  
ATOM    141  CB  ALA A 525     116.925 -94.893 378.894  1.00  0.00      N709 C  
ATOM    142  C   ALA A 525     117.099 -96.821 380.324  1.00  0.00      N709 C  
ATOM    143  O   ALA A 525     117.720 -96.789 381.407  1.00  0.00      N709 O  
ATOM    144  N   ASN A 526     115.959 -97.557 380.208  1.00  0.00      N709 N  
ATOM    145  CA  ASN A 526     115.349 -98.236 381.349  1.00  0.00      N709 C  
ATOM    146  CB  ASN A 526     113.909 -98.710 380.918  1.00  0.00      N709 C  
ATOM    147  CG  ASN A 526     113.245 -99.214 382.173  1.00  0.00      N709 C  
ATOM    148  OD1 ASN A 526     113.221 -98.517 383.171  1.00  0.00      N709 O  
ATOM    149  ND2 ASN A 526     112.729-100.424 382.146  1.00  0.00      N709 N  
ATOM    150  C   ASN A 526     116.189 -99.398 381.839  1.00  0.00      N709 C  
ATOM    151  O   ASN A 526     116.268 -99.618 383.049  1.00  0.00      N709 O  
ATOM    152  N   LEU A 527     116.888-100.107 380.893  1.00  0.00      N709 N  
ATOM    153  CA  LEU A 527     117.760-101.178 381.187  1.00  0.00      N709 C  
ATOM    154  CB  LEU A 527     118.282-101.790 379.867  1.00  0.00      N709 C  
ATOM    155  CG  LEU A 527     119.144-103.096 380.046  1.00  0.00      N709 C  
ATOM    156  CD1 LEU A 527     118.651-104.010 381.137  1.00  0.00      N709 C  
ATOM    157  CD2 LEU A 527     119.211-103.952 378.801  1.00  0.00      N709 C  
ATOM    158  C   LEU A 527     118.983-100.792 382.079  1.00  0.00      N709 C  
ATOM    159  O   LEU A 527     119.386-101.441 383.074  1.00  0.00      N709 O  
ATOM    160  N   ILE A 528     119.494 -99.590 381.772  1.00  0.00      N709 N  
ATOM    161  CA  ILE A 528     120.479 -98.839 382.595  1.00  0.00      N709 C  
ATOM    162  CB  ILE A 528     120.961 -97.528 381.950  1.00  0.00      N709 C  
ATOM    163  CG2 ILE A 528     121.942 -96.678 382.885  1.00  0.00      N709 C  
ATOM    164  CG1 ILE A 528     121.615 -97.744 380.552  1.00  0.00      N709 C  
ATOM    165  CD1 ILE A 528     121.981 -96.579 379.807  1.00  0.00      N709 C  
ATOM    166  C   ILE A 528     120.015 -98.531 384.042  1.00  0.00      N709 C  
ATOM    167  O   ILE A 528     120.684 -98.840 385.057  1.00  0.00      N709 O  
ATOM    168  N   LEU A 529     118.818 -97.968 384.149  1.00  0.00      N709 N  
ATOM    169  CA  LEU A 529     118.212 -97.845 385.533  1.00  0.00      N709 C  
ATOM    170  CB  LEU A 529     116.899 -96.943 385.425  1.00  0.00      N709 C  
ATOM    171  CG  LEU A 529     117.224 -95.458 385.072  1.00  0.00      N709 C  
ATOM    172  CD1 LEU A 529     116.059 -94.763 384.392  1.00  0.00      N709 C  
ATOM    173  CD2 LEU A 529     117.705 -94.769 386.295  1.00  0.00      N709 C  
ATOM    174  C   LEU A 529     117.971 -99.051 386.291  1.00  0.00      N709 C  
ATOM    175  O   LEU A 529     118.248 -99.077 387.447  1.00  0.00      N709 O  
ATOM    176  N   GLN A 530     117.499-100.063 385.675  1.00  0.00      N709 N  
ATOM    177  CA  GLN A 530     117.280-101.387 386.189  1.00  0.00      N709 C  
ATOM    178  CB  GLN A 530     116.241-102.225 385.397  1.00  0.00      N709 C  
ATOM    179  CG  GLN A 530     114.704-101.815 385.297  1.00  0.00      N709 C  
ATOM    180  CD  GLN A 530     114.184-100.677 386.261  1.00  0.00      N709 C  
ATOM    181  OE1 GLN A 530     114.129-100.781 387.522  1.00  0.00      N709 O  
ATOM    182  NE2 GLN A 530     113.946 -99.456 385.740  1.00  0.00      N709 N  
ATOM    183  C   GLN A 530     118.481-102.121 386.829  1.00  0.00      N709 C  
ATOM    184  O   GLN A 530     118.350-102.661 387.931  1.00  0.00      N709 O  
ATOM    185  N   ILE A 531     119.576-102.160 386.117  1.00  0.00      N709 N  
ATOM    186  CA  ILE A 531     120.844-102.664 386.616  1.00  0.00      N709 C  
ATOM    187  CB  ILE A 531     121.847-102.971 385.601  1.00  0.00      N709 C  
ATOM    188  CG2 ILE A 531     122.408-101.812 384.745  1.00  0.00      N709 C  
ATOM    189  CG1 ILE A 531     123.120-103.637 386.226  1.00  0.00      N709 C  
ATOM    190  CD1 ILE A 531     122.972-104.710 387.255  1.00  0.00      N709 C  
ATOM    191  C   ILE A 531     121.385-101.711 387.695  1.00  0.00      N709 C  
ATOM    192  O   ILE A 531     122.032-102.117 388.656  1.00  0.00      N709 O  
ATOM    193  N   GLY A 532     121.212-100.373 387.584  1.00  0.00      N709 N  
ATOM    194  CA  GLY A 532     121.704 -99.401 388.605  1.00  0.00      N709 C  
ATOM    195  C   GLY A 532     120.974 -99.633 389.948  1.00  0.00      N709 C  
ATOM    196  O   GLY A 532     121.476 -99.595 391.028  1.00  0.00      N709 O  
ATOM    197  N   ASN A 533     119.695 -99.830 389.770  1.00  0.00      N709 N  
ATOM    198  CA  ASN A 533     118.884-100.295 390.900  1.00  0.00      N709 C  
ATOM    199  CB  ASN A 533     117.401-100.391 390.324  1.00  0.00      N709 C  
ATOM    200  CG  ASN A 533     116.845 -98.980 390.187  1.00  0.00      N709 C  
ATOM    201  OD1 ASN A 533     117.380 -98.043 390.879  1.00  0.00      N709 O  
ATOM    202  ND2 ASN A 533     115.719 -98.821 389.483  1.00  0.00      N709 N  
ATOM    203  C   ASN A 533     119.392-101.607 391.460  1.00  0.00      N709 C  
ATOM    204  O   ASN A 533     119.589-101.755 392.625  1.00  0.00      N709 O  
ATOM    205  N   ILE A 534     119.587-102.614 390.569  1.00  0.00      N709 N  
ATOM    206  CA  ILE A 534     120.050-103.955 391.081  1.00  0.00      N709 C  
ATOM    207  CB  ILE A 534     119.871-105.055 389.957  1.00  0.00      N709 C  
ATOM    208  CG2 ILE A 534     120.963-106.173 389.965  1.00  0.00      N709 C  
ATOM    209  CG1 ILE A 534     118.483-105.719 389.917  1.00  0.00      N709 C  
ATOM    210  CD1 ILE A 534     118.034-106.609 391.025  1.00  0.00      N709 C  
ATOM    211  C   ILE A 534     121.369-103.997 391.840  1.00  0.00      N709 C  
ATOM    212  O   ILE A 534     121.519-104.651 392.844  1.00  0.00      N709 O  
ATOM    213  N   ILE A 535     122.360-103.209 391.458  1.00  0.00      N709 N  
ATOM    214  CA  ILE A 535     123.595-103.136 392.294  1.00  0.00      N709 C  
ATOM    215  CB  ILE A 535     124.864-102.634 391.677  1.00  0.00      N709 C  
ATOM    216  CG2 ILE A 535     124.683-101.347 390.846  1.00  0.00      N709 C  
ATOM    217  CG1 ILE A 535     126.171-102.759 392.639  1.00  0.00      N709 C  
ATOM    218  CD1 ILE A 535     127.512-102.860 391.945  1.00  0.00      N709 C  
ATOM    219  C   ILE A 535     123.278-102.388 393.505  1.00  0.00      N709 C  
ATOM    220  O   ILE A 535     123.876-102.564 394.558  1.00  0.00      N709 O  
ATOM    221  N   SER A 536     122.446-101.334 393.540  1.00  0.00      N709 N  
ATOM    222  CA  SER A 536     122.171-100.591 394.738  1.00  0.00      N709 C  
ATOM    223  CB  SER A 536     121.315 -99.325 394.427  1.00  0.00      N709 C  
ATOM    224  OG  SER A 536     121.977 -98.525 393.467  1.00  0.00      N709 O  
ATOM    225  C   SER A 536     121.408-101.450 395.768  1.00  0.00      N709 C  
ATOM    226  O   SER A 536     121.699-101.474 396.941  1.00  0.00      N709 O  
ATOM    227  N   ILE A 537     120.486-102.324 395.300  1.00  0.00      N709 N  
ATOM    228  CA  ILE A 537     119.905-103.418 396.080  1.00  0.00      N709 C  
ATOM    229  CB  ILE A 537     118.743-104.050 395.356  1.00  0.00      N709 C  
ATOM    230  CG2 ILE A 537     118.145-105.353 395.973  1.00  0.00      N709 C  
ATOM    231  CG1 ILE A 537     117.656-102.936 395.165  1.00  0.00      N709 C  
ATOM    232  CD1 ILE A 537     116.693-103.207 394.022  1.00  0.00      N709 C  
ATOM    233  C   ILE A 537     120.854-104.506 396.597  1.00  0.00      N709 C  
ATOM    234  O   ILE A 537     120.743-104.990 397.761  1.00  0.00      N709 O  
ATOM    235  N   TRP A 538     121.867-104.880 395.787  1.00  0.00      N709 N  
ATOM    236  CA  TRP A 538     122.981-105.666 396.090  1.00  0.00      N709 C  
ATOM    237  CB  TRP A 538     123.796-106.071 394.813  1.00  0.00      N709 C  
ATOM    238  CG  TRP A 538     124.573-107.342 394.984  1.00  0.00      N709 C  
ATOM    239  CD1 TRP A 538     124.213-108.609 394.498  1.00  0.00      N709 C  
ATOM    240  NE1 TRP A 538     125.209-109.460 394.870  1.00  0.00      N709 N  
ATOM    241  CE2 TRP A 538     126.282-108.781 395.384  1.00  0.00      N709 C  
ATOM    242  CD2 TRP A 538     125.897-107.435 395.491  1.00  0.00      N709 C  
ATOM    243  CE3 TRP A 538     126.762-106.588 396.188  1.00  0.00      N709 C  
ATOM    244  CZ3 TRP A 538     127.902-107.085 396.829  1.00  0.00      N709 C  
ATOM    245  CZ2 TRP A 538     127.424-109.301 396.035  1.00  0.00      N709 C  
ATOM    246  CH2 TRP A 538     128.243-108.399 396.784  1.00  0.00      N709 C  
ATOM    247  C   TRP A 538     123.862-104.998 397.170  1.00  0.00      N709 C  
ATOM    248  O   TRP A 538     124.153-105.740 398.032  1.00  0.00      N709 O  
ATOM    249  N   ILE A 539     124.226-103.695 397.169  1.00  0.00      N709 N  
ATOM    250  CA  ILE A 539     124.924-102.985 398.267  1.00  0.00      N709 C  
ATOM    251  CB  ILE A 539     125.310-101.665 397.766  1.00  0.00      N709 C  
ATOM    252  CG2 ILE A 539     125.738-100.731 398.935  1.00  0.00      N709 C  
ATOM    253  CG1 ILE A 539     126.463-101.781 396.739  1.00  0.00      N709 C  
ATOM    254  CD1 ILE A 539     126.732-100.716 395.702  1.00  0.00      N709 C  
ATOM    255  C   ILE A 539     124.044-102.811 399.498  1.00  0.00      N709 C  
ATOM    256  O   ILE A 539     124.451-102.881 400.658  1.00  0.00      N709 O  
ATOM    257  N   SER A 540     122.700-102.633 399.290  1.00  0.00      N709 N  
ATOM    258  CA  SER A 540     121.805-102.646 400.416  1.00  0.00      N709 C  
ATOM    259  CB  SER A 540     120.342-102.291 400.086  1.00  0.00      N709 C  
ATOM    260  OG  SER A 540     119.550-102.059 401.270  1.00  0.00      N709 O  
ATOM    261  C   SER A 540     121.871-104.021 401.106  1.00  0.00      N709 C  
ATOM    262  O   SER A 540     122.011-104.110 402.312  1.00  0.00      N709 O  
ATOM    263  N   HIS A 541     121.827-105.135 400.339  1.00  0.00      N709 N  
ATOM    264  CA  HIS A 541     122.022-106.450 400.941  1.00  0.00      N709 C  
ATOM    265  CB  HIS A 541     121.713-107.587 399.882  1.00  0.00      N709 C  
ATOM    266  ND1 HIS A 541     119.330-107.636 400.343  1.00  0.00      N709 N  
ATOM    267  CG  HIS A 541     120.305-107.640 399.417  1.00  0.00      N709 C  
ATOM    268  CE1 HIS A 541     118.183-107.639 399.638  1.00  0.00      N709 C  
ATOM    269  NE2 HIS A 541     118.366-107.730 398.282  1.00  0.00      N709 N  
ATOM    270  CD2 HIS A 541     119.769-107.737 398.124  1.00  0.00      N709 C  
ATOM    271  C   HIS A 541     123.440-106.606 401.535  1.00  0.00      N709 C  
ATOM    272  O   HIS A 541     123.503-106.969 402.733  1.00  0.00      N709 O  
ATOM    273  N   SER A 542     124.613-106.244 400.889  1.00  0.00      N709 N  
ATOM    274  CA  SER A 542     125.941-106.158 401.529  1.00  0.00      N709 C  
ATOM    275  CB  SER A 542     126.949-105.581 400.474  1.00  0.00      N709 C  
ATOM    276  OG  SER A 542     128.284-105.392 400.967  1.00  0.00      N709 O  
ATOM    277  C   SER A 542     126.079-105.345 402.861  1.00  0.00      N709 C  
ATOM    278  O   SER A 542     126.691-105.752 403.821  1.00  0.00      N709 O  
ATOM    279  N   ILE A 543     125.246-104.267 402.995  1.00  0.00      N709 N  
ATOM    280  CA  ILE A 543     125.139-103.521 404.237  1.00  0.00      N709 C  
ATOM    281  CB  ILE A 543     124.533-102.149 403.955  1.00  0.00      N709 C  
ATOM    282  CG2 ILE A 543     124.173-101.443 405.260  1.00  0.00      N709 C  
ATOM    283  CG1 ILE A 543     125.513-101.203 403.245  1.00  0.00      N709 C  
ATOM    284  CD1 ILE A 543     124.886-100.112 402.368  1.00  0.00      N709 C  
ATOM    285  C   ILE A 543     124.599-104.301 405.383  1.00  0.00      N709 C  
ATOM    286  O   ILE A 543     125.103-104.332 406.509  1.00  0.00      N709 O  
ATOM    287  N   GLN A 544     123.448-104.904 405.174  1.00  0.00      N709 N  
ATOM    288  CA  GLN A 544     122.859-105.689 406.198  1.00  0.00      N709 C  
ATOM    289  CB  GLN A 544     121.306-105.836 405.902  1.00  0.00      N709 C  
ATOM    290  CG  GLN A 544     120.697-104.396 405.700  1.00  0.00      N709 C  
ATOM    291  CD  GLN A 544     120.964-103.499 406.871  1.00  0.00      N709 C  
ATOM    292  OE1 GLN A 544     121.169-104.015 407.967  1.00  0.00      N709 O  
ATOM    293  NE2 GLN A 544     120.739-102.185 406.745  1.00  0.00      N709 N  
ATOM    294  C   GLN A 544     123.400-107.130 406.412  1.00  0.00      N709 C  
ATOM    295  O   GLN A 544     123.246-107.725 407.504  1.00  0.00      N709 O  
ATOM    296  N   LEU A 545     124.082-107.645 405.367  1.00  0.00      N709 N  
ATOM    297  CA  LEU A 545     124.874-108.865 405.533  1.00  0.00      N709 C  
ATOM    298  CB  LEU A 545     125.415-109.378 404.182  1.00  0.00      N709 C  
ATOM    299  CG  LEU A 545     126.300-110.582 404.212  1.00  0.00      N709 C  
ATOM    300  CD1 LEU A 545     125.789-111.705 405.198  1.00  0.00      N709 C  
ATOM    301  CD2 LEU A 545     126.512-111.139 402.718  1.00  0.00      N709 C  
ATOM    302  C   LEU A 545     126.068-108.620 406.419  1.00  0.00      N709 C  
ATOM    303  O   LEU A 545     126.252-109.316 407.422  1.00  0.00      N709 O  
ATOM    304  N   GLY A 546     126.858-107.493 406.236  1.00  0.00      N709 N  
ATOM    305  CA  GLY A 546     127.884-107.041 407.206  1.00  0.00      N709 C  
ATOM    306  C   GLY A 546     127.328-106.849 408.600  1.00  0.00      N709 C  
ATOM    307  O   GLY A 546     128.007-107.190 409.528  1.00  0.00      N709 O  
ATOM    308  N   ASN A 547     126.124-106.259 408.756  1.00  0.00      N709 N  
ATOM    309  CA  ASN A 547     125.411-106.170 410.041  1.00  0.00      N709 C  
ATOM    310  CB  ASN A 547     124.131-105.342 409.750  1.00  0.00      N709 C  
ATOM    311  CG  ASN A 547     124.534-103.851 409.554  1.00  0.00      N709 C  
ATOM    312  OD1 ASN A 547     125.568-103.411 410.069  1.00  0.00      N709 O  
ATOM    313  ND2 ASN A 547     123.744-103.071 408.766  1.00  0.00      N709 N  
ATOM    314  C   ASN A 547     125.028-107.453 410.739  1.00  0.00      N709 C  
ATOM    315  O   ASN A 547     125.265-107.607 411.933  1.00  0.00      N709 O  
ATOM    316  N   GLN A 548     124.621-108.450 409.901  1.00  0.00      N709 N  
ATOM    317  CA  GLN A 548     124.360-109.805 410.426  1.00  0.00      N709 C  
ATOM    318  CB  GLN A 548     123.661-110.737 409.382  1.00  0.00      N709 C  
ATOM    319  CG  GLN A 548     123.343-112.229 409.872  1.00  0.00      N709 C  
ATOM    320  CD  GLN A 548     122.866-112.439 411.315  1.00  0.00      N709 C  
ATOM    321  OE1 GLN A 548     121.781-112.061 411.743  1.00  0.00      N709 O  
ATOM    322  NE2 GLN A 548     123.712-113.010 412.189  1.00  0.00      N709 N  
ATOM    323  C   GLN A 548     125.686-110.458 410.875  1.00  0.00      N709 C  
ATOM    324  O   GLN A 548     125.828-111.073 411.955  1.00  0.00      N709 O  
ATOM    325  N   ASN A 549     126.791-110.265 410.096  1.00  0.00      N709 N  
ATOM    326  CA  ASN A 549     128.119-110.828 410.344  1.00  0.00      N709 C  
ATOM    327  CB  ASN A 549     128.969-110.700 409.071  1.00  0.00      N709 C  
ATOM    328  CG  ASN A 549     128.384-111.603 407.902  1.00  0.00      N709 C  
ATOM    329  OD1 ASN A 549     127.531-112.478 408.088  1.00  0.00      N709 O  
ATOM    330  ND2 ASN A 549     128.970-111.373 406.688  1.00  0.00      N709 N  
ATOM    331  C   ASN A 549     128.815-110.189 411.483  1.00  0.00      N709 C  
ATOM    332  O   ASN A 549     129.482-110.831 412.264  1.00  0.00      N709 O  
ATOM    333  N   GLN A 550     128.630-108.855 411.741  1.00  0.00      N709 N  
ATOM    334  CA  GLN A 550     129.558-108.161 412.684  1.00  0.00      N709 C  
ATOM    335  CB  GLN A 550     130.310-107.031 411.935  1.00  0.00      N709 C  
ATOM    336  CG  GLN A 550     131.122-107.575 410.677  1.00  0.00      N709 C  
ATOM    337  CD  GLN A 550     132.076-108.769 410.818  1.00  0.00      N709 C  
ATOM    338  OE1 GLN A 550     132.078-109.732 410.086  1.00  0.00      N709 O  
ATOM    339  NE2 GLN A 550     132.893-108.667 411.902  1.00  0.00      N709 N  
ATOM    340  C   GLN A 550     128.814-107.559 413.837  1.00  0.00      N709 C  
ATOM    341  O   GLN A 550     129.502-107.123 414.796  1.00  0.00      N709 O  
ATOM    342  N   ILE A 551     127.436-107.462 413.777  1.00  0.00      N709 N  
ATOM    343  CA  ILE A 551     126.559-107.012 414.892  1.00  0.00      N709 C  
ATOM    344  CB  ILE A 551     125.762-105.728 414.644  1.00  0.00      N709 C  
ATOM    345  CG2 ILE A 551     125.019-105.397 416.028  1.00  0.00      N709 C  
ATOM    346  CG1 ILE A 551     126.768-104.630 414.188  1.00  0.00      N709 C  
ATOM    347  CD1 ILE A 551     126.009-103.365 413.870  1.00  0.00      N709 C  
ATOM    348  C   ILE A 551     125.625-108.070 415.448  1.00  0.00      N709 C  
ATOM    349  O   ILE A 551     125.643-108.410 416.633  1.00  0.00      N709 O  
ATOM    350  N   GLU A 552     124.767-108.586 414.585  1.00  0.00      N709 N  
ATOM    351  CA  GLU A 552     123.610-109.374 414.981  1.00  0.00      N709 C  
ATOM    352  CB  GLU A 552     122.529-109.151 413.960  1.00  0.00      N709 C  
ATOM    353  CG  GLU A 552     121.893-107.657 413.973  1.00  0.00      N709 C  
ATOM    354  CD  GLU A 552     120.461-107.487 413.380  1.00  0.00      N709 C  
ATOM    355  OE1 GLU A 552     119.744-108.478 413.127  1.00  0.00      N709 O  
ATOM    356  OE2 GLU A 552     120.052-106.334 413.092  1.00  0.00      N709 O  
ATOM    357  C   GLU A 552     123.864-110.783 415.294  1.00  0.00      N709 C  
ATOM    358  O   GLU A 552     123.032-111.502 415.847  1.00  0.00      N709 O  
ATOM    359  N   THR A 553     124.935-111.322 414.830  1.00  0.00      N709 N  
ATOM    360  CA  THR A 553     125.384-112.639 415.275  1.00  0.00      N709 C  
ATOM    361  CB  THR A 553     126.765-113.079 414.722  1.00  0.00      N709 C  
ATOM    362  OG1 THR A 553     127.051-114.470 414.996  1.00  0.00      N709 O  
ATOM    363  CG2 THR A 553     127.814-112.107 415.296  1.00  0.00      N709 C  
ATOM    364  C   THR A 553     125.499-112.799 416.838  1.00  0.00      N709 C  
ATOM    365  O   THR A 553     125.877-111.945 417.671  1.00  0.00      N709 O  
ATOM    366  N   CYS A 554     125.021-113.991 417.299  1.00  0.00      N709 N  
ATOM    367  CA  CYS A 554     125.282-114.586 418.629  1.00  0.00      N709 C  
ATOM    368  CB  CYS A 554     123.791-114.911 419.219  1.00  0.00      N709 C  
ATOM    369  SG  CYS A 554     122.957-113.287 419.496  1.00  0.00      N709 S  
ATOM    370  C   CYS A 554     126.058-115.846 418.592  1.00  0.00      N709 C  
ATOM    371  O   CYS A 554     126.187-116.435 419.645  1.00  0.00      N709 O  
ATOM    372  N   ASN A 555     126.487-116.372 417.429  1.00  0.00      N709 N  
ATOM    373  CA  ASN A 555     127.002-117.816 417.390  1.00  0.00      N709 C  
ATOM    374  CB  ASN A 555     127.519-118.220 415.903  1.00  0.00      N709 C  
ATOM    375  CG  ASN A 555     126.539-117.962 414.808  1.00  0.00      N709 C  
ATOM    376  OD1 ASN A 555     125.314-117.929 414.946  1.00  0.00      N709 O  
ATOM    377  ND2 ASN A 555     127.077-117.769 413.545  1.00  0.00      N709 N  
ATOM    378  C   ASN A 555     128.167-118.138 418.372  1.00  0.00      N709 C  
ATOM    379  O   ASN A 555     128.129-119.168 419.073  1.00  0.00      N709 O  
ATOM    380  N   GLN A 556     129.153-117.247 418.572  1.00  0.00      N709 N  
ATOM    381  CA  GLN A 556     130.314-117.408 419.431  1.00  0.00      N709 C  
ATOM    382  CB  GLN A 556     131.499-116.595 418.944  1.00  0.00      N709 C  
ATOM    383  CG  GLN A 556     132.271-117.235 417.766  1.00  0.00      N709 C  
ATOM    384  CD  GLN A 556     131.484-117.802 416.577  1.00  0.00      N709 C  
ATOM    385  OE1 GLN A 556     130.916-118.890 416.745  1.00  0.00      N709 O  
ATOM    386  NE2 GLN A 556     131.411-117.111 415.423  1.00  0.00      N709 N  
ATOM    387  C   GLN A 556     130.059-117.016 420.922  1.00  0.00      N709 C  
ATOM    388  O   GLN A 556     130.487-117.676 421.910  1.00  0.00      N709 O  
ATOM    389  N   SER A 557     129.366-115.848 421.082  1.00  0.00      N709 N  
ATOM    390  CA  SER A 557     128.991-115.275 422.338  1.00  0.00      N709 C  
ATOM    391  CB  SER A 557     128.275-113.896 422.173  1.00  0.00      N709 C  
ATOM    392  OG  SER A 557     127.346-113.738 421.080  1.00  0.00      N709 O  
ATOM    393  C   SER A 557     128.084-116.216 423.117  1.00  0.00      N709 C  
ATOM    394  O   SER A 557     128.356-116.499 424.292  1.00  0.00      N709 O  
ATOM    395  N   VAL A 558     127.080-116.754 422.416  1.00  0.00      N709 N  
ATOM    396  CA  VAL A 558     126.214-117.714 423.037  1.00  0.00      N709 C  
ATOM    397  CB  VAL A 558     124.872-117.828 422.325  1.00  0.00      N709 C  
ATOM    398  CG1 VAL A 558     123.999-119.002 422.722  1.00  0.00      N709 C  
ATOM    399  CG2 VAL A 558     124.149-116.491 422.570  1.00  0.00      N709 C  
ATOM    400  C   VAL A 558     126.780-119.073 423.318  1.00  0.00      N709 C  
ATOM    401  O   VAL A 558     126.528-119.569 424.412  1.00  0.00      N709 O  
ATOM    402  N   ILE A 559     127.631-119.697 422.459  1.00  0.00      N709 N  
ATOM    403  CA  ILE A 559     128.342-120.841 422.883  1.00  0.00      N709 C  
ATOM    404  CB  ILE A 559     129.021-121.598 421.676  1.00  0.00      N709 C  
ATOM    405  CG2 ILE A 559     129.808-122.784 422.184  1.00  0.00      N709 C  
ATOM    406  CG1 ILE A 559     128.009-121.966 420.570  1.00  0.00      N709 C  
ATOM    407  CD1 ILE A 559     126.973-123.012 420.835  1.00  0.00      N709 C  
ATOM    408  C   ILE A 559     129.289-120.601 424.079  1.00  0.00      N709 C  
ATOM    409  O   ILE A 559     129.433-121.473 424.958  1.00  0.00      N709 O  
ATOM    410  N   THR A 560     129.969-119.432 424.141  1.00  0.00      N709 N  
ATOM    411  CA  THR A 560     130.656-118.932 425.253  1.00  0.00      N709 C  
ATOM    412  CB  THR A 560     131.421-117.635 425.003  1.00  0.00      N709 C  
ATOM    413  OG1 THR A 560     132.568-117.844 424.167  1.00  0.00      N709 O  
ATOM    414  CG2 THR A 560     132.036-116.962 426.248  1.00  0.00      N709 C  
ATOM    415  C   THR A 560     129.804-118.877 426.566  1.00  0.00      N709 C  
ATOM    416  O   THR A 560     130.217-119.398 427.616  1.00  0.00      N709 O  
ATOM    417  N   TYR A 561     128.596-118.325 426.534  1.00  0.00      N709 N  
ATOM    418  CA  TYR A 561     127.708-118.239 427.704  1.00  0.00      N709 C  
ATOM    419  CB  TYR A 561     126.338-117.563 427.450  1.00  0.00      N709 C  
ATOM    420  CG  TYR A 561     126.514-116.151 426.914  1.00  0.00      N709 C  
ATOM    421  CD1 TYR A 561     127.593-115.335 427.129  1.00  0.00      N709 C  
ATOM    422  CE1 TYR A 561     127.558-114.028 426.551  1.00  0.00      N709 C  
ATOM    423  CZ  TYR A 561     126.435-113.544 425.854  1.00  0.00      N709 C  
ATOM    424  OH  TYR A 561     126.352-112.257 425.286  1.00  0.00      N709 O  
ATOM    425  CD2 TYR A 561     125.437-115.782 426.057  1.00  0.00      N709 C  
ATOM    426  CE2 TYR A 561     125.333-114.461 425.608  1.00  0.00      N709 C  
ATOM    427  C   TYR A 561     127.292-119.719 428.165  1.00  0.00      N709 C  
ATOM    428  O   TYR A 561     127.228-119.912 429.388  1.00  0.00      N709 O  
ATOM    429  N   GLU A 562     127.045-120.625 427.222  1.00  0.00      N709 N  
ATOM    430  CA  GLU A 562     126.775-122.047 427.402  1.00  0.00      N709 C  
ATOM    431  CB  GLU A 562     126.547-122.809 426.019  1.00  0.00      N709 C  
ATOM    432  CG  GLU A 562     125.173-122.584 425.289  1.00  0.00      N709 C  
ATOM    433  CD  GLU A 562     124.088-123.438 425.977  1.00  0.00      N709 C  
ATOM    434  OE1 GLU A 562     122.989-123.484 425.352  1.00  0.00      N709 O  
ATOM    435  OE2 GLU A 562     124.236-123.991 427.077  1.00  0.00      N709 O  
ATOM    436  C   GLU A 562     127.955-122.748 428.167  1.00  0.00      N709 C  
ATOM    437  O   GLU A 562     127.827-123.439 429.146  1.00  0.00      N709 O  
ATOM    438  N   ASN A 563     129.189-122.532 427.642  1.00  0.00      N709 N  
ATOM    439  CA  ASN A 563     130.424-123.016 428.225  1.00  0.00      N709 C  
ATOM    440  CB  ASN A 563     131.557-122.536 427.345  1.00  0.00      N709 C  
ATOM    441  CG  ASN A 563     132.885-123.124 427.781  1.00  0.00      N709 C  
ATOM    442  OD1 ASN A 563     133.031-123.833 428.731  1.00  0.00      N709 O  
ATOM    443  ND2 ASN A 563     133.975-122.727 427.086  1.00  0.00      N709 N  
ATOM    444  C   ASN A 563     130.602-122.693 429.651  1.00  0.00      N709 C  
ATOM    445  O   ASN A 563     130.885-123.565 430.456  1.00  0.00      N709 O  
ATOM    446  N   ASN A 564     130.470-121.418 430.064  1.00  0.00      N709 N  
ATOM    447  CA  ASN A 564     130.659-120.922 431.419  1.00  0.00      N709 C  
ATOM    448  CB  ASN A 564     130.721-119.403 431.472  1.00  0.00      N709 C  
ATOM    449  CG  ASN A 564     131.862-118.729 430.728  1.00  0.00      N709 C  
ATOM    450  OD1 ASN A 564     132.958-119.294 430.769  1.00  0.00      N709 O  
ATOM    451  ND2 ASN A 564     131.584-117.593 430.033  1.00  0.00      N709 N  
ATOM    452  C   ASN A 564     129.517-121.422 432.337  1.00  0.00      N709 C  
ATOM    453  O   ASN A 564     129.719-121.767 433.499  1.00  0.00      N709 O  
ATOM    454  N   THR A 565     128.325-121.484 431.781  1.00  0.00      N709 N  
ATOM    455  CA  THR A 565     127.131-122.011 432.544  1.00  0.00      N709 C  
ATOM    456  CB  THR A 565     125.816-121.769 431.877  1.00  0.00      N709 C  
ATOM    457  OG1 THR A 565     125.712-120.379 431.647  1.00  0.00      N709 O  
ATOM    458  CG2 THR A 565     124.654-122.187 432.799  1.00  0.00      N709 C  
ATOM    459  C   THR A 565     127.214-123.358 433.123  1.00  0.00      N709 C  
ATOM    460  O   THR A 565     127.011-123.647 434.284  1.00  0.00      N709 O  
ATOM    461  N   TRP A 566     127.604-124.270 432.252  1.00  0.00      N709 N  
ATOM    462  CA  TRP A 566     127.761-125.677 432.659  1.00  0.00      N709 C  
ATOM    463  CB  TRP A 566     127.782-126.703 431.483  1.00  0.00      N709 C  
ATOM    464  CG  TRP A 566     126.568-126.586 430.585  1.00  0.00      N709 C  
ATOM    465  CD1 TRP A 566     126.390-126.032 429.334  1.00  0.00      N709 C  
ATOM    466  NE1 TRP A 566     125.043-125.871 428.996  1.00  0.00      N709 N  
ATOM    467  CE2 TRP A 566     124.368-126.368 429.978  1.00  0.00      N709 C  
ATOM    468  CD2 TRP A 566     125.217-126.818 431.059  1.00  0.00      N709 C  
ATOM    469  CE3 TRP A 566     124.664-127.359 432.250  1.00  0.00      N709 C  
ATOM    470  CZ3 TRP A 566     123.268-127.267 432.394  1.00  0.00      N709 C  
ATOM    471  CZ2 TRP A 566     122.977-126.510 430.134  1.00  0.00      N709 C  
ATOM    472  CH2 TRP A 566     122.443-126.861 431.338  1.00  0.00      N709 C  
ATOM    473  C   TRP A 566     128.957-125.879 433.604  1.00  0.00      N709 C  
ATOM    474  O   TRP A 566     128.890-126.688 434.524  1.00  0.00      N709 O  
ATOM    475  N   VAL A 567     130.011-125.116 433.414  1.00  0.00      N709 N  
ATOM    476  CA  VAL A 567     131.132-125.097 434.374  1.00  0.00      N709 C  
ATOM    477  CB  VAL A 567     132.282-124.156 434.064  1.00  0.00      N709 C  
ATOM    478  CG1 VAL A 567     133.335-123.968 435.201  1.00  0.00      N709 C  
ATOM    479  CG2 VAL A 567     133.085-124.668 432.893  1.00  0.00      N709 C  
ATOM    480  C   VAL A 567     130.639-124.757 435.769  1.00  0.00      N709 C  
ATOM    481  O   VAL A 567     130.980-125.410 436.740  1.00  0.00      N709 O  
ATOM    482  N   ASN A 568     129.776-123.778 435.885  1.00  0.00      N709 N  
ATOM    483  CA  ASN A 568     129.472-123.193 437.213  1.00  0.00      N709 C  
ATOM    484  CB  ASN A 568     129.131-121.726 437.034  1.00  0.00      N709 C  
ATOM    485  CG  ASN A 568     130.453-120.814 436.920  1.00  0.00      N709 C  
ATOM    486  OD1 ASN A 568     131.382-121.124 436.231  1.00  0.00      N709 O  
ATOM    487  ND2 ASN A 568     130.610-119.806 437.779  1.00  0.00      N709 N  
ATOM    488  C   ASN A 568     128.341-123.972 437.866  1.00  0.00      N709 C  
ATOM    489  O   ASN A 568     128.320-124.194 439.086  1.00  0.00      N709 O  
ATOM    490  N   GLN A 569     127.400-124.480 437.124  1.00  0.00      N709 N  
ATOM    491  CA  GLN A 569     126.560-125.632 437.563  1.00  0.00      N709 C  
ATOM    492  CB  GLN A 569     125.552-125.989 436.467  1.00  0.00      N709 C  
ATOM    493  CG  GLN A 569     124.312-125.028 436.172  1.00  0.00      N709 C  
ATOM    494  CD  GLN A 569     123.831-124.146 437.395  1.00  0.00      N709 C  
ATOM    495  OE1 GLN A 569     123.809-122.879 437.429  1.00  0.00      N709 O  
ATOM    496  NE2 GLN A 569     123.424-124.861 438.369  1.00  0.00      N709 N  
ATOM    497  C   GLN A 569     127.370-126.820 437.972  1.00  0.00      N709 C  
ATOM    498  O   GLN A 569     127.074-127.474 439.022  1.00  0.00      N709 O  
ATOM    499  N   THR A 570     128.461-127.245 437.264  1.00  0.00      N709 N  
ATOM    500  CA  THR A 570     129.303-128.341 437.794  1.00  0.00      N709 C  
ATOM    501  CB  THR A 570     130.488-128.732 436.827  1.00  0.00      N709 C  
ATOM    502  OG1 THR A 570     130.039-128.958 435.498  1.00  0.00      N709 O  
ATOM    503  CG2 THR A 570     131.163-129.952 437.270  1.00  0.00      N709 C  
ATOM    504  C   THR A 570     129.963-127.901 439.133  1.00  0.00      N709 C  
ATOM    505  O   THR A 570     130.138-128.751 440.012  1.00  0.00      N709 O  
ATOM    506  N   TYR A 571     130.340-126.623 439.272  1.00  0.00      N709 N  
ATOM    507  CA  TYR A 571     130.777-126.181 440.609  1.00  0.00      N709 C  
ATOM    508  CB  TYR A 571     131.276-124.726 440.579  1.00  0.00      N709 C  
ATOM    509  CG  TYR A 571     132.626-124.417 439.944  1.00  0.00      N709 C  
ATOM    510  CD1 TYR A 571     132.783-123.282 439.083  1.00  0.00      N709 C  
ATOM    511  CE1 TYR A 571     134.050-123.029 438.451  1.00  0.00      N709 C  
ATOM    512  CZ  TYR A 571     135.103-123.920 438.670  1.00  0.00      N709 C  
ATOM    513  OH  TYR A 571     136.304-123.681 437.945  1.00  0.00      N709 O  
ATOM    514  CD2 TYR A 571     133.721-125.219 440.140  1.00  0.00      N709 C  
ATOM    515  CE2 TYR A 571     134.867-125.075 439.488  1.00  0.00      N709 C  
ATOM    516  C   TYR A 571     129.726-126.240 441.678  1.00  0.00      N709 C  
ATOM    517  O   TYR A 571     129.934-126.637 442.842  1.00  0.00      N709 O  
ATOM    518  N   VAL A 572     128.436-125.965 441.379  1.00  0.00      N709 N  
ATOM    519  CA  VAL A 572     127.318-126.079 442.398  1.00  0.00      N709 C  
ATOM    520  CB  VAL A 572     125.953-125.515 442.113  1.00  0.00      N709 C  
ATOM    521  CG1 VAL A 572     125.079-125.690 443.408  1.00  0.00      N709 C  
ATOM    522  CG2 VAL A 572     126.065-123.964 441.820  1.00  0.00      N709 C  
ATOM    523  C   VAL A 572     127.191-127.488 442.886  1.00  0.00      N709 C  
ATOM    524  O   VAL A 572     127.065-127.814 444.132  1.00  0.00      N709 O  
ATOM    525  N   ASN A 573     127.324-128.442 442.004  1.00  0.00      N709 N  
ATOM    526  CA  ASN A 573     127.396-129.847 442.302  1.00  0.00      N709 C  
ATOM    527  CB  ASN A 573     127.286-130.641 440.916  1.00  0.00      N709 C  
ATOM    528  CG  ASN A 573     126.067-130.259 440.180  1.00  0.00      N709 C  
ATOM    529  OD1 ASN A 573     125.054-129.762 440.647  1.00  0.00      N709 O  
ATOM    530  ND2 ASN A 573     126.075-130.630 438.875  1.00  0.00      N709 N  
ATOM    531  C   ASN A 573     128.657-130.211 443.139  1.00  0.00      N709 C  
ATOM    532  O   ASN A 573     128.428-130.803 444.202  1.00  0.00      N709 O  
ATOM    533  N   ILE A 574     129.838-129.658 442.807  1.00  0.00      N709 N  
ATOM    534  CA  ILE A 574     131.054-129.823 443.637  1.00  0.00      N709 C  
ATOM    535  CB  ILE A 574     132.275-129.161 442.883  1.00  0.00      N709 C  
ATOM    536  CG2 ILE A 574     133.427-128.881 443.879  1.00  0.00      N709 C  
ATOM    537  CG1 ILE A 574     132.745-129.947 441.620  1.00  0.00      N709 C  
ATOM    538  CD1 ILE A 574     133.876-129.285 440.740  1.00  0.00      N709 C  
ATOM    539  C   ILE A 574     130.835-129.418 445.071  1.00  0.00      N709 C  
ATOM    540  O   ILE A 574     131.314-130.095 445.964  1.00  0.00      N709 O  
ATOM    541  N   SER A 575     130.241-128.223 445.272  1.00  0.00      N709 N  
ATOM    542  CA  SER A 575     129.986-127.701 446.564  1.00  0.00      N709 C  
ATOM    543  CB  SER A 575     129.296-126.269 446.422  1.00  0.00      N709 C  
ATOM    544  OG  SER A 575     128.804-125.529 447.551  1.00  0.00      N709 O  
ATOM    545  C   SER A 575     129.210-128.524 447.464  1.00  0.00      N709 C  
ATOM    546  O   SER A 575     129.507-128.722 448.631  1.00  0.00      N709 O  
ATOM    547  N   ASN A 576     128.129-129.100 446.911  1.00  0.00      N709 N  
ATOM    548  CA  ASN A 576     127.303-130.096 447.571  1.00  0.00      N709 C  
ATOM    549  CB  ASN A 576     126.140-130.531 446.625  1.00  0.00      N709 C  
ATOM    550  CG  ASN A 576     125.241-129.373 446.528  1.00  0.00      N709 C  
ATOM    551  OD1 ASN A 576     125.356-128.338 447.156  1.00  0.00      N709 O  
ATOM    552  ND2 ASN A 576     124.322-129.452 445.516  1.00  0.00      N709 N  
ATOM    553  C   ASN A 576     128.185-131.344 447.691  1.00  0.00      N709 C  
ATOM    554  O   ASN A 576     128.088-131.978 448.772  1.00  0.00      N709 O  
ATOM    555  N   THR A 577     128.962-131.727 446.694  1.00  0.00      N709 N  
ATOM    556  CA  THR A 577     129.682-132.982 446.685  1.00  0.00      N709 C  
ATOM    557  CB  THR A 577     130.359-133.292 445.378  1.00  0.00      N709 C  
ATOM    558  OG1 THR A 577     129.303-133.349 444.394  1.00  0.00      N709 O  
ATOM    559  CG2 THR A 577     131.154-134.702 445.494  1.00  0.00      N709 C  
ATOM    560  C   THR A 577     130.732-133.091 447.807  1.00  0.00      N709 C  
ATOM    561  O   THR A 577     130.924-134.172 448.432  1.00  0.00      N709 O  
ATOM    562  N   ASN A 578     131.461-131.986 448.202  1.00  0.00      N709 N  
ATOM    563  CA  ASN A 578     132.459-132.038 449.278  1.00  0.00      N709 C  
ATOM    564  CB  ASN A 578     132.954-130.603 449.504  1.00  0.00      N709 C  
ATOM    565  CG  ASN A 578     133.719-130.150 448.236  1.00  0.00      N709 C  
ATOM    566  OD1 ASN A 578     134.331-130.937 447.503  1.00  0.00      N709 O  
ATOM    567  ND2 ASN A 578     133.665-128.769 447.935  1.00  0.00      N709 N  
ATOM    568  C   ASN A 578     131.982-132.547 450.637  1.00  0.00      N709 C  
ATOM    569  O   ASN A 578     132.763-133.244 451.359  1.00  0.00      N709 O  
ATOM    570  N   PHE A 579     130.784-132.244 451.075  1.00  0.00      N709 N  
ATOM    571  CA  PHE A 579     130.342-132.822 452.324  1.00  0.00      N709 C  
ATOM    572  CB  PHE A 579     128.980-132.110 452.752  1.00  0.00      N709 C  
ATOM    573  CG  PHE A 579     129.131-130.590 452.747  1.00  0.00      N709 C  
ATOM    574  CD1 PHE A 579     130.229-129.927 453.358  1.00  0.00      N709 C  
ATOM    575  CE1 PHE A 579     130.349-128.606 453.362  1.00  0.00      N709 C  
ATOM    576  CZ  PHE A 579     129.467-127.794 452.645  1.00  0.00      N709 C  
ATOM    577  CD2 PHE A 579     128.165-129.832 452.106  1.00  0.00      N709 C  
ATOM    578  CE2 PHE A 579     128.350-128.384 452.069  1.00  0.00      N709 C  
ATOM    579  C   PHE A 579     130.192-134.258 452.370  1.00  0.00      N709 C  
ATOM    580  O   PHE A 579     130.760-134.983 453.219  1.00  0.00      N709 O  
ATOM    581  N   ALA A 580     129.492-134.822 451.396  1.00  0.00      N709 N  
ATOM    582  CA  ALA A 580     129.403-136.262 451.159  1.00  0.00      N709 C  
ATOM    583  CB  ALA A 580     128.404-136.547 450.061  1.00  0.00      N709 C  
ATOM    584  C   ALA A 580     130.733-136.972 451.075  1.00  0.00      N709 C  
ATOM    585  O   ALA A 580     130.936-137.983 451.696  1.00  0.00      N709 O  
ATOM    586  N   ALA A 581     131.613-136.432 450.313  1.00  0.00      N709 N  
ATOM    587  CA  ALA A 581     132.965-136.809 450.213  1.00  0.00      N709 C  
ATOM    588  CB  ALA A 581     133.664-135.995 449.048  1.00  0.00      N709 C  
ATOM    589  C   ALA A 581     133.857-136.766 451.432  1.00  0.00      N709 C  
ATOM    590  O   ALA A 581     134.646-137.655 451.668  1.00  0.00      N709 O  
ATOM    591  N   GLY A 582     133.725-135.811 452.289  1.00  0.00      N709 N  
ATOM    592  CA  GLY A 582     134.568-135.496 453.432  1.00  0.00      N709 C  
ATOM    593  C   GLY A 582     135.985-134.992 453.233  1.00  0.00      N709 C  
ATOM    594  O   GLY A 582     136.358-134.508 452.174  1.00  0.00      N709 O  
ATOM    595  N   GLN A 583     136.765-134.956 454.339  1.00  0.00      N709 N  
ATOM    596  CA  GLN A 583     138.196-134.576 454.294  1.00  0.00      N709 C  
ATOM    597  CB  GLN A 583     139.089-135.643 453.560  1.00  0.00      N709 C  
ATOM    598  CG  GLN A 583     139.045-137.005 454.242  1.00  0.00      N709 C  
ATOM    599  CD  GLN A 583     139.960-138.090 453.585  1.00  0.00      N709 C  
ATOM    600  OE1 GLN A 583     139.575-139.124 453.012  1.00  0.00      N709 O  
ATOM    601  NE2 GLN A 583     141.307-137.877 453.610  1.00  0.00      N709 N  
ATOM    602  C   GLN A 583     138.517-133.092 453.895  1.00  0.00      N709 C  
ATOM    603  O   GLN A 583     139.388-132.856 453.056  1.00  0.00      N709 O  
ATOM    604  N   SER A 584     137.822-132.023 454.390  1.00  0.00      N709 N  
ATOM    605  CA  SER A 584     138.136-130.641 454.219  1.00  0.00      N709 C  
ATOM    606  CB  SER A 584     136.975-129.667 454.591  1.00  0.00      N709 C  
ATOM    607  OG  SER A 584     136.629-129.718 455.965  1.00  0.00      N709 O  
ATOM    608  C   SER A 584     139.410-130.217 454.924  1.00  0.00      N709 C  
ATOM    609  O   SER A 584     139.715-130.830 455.936  1.00  0.00      N709 O  
ATOM    610  N   VAL A 585     140.199-129.183 454.428  1.00  0.00      N709 N  
ATOM    611  CA  VAL A 585     141.396-128.585 455.051  1.00  0.00      N709 C  
ATOM    612  CB  VAL A 585     141.788-127.300 454.302  1.00  0.00      N709 C  
ATOM    613  CG1 VAL A 585     142.043-127.652 452.857  1.00  0.00      N709 C  
ATOM    614  CG2 VAL A 585     140.587-126.328 454.532  1.00  0.00      N709 C  
ATOM    615  C   VAL A 585     141.327-128.242 456.497  1.00  0.00      N709 C  
ATOM    616  O   VAL A 585     140.299-128.064 457.179  1.00  0.00      N709 O  
ATOM    617  N   VAL A 586     142.486-128.267 457.135  1.00  0.00      N709 N  
ATOM    618  CA  VAL A 586     142.679-128.091 458.578  1.00  0.00      N709 C  
ATOM    619  CB  VAL A 586     144.080-128.290 459.152  1.00  0.00      N709 C  
ATOM    620  CG1 VAL A 586     144.190-128.173 460.710  1.00  0.00      N709 C  
ATOM    621  CG2 VAL A 586     144.398-129.749 458.845  1.00  0.00      N709 C  
ATOM    622  C   VAL A 586     142.156-126.717 458.998  1.00  0.00      N709 C  
ATOM    623  O   VAL A 586     142.627-125.638 458.618  1.00  0.00      N709 O  
ATOM    624  N   SER A 587     141.033-126.790 459.851  1.00  0.00      N709 N  
ATOM    625  CA  SER A 587     140.226-125.707 460.406  1.00  0.00      N709 C  
ATOM    626  CB  SER A 587     138.754-125.886 460.064  1.00  0.00      N709 C  
ATOM    627  OG  SER A 587     138.472-126.003 458.640  1.00  0.00      N709 O  
ATOM    628  C   SER A 587     140.527-125.682 461.852  1.00  0.00      N709 C  
ATOM    629  O   SER A 587     140.080-126.591 462.557  1.00  0.00      N709 O  
ATOM    630  N   VAL A 588     141.299-124.746 462.408  1.00  0.00      N709 N  
ATOM    631  CA  VAL A 588     141.637-124.566 463.851  1.00  0.00      N709 C  
ATOM    632  CB  VAL A 588     143.139-124.775 464.137  1.00  0.00      N709 C  
ATOM    633  CG1 VAL A 588     143.980-123.688 463.462  1.00  0.00      N709 C  
ATOM    634  CG2 VAL A 588     143.384-124.837 465.641  1.00  0.00      N709 C  
ATOM    635  C   VAL A 588     140.999-123.285 464.390  1.00  0.00      N709 C  
ATOM    636  O   VAL A 588     141.167-122.249 463.791  1.00  0.00      N709 O  
ATOM    637  N   LYS A 589     140.276-123.380 465.504  1.00  0.00      N709 N  
ATOM    638  CA  LYS A 589     139.659-122.267 466.272  1.00  0.00      N709 C  
ATOM    639  CB  LYS A 589     138.211-122.596 466.737  1.00  0.00      N709 C  
ATOM    640  CG  LYS A 589     137.203-122.852 465.566  1.00  0.00      N709 C  
ATOM    641  CD  LYS A 589     135.948-123.674 465.971  1.00  0.00      N709 C  
ATOM    642  CE  LYS A 589     135.110-122.809 466.977  1.00  0.00      N709 C  
ATOM    643  NZ  LYS A 589     134.122-123.551 467.784  1.00  0.00      N709 N  
ATOM    644  C   LYS A 589     140.592-121.868 467.401  1.00  0.00      N709 C  
ATOM    645  O   LYS A 589     140.842-122.660 468.321  1.00  0.00      N709 O  
ATOM    646  N   LEU A 590     141.125-120.579 467.425  1.00  0.00      N709 N  
ATOM    647  CA  LEU A 590     142.040-120.050 468.388  1.00  0.00      N709 C  
ATOM    648  CB  LEU A 590     143.416-119.471 467.780  1.00  0.00      N709 C  
ATOM    649  CG  LEU A 590     144.356-120.510 467.097  1.00  0.00      N709 C  
ATOM    650  CD1 LEU A 590     145.386-119.605 466.376  1.00  0.00      N709 C  
ATOM    651  CD2 LEU A 590     144.822-121.621 467.976  1.00  0.00      N709 C  
ATOM    652  C   LEU A 590     141.451-118.930 469.179  1.00  0.00      N709 C  
ATOM    653  O   LEU A 590     140.433-118.340 468.747  1.00  0.00      N709 O  
ATOM    654  N   ALA A 591     141.949-118.636 470.394  1.00  0.00      N709 N  
ATOM    655  CA  ALA A 591     141.324-117.683 471.262  1.00  0.00      N709 C  
ATOM    656  CB  ALA A 591     142.047-117.612 472.618  1.00  0.00      N709 C  
ATOM    657  C   ALA A 591     141.144-116.268 470.688  1.00  0.00      N709 C  
ATOM    658  O   ALA A 591     142.012-115.786 469.964  1.00  0.00      N709 O  
ATOM    659  N   GLY A 592     140.133-115.436 471.027  1.00  0.00      N709 N  
ATOM    660  CA  GLY A 592     139.846-114.201 470.302  1.00  0.00      N709 C  
ATOM    661  C   GLY A 592     140.378-112.957 471.035  1.00  0.00      N709 C  
ATOM    662  O   GLY A 592     141.374-112.946 471.782  1.00  0.00      N709 O  
ATOM    663  N   ASN A 593     139.665-111.830 470.754  1.00  0.00      N709 N  
ATOM    664  CA  ASN A 593     140.142-110.529 471.173  1.00  0.00      N709 C  
ATOM    665  CB  ASN A 593     140.557-109.618 470.027  1.00  0.00      N709 C  
ATOM    666  CG  ASN A 593     141.795-110.310 469.353  1.00  0.00      N709 C  
ATOM    667  OD1 ASN A 593     142.822-110.599 469.925  1.00  0.00      N709 O  
ATOM    668  ND2 ASN A 593     141.611-110.568 468.060  1.00  0.00      N709 N  
ATOM    669  C   ASN A 593     138.973-109.818 471.952  1.00  0.00      N709 C  
ATOM    670  O   ASN A 593     137.916-109.494 471.483  1.00  0.00      N709 O  
ATOM    671  N   SER A 594     139.317-109.617 473.269  1.00  0.00      N709 N  
ATOM    672  CA  SER A 594     138.531-108.747 474.111  1.00  0.00      N709 C  
ATOM    673  CB  SER A 594     137.356-109.488 474.775  1.00  0.00      N709 C  
ATOM    674  OG  SER A 594     136.459-108.486 475.201  1.00  0.00      N709 O  
ATOM    675  C   SER A 594     139.583-108.105 475.058  1.00  0.00      N709 C  
ATOM    676  O   SER A 594     140.818-108.158 474.937  1.00  0.00      N709 O  
ATOM    677  N   SER A 595     139.165-107.326 476.004  1.00  0.00      N709 N  
ATOM    678  CA  SER A 595     139.992-106.643 476.967  1.00  0.00      N709 C  
ATOM    679  CB  SER A 595     140.229-105.190 476.430  1.00  0.00      N709 C  
ATOM    680  OG  SER A 595     139.042-104.383 476.325  1.00  0.00      N709 O  
ATOM    681  C   SER A 595     139.424-106.677 478.447  1.00  0.00      N709 C  
ATOM    682  O   SER A 595     138.248-107.032 478.661  1.00  0.00      N709 O  
ATOM    683  N   LEU A 596     140.225-106.343 479.472  1.00  0.00      N709 N  
ATOM    684  CA  LEU A 596     139.863-106.335 480.926  1.00  0.00      N709 C  
ATOM    685  CB  LEU A 596     141.070-105.985 481.899  1.00  0.00      N709 C  
ATOM    686  CG  LEU A 596     142.380-106.763 481.687  1.00  0.00      N709 C  
ATOM    687  CD1 LEU A 596     143.579-106.114 482.397  1.00  0.00      N709 C  
ATOM    688  CD2 LEU A 596     142.204-108.241 482.169  1.00  0.00      N709 C  
ATOM    689  C   LEU A 596     138.734-105.273 481.239  1.00  0.00      N709 C  
ATOM    690  O   LEU A 596     138.722-104.169 480.738  1.00  0.00      N709 O  
ATOM    691  N   CYS A 597     137.815-105.711 482.109  1.00  0.00      N709 N  
ATOM    692  CA  CYS A 597     136.734-104.900 482.818  1.00  0.00      N709 C  
ATOM    693  CB  CYS A 597     136.008-105.907 483.719  1.00  0.00      N709 C  
ATOM    694  SG  CYS A 597     135.180-107.373 483.070  1.00  0.00      N709 S  
ATOM    695  C   CYS A 597     137.493-103.912 483.652  1.00  0.00      N709 C  
ATOM    696  O   CYS A 597     138.567-104.266 484.188  1.00  0.00      N709 O  
ATOM    697  N   PRO A 598     137.158-102.567 483.828  1.00  0.00      N709 N  
ATOM    698  CD  PRO A 598     136.091-101.927 483.029  1.00  0.00      N709 C  
ATOM    699  CA  PRO A 598     137.993-101.624 484.508  1.00  0.00      N709 C  
ATOM    700  CB  PRO A 598     137.669-100.291 483.787  1.00  0.00      N709 C  
ATOM    701  CG  PRO A 598     136.243-100.459 483.331  1.00  0.00      N709 C  
ATOM    702  C   PRO A 598     137.639-101.533 485.948  1.00  0.00      N709 C  
ATOM    703  O   PRO A 598     137.145-100.479 486.333  1.00  0.00      N709 O  
ATOM    704  N   VAL A 599     137.951-102.597 486.773  1.00  0.00      N709 N  
ATOM    705  CA  VAL A 599     137.522-102.802 488.121  1.00  0.00      N709 C  
ATOM    706  CB  VAL A 599     137.946-104.235 488.554  1.00  0.00      N709 C  
ATOM    707  CG1 VAL A 599     137.357-105.161 487.442  1.00  0.00      N709 C  
ATOM    708  CG2 VAL A 599     139.471-104.442 488.862  1.00  0.00      N709 C  
ATOM    709  C   VAL A 599     137.909-101.733 489.213  1.00  0.00      N709 C  
ATOM    710  O   VAL A 599     139.009-101.203 489.242  1.00  0.00      N709 O  
ATOM    711  N   SER A 600     136.859-101.475 490.035  1.00  0.00      N709 N  
ATOM    712  CA  SER A 600     136.812-100.542 491.155  1.00  0.00      N709 C  
ATOM    713  CB  SER A 600     135.595 -99.645 490.968  1.00  0.00      N709 C  
ATOM    714  OG  SER A 600     134.345-100.240 490.907  1.00  0.00      N709 O  
ATOM    715  C   SER A 600     136.791-101.215 492.508  1.00  0.00      N709 C  
ATOM    716  O   SER A 600     136.761-100.623 493.566  1.00  0.00      N709 O  
ATOM    717  N   GLY A 601     136.839-102.556 492.506  1.00  0.00      N709 N  
ATOM    718  CA  GLY A 601     136.769-103.322 493.736  1.00  0.00      N709 C  
ATOM    719  C   GLY A 601     137.107-104.799 493.481  1.00  0.00      N709 C  
ATOM    720  O   GLY A 601     137.288-105.263 492.345  1.00  0.00      N709 O  
ATOM    721  N   TRP A 602     137.174-105.648 494.562  1.00  0.00      N709 N  
ATOM    722  CA  TRP A 602     137.679-107.020 494.502  1.00  0.00      N709 C  
ATOM    723  CB  TRP A 602     139.047-107.121 495.119  1.00  0.00      N709 C  
ATOM    724  CG  TRP A 602     140.116-106.221 494.506  1.00  0.00      N709 C  
ATOM    725  CD1 TRP A 602     140.514-105.012 494.932  1.00  0.00      N709 C  
ATOM    726  NE1 TRP A 602     141.365-104.376 493.983  1.00  0.00      N709 N  
ATOM    727  CE2 TRP A 602     141.487-105.248 492.937  1.00  0.00      N709 C  
ATOM    728  CD2 TRP A 602     140.725-106.371 493.218  1.00  0.00      N709 C  
ATOM    729  CE3 TRP A 602     140.697-107.414 492.199  1.00  0.00      N709 C  
ATOM    730  CZ3 TRP A 602     141.335-107.250 490.945  1.00  0.00      N709 C  
ATOM    731  CZ2 TRP A 602     142.223-105.127 491.755  1.00  0.00      N709 C  
ATOM    732  CH2 TRP A 602     142.068-106.166 490.746  1.00  0.00      N709 C  
ATOM    733  C   TRP A 602     136.672-107.887 495.233  1.00  0.00      N709 C  
ATOM    734  O   TRP A 602     136.291-107.487 496.335  1.00  0.00      N709 O  
ATOM    735  N   ALA A 603     136.194-109.066 494.767  1.00  0.00      N709 N  
ATOM    736  CA  ALA A 603     135.307-109.909 495.394  1.00  0.00      N709 C  
ATOM    737  CB  ALA A 603     134.237-110.149 494.444  1.00  0.00      N709 C  
ATOM    738  C   ALA A 603     135.973-111.226 495.645  1.00  0.00      N709 C  
ATOM    739  O   ALA A 603     136.813-111.651 494.832  1.00  0.00      N709 O  
ATOM    740  N   ILE A 604     135.605-111.937 496.760  1.00  0.00      N709 N  
ATOM    741  CA  ILE A 604     136.261-113.210 497.091  1.00  0.00      N709 C  
ATOM    742  CB  ILE A 604     136.186-113.538 498.589  1.00  0.00      N709 C  
ATOM    743  CG2 ILE A 604     134.714-114.008 498.914  1.00  0.00      N709 C  
ATOM    744  CG1 ILE A 604     137.219-114.665 499.032  1.00  0.00      N709 C  
ATOM    745  CD1 ILE A 604     137.347-114.412 500.563  1.00  0.00      N709 C  
ATOM    746  C   ILE A 604     135.992-114.374 496.190  1.00  0.00      N709 C  
ATOM    747  O   ILE A 604     134.872-114.671 495.852  1.00  0.00      N709 O  
ATOM    748  N   TYR A 605     137.074-114.992 495.743  1.00  0.00      N709 N  
ATOM    749  CA  TYR A 605     137.100-115.869 494.558  1.00  0.00      N709 C  
ATOM    750  CB  TYR A 605     138.129-115.430 493.586  1.00  0.00      N709 C  
ATOM    751  CG  TYR A 605     137.908-116.245 492.304  1.00  0.00      N709 C  
ATOM    752  CD1 TYR A 605     136.783-115.883 491.546  1.00  0.00      N709 C  
ATOM    753  CE1 TYR A 605     136.418-116.500 490.358  1.00  0.00      N709 C  
ATOM    754  CZ  TYR A 605     137.191-117.657 489.982  1.00  0.00      N709 C  
ATOM    755  OH  TYR A 605     136.728-118.382 488.839  1.00  0.00      N709 O  
ATOM    756  CD2 TYR A 605     138.702-117.288 491.790  1.00  0.00      N709 C  
ATOM    757  CE2 TYR A 605     138.430-117.900 490.585  1.00  0.00      N709 C  
ATOM    758  C   TYR A 605     137.378-117.243 495.094  1.00  0.00      N709 C  
ATOM    759  O   TYR A 605     136.692-118.182 494.641  1.00  0.00      N709 O  
ATOM    760  N   SER A 606     138.188-117.490 496.083  1.00  0.00      N709 N  
ATOM    761  CA  SER A 606     138.288-118.732 496.847  1.00  0.00      N709 C  
ATOM    762  CB  SER A 606     138.982-119.886 496.102  1.00  0.00      N709 C  
ATOM    763  OG  SER A 606     138.678-121.099 496.791  1.00  0.00      N709 O  
ATOM    764  C   SER A 606     139.130-118.492 498.083  1.00  0.00      N709 C  
ATOM    765  O   SER A 606     139.650-117.388 498.218  1.00  0.00      N709 O  
ATOM    766  N   LYS A 607     139.233-119.480 498.981  1.00  0.00      N709 N  
ATOM    767  CA  LYS A 607     139.990-119.554 500.244  1.00  0.00      N709 C  
ATOM    768  CB  LYS A 607     139.314-118.812 501.430  1.00  0.00      N709 C  
ATOM    769  CG  LYS A 607     139.965-118.960 502.865  1.00  0.00      N709 C  
ATOM    770  CD  LYS A 607     139.271-118.028 503.860  1.00  0.00      N709 C  
ATOM    771  CE  LYS A 607     139.638-118.264 505.328  1.00  0.00      N709 C  
ATOM    772  NZ  LYS A 607     141.028-117.952 505.698  1.00  0.00      N709 N  
ATOM    773  C   LYS A 607     139.902-121.078 500.622  1.00  0.00      N709 C  
ATOM    774  O   LYS A 607     138.835-121.672 500.814  1.00  0.00      N709 O  
ATOM    775  N   ASP A 608     141.078-121.800 500.739  1.00  0.00      N709 N  
ATOM    776  CA  ASP A 608     141.105-123.185 501.239  1.00  0.00      N709 C  
ATOM    777  CB  ASP A 608     142.437-123.888 500.803  1.00  0.00      N709 C  
ATOM    778  CG  ASP A 608     143.623-123.484 501.609  1.00  0.00      N709 C  
ATOM    779  OD1 ASP A 608     143.528-123.501 502.872  1.00  0.00      N709 O  
ATOM    780  OD2 ASP A 608     144.700-123.236 500.972  1.00  0.00      N709 O  
ATOM    781  C   ASP A 608     140.629-123.298 502.656  1.00  0.00      N709 C  
ATOM    782  O   ASP A 608     140.575-122.397 503.462  1.00  0.00      N709 O  
ATOM    783  N   ASN A 609     140.247-124.512 503.091  1.00  0.00      N709 N  
ATOM    784  CA  ASN A 609     139.925-124.745 504.491  1.00  0.00      N709 C  
ATOM    785  CB  ASN A 609     138.503-125.444 504.544  1.00  0.00      N709 C  
ATOM    786  CG  ASN A 609     137.228-124.532 504.457  1.00  0.00      N709 C  
ATOM    787  OD1 ASN A 609     136.517-124.381 505.452  1.00  0.00      N709 O  
ATOM    788  ND2 ASN A 609     136.990-123.970 503.219  1.00  0.00      N709 N  
ATOM    789  C   ASN A 609     140.978-125.703 505.017  1.00  0.00      N709 C  
ATOM    790  O   ASN A 609     140.815-126.369 506.059  1.00  0.00      N709 O  
ATOM    791  N   SER A 610     142.119-125.910 504.286  1.00  0.00      N709 N  
ATOM    792  CA  SER A 610     143.053-126.993 504.495  1.00  0.00      N709 C  
ATOM    793  CB  SER A 610     144.206-126.878 503.523  1.00  0.00      N709 C  
ATOM    794  OG  SER A 610     144.965-125.654 503.714  1.00  0.00      N709 O  
ATOM    795  C   SER A 610     143.758-127.166 505.864  1.00  0.00      N709 C  
ATOM    796  O   SER A 610     143.917-128.290 506.389  1.00  0.00      N709 O  
ATOM    797  N   VAL A 611     144.127-126.114 506.581  1.00  0.00      N709 N  
ATOM    798  CA  VAL A 611     144.731-126.150 507.966  1.00  0.00      N709 C  
ATOM    799  CB  VAL A 611     145.386-124.775 508.194  1.00  0.00      N709 C  
ATOM    800  CG1 VAL A 611     145.959-124.870 509.570  1.00  0.00      N709 C  
ATOM    801  CG2 VAL A 611     146.473-124.581 507.092  1.00  0.00      N709 C  
ATOM    802  C   VAL A 611     143.749-126.682 509.052  1.00  0.00      N709 C  
ATOM    803  O   VAL A 611     144.138-127.537 509.839  1.00  0.00      N709 O  
ATOM    804  N   ARG A 612     142.490-126.228 509.089  1.00  0.00      N709 N  
ATOM    805  CA  ARG A 612     141.409-126.833 509.951  1.00  0.00      N709 C  
ATOM    806  CB  ARG A 612     140.199-125.777 509.961  1.00  0.00      N709 C  
ATOM    807  CG  ARG A 612     138.941-126.333 510.710  1.00  0.00      N709 C  
ATOM    808  CD  ARG A 612     138.038-125.238 511.155  1.00  0.00      N709 C  
ATOM    809  NE  ARG A 612     137.113-125.763 512.188  1.00  0.00      N709 N  
ATOM    810  CZ  ARG A 612     135.911-125.199 512.451  1.00  0.00      N709 C  
ATOM    811  NH1 ARG A 612     135.572-124.028 512.003  1.00  0.00      N709 N  
ATOM    812  NH2 ARG A 612     135.106-125.746 513.390  1.00  0.00      N709 N  
ATOM    813  C   ARG A 612     140.996-128.234 509.583  1.00  0.00      N709 C  
ATOM    814  O   ARG A 612     140.863-129.153 510.420  1.00  0.00      N709 O  
ATOM    815  N   ILE A 613     140.848-128.472 508.286  1.00  0.00      N709 N  
ATOM    816  CA  ILE A 613     140.342-129.745 507.741  1.00  0.00      N709 C  
ATOM    817  CB  ILE A 613     139.866-129.659 506.295  1.00  0.00      N709 C  
ATOM    818  CG2 ILE A 613     139.579-131.001 505.564  1.00  0.00      N709 C  
ATOM    819  CG1 ILE A 613     138.681-128.735 506.209  1.00  0.00      N709 C  
ATOM    820  CD1 ILE A 613     137.388-129.117 507.000  1.00  0.00      N709 C  
ATOM    821  C   ILE A 613     141.332-130.859 508.035  1.00  0.00      N709 C  
ATOM    822  O   ILE A 613     140.917-131.843 508.621  1.00  0.00      N709 O  
ATOM    823  N   GLY A 614     142.592-130.504 507.930  1.00  0.00      N709 N  
ATOM    824  CA  GLY A 614     143.788-131.336 508.164  1.00  0.00      N709 C  
ATOM    825  C   GLY A 614     144.014-131.805 509.562  1.00  0.00      N709 C  
ATOM    826  O   GLY A 614     145.082-132.456 509.785  1.00  0.00      N709 O  
ATOM    827  N   SER A 615     143.107-131.474 510.566  1.00  0.00      N709 N  
ATOM    828  CA  SER A 615     143.101-132.178 511.925  1.00  0.00      N709 C  
ATOM    829  CB  SER A 615     142.293-131.405 512.947  1.00  0.00      N709 C  
ATOM    830  OG  SER A 615     142.288-132.098 514.189  1.00  0.00      N709 O  
ATOM    831  C   SER A 615     142.689-133.630 511.652  1.00  0.00      N709 C  
ATOM    832  O   SER A 615     143.283-134.593 512.114  1.00  0.00      N709 O  
ATOM    833  N   LYS A 616     141.691-133.812 510.858  1.00  0.00      N709 N  
ATOM    834  CA  LYS A 616     141.147-135.081 510.548  1.00  0.00      N709 C  
ATOM    835  CB  LYS A 616     139.584-134.942 510.381  1.00  0.00      N709 C  
ATOM    836  CG  LYS A 616     138.779-136.108 509.882  1.00  0.00      N709 C  
ATOM    837  CD  LYS A 616     138.828-137.245 510.969  1.00  0.00      N709 C  
ATOM    838  CE  LYS A 616     137.713-138.325 510.696  1.00  0.00      N709 C  
ATOM    839  NZ  LYS A 616     138.109-139.101 509.512  1.00  0.00      N709 N  
ATOM    840  C   LYS A 616     141.652-135.595 509.236  1.00  0.00      N709 C  
ATOM    841  O   LYS A 616     142.175-136.704 509.119  1.00  0.00      N709 O  
ATOM    842  N   GLY A 617     141.449-134.891 508.167  1.00  0.00      N709 N  
ATOM    843  CA  GLY A 617     141.868-135.148 506.815  1.00  0.00      N709 C  
ATOM    844  C   GLY A 617     143.322-135.370 506.725  1.00  0.00      N709 C  
ATOM    845  O   GLY A 617     144.113-134.672 507.371  1.00  0.00      N709 O  
ATOM    846  N   ASP A 618     143.770-136.379 505.942  1.00  0.00      N709 N  
ATOM    847  CA  ASP A 618     145.141-136.396 505.388  1.00  0.00      N709 C  
ATOM    848  CB  ASP A 618     145.502-137.730 504.608  1.00  0.00      N709 C  
ATOM    849  CG  ASP A 618     145.245-139.001 505.383  1.00  0.00      N709 C  
ATOM    850  OD1 ASP A 618     145.462-140.129 504.821  1.00  0.00      N709 O  
ATOM    851  OD2 ASP A 618     145.093-138.861 506.616  1.00  0.00      N709 O  
ATOM    852  C   ASP A 618     145.473-135.163 504.438  1.00  0.00      N709 C  
ATOM    853  O   ASP A 618     144.566-134.770 503.706  1.00  0.00      N709 O  
ATOM    854  N   VAL A 619     146.667-134.496 504.607  1.00  0.00      N709 N  
ATOM    855  CA  VAL A 619     146.927-133.303 503.892  1.00  0.00      N709 C  
ATOM    856  CB  VAL A 619     146.231-132.107 504.613  1.00  0.00      N709 C  
ATOM    857  CG1 VAL A 619     146.898-131.633 505.942  1.00  0.00      N709 C  
ATOM    858  CG2 VAL A 619     145.955-130.831 503.718  1.00  0.00      N709 C  
ATOM    859  C   VAL A 619     148.449-133.160 503.819  1.00  0.00      N709 C  
ATOM    860  O   VAL A 619     149.179-133.540 504.720  1.00  0.00      N709 O  
ATOM    861  N   PHE A 620     148.883-132.562 502.696  1.00  0.00      N709 N  
ATOM    862  CA  PHE A 620     150.299-132.116 502.541  1.00  0.00      N709 C  
ATOM    863  CB  PHE A 620     150.580-131.719 501.047  1.00  0.00      N709 C  
ATOM    864  CG  PHE A 620     150.582-132.937 500.102  1.00  0.00      N709 C  
ATOM    865  CD1 PHE A 620     151.429-134.036 500.161  1.00  0.00      N709 C  
ATOM    866  CE1 PHE A 620     151.281-135.022 499.091  1.00  0.00      N709 C  
ATOM    867  CZ  PHE A 620     150.395-134.854 497.987  1.00  0.00      N709 C  
ATOM    868  CD2 PHE A 620     149.716-132.789 498.991  1.00  0.00      N709 C  
ATOM    869  CE2 PHE A 620     149.636-133.678 497.943  1.00  0.00      N709 C  
ATOM    870  C   PHE A 620     150.824-131.001 503.420  1.00  0.00      N709 C  
ATOM    871  O   PHE A 620     150.023-130.278 503.919  1.00  0.00      N709 O  
ATOM    872  N   VAL A 621     152.135-130.811 503.544  1.00  0.00      N709 N  
ATOM    873  CA  VAL A 621     152.627-129.473 503.924  1.00  0.00      N709 C  
ATOM    874  CB  VAL A 621     153.766-129.526 505.058  1.00  0.00      N709 C  
ATOM    875  CG1 VAL A 621     154.491-128.205 505.206  1.00  0.00      N709 C  
ATOM    876  CG2 VAL A 621     153.226-130.112 506.295  1.00  0.00      N709 C  
ATOM    877  C   VAL A 621     153.117-128.808 502.605  1.00  0.00      N709 C  
ATOM    878  O   VAL A 621     153.848-129.371 501.788  1.00  0.00      N709 O  
ATOM    879  N   ILE A 622     152.683-127.577 502.375  1.00  0.00      N709 N  
ATOM    880  CA  ILE A 622     152.752-126.837 501.102  1.00  0.00      N709 C  
ATOM    881  CB  ILE A 622     151.444-126.628 500.429  1.00  0.00      N709 C  
ATOM    882  CG2 ILE A 622     150.721-127.910 500.393  1.00  0.00      N709 C  
ATOM    883  CG1 ILE A 622     150.593-125.432 501.082  1.00  0.00      N709 C  
ATOM    884  CD1 ILE A 622     149.165-125.380 500.441  1.00  0.00      N709 C  
ATOM    885  C   ILE A 622     153.359-125.594 501.528  1.00  0.00      N709 C  
ATOM    886  O   ILE A 622     153.196-125.193 502.698  1.00  0.00      N709 O  
ATOM    887  N   ARG A 623     154.013-124.890 500.686  1.00  0.00      N709 N  
ATOM    888  CA  ARG A 623     154.400-123.506 500.859  1.00  0.00      N709 C  
ATOM    889  CB  ARG A 623     155.864-123.249 501.395  1.00  0.00      N709 C  
ATOM    890  CG  ARG A 623     155.953-123.285 502.945  1.00  0.00      N709 C  
ATOM    891  CD  ARG A 623     154.958-122.559 503.814  1.00  0.00      N709 C  
ATOM    892  NE  ARG A 623     154.998-121.159 503.293  1.00  0.00      N709 N  
ATOM    893  CZ  ARG A 623     155.831-120.243 503.767  1.00  0.00      N709 C  
ATOM    894  NH1 ARG A 623     156.952-120.511 504.411  1.00  0.00      N709 N  
ATOM    895  NH2 ARG A 623     155.682-119.056 503.220  1.00  0.00      N709 N  
ATOM    896  C   ARG A 623     154.229-122.915 499.496  1.00  0.00      N709 C  
ATOM    897  O   ARG A 623     154.192-123.667 498.582  1.00  0.00      N709 O  
ATOM    898  N   GLU A 624     154.075-121.570 499.409  1.00  0.00      N709 N  
ATOM    899  CA  GLU A 624     154.026-120.796 498.136  1.00  0.00      N709 C  
ATOM    900  CB  GLU A 624     155.465-120.725 497.603  1.00  0.00      N709 C  
ATOM    901  CG  GLU A 624     156.413-119.826 498.503  1.00  0.00      N709 C  
ATOM    902  CD  GLU A 624     157.784-119.617 497.912  1.00  0.00      N709 C  
ATOM    903  OE1 GLU A 624     158.104-118.911 496.938  1.00  0.00      N709 O  
ATOM    904  OE2 GLU A 624     158.754-120.188 498.512  1.00  0.00      N709 O  
ATOM    905  C   GLU A 624     153.096-121.374 497.107  1.00  0.00      N709 C  
ATOM    906  O   GLU A 624     153.514-121.760 496.025  1.00  0.00      N709 O  
ATOM    907  N   PRO A 625     151.767-121.542 497.320  1.00  0.00      N709 N  
ATOM    908  CD  PRO A 625     151.120-121.720 498.555  1.00  0.00      N709 C  
ATOM    909  CA  PRO A 625     150.877-121.892 496.219  1.00  0.00      N709 C  
ATOM    910  CB  PRO A 625     149.653-122.450 496.878  1.00  0.00      N709 C  
ATOM    911  CG  PRO A 625     149.627-121.898 498.235  1.00  0.00      N709 C  
ATOM    912  C   PRO A 625     150.505-120.658 495.409  1.00  0.00      N709 C  
ATOM    913  O   PRO A 625     150.367-119.565 495.946  1.00  0.00      N709 O  
ATOM    914  N   PHE A 626     150.345-120.888 494.076  1.00  0.00      N709 N  
ATOM    915  CA  PHE A 626     149.955-119.895 493.150  1.00  0.00      N709 C  
ATOM    916  CB  PHE A 626     151.207-119.524 492.242  1.00  0.00      N709 C  
ATOM    917  CG  PHE A 626     151.684-120.590 491.258  1.00  0.00      N709 C  
ATOM    918  CD1 PHE A 626     152.613-121.511 491.696  1.00  0.00      N709 C  
ATOM    919  CE1 PHE A 626     153.172-122.431 490.817  1.00  0.00      N709 C  
ATOM    920  CZ  PHE A 626     152.895-122.398 489.431  1.00  0.00      N709 C  
ATOM    921  CD2 PHE A 626     151.443-120.525 489.900  1.00  0.00      N709 C  
ATOM    922  CE2 PHE A 626     151.977-121.425 488.971  1.00  0.00      N709 C  
ATOM    923  C   PHE A 626     148.806-120.466 492.372  1.00  0.00      N709 C  
ATOM    924  O   PHE A 626     148.613-121.666 492.270  1.00  0.00      N709 O  
ATOM    925  N   ILE A 627     148.108-119.551 491.725  1.00  0.00      N709 N  
ATOM    926  CA  ILE A 627     146.851-119.979 491.047  1.00  0.00      N709 C  
ATOM    927  CB  ILE A 627     145.682-119.195 491.625  1.00  0.00      N709 C  
ATOM    928  CG2 ILE A 627     144.333-119.576 490.993  1.00  0.00      N709 C  
ATOM    929  CG1 ILE A 627     145.657-119.241 493.182  1.00  0.00      N709 C  
ATOM    930  CD1 ILE A 627     145.566-120.675 493.797  1.00  0.00      N709 C  
ATOM    931  C   ILE A 627     146.957-119.777 489.538  1.00  0.00      N709 C  
ATOM    932  O   ILE A 627     147.473-118.774 489.103  1.00  0.00      N709 O  
ATOM    933  N   SER A 628     146.366-120.666 488.696  1.00  0.00      N709 N  
ATOM    934  CA  SER A 628     146.051-120.300 487.356  1.00  0.00      N709 C  
ATOM    935  CB  SER A 628     147.214-120.492 486.405  1.00  0.00      N709 C  
ATOM    936  OG  SER A 628     146.911-120.229 485.044  1.00  0.00      N709 O  
ATOM    937  C   SER A 628     144.835-121.090 486.866  1.00  0.00      N709 C  
ATOM    938  O   SER A 628     144.559-122.205 487.301  1.00  0.00      N709 O  
ATOM    939  N   CYS A 629     144.065-120.582 485.925  1.00  0.00      N709 N  
ATOM    940  CA  CYS A 629     142.711-121.104 485.551  1.00  0.00      N709 C  
ATOM    941  CB  CYS A 629     141.571-120.121 485.763  1.00  0.00      N709 C  
ATOM    942  SG  CYS A 629     141.432-119.207 487.407  1.00  0.00      N709 S  
ATOM    943  C   CYS A 629     142.631-121.532 484.095  1.00  0.00      N709 C  
ATOM    944  O   CYS A 629     143.561-121.389 483.324  1.00  0.00      N709 O  
ATOM    945  N   SER A 630     141.512-122.152 483.682  1.00  0.00      N709 N  
ATOM    946  CA  SER A 630     141.139-122.607 482.312  1.00  0.00      N709 C  
ATOM    947  CB  SER A 630     141.556-124.086 482.166  1.00  0.00      N709 C  
ATOM    948  OG  SER A 630     140.656-124.880 482.934  1.00  0.00      N709 O  
ATOM    949  C   SER A 630     139.584-122.283 482.212  1.00  0.00      N709 C  
ATOM    950  O   SER A 630     138.912-122.070 483.258  1.00  0.00      N709 O  
ATOM    951  N   PRO A 631     139.010-122.272 480.993  1.00  0.00      N709 N  
ATOM    952  CD  PRO A 631     139.694-122.535 479.685  1.00  0.00      N709 C  
ATOM    953  CA  PRO A 631     137.588-122.034 480.844  1.00  0.00      N709 C  
ATOM    954  CB  PRO A 631     137.398-122.561 479.430  1.00  0.00      N709 C  
ATOM    955  CG  PRO A 631     138.648-122.113 478.693  1.00  0.00      N709 C  
ATOM    956  C   PRO A 631     136.624-122.621 481.811  1.00  0.00      N709 C  
ATOM    957  O   PRO A 631     135.691-122.029 482.294  1.00  0.00      N709 O  
ATOM    958  N   LEU A 632     136.736-123.971 482.060  1.00  0.00      N709 N  
ATOM    959  CA  LEU A 632     135.915-124.717 483.014  1.00  0.00      N709 C  
ATOM    960  CB  LEU A 632     135.348-125.904 482.187  1.00  0.00      N709 C  
ATOM    961  CG  LEU A 632     134.397-125.494 481.028  1.00  0.00      N709 C  
ATOM    962  CD1 LEU A 632     134.211-126.644 480.081  1.00  0.00      N709 C  
ATOM    963  CD2 LEU A 632     133.004-125.179 481.610  1.00  0.00      N709 C  
ATOM    964  C   LEU A 632     136.600-125.202 484.262  1.00  0.00      N709 C  
ATOM    965  O   LEU A 632     135.893-126.004 484.949  1.00  0.00      N709 O  
ATOM    966  N   GLU A 633     137.807-124.819 484.608  1.00  0.00      N709 N  
ATOM    967  CA  GLU A 633     138.418-125.259 485.847  1.00  0.00      N709 C  
ATOM    968  CB  GLU A 633     138.851-126.708 485.736  1.00  0.00      N709 C  
ATOM    969  CG  GLU A 633     140.040-127.019 486.702  1.00  0.00      N709 C  
ATOM    970  CD  GLU A 633     140.190-128.533 486.911  1.00  0.00      N709 C  
ATOM    971  OE1 GLU A 633     139.285-129.233 487.372  1.00  0.00      N709 O  
ATOM    972  OE2 GLU A 633     141.265-128.993 486.549  1.00  0.00      N709 O  
ATOM    973  C   GLU A 633     139.583-124.371 486.229  1.00  0.00      N709 C  
ATOM    974  O   GLU A 633     140.553-124.247 485.449  1.00  0.00      N709 O  
ATOM    975  N   CYS A 634     139.569-123.761 487.387  1.00  0.00      N709 N  
ATOM    976  CA  CYS A 634     140.666-122.956 487.920  1.00  0.00      N709 C  
ATOM    977  CB  CYS A 634     140.146-121.820 488.770  1.00  0.00      N709 C  
ATOM    978  SG  CYS A 634     141.478-120.507 488.902  1.00  0.00      N709 S  
ATOM    979  C   CYS A 634     141.403-123.915 488.874  1.00  0.00      N709 C  
ATOM    980  O   CYS A 634     140.860-124.638 489.632  1.00  0.00      N709 O  
ATOM    981  N   ARG A 635     142.773-123.913 488.819  1.00  0.00      N709 N  
ATOM    982  CA  ARG A 635     143.605-124.840 489.489  1.00  0.00      N709 C  
ATOM    983  CB  ARG A 635     144.508-125.718 488.541  1.00  0.00      N709 C  
ATOM    984  CG  ARG A 635     143.639-126.600 487.627  1.00  0.00      N709 C  
ATOM    985  CD  ARG A 635     144.279-127.777 486.864  1.00  0.00      N709 C  
ATOM    986  NE  ARG A 635     144.905-128.797 487.780  1.00  0.00      N709 N  
ATOM    987  CZ  ARG A 635     144.310-129.851 488.298  1.00  0.00      N709 C  
ATOM    988  NH1 ARG A 635     143.042-130.183 488.060  1.00  0.00      N709 N  
ATOM    989  NH2 ARG A 635     144.973-130.475 489.184  1.00  0.00      N709 N  
ATOM    990  C   ARG A 635     144.553-124.123 490.529  1.00  0.00      N709 C  
ATOM    991  O   ARG A 635     144.992-122.990 490.289  1.00  0.00      N709 O  
ATOM    992  N   THR A 636     144.892-124.761 491.670  1.00  0.00      N709 N  
ATOM    993  CA  THR A 636     145.963-124.381 492.648  1.00  0.00      N709 C  
ATOM    994  CB  THR A 636     145.657-124.796 494.045  1.00  0.00      N709 C  
ATOM    995  OG1 THR A 636     144.277-124.667 494.433  1.00  0.00      N709 O  
ATOM    996  CG2 THR A 636     146.477-123.888 495.021  1.00  0.00      N709 C  
ATOM    997  C   THR A 636     147.227-125.098 492.125  1.00  0.00      N709 C  
ATOM    998  O   THR A 636     147.230-126.316 491.963  1.00  0.00      N709 O  
ATOM    999  N   PHE A 637     148.329-124.350 491.936  1.00  0.00      N709 N  
ATOM   1000  CA  PHE A 637     149.644-124.962 491.698  1.00  0.00      N709 C  
ATOM   1001  CB  PHE A 637     150.439-124.405 490.512  1.00  0.00      N709 C  
ATOM   1002  CG  PHE A 637     149.772-124.687 489.178  1.00  0.00      N709 C  
ATOM   1003  CD1 PHE A 637     148.689-123.824 488.755  1.00  0.00      N709 C  
ATOM   1004  CE1 PHE A 637     147.955-124.054 487.644  1.00  0.00      N709 C  
ATOM   1005  CZ  PHE A 637     148.253-125.156 486.839  1.00  0.00      N709 C  
ATOM   1006  CD2 PHE A 637     149.921-125.850 488.403  1.00  0.00      N709 C  
ATOM   1007  CE2 PHE A 637     149.210-126.133 487.249  1.00  0.00      N709 C  
ATOM   1008  C   PHE A 637     150.475-124.801 492.942  1.00  0.00      N709 C  
ATOM   1009  O   PHE A 637     150.801-123.698 493.338  1.00  0.00      N709 O  
ATOM   1010  N   PHE A 638     150.923-125.825 493.578  1.00  0.00      N709 N  
ATOM   1011  CA  PHE A 638     151.578-125.722 494.929  1.00  0.00      N709 C  
ATOM   1012  CB  PHE A 638     150.531-126.187 496.039  1.00  0.00      N709 C  
ATOM   1013  CG  PHE A 638     150.132-127.604 496.021  1.00  0.00      N709 C  
ATOM   1014  CD1 PHE A 638     148.976-128.025 495.389  1.00  0.00      N709 C  
ATOM   1015  CE1 PHE A 638     148.660-129.401 495.374  1.00  0.00      N709 C  
ATOM   1016  CZ  PHE A 638     149.339-130.326 496.230  1.00  0.00      N709 C  
ATOM   1017  CD2 PHE A 638     150.880-128.476 496.743  1.00  0.00      N709 C  
ATOM   1018  CE2 PHE A 638     150.507-129.837 496.880  1.00  0.00      N709 C  
ATOM   1019  C   PHE A 638     152.872-126.458 495.018  1.00  0.00      N709 C  
ATOM   1020  O   PHE A 638     153.148-127.298 494.116  1.00  0.00      N709 O  
ATOM   1021  N   LEU A 639     153.675-126.070 496.042  1.00  0.00      N709 N  
ATOM   1022  CA  LEU A 639     154.982-126.730 496.187  1.00  0.00      N709 C  
ATOM   1023  CB  LEU A 639     156.194-125.797 496.152  1.00  0.00      N709 C  
ATOM   1024  CG  LEU A 639     156.627-125.134 494.844  1.00  0.00      N709 C  
ATOM   1025  CD1 LEU A 639     157.854-124.186 495.002  1.00  0.00      N709 C  
ATOM   1026  CD2 LEU A 639     156.973-126.250 493.782  1.00  0.00      N709 C  
ATOM   1027  C   LEU A 639     155.024-127.605 497.424  1.00  0.00      N709 C  
ATOM   1028  O   LEU A 639     154.672-127.120 498.509  1.00  0.00      N709 O  
ATOM   1029  N   THR A 640     155.330-128.921 497.296  1.00  0.00      N709 N  
ATOM   1030  CA  THR A 640     155.299-129.820 498.502  1.00  0.00      N709 C  
ATOM   1031  CB  THR A 640     153.998-130.594 498.611  1.00  0.00      N709 C  
ATOM   1032  OG1 THR A 640     153.923-131.379 499.787  1.00  0.00      N709 O  
ATOM   1033  CG2 THR A 640     153.703-131.521 497.406  1.00  0.00      N709 C  
ATOM   1034  C   THR A 640     156.460-130.732 498.190  1.00  0.00      N709 C  
ATOM   1035  O   THR A 640     156.835-130.944 497.024  1.00  0.00      N709 O  
ATOM   1036  N   GLN A 641     156.932-131.473 499.186  1.00  0.00      N709 N  
ATOM   1037  CA  GLN A 641     158.050-132.448 499.051  1.00  0.00      N709 C  
ATOM   1038  CB  GLN A 641     158.880-132.443 500.325  1.00  0.00      N709 C  
ATOM   1039  CG  GLN A 641     159.386-131.056 500.705  1.00  0.00      N709 C  
ATOM   1040  CD  GLN A 641     160.668-130.662 499.911  1.00  0.00      N709 C  
ATOM   1041  OE1 GLN A 641     160.708-129.715 499.135  1.00  0.00      N709 O  
ATOM   1042  NE2 GLN A 641     161.785-131.408 500.109  1.00  0.00      N709 N  
ATOM   1043  C   GLN A 641     157.404-133.851 498.833  1.00  0.00      N709 C  
ATOM   1044  O   GLN A 641     158.037-134.882 498.859  1.00  0.00      N709 O  
ATOM   1045  N   GLY A 642     156.044-133.916 498.756  1.00  0.00      N709 N  
ATOM   1046  CA  GLY A 642     155.231-135.126 498.923  1.00  0.00      N709 C  
ATOM   1047  C   GLY A 642     155.045-135.563 500.347  1.00  0.00      N709 C  
ATOM   1048  O   GLY A 642     155.171-136.771 500.599  1.00  0.00      N709 O  
ATOM   1049  N   ALA A 643     154.967-134.671 501.356  1.00  0.00      N709 N  
ATOM   1050  CA  ALA A 643     155.029-135.100 502.736  1.00  0.00      N709 C  
ATOM   1051  CB  ALA A 643     156.322-134.357 503.334  1.00  0.00      N709 C  
ATOM   1052  C   ALA A 643     153.769-134.611 503.512  1.00  0.00      N709 C  
ATOM   1053  O   ALA A 643     153.322-133.502 503.269  1.00  0.00      N709 O  
ATOM   1054  N   LEU A 644     153.128-135.430 504.391  1.00  0.00      N709 N  
ATOM   1055  CA  LEU A 644     151.973-135.158 505.223  1.00  0.00      N709 C  
ATOM   1056  CB  LEU A 644     151.171-136.444 505.442  1.00  0.00      N709 C  
ATOM   1057  CG  LEU A 644     150.866-137.300 504.212  1.00  0.00      N709 C  
ATOM   1058  CD1 LEU A 644     149.913-138.507 504.589  1.00  0.00      N709 C  
ATOM   1059  CD2 LEU A 644     150.179-136.455 503.045  1.00  0.00      N709 C  
ATOM   1060  C   LEU A 644     152.305-134.454 506.484  1.00  0.00      N709 C  
ATOM   1061  O   LEU A 644     153.242-134.707 507.201  1.00  0.00      N709 O  
ATOM   1062  N   LEU A 645     151.420-133.504 506.846  1.00  0.00      N709 N  
ATOM   1063  CA  LEU A 645     151.539-132.673 507.987  1.00  0.00      N709 C  
ATOM   1064  CB  LEU A 645     150.220-131.907 507.963  1.00  0.00      N709 C  
ATOM   1065  CG  LEU A 645     149.656-131.137 509.165  1.00  0.00      N709 C  
ATOM   1066  CD1 LEU A 645     150.660-130.042 509.657  1.00  0.00      N709 C  
ATOM   1067  CD2 LEU A 645     148.251-130.527 508.852  1.00  0.00      N709 C  
ATOM   1068  C   LEU A 645     151.824-133.344 509.373  1.00  0.00      N709 C  
ATOM   1069  O   LEU A 645     151.245-134.343 509.811  1.00  0.00      N709 O  
ATOM   1070  N   ASN A 646     152.698-132.682 510.148  1.00  0.00      N709 N  
ATOM   1071  CA  ASN A 646     153.228-133.141 511.417  1.00  0.00      N709 C  
ATOM   1072  CB  ASN A 646     152.120-132.921 512.484  1.00  0.00      N709 C  
ATOM   1073  CG  ASN A 646     152.714-132.938 513.871  1.00  0.00      N709 C  
ATOM   1074  OD1 ASN A 646     153.861-133.219 514.109  1.00  0.00      N709 O  
ATOM   1075  ND2 ASN A 646     151.867-132.888 514.903  1.00  0.00      N709 N  
ATOM   1076  C   ASN A 646     153.702-134.605 511.377  1.00  0.00      N709 C  
ATOM   1077  O   ASN A 646     153.327-135.460 512.243  1.00  0.00      N709 O  
ATOM   1078  N   ASP A 647     154.555-134.849 510.408  1.00  0.00      N709 N  
ATOM   1079  CA  ASP A 647     155.120-136.201 510.242  1.00  0.00      N709 C  
ATOM   1080  CB  ASP A 647     154.158-137.266 509.393  1.00  0.00      N709 C  
ATOM   1081  CG  ASP A 647     154.726-138.645 509.469  1.00  0.00      N709 C  
ATOM   1082  OD1 ASP A 647     155.275-139.051 510.500  1.00  0.00      N709 O  
ATOM   1083  OD2 ASP A 647     154.587-139.424 508.399  1.00  0.00      N709 O  
ATOM   1084  C   ASP A 647     156.549-136.056 509.834  1.00  0.00      N709 C  
ATOM   1085  O   ASP A 647     156.905-135.017 509.344  1.00  0.00      N709 O  
ATOM   1086  N   LYS A 648     157.368-137.033 510.148  1.00  0.00      N709 N  
ATOM   1087  CA  LYS A 648     158.758-137.122 509.946  1.00  0.00      N709 C  
ATOM   1088  CB  LYS A 648     159.232-138.571 510.116  1.00  0.00      N709 C  
ATOM   1089  CG  LYS A 648     159.356-139.085 511.624  1.00  0.00      N709 C  
ATOM   1090  CD  LYS A 648     159.533-140.596 511.655  1.00  0.00      N709 C  
ATOM   1091  CE  LYS A 648     158.665-141.461 510.682  1.00  0.00      N709 C  
ATOM   1092  NZ  LYS A 648     157.156-141.247 510.773  1.00  0.00      N709 N  
ATOM   1093  C   LYS A 648     159.422-136.370 508.803  1.00  0.00      N709 C  
ATOM   1094  O   LYS A 648     160.289-135.524 509.089  1.00  0.00      N709 O  
ATOM   1095  N   HIS A 649     159.016-136.523 507.531  1.00  0.00      N709 N  
ATOM   1096  CA  HIS A 649     159.563-135.880 506.389  1.00  0.00      N709 C  
ATOM   1097  CB  HIS A 649     158.968-136.293 504.980  1.00  0.00      N709 C  
ATOM   1098  ND1 HIS A 649     160.522-138.163 504.222  1.00  0.00      N709 N  
ATOM   1099  CG  HIS A 649     159.355-137.721 504.659  1.00  0.00      N709 C  
ATOM   1100  CE1 HIS A 649     160.328-139.384 503.720  1.00  0.00      N709 C  
ATOM   1101  NE2 HIS A 649     159.143-139.846 503.901  1.00  0.00      N709 N  
ATOM   1102  CD2 HIS A 649     158.499-138.767 504.442  1.00  0.00      N709 C  
ATOM   1103  C   HIS A 649     159.102-134.403 506.432  1.00  0.00      N709 C  
ATOM   1104  O   HIS A 649     159.774-133.602 505.819  1.00  0.00      N709 O  
ATOM   1105  N   SER A 650     157.952-134.022 507.041  1.00  0.00      N709 N  
ATOM   1106  CA  SER A 650     157.596-132.517 507.028  1.00  0.00      N709 C  
ATOM   1107  CB  SER A 650     156.051-132.296 506.937  1.00  0.00      N709 C  
ATOM   1108  OG  SER A 650     155.317-132.899 507.985  1.00  0.00      N709 O  
ATOM   1109  C   SER A 650     158.105-131.822 508.247  1.00  0.00      N709 C  
ATOM   1110  O   SER A 650     158.474-130.663 508.246  1.00  0.00      N709 O  
ATOM   1111  N   ASN A 651     158.142-132.519 509.349  1.00  0.00      N709 N  
ATOM   1112  CA  ASN A 651     158.780-132.026 510.576  1.00  0.00      N709 C  
ATOM   1113  CB  ASN A 651     158.497-132.999 511.726  1.00  0.00      N709 C  
ATOM   1114  CG  ASN A 651     156.968-133.166 512.043  1.00  0.00      N709 C  
ATOM   1115  OD1 ASN A 651     156.240-132.363 511.495  1.00  0.00      N709 O  
ATOM   1116  ND2 ASN A 651     156.667-134.265 512.768  1.00  0.00      N709 N  
ATOM   1117  C   ASN A 651     160.295-131.789 510.456  1.00  0.00      N709 C  
ATOM   1118  O   ASN A 651     160.841-130.844 511.088  1.00  0.00      N709 O  
ATOM   1119  N   GLY A 652     161.084-132.630 509.722  1.00  0.00      N709 N  
ATOM   1120  CA  GLY A 652     162.526-132.450 509.457  1.00  0.00      N709 C  
ATOM   1121  C   GLY A 652     163.143-131.200 508.792  1.00  0.00      N709 C  
ATOM   1122  O   GLY A 652     162.482-130.218 508.574  1.00  0.00      N709 O  
ATOM   1123  N   THR A 653     164.536-131.266 508.509  1.00  0.00      N709 N  
ATOM   1124  CA  THR A 653     165.225-130.148 507.825  1.00  0.00      N709 C  
ATOM   1125  CB  THR A 653     166.674-130.117 508.250  1.00  0.00      N709 C  
ATOM   1126  OG1 THR A 653     167.435-128.991 507.689  1.00  0.00      N709 O  
ATOM   1127  CG2 THR A 653     167.409-131.434 507.969  1.00  0.00      N709 C  
ATOM   1128  C   THR A 653     165.064-130.308 506.371  1.00  0.00      N709 C  
ATOM   1129  O   THR A 653     165.106-131.371 505.681  1.00  0.00      N709 O  
ATOM   1130  N   ILE A 654     164.925-129.182 505.704  1.00  0.00      N709 N  
ATOM   1131  CA  ILE A 654     164.929-129.119 504.245  1.00  0.00      N709 C  
ATOM   1132  CB  ILE A 654     163.704-128.264 503.772  1.00  0.00      N709 C  
ATOM   1133  CG2 ILE A 654     163.997-126.778 504.130  1.00  0.00      N709 C  
ATOM   1134  CG1 ILE A 654     163.332-128.532 502.284  1.00  0.00      N709 C  
ATOM   1135  CD1 ILE A 654     161.883-128.049 501.965  1.00  0.00      N709 C  
ATOM   1136  C   ILE A 654     166.316-128.530 503.745  1.00  0.00      N709 C  
ATOM   1137  O   ILE A 654     167.089-127.945 504.468  1.00  0.00      N709 O  
ATOM   1138  N   LYS A 655     166.722-128.765 502.402  1.00  0.00      N709 N  
ATOM   1139  CA  LYS A 655     167.974-128.071 501.825  1.00  0.00      N709 C  
ATOM   1140  CB  LYS A 655     169.123-129.070 501.483  1.00  0.00      N709 C  
ATOM   1141  CG  LYS A 655     169.846-129.709 502.711  1.00  0.00      N709 C  
ATOM   1142  CD  LYS A 655     170.708-130.914 502.370  1.00  0.00      N709 C  
ATOM   1143  CE  LYS A 655     171.143-131.764 503.571  1.00  0.00      N709 C  
ATOM   1144  NZ  LYS A 655     172.202-131.062 504.301  1.00  0.00      N709 N  
ATOM   1145  C   LYS A 655     167.577-127.165 500.702  1.00  0.00      N709 C  
ATOM   1146  O   LYS A 655     166.482-127.226 500.148  1.00  0.00      N709 O  
ATOM   1147  N   ASP A 656     168.357-126.149 500.344  1.00  0.00      N709 N  
ATOM   1148  CA  ASP A 656     168.028-125.186 499.283  1.00  0.00      N709 C  
ATOM   1149  CB  ASP A 656     168.955-123.980 499.230  1.00  0.00      N709 C  
ATOM   1150  CG  ASP A 656     169.005-123.145 500.442  1.00  0.00      N709 C  
ATOM   1151  OD1 ASP A 656     168.237-123.436 501.378  1.00  0.00      N709 O  
ATOM   1152  OD2 ASP A 656     169.893-122.204 500.483  1.00  0.00      N709 O  
ATOM   1153  C   ASP A 656     167.990-125.868 497.858  1.00  0.00      N709 C  
ATOM   1154  O   ASP A 656     168.938-126.541 497.421  1.00  0.00      N709 O  
ATOM   1155  N   ARG A 657     166.886-125.614 497.118  1.00  0.00      N709 N  
ATOM   1156  CA  ARG A 657     166.567-126.239 495.876  1.00  0.00      N709 C  
ATOM   1157  CB  ARG A 657     167.493-125.630 494.730  1.00  0.00      N709 C  
ATOM   1158  CG  ARG A 657     167.195-124.160 494.525  1.00  0.00      N709 C  
ATOM   1159  CD  ARG A 657     168.240-123.620 493.505  1.00  0.00      N709 C  
ATOM   1160  NE  ARG A 657     169.595-123.624 494.114  1.00  0.00      N709 N  
ATOM   1161  CZ  ARG A 657     170.040-122.863 495.074  1.00  0.00      N709 C  
ATOM   1162  NH1 ARG A 657     169.416-121.824 495.635  1.00  0.00      N709 N  
ATOM   1163  NH2 ARG A 657     171.254-123.041 495.507  1.00  0.00      N709 N  
ATOM   1164  C   ARG A 657     166.583-127.737 495.890  1.00  0.00      N709 C  
ATOM   1165  O   ARG A 657     167.302-128.436 495.150  1.00  0.00      N709 O  
ATOM   1166  N   SER A 658     165.795-128.344 496.786  1.00  0.00      N709 N  
ATOM   1167  CA  SER A 658     165.832-129.738 497.026  1.00  0.00      N709 C  
ATOM   1168  CB  SER A 658     164.991-130.085 498.288  1.00  0.00      N709 C  
ATOM   1169  OG  SER A 658     164.991-131.446 498.661  1.00  0.00      N709 O  
ATOM   1170  C   SER A 658     165.377-130.668 495.824  1.00  0.00      N709 C  
ATOM   1171  O   SER A 658     164.424-130.332 495.104  1.00  0.00      N709 O  
ATOM   1172  N   PRO A 659     166.009-131.870 495.583  1.00  0.00      N709 N  
ATOM   1173  CD  PRO A 659     167.244-132.427 496.163  1.00  0.00      N709 C  
ATOM   1174  CA  PRO A 659     165.574-132.735 494.468  1.00  0.00      N709 C  
ATOM   1175  CB  PRO A 659     166.789-133.591 494.132  1.00  0.00      N709 C  
ATOM   1176  CG  PRO A 659     167.535-133.752 495.447  1.00  0.00      N709 C  
ATOM   1177  C   PRO A 659     164.449-133.637 494.889  1.00  0.00      N709 C  
ATOM   1178  O   PRO A 659     163.836-134.324 494.083  1.00  0.00      N709 O  
ATOM   1179  N   TYR A 660     163.977-133.640 496.164  1.00  0.00      N709 N  
ATOM   1180  CA  TYR A 660     162.724-134.230 496.649  1.00  0.00      N709 C  
ATOM   1181  CB  TYR A 660     162.674-134.554 498.133  1.00  0.00      N709 C  
ATOM   1182  CG  TYR A 660     163.629-135.701 498.528  1.00  0.00      N709 C  
ATOM   1183  CD1 TYR A 660     164.713-135.451 499.433  1.00  0.00      N709 C  
ATOM   1184  CE1 TYR A 660     165.422-136.562 500.040  1.00  0.00      N709 C  
ATOM   1185  CZ  TYR A 660     164.997-137.834 499.802  1.00  0.00      N709 C  
ATOM   1186  OH  TYR A 660     165.384-138.894 500.658  1.00  0.00      N709 O  
ATOM   1187  CD2 TYR A 660     163.274-137.013 498.241  1.00  0.00      N709 C  
ATOM   1188  CE2 TYR A 660     163.939-138.067 498.815  1.00  0.00      N709 C  
ATOM   1189  C   TYR A 660     161.614-133.195 496.447  1.00  0.00      N709 C  
ATOM   1190  O   TYR A 660     160.459-133.499 496.615  1.00  0.00      N709 O  
ATOM   1191  N   ARG A 661     161.859-131.907 496.213  1.00  0.00      N709 N  
ATOM   1192  CA  ARG A 661     160.802-130.820 496.092  1.00  0.00      N709 C  
ATOM   1193  CB  ARG A 661     161.474-129.441 496.129  1.00  0.00      N709 C  
ATOM   1194  CG  ARG A 661     160.466-128.298 496.413  1.00  0.00      N709 C  
ATOM   1195  CD  ARG A 661     161.140-127.188 497.181  1.00  0.00      N709 C  
ATOM   1196  NE  ARG A 661     160.119-126.181 497.535  1.00  0.00      N709 N  
ATOM   1197  CZ  ARG A 661     159.115-126.387 498.387  1.00  0.00      N709 C  
ATOM   1198  NH1 ARG A 661     158.984-127.414 499.171  1.00  0.00      N709 N  
ATOM   1199  NH2 ARG A 661     158.214-125.472 498.595  1.00  0.00      N709 N  
ATOM   1200  C   ARG A 661     159.905-130.976 494.845  1.00  0.00      N709 C  
ATOM   1201  O   ARG A 661     160.398-131.500 493.849  1.00  0.00      N709 O  
ATOM   1202  N   THR A 662     158.618-130.640 494.838  1.00  0.00      N709 N  
ATOM   1203  CA  THR A 662     157.838-131.047 493.718  1.00  0.00      N709 C  
ATOM   1204  CB  THR A 662     157.074-132.400 493.937  1.00  0.00      N709 C  
ATOM   1205  OG1 THR A 662     157.626-133.172 495.002  1.00  0.00      N709 O  
ATOM   1206  CG2 THR A 662     157.261-133.214 492.632  1.00  0.00      N709 C  
ATOM   1207  C   THR A 662     156.722-130.088 493.466  1.00  0.00      N709 C  
ATOM   1208  O   THR A 662     156.269-129.467 494.452  1.00  0.00      N709 O  
ATOM   1209  N   LEU A 663     156.374-129.888 492.223  1.00  0.00      N709 N  
ATOM   1210  CA  LEU A 663     155.148-129.163 491.736  1.00  0.00      N709 C  
ATOM   1211  CB  LEU A 663     155.480-128.424 490.379  1.00  0.00      N709 C  
ATOM   1212  CG  LEU A 663     154.408-127.523 489.802  1.00  0.00      N709 C  
ATOM   1213  CD1 LEU A 663     154.265-126.246 490.650  1.00  0.00      N709 C  
ATOM   1214  CD2 LEU A 663     154.944-127.117 488.399  1.00  0.00      N709 C  
ATOM   1215  C   LEU A 663     153.964-130.089 491.613  1.00  0.00      N709 C  
ATOM   1216  O   LEU A 663     154.064-131.191 491.038  1.00  0.00      N709 O  
ATOM   1217  N   MET A 664     152.837-129.721 492.304  1.00  0.00      N709 N  
ATOM   1218  CA  MET A 664     151.634-130.532 492.306  1.00  0.00      N709 C  
ATOM   1219  CB  MET A 664     151.559-131.407 493.547  1.00  0.00      N709 C  
ATOM   1220  CG  MET A 664     152.572-132.525 493.691  1.00  0.00      N709 C  
ATOM   1221  SD  MET A 664     152.326-133.799 494.870  1.00  0.00      N709 S  
ATOM   1222  CE  MET A 664     151.003-134.590 493.958  1.00  0.00      N709 C  
ATOM   1223  C   MET A 664     150.517-129.554 492.126  1.00  0.00      N709 C  
ATOM   1224  O   MET A 664     150.655-128.358 492.361  1.00  0.00      N709 O  
ATOM   1225  N   SER A 665     149.362-130.077 491.728  1.00  0.00      N709 N  
ATOM   1226  CA  SER A 665     148.226-129.252 491.607  1.00  0.00      N709 C  
ATOM   1227  CB  SER A 665     148.014-128.830 490.159  1.00  0.00      N709 C  
ATOM   1228  OG  SER A 665     147.537-129.883 489.249  1.00  0.00      N709 O  
ATOM   1229  C   SER A 665     146.989-129.951 492.047  1.00  0.00      N709 C  
ATOM   1230  O   SER A 665     147.004-131.158 492.251  1.00  0.00      N709 O  
ATOM   1231  N   CYS A 666     145.974-129.116 492.246  1.00  0.00      N709 N  
ATOM   1232  CA  CYS A 666     144.635-129.581 492.603  1.00  0.00      N709 C  
ATOM   1233  CB  CYS A 666     144.476-129.989 494.111  1.00  0.00      N709 C  
ATOM   1234  SG  CYS A 666     144.610-128.643 495.377  1.00  0.00      N709 S  
ATOM   1235  C   CYS A 666     143.659-128.438 492.225  1.00  0.00      N709 C  
ATOM   1236  O   CYS A 666     144.124-127.291 492.136  1.00  0.00      N709 O  
ATOM   1237  N   PRO A 667     142.372-128.677 491.952  1.00  0.00      N709 N  
ATOM   1238  CD  PRO A 667     141.857-130.055 491.859  1.00  0.00      N709 C  
ATOM   1239  CA  PRO A 667     141.348-127.695 491.709  1.00  0.00      N709 C  
ATOM   1240  CB  PRO A 667     140.103-128.498 491.498  1.00  0.00      N709 C  
ATOM   1241  CG  PRO A 667     140.637-129.827 490.926  1.00  0.00      N709 C  
ATOM   1242  C   PRO A 667     141.286-126.507 492.690  1.00  0.00      N709 C  
ATOM   1243  O   PRO A 667     141.764-126.632 493.849  1.00  0.00      N709 O  
ATOM   1244  N   ILE A 668     140.836-125.326 492.320  1.00  0.00      N709 N  
ATOM   1245  CA  ILE A 668     140.876-124.152 493.234  1.00  0.00      N709 C  
ATOM   1246  CB  ILE A 668     140.503-122.911 492.533  1.00  0.00      N709 C  
ATOM   1247  CG2 ILE A 668     138.957-122.886 492.219  1.00  0.00      N709 C  
ATOM   1248  CG1 ILE A 668     140.942-121.597 493.371  1.00  0.00      N709 C  
ATOM   1249  CD1 ILE A 668     140.845-120.288 492.619  1.00  0.00      N709 C  
ATOM   1250  C   ILE A 668     140.115-124.293 494.572  1.00  0.00      N709 C  
ATOM   1251  O   ILE A 668     139.037-124.911 494.629  1.00  0.00      N709 O  
ATOM   1252  N   GLY A 669     140.587-123.810 495.734  1.00  0.00      N709 N  
ATOM   1253  CA  GLY A 669     139.800-123.961 496.920  1.00  0.00      N709 C  
ATOM   1254  C   GLY A 669     139.895-125.286 497.531  1.00  0.00      N709 C  
ATOM   1255  O   GLY A 669     139.471-125.419 498.612  1.00  0.00      N709 O  
ATOM   1256  N   GLU A 670     140.625-126.294 497.000  1.00  0.00      N709 N  
ATOM   1257  CA  GLU A 670     140.519-127.648 497.511  1.00  0.00      N709 C  
ATOM   1258  CB  GLU A 670     140.626-128.612 496.320  1.00  0.00      N709 C  
ATOM   1259  CG  GLU A 670     139.579-128.383 495.284  1.00  0.00      N709 C  
ATOM   1260  CD  GLU A 670     138.171-128.944 495.521  1.00  0.00      N709 C  
ATOM   1261  OE1 GLU A 670     137.184-128.300 495.194  1.00  0.00      N709 O  
ATOM   1262  OE2 GLU A 670     138.073-130.089 495.992  1.00  0.00      N709 O  
ATOM   1263  C   GLU A 670     141.555-127.981 498.495  1.00  0.00      N709 C  
ATOM   1264  O   GLU A 670     142.660-127.353 498.633  1.00  0.00      N709 O  
ATOM   1265  N   VAL A 671     141.269-129.060 499.243  1.00  0.00      N709 N  
ATOM   1266  CA  VAL A 671     142.134-129.681 500.170  1.00  0.00      N709 C  
ATOM   1267  CB  VAL A 671     141.308-130.599 500.994  1.00  0.00      N709 C  
ATOM   1268  CG1 VAL A 671     142.122-131.312 502.033  1.00  0.00      N709 C  
ATOM   1269  CG2 VAL A 671     140.137-129.913 501.717  1.00  0.00      N709 C  
ATOM   1270  C   VAL A 671     143.408-130.281 499.514  1.00  0.00      N709 C  
ATOM   1271  O   VAL A 671     143.255-131.008 498.518  1.00  0.00      N709 O  
ATOM   1272  N   PRO A 672     144.685-129.995 499.971  1.00  0.00      N709 N  
ATOM   1273  CD  PRO A 672     145.054-128.789 500.683  1.00  0.00      N709 C  
ATOM   1274  CA  PRO A 672     145.794-130.796 499.501  1.00  0.00      N709 C  
ATOM   1275  CB  PRO A 672     146.926-129.846 499.917  1.00  0.00      N709 C  
ATOM   1276  CG  PRO A 672     146.335-128.439 500.053  1.00  0.00      N709 C  
ATOM   1277  C   PRO A 672     145.845-132.187 500.119  1.00  0.00      N709 C  
ATOM   1278  O   PRO A 672     146.820-132.505 500.746  1.00  0.00      N709 O  
ATOM   1279  N   SER A 673     144.813-133.000 499.964  1.00  0.00      N709 N  
ATOM   1280  CA  SER A 673     144.692-134.453 500.078  1.00  0.00      N709 C  
ATOM   1281  CB  SER A 673     143.308-134.879 499.785  1.00  0.00      N709 C  
ATOM   1282  OG  SER A 673     143.127-136.269 499.843  1.00  0.00      N709 O  
ATOM   1283  C   SER A 673     145.614-135.153 499.014  1.00  0.00      N709 C  
ATOM   1284  O   SER A 673     145.542-134.836 497.834  1.00  0.00      N709 O  
ATOM   1285  N   PRO A 674     146.441-136.116 499.488  1.00  0.00      N709 N  
ATOM   1286  CD  PRO A 674     146.818-136.348 500.940  1.00  0.00      N709 C  
ATOM   1287  CA  PRO A 674     147.377-136.857 498.654  1.00  0.00      N709 C  
ATOM   1288  CB  PRO A 674     148.144-137.755 499.560  1.00  0.00      N709 C  
ATOM   1289  CG  PRO A 674     147.435-137.725 500.915  1.00  0.00      N709 C  
ATOM   1290  C   PRO A 674     146.739-137.595 497.476  1.00  0.00      N709 C  
ATOM   1291  O   PRO A 674     147.382-137.682 496.471  1.00  0.00      N709 O  
ATOM   1292  N   TYR A 675     145.466-138.025 497.661  1.00  0.00      N709 N  
ATOM   1293  CA  TYR A 675     144.874-139.024 496.789  1.00  0.00      N709 C  
ATOM   1294  CB  TYR A 675     143.931-140.030 497.471  1.00  0.00      N709 C  
ATOM   1295  CG  TYR A 675     144.487-140.417 498.862  1.00  0.00      N709 C  
ATOM   1296  CD1 TYR A 675     145.657-141.148 498.986  1.00  0.00      N709 C  
ATOM   1297  CE1 TYR A 675     146.268-141.349 500.240  1.00  0.00      N709 C  
ATOM   1298  CZ  TYR A 675     145.668-140.919 501.395  1.00  0.00      N709 C  
ATOM   1299  OH  TYR A 675     146.408-140.945 502.613  1.00  0.00      N709 O  
ATOM   1300  CD2 TYR A 675     143.811-140.002 500.061  1.00  0.00      N709 C  
ATOM   1301  CE2 TYR A 675     144.389-140.247 501.293  1.00  0.00      N709 C  
ATOM   1302  C   TYR A 675     144.044-138.221 495.832  1.00  0.00      N709 C  
ATOM   1303  O   TYR A 675     143.471-138.803 494.846  1.00  0.00      N709 O  
ATOM   1304  N   ASN A 676     143.934-136.880 495.937  1.00  0.00      N709 N  
ATOM   1305  CA  ASN A 676     143.062-136.106 495.071  1.00  0.00      N709 C  
ATOM   1306  CB  ASN A 676     141.861-135.425 495.850  1.00  0.00      N709 C  
ATOM   1307  CG  ASN A 676     140.947-136.530 496.403  1.00  0.00      N709 C  
ATOM   1308  OD1 ASN A 676     140.067-137.102 495.738  1.00  0.00      N709 O  
ATOM   1309  ND2 ASN A 676     141.114-136.913 497.674  1.00  0.00      N709 N  
ATOM   1310  C   ASN A 676     143.900-135.066 494.343  1.00  0.00      N709 C  
ATOM   1311  O   ASN A 676     143.355-134.016 493.901  1.00  0.00      N709 O  
ATOM   1312  N   SER A 677     145.268-135.239 494.287  1.00  0.00      N709 N  
ATOM   1313  CA  SER A 677     146.292-134.313 493.738  1.00  0.00      N709 C  
ATOM   1314  CB  SER A 677     146.948-133.612 494.913  1.00  0.00      N709 C  
ATOM   1315  OG  SER A 677     147.859-132.548 494.403  1.00  0.00      N709 O  
ATOM   1316  C   SER A 677     147.420-135.113 493.080  1.00  0.00      N709 C  
ATOM   1317  O   SER A 677     147.724-136.267 493.427  1.00  0.00      N709 O  
ATOM   1318  N   ARG A 678     147.936-134.560 492.001  1.00  0.00      N709 N  
ATOM   1319  CA  ARG A 678     148.764-135.169 490.962  1.00  0.00      N709 C  
ATOM   1320  CB  ARG A 678     148.025-135.450 489.615  1.00  0.00      N709 C  
ATOM   1321  CG  ARG A 678     147.513-134.332 488.738  1.00  0.00      N709 C  
ATOM   1322  CD  ARG A 678     148.435-133.560 487.828  1.00  0.00      N709 C  
ATOM   1323  NE  ARG A 678     147.683-132.735 486.817  1.00  0.00      N709 N  
ATOM   1324  CZ  ARG A 678     147.223-133.177 485.645  1.00  0.00      N709 C  
ATOM   1325  NH1 ARG A 678     147.157-134.435 485.304  1.00  0.00      N709 N  
ATOM   1326  NH2 ARG A 678     146.658-132.244 484.876  1.00  0.00      N709 N  
ATOM   1327  C   ARG A 678     150.056-134.477 490.634  1.00  0.00      N709 C  
ATOM   1328  O   ARG A 678     150.109-133.236 490.809  1.00  0.00      N709 O  
ATOM   1329  N   PHE A 679     151.082-135.210 490.094  1.00  0.00      N709 N  
ATOM   1330  CA  PHE A 679     152.356-134.726 489.614  1.00  0.00      N709 C  
ATOM   1331  CB  PHE A 679     153.220-135.903 489.134  1.00  0.00      N709 C  
ATOM   1332  CG  PHE A 679     154.594-135.656 488.842  1.00  0.00      N709 C  
ATOM   1333  CD1 PHE A 679     155.497-135.547 489.899  1.00  0.00      N709 C  
ATOM   1334  CE1 PHE A 679     156.804-135.064 489.640  1.00  0.00      N709 C  
ATOM   1335  CZ  PHE A 679     157.202-134.799 488.371  1.00  0.00      N709 C  
ATOM   1336  CD2 PHE A 679     155.010-135.278 487.545  1.00  0.00      N709 C  
ATOM   1337  CE2 PHE A 679     156.293-134.899 487.295  1.00  0.00      N709 C  
ATOM   1338  C   PHE A 679     152.330-133.739 488.514  1.00  0.00      N709 C  
ATOM   1339  O   PHE A 679     151.812-134.016 487.413  1.00  0.00      N709 O  
ATOM   1340  N   GLU A 680     153.063-132.576 488.694  1.00  0.00      N709 N  
ATOM   1341  CA  GLU A 680     153.169-131.648 487.575  1.00  0.00      N709 C  
ATOM   1342  CB  GLU A 680     152.539-130.223 487.887  1.00  0.00      N709 C  
ATOM   1343  CG  GLU A 680     151.019-130.164 488.158  1.00  0.00      N709 C  
ATOM   1344  CD  GLU A 680     150.171-130.348 486.890  1.00  0.00      N709 C  
ATOM   1345  OE1 GLU A 680     148.990-130.301 486.986  1.00  0.00      N709 O  
ATOM   1346  OE2 GLU A 680     150.741-130.575 485.746  1.00  0.00      N709 O  
ATOM   1347  C   GLU A 680     154.598-131.502 487.133  1.00  0.00      N709 C  
ATOM   1348  O   GLU A 680     154.834-131.672 485.938  1.00  0.00      N709 O  
ATOM   1349  N   SER A 681     155.581-131.427 488.067  1.00  0.00      N709 N  
ATOM   1350  CA  SER A 681     157.010-131.435 487.644  1.00  0.00      N709 C  
ATOM   1351  CB  SER A 681     157.444-130.222 486.772  1.00  0.00      N709 C  
ATOM   1352  OG  SER A 681     158.840-130.125 486.477  1.00  0.00      N709 O  
ATOM   1353  C   SER A 681     157.983-131.490 488.879  1.00  0.00      N709 C  
ATOM   1354  O   SER A 681     157.553-130.998 489.933  1.00  0.00      N709 O  
ATOM   1355  N   VAL A 682     159.166-132.066 488.772  1.00  0.00      N709 N  
ATOM   1356  CA  VAL A 682     160.113-131.886 489.870  1.00  0.00      N709 C  
ATOM   1357  CB  VAL A 682     161.242-132.916 489.825  1.00  0.00      N709 C  
ATOM   1358  CG1 VAL A 682     162.316-132.644 490.926  1.00  0.00      N709 C  
ATOM   1359  CG2 VAL A 682     160.666-134.245 490.000  1.00  0.00      N709 C  
ATOM   1360  C   VAL A 682     160.734-130.519 489.728  1.00  0.00      N709 C  
ATOM   1361  O   VAL A 682     161.348-130.204 488.674  1.00  0.00      N709 O  
ATOM   1362  N   ALA A 683     160.452-129.635 490.665  1.00  0.00      N709 N  
ATOM   1363  CA  ALA A 683     160.637-128.258 490.505  1.00  0.00      N709 C  
ATOM   1364  CB  ALA A 683     159.434-127.596 489.830  1.00  0.00      N709 C  
ATOM   1365  C   ALA A 683     160.863-127.570 491.847  1.00  0.00      N709 C  
ATOM   1366  O   ALA A 683     160.472-127.978 492.912  1.00  0.00      N709 O  
ATOM   1367  N   TRP A 684     161.675-126.476 491.794  1.00  0.00      N709 N  
ATOM   1368  CA  TRP A 684     161.720-125.496 492.886  1.00  0.00      N709 C  
ATOM   1369  CB  TRP A 684     163.182-125.428 493.466  1.00  0.00      N709 C  
ATOM   1370  CG  TRP A 684     164.327-125.957 492.564  1.00  0.00      N709 C  
ATOM   1371  CD1 TRP A 684     164.861-127.224 492.414  1.00  0.00      N709 C  
ATOM   1372  NE1 TRP A 684     165.995-127.246 491.648  1.00  0.00      N709 N  
ATOM   1373  CE2 TRP A 684     166.096-125.996 491.155  1.00  0.00      N709 C  
ATOM   1374  CD2 TRP A 684     165.096-125.175 491.811  1.00  0.00      N709 C  
ATOM   1375  CE3 TRP A 684     164.996-123.872 491.334  1.00  0.00      N709 C  
ATOM   1376  CZ3 TRP A 684     165.922-123.323 490.387  1.00  0.00      N709 C  
ATOM   1377  CZ2 TRP A 684     167.017-125.478 490.265  1.00  0.00      N709 C  
ATOM   1378  CH2 TRP A 684     166.941-124.120 489.922  1.00  0.00      N709 C  
ATOM   1379  C   TRP A 684     161.402-124.046 492.463  1.00  0.00      N709 C  
ATOM   1380  O   TRP A 684     161.303-123.169 493.257  1.00  0.00      N709 O  
ATOM   1381  N   SER A 685     161.071-123.821 491.185  1.00  0.00      N709 N  
ATOM   1382  CA  SER A 685     160.642-122.547 490.651  1.00  0.00      N709 C  
ATOM   1383  CB  SER A 685     161.727-121.541 490.078  1.00  0.00      N709 C  
ATOM   1384  OG  SER A 685     161.114-120.406 489.490  1.00  0.00      N709 O  
ATOM   1385  C   SER A 685     159.698-122.957 489.456  1.00  0.00      N709 C  
ATOM   1386  O   SER A 685     159.766-124.077 488.924  1.00  0.00      N709 O  
ATOM   1387  N   ALA A 686     158.699-122.151 489.114  1.00  0.00      N709 N  
ATOM   1388  CA  ALA A 686     157.619-122.705 488.295  1.00  0.00      N709 C  
ATOM   1389  CB  ALA A 686     156.709-123.505 489.294  1.00  0.00      N709 C  
ATOM   1390  C   ALA A 686     156.774-121.573 487.691  1.00  0.00      N709 C  
ATOM   1391  O   ALA A 686     156.744-120.464 488.198  1.00  0.00      N709 O  
ATOM   1392  N   SER A 687     155.883-121.846 486.706  1.00  0.00      N709 N  
ATOM   1393  CA  SER A 687     154.813-121.102 486.188  1.00  0.00      N709 C  
ATOM   1394  CB  SER A 687     155.271-120.050 485.140  1.00  0.00      N709 C  
ATOM   1395  OG  SER A 687     154.276-119.160 484.586  1.00  0.00      N709 O  
ATOM   1396  C   SER A 687     153.854-122.062 485.590  1.00  0.00      N709 C  
ATOM   1397  O   SER A 687     154.161-123.242 485.397  1.00  0.00      N709 O  
ATOM   1398  N   ALA A 688     152.620-121.652 485.193  1.00  0.00      N709 N  
ATOM   1399  CA  ALA A 688     151.745-122.538 484.544  1.00  0.00      N709 C  
ATOM   1400  CB  ALA A 688     151.034-123.402 485.649  1.00  0.00      N709 C  
ATOM   1401  C   ALA A 688     150.693-121.693 483.872  1.00  0.00      N709 C  
ATOM   1402  O   ALA A 688     150.431-120.598 484.263  1.00  0.00      N709 O  
ATOM   1403  N   CYS A 689     150.203-122.210 482.755  1.00  0.00      N709 N  
ATOM   1404  CA  CYS A 689     149.177-121.522 481.966  1.00  0.00      N709 C  
ATOM   1405  CB  CYS A 689     149.821-120.333 481.153  1.00  0.00      N709 C  
ATOM   1406  SG  CYS A 689     151.229-120.425 480.041  1.00  0.00      N709 S  
ATOM   1407  C   CYS A 689     148.340-122.341 480.999  1.00  0.00      N709 C  
ATOM   1408  O   CYS A 689     148.813-123.398 480.599  1.00  0.00      N709 O  
ATOM   1409  N   HIS A 690     147.098-121.944 480.672  1.00  0.00      N709 N  
ATOM   1410  CA  HIS A 690     146.306-122.742 479.798  1.00  0.00      N709 C  
ATOM   1411  CB  HIS A 690     144.941-123.096 480.497  1.00  0.00      N709 C  
ATOM   1412  ND1 HIS A 690     143.020-123.766 478.912  1.00  0.00      N709 N  
ATOM   1413  CG  HIS A 690     144.047-124.121 479.799  1.00  0.00      N709 C  
ATOM   1414  CE1 HIS A 690     142.435-124.868 478.527  1.00  0.00      N709 C  
ATOM   1415  NE2 HIS A 690     143.086-125.956 479.024  1.00  0.00      N709 N  
ATOM   1416  CD2 HIS A 690     144.102-125.471 479.831  1.00  0.00      N709 C  
ATOM   1417  C   HIS A 690     145.917-121.991 478.559  1.00  0.00      N709 C  
ATOM   1418  O   HIS A 690     145.381-120.886 478.528  1.00  0.00      N709 O  
ATOM   1419  N   ASP A 691     146.013-122.639 477.368  1.00  0.00      N709 N  
ATOM   1420  CA  ASP A 691     146.045-121.882 476.083  1.00  0.00      N709 C  
ATOM   1421  CB  ASP A 691     147.043-122.395 475.072  1.00  0.00      N709 C  
ATOM   1422  CG  ASP A 691     146.730-123.710 474.325  1.00  0.00      N709 C  
ATOM   1423  OD1 ASP A 691     147.580-124.008 473.450  1.00  0.00      N709 O  
ATOM   1424  OD2 ASP A 691     145.756-124.474 474.696  1.00  0.00      N709 O  
ATOM   1425  C   ASP A 691     144.660-121.650 475.476  1.00  0.00      N709 C  
ATOM   1426  O   ASP A 691     144.485-120.982 474.477  1.00  0.00      N709 O  
ATOM   1427  N   GLY A 692     143.590-122.259 476.175  1.00  0.00      N709 N  
ATOM   1428  CA  GLY A 692     142.260-122.441 475.604  1.00  0.00      N709 C  
ATOM   1429  C   GLY A 692     141.988-123.909 475.446  1.00  0.00      N709 C  
ATOM   1430  O   GLY A 692     140.854-124.344 475.704  1.00  0.00      N709 O  
ATOM   1431  N   ILE A 693     143.028-124.634 475.117  1.00  0.00      N709 N  
ATOM   1432  CA  ILE A 693     142.685-125.959 474.798  1.00  0.00      N709 C  
ATOM   1433  CB  ILE A 693     142.989-126.330 473.333  1.00  0.00      N709 C  
ATOM   1434  CG2 ILE A 693     142.928-127.820 473.045  1.00  0.00      N709 C  
ATOM   1435  CG1 ILE A 693     142.145-125.445 472.397  1.00  0.00      N709 C  
ATOM   1436  CD1 ILE A 693     140.721-126.033 472.275  1.00  0.00      N709 C  
ATOM   1437  C   ILE A 693     143.470-126.926 475.673  1.00  0.00      N709 C  
ATOM   1438  O   ILE A 693     142.908-127.906 476.113  1.00  0.00      N709 O  
ATOM   1439  N   ASN A 694     144.737-126.642 475.992  1.00  0.00      N709 N  
ATOM   1440  CA  ASN A 694     145.658-127.414 476.798  1.00  0.00      N709 C  
ATOM   1441  CB  ASN A 694     146.650-128.233 475.937  1.00  0.00      N709 C  
ATOM   1442  CG  ASN A 694     146.010-129.313 475.086  1.00  0.00      N709 C  
ATOM   1443  OD1 ASN A 694     145.460-130.288 475.549  1.00  0.00      N709 O  
ATOM   1444  ND2 ASN A 694     146.321-129.154 473.755  1.00  0.00      N709 N  
ATOM   1445  C   ASN A 694     146.523-126.553 477.723  1.00  0.00      N709 C  
ATOM   1446  O   ASN A 694     146.874-125.358 477.561  1.00  0.00      N709 O  
ATOM   1447  N   TRP A 695     146.834-127.234 478.819  1.00  0.00      N709 N  
ATOM   1448  CA  TRP A 695     147.779-126.760 479.881  1.00  0.00      N709 C  
ATOM   1449  CB  TRP A 695     147.658-127.650 481.182  1.00  0.00      N709 C  
ATOM   1450  CG  TRP A 695     146.520-127.211 482.045  1.00  0.00      N709 C  
ATOM   1451  CD1 TRP A 695     145.365-128.005 482.313  1.00  0.00      N709 C  
ATOM   1452  NE1 TRP A 695     144.490-127.192 482.978  1.00  0.00      N709 N  
ATOM   1453  CE2 TRP A 695     145.100-126.014 483.317  1.00  0.00      N709 C  
ATOM   1454  CD2 TRP A 695     146.387-125.977 482.779  1.00  0.00      N709 C  
ATOM   1455  CE3 TRP A 695     147.274-124.902 483.107  1.00  0.00      N709 C  
ATOM   1456  CZ3 TRP A 695     146.754-123.876 483.876  1.00  0.00      N709 C  
ATOM   1457  CZ2 TRP A 695     144.599-125.046 484.218  1.00  0.00      N709 C  
ATOM   1458  CH2 TRP A 695     145.458-123.958 484.426  1.00  0.00      N709 C  
ATOM   1459  C   TRP A 695     149.297-126.695 479.520  1.00  0.00      N709 C  
ATOM   1460  O   TRP A 695     149.848-127.644 478.960  1.00  0.00      N709 O  
ATOM   1461  N   LEU A 696     150.050-125.609 479.895  1.00  0.00      N709 N  
ATOM   1462  CA  LEU A 696     151.490-125.558 479.828  1.00  0.00      N709 C  
ATOM   1463  CB  LEU A 696     151.902-124.342 479.127  1.00  0.00      N709 C  
ATOM   1464  CG  LEU A 696     153.421-124.063 478.979  1.00  0.00      N709 C  
ATOM   1465  CD1 LEU A 696     154.070-125.236 478.257  1.00  0.00      N709 C  
ATOM   1466  CD2 LEU A 696     153.525-122.750 478.247  1.00  0.00      N709 C  
ATOM   1467  C   LEU A 696     151.941-125.515 481.243  1.00  0.00      N709 C  
ATOM   1468  O   LEU A 696     151.490-124.797 482.151  1.00  0.00      N709 O  
ATOM   1469  N   THR A 697     152.952-126.359 481.631  1.00  0.00      N709 N  
ATOM   1470  CA  THR A 697     153.667-126.166 482.920  1.00  0.00      N709 C  
ATOM   1471  CB  THR A 697     153.479-127.198 484.044  1.00  0.00      N709 C  
ATOM   1472  OG1 THR A 697     153.780-128.510 483.528  1.00  0.00      N709 O  
ATOM   1473  CG2 THR A 697     151.986-127.261 484.552  1.00  0.00      N709 C  
ATOM   1474  C   THR A 697     155.101-125.910 482.719  1.00  0.00      N709 C  
ATOM   1475  O   THR A 697     155.861-126.557 481.976  1.00  0.00      N709 O  
ATOM   1476  N   ILE A 698     155.566-124.796 483.388  1.00  0.00      N709 N  
ATOM   1477  CA  ILE A 698     156.972-124.508 483.512  1.00  0.00      N709 C  
ATOM   1478  CB  ILE A 698     157.276-123.068 483.355  1.00  0.00      N709 C  
ATOM   1479  CG2 ILE A 698     158.775-122.828 483.529  1.00  0.00      N709 C  
ATOM   1480  CG1 ILE A 698     156.750-122.444 481.986  1.00  0.00      N709 C  
ATOM   1481  CD1 ILE A 698     157.335-123.020 480.695  1.00  0.00      N709 C  
ATOM   1482  C   ILE A 698     157.346-124.978 484.913  1.00  0.00      N709 C  
ATOM   1483  O   ILE A 698     156.782-124.579 485.902  1.00  0.00      N709 O  
ATOM   1484  N   GLY A 699     158.263-125.962 484.931  1.00  0.00      N709 N  
ATOM   1485  CA  GLY A 699     158.927-126.325 486.150  1.00  0.00      N709 C  
ATOM   1486  C   GLY A 699     160.451-126.282 485.931  1.00  0.00      N709 C  
ATOM   1487  O   GLY A 699     160.968-126.677 484.866  1.00  0.00      N709 O  
ATOM   1488  N   ILE A 700     161.261-125.913 486.937  1.00  0.00      N709 N  
ATOM   1489  CA  ILE A 700     162.670-125.559 486.797  1.00  0.00      N709 C  
ATOM   1490  CB  ILE A 700     163.015-124.030 486.914  1.00  0.00      N709 C  
ATOM   1491  CG2 ILE A 700     164.545-123.885 486.706  1.00  0.00      N709 C  
ATOM   1492  CG1 ILE A 700     162.114-123.460 485.896  1.00  0.00      N709 C  
ATOM   1493  CD1 ILE A 700     162.392-121.925 485.600  1.00  0.00      N709 C  
ATOM   1494  C   ILE A 700     163.399-126.395 487.871  1.00  0.00      N709 C  
ATOM   1495  O   ILE A 700     162.949-126.358 489.037  1.00  0.00      N709 O  
ATOM   1496  N   SER A 701     164.473-127.124 487.490  1.00  0.00      N709 N  
ATOM   1497  CA  SER A 701     165.234-128.013 488.317  1.00  0.00      N709 C  
ATOM   1498  CB  SER A 701     164.528-129.381 488.661  1.00  0.00      N709 C  
ATOM   1499  OG  SER A 701     164.253-129.961 487.442  1.00  0.00      N709 O  
ATOM   1500  C   SER A 701     166.620-128.140 487.709  1.00  0.00      N709 C  
ATOM   1501  O   SER A 701     167.013-127.534 486.698  1.00  0.00      N709 O  
ATOM   1502  N   GLY A 702     167.451-129.004 488.392  1.00  0.00      N709 N  
ATOM   1503  CA  GLY A 702     168.791-129.283 487.982  1.00  0.00      N709 C  
ATOM   1504  C   GLY A 702     169.680-128.841 489.081  1.00  0.00      N709 C  
ATOM   1505  O   GLY A 702     169.181-128.045 489.879  1.00  0.00      N709 O  
ATOM   1506  N   PRO A 703     170.947-129.210 489.200  1.00  0.00      N709 N  
ATOM   1507  CD  PRO A 703     171.630-130.009 488.156  1.00  0.00      N709 C  
ATOM   1508  CA  PRO A 703     171.918-128.409 489.901  1.00  0.00      N709 C  
ATOM   1509  CB  PRO A 703     173.249-129.222 489.807  1.00  0.00      N709 C  
ATOM   1510  CG  PRO A 703     173.150-129.831 488.365  1.00  0.00      N709 C  
ATOM   1511  C   PRO A 703     172.074-126.992 489.518  1.00  0.00      N709 C  
ATOM   1512  O   PRO A 703     171.668-126.451 488.499  1.00  0.00      N709 O  
ATOM   1513  N   ASP A 704     172.747-126.137 490.354  1.00  0.00      N709 N  
ATOM   1514  CA  ASP A 704     172.859-124.697 490.159  1.00  0.00      N709 C  
ATOM   1515  CB  ASP A 704     173.447-123.878 491.324  1.00  0.00      N709 C  
ATOM   1516  CG  ASP A 704     172.692-124.109 492.584  1.00  0.00      N709 C  
ATOM   1517  OD1 ASP A 704     171.589-124.707 492.651  1.00  0.00      N709 O  
ATOM   1518  OD2 ASP A 704     173.263-123.612 493.661  1.00  0.00      N709 O  
ATOM   1519  C   ASP A 704     173.699-124.393 488.885  1.00  0.00      N709 C  
ATOM   1520  O   ASP A 704     173.410-123.395 488.202  1.00  0.00      N709 O  
ATOM   1521  N   ASN A 705     174.656-125.256 488.549  1.00  0.00      N709 N  
ATOM   1522  CA  ASN A 705     175.556-125.089 487.461  1.00  0.00      N709 C  
ATOM   1523  CB  ASN A 705     177.063-125.440 487.878  1.00  0.00      N709 C  
ATOM   1524  CG  ASN A 705     177.137-126.860 488.391  1.00  0.00      N709 C  
ATOM   1525  OD1 ASN A 705     176.261-127.749 488.350  1.00  0.00      N709 O  
ATOM   1526  ND2 ASN A 705     178.318-127.175 489.020  1.00  0.00      N709 N  
ATOM   1527  C   ASN A 705     175.115-125.791 486.162  1.00  0.00      N709 C  
ATOM   1528  O   ASN A 705     175.814-125.779 485.127  1.00  0.00      N709 O  
ATOM   1529  N   GLY A 706     173.994-126.501 486.249  1.00  0.00      N709 N  
ATOM   1530  CA  GLY A 706     173.386-127.076 485.081  1.00  0.00      N709 C  
ATOM   1531  C   GLY A 706     171.847-127.091 485.210  1.00  0.00      N709 C  
ATOM   1532  O   GLY A 706     171.149-128.075 484.815  1.00  0.00      N709 O  
ATOM   1533  N   ALA A 707     171.253-126.008 485.618  1.00  0.00      N709 N  
ATOM   1534  CA  ALA A 707     169.824-125.853 485.680  1.00  0.00      N709 C  
ATOM   1535  CB  ALA A 707     169.460-124.636 486.588  1.00  0.00      N709 C  
ATOM   1536  C   ALA A 707     169.023-125.773 484.330  1.00  0.00      N709 C  
ATOM   1537  O   ALA A 707     169.579-125.311 483.306  1.00  0.00      N709 O  
ATOM   1538  N   VAL A 708     167.813-126.281 484.328  1.00  0.00      N709 N  
ATOM   1539  CA  VAL A 708     167.006-126.479 483.101  1.00  0.00      N709 C  
ATOM   1540  CB  VAL A 708     167.221-127.895 482.509  1.00  0.00      N709 C  
ATOM   1541  CG1 VAL A 708     166.508-128.964 483.282  1.00  0.00      N709 C  
ATOM   1542  CG2 VAL A 708     166.849-127.738 480.999  1.00  0.00      N709 C  
ATOM   1543  C   VAL A 708     165.583-126.240 483.551  1.00  0.00      N709 C  
ATOM   1544  O   VAL A 708     165.086-126.615 484.615  1.00  0.00      N709 O  
ATOM   1545  N   ALA A 709     164.806-125.655 482.685  1.00  0.00      N709 N  
ATOM   1546  CA  ALA A 709     163.374-125.706 482.827  1.00  0.00      N709 C  
ATOM   1547  CB  ALA A 709     162.800-124.357 482.367  1.00  0.00      N709 C  
ATOM   1548  C   ALA A 709     162.714-126.787 481.936  1.00  0.00      N709 C  
ATOM   1549  O   ALA A 709     163.076-126.869 480.751  1.00  0.00      N709 O  
ATOM   1550  N   VAL A 710     161.934-127.671 482.613  1.00  0.00      N709 N  
ATOM   1551  CA  VAL A 710     161.202-128.735 481.936  1.00  0.00      N709 C  
ATOM   1552  CB  VAL A 710     161.225-130.033 482.806  1.00  0.00      N709 C  
ATOM   1553  CG1 VAL A 710     160.326-131.189 482.281  1.00  0.00      N709 C  
ATOM   1554  CG2 VAL A 710     162.711-130.535 482.981  1.00  0.00      N709 C  
ATOM   1555  C   VAL A 710     159.770-128.303 481.575  1.00  0.00      N709 C  
ATOM   1556  O   VAL A 710     158.919-128.043 482.423  1.00  0.00      N709 O  
ATOM   1557  N   LEU A 711     159.490-128.085 480.208  1.00  0.00      N709 N  
ATOM   1558  CA  LEU A 711     158.180-127.901 479.691  1.00  0.00      N709 C  
ATOM   1559  CB  LEU A 711     158.010-127.101 478.392  1.00  0.00      N709 C  
ATOM   1560  CG  LEU A 711     158.656-125.695 478.421  1.00  0.00      N709 C  
ATOM   1561  CD1 LEU A 711     160.210-125.751 478.027  1.00  0.00      N709 C  
ATOM   1562  CD2 LEU A 711     157.941-124.686 477.499  1.00  0.00      N709 C  
ATOM   1563  C   LEU A 711     157.432-129.187 479.421  1.00  0.00      N709 C  
ATOM   1564  O   LEU A 711     157.852-130.045 478.684  1.00  0.00      N709 O  
ATOM   1565  N   LYS A 712     156.168-129.109 479.995  1.00  0.00      N709 N  
ATOM   1566  CA  LYS A 712     155.165-130.088 479.652  1.00  0.00      N709 C  
ATOM   1567  CB  LYS A 712     154.844-131.027 480.849  1.00  0.00      N709 C  
ATOM   1568  CG  LYS A 712     155.880-131.991 481.334  1.00  0.00      N709 C  
ATOM   1569  CD  LYS A 712     155.943-132.432 482.811  1.00  0.00      N709 C  
ATOM   1570  CE  LYS A 712     155.320-133.714 483.200  1.00  0.00      N709 C  
ATOM   1571  NZ  LYS A 712     153.854-133.505 483.249  1.00  0.00      N709 N  
ATOM   1572  C   LYS A 712     153.936-129.396 479.188  1.00  0.00      N709 C  
ATOM   1573  O   LYS A 712     153.393-128.616 479.960  1.00  0.00      N709 O  
ATOM   1574  N   TYR A 713     153.489-129.789 477.952  1.00  0.00      N709 N  
ATOM   1575  CA  TYR A 713     152.330-129.279 477.209  1.00  0.00      N709 C  
ATOM   1576  CB  TYR A 713     152.639-128.211 476.109  1.00  0.00      N709 C  
ATOM   1577  CG  TYR A 713     151.459-127.797 475.273  1.00  0.00      N709 C  
ATOM   1578  CD1 TYR A 713     150.728-126.614 475.548  1.00  0.00      N709 C  
ATOM   1579  CE1 TYR A 713     149.570-126.246 474.866  1.00  0.00      N709 C  
ATOM   1580  CZ  TYR A 713     149.170-126.983 473.728  1.00  0.00      N709 C  
ATOM   1581  OH  TYR A 713     148.111-126.528 472.894  1.00  0.00      N709 O  
ATOM   1582  CD2 TYR A 713     150.921-128.646 474.160  1.00  0.00      N709 C  
ATOM   1583  CE2 TYR A 713     149.876-128.138 473.395  1.00  0.00      N709 C  
ATOM   1584  C   TYR A 713     151.476-130.460 476.761  1.00  0.00      N709 C  
ATOM   1585  O   TYR A 713     151.950-131.286 475.981  1.00  0.00      N709 O  
ATOM   1586  N   ASN A 714     150.244-130.511 477.284  1.00  0.00      N709 N  
ATOM   1587  CA  ASN A 714     149.379-131.694 477.141  1.00  0.00      N709 C  
ATOM   1588  CB  ASN A 714     149.064-132.079 475.632  1.00  0.00      N709 C  
ATOM   1589  CG  ASN A 714     147.793-132.957 475.501  1.00  0.00      N709 C  
ATOM   1590  OD1 ASN A 714     147.182-133.500 476.423  1.00  0.00      N709 O  
ATOM   1591  ND2 ASN A 714     147.477-133.104 474.170  1.00  0.00      N709 N  
ATOM   1592  C   ASN A 714     149.896-132.908 477.906  1.00  0.00      N709 C  
ATOM   1593  O   ASN A 714     150.022-134.052 477.435  1.00  0.00      N709 O  
ATOM   1594  N   GLY A 715     150.294-132.745 479.146  1.00  0.00      N709 N  
ATOM   1595  CA  GLY A 715     150.736-133.792 480.075  1.00  0.00      N709 C  
ATOM   1596  C   GLY A 715     152.134-134.234 479.904  1.00  0.00      N709 C  
ATOM   1597  O   GLY A 715     152.988-134.170 480.817  1.00  0.00      N709 O  
ATOM   1598  N   ILE A 716     152.459-134.557 478.664  1.00  0.00      N709 N  
ATOM   1599  CA  ILE A 716     153.734-134.993 478.219  1.00  0.00      N709 C  
ATOM   1600  CB  ILE A 716     153.668-135.806 476.908  1.00  0.00      N709 C  
ATOM   1601  CG2 ILE A 716     152.874-137.096 477.111  1.00  0.00      N709 C  
ATOM   1602  CG1 ILE A 716     153.143-134.989 475.613  1.00  0.00      N709 C  
ATOM   1603  CD1 ILE A 716     153.438-135.676 474.279  1.00  0.00      N709 C  
ATOM   1604  C   ILE A 716     154.750-133.888 478.095  1.00  0.00      N709 C  
ATOM   1605  O   ILE A 716     154.452-132.729 477.980  1.00  0.00      N709 O  
ATOM   1606  N   ILE A 717     156.027-134.317 478.167  1.00  0.00      N709 N  
ATOM   1607  CA  ILE A 717     157.109-133.442 477.917  1.00  0.00      N709 C  
ATOM   1608  CB  ILE A 717     158.466-133.939 478.582  1.00  0.00      N709 C  
ATOM   1609  CG2 ILE A 717     159.601-132.881 478.415  1.00  0.00      N709 C  
ATOM   1610  CG1 ILE A 717     158.372-134.409 480.102  1.00  0.00      N709 C  
ATOM   1611  CD1 ILE A 717     159.626-135.067 480.644  1.00  0.00      N709 C  
ATOM   1612  C   ILE A 717     157.254-132.934 476.421  1.00  0.00      N709 C  
ATOM   1613  O   ILE A 717     157.155-133.712 475.439  1.00  0.00      N709 O  
ATOM   1614  N   THR A 718     157.422-131.603 476.217  1.00  0.00      N709 N  
ATOM   1615  CA  THR A 718     157.539-131.019 474.923  1.00  0.00      N709 C  
ATOM   1616  CB  THR A 718     156.498-129.966 474.644  1.00  0.00      N709 C  
ATOM   1617  OG1 THR A 718     156.319-129.090 475.774  1.00  0.00      N709 O  
ATOM   1618  CG2 THR A 718     155.165-130.758 474.431  1.00  0.00      N709 C  
ATOM   1619  C   THR A 718     158.942-130.432 474.712  1.00  0.00      N709 C  
ATOM   1620  O   THR A 718     159.551-130.701 473.685  1.00  0.00      N709 O  
ATOM   1621  N   ASP A 719     159.500-129.761 475.741  1.00  0.00      N709 N  
ATOM   1622  CA  ASP A 719     160.792-129.126 475.550  1.00  0.00      N709 C  
ATOM   1623  CB  ASP A 719     160.726-127.963 474.534  1.00  0.00      N709 C  
ATOM   1624  CG  ASP A 719     161.909-128.026 473.568  1.00  0.00      N709 C  
ATOM   1625  OD1 ASP A 719     162.932-128.678 473.872  1.00  0.00      N709 O  
ATOM   1626  OD2 ASP A 719     161.888-127.375 472.498  1.00  0.00      N709 O  
ATOM   1627  C   ASP A 719     161.530-128.821 476.844  1.00  0.00      N709 C  
ATOM   1628  O   ASP A 719     161.003-129.013 477.930  1.00  0.00      N709 O  
ATOM   1629  N   THR A 720     162.793-128.401 476.739  1.00  0.00      N709 N  
ATOM   1630  CA  THR A 720     163.653-127.791 477.761  1.00  0.00      N709 C  
ATOM   1631  CB  THR A 720     164.814-128.674 478.227  1.00  0.00      N709 C  
ATOM   1632  OG1 THR A 720     165.556-129.096 477.124  1.00  0.00      N709 O  
ATOM   1633  CG2 THR A 720     164.384-129.956 478.960  1.00  0.00      N709 C  
ATOM   1634  C   THR A 720     164.055-126.406 477.320  1.00  0.00      N709 C  
ATOM   1635  O   THR A 720     164.389-126.251 476.145  1.00  0.00      N709 O  
ATOM   1636  N   ILE A 721     163.918-125.432 478.173  1.00  0.00      N709 N  
ATOM   1637  CA  ILE A 721     164.472-124.072 477.987  1.00  0.00      N709 C  
ATOM   1638  CB  ILE A 721     163.617-122.871 478.447  1.00  0.00      N709 C  
ATOM   1639  CG2 ILE A 721     164.421-121.711 479.055  1.00  0.00      N709 C  
ATOM   1640  CG1 ILE A 721     162.727-122.488 477.268  1.00  0.00      N709 C  
ATOM   1641  CD1 ILE A 721     161.501-121.647 477.661  1.00  0.00      N709 C  
ATOM   1642  C   ILE A 721     165.854-124.148 478.675  1.00  0.00      N709 C  
ATOM   1643  O   ILE A 721     165.955-124.433 479.836  1.00  0.00      N709 O  
ATOM   1644  N   LYS A 722     166.911-123.922 477.922  1.00  0.00      N709 N  
ATOM   1645  CA  LYS A 722     168.349-123.920 478.283  1.00  0.00      N709 C  
ATOM   1646  CB  LYS A 722     169.266-124.440 477.124  1.00  0.00      N709 C  
ATOM   1647  CG  LYS A 722     169.044-125.874 476.672  1.00  0.00      N709 C  
ATOM   1648  CD  LYS A 722     169.363-126.947 477.677  1.00  0.00      N709 C  
ATOM   1649  CE  LYS A 722     170.826-127.288 477.782  1.00  0.00      N709 C  
ATOM   1650  NZ  LYS A 722     171.290-127.744 476.474  1.00  0.00      N709 N  
ATOM   1651  C   LYS A 722     168.845-122.646 478.828  1.00  0.00      N709 C  
ATOM   1652  O   LYS A 722     168.676-121.572 478.213  1.00  0.00      N709 O  
ATOM   1653  N   SER A 723     169.623-122.730 479.930  1.00  0.00      N709 N  
ATOM   1654  CA  SER A 723     170.469-121.685 480.566  1.00  0.00      N709 C  
ATOM   1655  CB  SER A 723     171.466-122.323 481.542  1.00  0.00      N709 C  
ATOM   1656  OG  SER A 723     170.858-122.788 482.783  1.00  0.00      N709 O  
ATOM   1657  C   SER A 723     171.275-120.859 479.604  1.00  0.00      N709 C  
ATOM   1658  O   SER A 723     171.696-121.240 478.526  1.00  0.00      N709 O  
ATOM   1659  N   TRP A 724     171.505-119.602 479.927  1.00  0.00      N709 N  
ATOM   1660  CA  TRP A 724     172.196-118.687 479.115  1.00  0.00      N709 C  
ATOM   1661  CB  TRP A 724     171.263-117.710 478.455  1.00  0.00      N709 C  
ATOM   1662  CG  TRP A 724     170.364-116.912 479.373  1.00  0.00      N709 C  
ATOM   1663  CD1 TRP A 724     170.644-115.667 479.746  1.00  0.00      N709 C  
ATOM   1664  NE1 TRP A 724     169.576-115.111 480.415  1.00  0.00      N709 N  
ATOM   1665  CE2 TRP A 724     168.554-116.013 480.499  1.00  0.00      N709 C  
ATOM   1666  CD2 TRP A 724     169.014-117.215 479.891  1.00  0.00      N709 C  
ATOM   1667  CE3 TRP A 724     168.158-118.324 479.698  1.00  0.00      N709 C  
ATOM   1668  CZ3 TRP A 724     166.851-118.141 480.233  1.00  0.00      N709 C  
ATOM   1669  CZ2 TRP A 724     167.257-115.856 481.032  1.00  0.00      N709 C  
ATOM   1670  CH2 TRP A 724     166.428-116.997 480.875  1.00  0.00      N709 C  
ATOM   1671  C   TRP A 724     173.201-117.902 480.026  1.00  0.00      N709 C  
ATOM   1672  O   TRP A 724     174.026-117.115 479.604  1.00  0.00      N709 O  
ATOM   1673  N   ARG A 725     173.192-118.075 481.323  1.00  0.00      N709 N  
ATOM   1674  CA  ARG A 725     174.378-117.662 482.102  1.00  0.00      N709 C  
ATOM   1675  CB  ARG A 725     174.064-116.359 482.943  1.00  0.00      N709 C  
ATOM   1676  CG  ARG A 725     173.701-115.162 482.183  1.00  0.00      N709 C  
ATOM   1677  CD  ARG A 725     174.987-114.598 481.537  1.00  0.00      N709 C  
ATOM   1678  NE  ARG A 725     174.669-113.319 480.858  1.00  0.00      N709 N  
ATOM   1679  CZ  ARG A 725     174.144-113.279 479.627  1.00  0.00      N709 C  
ATOM   1680  NH1 ARG A 725     174.173-114.331 478.843  1.00  0.00      N709 N  
ATOM   1681  NH2 ARG A 725     173.507-112.208 479.127  1.00  0.00      N709 N  
ATOM   1682  C   ARG A 725     174.814-118.734 483.116  1.00  0.00      N709 C  
ATOM   1683  O   ARG A 725     175.836-118.588 483.731  1.00  0.00      N709 O  
ATOM   1684  N   ASN A 726     174.033-119.803 483.438  1.00  0.00      N709 N  
ATOM   1685  CA  ASN A 726     174.291-120.887 484.408  1.00  0.00      N709 C  
ATOM   1686  CB  ASN A 726     175.463-121.841 483.981  1.00  0.00      N709 C  
ATOM   1687  CG  ASN A 726     175.061-122.467 482.662  1.00  0.00      N709 C  
ATOM   1688  OD1 ASN A 726     175.447-122.127 481.570  1.00  0.00      N709 O  
ATOM   1689  ND2 ASN A 726     174.239-123.549 482.846  1.00  0.00      N709 N  
ATOM   1690  C   ASN A 726     174.421-120.465 485.874  1.00  0.00      N709 C  
ATOM   1691  O   ASN A 726     175.257-120.979 486.625  1.00  0.00      N709 O  
ATOM   1692  N   ASN A 727     173.606-119.467 486.372  1.00  0.00      N709 N  
ATOM   1693  CA  ASN A 727     173.612-119.025 487.708  1.00  0.00      N709 C  
ATOM   1694  CB  ASN A 727     174.279-117.638 487.881  1.00  0.00      N709 C  
ATOM   1695  CG  ASN A 727     175.589-117.530 487.043  1.00  0.00      N709 C  
ATOM   1696  OD1 ASN A 727     175.719-116.660 486.184  1.00  0.00      N709 O  
ATOM   1697  ND2 ASN A 727     176.577-118.348 487.425  1.00  0.00      N709 N  
ATOM   1698  C   ASN A 727     172.227-119.041 488.303  1.00  0.00      N709 C  
ATOM   1699  O   ASN A 727     171.769-118.255 489.121  1.00  0.00      N709 O  
ATOM   1700  N   ILE A 728     171.442-120.101 487.900  1.00  0.00      N709 N  
ATOM   1701  CA  ILE A 728     170.234-120.633 488.472  1.00  0.00      N709 C  
ATOM   1702  CB  ILE A 728     169.916-120.431 489.967  1.00  0.00      N709 C  
ATOM   1703  CG2 ILE A 728     168.510-121.097 490.343  1.00  0.00      N709 C  
ATOM   1704  CG1 ILE A 728     170.925-121.111 490.905  1.00  0.00      N709 C  
ATOM   1705  CD1 ILE A 728     170.969-120.562 492.399  1.00  0.00      N709 C  
ATOM   1706  C   ILE A 728     169.131-120.007 487.614  1.00  0.00      N709 C  
ATOM   1707  O   ILE A 728     168.637-118.935 488.021  1.00  0.00      N709 O  
ATOM   1708  N   LEU A 729     168.639-120.679 486.526  1.00  0.00      N709 N  
ATOM   1709  CA  LEU A 729     167.470-120.260 485.877  1.00  0.00      N709 C  
ATOM   1710  CB  LEU A 729     167.292-121.308 484.839  1.00  0.00      N709 C  
ATOM   1711  CG  LEU A 729     166.100-121.244 483.851  1.00  0.00      N709 C  
ATOM   1712  CD1 LEU A 729     165.818-119.879 483.197  1.00  0.00      N709 C  
ATOM   1713  CD2 LEU A 729     166.342-122.325 482.736  1.00  0.00      N709 C  
ATOM   1714  C   LEU A 729     166.261-120.265 486.799  1.00  0.00      N709 C  
ATOM   1715  O   LEU A 729     166.082-121.239 487.543  1.00  0.00      N709 O  
ATOM   1716  N   ARG A 730     165.390-119.211 486.874  1.00  0.00      N709 N  
ATOM   1717  CA  ARG A 730     164.138-119.194 487.614  1.00  0.00      N709 C  
ATOM   1718  CB  ARG A 730     164.315-118.609 489.076  1.00  0.00      N709 C  
ATOM   1719  CG  ARG A 730     164.788-117.103 489.120  1.00  0.00      N709 C  
ATOM   1720  CD  ARG A 730     166.329-116.945 488.942  1.00  0.00      N709 C  
ATOM   1721  NE  ARG A 730     166.760-115.458 488.950  1.00  0.00      N709 N  
ATOM   1722  CZ  ARG A 730     168.030-115.239 488.768  1.00  0.00      N709 C  
ATOM   1723  NH1 ARG A 730     168.928-116.190 488.505  1.00  0.00      N709 N  
ATOM   1724  NH2 ARG A 730     168.464-113.995 488.941  1.00  0.00      N709 N  
ATOM   1725  C   ARG A 730     163.052-118.403 486.906  1.00  0.00      N709 C  
ATOM   1726  O   ARG A 730     163.307-117.423 486.212  1.00  0.00      N709 O  
ATOM   1727  N   THR A 731     161.795-118.780 487.017  1.00  0.00      N709 N  
ATOM   1728  CA  THR A 731     160.681-118.081 486.254  1.00  0.00      N709 C  
ATOM   1729  CB  THR A 731     160.025-118.973 485.188  1.00  0.00      N709 C  
ATOM   1730  OG1 THR A 731     159.102-118.279 484.406  1.00  0.00      N709 O  
ATOM   1731  CG2 THR A 731     159.225-120.086 485.874  1.00  0.00      N709 C  
ATOM   1732  C   THR A 731     159.690-117.535 487.274  1.00  0.00      N709 C  
ATOM   1733  O   THR A 731     159.880-117.335 488.519  1.00  0.00      N709 O  
ATOM   1734  N   GLN A 732     158.489-117.089 486.760  1.00  0.00      N709 N  
ATOM   1735  CA  GLN A 732     157.546-116.077 487.313  1.00  0.00      N709 C  
ATOM   1736  CB  GLN A 732     156.423-115.835 486.288  1.00  0.00      N709 C  
ATOM   1737  CG  GLN A 732     156.841-115.172 484.960  1.00  0.00      N709 C  
ATOM   1738  CD  GLN A 732     155.724-114.979 483.899  1.00  0.00      N709 C  
ATOM   1739  OE1 GLN A 732     155.794-115.388 482.778  1.00  0.00      N709 O  
ATOM   1740  NE2 GLN A 732     154.639-114.409 484.447  1.00  0.00      N709 N  
ATOM   1741  C   GLN A 732     156.972-116.338 488.706  1.00  0.00      N709 C  
ATOM   1742  O   GLN A 732     156.635-115.462 489.499  1.00  0.00      N709 O  
ATOM   1743  N   GLU A 733     156.789-117.668 488.982  1.00  0.00      N709 N  
ATOM   1744  CA  GLU A 733     156.124-118.207 490.108  1.00  0.00      N709 C  
ATOM   1745  CB  GLU A 733     156.952-118.042 491.353  1.00  0.00      N709 C  
ATOM   1746  CG  GLU A 733     158.276-118.840 491.251  1.00  0.00      N709 C  
ATOM   1747  CD  GLU A 733     159.441-118.352 492.132  1.00  0.00      N709 C  
ATOM   1748  OE1 GLU A 733     160.573-118.735 491.801  1.00  0.00      N709 O  
ATOM   1749  OE2 GLU A 733     159.136-117.735 493.195  1.00  0.00      N709 O  
ATOM   1750  C   GLU A 733     154.681-117.898 490.150  1.00  0.00      N709 C  
ATOM   1751  O   GLU A 733     154.085-117.801 491.201  1.00  0.00      N709 O  
ATOM   1752  N   SER A 734     154.037-117.727 488.950  1.00  0.00      N709 N  
ATOM   1753  CA  SER A 734     152.715-117.047 488.777  1.00  0.00      N709 C  
ATOM   1754  CB  SER A 734     152.820-115.536 488.960  1.00  0.00      N709 C  
ATOM   1755  OG  SER A 734     151.582-114.896 489.306  1.00  0.00      N709 O  
ATOM   1756  C   SER A 734     152.362-117.425 487.317  1.00  0.00      N709 C  
ATOM   1757  O   SER A 734     153.293-117.838 486.628  1.00  0.00      N709 O  
ATOM   1758  N   GLU A 735     151.162-117.270 486.835  1.00  0.00      N709 N  
ATOM   1759  CA  GLU A 735     150.670-117.463 485.534  1.00  0.00      N709 C  
ATOM   1760  CB  GLU A 735     149.161-117.132 485.428  1.00  0.00      N709 C  
ATOM   1761  CG  GLU A 735     148.647-116.979 483.971  1.00  0.00      N709 C  
ATOM   1762  CD  GLU A 735     147.111-116.868 483.853  1.00  0.00      N709 C  
ATOM   1763  OE1 GLU A 735     146.637-115.900 483.271  1.00  0.00      N709 O  
ATOM   1764  OE2 GLU A 735     146.399-117.887 484.162  1.00  0.00      N709 O  
ATOM   1765  C   GLU A 735     151.488-116.914 484.336  1.00  0.00      N709 C  
ATOM   1766  O   GLU A 735     151.907-115.749 484.461  1.00  0.00      N709 O  
ATOM   1767  N   CYS A 736     151.675-117.678 483.246  1.00  0.00      N709 N  
ATOM   1768  CA  CYS A 736     152.166-117.215 481.979  1.00  0.00      N709 C  
ATOM   1769  CB  CYS A 736     153.076-118.194 481.266  1.00  0.00      N709 C  
ATOM   1770  SG  CYS A 736     152.756-120.027 481.362  1.00  0.00      N709 S  
ATOM   1771  C   CYS A 736     151.033-116.785 481.038  1.00  0.00      N709 C  
ATOM   1772  O   CYS A 736     149.911-117.295 481.131  1.00  0.00      N709 O  
ATOM   1773  N   ALA A 737     151.245-115.736 480.199  1.00  0.00      N709 N  
ATOM   1774  CA  ALA A 737     150.088-115.150 479.647  1.00  0.00      N709 C  
ATOM   1775  CB  ALA A 737     150.091-113.622 479.566  1.00  0.00      N709 C  
ATOM   1776  C   ALA A 737     149.687-115.685 478.282  1.00  0.00      N709 C  
ATOM   1777  O   ALA A 737     150.368-115.333 477.311  1.00  0.00      N709 O  
ATOM   1778  N   CYS A 738     148.660-116.573 478.145  1.00  0.00      N709 N  
ATOM   1779  CA  CYS A 738     148.294-117.041 476.842  1.00  0.00      N709 C  
ATOM   1780  CB  CYS A 738     147.860-118.539 476.838  1.00  0.00      N709 C  
ATOM   1781  SG  CYS A 738     149.125-119.679 477.502  1.00  0.00      N709 S  
ATOM   1782  C   CYS A 738     147.147-116.209 476.259  1.00  0.00      N709 C  
ATOM   1783  O   CYS A 738     146.004-116.009 476.829  1.00  0.00      N709 O  
ATOM   1784  N   VAL A 739     147.414-115.595 475.071  1.00  0.00      N709 N  
ATOM   1785  CA  VAL A 739     146.613-114.645 474.313  1.00  0.00      N709 C  
ATOM   1786  CB  VAL A 739     147.015-113.154 474.415  1.00  0.00      N709 C  
ATOM   1787  CG1 VAL A 739     145.892-112.248 473.890  1.00  0.00      N709 C  
ATOM   1788  CG2 VAL A 739     147.398-112.870 475.893  1.00  0.00      N709 C  
ATOM   1789  C   VAL A 739     146.723-115.029 472.794  1.00  0.00      N709 C  
ATOM   1790  O   VAL A 739     147.821-115.192 472.222  1.00  0.00      N709 O  
ATOM   1791  N   ASN A 740     145.500-115.275 472.219  1.00  0.00      N709 N  
ATOM   1792  CA  ASN A 740     145.310-115.700 470.831  1.00  0.00      N709 C  
ATOM   1793  CB  ASN A 740     145.765-114.638 469.803  1.00  0.00      N709 C  
ATOM   1794  CG  ASN A 740     145.008-113.383 470.155  1.00  0.00      N709 C  
ATOM   1795  OD1 ASN A 740     145.629-112.317 470.326  1.00  0.00      N709 O  
ATOM   1796  ND2 ASN A 740     143.643-113.420 470.298  1.00  0.00      N709 N  
ATOM   1797  C   ASN A 740     145.913-117.066 470.439  1.00  0.00      N709 C  
ATOM   1798  O   ASN A 740     146.183-117.399 469.287  1.00  0.00      N709 O  
ATOM   1799  N   GLY A 741     146.166-117.910 471.429  1.00  0.00      N709 N  
ATOM   1800  CA  GLY A 741     146.841-119.193 471.320  1.00  0.00      N709 C  
ATOM   1801  C   GLY A 741     148.379-119.113 471.353  1.00  0.00      N709 C  
ATOM   1802  O   GLY A 741     149.065-120.134 471.490  1.00  0.00      N709 O  
ATOM   1803  N   SER A 742     148.955-117.894 471.518  1.00  0.00      N709 N  
ATOM   1804  CA  SER A 742     150.362-117.718 471.661  1.00  0.00      N709 C  
ATOM   1805  CB  SER A 742     150.785-116.428 470.852  1.00  0.00      N709 C  
ATOM   1806  OG  SER A 742     150.648-116.635 469.428  1.00  0.00      N709 O  
ATOM   1807  C   SER A 742     150.545-117.562 473.126  1.00  0.00      N709 C  
ATOM   1808  O   SER A 742     149.910-116.733 473.805  1.00  0.00      N709 O  
ATOM   1809  N   CYS A 743     151.353-118.336 473.851  1.00  0.00      N709 N  
ATOM   1810  CA  CYS A 743     151.635-118.066 475.259  1.00  0.00      N709 C  
ATOM   1811  CB  CYS A 743     151.749-119.332 476.134  1.00  0.00      N709 C  
ATOM   1812  SG  CYS A 743     150.130-120.373 475.980  1.00  0.00      N709 S  
ATOM   1813  C   CYS A 743     152.887-117.273 475.414  1.00  0.00      N709 C  
ATOM   1814  O   CYS A 743     153.856-117.456 474.659  1.00  0.00      N709 O  
ATOM   1815  N   PHE A 744     152.899-116.349 476.328  1.00  0.00      N709 N  
ATOM   1816  CA  PHE A 744     154.003-115.491 476.692  1.00  0.00      N709 C  
ATOM   1817  CB  PHE A 744     153.752-114.028 476.333  1.00  0.00      N709 C  
ATOM   1818  CG  PHE A 744     153.570-113.806 474.825  1.00  0.00      N709 C  
ATOM   1819  CD1 PHE A 744     154.676-113.530 474.000  1.00  0.00      N709 C  
ATOM   1820  CE1 PHE A 744     154.534-113.394 472.581  1.00  0.00      N709 C  
ATOM   1821  CZ  PHE A 744     153.269-113.411 472.045  1.00  0.00      N709 C  
ATOM   1822  CD2 PHE A 744     152.316-113.952 474.198  1.00  0.00      N709 C  
ATOM   1823  CE2 PHE A 744     152.128-113.789 472.843  1.00  0.00      N709 C  
ATOM   1824  C   PHE A 744     154.450-115.638 478.147  1.00  0.00      N709 C  
ATOM   1825  O   PHE A 744     153.626-115.719 479.107  1.00  0.00      N709 O  
ATOM   1826  N   THR A 745     155.778-115.788 478.394  1.00  0.00      N709 N  
ATOM   1827  CA  THR A 745     156.339-115.963 479.671  1.00  0.00      N709 C  
ATOM   1828  CB  THR A 745     156.426-117.429 480.145  1.00  0.00      N709 C  
ATOM   1829  OG1 THR A 745     156.716-117.715 481.506  1.00  0.00      N709 O  
ATOM   1830  CG2 THR A 745     157.285-118.437 479.381  1.00  0.00      N709 C  
ATOM   1831  C   THR A 745     157.745-115.298 479.814  1.00  0.00      N709 C  
ATOM   1832  O   THR A 745     158.538-115.282 478.862  1.00  0.00      N709 O  
ATOM   1833  N   VAL A 746     158.089-114.789 481.006  1.00  0.00      N709 N  
ATOM   1834  CA  VAL A 746     159.352-114.190 481.344  1.00  0.00      N709 C  
ATOM   1835  CB  VAL A 746     159.167-112.863 482.048  1.00  0.00      N709 C  
ATOM   1836  CG1 VAL A 746     160.428-111.997 482.048  1.00  0.00      N709 C  
ATOM   1837  CG2 VAL A 746     158.037-112.134 481.367  1.00  0.00      N709 C  
ATOM   1838  C   VAL A 746     160.154-115.122 482.220  1.00  0.00      N709 C  
ATOM   1839  O   VAL A 746     159.667-115.746 483.141  1.00  0.00      N709 O  
ATOM   1840  N   MET A 747     161.452-115.369 481.970  1.00  0.00      N709 N  
ATOM   1841  CA  MET A 747     162.368-116.130 482.882  1.00  0.00      N709 C  
ATOM   1842  CB  MET A 747     162.786-117.484 482.306  1.00  0.00      N709 C  
ATOM   1843  CG  MET A 747     161.650-118.335 481.823  1.00  0.00      N709 C  
ATOM   1844  SD  MET A 747     161.879-120.108 481.579  1.00  0.00      N709 S  
ATOM   1845  CE  MET A 747     160.054-120.230 481.134  1.00  0.00      N709 C  
ATOM   1846  C   MET A 747     163.586-115.314 483.061  1.00  0.00      N709 C  
ATOM   1847  O   MET A 747     163.942-114.388 482.335  1.00  0.00      N709 O  
ATOM   1848  N   THR A 748     164.336-115.616 484.173  1.00  0.00      N709 N  
ATOM   1849  CA  THR A 748     165.609-114.883 484.569  1.00  0.00      N709 C  
ATOM   1850  CB  THR A 748     165.328-114.256 485.889  1.00  0.00      N709 C  
ATOM   1851  OG1 THR A 748     164.225-113.424 485.784  1.00  0.00      N709 O  
ATOM   1852  CG2 THR A 748     166.483-113.406 486.206  1.00  0.00      N709 C  
ATOM   1853  C   THR A 748     166.680-115.990 484.766  1.00  0.00      N709 C  
ATOM   1854  O   THR A 748     166.283-117.028 485.353  1.00  0.00      N709 O  
ATOM   1855  N   ASP A 749     167.943-115.747 484.355  1.00  0.00      N709 N  
ATOM   1856  CA  ASP A 749     169.146-116.554 484.632  1.00  0.00      N709 C  
ATOM   1857  CB  ASP A 749     169.598-117.476 483.405  1.00  0.00      N709 C  
ATOM   1858  CG  ASP A 749     170.698-118.522 483.791  1.00  0.00      N709 C  
ATOM   1859  OD1 ASP A 749     171.032-118.682 484.968  1.00  0.00      N709 O  
ATOM   1860  OD2 ASP A 749     171.214-119.121 482.836  1.00  0.00      N709 O  
ATOM   1861  C   ASP A 749     170.171-115.428 484.939  1.00  0.00      N709 C  
ATOM   1862  O   ASP A 749     169.997-114.199 484.724  1.00  0.00      N709 O  
ATOM   1863  N   GLY A 750     171.332-115.863 485.498  1.00  0.00      N709 N  
ATOM   1864  CA  GLY A 750     172.436-114.992 485.833  1.00  0.00      N709 C  
ATOM   1865  C   GLY A 750     172.290-114.653 487.275  1.00  0.00      N709 C  
ATOM   1866  O   GLY A 750     171.313-115.106 487.906  1.00  0.00      N709 O  
ATOM   1867  N   PRO A 751     173.288-113.972 488.040  1.00  0.00      N709 N  
ATOM   1868  CD  PRO A 751     174.408-113.315 487.439  1.00  0.00      N709 C  
ATOM   1869  CA  PRO A 751     173.299-113.694 489.491  1.00  0.00      N709 C  
ATOM   1870  CB  PRO A 751     174.258-112.574 489.651  1.00  0.00      N709 C  
ATOM   1871  CG  PRO A 751     175.273-113.001 488.624  1.00  0.00      N709 C  
ATOM   1872  C   PRO A 751     171.957-113.362 490.149  1.00  0.00      N709 C  
ATOM   1873  O   PRO A 751     171.054-112.867 489.529  1.00  0.00      N709 O  
ATOM   1874  N   SER A 752     171.789-113.764 491.517  1.00  0.00      N709 N  
ATOM   1875  CA  SER A 752     170.508-113.533 492.227  1.00  0.00      N709 C  
ATOM   1876  CB  SER A 752     170.186-114.660 493.180  1.00  0.00      N709 C  
ATOM   1877  OG  SER A 752     169.857-115.839 492.499  1.00  0.00      N709 O  
ATOM   1878  C   SER A 752     170.805-112.385 493.124  1.00  0.00      N709 C  
ATOM   1879  O   SER A 752     170.061-112.233 494.089  1.00  0.00      N709 O  
ATOM   1880  N   ASN A 753     171.866-111.633 492.882  1.00  0.00      N709 N  
ATOM   1881  CA  ASN A 753     172.175-110.318 493.501  1.00  0.00      N709 C  
ATOM   1882  CB  ASN A 753     173.096-110.501 494.729  1.00  0.00      N709 C  
ATOM   1883  CG  ASN A 753     174.534-110.825 494.454  1.00  0.00      N709 C  
ATOM   1884  OD1 ASN A 753     174.939-111.505 493.495  1.00  0.00      N709 O  
ATOM   1885  ND2 ASN A 753     175.465-110.177 495.149  1.00  0.00      N709 N  
ATOM   1886  C   ASN A 753     172.729-109.401 492.391  1.00  0.00      N709 C  
ATOM   1887  O   ASN A 753     173.243-109.965 491.371  1.00  0.00      N709 O  
ATOM   1888  N   GLY A 754     172.571-108.045 492.486  1.00  0.00      N709 N  
ATOM   1889  CA  GLY A 754     172.876-107.235 491.300  1.00  0.00      N709 C  
ATOM   1890  C   GLY A 754     172.002-107.455 490.082  1.00  0.00      N709 C  
ATOM   1891  O   GLY A 754     170.877-107.899 490.148  1.00  0.00      N709 O  
ATOM   1892  N   GLN A 755     172.442-106.989 488.831  1.00  0.00      N709 N  
ATOM   1893  CA  GLN A 755     171.731-107.241 487.498  1.00  0.00      N709 C  
ATOM   1894  CB  GLN A 755     171.994-106.228 486.322  1.00  0.00      N709 C  
ATOM   1895  CG  GLN A 755     171.890-104.719 486.794  1.00  0.00      N709 C  
ATOM   1896  CD  GLN A 755     170.615-104.336 487.519  1.00  0.00      N709 C  
ATOM   1897  OE1 GLN A 755     170.557-103.659 488.528  1.00  0.00      N709 O  
ATOM   1898  NE2 GLN A 755     169.488-104.815 486.945  1.00  0.00      N709 N  
ATOM   1899  C   GLN A 755     172.040-108.650 487.041  1.00  0.00      N709 C  
ATOM   1900  O   GLN A 755     173.194-109.109 487.146  1.00  0.00      N709 O  
ATOM   1901  N   ALA A 756     170.982-109.367 486.483  1.00  0.00      N709 N  
ATOM   1902  CA  ALA A 756     171.016-110.749 485.931  1.00  0.00      N709 C  
ATOM   1903  CB  ALA A 756     169.900-111.532 486.566  1.00  0.00      N709 C  
ATOM   1904  C   ALA A 756     170.857-110.615 484.446  1.00  0.00      N709 C  
ATOM   1905  O   ALA A 756     171.200-109.657 483.748  1.00  0.00      N709 O  
ATOM   1906  N   SER A 757     170.141-111.568 483.775  1.00  0.00      N709 N  
ATOM   1907  CA  SER A 757     169.705-111.433 482.417  1.00  0.00      N709 C  
ATOM   1908  CB  SER A 757     170.832-112.031 481.491  1.00  0.00      N709 C  
ATOM   1909  OG  SER A 757     170.437-112.265 480.151  1.00  0.00      N709 O  
ATOM   1910  C   SER A 757     168.402-112.073 482.212  1.00  0.00      N709 C  
ATOM   1911  O   SER A 757     168.063-113.045 482.925  1.00  0.00      N709 O  
ATOM   1912  N   TYR A 758     167.515-111.603 481.313  1.00  0.00      N709 N  
ATOM   1913  CA  TYR A 758     166.100-111.916 481.405  1.00  0.00      N709 C  
ATOM   1914  CB  TYR A 758     165.302-110.697 482.080  1.00  0.00      N709 C  
ATOM   1915  CG  TYR A 758     165.958-110.190 483.295  1.00  0.00      N709 C  
ATOM   1916  CD1 TYR A 758     165.592-110.435 484.530  1.00  0.00      N709 C  
ATOM   1917  CE1 TYR A 758     166.307-110.006 485.655  1.00  0.00      N709 C  
ATOM   1918  CZ  TYR A 758     167.344-109.178 485.511  1.00  0.00      N709 C  
ATOM   1919  OH  TYR A 758     167.974-108.568 486.592  1.00  0.00      N709 O  
ATOM   1920  CD2 TYR A 758     167.134-109.325 483.077  1.00  0.00      N709 C  
ATOM   1921  CE2 TYR A 758     167.743-108.743 484.221  1.00  0.00      N709 C  
ATOM   1922  C   TYR A 758     165.674-112.175 479.988  1.00  0.00      N709 C  
ATOM   1923  O   TYR A 758     166.078-111.464 479.091  1.00  0.00      N709 O  
ATOM   1924  N   LYS A 759     164.864-113.162 479.805  1.00  0.00      N709 N  
ATOM   1925  CA  LYS A 759     164.400-113.604 478.498  1.00  0.00      N709 C  
ATOM   1926  CB  LYS A 759     165.105-114.888 478.176  1.00  0.00      N709 C  
ATOM   1927  CG  LYS A 759     166.565-114.712 477.689  1.00  0.00      N709 C  
ATOM   1928  CD  LYS A 759     167.417-115.892 477.125  1.00  0.00      N709 C  
ATOM   1929  CE  LYS A 759     167.035-116.206 475.727  1.00  0.00      N709 C  
ATOM   1930  NZ  LYS A 759     167.986-117.189 475.143  1.00  0.00      N709 N  
ATOM   1931  C   LYS A 759     162.882-113.766 478.545  1.00  0.00      N709 C  
ATOM   1932  O   LYS A 759     162.230-114.096 479.529  1.00  0.00      N709 O  
ATOM   1933  N   ILE A 760     162.290-113.327 477.431  1.00  0.00      N709 N  
ATOM   1934  CA  ILE A 760     160.884-113.450 477.196  1.00  0.00      N709 C  
ATOM   1935  CB  ILE A 760     160.092-112.128 476.879  1.00  0.00      N709 C  
ATOM   1936  CG2 ILE A 760     158.621-112.486 476.779  1.00  0.00      N709 C  
ATOM   1937  CG1 ILE A 760     160.318-111.038 477.973  1.00  0.00      N709 C  
ATOM   1938  CD1 ILE A 760     161.447-110.159 477.598  1.00  0.00      N709 C  
ATOM   1939  C   ILE A 760     160.688-114.427 476.118  1.00  0.00      N709 C  
ATOM   1940  O   ILE A 760     161.231-114.292 475.054  1.00  0.00      N709 O  
ATOM   1941  N   PHE A 761     159.891-115.524 476.390  1.00  0.00      N709 N  
ATOM   1942  CA  PHE A 761     159.684-116.535 475.406  1.00  0.00      N709 C  
ATOM   1943  CB  PHE A 761     160.079-117.977 476.000  1.00  0.00      N709 C  
ATOM   1944  CG  PHE A 761     161.530-118.062 476.508  1.00  0.00      N709 C  
ATOM   1945  CD1 PHE A 761     161.839-117.575 477.826  1.00  0.00      N709 C  
ATOM   1946  CE1 PHE A 761     163.124-117.627 478.304  1.00  0.00      N709 C  
ATOM   1947  CZ  PHE A 761     164.130-118.062 477.445  1.00  0.00      N709 C  
ATOM   1948  CD2 PHE A 761     162.542-118.577 475.712  1.00  0.00      N709 C  
ATOM   1949  CE2 PHE A 761     163.864-118.524 476.186  1.00  0.00      N709 C  
ATOM   1950  C   PHE A 761     158.234-116.627 474.839  1.00  0.00      N709 C  
ATOM   1951  O   PHE A 761     157.320-116.547 475.656  1.00  0.00      N709 O  
ATOM   1952  N   ARG A 762     158.045-116.785 473.599  1.00  0.00      N709 N  
ATOM   1953  CA  ARG A 762     156.772-117.115 472.995  1.00  0.00      N709 C  
ATOM   1954  CB  ARG A 762     156.528-116.200 471.757  1.00  0.00      N709 C  
ATOM   1955  CG  ARG A 762     155.346-116.597 470.770  1.00  0.00      N709 C  
ATOM   1956  CD  ARG A 762     155.342-115.679 469.494  1.00  0.00      N709 C  
ATOM   1957  NE  ARG A 762     154.265-116.221 468.630  1.00  0.00      N709 N  
ATOM   1958  CZ  ARG A 762     153.731-115.511 467.561  1.00  0.00      N709 C  
ATOM   1959  NH1 ARG A 762     154.010-114.258 467.312  1.00  0.00      N709 N  
ATOM   1960  NH2 ARG A 762     152.890-116.193 466.872  1.00  0.00      N709 N  
ATOM   1961  C   ARG A 762     156.599-118.533 472.715  1.00  0.00      N709 C  
ATOM   1962  O   ARG A 762     157.369-119.210 472.088  1.00  0.00      N709 O  
ATOM   1963  N   ILE A 763     155.553-119.101 473.364  1.00  0.00      N709 N  
ATOM   1964  CA  ILE A 763     155.323-120.538 473.470  1.00  0.00      N709 C  
ATOM   1965  CB  ILE A 763     155.565-121.145 474.839  1.00  0.00      N709 C  
ATOM   1966  CG2 ILE A 763     155.973-122.693 474.691  1.00  0.00      N709 C  
ATOM   1967  CG1 ILE A 763     156.735-120.409 475.519  1.00  0.00      N709 C  
ATOM   1968  CD1 ILE A 763     157.196-120.872 476.815  1.00  0.00      N709 C  
ATOM   1969  C   ILE A 763     153.972-120.927 472.849  1.00  0.00      N709 C  
ATOM   1970  O   ILE A 763     152.900-120.424 473.170  1.00  0.00      N709 O  
ATOM   1971  N   GLU A 764     153.934-121.933 471.940  1.00  0.00      N709 N  
ATOM   1972  CA  GLU A 764     152.813-122.454 471.177  1.00  0.00      N709 C  
ATOM   1973  CB  GLU A 764     152.717-121.822 469.696  1.00  0.00      N709 C  
ATOM   1974  CG  GLU A 764     152.525-120.352 469.781  1.00  0.00      N709 C  
ATOM   1975  CD  GLU A 764     152.516-119.600 468.507  1.00  0.00      N709 C  
ATOM   1976  OE1 GLU A 764     152.438-120.282 467.431  1.00  0.00      N709 O  
ATOM   1977  OE2 GLU A 764     152.557-118.358 468.606  1.00  0.00      N709 O  
ATOM   1978  C   GLU A 764     153.091-123.943 471.140  1.00  0.00      N709 C  
ATOM   1979  O   GLU A 764     154.167-124.323 470.729  1.00  0.00      N709 O  
ATOM   1980  N   LYS A 765     152.079-124.764 471.520  1.00  0.00      N709 N  
ATOM   1981  CA  LYS A 765     152.025-126.181 471.553  1.00  0.00      N709 C  
ATOM   1982  CB  LYS A 765     152.038-126.753 470.077  1.00  0.00      N709 C  
ATOM   1983  CG  LYS A 765     150.805-126.320 469.304  1.00  0.00      N709 C  
ATOM   1984  CD  LYS A 765     149.437-126.365 470.085  1.00  0.00      N709 C  
ATOM   1985  CE  LYS A 765     148.221-126.503 469.167  1.00  0.00      N709 C  
ATOM   1986  NZ  LYS A 765     147.089-126.589 469.961  1.00  0.00      N709 N  
ATOM   1987  C   LYS A 765     153.274-126.784 472.282  1.00  0.00      N709 C  
ATOM   1988  O   LYS A 765     153.813-127.896 472.008  1.00  0.00      N709 O  
ATOM   1989  N   GLY A 766     153.749-126.038 473.309  1.00  0.00      N709 N  
ATOM   1990  CA  GLY A 766     154.836-126.478 474.217  1.00  0.00      N709 C  
ATOM   1991  C   GLY A 766     156.192-126.214 473.721  1.00  0.00      N709 C  
ATOM   1992  O   GLY A 766     157.161-126.611 474.385  1.00  0.00      N709 O  
ATOM   1993  N   LYS A 767     156.199-125.657 472.577  1.00  0.00      N709 N  
ATOM   1994  CA  LYS A 767     157.396-125.374 471.790  1.00  0.00      N709 C  
ATOM   1995  CB  LYS A 767     157.484-125.998 470.371  1.00  0.00      N709 C  
ATOM   1996  CG  LYS A 767     157.520-127.552 470.424  1.00  0.00      N709 C  
ATOM   1997  CD  LYS A 767     158.899-128.064 470.787  1.00  0.00      N709 C  
ATOM   1998  CE  LYS A 767     159.885-127.985 469.626  1.00  0.00      N709 C  
ATOM   1999  NZ  LYS A 767     161.149-128.448 470.125  1.00  0.00      N709 N  
ATOM   2000  C   LYS A 767     157.617-123.887 471.634  1.00  0.00      N709 C  
ATOM   2001  O   LYS A 767     156.693-123.083 471.510  1.00  0.00      N709 O  
ATOM   2002  N   ILE A 768     158.910-123.536 471.625  1.00  0.00      N709 N  
ATOM   2003  CA  ILE A 768     159.383-122.151 471.637  1.00  0.00      N709 C  
ATOM   2004  CB  ILE A 768     160.823-122.097 472.235  1.00  0.00      N709 C  
ATOM   2005  CG2 ILE A 768     161.300-120.653 472.450  1.00  0.00      N709 C  
ATOM   2006  CG1 ILE A 768     160.946-122.888 473.624  1.00  0.00      N709 C  
ATOM   2007  CD1 ILE A 768     159.928-122.438 474.614  1.00  0.00      N709 C  
ATOM   2008  C   ILE A 768     159.401-121.512 470.251  1.00  0.00      N709 C  
ATOM   2009  O   ILE A 768     159.913-122.102 469.296  1.00  0.00      N709 O  
ATOM   2010  N   VAL A 769     158.957-120.240 470.159  1.00  0.00      N709 N  
ATOM   2011  CA  VAL A 769     158.673-119.517 468.899  1.00  0.00      N709 C  
ATOM   2012  CB  VAL A 769     157.263-118.968 468.990  1.00  0.00      N709 C  
ATOM   2013  CG1 VAL A 769     156.871-118.194 467.634  1.00  0.00      N709 C  
ATOM   2014  CG2 VAL A 769     156.301-120.126 469.199  1.00  0.00      N709 C  
ATOM   2015  C   VAL A 769     159.729-118.427 468.572  1.00  0.00      N709 C  
ATOM   2016  O   VAL A 769     160.079-118.200 467.415  1.00  0.00      N709 O  
ATOM   2017  N   LYS A 770     160.107-117.647 469.653  1.00  0.00      N709 N  
ATOM   2018  CA  LYS A 770     161.105-116.573 469.540  1.00  0.00      N709 C  
ATOM   2019  CB  LYS A 770     160.537-115.307 468.932  1.00  0.00      N709 C  
ATOM   2020  CG  LYS A 770     161.542-114.139 468.721  1.00  0.00      N709 C  
ATOM   2021  CD  LYS A 770     160.885-112.959 467.913  1.00  0.00      N709 C  
ATOM   2022  CE  LYS A 770     161.596-111.614 468.088  1.00  0.00      N709 C  
ATOM   2023  NZ  LYS A 770     160.907-110.618 467.279  1.00  0.00      N709 N  
ATOM   2024  C   LYS A 770     161.398-116.344 470.957  1.00  0.00      N709 C  
ATOM   2025  O   LYS A 770     160.499-116.623 471.802  1.00  0.00      N709 O  
ATOM   2026  N   SER A 771     162.626-115.837 471.297  1.00  0.00      N709 N  
ATOM   2027  CA  SER A 771     162.909-115.332 472.632  1.00  0.00      N709 C  
ATOM   2028  CB  SER A 771     163.852-116.234 473.484  1.00  0.00      N709 C  
ATOM   2029  OG  SER A 771     165.139-116.356 472.834  1.00  0.00      N709 O  
ATOM   2030  C   SER A 771     163.420-113.872 472.497  1.00  0.00      N709 C  
ATOM   2031  O   SER A 771     163.888-113.536 471.379  1.00  0.00      N709 O  
ATOM   2032  N   VAL A 772     163.333-112.979 473.438  1.00  0.00      N709 N  
ATOM   2033  CA  VAL A 772     164.120-111.742 473.384  1.00  0.00      N709 C  
ATOM   2034  CB  VAL A 772     163.481-110.440 473.077  1.00  0.00      N709 C  
ATOM   2035  CG1 VAL A 772     163.029-110.427 471.623  1.00  0.00      N709 C  
ATOM   2036  CG2 VAL A 772     162.208-110.253 473.995  1.00  0.00      N709 C  
ATOM   2037  C   VAL A 772     164.965-111.750 474.626  1.00  0.00      N709 C  
ATOM   2038  O   VAL A 772     164.441-111.934 475.772  1.00  0.00      N709 O  
ATOM   2039  N   GLU A 773     166.268-111.594 474.511  1.00  0.00      N709 N  
ATOM   2040  CA  GLU A 773     167.235-111.462 475.656  1.00  0.00      N709 C  
ATOM   2041  CB  GLU A 773     168.667-112.118 475.400  1.00  0.00      N709 C  
ATOM   2042  CG  GLU A 773     169.639-112.067 476.639  1.00  0.00      N709 C  
ATOM   2043  CD  GLU A 773     170.881-112.834 476.279  1.00  0.00      N709 C  
ATOM   2044  OE1 GLU A 773     171.997-112.314 476.665  1.00  0.00      N709 O  
ATOM   2045  OE2 GLU A 773     170.869-113.904 475.595  1.00  0.00      N709 O  
ATOM   2046  C   GLU A 773     167.518-109.958 475.933  1.00  0.00      N709 C  
ATOM   2047  O   GLU A 773     167.949-109.240 475.086  1.00  0.00      N709 O  
ATOM   2048  N   MET A 774     167.140-109.469 477.134  1.00  0.00      N709 N  
ATOM   2049  CA  MET A 774     167.186-108.100 477.575  1.00  0.00      N709 C  
ATOM   2050  CB  MET A 774     165.886-107.664 478.200  1.00  0.00      N709 C  
ATOM   2051  CG  MET A 774     164.766-107.601 477.138  1.00  0.00      N709 C  
ATOM   2052  SD  MET A 774     163.139-107.116 477.816  1.00  0.00      N709 S  
ATOM   2053  CE  MET A 774     163.493-105.498 478.478  1.00  0.00      N709 C  
ATOM   2054  C   MET A 774     168.340-107.876 478.613  1.00  0.00      N709 C  
ATOM   2055  O   MET A 774     168.346-108.361 479.735  1.00  0.00      N709 O  
ATOM   2056  N   ASN A 775     169.322-107.119 478.251  1.00  0.00      N709 N  
ATOM   2057  CA  ASN A 775     170.510-106.911 479.097  1.00  0.00      N709 C  
ATOM   2058  CB  ASN A 775     171.736-107.420 478.398  1.00  0.00      N709 C  
ATOM   2059  CG  ASN A 775     171.801-108.953 478.410  1.00  0.00      N709 C  
ATOM   2060  OD1 ASN A 775     171.515-109.749 479.276  1.00  0.00      N709 O  
ATOM   2061  ND2 ASN A 775     172.183-109.496 477.240  1.00  0.00      N709 N  
ATOM   2062  C   ASN A 775     170.676-105.487 479.506  1.00  0.00      N709 C  
ATOM   2063  O   ASN A 775     171.780-105.044 479.863  1.00  0.00      N709 O  
ATOM   2064  N   ALA A 776     169.585-104.742 479.392  1.00  0.00      N709 N  
ATOM   2065  CA  ALA A 776     169.367-103.333 479.644  1.00  0.00      N709 C  
ATOM   2066  CB  ALA A 776     167.978-102.911 479.206  1.00  0.00      N709 C  
ATOM   2067  C   ALA A 776     169.599-102.754 481.048  1.00  0.00      N709 C  
ATOM   2068  O   ALA A 776     169.206-103.337 482.031  1.00  0.00      N709 O  
ATOM   2069  N   PRO A 777     170.328-101.599 481.221  1.00  0.00      N709 N  
ATOM   2070  CD  PRO A 777     170.991-100.910 480.083  1.00  0.00      N709 C  
ATOM   2071  CA  PRO A 777     170.656-101.015 482.485  1.00  0.00      N709 C  
ATOM   2072  CB  PRO A 777     171.162 -99.646 481.983  1.00  0.00      N709 C  
ATOM   2073  CG  PRO A 777     171.992 -99.929 480.690  1.00  0.00      N709 C  
ATOM   2074  C   PRO A 777     169.614-100.814 483.526  1.00  0.00      N709 C  
ATOM   2075  O   PRO A 777     168.569-100.221 483.223  1.00  0.00      N709 O  
ATOM   2076  N   ASN A 778     169.936-101.123 484.754  1.00  0.00      N709 N  
ATOM   2077  CA  ASN A 778     169.180-100.804 485.958  1.00  0.00      N709 C  
ATOM   2078  CB  ASN A 778     168.771 -99.297 486.110  1.00  0.00      N709 C  
ATOM   2079  CG  ASN A 778     170.017 -98.385 486.232  1.00  0.00      N709 C  
ATOM   2080  OD1 ASN A 778     170.544 -97.908 485.210  1.00  0.00      N709 O  
ATOM   2081  ND2 ASN A 778     170.415 -98.118 487.472  1.00  0.00      N709 N  
ATOM   2082  C   ASN A 778     167.959-101.645 486.200  1.00  0.00      N709 C  
ATOM   2083  O   ASN A 778     167.570-101.851 487.322  1.00  0.00      N709 O  
ATOM   2084  N   TYR A 779     167.430-102.226 485.124  1.00  0.00      N709 N  
ATOM   2085  CA  TYR A 779     166.264-103.059 485.016  1.00  0.00      N709 C  
ATOM   2086  CB  TYR A 779     165.731-103.074 483.577  1.00  0.00      N709 C  
ATOM   2087  CG  TYR A 779     165.104-101.754 483.099  1.00  0.00      N709 C  
ATOM   2088  CD1 TYR A 779     165.670-100.978 482.005  1.00  0.00      N709 C  
ATOM   2089  CE1 TYR A 779     165.039 -99.771 481.681  1.00  0.00      N709 C  
ATOM   2090  CZ  TYR A 779     163.900 -99.320 482.341  1.00  0.00      N709 C  
ATOM   2091  OH  TYR A 779     163.251 -98.071 482.142  1.00  0.00      N709 O  
ATOM   2092  CD2 TYR A 779     163.878-101.333 483.729  1.00  0.00      N709 C  
ATOM   2093  CE2 TYR A 779     163.405-100.021 483.448  1.00  0.00      N709 C  
ATOM   2094  C   TYR A 779     166.408-104.463 485.391  1.00  0.00      N709 C  
ATOM   2095  O   TYR A 779     167.181-105.228 484.822  1.00  0.00      N709 O  
ATOM   2096  N   HIS A 780     165.481-104.971 486.228  1.00  0.00      N709 N  
ATOM   2097  CA  HIS A 780     165.337-106.335 486.611  1.00  0.00      N709 C  
ATOM   2098  CB  HIS A 780     165.613-106.568 488.124  1.00  0.00      N709 C  
ATOM   2099  ND1 HIS A 780     166.667-104.666 489.113  1.00  0.00      N709 N  
ATOM   2100  CG  HIS A 780     166.830-105.949 488.756  1.00  0.00      N709 C  
ATOM   2101  CE1 HIS A 780     167.614-104.341 489.944  1.00  0.00      N709 C  
ATOM   2102  NE2 HIS A 780     168.457-105.418 490.074  1.00  0.00      N709 N  
ATOM   2103  CD2 HIS A 780     167.928-106.476 489.362  1.00  0.00      N709 C  
ATOM   2104  C   HIS A 780     163.862-106.804 486.253  1.00  0.00      N709 C  
ATOM   2105  O   HIS A 780     162.862-106.042 486.397  1.00  0.00      N709 O  
ATOM   2106  N   TYR A 781     163.761-108.075 485.784  1.00  0.00      N709 N  
ATOM   2107  CA  TYR A 781     162.457-108.602 485.435  1.00  0.00      N709 C  
ATOM   2108  CB  TYR A 781     162.227-108.742 483.884  1.00  0.00      N709 C  
ATOM   2109  CG  TYR A 781     162.324-107.418 483.195  1.00  0.00      N709 C  
ATOM   2110  CD1 TYR A 781     161.339-106.501 483.458  1.00  0.00      N709 C  
ATOM   2111  CE1 TYR A 781     161.471-105.195 483.082  1.00  0.00      N709 C  
ATOM   2112  CZ  TYR A 781     162.550-104.866 482.233  1.00  0.00      N709 C  
ATOM   2113  OH  TYR A 781     162.664-103.574 481.650  1.00  0.00      N709 O  
ATOM   2114  CD2 TYR A 781     163.496-107.088 482.491  1.00  0.00      N709 C  
ATOM   2115  CE2 TYR A 781     163.616-105.785 482.015  1.00  0.00      N709 C  
ATOM   2116  C   TYR A 781     162.148-109.955 486.050  1.00  0.00      N709 C  
ATOM   2117  O   TYR A 781     161.683-110.899 485.345  1.00  0.00      N709 O  
ATOM   2118  N   GLU A 782     162.410-110.092 487.370  1.00  0.00      N709 N  
ATOM   2119  CA  GLU A 782     162.123-111.209 488.186  1.00  0.00      N709 C  
ATOM   2120  CB  GLU A 782     162.987-111.226 489.449  1.00  0.00      N709 C  
ATOM   2121  CG  GLU A 782     164.463-111.304 488.948  1.00  0.00      N709 C  
ATOM   2122  CD  GLU A 782     165.261-112.478 489.551  1.00  0.00      N709 C  
ATOM   2123  OE1 GLU A 782     166.549-112.293 489.626  1.00  0.00      N709 O  
ATOM   2124  OE2 GLU A 782     164.744-113.516 489.987  1.00  0.00      N709 O  
ATOM   2125  C   GLU A 782     160.678-111.336 488.498  1.00  0.00      N709 C  
ATOM   2126  O   GLU A 782     159.995-110.261 488.592  1.00  0.00      N709 O  
ATOM   2127  N   GLU A 783     160.066-112.552 488.772  1.00  0.00      N709 N  
ATOM   2128  CA  GLU A 783     158.754-112.784 489.271  1.00  0.00      N709 C  
ATOM   2129  CB  GLU A 783     158.797-112.812 490.819  1.00  0.00      N709 C  
ATOM   2130  CG  GLU A 783     159.673-113.907 491.512  1.00  0.00      N709 C  
ATOM   2131  CD  GLU A 783     159.909-113.570 492.990  1.00  0.00      N709 C  
ATOM   2132  OE1 GLU A 783     161.065-113.140 493.297  1.00  0.00      N709 O  
ATOM   2133  OE2 GLU A 783     158.974-113.644 493.857  1.00  0.00      N709 O  
ATOM   2134  C   GLU A 783     157.615-111.978 488.657  1.00  0.00      N709 C  
ATOM   2135  O   GLU A 783     156.664-111.656 489.344  1.00  0.00      N709 O  
ATOM   2136  N   CYS A 784     157.649-111.707 487.314  1.00  0.00      N709 N  
ATOM   2137  CA  CYS A 784     156.553-111.057 486.688  1.00  0.00      N709 C  
ATOM   2138  CB  CYS A 784     156.945-110.860 485.172  1.00  0.00      N709 C  
ATOM   2139  SG  CYS A 784     158.557-110.138 484.625  1.00  0.00      N709 S  
ATOM   2140  C   CYS A 784     155.127-111.694 486.739  1.00  0.00      N709 C  
ATOM   2141  O   CYS A 784     154.984-112.900 486.795  1.00  0.00      N709 O  
ATOM   2142  N   SER A 785     154.056-110.923 486.726  1.00  0.00      N709 N  
ATOM   2143  CA  SER A 785     152.689-111.469 486.501  1.00  0.00      N709 C  
ATOM   2144  CB  SER A 785     151.552-111.472 487.556  1.00  0.00      N709 C  
ATOM   2145  OG  SER A 785     151.850-112.275 488.637  1.00  0.00      N709 O  
ATOM   2146  C   SER A 785     152.171-110.664 485.362  1.00  0.00      N709 C  
ATOM   2147  O   SER A 785     152.317-109.503 485.285  1.00  0.00      N709 O  
ATOM   2148  N   CYS A 786     151.644-111.207 484.315  1.00  0.00      N709 N  
ATOM   2149  CA  CYS A 786     151.503-110.620 483.024  1.00  0.00      N709 C  
ATOM   2150  CB  CYS A 786     152.356-111.318 481.974  1.00  0.00      N709 C  
ATOM   2151  SG  CYS A 786     154.069-111.571 482.469  1.00  0.00      N709 S  
ATOM   2152  C   CYS A 786     150.079-110.791 482.561  1.00  0.00      N709 C  
ATOM   2153  O   CYS A 786     149.333-111.634 483.002  1.00  0.00      N709 O  
ATOM   2154  N   TYR A 787     149.565-109.827 481.801  1.00  0.00      N709 N  
ATOM   2155  CA  TYR A 787     148.184-109.700 481.405  1.00  0.00      N709 C  
ATOM   2156  CB  TYR A 787     147.379-108.977 482.521  1.00  0.00      N709 C  
ATOM   2157  CG  TYR A 787     148.036-107.681 482.934  1.00  0.00      N709 C  
ATOM   2158  CD1 TYR A 787     148.907-107.655 484.076  1.00  0.00      N709 C  
ATOM   2159  CE1 TYR A 787     149.522-106.457 484.444  1.00  0.00      N709 C  
ATOM   2160  CZ  TYR A 787     149.105-105.250 483.935  1.00  0.00      N709 C  
ATOM   2161  OH  TYR A 787     149.803-104.121 484.343  1.00  0.00      N709 O  
ATOM   2162  CD2 TYR A 787     147.689-106.451 482.312  1.00  0.00      N709 C  
ATOM   2163  CE2 TYR A 787     148.077-105.235 482.928  1.00  0.00      N709 C  
ATOM   2164  C   TYR A 787     148.229-109.001 480.017  1.00  0.00      N709 C  
ATOM   2165  O   TYR A 787     149.142-108.201 479.752  1.00  0.00      N709 O  
ATOM   2166  N   PRO A 788     147.237-109.132 479.148  1.00  0.00      N709 N  
ATOM   2167  CD  PRO A 788     146.242-110.212 479.134  1.00  0.00      N709 C  
ATOM   2168  CA  PRO A 788     147.280-108.322 477.948  1.00  0.00      N709 C  
ATOM   2169  CB  PRO A 788     146.420-109.105 476.932  1.00  0.00      N709 C  
ATOM   2170  CG  PRO A 788     145.722-110.230 477.733  1.00  0.00      N709 C  
ATOM   2171  C   PRO A 788     146.687-106.926 478.202  1.00  0.00      N709 C  
ATOM   2172  O   PRO A 788     145.955-106.853 479.174  1.00  0.00      N709 O  
ATOM   2173  N   ASP A 789     146.951-105.921 477.321  1.00  0.00      N709 N  
ATOM   2174  CA  ASP A 789     146.382-104.597 477.403  1.00  0.00      N709 C  
ATOM   2175  CB  ASP A 789     146.644-103.879 478.880  1.00  0.00      N709 C  
ATOM   2176  CG  ASP A 789     145.926-102.491 478.833  1.00  0.00      N709 C  
ATOM   2177  OD1 ASP A 789     144.821-102.376 478.255  1.00  0.00      N709 O  
ATOM   2178  OD2 ASP A 789     146.445-101.520 479.418  1.00  0.00      N709 O  
ATOM   2179  C   ASP A 789     146.910-103.712 476.251  1.00  0.00      N709 C  
ATOM   2180  O   ASP A 789     148.130-103.599 476.092  1.00  0.00      N709 O  
ATOM   2181  N   SER A 790     146.057-103.117 475.336  1.00  0.00      N709 N  
ATOM   2182  CA  SER A 790     146.414-102.199 474.222  1.00  0.00      N709 C  
ATOM   2183  CB  SER A 790     147.019-100.814 474.739  1.00  0.00      N709 C  
ATOM   2184  OG  SER A 790     145.954 -99.909 474.717  1.00  0.00      N709 O  
ATOM   2185  C   SER A 790     147.216-102.930 473.051  1.00  0.00      N709 C  
ATOM   2186  O   SER A 790     148.078-102.327 472.453  1.00  0.00      N709 O  
ATOM   2187  N   SER A 791     146.782-104.149 472.857  1.00  0.00      N709 N  
ATOM   2188  CA  SER A 791     147.295-104.968 471.821  1.00  0.00      N709 C  
ATOM   2189  CB  SER A 791     147.195-104.365 470.395  1.00  0.00      N709 C  
ATOM   2190  OG  SER A 791     145.806-103.965 470.096  1.00  0.00      N709 O  
ATOM   2191  C   SER A 791     148.680-105.444 472.135  1.00  0.00      N709 C  
ATOM   2192  O   SER A 791     149.516-105.673 471.250  1.00  0.00      N709 O  
ATOM   2193  N   GLU A 792     149.025-105.657 473.419  1.00  0.00      N709 N  
ATOM   2194  CA  GLU A 792     150.363-106.017 473.857  1.00  0.00      N709 C  
ATOM   2195  CB  GLU A 792     151.127-104.652 474.234  1.00  0.00      N709 C  
ATOM   2196  CG  GLU A 792     151.477-103.716 473.034  1.00  0.00      N709 C  
ATOM   2197  CD  GLU A 792     152.352-102.610 473.424  1.00  0.00      N709 C  
ATOM   2198  OE1 GLU A 792     152.678-101.843 472.470  1.00  0.00      N709 O  
ATOM   2199  OE2 GLU A 792     152.595-102.379 474.653  1.00  0.00      N709 O  
ATOM   2200  C   GLU A 792     150.224-106.886 475.146  1.00  0.00      N709 C  
ATOM   2201  O   GLU A 792     149.226-106.860 475.775  1.00  0.00      N709 O  
ATOM   2202  N   ILE A 793     151.228-107.698 475.519  1.00  0.00      N709 N  
ATOM   2203  CA  ILE A 793     151.231-108.328 476.820  1.00  0.00      N709 C  
ATOM   2204  CB  ILE A 793     151.745-109.758 476.793  1.00  0.00      N709 C  
ATOM   2205  CG2 ILE A 793     151.813-110.170 478.254  1.00  0.00      N709 C  
ATOM   2206  CG1 ILE A 793     150.811-110.745 475.935  1.00  0.00      N709 C  
ATOM   2207  CD1 ILE A 793     151.098-110.731 474.346  1.00  0.00      N709 C  
ATOM   2208  C   ILE A 793     152.008-107.297 477.708  1.00  0.00      N709 C  
ATOM   2209  O   ILE A 793     153.124-106.812 477.407  1.00  0.00      N709 O  
ATOM   2210  N   THR A 794     151.467-106.848 478.867  1.00  0.00      N709 N  
ATOM   2211  CA  THR A 794     152.154-106.012 479.944  1.00  0.00      N709 C  
ATOM   2212  CB  THR A 794     151.286-104.969 480.506  1.00  0.00      N709 C  
ATOM   2213  OG1 THR A 794     150.625-104.159 479.528  1.00  0.00      N709 O  
ATOM   2214  CG2 THR A 794     152.057-104.054 481.507  1.00  0.00      N709 C  
ATOM   2215  C   THR A 794     152.604-106.935 480.990  1.00  0.00      N709 C  
ATOM   2216  O   THR A 794     151.778-107.650 481.605  1.00  0.00      N709 O  
ATOM   2217  N   CYS A 795     153.937-106.953 481.299  1.00  0.00      N709 N  
ATOM   2218  CA  CYS A 795     154.399-107.832 482.442  1.00  0.00      N709 C  
ATOM   2219  CB  CYS A 795     155.567-108.784 482.113  1.00  0.00      N709 C  
ATOM   2220  SG  CYS A 795     155.078-110.330 481.202  1.00  0.00      N709 S  
ATOM   2221  C   CYS A 795     154.833-106.853 483.536  1.00  0.00      N709 C  
ATOM   2222  O   CYS A 795     155.758-106.078 483.317  1.00  0.00      N709 O  
ATOM   2223  N   VAL A 796     154.072-106.795 484.685  1.00  0.00      N709 N  
ATOM   2224  CA  VAL A 796     154.605-106.122 485.868  1.00  0.00      N709 C  
ATOM   2225  CB  VAL A 796     153.495-105.472 486.669  1.00  0.00      N709 C  
ATOM   2226  CG1 VAL A 796     153.978-105.060 488.100  1.00  0.00      N709 C  
ATOM   2227  CG2 VAL A 796     153.068-104.146 485.972  1.00  0.00      N709 C  
ATOM   2228  C   VAL A 796     155.550-106.973 486.637  1.00  0.00      N709 C  
ATOM   2229  O   VAL A 796     155.303-108.147 486.818  1.00  0.00      N709 O  
ATOM   2230  N   CYS A 797     156.778-106.582 486.985  1.00  0.00      N709 N  
ATOM   2231  CA  CYS A 797     157.809-107.454 487.445  1.00  0.00      N709 C  
ATOM   2232  CB  CYS A 797     158.903-107.529 486.366  1.00  0.00      N709 C  
ATOM   2233  SG  CYS A 797     158.305-108.068 484.662  1.00  0.00      N709 S  
ATOM   2234  C   CYS A 797     158.517-106.811 488.598  1.00  0.00      N709 C  
ATOM   2235  O   CYS A 797     158.341-105.639 488.852  1.00  0.00      N709 O  
ATOM   2236  N   ARG A 798     159.248-107.542 489.401  1.00  0.00      N709 N  
ATOM   2237  CA  ARG A 798     159.859-107.064 490.682  1.00  0.00      N709 C  
ATOM   2238  CB  ARG A 798     159.457-107.956 491.851  1.00  0.00      N709 C  
ATOM   2239  CG  ARG A 798     160.034-109.323 491.959  1.00  0.00      N709 C  
ATOM   2240  CD  ARG A 798     161.484-109.416 492.628  1.00  0.00      N709 C  
ATOM   2241  NE  ARG A 798     162.031-110.755 492.735  1.00  0.00      N709 N  
ATOM   2242  CZ  ARG A 798     163.340-110.978 492.707  1.00  0.00      N709 C  
ATOM   2243  NH1 ARG A 798     164.185-110.120 492.885  1.00  0.00      N709 N  
ATOM   2244  NH2 ARG A 798     163.756-112.218 492.610  1.00  0.00      N709 N  
ATOM   2245  C   ARG A 798     161.263-106.936 490.452  1.00  0.00      N709 C  
ATOM   2246  O   ARG A 798     161.921-107.674 489.703  1.00  0.00      N709 O  
ATOM   2247  N   ASP A 799     161.794-106.000 491.219  1.00  0.00      N709 N  
ATOM   2248  CA  ASP A 799     163.237-105.600 491.233  1.00  0.00      N709 C  
ATOM   2249  CB  ASP A 799     163.447-104.123 491.588  1.00  0.00      N709 C  
ATOM   2250  CG  ASP A 799     163.265-103.805 493.067  1.00  0.00      N709 C  
ATOM   2251  OD1 ASP A 799     164.168-103.210 493.679  1.00  0.00      N709 O  
ATOM   2252  OD2 ASP A 799     162.192-104.087 493.603  1.00  0.00      N709 O  
ATOM   2253  C   ASP A 799     164.056-106.437 492.145  1.00  0.00      N709 C  
ATOM   2254  O   ASP A 799     163.587-107.084 493.025  1.00  0.00      N709 O  
ATOM   2255  N   ASN A 800     165.386-106.439 492.047  1.00  0.00      N709 N  
ATOM   2256  CA  ASN A 800     166.190-107.100 493.003  1.00  0.00      N709 C  
ATOM   2257  CB  ASN A 800     167.160-108.105 492.292  1.00  0.00      N709 C  
ATOM   2258  CG  ASN A 800     167.680-109.214 493.211  1.00  0.00      N709 C  
ATOM   2259  OD1 ASN A 800     167.220-109.516 494.297  1.00  0.00      N709 O  
ATOM   2260  ND2 ASN A 800     168.740-109.885 492.725  1.00  0.00      N709 N  
ATOM   2261  C   ASN A 800     166.997-106.039 493.808  1.00  0.00      N709 C  
ATOM   2262  O   ASN A 800     168.098-106.380 494.292  1.00  0.00      N709 O  
ATOM   2263  N   TRP A 801     166.526-104.797 493.981  1.00  0.00      N709 N  
ATOM   2264  CA  TRP A 801     167.369-103.655 494.314  1.00  0.00      N709 C  
ATOM   2265  CB  TRP A 801     167.762-102.903 493.019  1.00  0.00      N709 C  
ATOM   2266  CG  TRP A 801     168.649-101.728 493.272  1.00  0.00      N709 C  
ATOM   2267  CD1 TRP A 801     169.840-101.735 493.930  1.00  0.00      N709 C  
ATOM   2268  NE1 TRP A 801     170.209-100.448 494.131  1.00  0.00      N709 N  
ATOM   2269  CE2 TRP A 801     169.305 -99.576 493.594  1.00  0.00      N709 C  
ATOM   2270  CD2 TRP A 801     168.275-100.372 493.001  1.00  0.00      N709 C  
ATOM   2271  CE3 TRP A 801     167.181 -99.740 492.455  1.00  0.00      N709 C  
ATOM   2272  CZ3 TRP A 801     167.088 -98.304 492.544  1.00  0.00      N709 C  
ATOM   2273  CZ2 TRP A 801     169.226 -98.207 493.842  1.00  0.00      N709 C  
ATOM   2274  CH2 TRP A 801     168.127 -97.588 493.200  1.00  0.00      N709 C  
ATOM   2275  C   TRP A 801     166.677-102.752 495.396  1.00  0.00      N709 C  
ATOM   2276  O   TRP A 801     165.539-102.917 495.774  1.00  0.00      N709 O  
ATOM   2277  N   HIS A 802     167.433-101.757 495.921  1.00  0.00      N709 N  
ATOM   2278  CA  HIS A 802     167.187-100.933 497.065  1.00  0.00      N709 C  
ATOM   2279  CB  HIS A 802     168.615-100.532 497.566  1.00  0.00      N709 C  
ATOM   2280  ND1 HIS A 802     169.504-102.794 497.994  1.00  0.00      N709 N  
ATOM   2281  CG  HIS A 802     169.262-101.547 498.516  1.00  0.00      N709 C  
ATOM   2282  CE1 HIS A 802     170.109-103.481 498.923  1.00  0.00      N709 C  
ATOM   2283  NE2 HIS A 802     170.266-102.736 500.034  1.00  0.00      N709 N  
ATOM   2284  CD2 HIS A 802     169.715-101.459 499.813  1.00  0.00      N709 C  
ATOM   2285  C   HIS A 802     166.408 -99.714 496.751  1.00  0.00      N709 C  
ATOM   2286  O   HIS A 802     166.121 -98.938 497.675  1.00  0.00      N709 O  
ATOM   2287  N   GLY A 803     166.005 -99.483 495.477  1.00  0.00      N709 N  
ATOM   2288  CA  GLY A 803     164.959 -98.594 495.087  1.00  0.00      N709 C  
ATOM   2289  C   GLY A 803     163.584 -99.189 495.195  1.00  0.00      N709 C  
ATOM   2290  O   GLY A 803     163.459-100.438 495.230  1.00  0.00      N709 O  
ATOM   2291  N   SER A 804     162.570 -98.338 495.330  1.00  0.00      N709 N  
ATOM   2292  CA  SER A 804     161.184 -98.705 495.566  1.00  0.00      N709 C  
ATOM   2293  CB  SER A 804     160.405 -98.002 496.674  1.00  0.00      N709 C  
ATOM   2294  OG  SER A 804     161.128 -98.260 497.917  1.00  0.00      N709 O  
ATOM   2295  C   SER A 804     160.403 -98.577 494.316  1.00  0.00      N709 C  
ATOM   2296  O   SER A 804     159.219 -98.795 494.242  1.00  0.00      N709 O  
ATOM   2297  N   ASN A 805     161.072 -98.186 493.281  1.00  0.00      N709 N  
ATOM   2298  CA  ASN A 805     160.556 -98.251 491.934  1.00  0.00      N709 C  
ATOM   2299  CB  ASN A 805     161.559 -97.586 490.986  1.00  0.00      N709 C  
ATOM   2300  CG  ASN A 805     161.989 -96.203 491.468  1.00  0.00      N709 C  
ATOM   2301  OD1 ASN A 805     163.100 -96.121 491.990  1.00  0.00      N709 O  
ATOM   2302  ND2 ASN A 805     161.097 -95.235 491.357  1.00  0.00      N709 N  
ATOM   2303  C   ASN A 805     160.386 -99.695 491.426  1.00  0.00      N709 C  
ATOM   2304  O   ASN A 805     161.293-100.506 491.556  1.00  0.00      N709 O  
ATOM   2305  N   ARG A 806     159.202 -99.876 490.772  1.00  0.00      N709 N  
ATOM   2306  CA  ARG A 806     158.743-101.166 490.253  1.00  0.00      N709 C  
ATOM   2307  CB  ARG A 806     157.248-101.380 490.792  1.00  0.00      N709 C  
ATOM   2308  CG  ARG A 806     157.102-101.218 492.309  1.00  0.00      N709 C  
ATOM   2309  CD  ARG A 806     155.677-101.210 492.668  1.00  0.00      N709 C  
ATOM   2310  NE  ARG A 806     154.996-102.519 492.451  1.00  0.00      N709 N  
ATOM   2311  CZ  ARG A 806     153.677-102.642 492.317  1.00  0.00      N709 C  
ATOM   2312  NH1 ARG A 806     152.838-101.693 492.405  1.00  0.00      N709 N  
ATOM   2313  NH2 ARG A 806     153.168-103.757 491.953  1.00  0.00      N709 N  
ATOM   2314  C   ARG A 806     158.776-101.369 488.744  1.00  0.00      N709 C  
ATOM   2315  O   ARG A 806     157.893-100.818 488.067  1.00  0.00      N709 O  
ATOM   2316  N   PRO A 807     159.808-102.010 488.114  1.00  0.00      N709 N  
ATOM   2317  CD  PRO A 807     160.937-102.664 488.795  1.00  0.00      N709 C  
ATOM   2318  CA  PRO A 807     159.828-102.207 486.642  1.00  0.00      N709 C  
ATOM   2319  CB  PRO A 807     161.076-103.092 486.431  1.00  0.00      N709 C  
ATOM   2320  CG  PRO A 807     161.947-102.844 487.686  1.00  0.00      N709 C  
ATOM   2321  C   PRO A 807     158.521-102.796 486.069  1.00  0.00      N709 C  
ATOM   2322  O   PRO A 807     158.147-103.865 486.494  1.00  0.00      N709 O  
ATOM   2323  N   TRP A 808     158.026-102.124 484.982  1.00  0.00      N709 N  
ATOM   2324  CA  TRP A 808     156.971-102.547 484.001  1.00  0.00      N709 C  
ATOM   2325  CB  TRP A 808     155.667-101.634 483.961  1.00  0.00      N709 C  
ATOM   2326  CG  TRP A 808     155.765-100.257 483.327  1.00  0.00      N709 C  
ATOM   2327  CD1 TRP A 808     155.713 -99.139 484.130  1.00  0.00      N709 C  
ATOM   2328  NE1 TRP A 808     155.937 -98.052 483.316  1.00  0.00      N709 N  
ATOM   2329  CE2 TRP A 808     155.844 -98.399 482.062  1.00  0.00      N709 C  
ATOM   2330  CD2 TRP A 808     155.876 -99.816 481.968  1.00  0.00      N709 C  
ATOM   2331  CE3 TRP A 808     155.829-100.424 480.715  1.00  0.00      N709 C  
ATOM   2332  CZ3 TRP A 808     156.018 -99.706 479.582  1.00  0.00      N709 C  
ATOM   2333  CZ2 TRP A 808     156.120 -97.620 480.940  1.00  0.00      N709 C  
ATOM   2334  CH2 TRP A 808     156.182 -98.285 479.703  1.00  0.00      N709 C  
ATOM   2335  C   TRP A 808     157.584-102.562 482.649  1.00  0.00      N709 C  
ATOM   2336  O   TRP A 808     158.358-101.684 482.300  1.00  0.00      N709 O  
ATOM   2337  N   VAL A 809     157.270-103.652 481.915  1.00  0.00      N709 N  
ATOM   2338  CA  VAL A 809     157.631-103.793 480.525  1.00  0.00      N709 C  
ATOM   2339  CB  VAL A 809     158.727-104.859 480.389  1.00  0.00      N709 C  
ATOM   2340  CG1 VAL A 809     158.476-106.182 481.115  1.00  0.00      N709 C  
ATOM   2341  CG2 VAL A 809     159.074-105.142 478.852  1.00  0.00      N709 C  
ATOM   2342  C   VAL A 809     156.430-104.166 479.743  1.00  0.00      N709 C  
ATOM   2343  O   VAL A 809     155.566-104.937 480.191  1.00  0.00      N709 O  
ATOM   2344  N   SER A 810     156.230-103.575 478.555  1.00  0.00      N709 N  
ATOM   2345  CA  SER A 810     154.973-103.872 477.827  1.00  0.00      N709 C  
ATOM   2346  CB  SER A 810     153.861-102.803 477.750  1.00  0.00      N709 C  
ATOM   2347  OG  SER A 810     152.645-103.297 477.107  1.00  0.00      N709 O  
ATOM   2348  C   SER A 810     155.502-104.285 476.370  1.00  0.00      N709 C  
ATOM   2349  O   SER A 810     156.081-103.503 475.717  1.00  0.00      N709 O  
ATOM   2350  N   PHE A 811     155.272-105.527 475.867  1.00  0.00      N709 N  
ATOM   2351  CA  PHE A 811     155.785-105.996 474.615  1.00  0.00      N709 C  
ATOM   2352  CB  PHE A 811     156.807-107.157 474.743  1.00  0.00      N709 C  
ATOM   2353  CG  PHE A 811     156.458-108.159 475.726  1.00  0.00      N709 C  
ATOM   2354  CD1 PHE A 811     156.871-108.011 477.062  1.00  0.00      N709 C  
ATOM   2355  CE1 PHE A 811     156.447-108.937 477.990  1.00  0.00      N709 C  
ATOM   2356  CZ  PHE A 811     155.791-110.083 477.552  1.00  0.00      N709 C  
ATOM   2357  CD2 PHE A 811     155.803-109.402 475.326  1.00  0.00      N709 C  
ATOM   2358  CE2 PHE A 811     155.361-110.268 476.269  1.00  0.00      N709 C  
ATOM   2359  C   PHE A 811     154.575-106.567 473.777  1.00  0.00      N709 C  
ATOM   2360  O   PHE A 811     153.591-107.144 474.231  1.00  0.00      N709 O  
ATOM   2361  N   ASN A 812     154.740-106.328 472.466  1.00  0.00      N709 N  
ATOM   2362  CA  ASN A 812     153.759-106.873 471.523  1.00  0.00      N709 C  
ATOM   2363  CB  ASN A 812     153.611-106.051 470.198  1.00  0.00      N709 C  
ATOM   2364  CG  ASN A 812     154.736-106.232 469.192  1.00  0.00      N709 C  
ATOM   2365  OD1 ASN A 812     155.764-106.897 469.554  1.00  0.00      N709 O  
ATOM   2366  ND2 ASN A 812     154.695-105.663 467.962  1.00  0.00      N709 N  
ATOM   2367  C   ASN A 812     153.888-108.369 471.341  1.00  0.00      N709 C  
ATOM   2368  O   ASN A 812     154.761-108.987 471.860  1.00  0.00      N709 O  
ATOM   2369  N   GLN A 813     152.987-108.945 470.507  1.00  0.00      N709 N  
ATOM   2370  CA  GLN A 813     153.027-110.412 470.203  1.00  0.00      N709 C  
ATOM   2371  CB  GLN A 813     151.675-110.910 469.723  1.00  0.00      N709 C  
ATOM   2372  CG  GLN A 813     150.627-111.009 470.828  1.00  0.00      N709 C  
ATOM   2373  CD  GLN A 813     149.273-111.538 470.384  1.00  0.00      N709 C  
ATOM   2374  OE1 GLN A 813     149.014-111.721 469.188  1.00  0.00      N709 O  
ATOM   2375  NE2 GLN A 813     148.357-111.857 471.274  1.00  0.00      N709 N  
ATOM   2376  C   GLN A 813     154.119-110.724 469.202  1.00  0.00      N709 C  
ATOM   2377  O   GLN A 813     154.412-111.906 468.924  1.00  0.00      N709 O  
ATOM   2378  N   ASN A 814     154.788-109.744 468.577  1.00  0.00      N709 N  
ATOM   2379  CA  ASN A 814     156.033-109.908 467.822  1.00  0.00      N709 C  
ATOM   2380  CB  ASN A 814     156.139-109.033 466.547  1.00  0.00      N709 C  
ATOM   2381  CG  ASN A 814     155.184-109.527 465.499  1.00  0.00      N709 C  
ATOM   2382  OD1 ASN A 814     154.861-110.680 465.244  1.00  0.00      N709 O  
ATOM   2383  ND2 ASN A 814     154.620-108.567 464.738  1.00  0.00      N709 N  
ATOM   2384  C   ASN A 814     157.229-109.705 468.675  1.00  0.00      N709 C  
ATOM   2385  O   ASN A 814     158.387-109.934 468.313  1.00  0.00      N709 O  
ATOM   2386  N   LEU A 815     157.018-109.411 470.039  1.00  0.00      N709 N  
ATOM   2387  CA  LEU A 815     158.002-109.229 471.022  1.00  0.00      N709 C  
ATOM   2388  CB  LEU A 815     158.793-110.482 471.433  1.00  0.00      N709 C  
ATOM   2389  CG  LEU A 815     157.978-111.738 471.708  1.00  0.00      N709 C  
ATOM   2390  CD1 LEU A 815     157.750-112.522 470.475  1.00  0.00      N709 C  
ATOM   2391  CD2 LEU A 815     158.699-112.607 472.773  1.00  0.00      N709 C  
ATOM   2392  C   LEU A 815     158.915-107.998 470.898  1.00  0.00      N709 C  
ATOM   2393  O   LEU A 815     160.114-108.055 471.035  1.00  0.00      N709 O  
ATOM   2394  N   GLU A 816     158.329-106.769 470.789  1.00  0.00      N709 N  
ATOM   2395  CA  GLU A 816     159.003-105.487 470.773  1.00  0.00      N709 C  
ATOM   2396  CB  GLU A 816     158.415-104.692 469.515  1.00  0.00      N709 C  
ATOM   2397  CG  GLU A 816     158.587-105.293 468.100  1.00  0.00      N709 C  
ATOM   2398  CD  GLU A 816     158.055-104.281 467.134  1.00  0.00      N709 C  
ATOM   2399  OE1 GLU A 816     158.746-103.223 467.036  1.00  0.00      N709 O  
ATOM   2400  OE2 GLU A 816     156.967-104.503 466.475  1.00  0.00      N709 O  
ATOM   2401  C   GLU A 816     158.651-104.752 471.984  1.00  0.00      N709 C  
ATOM   2402  O   GLU A 816     157.501-104.359 472.170  1.00  0.00      N709 O  
ATOM   2403  N   TYR A 817     159.590-104.520 472.906  1.00  0.00      N709 N  
ATOM   2404  CA  TYR A 817     159.239-103.983 474.203  1.00  0.00      N709 C  
ATOM   2405  CB  TYR A 817     160.063-104.580 475.365  1.00  0.00      N709 C  
ATOM   2406  CG  TYR A 817     161.455-104.859 474.906  1.00  0.00      N709 C  
ATOM   2407  CD1 TYR A 817     161.928-106.138 474.525  1.00  0.00      N709 C  
ATOM   2408  CE1 TYR A 817     163.209-106.351 474.223  1.00  0.00      N709 C  
ATOM   2409  CZ  TYR A 817     164.138-105.276 474.278  1.00  0.00      N709 C  
ATOM   2410  OH  TYR A 817     165.547-105.532 474.112  1.00  0.00      N709 O  
ATOM   2411  CD2 TYR A 817     162.403-103.796 474.976  1.00  0.00      N709 C  
ATOM   2412  CE2 TYR A 817     163.731-104.042 474.648  1.00  0.00      N709 C  
ATOM   2413  C   TYR A 817     159.236-102.469 474.319  1.00  0.00      N709 C  
ATOM   2414  O   TYR A 817     159.736-101.660 473.523  1.00  0.00      N709 O  
ATOM   2415  N   GLN A 818     158.550-101.984 475.378  1.00  0.00      N709 N  
ATOM   2416  CA  GLN A 818     158.585-100.753 476.007  1.00  0.00      N709 C  
ATOM   2417  CB  GLN A 818     157.250 -99.894 475.834  1.00  0.00      N709 C  
ATOM   2418  CG  GLN A 818     157.043 -99.298 474.376  1.00  0.00      N709 C  
ATOM   2419  CD  GLN A 818     158.057 -98.213 474.025  1.00  0.00      N709 C  
ATOM   2420  OE1 GLN A 818     158.630 -97.581 474.831  1.00  0.00      N709 O  
ATOM   2421  NE2 GLN A 818     158.198 -97.934 472.727  1.00  0.00      N709 N  
ATOM   2422  C   GLN A 818     158.914-100.926 477.435  1.00  0.00      N709 C  
ATOM   2423  O   GLN A 818     158.243-101.714 478.095  1.00  0.00      N709 O  
ATOM   2424  N   ILE A 819     159.927-100.212 478.031  1.00  0.00      N709 N  
ATOM   2425  CA  ILE A 819     160.397-100.343 479.407  1.00  0.00      N709 C  
ATOM   2426  CB  ILE A 819     161.893-100.856 479.414  1.00  0.00      N709 C  
ATOM   2427  CG2 ILE A 819     161.960-102.294 479.003  1.00  0.00      N709 C  
ATOM   2428  CG1 ILE A 819     162.766-100.119 478.377  1.00  0.00      N709 C  
ATOM   2429  CD1 ILE A 819     164.180-100.773 478.083  1.00  0.00      N709 C  
ATOM   2430  C   ILE A 819     160.301 -99.031 480.155  1.00  0.00      N709 C  
ATOM   2431  O   ILE A 819     160.433 -97.985 479.547  1.00  0.00      N709 O  
ATOM   2432  N   GLY A 820     159.876 -99.024 481.442  1.00  0.00      N709 N  
ATOM   2433  CA  GLY A 820     159.841 -97.857 482.367  1.00  0.00      N709 C  
ATOM   2434  C   GLY A 820     159.650 -98.435 483.728  1.00  0.00      N709 C  
ATOM   2435  O   GLY A 820     159.820 -99.651 484.092  1.00  0.00      N709 O  
ATOM   2436  N   TYR A 821     159.209 -97.528 484.578  1.00  0.00      N709 N  
ATOM   2437  CA  TYR A 821     158.954 -97.900 485.994  1.00  0.00      N709 C  
ATOM   2438  CB  TYR A 821     159.939 -97.449 487.032  1.00  0.00      N709 C  
ATOM   2439  CG  TYR A 821     161.385 -97.944 486.806  1.00  0.00      N709 C  
ATOM   2440  CD1 TYR A 821     162.237 -97.294 485.953  1.00  0.00      N709 C  
ATOM   2441  CE1 TYR A 821     163.632 -97.568 485.864  1.00  0.00      N709 C  
ATOM   2442  CZ  TYR A 821     164.150 -98.567 486.598  1.00  0.00      N709 C  
ATOM   2443  OH  TYR A 821     165.524 -98.978 486.626  1.00  0.00      N709 O  
ATOM   2444  CD2 TYR A 821     161.951 -99.043 487.554  1.00  0.00      N709 C  
ATOM   2445  CE2 TYR A 821     163.300 -99.338 487.418  1.00  0.00      N709 C  
ATOM   2446  C   TYR A 821     157.623 -97.290 486.400  1.00  0.00      N709 C  
ATOM   2447  O   TYR A 821     157.282 -96.236 485.897  1.00  0.00      N709 O  
ATOM   2448  N   ILE A 822     156.767 -97.996 487.237  1.00  0.00      N709 N  
ATOM   2449  CA  ILE A 822     155.492 -97.397 487.675  1.00  0.00      N709 C  
ATOM   2450  CB  ILE A 822     154.493 -98.313 488.444  1.00  0.00      N709 C  
ATOM   2451  CG2 ILE A 822     153.049 -97.663 488.579  1.00  0.00      N709 C  
ATOM   2452  CG1 ILE A 822     154.325 -99.726 487.799  1.00  0.00      N709 C  
ATOM   2453  CD1 ILE A 822     153.543-100.754 488.625  1.00  0.00      N709 C  
ATOM   2454  C   ILE A 822     155.786 -96.102 488.553  1.00  0.00      N709 C  
ATOM   2455  O   ILE A 822     156.341 -96.123 489.641  1.00  0.00      N709 O  
ATOM   2456  N   CYS A 823     155.421 -94.931 488.012  1.00  0.00      N709 N  
ATOM   2457  CA  CYS A 823     155.789 -93.582 488.551  1.00  0.00      N709 C  
ATOM   2458  CB  CYS A 823     155.198 -92.393 487.716  1.00  0.00      N709 C  
ATOM   2459  SG  CYS A 823     155.818 -92.369 485.957  1.00  0.00      N709 S  
ATOM   2460  C   CYS A 823     155.422 -93.407 490.058  1.00  0.00      N709 C  
ATOM   2461  O   CYS A 823     156.279 -92.919 490.847  1.00  0.00      N709 O  
ATOM   2462  N   SER A 824     154.209 -93.800 490.538  1.00  0.00      N709 N  
ATOM   2463  CA  SER A 824     153.700 -93.970 491.928  1.00  0.00      N709 C  
ATOM   2464  CB  SER A 824     152.864 -95.262 492.122  1.00  0.00      N709 C  
ATOM   2465  OG  SER A 824     152.059 -95.065 493.238  1.00  0.00      N709 O  
ATOM   2466  C   SER A 824     154.631 -93.867 493.080  1.00  0.00      N709 C  
ATOM   2467  O   SER A 824     155.573 -94.661 493.301  1.00  0.00      N709 O  
ATOM   2468  N   GLY A 825     154.385 -92.874 493.890  1.00  0.00      N709 N  
ATOM   2469  CA  GLY A 825     154.873 -92.634 495.222  1.00  0.00      N709 C  
ATOM   2470  C   GLY A 825     154.387 -93.522 496.400  1.00  0.00      N709 C  
ATOM   2471  O   GLY A 825     154.767 -93.393 497.568  1.00  0.00      N709 O  
ATOM   2472  N   ILE A 826     153.413 -94.387 496.023  1.00  0.00      N709 N  
ATOM   2473  CA  ILE A 826     152.738 -95.364 496.918  1.00  0.00      N709 C  
ATOM   2474  CB  ILE A 826     151.264 -95.539 496.451  1.00  0.00      N709 C  
ATOM   2475  CG2 ILE A 826     150.596 -96.575 497.410  1.00  0.00      N709 C  
ATOM   2476  CG1 ILE A 826     150.589 -94.177 496.385  1.00  0.00      N709 C  
ATOM   2477  CD1 ILE A 826     149.149 -94.230 495.908  1.00  0.00      N709 C  
ATOM   2478  C   ILE A 826     153.512 -96.661 496.706  1.00  0.00      N709 C  
ATOM   2479  O   ILE A 826     153.518 -97.271 495.631  1.00  0.00      N709 O  
ATOM   2480  N   PHE A 827     154.391 -97.088 497.673  1.00  0.00      N709 N  
ATOM   2481  CA  PHE A 827     155.249 -98.165 497.542  1.00  0.00      N709 C  
ATOM   2482  CB  PHE A 827     156.423 -97.938 498.472  1.00  0.00      N709 C  
ATOM   2483  CG  PHE A 827     157.131 -96.607 498.163  1.00  0.00      N709 C  
ATOM   2484  CD1 PHE A 827     157.499 -96.303 496.854  1.00  0.00      N709 C  
ATOM   2485  CE1 PHE A 827     158.202 -95.131 496.513  1.00  0.00      N709 C  
ATOM   2486  CZ  PHE A 827     158.471 -94.250 497.546  1.00  0.00      N709 C  
ATOM   2487  CD2 PHE A 827     157.550 -95.710 499.146  1.00  0.00      N709 C  
ATOM   2488  CE2 PHE A 827     158.096 -94.452 498.880  1.00  0.00      N709 C  
ATOM   2489  C   PHE A 827     154.689 -99.520 497.783  1.00  0.00      N709 C  
ATOM   2490  O   PHE A 827     153.884 -99.760 498.703  1.00  0.00      N709 O  
ATOM   2491  N   GLY A 828     155.195-100.656 497.140  1.00  0.00      N709 N  
ATOM   2492  CA  GLY A 828     154.693-102.013 497.266  1.00  0.00      N709 C  
ATOM   2493  C   GLY A 828     155.642-102.883 498.037  1.00  0.00      N709 C  
ATOM   2494  O   GLY A 828     155.153-103.835 498.643  1.00  0.00      N709 O  
ATOM   2495  N   ASP A 829     156.960-102.646 497.925  1.00  0.00      N709 N  
ATOM   2496  CA  ASP A 829     158.038-103.320 498.526  1.00  0.00      N709 C  
ATOM   2497  CB  ASP A 829     159.431-102.570 498.283  1.00  0.00      N709 C  
ATOM   2498  CG  ASP A 829     159.858-102.338 496.855  1.00  0.00      N709 C  
ATOM   2499  OD1 ASP A 829     158.996-102.050 496.010  1.00  0.00      N709 O  
ATOM   2500  OD2 ASP A 829     161.115-102.413 496.540  1.00  0.00      N709 O  
ATOM   2501  C   ASP A 829     157.942-103.718 500.046  1.00  0.00      N709 C  
ATOM   2502  O   ASP A 829     157.042-103.229 500.783  1.00  0.00      N709 O  
ATOM   2503  N   ASN A 830     158.829-104.597 500.654  1.00  0.00      N709 N  
ATOM   2504  CA  ASN A 830     158.650-104.927 502.073  1.00  0.00      N709 C  
ATOM   2505  CB  ASN A 830     157.411-105.965 502.245  1.00  0.00      N709 C  
ATOM   2506  CG  ASN A 830     157.215-106.327 503.698  1.00  0.00      N709 C  
ATOM   2507  OD1 ASN A 830     157.593-105.561 504.585  1.00  0.00      N709 O  
ATOM   2508  ND2 ASN A 830     156.788-107.569 503.940  1.00  0.00      N709 N  
ATOM   2509  C   ASN A 830     159.924-105.684 502.591  1.00  0.00      N709 C  
ATOM   2510  O   ASN A 830     160.344-106.762 502.075  1.00  0.00      N709 O  
ATOM   2511  N   PRO A 831     160.577-105.228 503.699  1.00  0.00      N709 N  
ATOM   2512  CD  PRO A 831     161.492-106.097 504.433  1.00  0.00      N709 C  
ATOM   2513  CA  PRO A 831     160.519-103.907 504.238  1.00  0.00      N709 C  
ATOM   2514  CB  PRO A 831     161.697-103.857 505.236  1.00  0.00      N709 C  
ATOM   2515  CG  PRO A 831     161.943-105.321 505.665  1.00  0.00      N709 C  
ATOM   2516  C   PRO A 831     160.694-102.747 503.197  1.00  0.00      N709 C  
ATOM   2517  O   PRO A 831     161.405-103.016 502.175  1.00  0.00      N709 O  
ATOM   2518  N   ARG A 832     160.114-101.585 503.482  1.00  0.00      N709 N  
ATOM   2519  CA  ARG A 832     160.139-100.435 502.610  1.00  0.00      N709 C  
ATOM   2520  CB  ARG A 832     158.873-100.580 501.689  1.00  0.00      N709 C  
ATOM   2521  CG  ARG A 832     157.523-100.543 502.485  1.00  0.00      N709 C  
ATOM   2522  CD  ARG A 832     156.341-100.319 501.554  1.00  0.00      N709 C  
ATOM   2523  NE  ARG A 832     155.144-100.273 502.406  1.00  0.00      N709 N  
ATOM   2524  CZ  ARG A 832     154.409-101.299 502.647  1.00  0.00      N709 C  
ATOM   2525  NH1 ARG A 832     154.619-102.456 502.053  1.00  0.00      N709 N  
ATOM   2526  NH2 ARG A 832     153.407-101.140 503.481  1.00  0.00      N709 N  
ATOM   2527  C   ARG A 832     160.085 -99.134 503.377  1.00  0.00      N709 C  
ATOM   2528  O   ARG A 832     159.681 -99.205 504.534  1.00  0.00      N709 O  
ATOM   2529  N   PRO A 833     160.396 -98.008 502.794  1.00  0.00      N709 N  
ATOM   2530  CD  PRO A 833     161.077 -97.832 501.551  1.00  0.00      N709 C  
ATOM   2531  CA  PRO A 833     160.021 -96.675 503.355  1.00  0.00      N709 C  
ATOM   2532  CB  PRO A 833     160.737 -95.687 502.419  1.00  0.00      N709 C  
ATOM   2533  CG  PRO A 833     160.897 -96.359 501.121  1.00  0.00      N709 C  
ATOM   2534  C   PRO A 833     158.562 -96.388 503.418  1.00  0.00      N709 C  
ATOM   2535  O   PRO A 833     157.775 -97.041 502.755  1.00  0.00      N709 O  
ATOM   2536  N   ASN A 834     158.248 -95.386 504.237  1.00  0.00      N709 N  
ATOM   2537  CA  ASN A 834     156.935 -94.766 504.321  1.00  0.00      N709 C  
ATOM   2538  CB  ASN A 834     156.699 -93.974 505.616  1.00  0.00      N709 C  
ATOM   2539  CG  ASN A 834     156.831 -94.706 506.904  1.00  0.00      N709 C  
ATOM   2540  OD1 ASN A 834     157.218 -94.103 507.901  1.00  0.00      N709 O  
ATOM   2541  ND2 ASN A 834     156.540 -96.004 506.929  1.00  0.00      N709 N  
ATOM   2542  C   ASN A 834     156.726 -93.919 503.029  1.00  0.00      N709 C  
ATOM   2543  O   ASN A 834     157.627 -93.389 502.389  1.00  0.00      N709 O  
ATOM   2544  N   ASP A 835     155.496 -93.772 502.553  1.00  0.00      N709 N  
ATOM   2545  CA  ASP A 835     155.216 -93.237 501.298  1.00  0.00      N709 C  
ATOM   2546  CB  ASP A 835     153.711 -93.334 501.129  1.00  0.00      N709 C  
ATOM   2547  CG  ASP A 835     153.222 -94.766 500.978  1.00  0.00      N709 C  
ATOM   2548  OD1 ASP A 835     153.818 -95.657 500.406  1.00  0.00      N709 O  
ATOM   2549  OD2 ASP A 835     152.081 -95.025 501.439  1.00  0.00      N709 O  
ATOM   2550  C   ASP A 835     155.709 -91.787 500.970  1.00  0.00      N709 C  
ATOM   2551  O   ASP A 835     155.585 -90.889 501.844  1.00  0.00      N709 O  
ATOM   2552  N   LYS A 836     156.215 -91.486 499.758  1.00  0.00      N709 N  
ATOM   2553  CA  LYS A 836     156.765 -90.136 499.482  1.00  0.00      N709 C  
ATOM   2554  CB  LYS A 836     158.184 -89.921 500.046  1.00  0.00      N709 C  
ATOM   2555  CG  LYS A 836     159.344 -90.725 499.466  1.00  0.00      N709 C  
ATOM   2556  CD  LYS A 836     160.666 -90.389 500.202  1.00  0.00      N709 C  
ATOM   2557  CE  LYS A 836     161.892 -90.951 499.386  1.00  0.00      N709 C  
ATOM   2558  NZ  LYS A 836     163.199 -90.836 500.130  1.00  0.00      N709 N  
ATOM   2559  C   LYS A 836     156.876 -89.865 497.985  1.00  0.00      N709 C  
ATOM   2560  O   LYS A 836     156.746 -90.797 497.232  1.00  0.00      N709 O  
ATOM   2561  N   THR A 837     157.086 -88.550 497.608  1.00  0.00      N709 N  
ATOM   2562  CA  THR A 837     157.226 -88.154 496.161  1.00  0.00      N709 C  
ATOM   2563  CB  THR A 837     157.387 -86.668 495.863  1.00  0.00      N709 C  
ATOM   2564  OG1 THR A 837     156.122 -85.976 496.022  1.00  0.00      N709 O  
ATOM   2565  CG2 THR A 837     157.805 -86.435 494.424  1.00  0.00      N709 C  
ATOM   2566  C   THR A 837     158.249 -89.104 495.428  1.00  0.00      N709 C  
ATOM   2567  O   THR A 837     159.475 -89.028 495.568  1.00  0.00      N709 O  
ATOM   2568  N   GLY A 838     157.701 -89.934 494.559  1.00  0.00      N709 N  
ATOM   2569  CA  GLY A 838     158.455 -90.960 493.695  1.00  0.00      N709 C  
ATOM   2570  C   GLY A 838     159.163 -90.401 492.522  1.00  0.00      N709 C  
ATOM   2571  O   GLY A 838     159.564 -89.247 492.522  1.00  0.00      N709 O  
ATOM   2572  N   SER A 839     159.455 -91.229 491.516  1.00  0.00      N709 N  
ATOM   2573  CA  SER A 839     160.100 -90.814 490.273  1.00  0.00      N709 C  
ATOM   2574  CB  SER A 839     161.701 -90.789 490.252  1.00  0.00      N709 C  
ATOM   2575  OG  SER A 839     162.237 -90.337 489.036  1.00  0.00      N709 O  
ATOM   2576  C   SER A 839     159.712 -91.857 489.264  1.00  0.00      N709 C  
ATOM   2577  O   SER A 839     159.414 -92.993 489.641  1.00  0.00      N709 O  
ATOM   2578  N   CYS A 840     159.646 -91.552 487.965  1.00  0.00      N709 N  
ATOM   2579  CA  CYS A 840     159.405 -92.559 487.044  1.00  0.00      N709 C  
ATOM   2580  CB  CYS A 840     158.850 -91.997 485.640  1.00  0.00      N709 C  
ATOM   2581  SG  CYS A 840     157.339 -91.007 486.042  1.00  0.00      N709 S  
ATOM   2582  C   CYS A 840     160.622 -93.332 486.712  1.00  0.00      N709 C  
ATOM   2583  O   CYS A 840     160.507 -94.420 486.176  1.00  0.00      N709 O  
ATOM   2584  N   GLY A 841     161.805 -92.810 486.986  1.00  0.00      N709 N  
ATOM   2585  CA  GLY A 841     163.087 -93.474 486.743  1.00  0.00      N709 C  
ATOM   2586  C   GLY A 841     163.659 -93.945 488.125  1.00  0.00      N709 C  
ATOM   2587  O   GLY A 841     163.015 -93.621 489.120  1.00  0.00      N709 O  
ATOM   2588  N   PRO A 842     164.790 -94.614 488.168  1.00  0.00      N709 N  
ATOM   2589  CD  PRO A 842     165.715 -94.790 487.027  1.00  0.00      N709 C  
ATOM   2590  CA  PRO A 842     165.408 -95.092 489.413  1.00  0.00      N709 C  
ATOM   2591  CB  PRO A 842     166.723 -95.819 488.890  1.00  0.00      N709 C  
ATOM   2592  CG  PRO A 842     167.114 -95.021 487.731  1.00  0.00      N709 C  
ATOM   2593  C   PRO A 842     165.668 -94.004 490.416  1.00  0.00      N709 C  
ATOM   2594  O   PRO A 842     166.378 -93.002 490.049  1.00  0.00      N709 O  
ATOM   2595  N   VAL A 843     165.350 -94.235 491.654  1.00  0.00      N709 N  
ATOM   2596  CA  VAL A 843     166.051 -93.522 492.737  1.00  0.00      N709 C  
ATOM   2597  CB  VAL A 843     165.284 -92.252 493.181  1.00  0.00      N709 C  
ATOM   2598  CG1 VAL A 843     163.829 -92.602 493.631  1.00  0.00      N709 C  
ATOM   2599  CG2 VAL A 843     166.025 -91.455 494.311  1.00  0.00      N709 C  
ATOM   2600  C   VAL A 843     166.217 -94.544 493.900  1.00  0.00      N709 C  
ATOM   2601  O   VAL A 843     165.401 -95.476 493.984  1.00  0.00      N709 O  
ATOM   2602  N   SER A 844     167.253 -94.505 494.824  1.00  0.00      N709 N  
ATOM   2603  CA  SER A 844     167.297 -95.515 495.876  1.00  0.00      N709 C  
ATOM   2604  CB  SER A 844     168.745 -95.707 496.436  1.00  0.00      N709 C  
ATOM   2605  OG  SER A 844     168.809 -96.693 497.454  1.00  0.00      N709 O  
ATOM   2606  C   SER A 844     166.394 -95.039 496.897  1.00  0.00      N709 C  
ATOM   2607  O   SER A 844     166.276 -93.817 497.021  1.00  0.00      N709 O  
ATOM   2608  N   SER A 845     165.678 -95.904 497.632  1.00  0.00      N709 N  
ATOM   2609  CA  SER A 845     164.906 -95.383 498.734  1.00  0.00      N709 C  
ATOM   2610  CB  SER A 845     163.518 -94.755 498.337  1.00  0.00      N709 C  
ATOM   2611  OG  SER A 845     162.636 -95.794 497.856  1.00  0.00      N709 O  
ATOM   2612  C   SER A 845     164.887 -96.290 499.947  1.00  0.00      N709 C  
ATOM   2613  O   SER A 845     164.277 -96.046 500.994  1.00  0.00      N709 O  
ATOM   2614  N   ASN A 846     165.540 -97.436 499.849  1.00  0.00      N709 N  
ATOM   2615  CA  ASN A 846     165.812 -98.453 500.895  1.00  0.00      N709 C  
ATOM   2616  CB  ASN A 846     166.205 -97.803 502.304  1.00  0.00      N709 C  
ATOM   2617  CG  ASN A 846     167.335 -96.758 502.264  1.00  0.00      N709 C  
ATOM   2618  OD1 ASN A 846     168.104 -96.792 501.270  1.00  0.00      N709 O  
ATOM   2619  ND2 ASN A 846     167.459 -95.970 503.313  1.00  0.00      N709 N  
ATOM   2620  C   ASN A 846     164.770 -99.546 500.983  1.00  0.00      N709 C  
ATOM   2621  O   ASN A 846     164.755-100.298 501.922  1.00  0.00      N709 O  
ATOM   2622  N   GLY A 847     163.969 -99.725 499.941  1.00  0.00      N709 N  
ATOM   2623  CA  GLY A 847     163.138-100.894 499.681  1.00  0.00      N709 C  
ATOM   2624  C   GLY A 847     163.878-102.014 498.977  1.00  0.00      N709 C  
ATOM   2625  O   GLY A 847     163.871-102.132 497.723  1.00  0.00      N709 O  
ATOM   2626  N   ALA A 848     164.672-102.735 499.802  1.00  0.00      N709 N  
ATOM   2627  CA  ALA A 848     165.553-103.710 499.320  1.00  0.00      N709 C  
ATOM   2628  CB  ALA A 848     166.701-104.012 500.267  1.00  0.00      N709 C  
ATOM   2629  C   ALA A 848     164.870-104.939 498.842  1.00  0.00      N709 C  
ATOM   2630  O   ALA A 848     163.838-105.426 499.390  1.00  0.00      N709 O  
ATOM   2631  N   ASN A 849     165.398-105.450 497.711  1.00  0.00      N709 N  
ATOM   2632  CA  ASN A 849     164.789-106.368 496.822  1.00  0.00      N709 C  
ATOM   2633  CB  ASN A 849     164.843-107.752 497.418  1.00  0.00      N709 C  
ATOM   2634  CG  ASN A 849     166.315-108.147 497.843  1.00  0.00      N709 C  
ATOM   2635  OD1 ASN A 849     166.559-108.396 499.046  1.00  0.00      N709 O  
ATOM   2636  ND2 ASN A 849     167.299-108.265 496.889  1.00  0.00      N709 N  
ATOM   2637  C   ASN A 849     163.400-105.810 496.454  1.00  0.00      N709 C  
ATOM   2638  O   ASN A 849     163.177-104.621 496.486  1.00  0.00      N709 O  
ATOM   2639  N   GLY A 850     162.425-106.645 496.116  1.00  0.00      N709 N  
ATOM   2640  CA  GLY A 850     161.014-106.251 495.891  1.00  0.00      N709 C  
ATOM   2641  C   GLY A 850     160.116-107.475 496.028  1.00  0.00      N709 C  
ATOM   2642  O   GLY A 850     160.557-108.549 496.394  1.00  0.00      N709 O  
ATOM   2643  N   VAL A 851     158.792-107.279 495.790  1.00  0.00      N709 N  
ATOM   2644  CA  VAL A 851     157.751-108.245 496.203  1.00  0.00      N709 C  
ATOM   2645  CB  VAL A 851     156.848-107.984 497.458  1.00  0.00      N709 C  
ATOM   2646  CG1 VAL A 851     157.708-107.508 498.585  1.00  0.00      N709 C  
ATOM   2647  CG2 VAL A 851     155.702-106.907 497.242  1.00  0.00      N709 C  
ATOM   2648  C   VAL A 851     156.894-108.509 494.959  1.00  0.00      N709 C  
ATOM   2649  O   VAL A 851     156.565-107.533 494.249  1.00  0.00      N709 O  
ATOM   2650  N   LYS A 852     156.521-109.764 494.716  1.00  0.00      N709 N  
ATOM   2651  CA  LYS A 852     155.922-110.320 493.438  1.00  0.00      N709 C  
ATOM   2652  CB  LYS A 852     155.139-111.666 493.637  1.00  0.00      N709 C  
ATOM   2653  CG  LYS A 852     156.046-112.886 493.806  1.00  0.00      N709 C  
ATOM   2654  CD  LYS A 852     155.266-114.212 493.799  1.00  0.00      N709 C  
ATOM   2655  CE  LYS A 852     156.068-115.443 493.277  1.00  0.00      N709 C  
ATOM   2656  NZ  LYS A 852     157.318-115.630 493.975  1.00  0.00      N709 N  
ATOM   2657  C   LYS A 852     155.270-109.481 492.433  1.00  0.00      N709 C  
ATOM   2658  O   LYS A 852     154.495-108.492 492.676  1.00  0.00      N709 O  
ATOM   2659  N   GLY A 853     155.490-109.717 491.131  1.00  0.00      N709 N  
ATOM   2660  CA  GLY A 853     154.927-108.977 490.041  1.00  0.00      N709 C  
ATOM   2661  C   GLY A 853     153.444-108.946 489.989  1.00  0.00      N709 C  
ATOM   2662  O   GLY A 853     152.853-110.022 489.915  1.00  0.00      N709 O  
ATOM   2663  N   PHE A 854     152.794-107.756 490.063  1.00  0.00      N709 N  
ATOM   2664  CA  PHE A 854     151.354-107.716 490.167  1.00  0.00      N709 C  
ATOM   2665  CB  PHE A 854     150.705-108.551 491.275  1.00  0.00      N709 C  
ATOM   2666  CG  PHE A 854     149.350-108.206 491.844  1.00  0.00      N709 C  
ATOM   2667  CD1 PHE A 854     148.245-107.977 491.002  1.00  0.00      N709 C  
ATOM   2668  CE1 PHE A 854     146.963-107.762 491.545  1.00  0.00      N709 C  
ATOM   2669  CZ  PHE A 854     146.747-107.620 492.955  1.00  0.00      N709 C  
ATOM   2670  CD2 PHE A 854     149.158-108.165 493.215  1.00  0.00      N709 C  
ATOM   2671  CE2 PHE A 854     147.847-107.951 493.815  1.00  0.00      N709 C  
ATOM   2672  C   PHE A 854     150.920-106.268 490.352  1.00  0.00      N709 C  
ATOM   2673  O   PHE A 854     151.018-105.719 491.461  1.00  0.00      N709 O  
ATOM   2674  N   SER A 855     150.409-105.694 489.286  1.00  0.00      N709 N  
ATOM   2675  CA  SER A 855     149.777-104.335 489.251  1.00  0.00      N709 C  
ATOM   2676  CB  SER A 855     150.644-103.060 489.452  1.00  0.00      N709 C  
ATOM   2677  OG  SER A 855     150.604-102.619 490.814  1.00  0.00      N709 O  
ATOM   2678  C   SER A 855     148.969-104.142 488.011  1.00  0.00      N709 C  
ATOM   2679  O   SER A 855     149.600-103.823 487.018  1.00  0.00      N709 O  
ATOM   2680  N   PHE A 856     147.641-104.268 488.070  1.00  0.00      N709 N  
ATOM   2681  CA  PHE A 856     146.729-103.863 486.971  1.00  0.00      N709 C  
ATOM   2682  CB  PHE A 856     145.325-104.456 487.239  1.00  0.00      N709 C  
ATOM   2683  CG  PHE A 856     145.388-105.945 487.200  1.00  0.00      N709 C  
ATOM   2684  CD1 PHE A 856     145.624-106.587 486.036  1.00  0.00      N709 C  
ATOM   2685  CE1 PHE A 856     145.609-108.011 485.906  1.00  0.00      N709 C  
ATOM   2686  CZ  PHE A 856     145.258-108.776 487.018  1.00  0.00      N709 C  
ATOM   2687  CD2 PHE A 856     144.977-106.744 488.287  1.00  0.00      N709 C  
ATOM   2688  CE2 PHE A 856     145.007-108.132 488.248  1.00  0.00      N709 C  
ATOM   2689  C   PHE A 856     146.680-102.369 486.795  1.00  0.00      N709 C  
ATOM   2690  O   PHE A 856     146.494-101.664 487.761  1.00  0.00      N709 O  
ATOM   2691  N   LYS A 857     146.828-101.820 485.531  1.00  0.00      N709 N  
ATOM   2692  CA  LYS A 857     146.812-100.354 485.288  1.00  0.00      N709 C  
ATOM   2693  CB  LYS A 857     148.168 -99.889 484.674  1.00  0.00      N709 C  
ATOM   2694  CG  LYS A 857     148.249 -99.939 483.181  1.00  0.00      N709 C  
ATOM   2695  CD  LYS A 857     148.185-101.374 482.574  1.00  0.00      N709 C  
ATOM   2696  CE  LYS A 857     149.096-101.517 481.362  1.00  0.00      N709 C  
ATOM   2697  NZ  LYS A 857     148.743-100.523 480.302  1.00  0.00      N709 N  
ATOM   2698  C   LYS A 857     145.623-100.015 484.384  1.00  0.00      N709 C  
ATOM   2699  O   LYS A 857     145.311-100.774 483.456  1.00  0.00      N709 O  
ATOM   2700  N   TYR A 858     144.901 -98.956 484.754  1.00  0.00      N709 N  
ATOM   2701  CA  TYR A 858     143.793 -98.570 483.914  1.00  0.00      N709 C  
ATOM   2702  CB  TYR A 858     142.521 -98.771 484.794  1.00  0.00      N709 C  
ATOM   2703  CG  TYR A 858     142.321-100.170 484.993  1.00  0.00      N709 C  
ATOM   2704  CD1 TYR A 858     142.263-100.731 486.295  1.00  0.00      N709 C  
ATOM   2705  CE1 TYR A 858     141.846-102.063 486.519  1.00  0.00      N709 C  
ATOM   2706  CZ  TYR A 858     141.586-102.879 485.424  1.00  0.00      N709 C  
ATOM   2707  OH  TYR A 858     141.139-104.236 485.555  1.00  0.00      N709 O  
ATOM   2708  CD2 TYR A 858     141.860-101.016 483.984  1.00  0.00      N709 C  
ATOM   2709  CE2 TYR A 858     141.546-102.340 484.170  1.00  0.00      N709 C  
ATOM   2710  C   TYR A 858     143.941 -97.091 483.531  1.00  0.00      N709 C  
ATOM   2711  O   TYR A 858     143.964 -96.206 484.398  1.00  0.00      N709 O  
ATOM   2712  N   GLY A 859     144.108 -96.814 482.224  1.00  0.00      N709 N  
ATOM   2713  CA  GLY A 859     144.605 -95.575 481.689  1.00  0.00      N709 C  
ATOM   2714  C   GLY A 859     145.964 -95.102 482.375  1.00  0.00      N709 C  
ATOM   2715  O   GLY A 859     146.926 -95.805 482.169  1.00  0.00      N709 O  
ATOM   2716  N   ASN A 860     145.884 -94.024 483.208  1.00  0.00      N709 N  
ATOM   2717  CA  ASN A 860     146.959 -93.563 484.082  1.00  0.00      N709 C  
ATOM   2718  CB  ASN A 860     146.859 -92.009 484.190  1.00  0.00      N709 C  
ATOM   2719  CG  ASN A 860     146.674 -91.222 482.924  1.00  0.00      N709 C  
ATOM   2720  OD1 ASN A 860     145.796 -90.392 482.745  1.00  0.00      N709 O  
ATOM   2721  ND2 ASN A 860     147.534 -91.572 481.951  1.00  0.00      N709 N  
ATOM   2722  C   ASN A 860     146.761 -94.129 485.486  1.00  0.00      N709 C  
ATOM   2723  O   ASN A 860     147.644 -93.875 486.338  1.00  0.00      N709 O  
ATOM   2724  N   GLY A 861     145.723 -94.819 485.888  1.00  0.00      N709 N  
ATOM   2725  CA  GLY A 861     145.649 -95.482 487.237  1.00  0.00      N709 C  
ATOM   2726  C   GLY A 861     146.516 -96.608 487.416  1.00  0.00      N709 C  
ATOM   2727  O   GLY A 861     146.983 -97.353 486.523  1.00  0.00      N709 O  
ATOM   2728  N   VAL A 862     146.678 -96.954 488.730  1.00  0.00      N709 N  
ATOM   2729  CA  VAL A 862     147.230 -98.269 489.072  1.00  0.00      N709 C  
ATOM   2730  CB  VAL A 862     148.755 -98.249 489.033  1.00  0.00      N709 C  
ATOM   2731  CG1 VAL A 862     149.432 -97.738 490.378  1.00  0.00      N709 C  
ATOM   2732  CG2 VAL A 862     149.319 -99.634 488.834  1.00  0.00      N709 C  
ATOM   2733  C   VAL A 862     146.673 -98.642 490.445  1.00  0.00      N709 C  
ATOM   2734  O   VAL A 862     146.366 -97.773 491.273  1.00  0.00      N709 O  
ATOM   2735  N   TRP A 863     146.637 -99.964 490.647  1.00  0.00      N709 N  
ATOM   2736  CA  TRP A 863     146.331-100.756 491.755  1.00  0.00      N709 C  
ATOM   2737  CB  TRP A 863     145.335-101.957 491.435  1.00  0.00      N709 C  
ATOM   2738  CG  TRP A 863     143.917-101.500 491.361  1.00  0.00      N709 C  
ATOM   2739  CD1 TRP A 863     143.260-101.238 490.231  1.00  0.00      N709 C  
ATOM   2740  NE1 TRP A 863     141.924-100.793 490.544  1.00  0.00      N709 N  
ATOM   2741  CE2 TRP A 863     141.765-100.837 491.907  1.00  0.00      N709 C  
ATOM   2742  CD2 TRP A 863     143.066-101.200 492.424  1.00  0.00      N709 C  
ATOM   2743  CE3 TRP A 863     143.176-101.349 493.843  1.00  0.00      N709 C  
ATOM   2744  CZ3 TRP A 863     142.016-101.227 494.580  1.00  0.00      N709 C  
ATOM   2745  CZ2 TRP A 863     140.624-100.571 492.708  1.00  0.00      N709 C  
ATOM   2746  CH2 TRP A 863     140.758-100.983 494.028  1.00  0.00      N709 C  
ATOM   2747  C   TRP A 863     147.597-101.226 492.406  1.00  0.00      N709 C  
ATOM   2748  O   TRP A 863     148.312-102.035 491.790  1.00  0.00      N709 O  
ATOM   2749  N   ILE A 864     147.888-100.804 493.615  1.00  0.00      N709 N  
ATOM   2750  CA  ILE A 864     148.960-101.271 494.397  1.00  0.00      N709 C  
ATOM   2751  CB  ILE A 864     149.691-100.088 495.062  1.00  0.00      N709 C  
ATOM   2752  CG2 ILE A 864     150.874-100.737 495.826  1.00  0.00      N709 C  
ATOM   2753  CG1 ILE A 864     150.170 -99.054 494.059  1.00  0.00      N709 C  
ATOM   2754  CD1 ILE A 864     149.172 -97.910 493.961  1.00  0.00      N709 C  
ATOM   2755  C   ILE A 864     148.461-102.373 495.386  1.00  0.00      N709 C  
ATOM   2756  O   ILE A 864     147.967-102.058 496.455  1.00  0.00      N709 O  
ATOM   2757  N   GLY A 865     148.818-103.603 495.144  1.00  0.00      N709 N  
ATOM   2758  CA  GLY A 865     148.778-104.733 496.112  1.00  0.00      N709 C  
ATOM   2759  C   GLY A 865     149.920-104.514 497.076  1.00  0.00      N709 C  
ATOM   2760  O   GLY A 865     151.056-104.421 496.634  1.00  0.00      N709 O  
ATOM   2761  N   ARG A 866     149.694-104.453 498.403  1.00  0.00      N709 N  
ATOM   2762  CA  ARG A 866     150.761-104.339 499.353  1.00  0.00      N709 C  
ATOM   2763  CB  ARG A 866     151.437-102.931 499.353  1.00  0.00      N709 C  
ATOM   2764  CG  ARG A 866     150.749-101.802 500.117  1.00  0.00      N709 C  
ATOM   2765  CD  ARG A 866     151.555-100.546 500.120  1.00  0.00      N709 C  
ATOM   2766  NE  ARG A 866     150.970 -99.549 500.998  1.00  0.00      N709 N  
ATOM   2767  CZ  ARG A 866     151.518 -98.351 501.025  1.00  0.00      N709 C  
ATOM   2768  NH1 ARG A 866     152.354 -97.874 500.107  1.00  0.00      N709 N  
ATOM   2769  NH2 ARG A 866     151.124 -97.484 501.900  1.00  0.00      N709 N  
ATOM   2770  C   ARG A 866     150.365-104.688 500.731  1.00  0.00      N709 C  
ATOM   2771  O   ARG A 866     149.182-104.755 501.075  1.00  0.00      N709 O  
ATOM   2772  N   THR A 867     151.328-105.032 501.624  1.00  0.00      N709 N  
ATOM   2773  CA  THR A 867     151.252-105.352 503.048  1.00  0.00      N709 C  
ATOM   2774  CB  THR A 867     152.523-105.893 503.502  1.00  0.00      N709 C  
ATOM   2775  OG1 THR A 867     153.620-105.152 502.963  1.00  0.00      N709 O  
ATOM   2776  CG2 THR A 867     152.666-107.372 502.864  1.00  0.00      N709 C  
ATOM   2777  C   THR A 867     150.895-104.198 503.837  1.00  0.00      N709 C  
ATOM   2778  O   THR A 867     151.278-103.032 503.597  1.00  0.00      N709 O  
ATOM   2779  N   LYS A 868     150.101-104.526 504.842  1.00  0.00      N709 N  
ATOM   2780  CA  LYS A 868     149.726-103.715 505.988  1.00  0.00      N709 C  
ATOM   2781  CB  LYS A 868     148.574-104.304 506.853  1.00  0.00      N709 C  
ATOM   2782  CG  LYS A 868     147.165-104.276 506.105  1.00  0.00      N709 C  
ATOM   2783  CD  LYS A 868     145.957-104.807 506.942  1.00  0.00      N709 C  
ATOM   2784  CE  LYS A 868     144.604-104.504 506.346  1.00  0.00      N709 C  
ATOM   2785  NZ  LYS A 868     144.382-103.050 506.324  1.00  0.00      N709 N  
ATOM   2786  C   LYS A 868     150.804-103.386 506.863  1.00  0.00      N709 C  
ATOM   2787  O   LYS A 868     151.124-102.218 507.176  1.00  0.00      N709 O  
ATOM   2788  N   SER A 869     151.611-104.408 507.168  1.00  0.00      N709 N  
ATOM   2789  CA  SER A 869     153.002-104.312 507.710  1.00  0.00      N709 C  
ATOM   2790  CB  SER A 869     153.525-105.665 508.236  1.00  0.00      N709 C  
ATOM   2791  OG  SER A 869     152.770-106.081 509.348  1.00  0.00      N709 O  
ATOM   2792  C   SER A 869     153.942-103.691 506.704  1.00  0.00      N709 C  
ATOM   2793  O   SER A 869     153.817-103.850 505.517  1.00  0.00      N709 O  
ATOM   2794  N   ILE A 870     154.935-102.960 507.214  1.00  0.00      N709 N  
ATOM   2795  CA  ILE A 870     155.848-102.021 506.453  1.00  0.00      N709 C  
ATOM   2796  CB  ILE A 870     155.852-100.667 507.056  1.00  0.00      N709 C  
ATOM   2797  CG2 ILE A 870     156.501 -99.564 506.127  1.00  0.00      N709 C  
ATOM   2798  CG1 ILE A 870     154.409-100.171 507.463  1.00  0.00      N709 C  
ATOM   2799  CD1 ILE A 870     154.203-100.478 508.917  1.00  0.00      N709 C  
ATOM   2800  C   ILE A 870     157.289-102.462 506.338  1.00  0.00      N709 C  
ATOM   2801  O   ILE A 870     158.156-101.887 505.646  1.00  0.00      N709 O  
ATOM   2802  N   SER A 871     157.564-103.451 507.164  1.00  0.00      N709 N  
ATOM   2803  CA  SER A 871     158.813-103.961 507.570  1.00  0.00      N709 C  
ATOM   2804  CB  SER A 871     159.675-103.189 508.627  1.00  0.00      N709 C  
ATOM   2805  OG  SER A 871     158.909-102.753 509.776  1.00  0.00      N709 O  
ATOM   2806  C   SER A 871     158.605-105.392 508.015  1.00  0.00      N709 C  
ATOM   2807  O   SER A 871     159.349-105.967 508.840  1.00  0.00      N709 O  
ATOM   2808  N   SER A 872     157.531-105.970 507.531  1.00  0.00      N709 N  
ATOM   2809  CA  SER A 872     157.091-107.179 508.132  1.00  0.00      N709 C  
ATOM   2810  CB  SER A 872     156.667-107.026 509.668  1.00  0.00      N709 C  
ATOM   2811  OG  SER A 872     156.117-108.241 510.214  1.00  0.00      N709 O  
ATOM   2812  C   SER A 872     155.987-107.765 507.214  1.00  0.00      N709 C  
ATOM   2813  O   SER A 872     155.393-107.067 506.418  1.00  0.00      N709 O  
ATOM   2814  N   ARG A 873     155.700-109.054 507.354  1.00  0.00      N709 N  
ATOM   2815  CA  ARG A 873     154.691-109.728 506.503  1.00  0.00      N709 C  
ATOM   2816  CB  ARG A 873     155.147-111.094 506.023  1.00  0.00      N709 C  
ATOM   2817  CG  ARG A 873     156.413-111.103 505.107  1.00  0.00      N709 C  
ATOM   2818  CD  ARG A 873     156.652-112.547 504.705  1.00  0.00      N709 C  
ATOM   2819  NE  ARG A 873     157.289-113.241 505.911  1.00  0.00      N709 N  
ATOM   2820  CZ  ARG A 873     158.064-114.337 505.754  1.00  0.00      N709 C  
ATOM   2821  NH1 ARG A 873     157.987-115.070 504.686  1.00  0.00      N709 N  
ATOM   2822  NH2 ARG A 873     158.815-114.745 506.783  1.00  0.00      N709 N  
ATOM   2823  C   ARG A 873     153.282-109.834 507.027  1.00  0.00      N709 C  
ATOM   2824  O   ARG A 873     152.451-110.442 506.364  1.00  0.00      N709 O  
ATOM   2825  N   ASN A 874     152.964-109.220 508.156  1.00  0.00      N709 N  
ATOM   2826  CA  ASN A 874     151.540-109.170 508.547  1.00  0.00      N709 C  
ATOM   2827  CB  ASN A 874     151.271-109.071 510.098  1.00  0.00      N709 C  
ATOM   2828  CG  ASN A 874     152.028-110.167 510.895  1.00  0.00      N709 C  
ATOM   2829  OD1 ASN A 874     152.310-111.249 510.428  1.00  0.00      N709 O  
ATOM   2830  ND2 ASN A 874     152.162-109.947 512.176  1.00  0.00      N709 N  
ATOM   2831  C   ASN A 874     150.646-108.223 507.761  1.00  0.00      N709 C  
ATOM   2832  O   ASN A 874     150.785-107.016 507.721  1.00  0.00      N709 O  
ATOM   2833  N   GLY A 875     149.606-108.816 507.250  1.00  0.00      N709 N  
ATOM   2834  CA  GLY A 875     148.492-108.210 506.449  1.00  0.00      N709 C  
ATOM   2835  C   GLY A 875     148.697-107.875 505.004  1.00  0.00      N709 C  
ATOM   2836  O   GLY A 875     149.774-107.850 504.547  1.00  0.00      N709 O  
ATOM   2837  N   PHE A 876     147.664-107.567 504.333  1.00  0.00      N709 N  
ATOM   2838  CA  PHE A 876     147.550-107.155 502.919  1.00  0.00      N709 C  
ATOM   2839  CB  PHE A 876     147.525-108.426 501.998  1.00  0.00      N709 C  
ATOM   2840  CG  PHE A 876     147.990-108.014 500.557  1.00  0.00      N709 C  
ATOM   2841  CD1 PHE A 876     149.324-108.084 500.229  1.00  0.00      N709 C  
ATOM   2842  CE1 PHE A 876     149.664-108.196 498.890  1.00  0.00      N709 C  
ATOM   2843  CZ  PHE A 876     148.684-107.884 497.877  1.00  0.00      N709 C  
ATOM   2844  CD2 PHE A 876     146.982-107.696 499.590  1.00  0.00      N709 C  
ATOM   2845  CE2 PHE A 876     147.408-107.632 498.278  1.00  0.00      N709 C  
ATOM   2846  C   PHE A 876     146.313-106.261 502.649  1.00  0.00      N709 C  
ATOM   2847  O   PHE A 876     145.235-106.487 503.217  1.00  0.00      N709 O  
ATOM   2848  N   GLU A 877     146.389-105.238 501.749  1.00  0.00      N709 N  
ATOM   2849  CA  GLU A 877     145.191-104.548 501.335  1.00  0.00      N709 C  
ATOM   2850  CB  GLU A 877     144.837-103.422 502.353  1.00  0.00      N709 C  
ATOM   2851  CG  GLU A 877     145.665-102.089 502.222  1.00  0.00      N709 C  
ATOM   2852  CD  GLU A 877     145.903-101.253 503.522  1.00  0.00      N709 C  
ATOM   2853  OE1 GLU A 877     144.988-101.283 504.376  1.00  0.00      N709 O  
ATOM   2854  OE2 GLU A 877     146.963-100.603 503.696  1.00  0.00      N709 O  
ATOM   2855  C   GLU A 877     145.572-104.046 499.986  1.00  0.00      N709 C  
ATOM   2856  O   GLU A 877     146.622-104.307 499.432  1.00  0.00      N709 O  
ATOM   2857  N   MET A 878     144.547-103.523 499.331  1.00  0.00      N709 N  
ATOM   2858  CA  MET A 878     144.718-103.038 498.007  1.00  0.00      N709 C  
ATOM   2859  CB  MET A 878     143.821-103.740 496.934  1.00  0.00      N709 C  
ATOM   2860  CG  MET A 878     144.006-105.241 496.661  1.00  0.00      N709 C  
ATOM   2861  SD  MET A 878     145.400-105.873 495.687  1.00  0.00      N709 S  
ATOM   2862  CE  MET A 878     145.378-104.729 494.196  1.00  0.00      N709 C  
ATOM   2863  C   MET A 878     144.447-101.578 497.926  1.00  0.00      N709 C  
ATOM   2864  O   MET A 878     143.441-101.115 498.521  1.00  0.00      N709 O  
ATOM   2865  N   ILE A 879     145.298-100.819 497.224  1.00  0.00      N709 N  
ATOM   2866  CA  ILE A 879     145.309 -99.349 497.227  1.00  0.00      N709 C  
ATOM   2867  CB  ILE A 879     146.607 -98.852 497.925  1.00  0.00      N709 C  
ATOM   2868  CG2 ILE A 879     146.810 -97.389 497.419  1.00  0.00      N709 C  
ATOM   2869  CG1 ILE A 879     146.380 -99.027 499.467  1.00  0.00      N709 C  
ATOM   2870  CD1 ILE A 879     147.645 -98.760 500.384  1.00  0.00      N709 C  
ATOM   2871  C   ILE A 879     145.118 -98.780 495.874  1.00  0.00      N709 C  
ATOM   2872  O   ILE A 879     145.768 -99.205 494.902  1.00  0.00      N709 O  
ATOM   2873  N   TRP A 880     144.126 -97.858 495.697  1.00  0.00      N709 N  
ATOM   2874  CA  TRP A 880     143.765 -97.271 494.452  1.00  0.00      N709 C  
ATOM   2875  CB  TRP A 880     142.266 -97.496 494.101  1.00  0.00      N709 C  
ATOM   2876  CG  TRP A 880     141.642 -96.968 492.849  1.00  0.00      N709 C  
ATOM   2877  CD1 TRP A 880     140.548 -96.240 492.888  1.00  0.00      N709 C  
ATOM   2878  NE1 TRP A 880     140.258 -95.825 491.640  1.00  0.00      N709 N  
ATOM   2879  CE2 TRP A 880     141.086 -96.337 490.743  1.00  0.00      N709 C  
ATOM   2880  CD2 TRP A 880     142.063 -97.051 491.474  1.00  0.00      N709 C  
ATOM   2881  CE3 TRP A 880     143.094 -97.682 490.763  1.00  0.00      N709 C  
ATOM   2882  CZ3 TRP A 880     143.124 -97.606 489.362  1.00  0.00      N709 C  
ATOM   2883  CZ2 TRP A 880     141.158 -96.258 489.354  1.00  0.00      N709 C  
ATOM   2884  CH2 TRP A 880     142.160 -96.872 488.665  1.00  0.00      N709 C  
ATOM   2885  C   TRP A 880     144.091 -95.784 494.344  1.00  0.00      N709 C  
ATOM   2886  O   TRP A 880     143.656 -94.944 495.161  1.00  0.00      N709 O  
ATOM   2887  N   ASP A 881     144.901 -95.450 493.267  1.00  0.00      N709 N  
ATOM   2888  CA  ASP A 881     145.189 -94.248 492.682  1.00  0.00      N709 C  
ATOM   2889  CB  ASP A 881     146.762 -93.915 492.915  1.00  0.00      N709 C  
ATOM   2890  CG  ASP A 881     147.131 -92.428 492.569  1.00  0.00      N709 C  
ATOM   2891  OD1 ASP A 881     146.139 -91.716 492.256  1.00  0.00      N709 O  
ATOM   2892  OD2 ASP A 881     148.306 -92.043 492.776  1.00  0.00      N709 O  
ATOM   2893  C   ASP A 881     144.724 -94.215 491.214  1.00  0.00      N709 C  
ATOM   2894  O   ASP A 881     145.227 -94.985 490.382  1.00  0.00      N709 O  
ATOM   2895  N   PRO A 882     143.854 -93.326 490.803  1.00  0.00      N709 N  
ATOM   2896  CD  PRO A 882     142.949 -92.524 491.692  1.00  0.00      N709 C  
ATOM   2897  CA  PRO A 882     143.448 -93.277 489.409  1.00  0.00      N709 C  
ATOM   2898  CB  PRO A 882     142.099 -92.502 489.460  1.00  0.00      N709 C  
ATOM   2899  CG  PRO A 882     142.157 -91.667 490.783  1.00  0.00      N709 C  
ATOM   2900  C   PRO A 882     144.504 -92.536 488.582  1.00  0.00      N709 C  
ATOM   2901  O   PRO A 882     144.305 -92.454 487.369  1.00  0.00      N709 O  
ATOM   2902  N   ASN A 883     145.689 -92.114 489.116  1.00  0.00      N709 N  
ATOM   2903  CA  ASN A 883     146.657 -91.262 488.454  1.00  0.00      N709 C  
ATOM   2904  CB  ASN A 883     146.630 -89.785 488.865  1.00  0.00      N709 C  
ATOM   2905  CG  ASN A 883     145.355 -89.062 488.512  1.00  0.00      N709 C  
ATOM   2906  OD1 ASN A 883     144.567 -88.738 489.388  1.00  0.00      N709 O  
ATOM   2907  ND2 ASN A 883     145.111 -88.734 487.218  1.00  0.00      N709 N  
ATOM   2908  C   ASN A 883     148.143 -91.798 488.695  1.00  0.00      N709 C  
ATOM   2909  O   ASN A 883     149.134 -91.285 488.243  1.00  0.00      N709 O  
ATOM   2910  N   GLY A 884     148.168 -92.915 489.442  1.00  0.00      N709 N  
ATOM   2911  CA  GLY A 884     149.419 -93.505 489.947  1.00  0.00      N709 C  
ATOM   2912  C   GLY A 884     150.409 -94.050 488.906  1.00  0.00      N709 C  
ATOM   2913  O   GLY A 884     151.618 -94.228 489.170  1.00  0.00      N709 O  
ATOM   2914  N   TRP A 885     149.977 -94.436 487.659  1.00  0.00      N709 N  
ATOM   2915  CA  TRP A 885     150.860 -94.921 486.593  1.00  0.00      N709 C  
ATOM   2916  CB  TRP A 885     150.087 -95.445 485.333  1.00  0.00      N709 C  
ATOM   2917  CG  TRP A 885     150.964 -96.258 484.358  1.00  0.00      N709 C  
ATOM   2918  CD1 TRP A 885     151.442 -95.767 483.188  1.00  0.00      N709 C  
ATOM   2919  NE1 TRP A 885     152.265 -96.755 482.612  1.00  0.00      N709 N  
ATOM   2920  CE2 TRP A 885     152.166 -97.919 483.347  1.00  0.00      N709 C  
ATOM   2921  CD2 TRP A 885     151.391 -97.624 484.527  1.00  0.00      N709 C  
ATOM   2922  CE3 TRP A 885     151.076 -98.596 485.437  1.00  0.00      N709 C  
ATOM   2923  CZ3 TRP A 885     151.583 -99.877 485.116  1.00  0.00      N709 C  
ATOM   2924  CZ2 TRP A 885     152.462 -99.196 482.946  1.00  0.00      N709 C  
ATOM   2925  CH2 TRP A 885     152.178-100.138 483.856  1.00  0.00      N709 C  
ATOM   2926  C   TRP A 885     151.897 -93.929 486.041  1.00  0.00      N709 C  
ATOM   2927  O   TRP A 885     153.089 -94.200 485.712  1.00  0.00      N709 O  
ATOM   2928  N   THR A 886     151.365 -92.657 485.913  1.00  0.00      N709 N  
ATOM   2929  CA  THR A 886     152.024 -91.639 485.098  1.00  0.00      N709 C  
ATOM   2930  CB  THR A 886     151.316 -91.200 483.798  1.00  0.00      N709 C  
ATOM   2931  OG1 THR A 886     150.043 -90.551 484.122  1.00  0.00      N709 O  
ATOM   2932  CG2 THR A 886     150.905 -92.311 482.934  1.00  0.00      N709 C  
ATOM   2933  C   THR A 886     152.383 -90.401 485.963  1.00  0.00      N709 C  
ATOM   2934  O   THR A 886     153.172 -89.542 485.594  1.00  0.00      N709 O  
ATOM   2935  N   GLY A 887     151.961 -90.454 487.216  1.00  0.00      N709 N  
ATOM   2936  CA  GLY A 887     152.503 -89.420 488.146  1.00  0.00      N709 C  
ATOM   2937  C   GLY A 887     153.011 -90.071 489.395  1.00  0.00      N709 C  
ATOM   2938  O   GLY A 887     152.951 -91.267 489.619  1.00  0.00      N709 O  
ATOM   2939  N   THR A 888     153.659 -89.227 490.284  1.00  0.00      N709 N  
ATOM   2940  CA  THR A 888     154.604 -89.592 491.283  1.00  0.00      N709 C  
ATOM   2941  CB  THR A 888     155.968 -88.848 491.138  1.00  0.00      N709 C  
ATOM   2942  OG1 THR A 888     155.790 -87.509 490.886  1.00  0.00      N709 O  
ATOM   2943  CG2 THR A 888     156.598 -89.373 489.800  1.00  0.00      N709 C  
ATOM   2944  C   THR A 888     154.101 -89.477 492.765  1.00  0.00      N709 C  
ATOM   2945  O   THR A 888     154.871 -89.680 493.696  1.00  0.00      N709 O  
ATOM   2946  N   ASP A 889     152.799 -89.196 492.901  1.00  0.00      N709 N  
ATOM   2947  CA  ASP A 889     152.133 -88.828 494.123  1.00  0.00      N709 C  
ATOM   2948  CB  ASP A 889     150.654 -88.357 493.910  1.00  0.00      N709 C  
ATOM   2949  CG  ASP A 889     150.721 -87.167 493.109  1.00  0.00      N709 C  
ATOM   2950  OD1 ASP A 889     149.584 -86.626 492.700  1.00  0.00      N709 O  
ATOM   2951  OD2 ASP A 889     151.739 -86.445 492.910  1.00  0.00      N709 O  
ATOM   2952  C   ASP A 889     152.020 -89.948 495.153  1.00  0.00      N709 C  
ATOM   2953  O   ASP A 889     152.146 -91.127 494.920  1.00  0.00      N709 O  
ATOM   2954  N   ASN A 890     151.761 -89.468 496.425  1.00  0.00      N709 N  
ATOM   2955  CA  ASN A 890     151.649 -90.376 497.557  1.00  0.00      N709 C  
ATOM   2956  CB  ASN A 890     152.960 -90.307 498.367  1.00  0.00      N709 C  
ATOM   2957  CG  ASN A 890     153.342 -88.956 498.911  1.00  0.00      N709 C  
ATOM   2958  OD1 ASN A 890     153.224 -88.707 500.087  1.00  0.00      N709 O  
ATOM   2959  ND2 ASN A 890     153.840 -88.052 498.082  1.00  0.00      N709 N  
ATOM   2960  C   ASN A 890     150.458 -90.222 498.452  1.00  0.00      N709 C  
ATOM   2961  O   ASN A 890     150.466 -90.700 499.590  1.00  0.00      N709 O  
ATOM   2962  N   ASN A 891     149.333 -89.818 497.938  1.00  0.00      N709 N  
ATOM   2963  CA  ASN A 891     148.102 -89.653 498.726  1.00  0.00      N709 C  
ATOM   2964  CB  ASN A 891     147.456 -88.223 498.502  1.00  0.00      N709 C  
ATOM   2965  CG  ASN A 891     148.295 -87.033 498.938  1.00  0.00      N709 C  
ATOM   2966  OD1 ASN A 891     149.432 -87.097 499.443  1.00  0.00      N709 O  
ATOM   2967  ND2 ASN A 891     147.641 -85.889 498.846  1.00  0.00      N709 N  
ATOM   2968  C   ASN A 891     147.034 -90.708 498.391  1.00  0.00      N709 C  
ATOM   2969  O   ASN A 891     146.976 -91.141 497.253  1.00  0.00      N709 O  
ATOM   2970  N   PHE A 892     146.130 -91.201 499.271  1.00  0.00      N709 N  
ATOM   2971  CA  PHE A 892     145.184 -92.273 498.782  1.00  0.00      N709 C  
ATOM   2972  CB  PHE A 892     145.816 -93.756 498.628  1.00  0.00      N709 C  
ATOM   2973  CG  PHE A 892     146.866 -94.208 499.631  1.00  0.00      N709 C  
ATOM   2974  CD1 PHE A 892     146.456 -95.018 500.736  1.00  0.00      N709 C  
ATOM   2975  CE1 PHE A 892     147.376 -95.168 501.764  1.00  0.00      N709 C  
ATOM   2976  CZ  PHE A 892     148.694 -94.720 501.656  1.00  0.00      N709 C  
ATOM   2977  CD2 PHE A 892     148.185 -93.723 499.491  1.00  0.00      N709 C  
ATOM   2978  CE2 PHE A 892     149.151 -94.094 500.501  1.00  0.00      N709 C  
ATOM   2979  C   PHE A 892     143.966 -92.152 499.603  1.00  0.00      N709 C  
ATOM   2980  O   PHE A 892     144.043 -92.106 500.796  1.00  0.00      N709 O  
ATOM   2981  N   SER A 893     142.740 -92.113 498.990  1.00  0.00      N709 N  
ATOM   2982  CA  SER A 893     141.500 -92.146 499.733  1.00  0.00      N709 C  
ATOM   2983  CB  SER A 893     140.438 -91.162 499.219  1.00  0.00      N709 C  
ATOM   2984  OG  SER A 893     140.989 -89.864 499.210  1.00  0.00      N709 O  
ATOM   2985  C   SER A 893     140.790 -93.512 499.681  1.00  0.00      N709 C  
ATOM   2986  O   SER A 893     139.917 -93.771 500.510  1.00  0.00      N709 O  
ATOM   2987  N   ILE A 894     141.074 -94.364 498.641  1.00  0.00      N709 N  
ATOM   2988  CA  ILE A 894     140.350 -95.561 498.356  1.00  0.00      N709 C  
ATOM   2989  CB  ILE A 894     139.786 -95.623 496.997  1.00  0.00      N709 C  
ATOM   2990  CG2 ILE A 894     139.274 -96.913 496.604  1.00  0.00      N709 C  
ATOM   2991  CG1 ILE A 894     138.593 -94.571 496.792  1.00  0.00      N709 C  
ATOM   2992  CD1 ILE A 894     137.631 -94.555 497.944  1.00  0.00      N709 C  
ATOM   2993  C   ILE A 894     141.261 -96.796 498.487  1.00  0.00      N709 C  
ATOM   2994  O   ILE A 894     142.391 -96.840 497.979  1.00  0.00      N709 O  
ATOM   2995  N   LYS A 895     140.786 -97.838 499.235  1.00  0.00      N709 N  
ATOM   2996  CA  LYS A 895     141.557 -99.016 499.525  1.00  0.00      N709 C  
ATOM   2997  CB  LYS A 895     142.752 -98.770 500.446  1.00  0.00      N709 C  
ATOM   2998  CG  LYS A 895     142.320 -98.057 501.748  1.00  0.00      N709 C  
ATOM   2999  CD  LYS A 895     143.596 -97.832 502.633  1.00  0.00      N709 C  
ATOM   3000  CE  LYS A 895     143.219 -97.342 504.019  1.00  0.00      N709 C  
ATOM   3001  NZ  LYS A 895     142.408 -96.125 504.126  1.00  0.00      N709 N  
ATOM   3002  C   LYS A 895     140.631-100.112 500.052  1.00  0.00      N709 C  
ATOM   3003  O   LYS A 895     139.509 -99.906 500.414  1.00  0.00      N709 O  
ATOM   3004  N   GLN A 896     141.032-101.364 500.034  1.00  0.00      N709 N  
ATOM   3005  CA  GLN A 896     140.230-102.510 500.461  1.00  0.00      N709 C  
ATOM   3006  CB  GLN A 896     139.617-103.200 499.138  1.00  0.00      N709 C  
ATOM   3007  CG  GLN A 896     138.610-104.343 499.558  1.00  0.00      N709 C  
ATOM   3008  CD  GLN A 896     137.856-104.906 498.347  1.00  0.00      N709 C  
ATOM   3009  OE1 GLN A 896     137.848-104.416 497.254  1.00  0.00      N709 O  
ATOM   3010  NE2 GLN A 896     137.242-106.142 498.541  1.00  0.00      N709 N  
ATOM   3011  C   GLN A 896     141.018-103.583 501.219  1.00  0.00      N709 C  
ATOM   3012  O   GLN A 896     142.032-104.036 500.755  1.00  0.00      N709 O  
ATOM   3013  N   ASP A 897     140.627-103.908 502.517  1.00  0.00      N709 N  
ATOM   3014  CA  ASP A 897     141.320-104.976 503.307  1.00  0.00      N709 C  
ATOM   3015  CB  ASP A 897     140.756-104.953 504.730  1.00  0.00      N709 C  
ATOM   3016  CG  ASP A 897     140.949-103.698 505.466  1.00  0.00      N709 C  
ATOM   3017  OD1 ASP A 897     140.029-103.624 506.356  1.00  0.00      N709 O  
ATOM   3018  OD2 ASP A 897     141.911-102.926 505.351  1.00  0.00      N709 O  
ATOM   3019  C   ASP A 897     141.208-106.382 502.556  1.00  0.00      N709 C  
ATOM   3020  O   ASP A 897     140.197-106.772 501.976  1.00  0.00      N709 O  
ATOM   3021  N   ILE A 898     142.279-107.118 502.579  1.00  0.00      N709 N  
ATOM   3022  CA  ILE A 898     142.509-108.443 501.985  1.00  0.00      N709 C  
ATOM   3023  CB  ILE A 898     143.511-108.432 500.823  1.00  0.00      N709 C  
ATOM   3024  CG2 ILE A 898     143.646-109.833 500.165  1.00  0.00      N709 C  
ATOM   3025  CG1 ILE A 898     143.065-107.449 499.651  1.00  0.00      N709 C  
ATOM   3026  CD1 ILE A 898     141.667-107.678 498.954  1.00  0.00      N709 C  
ATOM   3027  C   ILE A 898     142.993-109.311 503.150  1.00  0.00      N709 C  
ATOM   3028  O   ILE A 898     142.315-110.239 503.478  1.00  0.00      N709 O  
ATOM   3029  N   VAL A 899     144.283-109.107 503.668  1.00  0.00      N709 N  
ATOM   3030  CA  VAL A 899     144.673-109.996 504.786  1.00  0.00      N709 C  
ATOM   3031  CB  VAL A 899     145.940-110.806 504.539  1.00  0.00      N709 C  
ATOM   3032  CG1 VAL A 899     146.510-111.481 505.808  1.00  0.00      N709 C  
ATOM   3033  CG2 VAL A 899     145.643-111.828 503.495  1.00  0.00      N709 C  
ATOM   3034  C   VAL A 899     144.685-109.029 505.982  1.00  0.00      N709 C  
ATOM   3035  O   VAL A 899     145.068-107.871 505.835  1.00  0.00      N709 O  
ATOM   3036  N   GLY A 900     144.268-109.463 507.179  1.00  0.00      N709 N  
ATOM   3037  CA  GLY A 900     144.007-108.595 508.342  1.00  0.00      N709 C  
ATOM   3038  C   GLY A 900     145.374-108.038 508.869  1.00  0.00      N709 C  
ATOM   3039  O   GLY A 900     146.416-108.488 508.399  1.00  0.00      N709 O  
ATOM   3040  N   ILE A 901     145.336-107.067 509.800  1.00  0.00      N709 N  
ATOM   3041  CA  ILE A 901     146.580-106.479 510.250  1.00  0.00      N709 C  
ATOM   3042  CB  ILE A 901     146.379-105.081 510.981  1.00  0.00      N709 C  
ATOM   3043  CG2 ILE A 901     145.630-105.155 512.339  1.00  0.00      N709 C  
ATOM   3044  CG1 ILE A 901     147.697-104.167 511.133  1.00  0.00      N709 C  
ATOM   3045  CD1 ILE A 901     147.427-102.785 511.539  1.00  0.00      N709 C  
ATOM   3046  C   ILE A 901     147.601-107.318 511.004  1.00  0.00      N709 C  
ATOM   3047  O   ILE A 901     148.822-107.184 510.961  1.00  0.00      N709 O  
ATOM   3048  N   ASN A 902     147.098-108.281 511.805  1.00  0.00      N709 N  
ATOM   3049  CA  ASN A 902     147.976-109.165 512.572  1.00  0.00      N709 C  
ATOM   3050  CB  ASN A 902     147.270-109.627 513.915  1.00  0.00      N709 C  
ATOM   3051  CG  ASN A 902     147.081-108.369 514.717  1.00  0.00      N709 C  
ATOM   3052  OD1 ASN A 902     148.075-107.692 514.822  1.00  0.00      N709 O  
ATOM   3053  ND2 ASN A 902     145.882-108.150 515.295  1.00  0.00      N709 N  
ATOM   3054  C   ASN A 902     148.233-110.480 511.763  1.00  0.00      N709 C  
ATOM   3055  O   ASN A 902     148.850-111.372 512.235  1.00  0.00      N709 O  
ATOM   3056  N   GLU A 903     147.474-110.732 510.640  1.00  0.00      N709 N  
ATOM   3057  CA  GLU A 903     147.425-111.963 509.893  1.00  0.00      N709 C  
ATOM   3058  CB  GLU A 903     146.081-112.063 509.138  1.00  0.00      N709 C  
ATOM   3059  CG  GLU A 903     144.883-112.160 510.073  1.00  0.00      N709 C  
ATOM   3060  CD  GLU A 903     143.535-112.402 509.442  1.00  0.00      N709 C  
ATOM   3061  OE1 GLU A 903     143.178-113.509 508.921  1.00  0.00      N709 O  
ATOM   3062  OE2 GLU A 903     142.676-111.527 509.624  1.00  0.00      N709 O  
ATOM   3063  C   GLU A 903     148.581-112.125 508.952  1.00  0.00      N709 C  
ATOM   3064  O   GLU A 903     148.690-111.292 508.012  1.00  0.00      N709 O  
ATOM   3065  N   TRP A 904     149.373-113.221 509.118  1.00  0.00      N709 N  
ATOM   3066  CA  TRP A 904     150.633-113.380 508.442  1.00  0.00      N709 C  
ATOM   3067  CB  TRP A 904     151.555-114.338 509.271  1.00  0.00      N709 C  
ATOM   3068  CG  TRP A 904     152.970-114.505 508.764  1.00  0.00      N709 C  
ATOM   3069  CD1 TRP A 904     153.770-113.631 508.052  1.00  0.00      N709 C  
ATOM   3070  NE1 TRP A 904     154.880-114.281 507.615  1.00  0.00      N709 N  
ATOM   3071  CE2 TRP A 904     154.944-115.484 508.206  1.00  0.00      N709 C  
ATOM   3072  CD2 TRP A 904     153.777-115.676 508.958  1.00  0.00      N709 C  
ATOM   3073  CE3 TRP A 904     153.544-116.845 509.653  1.00  0.00      N709 C  
ATOM   3074  CZ3 TRP A 904     154.590-117.809 509.616  1.00  0.00      N709 C  
ATOM   3075  CZ2 TRP A 904     155.963-116.385 508.204  1.00  0.00      N709 C  
ATOM   3076  CH2 TRP A 904     155.784-117.541 508.956  1.00  0.00      N709 C  
ATOM   3077  C   TRP A 904     150.415-113.733 506.969  1.00  0.00      N709 C  
ATOM   3078  O   TRP A 904     149.641-114.587 506.630  1.00  0.00      N709 O  
ATOM   3079  N   SER A 905     151.087-113.017 506.002  1.00  0.00      N709 N  
ATOM   3080  CA  SER A 905     150.790-113.236 504.526  1.00  0.00      N709 C  
ATOM   3081  CB  SER A 905     150.239-111.989 503.748  1.00  0.00      N709 C  
ATOM   3082  OG  SER A 905     151.072-110.809 503.728  1.00  0.00      N709 O  
ATOM   3083  C   SER A 905     152.125-113.710 503.826  1.00  0.00      N709 C  
ATOM   3084  O   SER A 905     153.226-113.414 504.305  1.00  0.00      N709 O  
ATOM   3085  N   GLY A 906     152.077-114.539 502.835  1.00  0.00      N709 N  
ATOM   3086  CA  GLY A 906     153.132-114.673 501.857  1.00  0.00      N709 C  
ATOM   3087  C   GLY A 906     152.923-113.716 500.713  1.00  0.00      N709 C  
ATOM   3088  O   GLY A 906     152.388-112.613 500.859  1.00  0.00      N709 O  
ATOM   3089  N   TYR A 907     153.518-114.066 499.560  1.00  0.00      N709 N  
ATOM   3090  CA  TYR A 907     153.479-113.180 498.418  1.00  0.00      N709 C  
ATOM   3091  CB  TYR A 907     154.712-113.453 497.496  1.00  0.00      N709 C  
ATOM   3092  CG  TYR A 907     155.993-113.200 498.259  1.00  0.00      N709 C  
ATOM   3093  CD1 TYR A 907     156.874-114.266 498.685  1.00  0.00      N709 C  
ATOM   3094  CE1 TYR A 907     158.055-113.970 499.380  1.00  0.00      N709 C  
ATOM   3095  CZ  TYR A 907     158.367-112.614 499.750  1.00  0.00      N709 C  
ATOM   3096  OH  TYR A 907     159.280-112.366 500.754  1.00  0.00      N709 O  
ATOM   3097  CD2 TYR A 907     156.400-111.894 498.550  1.00  0.00      N709 C  
ATOM   3098  CE2 TYR A 907     157.549-111.592 499.311  1.00  0.00      N709 C  
ATOM   3099  C   TYR A 907     152.196-113.274 497.611  1.00  0.00      N709 C  
ATOM   3100  O   TYR A 907     151.319-114.065 497.850  1.00  0.00      N709 O  
ATOM   3101  N   SER A 908     152.025-112.239 496.720  1.00  0.00      N709 N  
ATOM   3102  CA  SER A 908     150.738-112.085 496.053  1.00  0.00      N709 C  
ATOM   3103  CB  SER A 908     149.824-110.943 496.729  1.00  0.00      N709 C  
ATOM   3104  OG  SER A 908     148.651-110.659 495.979  1.00  0.00      N709 O  
ATOM   3105  C   SER A 908     150.942-111.797 494.539  1.00  0.00      N709 C  
ATOM   3106  O   SER A 908     151.960-111.127 494.126  1.00  0.00      N709 O  
ATOM   3107  N   GLY A 909     150.168-112.504 493.699  1.00  0.00      N709 N  
ATOM   3108  CA  GLY A 909     150.399-112.555 492.245  1.00  0.00      N709 C  
ATOM   3109  C   GLY A 909     149.161-112.601 491.435  1.00  0.00      N709 C  
ATOM   3110  O   GLY A 909     148.098-112.975 491.959  1.00  0.00      N709 O  
ATOM   3111  N   SER A 910     149.226-112.398 490.096  1.00  0.00      N709 N  
ATOM   3112  CA  SER A 910     148.000-112.390 489.318  1.00  0.00      N709 C  
ATOM   3113  CB  SER A 910     147.733-110.971 488.987  1.00  0.00      N709 C  
ATOM   3114  OG  SER A 910     148.827-110.325 488.248  1.00  0.00      N709 O  
ATOM   3115  C   SER A 910     147.971-113.316 488.147  1.00  0.00      N709 C  
ATOM   3116  O   SER A 910     148.927-113.639 487.566  1.00  0.00      N709 O  
ATOM   3117  N   PHE A 911     146.707-113.617 487.786  1.00  0.00      N709 N  
ATOM   3118  CA  PHE A 911     146.221-114.534 486.780  1.00  0.00      N709 C  
ATOM   3119  CB  PHE A 911     145.719-115.955 487.277  1.00  0.00      N709 C  
ATOM   3120  CG  PHE A 911     144.607-116.019 488.274  1.00  0.00      N709 C  
ATOM   3121  CD1 PHE A 911     144.798-115.783 489.594  1.00  0.00      N709 C  
ATOM   3122  CE1 PHE A 911     143.796-116.003 490.564  1.00  0.00      N709 C  
ATOM   3123  CZ  PHE A 911     142.546-116.446 490.196  1.00  0.00      N709 C  
ATOM   3124  CD2 PHE A 911     143.256-116.301 487.871  1.00  0.00      N709 C  
ATOM   3125  CE2 PHE A 911     142.246-116.495 488.811  1.00  0.00      N709 C  
ATOM   3126  C   PHE A 911     145.123-113.927 485.930  1.00  0.00      N709 C  
ATOM   3127  O   PHE A 911     144.300-113.170 486.454  1.00  0.00      N709 O  
ATOM   3128  N   VAL A 912     144.983-114.291 484.657  1.00  0.00      N709 N  
ATOM   3129  CA  VAL A 912     143.942-113.690 483.886  1.00  0.00      N709 C  
ATOM   3130  CB  VAL A 912     144.533-112.942 482.651  1.00  0.00      N709 C  
ATOM   3131  CG1 VAL A 912     143.403-112.348 481.740  1.00  0.00      N709 C  
ATOM   3132  CG2 VAL A 912     145.385-111.802 483.222  1.00  0.00      N709 C  
ATOM   3133  C   VAL A 912     142.905-114.696 483.342  1.00  0.00      N709 C  
ATOM   3134  O   VAL A 912     143.340-115.652 482.651  1.00  0.00      N709 O  
ATOM   3135  N   GLN A 913     141.627-114.442 483.618  1.00  0.00      N709 N  
ATOM   3136  CA  GLN A 913     140.519-115.252 483.042  1.00  0.00      N709 C  
ATOM   3137  CB  GLN A 913     139.423-115.520 484.135  1.00  0.00      N709 C  
ATOM   3138  CG  GLN A 913     139.975-116.155 485.373  1.00  0.00      N709 C  
ATOM   3139  CD  GLN A 913     138.755-116.252 486.345  1.00  0.00      N709 C  
ATOM   3140  OE1 GLN A 913     138.162-115.261 486.778  1.00  0.00      N709 O  
ATOM   3141  NE2 GLN A 913     138.411-117.496 486.712  1.00  0.00      N709 N  
ATOM   3142  C   GLN A 913     139.722-114.525 481.905  1.00  0.00      N709 C  
ATOM   3143  O   GLN A 913     138.885-113.625 482.042  1.00  0.00      N709 O  
ATOM   3144  N   HIS A 914     139.808-115.130 480.691  1.00  0.00      N709 N  
ATOM   3145  CA  HIS A 914     139.199-114.804 479.433  1.00  0.00      N709 C  
ATOM   3146  CB  HIS A 914     140.079-115.118 478.225  1.00  0.00      N709 C  
ATOM   3147  ND1 HIS A 914     139.640-113.591 476.244  1.00  0.00      N709 N  
ATOM   3148  CG  HIS A 914     139.628-114.850 476.763  1.00  0.00      N709 C  
ATOM   3149  CE1 HIS A 914     139.437-113.788 474.943  1.00  0.00      N709 C  
ATOM   3150  NE2 HIS A 914     139.415-115.080 474.629  1.00  0.00      N709 N  
ATOM   3151  CD2 HIS A 914     139.449-115.804 475.766  1.00  0.00      N709 C  
ATOM   3152  C   HIS A 914     137.844-115.474 479.364  1.00  0.00      N709 C  
ATOM   3153  O   HIS A 914     137.843-116.732 479.203  1.00  0.00      N709 O  
ATOM   3154  N   PRO A 915     136.666-114.893 479.472  1.00  0.00      N709 N  
ATOM   3155  CD  PRO A 915     136.451-113.466 479.900  1.00  0.00      N709 C  
ATOM   3156  CA  PRO A 915     135.482-115.727 479.660  1.00  0.00      N709 C  
ATOM   3157  CB  PRO A 915     134.634-114.900 480.584  1.00  0.00      N709 C  
ATOM   3158  CG  PRO A 915     134.968-113.431 480.182  1.00  0.00      N709 C  
ATOM   3159  C   PRO A 915     134.823-115.870 478.328  1.00  0.00      N709 C  
ATOM   3160  O   PRO A 915     133.620-115.791 478.290  1.00  0.00      N709 O  
ATOM   3161  N   GLU A 916     135.583-116.247 477.199  1.00  0.00      N709 N  
ATOM   3162  CA  GLU A 916     135.129-116.483 475.841  1.00  0.00      N709 C  
ATOM   3163  CB  GLU A 916     136.290-116.617 474.832  1.00  0.00      N709 C  
ATOM   3164  CG  GLU A 916     135.920-117.032 473.387  1.00  0.00      N709 C  
ATOM   3165  CD  GLU A 916     137.090-117.029 472.435  1.00  0.00      N709 C  
ATOM   3166  OE1 GLU A 916     137.750-115.891 472.414  1.00  0.00      N709 O  
ATOM   3167  OE2 GLU A 916     137.469-118.032 471.752  1.00  0.00      N709 O  
ATOM   3168  C   GLU A 916     134.170-117.731 475.778  1.00  0.00      N709 C  
ATOM   3169  O   GLU A 916     133.053-117.626 475.214  1.00  0.00      N709 O  
ATOM   3170  N   LEU A 917     134.442-118.825 476.478  1.00  0.00      N709 N  
ATOM   3171  CA  LEU A 917     133.516-120.018 476.512  1.00  0.00      N709 C  
ATOM   3172  CB  LEU A 917     134.269-121.308 477.094  1.00  0.00      N709 C  
ATOM   3173  CG  LEU A 917     133.449-122.562 477.289  1.00  0.00      N709 C  
ATOM   3174  CD1 LEU A 917     134.278-123.886 477.117  1.00  0.00      N709 C  
ATOM   3175  CD2 LEU A 917     132.929-122.733 478.696  1.00  0.00      N709 C  
ATOM   3176  C   LEU A 917     132.204-119.700 477.186  1.00  0.00      N709 C  
ATOM   3177  O   LEU A 917     131.161-120.153 476.765  1.00  0.00      N709 O  
ATOM   3178  N   THR A 918     132.221-118.938 478.300  1.00  0.00      N709 N  
ATOM   3179  CA  THR A 918     131.107-118.487 479.084  1.00  0.00      N709 C  
ATOM   3180  CB  THR A 918     131.352-118.377 480.561  1.00  0.00      N709 C  
ATOM   3181  OG1 THR A 918     131.739-119.696 480.986  1.00  0.00      N709 O  
ATOM   3182  CG2 THR A 918     130.074-117.964 481.294  1.00  0.00      N709 C  
ATOM   3183  C   THR A 918     130.412-117.256 478.364  1.00  0.00      N709 C  
ATOM   3184  O   THR A 918     129.202-116.980 478.505  1.00  0.00      N709 O  
ATOM   3185  N   GLY A 919     131.187-116.598 477.495  1.00  0.00      N709 N  
ATOM   3186  CA  GLY A 919     130.639-115.461 476.678  1.00  0.00      N709 C  
ATOM   3187  C   GLY A 919     130.239-114.183 477.348  1.00  0.00      N709 C  
ATOM   3188  O   GLY A 919     129.203-113.601 477.017  1.00  0.00      N709 O  
ATOM   3189  N   LEU A 920     131.019-113.705 478.318  1.00  0.00      N709 N  
ATOM   3190  CA  LEU A 920     130.673-112.477 479.057  1.00  0.00      N709 C  
ATOM   3191  CB  LEU A 920     131.169-112.625 480.484  1.00  0.00      N709 C  
ATOM   3192  CG  LEU A 920     130.666-113.918 481.250  1.00  0.00      N709 C  
ATOM   3193  CD1 LEU A 920     131.255-114.144 482.592  1.00  0.00      N709 C  
ATOM   3194  CD2 LEU A 920     129.120-114.018 481.273  1.00  0.00      N709 C  
ATOM   3195  C   LEU A 920     131.479-111.290 478.391  1.00  0.00      N709 C  
ATOM   3196  O   LEU A 920     132.466-111.476 477.746  1.00  0.00      N709 O  
ATOM   3197  N   ASP A 921     131.040-109.967 478.406  1.00  0.00      N709 N  
ATOM   3198  CA  ASP A 921     131.525-108.825 477.632  1.00  0.00      N709 C  
ATOM   3199  CB  ASP A 921     130.787-107.575 478.138  1.00  0.00      N709 C  
ATOM   3200  CG  ASP A 921     129.324-107.751 477.876  1.00  0.00      N709 C  
ATOM   3201  OD1 ASP A 921     128.836-108.518 477.027  1.00  0.00      N709 O  
ATOM   3202  OD2 ASP A 921     128.590-107.188 478.749  1.00  0.00      N709 O  
ATOM   3203  C   ASP A 921     133.059-108.467 477.771  1.00  0.00      N709 C  
ATOM   3204  O   ASP A 921     133.600-107.934 476.837  1.00  0.00      N709 O  
ATOM   3205  N   CYS A 922     133.762-108.761 478.908  1.00  0.00      N709 N  
ATOM   3206  CA  CYS A 922     135.130-108.267 479.260  1.00  0.00      N709 C  
ATOM   3207  CB  CYS A 922     135.050-106.917 480.103  1.00  0.00      N709 C  
ATOM   3208  SG  CYS A 922     133.955-106.836 481.541  1.00  0.00      N709 S  
ATOM   3209  C   CYS A 922     135.902-109.307 480.058  1.00  0.00      N709 C  
ATOM   3210  O   CYS A 922     135.345-110.176 480.793  1.00  0.00      N709 O  
ATOM   3211  N   ILE A 923     137.252-109.348 479.944  1.00  0.00      N709 N  
ATOM   3212  CA  ILE A 923     138.193-110.210 480.619  1.00  0.00      N709 C  
ATOM   3213  CB  ILE A 923     139.553-110.207 479.943  1.00  0.00      N709 C  
ATOM   3214  CG2 ILE A 923     140.515-111.305 480.503  1.00  0.00      N709 C  
ATOM   3215  CG1 ILE A 923     139.519-110.304 478.333  1.00  0.00      N709 C  
ATOM   3216  CD1 ILE A 923     140.893-110.338 477.733  1.00  0.00      N709 C  
ATOM   3217  C   ILE A 923     138.209-109.886 482.072  1.00  0.00      N709 C  
ATOM   3218  O   ILE A 923     138.373-108.718 482.442  1.00  0.00      N709 O  
ATOM   3219  N   ARG A 924     138.163-110.871 482.972  1.00  0.00      N709 N  
ATOM   3220  CA  ARG A 924     138.313-110.678 484.380  1.00  0.00      N709 C  
ATOM   3221  CB  ARG A 924     137.571-111.840 485.141  1.00  0.00      N709 C  
ATOM   3222  CG  ARG A 924     136.124-111.482 485.318  1.00  0.00      N709 C  
ATOM   3223  CD  ARG A 924     135.121-111.529 484.172  1.00  0.00      N709 C  
ATOM   3224  NE  ARG A 924     133.847-111.072 484.735  1.00  0.00      N709 N  
ATOM   3225  CZ  ARG A 924     132.800-110.766 484.004  1.00  0.00      N709 C  
ATOM   3226  NH1 ARG A 924     132.787-110.649 482.715  1.00  0.00      N709 N  
ATOM   3227  NH2 ARG A 924     131.751-110.459 484.683  1.00  0.00      N709 N  
ATOM   3228  C   ARG A 924     139.777-110.598 484.748  1.00  0.00      N709 C  
ATOM   3229  O   ARG A 924     140.640-111.406 484.336  1.00  0.00      N709 O  
ATOM   3230  N   PRO A 925     140.087-109.643 485.646  1.00  0.00      N709 N  
ATOM   3231  CD  PRO A 925     139.413-108.346 485.749  1.00  0.00      N709 C  
ATOM   3232  CA  PRO A 925     141.381-109.618 486.303  1.00  0.00      N709 C  
ATOM   3233  CB  PRO A 925     141.695-108.121 486.346  1.00  0.00      N709 C  
ATOM   3234  CG  PRO A 925     140.413-107.515 486.608  1.00  0.00      N709 C  
ATOM   3235  C   PRO A 925     141.374-110.175 487.703  1.00  0.00      N709 C  
ATOM   3236  O   PRO A 925     140.556-109.742 488.494  1.00  0.00      N709 O  
ATOM   3237  N   CYS A 926     142.237-111.185 488.047  1.00  0.00      N709 N  
ATOM   3238  CA  CYS A 926     142.127-111.775 489.364  1.00  0.00      N709 C  
ATOM   3239  CB  CYS A 926     141.624-113.244 489.448  1.00  0.00      N709 C  
ATOM   3240  SG  CYS A 926     139.982-113.810 488.748  1.00  0.00      N709 S  
ATOM   3241  C   CYS A 926     143.551-111.800 490.082  1.00  0.00      N709 C  
ATOM   3242  O   CYS A 926     144.600-111.542 489.461  1.00  0.00      N709 O  
ATOM   3243  N   PHE A 927     143.643-112.157 491.396  1.00  0.00      N709 N  
ATOM   3244  CA  PHE A 927     144.951-112.153 492.124  1.00  0.00      N709 C  
ATOM   3245  CB  PHE A 927     145.426-110.875 492.730  1.00  0.00      N709 C  
ATOM   3246  CG  PHE A 927     144.575-110.270 493.846  1.00  0.00      N709 C  
ATOM   3247  CD1 PHE A 927     143.631-109.280 493.750  1.00  0.00      N709 C  
ATOM   3248  CE1 PHE A 927     143.161-108.631 494.974  1.00  0.00      N709 C  
ATOM   3249  CZ  PHE A 927     143.557-109.029 496.206  1.00  0.00      N709 C  
ATOM   3250  CD2 PHE A 927     144.996-110.623 495.175  1.00  0.00      N709 C  
ATOM   3251  CE2 PHE A 927     144.475-110.058 496.321  1.00  0.00      N709 C  
ATOM   3252  C   PHE A 927     144.833-113.294 493.163  1.00  0.00      N709 C  
ATOM   3253  O   PHE A 927     143.783-113.755 493.554  1.00  0.00      N709 O  
ATOM   3254  N   TRP A 928     145.991-113.806 493.674  1.00  0.00      N709 N  
ATOM   3255  CA  TRP A 928     146.161-114.867 494.585  1.00  0.00      N709 C  
ATOM   3256  CB  TRP A 928     146.709-116.182 494.032  1.00  0.00      N709 C  
ATOM   3257  CG  TRP A 928     147.982-116.159 493.317  1.00  0.00      N709 C  
ATOM   3258  CD1 TRP A 928     148.126-116.318 491.953  1.00  0.00      N709 C  
ATOM   3259  NE1 TRP A 928     149.482-116.286 491.597  1.00  0.00      N709 N  
ATOM   3260  CE2 TRP A 928     150.226-116.174 492.709  1.00  0.00      N709 C  
ATOM   3261  CD2 TRP A 928     149.322-116.034 493.799  1.00  0.00      N709 C  
ATOM   3262  CE3 TRP A 928     149.880-115.836 495.049  1.00  0.00      N709 C  
ATOM   3263  CZ3 TRP A 928     151.274-115.813 495.187  1.00  0.00      N709 C  
ATOM   3264  CZ2 TRP A 928     151.571-116.159 492.843  1.00  0.00      N709 C  
ATOM   3265  CH2 TRP A 928     152.116-116.003 494.120  1.00  0.00      N709 C  
ATOM   3266  C   TRP A 928     146.995-114.363 495.795  1.00  0.00      N709 C  
ATOM   3267  O   TRP A 928     147.690-113.395 495.560  1.00  0.00      N709 O  
ATOM   3268  N   VAL A 929     146.864-114.875 497.020  1.00  0.00      N709 N  
ATOM   3269  CA  VAL A 929     147.792-114.568 498.101  1.00  0.00      N709 C  
ATOM   3270  CB  VAL A 929     147.242-113.593 499.096  1.00  0.00      N709 C  
ATOM   3271  CG1 VAL A 929     148.394-113.094 499.976  1.00  0.00      N709 C  
ATOM   3272  CG2 VAL A 929     146.528-112.399 498.413  1.00  0.00      N709 C  
ATOM   3273  C   VAL A 929     148.042-115.832 498.902  1.00  0.00      N709 C  
ATOM   3274  O   VAL A 929     147.158-116.625 499.174  1.00  0.00      N709 O  
ATOM   3275  N   GLU A 930     149.363-116.053 499.342  1.00  0.00      N709 N  
ATOM   3276  CA  GLU A 930     149.673-117.062 500.290  1.00  0.00      N709 C  
ATOM   3277  CB  GLU A 930     151.082-117.580 500.191  1.00  0.00      N709 C  
ATOM   3278  CG  GLU A 930     151.617-118.275 501.487  1.00  0.00      N709 C  
ATOM   3279  CD  GLU A 930     153.020-118.856 501.292  1.00  0.00      N709 C  
ATOM   3280  OE1 GLU A 930     153.255-120.098 501.539  1.00  0.00      N709 O  
ATOM   3281  OE2 GLU A 930     153.922-118.074 500.969  1.00  0.00      N709 O  
ATOM   3282  C   GLU A 930     149.294-116.574 501.669  1.00  0.00      N709 C  
ATOM   3283  O   GLU A 930     149.617-115.442 502.098  1.00  0.00      N709 O  
ATOM   3284  N   LEU A 931     148.573-117.446 502.496  1.00  0.00      N709 N  
ATOM   3285  CA  LEU A 931     148.416-117.169 503.936  1.00  0.00      N709 C  
ATOM   3286  CB  LEU A 931     147.007-117.561 504.404  1.00  0.00      N709 C  
ATOM   3287  CG  LEU A 931     145.902-116.754 503.636  1.00  0.00      N709 C  
ATOM   3288  CD1 LEU A 931     144.460-117.223 503.858  1.00  0.00      N709 C  
ATOM   3289  CD2 LEU A 931     146.054-115.307 504.104  1.00  0.00      N709 C  
ATOM   3290  C   LEU A 931     149.382-118.084 504.630  1.00  0.00      N709 C  
ATOM   3291  O   LEU A 931     149.473-119.270 504.304  1.00  0.00      N709 O  
ATOM   3292  N   ILE A 932     150.077-117.642 505.647  1.00  0.00      N709 N  
ATOM   3293  CA  ILE A 932     151.099-118.462 506.284  1.00  0.00      N709 C  
ATOM   3294  CB  ILE A 932     152.594-117.961 506.294  1.00  0.00      N709 C  
ATOM   3295  CG2 ILE A 932     153.515-119.174 506.561  1.00  0.00      N709 C  
ATOM   3296  CG1 ILE A 932     152.969-117.313 504.869  1.00  0.00      N709 C  
ATOM   3297  CD1 ILE A 932     154.281-116.523 504.772  1.00  0.00      N709 C  
ATOM   3298  C   ILE A 932     150.508-118.786 507.714  1.00  0.00      N709 C  
ATOM   3299  O   ILE A 932     149.910-117.896 508.327  1.00  0.00      N709 O  
ATOM   3300  N   ARG A 933     150.644-120.057 508.157  1.00  0.00      N709 N  
ATOM   3301  CA  ARG A 933     149.958-120.553 509.321  1.00  0.00      N709 C  
ATOM   3302  CB  ARG A 933     148.895-121.593 508.924  1.00  0.00      N709 C  
ATOM   3303  CG  ARG A 933     147.809-120.928 508.050  1.00  0.00      N709 C  
ATOM   3304  CD  ARG A 933     147.174-119.593 508.711  1.00  0.00      N709 C  
ATOM   3305  NE  ARG A 933     146.641-120.022 510.060  1.00  0.00      N709 N  
ATOM   3306  CZ  ARG A 933     145.581-120.738 510.347  1.00  0.00      N709 C  
ATOM   3307  NH1 ARG A 933     144.697-121.184 509.527  1.00  0.00      N709 N  
ATOM   3308  NH2 ARG A 933     145.419-121.118 511.582  1.00  0.00      N709 N  
ATOM   3309  C   ARG A 933     151.016-121.341 510.196  1.00  0.00      N709 C  
ATOM   3310  O   ARG A 933     151.989-121.968 509.712  1.00  0.00      N709 O  
ATOM   3311  N   GLY A 934     150.785-121.474 511.481  1.00  0.00      N709 N  
ATOM   3312  CA  GLY A 934     151.746-121.973 512.396  1.00  0.00      N709 C  
ATOM   3313  C   GLY A 934     152.759-120.984 512.770  1.00  0.00      N709 C  
ATOM   3314  O   GLY A 934     152.700-119.742 512.644  1.00  0.00      N709 O  
ATOM   3315  N   ARG A 935     153.774-121.506 513.509  1.00  0.00      N709 N  
ATOM   3316  CA  ARG A 935     154.774-120.709 514.110  1.00  0.00      N709 C  
ATOM   3317  CB  ARG A 935     155.780-121.604 514.863  1.00  0.00      N709 C  
ATOM   3318  CG  ARG A 935     156.459-122.763 514.111  1.00  0.00      N709 C  
ATOM   3319  CD  ARG A 935     157.551-123.465 514.912  1.00  0.00      N709 C  
ATOM   3320  NE  ARG A 935     158.209-124.412 513.945  1.00  0.00      N709 N  
ATOM   3321  CZ  ARG A 935     159.012-125.405 514.289  1.00  0.00      N709 C  
ATOM   3322  NH1 ARG A 935     159.104-125.784 515.557  1.00  0.00      N709 N  
ATOM   3323  NH2 ARG A 935     159.564-126.057 513.347  1.00  0.00      N709 N  
ATOM   3324  C   ARG A 935     155.609-119.853 513.141  1.00  0.00      N709 C  
ATOM   3325  O   ARG A 935     155.917-120.320 512.026  1.00  0.00      N709 O  
ATOM   3326  N   PRO A 936     155.912-118.608 513.508  1.00  0.00      N709 N  
ATOM   3327  CD  PRO A 936     156.809-117.821 512.636  1.00  0.00      N709 C  
ATOM   3328  CA  PRO A 936     156.044-118.163 514.837  1.00  0.00      N709 C  
ATOM   3329  CB  PRO A 936     157.184-117.139 514.834  1.00  0.00      N709 C  
ATOM   3330  CG  PRO A 936     157.177-116.591 513.413  1.00  0.00      N709 C  
ATOM   3331  C   PRO A 936     154.765-117.476 515.276  1.00  0.00      N709 C  
ATOM   3332  O   PRO A 936     154.744-117.052 516.444  1.00  0.00      N709 O  
ATOM   3333  N   LYS A 937     153.780-117.178 514.397  1.00  0.00      N709 N  
ATOM   3334  CA  LYS A 937     152.709-116.246 514.714  1.00  0.00      N709 C  
ATOM   3335  CB  LYS A 937     152.255-115.364 513.449  1.00  0.00      N709 C  
ATOM   3336  CG  LYS A 937     153.381-114.624 512.701  1.00  0.00      N709 C  
ATOM   3337  CD  LYS A 937     154.150-113.721 513.688  1.00  0.00      N709 C  
ATOM   3338  CE  LYS A 937     155.314-113.001 513.118  1.00  0.00      N709 C  
ATOM   3339  NZ  LYS A 937     155.833-111.994 514.043  1.00  0.00      N709 N  
ATOM   3340  C   LYS A 937     151.519-116.919 515.230  1.00  0.00      N709 C  
ATOM   3341  O   LYS A 937     150.476-116.345 515.581  1.00  0.00      N709 O  
ATOM   3342  N   GLU A 938     151.542-118.230 515.456  1.00  0.00      N709 N  
ATOM   3343  CA  GLU A 938     150.508-119.066 515.856  1.00  0.00      N709 C  
ATOM   3344  CB  GLU A 938     149.655-119.614 514.734  1.00  0.00      N709 C  
ATOM   3345  CG  GLU A 938     148.688-118.567 514.177  1.00  0.00      N709 C  
ATOM   3346  CD  GLU A 938     147.842-119.150 513.014  1.00  0.00      N709 C  
ATOM   3347  OE1 GLU A 938     148.441-119.670 511.994  1.00  0.00      N709 O  
ATOM   3348  OE2 GLU A 938     146.594-119.176 513.067  1.00  0.00      N709 O  
ATOM   3349  C   GLU A 938     151.264-120.192 516.656  1.00  0.00      N709 C  
ATOM   3350  O   GLU A 938     152.415-120.636 516.333  1.00  0.00      N709 O  
ATOM   3351  N   ASN A 939     150.576-120.572 517.749  1.00  0.00      N709 N  
ATOM   3352  CA  ASN A 939     151.222-121.396 518.764  1.00  0.00      N709 C  
ATOM   3353  CB  ASN A 939     150.708-121.091 520.191  1.00  0.00      N709 C  
ATOM   3354  CG  ASN A 939     151.381-121.900 521.336  1.00  0.00      N709 C  
ATOM   3355  OD1 ASN A 939     150.729-122.248 522.343  1.00  0.00      N709 O  
ATOM   3356  ND2 ASN A 939     152.678-122.209 521.220  1.00  0.00      N709 N  
ATOM   3357  C   ASN A 939     151.123-122.901 518.434  1.00  0.00      N709 C  
ATOM   3358  O   ASN A 939     150.193-123.606 518.660  1.00  0.00      N709 O  
ATOM   3359  N   THR A 940     152.139-123.469 517.758  1.00  0.00      N709 N  
ATOM   3360  CA  THR A 940     152.216-124.883 517.482  1.00  0.00      N709 C  
ATOM   3361  CB  THR A 940     151.125-125.489 516.632  1.00  0.00      N709 C  
ATOM   3362  OG1 THR A 940     151.039-126.855 516.875  1.00  0.00      N709 O  
ATOM   3363  CG2 THR A 940     151.269-125.021 515.176  1.00  0.00      N709 C  
ATOM   3364  C   THR A 940     153.560-125.121 516.943  1.00  0.00      N709 C  
ATOM   3365  O   THR A 940     154.370-124.153 516.934  1.00  0.00      N709 O  
ATOM   3366  N   ILE A 941     153.961-126.391 516.644  1.00  0.00      N709 N  
ATOM   3367  CA  ILE A 941     155.369-126.725 516.398  1.00  0.00      N709 C  
ATOM   3368  CB  ILE A 941     155.741-127.911 517.378  1.00  0.00      N709 C  
ATOM   3369  CG2 ILE A 941     156.085-127.312 518.830  1.00  0.00      N709 C  
ATOM   3370  CG1 ILE A 941     154.622-129.050 517.393  1.00  0.00      N709 C  
ATOM   3371  CD1 ILE A 941     155.139-130.407 517.654  1.00  0.00      N709 C  
ATOM   3372  C   ILE A 941     155.694-127.023 514.958  1.00  0.00      N709 C  
ATOM   3373  O   ILE A 941     156.620-127.730 514.608  1.00  0.00      N709 O  
ATOM   3374  N   TRP A 942     154.884-126.486 513.998  1.00  0.00      N709 N  
ATOM   3375  CA  TRP A 942     155.069-126.718 512.567  1.00  0.00      N709 C  
ATOM   3376  CB  TRP A 942     154.299-128.001 512.112  1.00  0.00      N709 C  
ATOM   3377  CG  TRP A 942     152.839-128.029 512.531  1.00  0.00      N709 C  
ATOM   3378  CD1 TRP A 942     152.301-128.650 513.616  1.00  0.00      N709 C  
ATOM   3379  NE1 TRP A 942     150.948-128.477 513.685  1.00  0.00      N709 N  
ATOM   3380  CE2 TRP A 942     150.585-127.635 512.663  1.00  0.00      N709 C  
ATOM   3381  CD2 TRP A 942     151.734-127.302 511.905  1.00  0.00      N709 C  
ATOM   3382  CE3 TRP A 942     151.664-126.543 510.742  1.00  0.00      N709 C  
ATOM   3383  CZ3 TRP A 942     150.425-126.089 510.384  1.00  0.00      N709 C  
ATOM   3384  CZ2 TRP A 942     149.360-127.178 512.286  1.00  0.00      N709 C  
ATOM   3385  CH2 TRP A 942     149.271-126.334 511.197  1.00  0.00      N709 C  
ATOM   3386  C   TRP A 942     154.561-125.415 511.872  1.00  0.00      N709 C  
ATOM   3387  O   TRP A 942     153.697-124.716 512.367  1.00  0.00      N709 O  
ATOM   3388  N   THR A 943     155.016-125.071 510.656  1.00  0.00      N709 N  
ATOM   3389  CA  THR A 943     154.686-123.858 509.834  1.00  0.00      N709 C  
ATOM   3390  CB  THR A 943     155.891-123.021 509.543  1.00  0.00      N709 C  
ATOM   3391  OG1 THR A 943     156.528-122.638 510.719  1.00  0.00      N709 O  
ATOM   3392  CG2 THR A 943     155.454-121.814 508.728  1.00  0.00      N709 C  
ATOM   3393  C   THR A 943     154.198-124.331 508.502  1.00  0.00      N709 C  
ATOM   3394  O   THR A 943     154.855-125.185 507.932  1.00  0.00      N709 O  
ATOM   3395  N   SER A 944     153.105-123.900 507.964  1.00  0.00      N709 N  
ATOM   3396  CA  SER A 944     152.573-124.360 506.673  1.00  0.00      N709 C  
ATOM   3397  CB  SER A 944     151.795-125.662 506.869  1.00  0.00      N709 C  
ATOM   3398  OG  SER A 944     151.794-126.368 505.658  1.00  0.00      N709 O  
ATOM   3399  C   SER A 944     151.856-123.230 505.923  1.00  0.00      N709 C  
ATOM   3400  O   SER A 944     151.556-122.173 506.431  1.00  0.00      N709 O  
ATOM   3401  N   GLY A 945     151.484-123.646 504.654  1.00  0.00      N709 N  
ATOM   3402  CA  GLY A 945     150.874-122.683 503.714  1.00  0.00      N709 C  
ATOM   3403  C   GLY A 945     149.410-122.912 503.508  1.00  0.00      N709 C  
ATOM   3404  O   GLY A 945     148.829-123.987 503.790  1.00  0.00      N709 O  
ATOM   3405  N   SER A 946     148.715-121.852 503.044  1.00  0.00      N709 N  
ATOM   3406  CA  SER A 946     147.324-121.792 502.703  1.00  0.00      N709 C  
ATOM   3407  CB  SER A 946     146.473-121.599 504.004  1.00  0.00      N709 C  
ATOM   3408  OG  SER A 946     145.065-121.400 503.829  1.00  0.00      N709 O  
ATOM   3409  C   SER A 946     147.043-120.754 501.689  1.00  0.00      N709 C  
ATOM   3410  O   SER A 946     147.869-119.887 501.543  1.00  0.00      N709 O  
ATOM   3411  N   SER A 947     146.001-120.826 500.829  1.00  0.00      N709 N  
ATOM   3412  CA  SER A 947     145.722-120.104 499.575  1.00  0.00      N709 C  
ATOM   3413  CB  SER A 947     145.657-121.151 498.352  1.00  0.00      N709 C  
ATOM   3414  OG  SER A 947     144.583-122.092 498.502  1.00  0.00      N709 O  
ATOM   3415  C   SER A 947     144.377-119.412 499.633  1.00  0.00      N709 C  
ATOM   3416  O   SER A 947     143.364-119.949 500.126  1.00  0.00      N709 O  
ATOM   3417  N   ILE A 948     144.297-118.194 499.165  1.00  0.00      N709 N  
ATOM   3418  CA  ILE A 948     143.132-117.333 498.971  1.00  0.00      N709 C  
ATOM   3419  CB  ILE A 948     142.922-116.596 500.339  1.00  0.00      N709 C  
ATOM   3420  CG2 ILE A 948     144.116-115.661 500.550  1.00  0.00      N709 C  
ATOM   3421  CG1 ILE A 948     141.544-115.892 500.412  1.00  0.00      N709 C  
ATOM   3422  CD1 ILE A 948     141.260-115.063 501.707  1.00  0.00      N709 C  
ATOM   3423  C   ILE A 948     143.171-116.457 497.703  1.00  0.00      N709 C  
ATOM   3424  O   ILE A 948     144.210-115.976 497.320  1.00  0.00      N709 O  
ATOM   3425  N   SER A 949     141.996-116.202 497.056  1.00  0.00      N709 N  
ATOM   3426  CA  SER A 949     142.001-115.447 495.792  1.00  0.00      N709 C  
ATOM   3427  CB  SER A 949     141.944-116.317 494.474  1.00  0.00      N709 C  
ATOM   3428  OG  SER A 949     141.135-117.440 494.603  1.00  0.00      N709 O  
ATOM   3429  C   SER A 949     140.843-114.452 495.849  1.00  0.00      N709 C  
ATOM   3430  O   SER A 949     139.914-114.595 496.621  1.00  0.00      N709 O  
ATOM   3431  N   PHE A 950     140.994-113.402 495.006  1.00  0.00      N709 N  
ATOM   3432  CA  PHE A 950     140.053-112.331 494.778  1.00  0.00      N709 C  
ATOM   3433  CB  PHE A 950     140.444-111.062 495.545  1.00  0.00      N709 C  
ATOM   3434  CG  PHE A 950     139.922-111.221 496.888  1.00  0.00      N709 C  
ATOM   3435  CD1 PHE A 950     140.645-111.960 497.853  1.00  0.00      N709 C  
ATOM   3436  CE1 PHE A 950     140.288-111.947 499.218  1.00  0.00      N709 C  
ATOM   3437  CZ  PHE A 950     139.161-111.224 499.619  1.00  0.00      N709 C  
ATOM   3438  CD2 PHE A 950     138.846-110.465 497.367  1.00  0.00      N709 C  
ATOM   3439  CE2 PHE A 950     138.415-110.442 498.716  1.00  0.00      N709 C  
ATOM   3440  C   PHE A 950     139.993-112.109 493.307  1.00  0.00      N709 C  
ATOM   3441  O   PHE A 950     140.955-112.420 492.540  1.00  0.00      N709 O  
ATOM   3442  N   CYS A 951     138.885-111.609 492.816  1.00  0.00      N709 N  
ATOM   3443  CA  CYS A 951     138.835-111.295 491.437  1.00  0.00      N709 C  
ATOM   3444  CB  CYS A 951     138.099-112.364 490.607  1.00  0.00      N709 C  
ATOM   3445  SG  CYS A 951     138.703-112.273 488.883  1.00  0.00      N709 S  
ATOM   3446  C   CYS A 951     138.122-110.034 491.398  1.00  0.00      N709 C  
ATOM   3447  O   CYS A 951     137.238-109.790 492.209  1.00  0.00      N709 O  
ATOM   3448  N   GLY A 952     138.514-109.117 490.462  1.00  0.00      N709 N  
ATOM   3449  CA  GLY A 952     138.008-107.732 490.322  1.00  0.00      N709 C  
ATOM   3450  C   GLY A 952     136.588-107.611 489.986  1.00  0.00      N709 C  
ATOM   3451  O   GLY A 952     135.963-108.376 489.265  1.00  0.00      N709 O  
ATOM   3452  N   VAL A 953     135.924-106.538 490.431  1.00  0.00      N709 N  
ATOM   3453  CA  VAL A 953     134.491-106.232 490.166  1.00  0.00      N709 C  
ATOM   3454  CB  VAL A 953     133.546-106.891 491.203  1.00  0.00      N709 C  
ATOM   3455  CG1 VAL A 953     133.453-108.377 490.948  1.00  0.00      N709 C  
ATOM   3456  CG2 VAL A 953     133.809-106.530 492.655  1.00  0.00      N709 C  
ATOM   3457  C   VAL A 953     134.382-104.763 489.927  1.00  0.00      N709 C  
ATOM   3458  O   VAL A 953     134.976-103.911 490.552  1.00  0.00      N709 O  
ATOM   3459  N   ASN A 954     133.459-104.315 489.021  1.00  0.00      N709 N  
ATOM   3460  CA  ASN A 954     133.129-102.948 488.766  1.00  0.00      N709 C  
ATOM   3461  CB  ASN A 954     132.659-102.600 487.302  1.00  0.00      N709 C  
ATOM   3462  CG  ASN A 954     133.380-103.219 486.100  1.00  0.00      N709 C  
ATOM   3463  OD1 ASN A 954     134.348-103.953 486.212  1.00  0.00      N709 O  
ATOM   3464  ND2 ASN A 954     132.849-103.064 484.880  1.00  0.00      N709 N  
ATOM   3465  C   ASN A 954     131.934-102.603 489.650  1.00  0.00      N709 C  
ATOM   3466  O   ASN A 954     131.191-101.676 489.321  1.00  0.00      N709 O  
ATOM   3467  N   SER A 955     131.766-103.329 490.791  1.00  0.00      N709 N  
ATOM   3468  CA  SER A 955     130.474-103.204 491.493  1.00  0.00      N709 C  
ATOM   3469  CB  SER A 955     129.441-104.309 491.071  1.00  0.00      N709 C  
ATOM   3470  OG  SER A 955     130.074-105.608 491.239  1.00  0.00      N709 O  
ATOM   3471  C   SER A 955     130.651-103.264 493.042  1.00  0.00      N709 C  
ATOM   3472  O   SER A 955     131.700-103.716 493.510  1.00  0.00      N709 O  
ATOM   3473  N   ASP A 956     129.719-102.789 493.893  1.00  0.00      N709 N  
ATOM   3474  CA  ASP A 956     129.827-102.644 495.304  1.00  0.00      N709 C  
ATOM   3475  CB  ASP A 956     128.466-102.345 495.876  1.00  0.00      N709 C  
ATOM   3476  CG  ASP A 956     127.713-101.234 495.115  1.00  0.00      N709 C  
ATOM   3477  OD1 ASP A 956     128.411-100.269 494.679  1.00  0.00      N709 O  
ATOM   3478  OD2 ASP A 956     126.473-101.258 495.005  1.00  0.00      N709 O  
ATOM   3479  C   ASP A 956     130.468-103.797 496.111  1.00  0.00      N709 C  
ATOM   3480  O   ASP A 956     129.962-104.916 496.165  1.00  0.00      N709 O  
ATOM   3481  N   THR A 957     131.591-103.579 496.751  1.00  0.00      N709 N  
ATOM   3482  CA  THR A 957     132.323-104.675 497.503  1.00  0.00      N709 C  
ATOM   3483  CB  THR A 957     133.229-105.512 496.655  1.00  0.00      N709 C  
ATOM   3484  OG1 THR A 957     133.814-106.562 497.425  1.00  0.00      N709 O  
ATOM   3485  CG2 THR A 957     134.427-104.737 496.041  1.00  0.00      N709 C  
ATOM   3486  C   THR A 957     132.927-104.065 498.777  1.00  0.00      N709 C  
ATOM   3487  O   THR A 957     133.265-102.848 498.926  1.00  0.00      N709 O  
ATOM   3488  N   VAL A 958     133.010-104.878 499.825  1.00  0.00      N709 N  
ATOM   3489  CA  VAL A 958     133.467-104.482 501.147  1.00  0.00      N709 C  
ATOM   3490  CB  VAL A 958     132.473-104.762 502.256  1.00  0.00      N709 C  
ATOM   3491  CG1 VAL A 958     132.968-104.377 503.672  1.00  0.00      N709 C  
ATOM   3492  CG2 VAL A 958     131.190-104.014 501.985  1.00  0.00      N709 C  
ATOM   3493  C   VAL A 958     134.751-105.173 501.464  1.00  0.00      N709 C  
ATOM   3494  O   VAL A 958     134.781-106.408 501.325  1.00  0.00      N709 O  
ATOM   3495  N   GLY A 959     135.809-104.452 501.914  1.00  0.00      N709 N  
ATOM   3496  CA  GLY A 959     137.032-105.001 502.443  1.00  0.00      N709 C  
ATOM   3497  C   GLY A 959     136.947-105.660 503.808  1.00  0.00      N709 C  
ATOM   3498  O   GLY A 959     136.486-104.977 504.716  1.00  0.00      N709 O  
ATOM   3499  N   TRP A 960     137.406-106.925 503.863  1.00  0.00      N709 N  
ATOM   3500  CA  TRP A 960     137.308-107.693 505.110  1.00  0.00      N709 C  
ATOM   3501  CB  TRP A 960     135.946-108.315 505.199  1.00  0.00      N709 C  
ATOM   3502  CG  TRP A 960     135.555-109.078 506.451  1.00  0.00      N709 C  
ATOM   3503  CD1 TRP A 960     135.742-108.616 507.684  1.00  0.00      N709 C  
ATOM   3504  NE1 TRP A 960     135.057-109.396 508.569  1.00  0.00      N709 N  
ATOM   3505  CE2 TRP A 960     134.490-110.456 507.949  1.00  0.00      N709 C  
ATOM   3506  CD2 TRP A 960     134.801-110.323 506.598  1.00  0.00      N709 C  
ATOM   3507  CE3 TRP A 960     134.328-111.260 505.706  1.00  0.00      N709 C  
ATOM   3508  CZ3 TRP A 960     133.499-112.255 506.207  1.00  0.00      N709 C  
ATOM   3509  CZ2 TRP A 960     133.591-111.412 508.476  1.00  0.00      N709 C  
ATOM   3510  CH2 TRP A 960     133.209-112.381 507.586  1.00  0.00      N709 C  
ATOM   3511  C   TRP A 960     138.406-108.708 505.063  1.00  0.00      N709 C  
ATOM   3512  O   TRP A 960     139.008-109.001 504.015  1.00  0.00      N709 O  
ATOM   3513  N   SER A 961     138.721-109.406 506.189  1.00  0.00      N709 N  
ATOM   3514  CA  SER A 961     139.651-110.446 506.309  1.00  0.00      N709 C  
ATOM   3515  CB  SER A 961     140.785-110.071 507.340  1.00  0.00      N709 C  
ATOM   3516  OG  SER A 961     141.758-111.067 507.167  1.00  0.00      N709 O  
ATOM   3517  C   SER A 961     138.843-111.642 506.804  1.00  0.00      N709 C  
ATOM   3518  O   SER A 961     138.295-111.563 507.867  1.00  0.00      N709 O  
ATOM   3519  N   TRP A 962     138.640-112.706 506.001  1.00  0.00      N709 N  
ATOM   3520  CA  TRP A 962     137.672-113.695 506.306  1.00  0.00      N709 C  
ATOM   3521  CB  TRP A 962     137.422-114.528 505.002  1.00  0.00      N709 C  
ATOM   3522  CG  TRP A 962     136.372-113.975 504.113  1.00  0.00      N709 C  
ATOM   3523  CD1 TRP A 962     135.224-114.618 503.774  1.00  0.00      N709 C  
ATOM   3524  NE1 TRP A 962     134.439-113.841 502.925  1.00  0.00      N709 N  
ATOM   3525  CE2 TRP A 962     135.185-112.774 502.570  1.00  0.00      N709 C  
ATOM   3526  CD2 TRP A 962     136.425-112.777 503.305  1.00  0.00      N709 C  
ATOM   3527  CE3 TRP A 962     137.372-111.770 503.155  1.00  0.00      N709 C  
ATOM   3528  CZ3 TRP A 962     136.944-110.704 502.365  1.00  0.00      N709 C  
ATOM   3529  CZ2 TRP A 962     134.839-111.752 501.775  1.00  0.00      N709 C  
ATOM   3530  CH2 TRP A 962     135.721-110.714 501.705  1.00  0.00      N709 C  
ATOM   3531  C   TRP A 962     138.053-114.619 507.447  1.00  0.00      N709 C  
ATOM   3532  O   TRP A 962     139.153-115.175 507.495  1.00  0.00      N709 O  
ATOM   3533  N   PRO A 963     137.179-114.911 508.349  1.00  0.00      N709 N  
ATOM   3534  CD  PRO A 963     135.746-114.536 508.314  1.00  0.00      N709 C  
ATOM   3535  CA  PRO A 963     137.414-115.614 509.538  1.00  0.00      N709 C  
ATOM   3536  CB  PRO A 963     136.129-115.415 510.441  1.00  0.00      N709 C  
ATOM   3537  CG  PRO A 963     135.027-115.252 509.454  1.00  0.00      N709 C  
ATOM   3538  C   PRO A 963     137.770-117.062 509.483  1.00  0.00      N709 C  
ATOM   3539  O   PRO A 963     137.064-117.728 508.696  1.00  0.00      N709 O  
ATOM   3540  N   ASP A 964     138.870-117.533 510.197  1.00  0.00      N709 N  
ATOM   3541  CA  ASP A 964     139.288-118.881 510.142  1.00  0.00      N709 C  
ATOM   3542  CB  ASP A 964     140.785-119.217 510.444  1.00  0.00      N709 C  
ATOM   3543  CG  ASP A 964     141.603-118.599 509.369  1.00  0.00      N709 C  
ATOM   3544  OD1 ASP A 964     142.592-118.012 509.788  1.00  0.00      N709 O  
ATOM   3545  OD2 ASP A 964     141.435-118.881 508.144  1.00  0.00      N709 O  
ATOM   3546  C   ASP A 964     138.412-119.728 511.098  1.00  0.00      N709 C  
ATOM   3547  O   ASP A 964     138.418-120.960 511.155  1.00  0.00      N709 O  
ATOM   3548  N   GLY A 965     137.663-119.033 512.065  1.00  0.00      N709 N  
ATOM   3549  CA  GLY A 965     137.222-119.588 513.288  1.00  0.00      N709 C  
ATOM   3550  C   GLY A 965     138.261-120.036 514.283  1.00  0.00      N709 C  
ATOM   3551  O   GLY A 965     139.060-119.248 514.773  1.00  0.00      N709 O  
ATOM   3552  N   ALA A 966     138.296-121.312 514.636  1.00  0.00      N709 N  
ATOM   3553  CA  ALA A 966     139.201-122.038 515.562  1.00  0.00      N709 C  
ATOM   3554  CB  ALA A 966     139.076-123.541 515.260  1.00  0.00      N709 C  
ATOM   3555  C   ALA A 966     140.666-121.560 515.552  1.00  0.00      N709 C  
ATOM   3556  O   ALA A 966     141.198-121.121 514.473  1.00  0.00      N709 O  
ATOM   3557  N   GLU A 967     141.377-121.623 516.648  1.00  0.00      N709 N  
ATOM   3558  CA  GLU A 967     142.755-121.238 516.720  1.00  0.00      N709 C  
ATOM   3559  CB  GLU A 967     142.910-120.127 517.693  1.00  0.00      N709 C  
ATOM   3560  CG  GLU A 967     142.381-118.749 517.178  1.00  0.00      N709 C  
ATOM   3561  CD  GLU A 967     142.314-117.777 518.330  1.00  0.00      N709 C  
ATOM   3562  OE1 GLU A 967     141.198-117.450 518.832  1.00  0.00      N709 O  
ATOM   3563  OE2 GLU A 967     143.354-117.210 518.714  1.00  0.00      N709 O  
ATOM   3564  C   GLU A 967     143.682-122.345 517.317  1.00  0.00      N709 C  
ATOM   3565  O   GLU A 967     143.346-123.105 518.241  1.00  0.00      N709 O  
ATOM   3566  N   LEU A 968     144.905-122.528 516.730  1.00  0.00      N709 N  
ATOM   3567  CA  LEU A 968     145.831-123.686 517.008  1.00  0.00      N709 C  
ATOM   3568  CB  LEU A 968     146.997-123.722 515.995  1.00  0.00      N709 C  
ATOM   3569  CG  LEU A 968     146.396-123.812 514.531  1.00  0.00      N709 C  
ATOM   3570  CD1 LEU A 968     147.539-123.458 513.459  1.00  0.00      N709 C  
ATOM   3571  CD2 LEU A 968     146.055-125.267 514.236  1.00  0.00      N709 C  
ATOM   3572  C   LEU A 968     146.375-123.667 518.449  1.00  0.00      N709 C  
ATOM   3573  O   LEU A 968     146.544-122.572 518.948  1.00  0.00      N709 O  
ATOM   3574  N   PRO A 969     146.548-124.808 519.072  1.00  0.00      N709 N  
ATOM   3575  CD  PRO A 969     147.455-124.807 520.231  1.00  0.00      N709 C  
ATOM   3576  CA  PRO A 969     145.911-126.087 518.827  1.00  0.00      N709 C  
ATOM   3577  CB  PRO A 969     146.664-127.040 519.882  1.00  0.00      N709 C  
ATOM   3578  CG  PRO A 969     147.053-126.085 521.040  1.00  0.00      N709 C  
ATOM   3579  C   PRO A 969     144.424-126.106 519.054  1.00  0.00      N709 C  
ATOM   3580  O   PRO A 969     143.967-125.392 519.923  1.00  0.00      N709 O  
ATOM   3581  N   PHE A 970     143.611-126.950 518.300  1.00  0.00      N709 N  
ATOM   3582  CA  PHE A 970     142.143-126.918 518.314  1.00  0.00      N709 C  
ATOM   3583  CB  PHE A 970     141.440-127.495 517.123  1.00  0.00      N709 C  
ATOM   3584  CG  PHE A 970     141.842-126.789 515.845  1.00  0.00      N709 C  
ATOM   3585  CD1 PHE A 970     141.950-125.439 515.654  1.00  0.00      N709 C  
ATOM   3586  CE1 PHE A 970     142.324-124.883 514.452  1.00  0.00      N709 C  
ATOM   3587  CZ  PHE A 970     142.613-125.732 513.370  1.00  0.00      N709 C  
ATOM   3588  CD2 PHE A 970     142.106-127.650 514.719  1.00  0.00      N709 C  
ATOM   3589  CE2 PHE A 970     142.502-127.135 513.491  1.00  0.00      N709 C  
ATOM   3590  C   PHE A 970     141.577-127.600 519.563  1.00  0.00      N709 C  
ATOM   3591  O   PHE A 970     141.706-128.832 519.716  1.00  0.00      N709 O  
ATOM   3592  N   THR A 971     140.922-126.779 520.462  1.00  0.00      N709 N  
ATOM   3593  CA  THR A 971     140.209-127.232 521.624  1.00  0.00      N709 C  
ATOM   3594  CB  THR A 971     140.002-126.026 522.650  1.00  0.00      N709 C  
ATOM   3595  OG1 THR A 971     139.383-126.330 523.870  1.00  0.00      N709 O  
ATOM   3596  CG2 THR A 971     139.147-124.985 522.001  1.00  0.00      N709 C  
ATOM   3597  C   THR A 971     138.912-128.065 521.439  1.00  0.00      N709 C  
ATOM   3598  O   THR A 971     138.189-127.775 520.475  1.00  0.00      N709 O  
ATOM   3599  N   ILE A 972     138.651-129.145 522.300  1.00  0.00      N709 N  
ATOM   3600  CA  ILE A 972     137.520-130.120 522.145  1.00  0.00      N709 C  
ATOM   3601  CB  ILE A 972     138.073-131.574 522.100  1.00  0.00      N709 C  
ATOM   3602  CG2 ILE A 972     138.609-131.997 523.474  1.00  0.00      N709 C  
ATOM   3603  CG1 ILE A 972     136.958-132.654 521.718  1.00  0.00      N709 C  
ATOM   3604  CD1 ILE A 972     137.623-134.032 521.363  1.00  0.00      N709 C  
ATOM   3605  C   ILE A 972     136.499-129.804 523.308  1.00  0.00      N709 C  
ATOM   3606  O   ILE A 972     135.296-130.159 523.225  1.00  0.00      N709 O  
ATOM   3607  N   ASP A 973     136.956-129.199 524.423  1.00  0.00      N709 N  
ATOM   3608  CA  ASP A 973     136.036-128.965 525.472  1.00  0.00      N709 C  
ATOM   3609  CB  ASP A 973     136.328-127.502 526.017  1.00  0.00      N709 C  
ATOM   3610  CG  ASP A 973     136.083-126.480 524.917  1.00  0.00      N709 C  
ATOM   3611  OD1 ASP A 973     135.061-126.472 524.271  1.00  0.00      N709 O  
ATOM   3612  OD2 ASP A 973     136.900-125.553 524.875  1.00  0.00      N709 O  
ATOM   3613  C   ASP A 973     136.250-130.008 526.572  1.00  0.00      N709 C  
ATOM   3614  O   ASP A 973     135.237-130.428 527.166  1.00  0.00      N709 O  
ATOM   3615  N   LYS A 974     137.446-130.511 526.882  1.00  0.00      N709 N  
ATOM   3616  CA  LYS A 974     137.797-131.423 527.891  1.00  0.00      N709 C  
ATOM   3617  CB  LYS A 974     137.928-132.870 527.405  1.00  0.00      N709 C  
ATOM   3618  CG  LYS A 974     136.734-133.643 526.956  1.00  0.00      N709 C  
ATOM   3619  CD  LYS A 974     137.002-135.114 526.789  1.00  0.00      N709 C  
ATOM   3620  CE  LYS A 974     136.326-136.009 527.821  1.00  0.00      N709 C  
ATOM   3621  NZ  LYS A 974     134.901-135.946 527.541  1.00  0.00      N709 N  
ATOM   3622  C   LYS A 974     139.043-130.885 528.577  1.00  0.00      N709 C  
ATOM   3623  O   LYS A 974     139.001-129.868 529.392  1.00  0.00      N709 O  
ATOM   3624  OXT LYS A 974     140.143-131.521 528.367  1.00  0.00      N709 O  
TER    3625      LYS A 974
ATOM   3626  N   MET B1444     113.132-118.151 351.590  1.00  0.00      N710 N  
ATOM   3627  CA  MET B1444     114.403-117.448 351.933  1.00  0.00      N710 C  
ATOM   3628  CB  MET B1444     114.385-116.695 353.345  1.00  0.00      N710 C  
ATOM   3629  CG  MET B1444     113.945-117.537 354.565  1.00  0.00      N710 C  
ATOM   3630  SD  MET B1444     114.941-119.067 354.608  1.00  0.00      N710 S  
ATOM   3631  CE  MET B1444     116.410-118.142 355.124  1.00  0.00      N710 C  
ATOM   3632  C   MET B1444     114.792-116.433 350.820  1.00  0.00      N710 C  
ATOM   3633  O   MET B1444     113.945-115.728 350.307  1.00  0.00      N710 O  
ATOM   3634  N   ASN B1445     116.034-116.507 350.346  1.00  0.00      N710 N  
ATOM   3635  CA  ASN B1445     116.508-115.597 349.315  1.00  0.00      N710 C  
ATOM   3636  CB  ASN B1445     117.765-116.230 348.678  1.00  0.00      N710 C  
ATOM   3637  CG  ASN B1445     118.484-115.393 347.570  1.00  0.00      N710 C  
ATOM   3638  OD1 ASN B1445     117.993-114.273 347.252  1.00  0.00      N710 O  
ATOM   3639  ND2 ASN B1445     119.638-115.903 347.101  1.00  0.00      N710 N  
ATOM   3640  C   ASN B1445     116.725-114.041 349.757  1.00  0.00      N710 C  
ATOM   3641  O   ASN B1445     116.094-113.216 349.108  1.00  0.00      N710 O  
ATOM   3642  N   PRO B1446     117.624-113.653 350.761  1.00  0.00      N710 N  
ATOM   3643  CD  PRO B1446     118.109-114.610 351.813  1.00  0.00      N710 C  
ATOM   3644  CA  PRO B1446     117.902-112.275 351.060  1.00  0.00      N710 C  
ATOM   3645  CB  PRO B1446     119.266-112.483 351.724  1.00  0.00      N710 C  
ATOM   3646  CG  PRO B1446     119.136-113.761 352.580  1.00  0.00      N710 C  
ATOM   3647  C   PRO B1446     117.000-111.625 352.118  1.00  0.00      N710 C  
ATOM   3648  O   PRO B1446     116.358-112.217 352.964  1.00  0.00      N710 O  
ATOM   3649  N   ASN B1447     116.971-110.383 351.983  1.00  0.00      N710 N  
ATOM   3650  CA  ASN B1447     116.180-109.532 352.897  1.00  0.00      N710 C  
ATOM   3651  CB  ASN B1447     117.009-108.358 353.324  1.00  0.00      N710 C  
ATOM   3652  CG  ASN B1447     118.372-108.858 353.853  1.00  0.00      N710 C  
ATOM   3653  OD1 ASN B1447     119.385-108.843 353.138  1.00  0.00      N710 O  
ATOM   3654  ND2 ASN B1447     118.364-109.459 355.078  1.00  0.00      N710 N  
ATOM   3655  C   ASN B1447     114.831-108.994 352.368  1.00  0.00      N710 C  
ATOM   3656  O   ASN B1447     114.509-109.115 351.192  1.00  0.00      N710 O  
ATOM   3657  N   GLN B1448     113.904-108.471 353.216  1.00  0.00      N710 N  
ATOM   3658  CA  GLN B1448     113.694-108.416 354.670  1.00  0.00      N710 C  
ATOM   3659  CB  GLN B1448     112.214-108.037 355.133  1.00  0.00      N710 C  
ATOM   3660  CG  GLN B1448     111.868-106.518 355.210  1.00  0.00      N710 C  
ATOM   3661  CD  GLN B1448     113.070-105.523 355.294  1.00  0.00      N710 C  
ATOM   3662  OE1 GLN B1448     113.615-105.391 356.376  1.00  0.00      N710 O  
ATOM   3663  NE2 GLN B1448     113.425-104.848 354.114  1.00  0.00      N710 N  
ATOM   3664  C   GLN B1448     113.993-109.618 355.585  1.00  0.00      N710 C  
ATOM   3665  O   GLN B1448     113.990-110.746 355.132  1.00  0.00      N710 O  
ATOM   3666  N   LYS B1449     114.323-109.587 356.862  1.00  0.00      N710 N  
ATOM   3667  CA  LYS B1449     114.532-108.504 357.796  1.00  0.00      N710 C  
ATOM   3668  CB  LYS B1449     114.228-108.920 359.261  1.00  0.00      N710 C  
ATOM   3669  CG  LYS B1449     112.892-109.664 359.543  1.00  0.00      N710 C  
ATOM   3670  CD  LYS B1449     111.684-108.696 359.262  1.00  0.00      N710 C  
ATOM   3671  CE  LYS B1449     110.247-109.327 359.696  1.00  0.00      N710 C  
ATOM   3672  NZ  LYS B1449     109.947-110.646 359.100  1.00  0.00      N710 N  
ATOM   3673  C   LYS B1449     115.853-107.909 357.656  1.00  0.00      N710 C  
ATOM   3674  O   LYS B1449     116.814-108.497 357.127  1.00  0.00      N710 O  
ATOM   3675  N   ILE B1450     115.993-106.679 358.184  1.00  0.00      N710 N  
ATOM   3676  CA  ILE B1450     117.313-106.034 358.391  1.00  0.00      N710 C  
ATOM   3677  CB  ILE B1450     117.164-104.480 358.477  1.00  0.00      N710 C  
ATOM   3678  CG2 ILE B1450     118.542-103.897 358.641  1.00  0.00      N710 C  
ATOM   3679  CG1 ILE B1450     116.556-103.889 357.234  1.00  0.00      N710 C  
ATOM   3680  CD1 ILE B1450     117.351-104.112 356.023  1.00  0.00      N710 C  
ATOM   3681  C   ILE B1450     118.038-106.636 359.537  1.00  0.00      N710 C  
ATOM   3682  O   ILE B1450     117.541-106.599 360.668  1.00  0.00      N710 O  
ATOM   3683  N   ILE B1451     119.258-107.278 359.297  1.00  0.00      N710 N  
ATOM   3684  CA  ILE B1451     120.009-108.126 360.278  1.00  0.00      N710 C  
ATOM   3685  CB  ILE B1451     120.751-109.148 359.419  1.00  0.00      N710 C  
ATOM   3686  CG2 ILE B1451     121.483-110.139 360.274  1.00  0.00      N710 C  
ATOM   3687  CG1 ILE B1451     119.774-109.840 358.417  1.00  0.00      N710 C  
ATOM   3688  CD1 ILE B1451     118.577-110.493 359.134  1.00  0.00      N710 C  
ATOM   3689  C   ILE B1451     120.949-107.242 361.151  1.00  0.00      N710 C  
ATOM   3690  O   ILE B1451     121.287-107.605 362.266  1.00  0.00      N710 O  
ATOM   3691  N   THR B1452     121.365-106.033 360.687  1.00  0.00      N710 N  
ATOM   3692  CA  THR B1452     122.034-105.074 361.512  1.00  0.00      N710 C  
ATOM   3693  CB  THR B1452     122.511-103.831 360.807  1.00  0.00      N710 C  
ATOM   3694  OG1 THR B1452     121.391-103.274 360.113  1.00  0.00      N710 O  
ATOM   3695  CG2 THR B1452     123.484-104.269 359.734  1.00  0.00      N710 C  
ATOM   3696  C   THR B1452     121.139-104.629 362.715  1.00  0.00      N710 C  
ATOM   3697  O   THR B1452     121.526-104.603 363.888  1.00  0.00      N710 O  
ATOM   3698  N   ILE B1453     119.870-104.329 362.348  1.00  0.00      N710 N  
ATOM   3699  CA  ILE B1453     118.856-104.077 363.375  1.00  0.00      N710 C  
ATOM   3700  CB  ILE B1453     117.518-103.586 362.707  1.00  0.00      N710 C  
ATOM   3701  CG2 ILE B1453     116.444-103.281 363.763  1.00  0.00      N710 C  
ATOM   3702  CG1 ILE B1453     117.809-102.274 361.984  1.00  0.00      N710 C  
ATOM   3703  CD1 ILE B1453     118.512-101.142 362.741  1.00  0.00      N710 C  
ATOM   3704  C   ILE B1453     118.476-105.245 364.181  1.00  0.00      N710 C  
ATOM   3705  O   ILE B1453     118.496-105.140 365.419  1.00  0.00      N710 O  
ATOM   3706  N   GLY B1454     118.289-106.394 363.627  1.00  0.00      N710 N  
ATOM   3707  CA  GLY B1454     118.107-107.608 364.384  1.00  0.00      N710 C  
ATOM   3708  C   GLY B1454     119.248-107.932 365.402  1.00  0.00      N710 C  
ATOM   3709  O   GLY B1454     118.987-108.436 366.485  1.00  0.00      N710 O  
ATOM   3710  N   SER B1455     120.520-107.622 365.030  1.00  0.00      N710 N  
ATOM   3711  CA  SER B1455     121.740-107.714 365.880  1.00  0.00      N710 C  
ATOM   3712  CB  SER B1455     123.036-107.481 365.150  1.00  0.00      N710 C  
ATOM   3713  OG  SER B1455     123.210-108.449 364.172  1.00  0.00      N710 O  
ATOM   3714  C   SER B1455     121.545-106.908 367.149  1.00  0.00      N710 C  
ATOM   3715  O   SER B1455     121.712-107.426 368.281  1.00  0.00      N710 O  
ATOM   3716  N   VAL B1456     121.013-105.655 367.089  1.00  0.00      N710 N  
ATOM   3717  CA  VAL B1456     120.881-104.864 368.286  1.00  0.00      N710 C  
ATOM   3718  CB  VAL B1456     120.904-103.402 367.831  1.00  0.00      N710 C  
ATOM   3719  CG1 VAL B1456     121.018-102.479 369.039  1.00  0.00      N710 C  
ATOM   3720  CG2 VAL B1456     122.118-103.082 367.010  1.00  0.00      N710 C  
ATOM   3721  C   VAL B1456     119.531-105.190 369.023  1.00  0.00      N710 C  
ATOM   3722  O   VAL B1456     119.444-105.037 370.262  1.00  0.00      N710 O  
ATOM   3723  N   CYS B1457     118.523-105.750 368.406  1.00  0.00      N710 N  
ATOM   3724  CA  CYS B1457     117.385-106.378 369.078  1.00  0.00      N710 C  
ATOM   3725  CB  CYS B1457     116.131-106.663 368.263  1.00  0.00      N710 C  
ATOM   3726  SG  CYS B1457     115.463-105.251 367.373  1.00  0.00      N710 S  
ATOM   3727  C   CYS B1457     117.754-107.598 369.881  1.00  0.00      N710 C  
ATOM   3728  O   CYS B1457     117.304-107.721 371.023  1.00  0.00      N710 O  
ATOM   3729  N   MET B1458     118.648-108.447 369.416  1.00  0.00      N710 N  
ATOM   3730  CA  MET B1458     119.234-109.552 370.135  1.00  0.00      N710 C  
ATOM   3731  CB  MET B1458     119.991-110.517 369.200  1.00  0.00      N710 C  
ATOM   3732  CG  MET B1458     121.238-111.257 369.835  1.00  0.00      N710 C  
ATOM   3733  SD  MET B1458     120.934-112.616 371.114  1.00  0.00      N710 S  
ATOM   3734  CE  MET B1458     122.503-113.491 370.968  1.00  0.00      N710 C  
ATOM   3735  C   MET B1458     120.100-109.042 371.261  1.00  0.00      N710 C  
ATOM   3736  O   MET B1458     120.012-109.623 372.358  1.00  0.00      N710 O  
ATOM   3737  N   THR B1459     120.893-108.026 371.082  1.00  0.00      N710 N  
ATOM   3738  CA  THR B1459     121.847-107.553 372.036  1.00  0.00      N710 C  
ATOM   3739  CB  THR B1459     122.671-106.352 371.524  1.00  0.00      N710 C  
ATOM   3740  OG1 THR B1459     123.314-106.739 370.302  1.00  0.00      N710 O  
ATOM   3741  CG2 THR B1459     123.814-105.944 372.435  1.00  0.00      N710 C  
ATOM   3742  C   THR B1459     121.273-107.022 373.405  1.00  0.00      N710 C  
ATOM   3743  O   THR B1459     121.793-107.325 374.462  1.00  0.00      N710 O  
ATOM   3744  N   ILE B1460     120.110-106.315 373.355  1.00  0.00      N710 N  
ATOM   3745  CA  ILE B1460     119.464-105.795 374.530  1.00  0.00      N710 C  
ATOM   3746  CB  ILE B1460     118.599-104.585 374.121  1.00  0.00      N710 C  
ATOM   3747  CG2 ILE B1460     117.481-105.024 373.173  1.00  0.00      N710 C  
ATOM   3748  CG1 ILE B1460     118.155-103.800 375.367  1.00  0.00      N710 C  
ATOM   3749  CD1 ILE B1460     117.876-102.282 375.120  1.00  0.00      N710 C  
ATOM   3750  C   ILE B1460     118.701-106.781 375.327  1.00  0.00      N710 C  
ATOM   3751  O   ILE B1460     118.588-106.761 376.547  1.00  0.00      N710 O  
ATOM   3752  N   GLY B1461     118.213-107.802 374.640  1.00  0.00      N710 N  
ATOM   3753  CA  GLY B1461     117.722-109.043 375.158  1.00  0.00      N710 C  
ATOM   3754  C   GLY B1461     118.695-109.840 375.893  1.00  0.00      N710 C  
ATOM   3755  O   GLY B1461     118.524-110.192 377.045  1.00  0.00      N710 O  
ATOM   3756  N   MET B1462     119.821-110.093 375.244  1.00  0.00      N710 N  
ATOM   3757  CA  MET B1462     121.048-110.656 375.764  1.00  0.00      N710 C  
ATOM   3758  CB  MET B1462     122.192-110.565 374.665  1.00  0.00      N710 C  
ATOM   3759  CG  MET B1462     123.623-110.768 375.233  1.00  0.00      N710 C  
ATOM   3760  SD  MET B1462     123.888-112.324 376.203  1.00  0.00      N710 S  
ATOM   3761  CE  MET B1462     123.861-113.271 374.691  1.00  0.00      N710 C  
ATOM   3762  C   MET B1462     121.497-110.018 377.096  1.00  0.00      N710 C  
ATOM   3763  O   MET B1462     121.860-110.684 378.076  1.00  0.00      N710 O  
ATOM   3764  N   ALA B1463     121.600-108.671 377.159  1.00  0.00      N710 N  
ATOM   3765  CA  ALA B1463     121.918-107.856 378.339  1.00  0.00      N710 C  
ATOM   3766  CB  ALA B1463     122.109-106.426 377.939  1.00  0.00      N710 C  
ATOM   3767  C   ALA B1463     120.942-107.883 379.466  1.00  0.00      N710 C  
ATOM   3768  O   ALA B1463     121.280-107.832 380.630  1.00  0.00      N710 O  
ATOM   3769  N   ASN B1464     119.586-107.828 379.094  1.00  0.00      N710 N  
ATOM   3770  CA  ASN B1464     118.546-107.948 380.055  1.00  0.00      N710 C  
ATOM   3771  CB  ASN B1464     117.179-107.570 379.345  1.00  0.00      N710 C  
ATOM   3772  CG  ASN B1464     115.851-107.574 380.165  1.00  0.00      N710 C  
ATOM   3773  OD1 ASN B1464     115.853-107.489 381.374  1.00  0.00      N710 O  
ATOM   3774  ND2 ASN B1464     114.738-107.719 379.470  1.00  0.00      N710 N  
ATOM   3775  C   ASN B1464     118.496-109.345 380.718  1.00  0.00      N710 C  
ATOM   3776  O   ASN B1464     117.876-109.590 381.778  1.00  0.00      N710 O  
ATOM   3777  N   LEU B1465     119.043-110.385 380.049  1.00  0.00      N710 N  
ATOM   3778  CA  LEU B1465     119.099-111.784 380.560  1.00  0.00      N710 C  
ATOM   3779  CB  LEU B1465     119.366-112.860 379.482  1.00  0.00      N710 C  
ATOM   3780  CG  LEU B1465     119.516-114.337 379.853  1.00  0.00      N710 C  
ATOM   3781  CD1 LEU B1465     118.185-114.883 380.395  1.00  0.00      N710 C  
ATOM   3782  CD2 LEU B1465     119.970-115.145 378.584  1.00  0.00      N710 C  
ATOM   3783  C   LEU B1465     120.077-111.947 381.648  1.00  0.00      N710 C  
ATOM   3784  O   LEU B1465     119.808-112.578 382.653  1.00  0.00      N710 O  
ATOM   3785  N   ILE B1466     121.202-111.293 381.441  1.00  0.00      N710 N  
ATOM   3786  CA  ILE B1466     122.187-111.099 382.464  1.00  0.00      N710 C  
ATOM   3787  CB  ILE B1466     123.478-110.422 381.945  1.00  0.00      N710 C  
ATOM   3788  CG2 ILE B1466     124.528-110.404 383.119  1.00  0.00      N710 C  
ATOM   3789  CG1 ILE B1466     124.208-111.016 380.745  1.00  0.00      N710 C  
ATOM   3790  CD1 ILE B1466     125.255-110.112 380.119  1.00  0.00      N710 C  
ATOM   3791  C   ILE B1466     121.680-110.414 383.677  1.00  0.00      N710 C  
ATOM   3792  O   ILE B1466     121.894-110.936 384.776  1.00  0.00      N710 O  
ATOM   3793  N   LEU B1467     120.862-109.308 383.529  1.00  0.00      N710 N  
ATOM   3794  CA  LEU B1467     120.251-108.504 384.561  1.00  0.00      N710 C  
ATOM   3795  CB  LEU B1467     119.526-107.322 383.980  1.00  0.00      N710 C  
ATOM   3796  CG  LEU B1467     118.440-106.585 384.857  1.00  0.00      N710 C  
ATOM   3797  CD1 LEU B1467     119.171-106.039 386.065  1.00  0.00      N710 C  
ATOM   3798  CD2 LEU B1467     117.871-105.513 383.971  1.00  0.00      N710 C  
ATOM   3799  C   LEU B1467     119.315-109.302 385.338  1.00  0.00      N710 C  
ATOM   3800  O   LEU B1467     119.251-109.264 386.566  1.00  0.00      N710 O  
ATOM   3801  N   GLN B1468     118.649-110.228 384.569  1.00  0.00      N710 N  
ATOM   3802  CA  GLN B1468     117.743-111.248 385.207  1.00  0.00      N710 C  
ATOM   3803  CB  GLN B1468     116.910-112.126 384.221  1.00  0.00      N710 C  
ATOM   3804  CG  GLN B1468     115.764-111.282 383.547  1.00  0.00      N710 C  
ATOM   3805  CD  GLN B1468     115.312-109.977 384.271  1.00  0.00      N710 C  
ATOM   3806  OE1 GLN B1468     114.870-109.968 385.425  1.00  0.00      N710 O  
ATOM   3807  NE2 GLN B1468     115.443-108.815 383.634  1.00  0.00      N710 N  
ATOM   3808  C   GLN B1468     118.522-112.257 386.047  1.00  0.00      N710 C  
ATOM   3809  O   GLN B1468     118.196-112.507 387.207  1.00  0.00      N710 O  
ATOM   3810  N   ILE B1469     119.601-112.858 385.517  1.00  0.00      N710 N  
ATOM   3811  CA  ILE B1469     120.459-113.799 386.337  1.00  0.00      N710 C  
ATOM   3812  CB  ILE B1469     121.448-114.593 385.397  1.00  0.00      N710 C  
ATOM   3813  CG2 ILE B1469     122.363-115.494 386.251  1.00  0.00      N710 C  
ATOM   3814  CG1 ILE B1469     120.703-115.262 384.239  1.00  0.00      N710 C  
ATOM   3815  CD1 ILE B1469     121.463-115.681 382.941  1.00  0.00      N710 C  
ATOM   3816  C   ILE B1469     121.188-113.055 387.484  1.00  0.00      N710 C  
ATOM   3817  O   ILE B1469     121.442-113.581 388.571  1.00  0.00      N710 O  
ATOM   3818  N   GLY B1470     121.530-111.711 387.272  1.00  0.00      N710 N  
ATOM   3819  CA  GLY B1470     121.991-110.715 388.247  1.00  0.00      N710 C  
ATOM   3820  C   GLY B1470     121.086-110.463 389.469  1.00  0.00      N710 C  
ATOM   3821  O   GLY B1470     121.507-110.255 390.633  1.00  0.00      N710 O  
ATOM   3822  N   ASN B1471     119.706-110.593 389.225  1.00  0.00      N710 N  
ATOM   3823  CA  ASN B1471     118.745-110.667 390.259  1.00  0.00      N710 C  
ATOM   3824  CB  ASN B1471     117.302-110.413 389.688  1.00  0.00      N710 C  
ATOM   3825  CG  ASN B1471     116.248-110.244 390.653  1.00  0.00      N710 C  
ATOM   3826  OD1 ASN B1471     115.045-110.290 390.406  1.00  0.00      N710 O  
ATOM   3827  ND2 ASN B1471     116.472-109.963 391.932  1.00  0.00      N710 N  
ATOM   3828  C   ASN B1471     118.824-111.906 391.111  1.00  0.00      N710 C  
ATOM   3829  O   ASN B1471     118.759-111.868 392.332  1.00  0.00      N710 O  
ATOM   3830  N   ILE B1472     119.053-113.084 390.427  1.00  0.00      N710 N  
ATOM   3831  CA  ILE B1472     119.260-114.376 391.094  1.00  0.00      N710 C  
ATOM   3832  CB  ILE B1472     119.285-115.545 390.051  1.00  0.00      N710 C  
ATOM   3833  CG2 ILE B1472     119.012-116.811 390.940  1.00  0.00      N710 C  
ATOM   3834  CG1 ILE B1472     118.203-115.353 388.946  1.00  0.00      N710 C  
ATOM   3835  CD1 ILE B1472     118.168-116.514 387.922  1.00  0.00      N710 C  
ATOM   3836  C   ILE B1472     120.397-114.363 392.082  1.00  0.00      N710 C  
ATOM   3837  O   ILE B1472     120.285-114.789 393.234  1.00  0.00      N710 O  
ATOM   3838  N   ILE B1473     121.483-113.705 391.575  1.00  0.00      N710 N  
ATOM   3839  CA  ILE B1473     122.713-113.412 392.364  1.00  0.00      N710 C  
ATOM   3840  CB  ILE B1473     123.862-112.824 391.491  1.00  0.00      N710 C  
ATOM   3841  CG2 ILE B1473     124.832-111.942 392.249  1.00  0.00      N710 C  
ATOM   3842  CG1 ILE B1473     124.700-113.993 390.788  1.00  0.00      N710 C  
ATOM   3843  CD1 ILE B1473     125.692-113.602 389.695  1.00  0.00      N710 C  
ATOM   3844  C   ILE B1473     122.392-112.556 393.567  1.00  0.00      N710 C  
ATOM   3845  O   ILE B1473     122.931-112.742 394.696  1.00  0.00      N710 O  
ATOM   3846  N   SER B1474     121.493-111.534 393.359  1.00  0.00      N710 N  
ATOM   3847  CA  SER B1474     120.830-110.713 394.311  1.00  0.00      N710 C  
ATOM   3848  CB  SER B1474     120.205-109.434 393.719  1.00  0.00      N710 C  
ATOM   3849  OG  SER B1474     119.532-108.606 394.671  1.00  0.00      N710 O  
ATOM   3850  C   SER B1474     119.996-111.546 395.317  1.00  0.00      N710 C  
ATOM   3851  O   SER B1474     120.055-111.274 396.541  1.00  0.00      N710 O  
ATOM   3852  N   ILE B1475     119.157-112.570 394.930  1.00  0.00      N710 N  
ATOM   3853  CA  ILE B1475     118.452-113.461 395.826  1.00  0.00      N710 C  
ATOM   3854  CB  ILE B1475     117.285-114.269 395.071  1.00  0.00      N710 C  
ATOM   3855  CG2 ILE B1475     116.667-115.338 396.035  1.00  0.00      N710 C  
ATOM   3856  CG1 ILE B1475     116.204-113.423 394.454  1.00  0.00      N710 C  
ATOM   3857  CD1 ILE B1475     115.891-113.519 392.973  1.00  0.00      N710 C  
ATOM   3858  C   ILE B1475     119.368-114.291 396.694  1.00  0.00      N710 C  
ATOM   3859  O   ILE B1475     119.036-114.635 397.790  1.00  0.00      N710 O  
ATOM   3860  N   TRP B1476     120.512-114.700 396.114  1.00  0.00      N710 N  
ATOM   3861  CA  TRP B1476     121.504-115.431 396.856  1.00  0.00      N710 C  
ATOM   3862  CB  TRP B1476     122.512-115.851 395.805  1.00  0.00      N710 C  
ATOM   3863  CG  TRP B1476     123.875-116.371 396.194  1.00  0.00      N710 C  
ATOM   3864  CD1 TRP B1476     124.209-117.727 396.309  1.00  0.00      N710 C  
ATOM   3865  NE1 TRP B1476     125.502-117.836 396.675  1.00  0.00      N710 N  
ATOM   3866  CE2 TRP B1476     126.018-116.611 396.905  1.00  0.00      N710 C  
ATOM   3867  CD2 TRP B1476     125.025-115.597 396.557  1.00  0.00      N710 C  
ATOM   3868  CE3 TRP B1476     125.304-114.244 396.654  1.00  0.00      N710 C  
ATOM   3869  CZ3 TRP B1476     126.539-113.817 397.082  1.00  0.00      N710 C  
ATOM   3870  CZ2 TRP B1476     127.245-116.179 397.383  1.00  0.00      N710 C  
ATOM   3871  CH2 TRP B1476     127.471-114.815 397.475  1.00  0.00      N710 C  
ATOM   3872  C   TRP B1476     122.046-114.683 398.068  1.00  0.00      N710 C  
ATOM   3873  O   TRP B1476     122.286-115.243 399.121  1.00  0.00      N710 O  
ATOM   3874  N   ILE B1477     122.396-113.316 397.879  1.00  0.00      N710 N  
ATOM   3875  CA  ILE B1477     122.831-112.484 399.001  1.00  0.00      N710 C  
ATOM   3876  CB  ILE B1477     123.759-111.301 398.531  1.00  0.00      N710 C  
ATOM   3877  CG2 ILE B1477     123.004-110.375 397.556  1.00  0.00      N710 C  
ATOM   3878  CG1 ILE B1477     124.377-110.535 399.755  1.00  0.00      N710 C  
ATOM   3879  CD1 ILE B1477     125.374-109.415 399.537  1.00  0.00      N710 C  
ATOM   3880  C   ILE B1477     121.746-112.068 399.932  1.00  0.00      N710 C  
ATOM   3881  O   ILE B1477     121.970-112.092 401.153  1.00  0.00      N710 O  
ATOM   3882  N   SER B1478     120.475-111.785 399.388  1.00  0.00      N710 N  
ATOM   3883  CA  SER B1478     119.216-111.640 400.214  1.00  0.00      N710 C  
ATOM   3884  CB  SER B1478     118.065-111.260 399.301  1.00  0.00      N710 C  
ATOM   3885  OG  SER B1478     116.862-111.097 400.014  1.00  0.00      N710 O  
ATOM   3886  C   SER B1478     118.875-112.867 401.189  1.00  0.00      N710 C  
ATOM   3887  O   SER B1478     118.598-112.819 402.396  1.00  0.00      N710 O  
ATOM   3888  N   HIS B1479     118.973-114.046 400.539  1.00  0.00      N710 N  
ATOM   3889  CA  HIS B1479     118.920-115.310 401.227  1.00  0.00      N710 C  
ATOM   3890  CB  HIS B1479     119.085-116.511 400.321  1.00  0.00      N710 C  
ATOM   3891  ND1 HIS B1479     117.665-118.132 401.588  1.00  0.00      N710 N  
ATOM   3892  CG  HIS B1479     118.817-117.849 400.875  1.00  0.00      N710 C  
ATOM   3893  CE1 HIS B1479     117.826-119.329 401.957  1.00  0.00      N710 C  
ATOM   3894  NE2 HIS B1479     119.019-119.901 401.571  1.00  0.00      N710 N  
ATOM   3895  CD2 HIS B1479     119.698-118.908 400.919  1.00  0.00      N710 C  
ATOM   3896  C   HIS B1479     119.968-115.546 402.331  1.00  0.00      N710 C  
ATOM   3897  O   HIS B1479     119.632-115.912 403.438  1.00  0.00      N710 O  
ATOM   3898  N   SER B1480     121.235-115.222 402.054  1.00  0.00      N710 N  
ATOM   3899  CA  SER B1480     122.382-115.369 402.963  1.00  0.00      N710 C  
ATOM   3900  CB  SER B1480     123.766-114.836 402.357  1.00  0.00      N710 C  
ATOM   3901  OG  SER B1480     124.025-115.518 401.168  1.00  0.00      N710 O  
ATOM   3902  C   SER B1480     122.207-114.574 404.231  1.00  0.00      N710 C  
ATOM   3903  O   SER B1480     122.475-115.092 405.341  1.00  0.00      N710 O  
ATOM   3904  N   ILE B1481     121.595-113.381 404.117  1.00  0.00      N710 N  
ATOM   3905  CA  ILE B1481     121.049-112.684 405.289  1.00  0.00      N710 C  
ATOM   3906  CB  ILE B1481     120.516-111.318 404.929  1.00  0.00      N710 C  
ATOM   3907  CG2 ILE B1481     120.074-110.569 406.264  1.00  0.00      N710 C  
ATOM   3908  CG1 ILE B1481     121.507-110.394 404.226  1.00  0.00      N710 C  
ATOM   3909  CD1 ILE B1481     120.883-109.038 403.845  1.00  0.00      N710 C  
ATOM   3910  C   ILE B1481     119.957-113.435 405.981  1.00  0.00      N710 C  
ATOM   3911  O   ILE B1481     120.035-113.689 407.160  1.00  0.00      N710 O  
ATOM   3912  N   GLN B1482     118.848-113.963 405.376  1.00  0.00      N710 N  
ATOM   3913  CA  GLN B1482     117.746-114.679 405.977  1.00  0.00      N710 C  
ATOM   3914  CB  GLN B1482     116.652-115.051 404.891  1.00  0.00      N710 C  
ATOM   3915  CG  GLN B1482     115.513-116.064 405.305  1.00  0.00      N710 C  
ATOM   3916  CD  GLN B1482     114.528-116.255 404.166  1.00  0.00      N710 C  
ATOM   3917  OE1 GLN B1482     113.343-116.026 404.145  1.00  0.00      N710 O  
ATOM   3918  NE2 GLN B1482     115.061-116.841 403.037  1.00  0.00      N710 N  
ATOM   3919  C   GLN B1482     118.163-116.007 406.678  1.00  0.00      N710 C  
ATOM   3920  O   GLN B1482     117.752-116.200 407.842  1.00  0.00      N710 O  
ATOM   3921  N   LEU B1483     119.085-116.746 406.055  1.00  0.00      N710 N  
ATOM   3922  CA  LEU B1483     119.787-117.888 406.557  1.00  0.00      N710 C  
ATOM   3923  CB  LEU B1483     120.680-118.508 405.320  1.00  0.00      N710 C  
ATOM   3924  CG  LEU B1483     121.514-119.713 405.585  1.00  0.00      N710 C  
ATOM   3925  CD1 LEU B1483     120.614-121.010 405.737  1.00  0.00      N710 C  
ATOM   3926  CD2 LEU B1483     122.485-119.990 404.344  1.00  0.00      N710 C  
ATOM   3927  C   LEU B1483     120.604-117.616 407.799  1.00  0.00      N710 C  
ATOM   3928  O   LEU B1483     120.454-118.428 408.730  1.00  0.00      N710 O  
ATOM   3929  N   GLY B1484     121.363-116.497 407.920  1.00  0.00      N710 N  
ATOM   3930  CA  GLY B1484     121.970-116.130 409.195  1.00  0.00      N710 C  
ATOM   3931  C   GLY B1484     121.036-115.498 410.237  1.00  0.00      N710 C  
ATOM   3932  O   GLY B1484     121.193-115.715 411.364  1.00  0.00      N710 O  
ATOM   3933  N   ASN B1485     120.087-114.676 409.767  1.00  0.00      N710 N  
ATOM   3934  CA  ASN B1485     119.095-113.966 410.553  1.00  0.00      N710 C  
ATOM   3935  CB  ASN B1485     118.346-112.933 409.727  1.00  0.00      N710 C  
ATOM   3936  CG  ASN B1485     117.264-112.099 410.580  1.00  0.00      N710 C  
ATOM   3937  OD1 ASN B1485     116.108-111.987 410.137  1.00  0.00      N710 O  
ATOM   3938  ND2 ASN B1485     117.656-111.658 411.785  1.00  0.00      N710 N  
ATOM   3939  C   ASN B1485     118.144-114.944 411.220  1.00  0.00      N710 C  
ATOM   3940  O   ASN B1485     117.804-114.799 412.414  1.00  0.00      N710 O  
ATOM   3941  N   GLN B1486     117.734-116.025 410.511  1.00  0.00      N710 N  
ATOM   3942  CA  GLN B1486     117.078-117.238 411.007  1.00  0.00      N710 C  
ATOM   3943  CB  GLN B1486     116.771-118.211 409.755  1.00  0.00      N710 C  
ATOM   3944  CG  GLN B1486     115.437-117.816 409.021  1.00  0.00      N710 C  
ATOM   3945  CD  GLN B1486     114.349-117.073 409.875  1.00  0.00      N710 C  
ATOM   3946  OE1 GLN B1486     114.242-115.865 409.713  1.00  0.00      N710 O  
ATOM   3947  NE2 GLN B1486     113.532-117.824 410.598  1.00  0.00      N710 N  
ATOM   3948  C   GLN B1486     117.939-118.003 411.933  1.00  0.00      N710 C  
ATOM   3949  O   GLN B1486     117.470-118.671 412.878  1.00  0.00      N710 O  
ATOM   3950  N   ASN B1487     119.249-118.104 411.689  1.00  0.00      N710 N  
ATOM   3951  CA  ASN B1487     120.168-118.873 412.558  1.00  0.00      N710 C  
ATOM   3952  CB  ASN B1487     121.672-118.880 411.985  1.00  0.00      N710 C  
ATOM   3953  CG  ASN B1487     122.592-119.846 412.841  1.00  0.00      N710 C  
ATOM   3954  OD1 ASN B1487     122.243-120.922 413.377  1.00  0.00      N710 O  
ATOM   3955  ND2 ASN B1487     123.858-119.530 412.989  1.00  0.00      N710 N  
ATOM   3956  C   ASN B1487     120.251-118.419 414.013  1.00  0.00      N710 C  
ATOM   3957  O   ASN B1487     120.301-119.226 414.951  1.00  0.00      N710 O  
ATOM   3958  N   GLN B1488     120.142-117.065 414.214  1.00  0.00      N710 N  
ATOM   3959  CA  GLN B1488     119.975-116.433 415.559  1.00  0.00      N710 C  
ATOM   3960  CB  GLN B1488     120.102-114.904 415.393  1.00  0.00      N710 C  
ATOM   3961  CG  GLN B1488     121.307-114.338 414.572  1.00  0.00      N710 C  
ATOM   3962  CD  GLN B1488     122.606-115.120 414.639  1.00  0.00      N710 C  
ATOM   3963  OE1 GLN B1488     123.020-115.291 415.820  1.00  0.00      N710 O  
ATOM   3964  NE2 GLN B1488     123.150-115.580 413.540  1.00  0.00      N710 N  
ATOM   3965  C   GLN B1488     118.676-116.762 416.291  1.00  0.00      N710 C  
ATOM   3966  O   GLN B1488     118.652-117.083 417.434  1.00  0.00      N710 O  
ATOM   3967  N   ILE B1489     117.559-116.713 415.517  1.00  0.00      N710 N  
ATOM   3968  CA  ILE B1489     116.245-117.132 416.051  1.00  0.00      N710 C  
ATOM   3969  CB  ILE B1489     115.126-116.976 415.010  1.00  0.00      N710 C  
ATOM   3970  CG2 ILE B1489     113.798-117.344 415.547  1.00  0.00      N710 C  
ATOM   3971  CG1 ILE B1489     115.084-115.475 414.435  1.00  0.00      N710 C  
ATOM   3972  CD1 ILE B1489     114.552-114.322 415.348  1.00  0.00      N710 C  
ATOM   3973  C   ILE B1489     116.229-118.623 416.586  1.00  0.00      N710 C  
ATOM   3974  O   ILE B1489     115.848-118.972 417.689  1.00  0.00      N710 O  
ATOM   3975  N   GLU B1490     116.825-119.525 415.769  1.00  0.00      N710 N  
ATOM   3976  CA  GLU B1490     117.108-120.923 416.078  1.00  0.00      N710 C  
ATOM   3977  CB  GLU B1490     117.458-121.764 414.841  1.00  0.00      N710 C  
ATOM   3978  CG  GLU B1490     116.403-121.685 413.721  1.00  0.00      N710 C  
ATOM   3979  CD  GLU B1490     117.012-121.987 412.320  1.00  0.00      N710 C  
ATOM   3980  OE1 GLU B1490     118.175-122.407 412.241  1.00  0.00      N710 O  
ATOM   3981  OE2 GLU B1490     116.230-121.859 411.333  1.00  0.00      N710 O  
ATOM   3982  C   GLU B1490     118.033-121.201 417.308  1.00  0.00      N710 C  
ATOM   3983  O   GLU B1490     117.823-122.117 418.140  1.00  0.00      N710 O  
ATOM   3984  N   THR B1491     119.065-120.378 417.527  1.00  0.00      N710 N  
ATOM   3985  CA  THR B1491     120.002-120.321 418.645  1.00  0.00      N710 C  
ATOM   3986  CB  THR B1491     121.209-119.395 418.478  1.00  0.00      N710 C  
ATOM   3987  OG1 THR B1491     122.241-120.015 417.665  1.00  0.00      N710 O  
ATOM   3988  CG2 THR B1491     121.928-119.019 419.767  1.00  0.00      N710 C  
ATOM   3989  C   THR B1491     119.284-120.086 419.933  1.00  0.00      N710 C  
ATOM   3990  O   THR B1491     119.482-120.894 420.833  1.00  0.00      N710 O  
ATOM   3991  N   CYS B1492     118.414-119.114 420.014  1.00  0.00      N710 N  
ATOM   3992  CA  CYS B1492     117.515-118.865 421.084  1.00  0.00      N710 C  
ATOM   3993  CB  CYS B1492     116.895-117.460 420.881  1.00  0.00      N710 C  
ATOM   3994  SG  CYS B1492     118.107-116.088 420.954  1.00  0.00      N710 S  
ATOM   3995  C   CYS B1492     116.594-119.959 421.503  1.00  0.00      N710 C  
ATOM   3996  O   CYS B1492     116.376-120.251 422.672  1.00  0.00      N710 O  
ATOM   3997  N   ASN B1493     116.040-120.584 420.436  1.00  0.00      N710 N  
ATOM   3998  CA  ASN B1493     115.183-121.717 420.491  1.00  0.00      N710 C  
ATOM   3999  CB  ASN B1493     114.659-122.006 419.024  1.00  0.00      N710 C  
ATOM   4000  CG  ASN B1493     113.352-122.850 419.037  1.00  0.00      N710 C  
ATOM   4001  OD1 ASN B1493     112.913-123.410 420.063  1.00  0.00      N710 O  
ATOM   4002  ND2 ASN B1493     112.760-123.012 417.889  1.00  0.00      N710 N  
ATOM   4003  C   ASN B1493     115.845-123.002 421.038  1.00  0.00      N710 C  
ATOM   4004  O   ASN B1493     115.326-123.630 421.952  1.00  0.00      N710 O  
ATOM   4005  N   GLN B1494     117.068-123.431 420.616  1.00  0.00      N710 N  
ATOM   4006  CA  GLN B1494     117.863-124.558 421.224  1.00  0.00      N710 C  
ATOM   4007  CB  GLN B1494     119.183-124.810 420.471  1.00  0.00      N710 C  
ATOM   4008  CG  GLN B1494     119.029-125.265 418.993  1.00  0.00      N710 C  
ATOM   4009  CD  GLN B1494     118.182-126.483 418.789  1.00  0.00      N710 C  
ATOM   4010  OE1 GLN B1494     118.778-127.565 418.673  1.00  0.00      N710 O  
ATOM   4011  NE2 GLN B1494     116.861-126.437 418.771  1.00  0.00      N710 N  
ATOM   4012  C   GLN B1494     118.279-124.176 422.630  1.00  0.00      N710 C  
ATOM   4013  O   GLN B1494     118.262-125.000 423.501  1.00  0.00      N710 O  
ATOM   4014  N   SER B1495     118.456-122.862 422.921  1.00  0.00      N710 N  
ATOM   4015  CA  SER B1495     118.731-122.339 424.227  1.00  0.00      N710 C  
ATOM   4016  CB  SER B1495     119.150-120.813 424.360  1.00  0.00      N710 C  
ATOM   4017  OG  SER B1495     120.266-120.604 423.603  1.00  0.00      N710 O  
ATOM   4018  C   SER B1495     117.690-122.688 425.247  1.00  0.00      N710 C  
ATOM   4019  O   SER B1495     117.954-123.003 426.388  1.00  0.00      N710 O  
ATOM   4020  N   VAL B1496     116.409-122.634 424.847  1.00  0.00      N710 N  
ATOM   4021  CA  VAL B1496     115.289-123.044 425.685  1.00  0.00      N710 C  
ATOM   4022  CB  VAL B1496     113.945-122.946 424.907  1.00  0.00      N710 C  
ATOM   4023  CG1 VAL B1496     112.844-123.201 425.928  1.00  0.00      N710 C  
ATOM   4024  CG2 VAL B1496     113.709-121.440 424.443  1.00  0.00      N710 C  
ATOM   4025  C   VAL B1496     115.503-124.501 426.235  1.00  0.00      N710 C  
ATOM   4026  O   VAL B1496     115.259-124.882 427.372  1.00  0.00      N710 O  
ATOM   4027  N   ILE B1497     116.020-125.512 425.372  1.00  0.00      N710 N  
ATOM   4028  CA  ILE B1497     116.246-126.876 425.754  1.00  0.00      N710 C  
ATOM   4029  CB  ILE B1497     116.472-127.777 424.518  1.00  0.00      N710 C  
ATOM   4030  CG2 ILE B1497     116.184-129.237 425.034  1.00  0.00      N710 C  
ATOM   4031  CG1 ILE B1497     115.497-127.383 423.303  1.00  0.00      N710 C  
ATOM   4032  CD1 ILE B1497     115.915-128.122 422.036  1.00  0.00      N710 C  
ATOM   4033  C   ILE B1497     117.304-127.001 426.807  1.00  0.00      N710 C  
ATOM   4034  O   ILE B1497     117.144-127.670 427.817  1.00  0.00      N710 O  
ATOM   4035  N   THR B1498     118.421-126.234 426.648  1.00  0.00      N710 N  
ATOM   4036  CA  THR B1498     119.430-126.209 427.730  1.00  0.00      N710 C  
ATOM   4037  CB  THR B1498     120.711-125.527 427.294  1.00  0.00      N710 C  
ATOM   4038  OG1 THR B1498     120.586-124.651 426.197  1.00  0.00      N710 O  
ATOM   4039  CG2 THR B1498     121.588-126.733 426.750  1.00  0.00      N710 C  
ATOM   4040  C   THR B1498     118.894-125.708 429.063  1.00  0.00      N710 C  
ATOM   4041  O   THR B1498     119.163-126.299 430.126  1.00  0.00      N710 O  
ATOM   4042  N   TYR B1499     118.046-124.694 428.942  1.00  0.00      N710 N  
ATOM   4043  CA  TYR B1499     117.211-124.236 430.039  1.00  0.00      N710 C  
ATOM   4044  CB  TYR B1499     116.581-122.906 429.698  1.00  0.00      N710 C  
ATOM   4045  CG  TYR B1499     115.822-122.194 430.806  1.00  0.00      N710 C  
ATOM   4046  CD1 TYR B1499     114.484-121.749 430.574  1.00  0.00      N710 C  
ATOM   4047  CE1 TYR B1499     113.790-121.093 431.578  1.00  0.00      N710 C  
ATOM   4048  CZ  TYR B1499     114.272-120.995 432.897  1.00  0.00      N710 C  
ATOM   4049  OH  TYR B1499     113.418-120.498 433.912  1.00  0.00      N710 O  
ATOM   4050  CD2 TYR B1499     116.343-121.995 432.121  1.00  0.00      N710 C  
ATOM   4051  CE2 TYR B1499     115.566-121.515 433.170  1.00  0.00      N710 C  
ATOM   4052  C   TYR B1499     116.277-125.234 430.657  1.00  0.00      N710 C  
ATOM   4053  O   TYR B1499     116.056-125.248 431.883  1.00  0.00      N710 O  
ATOM   4054  N   GLU B1500     115.640-126.070 429.842  1.00  0.00      N710 N  
ATOM   4055  CA  GLU B1500     114.858-127.226 430.266  1.00  0.00      N710 C  
ATOM   4056  CB  GLU B1500     114.067-127.894 429.141  1.00  0.00      N710 C  
ATOM   4057  CG  GLU B1500     112.892-126.942 428.696  1.00  0.00      N710 C  
ATOM   4058  CD  GLU B1500     111.639-126.935 429.497  1.00  0.00      N710 C  
ATOM   4059  OE1 GLU B1500     110.551-126.619 428.908  1.00  0.00      N710 O  
ATOM   4060  OE2 GLU B1500     111.674-127.206 430.707  1.00  0.00      N710 O  
ATOM   4061  C   GLU B1500     115.656-128.363 431.031  1.00  0.00      N710 C  
ATOM   4062  O   GLU B1500     115.287-128.694 432.176  1.00  0.00      N710 O  
ATOM   4063  N   ASN B1501     116.815-128.782 430.518  1.00  0.00      N710 N  
ATOM   4064  CA  ASN B1501     117.774-129.574 431.265  1.00  0.00      N710 C  
ATOM   4065  CB  ASN B1501     119.032-129.753 430.320  1.00  0.00      N710 C  
ATOM   4066  CG  ASN B1501     118.801-130.699 429.146  1.00  0.00      N710 C  
ATOM   4067  OD1 ASN B1501     117.747-130.904 428.560  1.00  0.00      N710 O  
ATOM   4068  ND2 ASN B1501     119.986-131.206 428.641  1.00  0.00      N710 N  
ATOM   4069  C   ASN B1501     118.231-128.966 432.600  1.00  0.00      N710 C  
ATOM   4070  O   ASN B1501     118.351-129.708 433.603  1.00  0.00      N710 O  
ATOM   4071  N   ASN B1502     118.537-127.626 432.569  1.00  0.00      N710 N  
ATOM   4072  CA  ASN B1502     118.950-126.754 433.619  1.00  0.00      N710 C  
ATOM   4073  CB  ASN B1502     119.183-125.272 433.032  1.00  0.00      N710 C  
ATOM   4074  CG  ASN B1502     119.951-124.303 433.920  1.00  0.00      N710 C  
ATOM   4075  OD1 ASN B1502     120.374-124.553 435.068  1.00  0.00      N710 O  
ATOM   4076  ND2 ASN B1502     120.161-123.096 433.359  1.00  0.00      N710 N  
ATOM   4077  C   ASN B1502     117.874-126.728 434.701  1.00  0.00      N710 C  
ATOM   4078  O   ASN B1502     118.197-126.820 435.875  1.00  0.00      N710 O  
ATOM   4079  N   THR B1503     116.582-126.529 434.337  1.00  0.00      N710 N  
ATOM   4080  CA  THR B1503     115.402-126.624 435.171  1.00  0.00      N710 C  
ATOM   4081  CB  THR B1503     114.116-126.144 434.431  1.00  0.00      N710 C  
ATOM   4082  OG1 THR B1503     114.192-124.730 434.232  1.00  0.00      N710 O  
ATOM   4083  CG2 THR B1503     112.816-126.423 435.225  1.00  0.00      N710 C  
ATOM   4084  C   THR B1503     115.214-127.980 435.700  1.00  0.00      N710 C  
ATOM   4085  O   THR B1503     115.004-128.125 436.889  1.00  0.00      N710 O  
ATOM   4086  N   TRP B1504     115.318-129.050 434.886  1.00  0.00      N710 N  
ATOM   4087  CA  TRP B1504     115.057-130.396 435.375  1.00  0.00      N710 C  
ATOM   4088  CB  TRP B1504     115.081-131.430 434.195  1.00  0.00      N710 C  
ATOM   4089  CG  TRP B1504     114.662-132.825 434.525  1.00  0.00      N710 C  
ATOM   4090  CD1 TRP B1504     113.417-133.398 434.279  1.00  0.00      N710 C  
ATOM   4091  NE1 TRP B1504     113.445-134.695 434.628  1.00  0.00      N710 N  
ATOM   4092  CE2 TRP B1504     114.655-135.025 435.077  1.00  0.00      N710 C  
ATOM   4093  CD2 TRP B1504     115.494-133.894 434.959  1.00  0.00      N710 C  
ATOM   4094  CE3 TRP B1504     116.803-134.001 435.324  1.00  0.00      N710 C  
ATOM   4095  CZ3 TRP B1504     117.363-135.227 435.733  1.00  0.00      N710 C  
ATOM   4096  CZ2 TRP B1504     115.205-136.235 435.325  1.00  0.00      N710 C  
ATOM   4097  CH2 TRP B1504     116.558-136.361 435.653  1.00  0.00      N710 C  
ATOM   4098  C   TRP B1504     116.080-130.768 436.426  1.00  0.00      N710 C  
ATOM   4099  O   TRP B1504     115.748-131.341 437.462  1.00  0.00      N710 O  
ATOM   4100  N   VAL B1505     117.344-130.431 436.108  1.00  0.00      N710 N  
ATOM   4101  CA  VAL B1505     118.349-130.614 437.080  1.00  0.00      N710 C  
ATOM   4102  CB  VAL B1505     119.789-130.508 436.565  1.00  0.00      N710 C  
ATOM   4103  CG1 VAL B1505     120.920-130.401 437.679  1.00  0.00      N710 C  
ATOM   4104  CG2 VAL B1505     120.090-131.766 435.698  1.00  0.00      N710 C  
ATOM   4105  C   VAL B1505     118.163-129.843 438.409  1.00  0.00      N710 C  
ATOM   4106  O   VAL B1505     118.303-130.409 439.538  1.00  0.00      N710 O  
ATOM   4107  N   ASN B1506     117.818-128.578 438.388  1.00  0.00      N710 N  
ATOM   4108  CA  ASN B1506     117.377-127.858 439.603  1.00  0.00      N710 C  
ATOM   4109  CB  ASN B1506     117.002-126.403 439.293  1.00  0.00      N710 C  
ATOM   4110  CG  ASN B1506     116.736-125.505 440.519  1.00  0.00      N710 C  
ATOM   4111  OD1 ASN B1506     115.615-125.562 441.113  1.00  0.00      N710 O  
ATOM   4112  ND2 ASN B1506     117.687-124.570 440.803  1.00  0.00      N710 N  
ATOM   4113  C   ASN B1506     116.181-128.562 440.377  1.00  0.00      N710 C  
ATOM   4114  O   ASN B1506     116.321-128.788 441.595  1.00  0.00      N710 O  
ATOM   4115  N   GLN B1507     115.139-129.026 439.683  1.00  0.00      N710 N  
ATOM   4116  CA  GLN B1507     113.982-129.588 440.390  1.00  0.00      N710 C  
ATOM   4117  CB  GLN B1507     112.853-129.622 439.328  1.00  0.00      N710 C  
ATOM   4118  CG  GLN B1507     112.232-128.287 438.868  1.00  0.00      N710 C  
ATOM   4119  CD  GLN B1507     111.727-127.399 440.015  1.00  0.00      N710 C  
ATOM   4120  OE1 GLN B1507     110.544-127.447 440.390  1.00  0.00      N710 O  
ATOM   4121  NE2 GLN B1507     112.498-126.495 440.534  1.00  0.00      N710 N  
ATOM   4122  C   GLN B1507     114.304-130.976 440.936  1.00  0.00      N710 C  
ATOM   4123  O   GLN B1507     113.741-131.488 441.932  1.00  0.00      N710 O  
ATOM   4124  N   THR B1508     115.261-131.667 440.215  1.00  0.00      N710 N  
ATOM   4125  CA  THR B1508     115.813-132.918 440.720  1.00  0.00      N710 C  
ATOM   4126  CB  THR B1508     116.746-133.635 439.728  1.00  0.00      N710 C  
ATOM   4127  OG1 THR B1508     116.059-133.831 438.562  1.00  0.00      N710 O  
ATOM   4128  CG2 THR B1508     116.992-135.096 440.224  1.00  0.00      N710 C  
ATOM   4129  C   THR B1508     116.422-132.774 442.064  1.00  0.00      N710 C  
ATOM   4130  O   THR B1508     116.101-133.533 443.042  1.00  0.00      N710 O  
ATOM   4131  N   TYR B1509     117.235-131.724 442.265  1.00  0.00      N710 N  
ATOM   4132  CA  TYR B1509     117.802-131.469 443.575  1.00  0.00      N710 C  
ATOM   4133  CB  TYR B1509     118.845-130.316 443.507  1.00  0.00      N710 C  
ATOM   4134  CG  TYR B1509     119.619-129.954 444.787  1.00  0.00      N710 C  
ATOM   4135  CD1 TYR B1509     120.552-130.853 445.334  1.00  0.00      N710 C  
ATOM   4136  CE1 TYR B1509     121.230-130.549 446.478  1.00  0.00      N710 C  
ATOM   4137  CZ  TYR B1509     120.867-129.438 447.213  1.00  0.00      N710 C  
ATOM   4138  OH  TYR B1509     121.573-129.311 448.392  1.00  0.00      N710 O  
ATOM   4139  CD2 TYR B1509     119.318-128.836 445.518  1.00  0.00      N710 C  
ATOM   4140  CE2 TYR B1509     119.861-128.535 446.757  1.00  0.00      N710 C  
ATOM   4141  C   TYR B1509     116.725-131.207 444.602  1.00  0.00      N710 C  
ATOM   4142  O   TYR B1509     116.777-131.794 445.684  1.00  0.00      N710 O  
ATOM   4143  N   VAL B1510     115.728-130.363 444.382  1.00  0.00      N710 N  
ATOM   4144  CA  VAL B1510     114.537-130.138 445.248  1.00  0.00      N710 C  
ATOM   4145  CB  VAL B1510     113.587-129.122 444.576  1.00  0.00      N710 C  
ATOM   4146  CG1 VAL B1510     112.187-129.105 445.267  1.00  0.00      N710 C  
ATOM   4147  CG2 VAL B1510     114.157-127.763 444.516  1.00  0.00      N710 C  
ATOM   4148  C   VAL B1510     113.736-131.338 445.600  1.00  0.00      N710 C  
ATOM   4149  O   VAL B1510     113.532-131.762 446.739  1.00  0.00      N710 O  
ATOM   4150  N   ASN B1511     113.304-132.089 444.581  1.00  0.00      N710 N  
ATOM   4151  CA  ASN B1511     112.547-133.284 444.771  1.00  0.00      N710 C  
ATOM   4152  CB  ASN B1511     112.274-133.919 443.391  1.00  0.00      N710 C  
ATOM   4153  CG  ASN B1511     111.112-133.220 442.642  1.00  0.00      N710 C  
ATOM   4154  OD1 ASN B1511     110.220-132.706 443.295  1.00  0.00      N710 O  
ATOM   4155  ND2 ASN B1511     111.082-133.268 441.268  1.00  0.00      N710 N  
ATOM   4156  C   ASN B1511     113.259-134.382 445.554  1.00  0.00      N710 C  
ATOM   4157  O   ASN B1511     112.684-134.928 446.538  1.00  0.00      N710 O  
ATOM   4158  N   ILE B1512     114.537-134.645 445.210  1.00  0.00      N710 N  
ATOM   4159  CA  ILE B1512     115.436-135.586 445.925  1.00  0.00      N710 C  
ATOM   4160  CB  ILE B1512     116.744-135.910 445.203  1.00  0.00      N710 C  
ATOM   4161  CG2 ILE B1512     117.783-136.470 446.152  1.00  0.00      N710 C  
ATOM   4162  CG1 ILE B1512     116.582-136.726 443.905  1.00  0.00      N710 C  
ATOM   4163  CD1 ILE B1512     116.096-138.150 444.240  1.00  0.00      N710 C  
ATOM   4164  C   ILE B1512     115.670-135.099 447.373  1.00  0.00      N710 C  
ATOM   4165  O   ILE B1512     115.514-135.851 448.339  1.00  0.00      N710 O  
ATOM   4166  N   SER B1513     115.959-133.889 447.646  1.00  0.00      N710 N  
ATOM   4167  CA  SER B1513     116.051-133.315 448.985  1.00  0.00      N710 C  
ATOM   4168  CB  SER B1513     116.283-131.796 449.050  1.00  0.00      N710 C  
ATOM   4169  OG  SER B1513     117.567-131.448 448.393  1.00  0.00      N710 O  
ATOM   4170  C   SER B1513     114.706-133.536 449.829  1.00  0.00      N710 C  
ATOM   4171  O   SER B1513     114.764-133.971 450.995  1.00  0.00      N710 O  
ATOM   4172  N   ASN B1514     113.505-133.224 449.249  1.00  0.00      N710 N  
ATOM   4173  CA  ASN B1514     112.218-133.458 449.848  1.00  0.00      N710 C  
ATOM   4174  CB  ASN B1514     111.074-133.020 448.855  1.00  0.00      N710 C  
ATOM   4175  CG  ASN B1514     111.023-131.583 448.708  1.00  0.00      N710 C  
ATOM   4176  OD1 ASN B1514     111.686-130.843 449.410  1.00  0.00      N710 O  
ATOM   4177  ND2 ASN B1514     110.246-131.198 447.628  1.00  0.00      N710 N  
ATOM   4178  C   ASN B1514     112.029-134.970 450.206  1.00  0.00      N710 C  
ATOM   4179  O   ASN B1514     111.716-135.196 451.385  1.00  0.00      N710 O  
ATOM   4180  N   THR B1515     112.324-135.984 449.311  1.00  0.00      N710 N  
ATOM   4181  CA  THR B1515     112.165-137.460 449.598  1.00  0.00      N710 C  
ATOM   4182  CB  THR B1515     112.426-138.329 448.382  1.00  0.00      N710 C  
ATOM   4183  OG1 THR B1515     111.749-139.590 448.651  1.00  0.00      N710 O  
ATOM   4184  CG2 THR B1515     113.846-138.756 448.040  1.00  0.00      N710 C  
ATOM   4185  C   THR B1515     113.110-137.840 450.750  1.00  0.00      N710 C  
ATOM   4186  O   THR B1515     112.726-138.547 451.637  1.00  0.00      N710 O  
ATOM   4187  N   ASN B1516     114.392-137.304 450.763  1.00  0.00      N710 N  
ATOM   4188  CA  ASN B1516     115.346-137.382 451.902  1.00  0.00      N710 C  
ATOM   4189  CB  ASN B1516     116.797-137.134 451.366  1.00  0.00      N710 C  
ATOM   4190  CG  ASN B1516     117.383-138.336 450.527  1.00  0.00      N710 C  
ATOM   4191  OD1 ASN B1516     117.224-139.514 450.847  1.00  0.00      N710 O  
ATOM   4192  ND2 ASN B1516     117.983-138.031 449.332  1.00  0.00      N710 N  
ATOM   4193  C   ASN B1516     114.971-136.747 453.233  1.00  0.00      N710 C  
ATOM   4194  O   ASN B1516     115.229-137.348 454.274  1.00  0.00      N710 O  
ATOM   4195  N   PHE B1517     114.330-135.570 453.257  1.00  0.00      N710 N  
ATOM   4196  CA  PHE B1517     113.801-134.938 454.443  1.00  0.00      N710 C  
ATOM   4197  CB  PHE B1517     113.511-133.486 454.015  1.00  0.00      N710 C  
ATOM   4198  CG  PHE B1517     113.000-132.589 455.158  1.00  0.00      N710 C  
ATOM   4199  CD1 PHE B1517     111.636-132.174 454.867  1.00  0.00      N710 C  
ATOM   4200  CE1 PHE B1517     110.933-131.446 455.847  1.00  0.00      N710 C  
ATOM   4201  CZ  PHE B1517     111.539-131.096 457.047  1.00  0.00      N710 C  
ATOM   4202  CD2 PHE B1517     113.593-132.214 456.303  1.00  0.00      N710 C  
ATOM   4203  CE2 PHE B1517     112.913-131.384 457.216  1.00  0.00      N710 C  
ATOM   4204  C   PHE B1517     112.521-135.608 455.079  1.00  0.00      N710 C  
ATOM   4205  O   PHE B1517     112.403-135.951 456.235  1.00  0.00      N710 O  
ATOM   4206  N   ALA B1518     111.618-136.105 454.259  1.00  0.00      N710 N  
ATOM   4207  CA  ALA B1518     110.472-136.991 454.528  1.00  0.00      N710 C  
ATOM   4208  CB  ALA B1518     109.587-137.036 453.308  1.00  0.00      N710 C  
ATOM   4209  C   ALA B1518     110.869-138.369 454.913  1.00  0.00      N710 C  
ATOM   4210  O   ALA B1518     110.237-139.103 455.687  1.00  0.00      N710 O  
ATOM   4211  N   ALA B1519     112.009-138.874 454.477  1.00  0.00      N710 N  
ATOM   4212  CA  ALA B1519     112.599-140.070 455.014  1.00  0.00      N710 C  
ATOM   4213  CB  ALA B1519     113.420-140.760 453.940  1.00  0.00      N710 C  
ATOM   4214  C   ALA B1519     113.452-139.919 456.269  1.00  0.00      N710 C  
ATOM   4215  O   ALA B1519     113.848-140.927 456.861  1.00  0.00      N710 O  
ATOM   4216  N   GLY B1520     113.720-138.667 456.757  1.00  0.00      N710 N  
ATOM   4217  CA  GLY B1520     114.340-138.385 458.042  1.00  0.00      N710 C  
ATOM   4218  C   GLY B1520     113.499-138.773 459.215  1.00  0.00      N710 C  
ATOM   4219  O   GLY B1520     112.391-139.269 459.182  1.00  0.00      N710 O  
ATOM   4220  N   GLN B1521     114.111-138.550 460.329  1.00  0.00      N710 N  
ATOM   4221  CA  GLN B1521     113.452-138.648 461.665  1.00  0.00      N710 C  
ATOM   4222  CB  GLN B1521     114.369-139.515 462.493  1.00  0.00      N710 C  
ATOM   4223  CG  GLN B1521     114.385-141.018 461.894  1.00  0.00      N710 C  
ATOM   4224  CD  GLN B1521     112.994-141.589 461.927  1.00  0.00      N710 C  
ATOM   4225  OE1 GLN B1521     112.406-141.516 463.020  1.00  0.00      N710 O  
ATOM   4226  NE2 GLN B1521     112.496-142.112 460.804  1.00  0.00      N710 N  
ATOM   4227  C   GLN B1521     113.437-137.246 462.265  1.00  0.00      N710 C  
ATOM   4228  O   GLN B1521     114.368-136.378 462.146  1.00  0.00      N710 O  
ATOM   4229  N   SER B1522     112.307-137.024 463.019  1.00  0.00      N710 N  
ATOM   4230  CA  SER B1522     112.111-135.790 463.744  1.00  0.00      N710 C  
ATOM   4231  CB  SER B1522     110.737-135.876 464.488  1.00  0.00      N710 C  
ATOM   4232  OG  SER B1522     110.475-134.796 465.436  1.00  0.00      N710 O  
ATOM   4233  C   SER B1522     113.244-135.334 464.755  1.00  0.00      N710 C  
ATOM   4234  O   SER B1522     113.987-136.176 465.248  1.00  0.00      N710 O  
ATOM   4235  N   VAL B1523     113.420-134.019 464.909  1.00  0.00      N710 N  
ATOM   4236  CA  VAL B1523     114.389-133.243 465.679  1.00  0.00      N710 C  
ATOM   4237  CB  VAL B1523     113.968-131.744 465.448  1.00  0.00      N710 C  
ATOM   4238  CG1 VAL B1523     114.797-130.695 466.231  1.00  0.00      N710 C  
ATOM   4239  CG2 VAL B1523     114.044-131.441 463.956  1.00  0.00      N710 C  
ATOM   4240  C   VAL B1523     114.489-133.735 467.148  1.00  0.00      N710 C  
ATOM   4241  O   VAL B1523     113.475-134.081 467.773  1.00  0.00      N710 O  
ATOM   4242  N   VAL B1524     115.730-133.838 467.663  1.00  0.00      N710 N  
ATOM   4243  CA  VAL B1524     116.074-134.139 469.058  1.00  0.00      N710 C  
ATOM   4244  CB  VAL B1524     117.552-134.513 469.095  1.00  0.00      N710 C  
ATOM   4245  CG1 VAL B1524     118.061-134.557 470.540  1.00  0.00      N710 C  
ATOM   4246  CG2 VAL B1524     117.794-135.866 468.355  1.00  0.00      N710 C  
ATOM   4247  C   VAL B1524     115.637-133.101 470.049  1.00  0.00      N710 C  
ATOM   4248  O   VAL B1524     116.001-131.927 469.929  1.00  0.00      N710 O  
ATOM   4249  N   SER B1525     114.871-133.509 471.044  1.00  0.00      N710 N  
ATOM   4250  CA  SER B1525     114.356-132.823 472.259  1.00  0.00      N710 C  
ATOM   4251  CB  SER B1525     115.524-132.544 473.211  1.00  0.00      N710 C  
ATOM   4252  OG  SER B1525     115.127-131.984 474.476  1.00  0.00      N710 O  
ATOM   4253  C   SER B1525     113.531-131.579 471.925  1.00  0.00      N710 C  
ATOM   4254  O   SER B1525     113.836-130.455 472.369  1.00  0.00      N710 O  
ATOM   4255  N   VAL B1526     112.474-131.735 471.098  1.00  0.00      N710 N  
ATOM   4256  CA  VAL B1526     111.449-130.778 470.840  1.00  0.00      N710 C  
ATOM   4257  CB  VAL B1526     111.518-130.219 469.380  1.00  0.00      N710 C  
ATOM   4258  CG1 VAL B1526     112.861-129.432 469.386  1.00  0.00      N710 C  
ATOM   4259  CG2 VAL B1526     111.574-131.238 468.225  1.00  0.00      N710 C  
ATOM   4260  C   VAL B1526     110.072-131.353 471.088  1.00  0.00      N710 C  
ATOM   4261  O   VAL B1526     109.065-130.678 470.831  1.00  0.00      N710 O  
ATOM   4262  N   LYS B1527     109.936-132.624 471.491  1.00  0.00      N710 N  
ATOM   4263  CA  LYS B1527     108.752-133.169 472.078  1.00  0.00      N710 C  
ATOM   4264  CB  LYS B1527     108.098-134.264 471.102  1.00  0.00      N710 C  
ATOM   4265  CG  LYS B1527     107.720-133.746 469.694  1.00  0.00      N710 C  
ATOM   4266  CD  LYS B1527     106.540-132.725 469.652  1.00  0.00      N710 C  
ATOM   4267  CE  LYS B1527     106.362-132.210 468.203  1.00  0.00      N710 C  
ATOM   4268  NZ  LYS B1527     106.006-133.256 467.237  1.00  0.00      N710 N  
ATOM   4269  C   LYS B1527     109.043-133.847 473.453  1.00  0.00      N710 C  
ATOM   4270  O   LYS B1527     110.189-134.191 473.696  1.00  0.00      N710 O  
ATOM   4271  N   LEU B1528     108.041-134.124 474.343  1.00  0.00      N710 N  
ATOM   4272  CA  LEU B1528     108.228-135.124 475.359  1.00  0.00      N710 C  
ATOM   4273  CB  LEU B1528     107.693-134.652 476.764  1.00  0.00      N710 C  
ATOM   4274  CG  LEU B1528     108.771-133.613 477.354  1.00  0.00      N710 C  
ATOM   4275  CD1 LEU B1528     108.295-132.960 478.629  1.00  0.00      N710 C  
ATOM   4276  CD2 LEU B1528     110.186-134.315 477.623  1.00  0.00      N710 C  
ATOM   4277  C   LEU B1528     107.322-136.322 474.962  1.00  0.00      N710 C  
ATOM   4278  O   LEU B1528     106.139-136.220 474.634  1.00  0.00      N710 O  
ATOM   4279  N   ALA B1529     107.872-137.563 475.074  1.00  0.00      N710 N  
ATOM   4280  CA  ALA B1529     107.140-138.804 475.077  1.00  0.00      N710 C  
ATOM   4281  CB  ALA B1529     108.166-139.955 475.209  1.00  0.00      N710 C  
ATOM   4282  C   ALA B1529     106.094-138.855 476.166  1.00  0.00      N710 C  
ATOM   4283  O   ALA B1529     106.257-138.238 477.221  1.00  0.00      N710 O  
ATOM   4284  N   GLY B1530     105.070-139.732 475.844  1.00  0.00      N710 N  
ATOM   4285  CA  GLY B1530     104.015-140.093 476.827  1.00  0.00      N710 C  
ATOM   4286  C   GLY B1530     102.804-139.254 476.714  1.00  0.00      N710 C  
ATOM   4287  O   GLY B1530     102.740-138.302 475.943  1.00  0.00      N710 O  
ATOM   4288  N   ASN B1531     101.694-139.498 477.342  1.00  0.00      N710 N  
ATOM   4289  CA  ASN B1531     100.511-138.688 477.193  1.00  0.00      N710 C  
ATOM   4290  CB  ASN B1531      99.350-139.573 477.791  1.00  0.00      N710 C  
ATOM   4291  CG  ASN B1531      98.555-140.304 476.731  1.00  0.00      N710 C  
ATOM   4292  OD1 ASN B1531      97.709-139.619 476.129  1.00  0.00      N710 O  
ATOM   4293  ND2 ASN B1531      98.832-141.566 476.522  1.00  0.00      N710 N  
ATOM   4294  C   ASN B1531     100.580-137.361 478.025  1.00  0.00      N710 C  
ATOM   4295  O   ASN B1531      99.868-136.438 477.704  1.00  0.00      N710 O  
ATOM   4296  N   SER B1532     101.351-137.279 479.131  1.00  0.00      N710 N  
ATOM   4297  CA  SER B1532     101.141-136.215 480.157  1.00  0.00      N710 C  
ATOM   4298  CB  SER B1532     101.300-134.733 479.661  1.00  0.00      N710 C  
ATOM   4299  OG  SER B1532     102.592-134.553 479.066  1.00  0.00      N710 O  
ATOM   4300  C   SER B1532      99.907-136.405 480.912  1.00  0.00      N710 C  
ATOM   4301  O   SER B1532      99.118-135.469 481.048  1.00  0.00      N710 O  
ATOM   4302  N   SER B1533      99.692-137.650 481.349  1.00  0.00      N710 N  
ATOM   4303  CA  SER B1533      98.539-138.137 481.994  1.00  0.00      N710 C  
ATOM   4304  CB  SER B1533      97.607-138.811 481.006  1.00  0.00      N710 C  
ATOM   4305  OG  SER B1533      96.383-139.168 481.643  1.00  0.00      N710 O  
ATOM   4306  C   SER B1533      98.934-138.958 483.205  1.00  0.00      N710 C  
ATOM   4307  O   SER B1533     100.000-139.594 483.165  1.00  0.00      N710 O  
ATOM   4308  N   LEU B1534      98.167-138.830 484.272  1.00  0.00      N710 N  
ATOM   4309  CA  LEU B1534      98.238-139.429 485.528  1.00  0.00      N710 C  
ATOM   4310  CB  LEU B1534      96.897-139.900 486.051  1.00  0.00      N710 C  
ATOM   4311  CG  LEU B1534      96.982-140.623 487.411  1.00  0.00      N710 C  
ATOM   4312  CD1 LEU B1534      95.561-140.678 488.051  1.00  0.00      N710 C  
ATOM   4313  CD2 LEU B1534      97.491-142.048 487.129  1.00  0.00      N710 C  
ATOM   4314  C   LEU B1534      99.101-138.461 486.482  1.00  0.00      N710 C  
ATOM   4315  O   LEU B1534     100.100-138.800 487.082  1.00  0.00      N710 O  
ATOM   4316  N   CYS B1535      98.527-137.235 486.591  1.00  0.00      N710 N  
ATOM   4317  CA  CYS B1535      98.912-136.221 487.575  1.00  0.00      N710 C  
ATOM   4318  CB  CYS B1535      99.802-135.165 486.877  1.00  0.00      N710 C  
ATOM   4319  SG  CYS B1535     101.443-135.806 486.383  1.00  0.00      N710 S  
ATOM   4320  C   CYS B1535      97.691-135.520 488.035  1.00  0.00      N710 C  
ATOM   4321  O   CYS B1535      96.604-135.788 487.454  1.00  0.00      N710 O  
ATOM   4322  N   PRO B1536      97.654-134.674 489.065  1.00  0.00      N710 N  
ATOM   4323  CD  PRO B1536      96.374-134.030 489.445  1.00  0.00      N710 C  
ATOM   4324  CA  PRO B1536      98.657-134.545 490.129  1.00  0.00      N710 C  
ATOM   4325  CB  PRO B1536      97.895-133.570 491.186  1.00  0.00      N710 C  
ATOM   4326  CG  PRO B1536      96.434-133.940 490.972  1.00  0.00      N710 C  
ATOM   4327  C   PRO B1536      99.123-135.768 490.962  1.00  0.00      N710 C  
ATOM   4328  O   PRO B1536      98.409-136.754 490.978  1.00  0.00      N710 O  
ATOM   4329  N   VAL B1537     100.214-135.683 491.662  1.00  0.00      N710 N  
ATOM   4330  CA  VAL B1537     100.706-136.650 492.613  1.00  0.00      N710 C  
ATOM   4331  CB  VAL B1537     102.201-136.496 493.139  1.00  0.00      N710 C  
ATOM   4332  CG1 VAL B1537     103.172-136.878 491.968  1.00  0.00      N710 C  
ATOM   4333  CG2 VAL B1537     102.365-135.190 493.851  1.00  0.00      N710 C  
ATOM   4334  C   VAL B1537      99.733-136.921 493.805  1.00  0.00      N710 C  
ATOM   4335  O   VAL B1537      99.111-136.013 494.309  1.00  0.00      N710 O  
ATOM   4336  N   SER B1538      99.685-138.184 494.254  1.00  0.00      N710 N  
ATOM   4337  CA  SER B1538      98.883-138.469 495.382  1.00  0.00      N710 C  
ATOM   4338  CB  SER B1538      97.869-139.584 495.039  1.00  0.00      N710 C  
ATOM   4339  OG  SER B1538      98.397-140.721 494.311  1.00  0.00      N710 O  
ATOM   4340  C   SER B1538      99.643-138.981 496.594  1.00  0.00      N710 C  
ATOM   4341  O   SER B1538      99.038-139.170 497.655  1.00  0.00      N710 O  
ATOM   4342  N   GLY B1539     100.977-139.220 496.489  1.00  0.00      N710 N  
ATOM   4343  CA  GLY B1539     101.825-139.534 497.627  1.00  0.00      N710 C  
ATOM   4344  C   GLY B1539     103.272-139.049 497.344  1.00  0.00      N710 C  
ATOM   4345  O   GLY B1539     103.547-138.565 496.245  1.00  0.00      N710 O  
ATOM   4346  N   TRP B1540     104.211-139.256 498.279  1.00  0.00      N710 N  
ATOM   4347  CA  TRP B1540     105.607-138.883 498.201  1.00  0.00      N710 C  
ATOM   4348  CB  TRP B1540     105.909-137.738 499.225  1.00  0.00      N710 C  
ATOM   4349  CG  TRP B1540     104.916-136.651 499.066  1.00  0.00      N710 C  
ATOM   4350  CD1 TRP B1540     103.722-136.394 499.606  1.00  0.00      N710 C  
ATOM   4351  NE1 TRP B1540     103.120-135.383 498.915  1.00  0.00      N710 N  
ATOM   4352  CE2 TRP B1540     104.082-134.880 498.096  1.00  0.00      N710 C  
ATOM   4353  CD2 TRP B1540     105.224-135.615 498.161  1.00  0.00      N710 C  
ATOM   4354  CE3 TRP B1540     106.324-135.313 497.413  1.00  0.00      N710 C  
ATOM   4355  CZ3 TRP B1540     106.277-134.147 496.577  1.00  0.00      N710 C  
ATOM   4356  CZ2 TRP B1540     104.004-133.792 497.272  1.00  0.00      N710 C  
ATOM   4357  CH2 TRP B1540     105.083-133.384 496.526  1.00  0.00      N710 C  
ATOM   4358  C   TRP B1540     106.537-140.002 498.594  1.00  0.00      N710 C  
ATOM   4359  O   TRP B1540     106.266-140.747 499.541  1.00  0.00      N710 O  
ATOM   4360  N   ALA B1541     107.557-140.212 497.844  1.00  0.00      N710 N  
ATOM   4361  CA  ALA B1541     108.425-141.334 497.841  1.00  0.00      N710 C  
ATOM   4362  CB  ALA B1541     108.172-142.159 496.537  1.00  0.00      N710 C  
ATOM   4363  C   ALA B1541     109.885-140.917 497.869  1.00  0.00      N710 C  
ATOM   4364  O   ALA B1541     110.217-139.862 497.270  1.00  0.00      N710 O  
ATOM   4365  N   ILE B1542     110.729-141.672 498.609  1.00  0.00      N710 N  
ATOM   4366  CA  ILE B1542     112.055-141.326 498.919  1.00  0.00      N710 C  
ATOM   4367  CB  ILE B1542     112.540-142.063 500.149  1.00  0.00      N710 C  
ATOM   4368  CG2 ILE B1542     112.622-143.624 500.128  1.00  0.00      N710 C  
ATOM   4369  CG1 ILE B1542     113.868-141.482 500.805  1.00  0.00      N710 C  
ATOM   4370  CD1 ILE B1542     115.180-142.119 500.362  1.00  0.00      N710 C  
ATOM   4371  C   ILE B1542     113.014-141.406 497.724  1.00  0.00      N710 C  
ATOM   4372  O   ILE B1542     113.182-142.410 497.117  1.00  0.00      N710 O  
ATOM   4373  N   TYR B1543     113.679-140.293 497.518  1.00  0.00      N710 N  
ATOM   4374  CA  TYR B1543     114.481-140.051 496.364  1.00  0.00      N710 C  
ATOM   4375  CB  TYR B1543     114.082-138.657 495.745  1.00  0.00      N710 C  
ATOM   4376  CG  TYR B1543     115.092-138.248 494.793  1.00  0.00      N710 C  
ATOM   4377  CD1 TYR B1543     114.933-138.446 493.454  1.00  0.00      N710 C  
ATOM   4378  CE1 TYR B1543     115.845-137.785 492.547  1.00  0.00      N710 C  
ATOM   4379  CZ  TYR B1543     116.851-136.977 492.992  1.00  0.00      N710 C  
ATOM   4380  OH  TYR B1543     117.629-136.183 492.048  1.00  0.00      N710 O  
ATOM   4381  CD2 TYR B1543     116.183-137.438 495.312  1.00  0.00      N710 C  
ATOM   4382  CE2 TYR B1543     116.969-136.711 494.375  1.00  0.00      N710 C  
ATOM   4383  C   TYR B1543     115.977-140.213 496.696  1.00  0.00      N710 C  
ATOM   4384  O   TYR B1543     116.680-141.000 496.094  1.00  0.00      N710 O  
ATOM   4385  N   SER B1544     116.445-139.516 497.747  1.00  0.00      N710 N  
ATOM   4386  CA  SER B1544     117.859-139.667 498.237  1.00  0.00      N710 C  
ATOM   4387  CB  SER B1544     118.815-138.519 497.671  1.00  0.00      N710 C  
ATOM   4388  OG  SER B1544     120.184-138.961 497.481  1.00  0.00      N710 O  
ATOM   4389  C   SER B1544     117.924-139.660 499.725  1.00  0.00      N710 C  
ATOM   4390  O   SER B1544     116.976-139.135 500.335  1.00  0.00      N710 O  
ATOM   4391  N   LYS B1545     118.993-140.151 500.305  1.00  0.00      N710 N  
ATOM   4392  CA  LYS B1545     119.280-140.092 501.764  1.00  0.00      N710 C  
ATOM   4393  CB  LYS B1545     118.595-141.270 502.569  1.00  0.00      N710 C  
ATOM   4394  CG  LYS B1545     118.952-141.113 504.097  1.00  0.00      N710 C  
ATOM   4395  CD  LYS B1545     118.300-142.190 505.030  1.00  0.00      N710 C  
ATOM   4396  CE  LYS B1545     118.772-142.050 506.556  1.00  0.00      N710 C  
ATOM   4397  NZ  LYS B1545     118.113-140.914 507.176  1.00  0.00      N710 N  
ATOM   4398  C   LYS B1545     120.827-140.175 501.959  1.00  0.00      N710 C  
ATOM   4399  O   LYS B1545     121.420-140.932 501.254  1.00  0.00      N710 O  
ATOM   4400  N   ASP B1546     121.494-139.332 502.844  1.00  0.00      N710 N  
ATOM   4401  CA  ASP B1546     122.894-139.351 503.045  1.00  0.00      N710 C  
ATOM   4402  CB  ASP B1546     123.269-138.079 503.870  1.00  0.00      N710 C  
ATOM   4403  CG  ASP B1546     122.538-137.845 505.190  1.00  0.00      N710 C  
ATOM   4404  OD1 ASP B1546     121.688-138.652 505.558  1.00  0.00      N710 O  
ATOM   4405  OD2 ASP B1546     122.807-136.776 505.885  1.00  0.00      N710 O  
ATOM   4406  C   ASP B1546     123.648-140.515 503.723  1.00  0.00      N710 C  
ATOM   4407  O   ASP B1546     124.519-141.170 503.098  1.00  0.00      N710 O  
ATOM   4408  N   ASN B1547     123.223-140.867 504.974  1.00  0.00      N710 N  
ATOM   4409  CA  ASN B1547     123.775-141.776 505.891  1.00  0.00      N710 C  
ATOM   4410  CB  ASN B1547     123.949-143.177 505.225  1.00  0.00      N710 C  
ATOM   4411  CG  ASN B1547     122.788-143.583 504.372  1.00  0.00      N710 C  
ATOM   4412  OD1 ASN B1547     121.638-143.308 504.648  1.00  0.00      N710 O  
ATOM   4413  ND2 ASN B1547     123.070-144.031 503.127  1.00  0.00      N710 N  
ATOM   4414  C   ASN B1547     125.048-141.222 506.527  1.00  0.00      N710 C  
ATOM   4415  O   ASN B1547     125.959-141.938 506.987  1.00  0.00      N710 O  
ATOM   4416  N   SER B1548     125.109-139.849 506.665  1.00  0.00      N710 N  
ATOM   4417  CA  SER B1548     126.228-138.960 506.922  1.00  0.00      N710 C  
ATOM   4418  CB  SER B1548     125.893-137.468 506.845  1.00  0.00      N710 C  
ATOM   4419  OG  SER B1548     124.701-137.215 507.635  1.00  0.00      N710 O  
ATOM   4420  C   SER B1548     127.149-139.149 508.154  1.00  0.00      N710 C  
ATOM   4421  O   SER B1548     128.342-139.264 508.064  1.00  0.00      N710 O  
ATOM   4422  N   VAL B1549     126.403-139.345 509.303  1.00  0.00      N710 N  
ATOM   4423  CA  VAL B1549     127.042-139.601 510.614  1.00  0.00      N710 C  
ATOM   4424  CB  VAL B1549     126.155-139.192 511.745  1.00  0.00      N710 C  
ATOM   4425  CG1 VAL B1549     126.910-139.271 513.118  1.00  0.00      N710 C  
ATOM   4426  CG2 VAL B1549     125.621-137.773 511.597  1.00  0.00      N710 C  
ATOM   4427  C   VAL B1549     127.643-140.984 510.681  1.00  0.00      N710 C  
ATOM   4428  O   VAL B1549     128.689-141.187 511.322  1.00  0.00      N710 O  
ATOM   4429  N   ARG B1550     126.963-141.973 510.076  1.00  0.00      N710 N  
ATOM   4430  CA  ARG B1550     127.337-143.328 510.184  1.00  0.00      N710 C  
ATOM   4431  CB  ARG B1550     126.331-144.315 509.502  1.00  0.00      N710 C  
ATOM   4432  CG  ARG B1550     124.889-144.271 510.101  1.00  0.00      N710 C  
ATOM   4433  CD  ARG B1550     124.035-145.367 509.479  1.00  0.00      N710 C  
ATOM   4434  NE  ARG B1550     122.576-145.105 509.714  1.00  0.00      N710 N  
ATOM   4435  CZ  ARG B1550     121.625-145.580 508.954  1.00  0.00      N710 C  
ATOM   4436  NH1 ARG B1550     121.785-146.219 507.840  1.00  0.00      N710 N  
ATOM   4437  NH2 ARG B1550     120.403-145.128 509.162  1.00  0.00      N710 N  
ATOM   4438  C   ARG B1550     128.690-143.527 509.507  1.00  0.00      N710 C  
ATOM   4439  O   ARG B1550     129.597-144.225 509.986  1.00  0.00      N710 O  
ATOM   4440  N   ILE B1551     128.866-142.892 508.308  1.00  0.00      N710 N  
ATOM   4441  CA  ILE B1551     130.127-142.796 507.552  1.00  0.00      N710 C  
ATOM   4442  CB  ILE B1551     129.784-142.330 506.144  1.00  0.00      N710 C  
ATOM   4443  CG2 ILE B1551     131.072-142.040 505.299  1.00  0.00      N710 C  
ATOM   4444  CG1 ILE B1551     128.832-143.396 505.516  1.00  0.00      N710 C  
ATOM   4445  CD1 ILE B1551     128.307-142.941 504.122  1.00  0.00      N710 C  
ATOM   4446  C   ILE B1551     131.156-141.939 508.133  1.00  0.00      N710 C  
ATOM   4447  O   ILE B1551     132.355-142.241 508.063  1.00  0.00      N710 O  
ATOM   4448  N   GLY B1552     130.785-140.766 508.713  1.00  0.00      N710 N  
ATOM   4449  CA  GLY B1552     131.613-139.731 509.259  1.00  0.00      N710 C  
ATOM   4450  C   GLY B1552     132.096-139.925 510.658  1.00  0.00      N710 C  
ATOM   4451  O   GLY B1552     133.000-139.260 511.091  1.00  0.00      N710 O  
ATOM   4452  N   SER B1553     131.606-140.872 511.413  1.00  0.00      N710 N  
ATOM   4453  CA  SER B1553     132.164-141.485 512.565  1.00  0.00      N710 C  
ATOM   4454  CB  SER B1553     131.238-142.623 513.114  1.00  0.00      N710 C  
ATOM   4455  OG  SER B1553     131.738-143.227 514.328  1.00  0.00      N710 O  
ATOM   4456  C   SER B1553     133.563-142.053 512.286  1.00  0.00      N710 C  
ATOM   4457  O   SER B1553     134.484-141.840 513.043  1.00  0.00      N710 O  
ATOM   4458  N   LYS B1554     133.756-142.748 511.079  1.00  0.00      N710 N  
ATOM   4459  CA  LYS B1554     135.109-143.190 510.702  1.00  0.00      N710 C  
ATOM   4460  CB  LYS B1554     134.835-144.679 510.210  1.00  0.00      N710 C  
ATOM   4461  CG  LYS B1554     136.016-145.714 509.982  1.00  0.00      N710 C  
ATOM   4462  CD  LYS B1554     137.133-145.499 508.988  1.00  0.00      N710 C  
ATOM   4463  CE  LYS B1554     138.436-146.251 509.182  1.00  0.00      N710 C  
ATOM   4464  NZ  LYS B1554     139.373-146.130 508.025  1.00  0.00      N710 N  
ATOM   4465  C   LYS B1554     135.727-142.309 509.547  1.00  0.00      N710 C  
ATOM   4466  O   LYS B1554     136.792-141.728 509.689  1.00  0.00      N710 O  
ATOM   4467  N   GLY B1555     135.109-142.158 508.337  1.00  0.00      N710 N  
ATOM   4468  CA  GLY B1555     135.490-141.340 507.227  1.00  0.00      N710 C  
ATOM   4469  C   GLY B1555     135.457-139.858 507.366  1.00  0.00      N710 C  
ATOM   4470  O   GLY B1555     135.318-139.305 508.452  1.00  0.00      N710 O  
ATOM   4471  N   ASP B1556     135.532-139.163 506.241  1.00  0.00      N710 N  
ATOM   4472  CA  ASP B1556     135.642-137.722 506.120  1.00  0.00      N710 C  
ATOM   4473  CB  ASP B1556     136.844-137.225 505.233  1.00  0.00      N710 C  
ATOM   4474  CG  ASP B1556     138.137-137.485 505.931  1.00  0.00      N710 C  
ATOM   4475  OD1 ASP B1556     139.155-137.365 505.221  1.00  0.00      N710 O  
ATOM   4476  OD2 ASP B1556     138.191-137.779 507.134  1.00  0.00      N710 O  
ATOM   4477  C   ASP B1556     134.310-137.117 505.679  1.00  0.00      N710 C  
ATOM   4478  O   ASP B1556     134.050-137.042 504.417  1.00  0.00      N710 O  
ATOM   4479  N   VAL B1557     133.355-136.672 506.550  1.00  0.00      N710 N  
ATOM   4480  CA  VAL B1557     131.999-136.169 506.173  1.00  0.00      N710 C  
ATOM   4481  CB  VAL B1557     130.881-137.203 506.401  1.00  0.00      N710 C  
ATOM   4482  CG1 VAL B1557     129.609-136.504 506.141  1.00  0.00      N710 C  
ATOM   4483  CG2 VAL B1557     131.029-138.480 505.405  1.00  0.00      N710 C  
ATOM   4484  C   VAL B1557     131.808-134.823 506.880  1.00  0.00      N710 C  
ATOM   4485  O   VAL B1557     132.015-134.619 508.026  1.00  0.00      N710 O  
ATOM   4486  N   PHE B1558     131.540-133.804 505.987  1.00  0.00      N710 N  
ATOM   4487  CA  PHE B1558     131.495-132.389 506.427  1.00  0.00      N710 C  
ATOM   4488  CB  PHE B1558     131.274-131.320 505.345  1.00  0.00      N710 C  
ATOM   4489  CG  PHE B1558     132.561-131.148 504.481  1.00  0.00      N710 C  
ATOM   4490  CD1 PHE B1558     133.542-130.303 504.886  1.00  0.00      N710 C  
ATOM   4491  CE1 PHE B1558     134.517-129.818 503.993  1.00  0.00      N710 C  
ATOM   4492  CZ  PHE B1558     134.386-130.143 502.618  1.00  0.00      N710 C  
ATOM   4493  CD2 PHE B1558     132.497-131.584 503.126  1.00  0.00      N710 C  
ATOM   4494  CE2 PHE B1558     133.395-131.065 502.148  1.00  0.00      N710 C  
ATOM   4495  C   PHE B1558     130.314-132.149 507.429  1.00  0.00      N710 C  
ATOM   4496  O   PHE B1558     129.174-132.625 507.270  1.00  0.00      N710 O  
ATOM   4497  N   VAL B1559     130.546-131.251 508.478  1.00  0.00      N710 N  
ATOM   4498  CA  VAL B1559     129.554-130.715 509.378  1.00  0.00      N710 C  
ATOM   4499  CB  VAL B1559     130.159-130.111 510.680  1.00  0.00      N710 C  
ATOM   4500  CG1 VAL B1559     128.929-129.533 511.456  1.00  0.00      N710 C  
ATOM   4501  CG2 VAL B1559     130.759-131.231 511.429  1.00  0.00      N710 C  
ATOM   4502  C   VAL B1559     128.857-129.656 508.665  1.00  0.00      N710 C  
ATOM   4503  O   VAL B1559     129.402-128.621 508.371  1.00  0.00      N710 O  
ATOM   4504  N   ILE B1560     127.517-129.805 508.434  1.00  0.00      N710 N  
ATOM   4505  CA  ILE B1560     126.776-128.949 507.517  1.00  0.00      N710 C  
ATOM   4506  CB  ILE B1560     126.303-129.681 506.246  1.00  0.00      N710 C  
ATOM   4507  CG2 ILE B1560     127.527-130.097 505.441  1.00  0.00      N710 C  
ATOM   4508  CG1 ILE B1560     125.436-130.979 506.627  1.00  0.00      N710 C  
ATOM   4509  CD1 ILE B1560     124.828-131.636 505.382  1.00  0.00      N710 C  
ATOM   4510  C   ILE B1560     125.471-128.432 508.150  1.00  0.00      N710 C  
ATOM   4511  O   ILE B1560     124.913-129.088 509.012  1.00  0.00      N710 O  
ATOM   4512  N   ARG B1561     124.903-127.300 507.670  1.00  0.00      N710 N  
ATOM   4513  CA  ARG B1561     123.545-127.060 507.972  1.00  0.00      N710 C  
ATOM   4514  CB  ARG B1561     123.275-125.880 509.050  1.00  0.00      N710 C  
ATOM   4515  CG  ARG B1561     123.509-126.352 510.556  1.00  0.00      N710 C  
ATOM   4516  CD  ARG B1561     122.791-127.620 510.990  1.00  0.00      N710 C  
ATOM   4517  NE  ARG B1561     121.364-127.499 510.618  1.00  0.00      N710 N  
ATOM   4518  CZ  ARG B1561     120.488-126.731 511.183  1.00  0.00      N710 C  
ATOM   4519  NH1 ARG B1561     120.594-125.950 512.280  1.00  0.00      N710 N  
ATOM   4520  NH2 ARG B1561     119.255-126.534 510.676  1.00  0.00      N710 N  
ATOM   4521  C   ARG B1561     122.794-126.664 506.771  1.00  0.00      N710 C  
ATOM   4522  O   ARG B1561     123.267-125.916 505.914  1.00  0.00      N710 O  
ATOM   4523  N   GLU B1562     121.516-127.050 506.691  1.00  0.00      N710 N  
ATOM   4524  CA  GLU B1562     120.528-126.803 505.650  1.00  0.00      N710 C  
ATOM   4525  CB  GLU B1562     119.995-125.414 505.713  1.00  0.00      N710 C  
ATOM   4526  CG  GLU B1562     119.357-125.020 507.074  1.00  0.00      N710 C  
ATOM   4527  CD  GLU B1562     119.168-123.489 507.155  1.00  0.00      N710 C  
ATOM   4528  OE1 GLU B1562     120.031-122.934 507.832  1.00  0.00      N710 O  
ATOM   4529  OE2 GLU B1562     118.332-122.874 506.482  1.00  0.00      N710 O  
ATOM   4530  C   GLU B1562     120.987-127.022 504.251  1.00  0.00      N710 C  
ATOM   4531  O   GLU B1562     120.888-126.110 503.449  1.00  0.00      N710 O  
ATOM   4532  N   PRO B1563     121.305-128.224 503.911  1.00  0.00      N710 N  
ATOM   4533  CD  PRO B1563     121.372-129.376 504.777  1.00  0.00      N710 C  
ATOM   4534  CA  PRO B1563     121.517-128.603 502.485  1.00  0.00      N710 C  
ATOM   4535  CB  PRO B1563     121.841-130.149 502.477  1.00  0.00      N710 C  
ATOM   4536  CG  PRO B1563     121.360-130.564 503.856  1.00  0.00      N710 C  
ATOM   4537  C   PRO B1563     120.390-128.242 501.556  1.00  0.00      N710 C  
ATOM   4538  O   PRO B1563     119.256-128.097 502.001  1.00  0.00      N710 O  
ATOM   4539  N   PHE B1564     120.586-128.204 500.228  1.00  0.00      N710 N  
ATOM   4540  CA  PHE B1564     119.507-127.915 499.328  1.00  0.00      N710 C  
ATOM   4541  CB  PHE B1564     119.103-126.439 499.302  1.00  0.00      N710 C  
ATOM   4542  CG  PHE B1564     120.222-125.545 498.979  1.00  0.00      N710 C  
ATOM   4543  CD1 PHE B1564     120.231-124.927 497.693  1.00  0.00      N710 C  
ATOM   4544  CE1 PHE B1564     121.214-123.931 497.486  1.00  0.00      N710 C  
ATOM   4545  CZ  PHE B1564     122.051-123.470 498.505  1.00  0.00      N710 C  
ATOM   4546  CD2 PHE B1564     121.070-125.119 499.999  1.00  0.00      N710 C  
ATOM   4547  CE2 PHE B1564     121.977-124.021 499.781  1.00  0.00      N710 C  
ATOM   4548  C   PHE B1564     119.866-128.413 498.032  1.00  0.00      N710 C  
ATOM   4549  O   PHE B1564     120.996-128.392 497.605  1.00  0.00      N710 O  
ATOM   4550  N   ILE B1565     118.902-128.860 497.142  1.00  0.00      N710 N  
ATOM   4551  CA  ILE B1565     119.280-129.390 495.836  1.00  0.00      N710 C  
ATOM   4552  CB  ILE B1565     118.715-130.799 495.690  1.00  0.00      N710 C  
ATOM   4553  CG2 ILE B1565     118.817-131.341 494.180  1.00  0.00      N710 C  
ATOM   4554  CG1 ILE B1565     119.286-131.760 496.685  1.00  0.00      N710 C  
ATOM   4555  CD1 ILE B1565     118.568-133.101 496.766  1.00  0.00      N710 C  
ATOM   4556  C   ILE B1565     118.827-128.352 494.797  1.00  0.00      N710 C  
ATOM   4557  O   ILE B1565     117.766-127.673 494.912  1.00  0.00      N710 O  
ATOM   4558  N   SER B1566     119.596-128.282 493.697  1.00  0.00      N710 N  
ATOM   4559  CA  SER B1566     119.203-127.724 492.390  1.00  0.00      N710 C  
ATOM   4560  CB  SER B1566     119.800-126.279 492.125  1.00  0.00      N710 C  
ATOM   4561  OG  SER B1566     119.124-125.723 491.097  1.00  0.00      N710 O  
ATOM   4562  C   SER B1566     119.748-128.689 491.474  1.00  0.00      N710 C  
ATOM   4563  O   SER B1566     120.543-129.498 491.827  1.00  0.00      N710 O  
ATOM   4564  N   CYS B1567     119.262-128.727 490.240  1.00  0.00      N710 N  
ATOM   4565  CA  CYS B1567     119.573-129.686 489.138  1.00  0.00      N710 C  
ATOM   4566  CB  CYS B1567     118.362-130.625 488.973  1.00  0.00      N710 C  
ATOM   4567  SG  CYS B1567     117.622-131.432 490.370  1.00  0.00      N710 S  
ATOM   4568  C   CYS B1567     119.831-128.936 487.823  1.00  0.00      N710 C  
ATOM   4569  O   CYS B1567     119.438-127.816 487.613  1.00  0.00      N710 O  
ATOM   4570  N   SER B1568     120.623-129.599 486.938  1.00  0.00      N710 N  
ATOM   4571  CA  SER B1568     120.770-129.289 485.488  1.00  0.00      N710 C  
ATOM   4572  CB  SER B1568     122.233-129.374 484.973  1.00  0.00      N710 C  
ATOM   4573  OG  SER B1568     122.841-130.673 485.033  1.00  0.00      N710 O  
ATOM   4574  C   SER B1568     120.106-130.381 484.729  1.00  0.00      N710 C  
ATOM   4575  O   SER B1568     119.803-131.388 485.366  1.00  0.00      N710 O  
ATOM   4576  N   PRO B1569     119.689-130.287 483.429  1.00  0.00      N710 N  
ATOM   4577  CD  PRO B1569     119.455-129.008 482.805  1.00  0.00      N710 C  
ATOM   4578  CA  PRO B1569     119.024-131.424 482.775  1.00  0.00      N710 C  
ATOM   4579  CB  PRO B1569     118.430-130.701 481.601  1.00  0.00      N710 C  
ATOM   4580  CG  PRO B1569     119.151-129.347 481.391  1.00  0.00      N710 C  
ATOM   4581  C   PRO B1569     120.014-132.554 482.454  1.00  0.00      N710 C  
ATOM   4582  O   PRO B1569     119.730-133.355 481.558  1.00  0.00      N710 O  
ATOM   4583  N   LEU B1570     121.191-132.745 483.082  1.00  0.00      N710 N  
ATOM   4584  CA  LEU B1570     122.104-133.898 483.008  1.00  0.00      N710 C  
ATOM   4585  CB  LEU B1570     123.447-133.534 482.315  1.00  0.00      N710 C  
ATOM   4586  CG  LEU B1570     123.344-133.166 480.825  1.00  0.00      N710 C  
ATOM   4587  CD1 LEU B1570     124.663-132.470 480.325  1.00  0.00      N710 C  
ATOM   4588  CD2 LEU B1570     122.985-134.452 479.994  1.00  0.00      N710 C  
ATOM   4589  C   LEU B1570     122.282-134.527 484.431  1.00  0.00      N710 C  
ATOM   4590  O   LEU B1570     122.676-135.668 484.553  1.00  0.00      N710 O  
ATOM   4591  N   GLU B1571     121.995-133.732 485.512  1.00  0.00      N710 N  
ATOM   4592  CA  GLU B1571     122.252-134.093 486.898  1.00  0.00      N710 C  
ATOM   4593  CB  GLU B1571     123.806-134.564 487.115  1.00  0.00      N710 C  
ATOM   4594  CG  GLU B1571     124.687-133.308 487.403  1.00  0.00      N710 C  
ATOM   4595  CD  GLU B1571     126.044-133.436 487.981  1.00  0.00      N710 C  
ATOM   4596  OE1 GLU B1571     126.689-132.426 488.362  1.00  0.00      N710 O  
ATOM   4597  OE2 GLU B1571     126.574-134.589 487.954  1.00  0.00      N710 O  
ATOM   4598  C   GLU B1571     121.621-133.174 488.020  1.00  0.00      N710 C  
ATOM   4599  O   GLU B1571     121.335-132.011 487.944  1.00  0.00      N710 O  
ATOM   4600  N   CYS B1572     121.422-133.766 489.230  1.00  0.00      N710 N  
ATOM   4601  CA  CYS B1572     121.067-133.071 490.464  1.00  0.00      N710 C  
ATOM   4602  CB  CYS B1572     119.823-133.578 491.225  1.00  0.00      N710 C  
ATOM   4603  SG  CYS B1572     118.265-133.320 490.285  1.00  0.00      N710 S  
ATOM   4604  C   CYS B1572     122.258-133.054 491.421  1.00  0.00      N710 C  
ATOM   4605  O   CYS B1572     123.056-134.028 491.403  1.00  0.00      N710 O  
ATOM   4606  N   ARG B1573     122.366-131.950 492.269  1.00  0.00      N710 N  
ATOM   4607  CA  ARG B1573     123.617-131.826 493.037  1.00  0.00      N710 C  
ATOM   4608  CB  ARG B1573     124.595-130.712 492.550  1.00  0.00      N710 C  
ATOM   4609  CG  ARG B1573     125.017-130.973 491.098  1.00  0.00      N710 C  
ATOM   4610  CD  ARG B1573     125.971-129.872 490.479  1.00  0.00      N710 C  
ATOM   4611  NE  ARG B1573     127.159-129.867 491.317  1.00  0.00      N710 N  
ATOM   4612  CZ  ARG B1573     128.127-130.768 491.257  1.00  0.00      N710 C  
ATOM   4613  NH1 ARG B1573     128.246-131.818 490.380  1.00  0.00      N710 N  
ATOM   4614  NH2 ARG B1573     129.159-130.720 492.083  1.00  0.00      N710 N  
ATOM   4615  C   ARG B1573     123.114-131.292 494.358  1.00  0.00      N710 C  
ATOM   4616  O   ARG B1573     122.203-130.470 494.362  1.00  0.00      N710 O  
ATOM   4617  N   THR B1574     123.646-131.736 495.507  1.00  0.00      N710 N  
ATOM   4618  CA  THR B1574     123.308-131.155 496.786  1.00  0.00      N710 C  
ATOM   4619  CB  THR B1574     123.387-132.047 498.016  1.00  0.00      N710 C  
ATOM   4620  OG1 THR B1574     123.129-133.407 497.657  1.00  0.00      N710 O  
ATOM   4621  CG2 THR B1574     122.417-131.554 499.047  1.00  0.00      N710 C  
ATOM   4622  C   THR B1574     124.259-129.976 496.962  1.00  0.00      N710 C  
ATOM   4623  O   THR B1574     125.462-130.084 496.871  1.00  0.00      N710 O  
ATOM   4624  N   PHE B1575     123.647-128.837 497.208  1.00  0.00      N710 N  
ATOM   4625  CA  PHE B1575     124.386-127.652 497.540  1.00  0.00      N710 C  
ATOM   4626  CB  PHE B1575     123.752-126.377 496.791  1.00  0.00      N710 C  
ATOM   4627  CG  PHE B1575     124.049-126.445 495.290  1.00  0.00      N710 C  
ATOM   4628  CD1 PHE B1575     123.244-127.241 494.511  1.00  0.00      N710 C  
ATOM   4629  CE1 PHE B1575     123.454-127.288 493.131  1.00  0.00      N710 C  
ATOM   4630  CZ  PHE B1575     124.447-126.523 492.559  1.00  0.00      N710 C  
ATOM   4631  CD2 PHE B1575     125.044-125.693 494.718  1.00  0.00      N710 C  
ATOM   4632  CE2 PHE B1575     125.284-125.734 493.308  1.00  0.00      N710 C  
ATOM   4633  C   PHE B1575     124.343-127.467 499.034  1.00  0.00      N710 C  
ATOM   4634  O   PHE B1575     123.309-127.640 499.618  1.00  0.00      N710 O  
ATOM   4635  N   PHE B1576     125.458-127.254 499.646  1.00  0.00      N710 N  
ATOM   4636  CA  PHE B1576     125.555-127.073 501.066  1.00  0.00      N710 C  
ATOM   4637  CB  PHE B1576     125.839-128.368 501.976  1.00  0.00      N710 C  
ATOM   4638  CG  PHE B1576     127.026-129.175 501.486  1.00  0.00      N710 C  
ATOM   4639  CD1 PHE B1576     126.989-130.043 500.357  1.00  0.00      N710 C  
ATOM   4640  CE1 PHE B1576     128.135-130.621 499.855  1.00  0.00      N710 C  
ATOM   4641  CZ  PHE B1576     129.374-130.501 500.581  1.00  0.00      N710 C  
ATOM   4642  CD2 PHE B1576     128.285-128.980 502.123  1.00  0.00      N710 C  
ATOM   4643  CE2 PHE B1576     129.446-129.600 501.604  1.00  0.00      N710 C  
ATOM   4644  C   PHE B1576     126.493-125.964 501.479  1.00  0.00      N710 C  
ATOM   4645  O   PHE B1576     127.653-125.913 501.043  1.00  0.00      N710 O  
ATOM   4646  N   LEU B1577     126.033-125.067 502.317  1.00  0.00      N710 N  
ATOM   4647  CA  LEU B1577     127.005-124.466 503.214  1.00  0.00      N710 C  
ATOM   4648  CB  LEU B1577     126.354-123.214 503.887  1.00  0.00      N710 C  
ATOM   4649  CG  LEU B1577     125.854-122.207 502.846  1.00  0.00      N710 C  
ATOM   4650  CD1 LEU B1577     124.477-121.542 503.163  1.00  0.00      N710 C  
ATOM   4651  CD2 LEU B1577     126.890-121.073 502.640  1.00  0.00      N710 C  
ATOM   4652  C   LEU B1577     127.586-125.389 504.319  1.00  0.00      N710 C  
ATOM   4653  O   LEU B1577     126.863-125.879 505.222  1.00  0.00      N710 O  
ATOM   4654  N   THR B1578     128.895-125.635 504.235  1.00  0.00      N710 N  
ATOM   4655  CA  THR B1578     129.590-126.254 505.369  1.00  0.00      N710 C  
ATOM   4656  CB  THR B1578     130.769-127.141 504.890  1.00  0.00      N710 C  
ATOM   4657  OG1 THR B1578     131.651-127.512 505.938  1.00  0.00      N710 O  
ATOM   4658  CG2 THR B1578     131.669-126.405 503.831  1.00  0.00      N710 C  
ATOM   4659  C   THR B1578     129.945-125.217 506.405  1.00  0.00      N710 C  
ATOM   4660  O   THR B1578     130.252-124.115 506.097  1.00  0.00      N710 O  
ATOM   4661  N   GLN B1579     130.047-125.760 507.651  1.00  0.00      N710 N  
ATOM   4662  CA  GLN B1579     130.370-125.058 508.854  1.00  0.00      N710 C  
ATOM   4663  CB  GLN B1579     129.706-125.678 510.142  1.00  0.00      N710 C  
ATOM   4664  CG  GLN B1579     128.179-125.897 510.035  1.00  0.00      N710 C  
ATOM   4665  CD  GLN B1579     127.301-124.875 509.353  1.00  0.00      N710 C  
ATOM   4666  OE1 GLN B1579     127.230-124.769 508.113  1.00  0.00      N710 O  
ATOM   4667  NE2 GLN B1579     126.645-124.062 510.205  1.00  0.00      N710 N  
ATOM   4668  C   GLN B1579     131.839-125.182 509.271  1.00  0.00      N710 C  
ATOM   4669  O   GLN B1579     132.329-124.712 510.295  1.00  0.00      N710 O  
ATOM   4670  N   GLY B1580     132.494-125.771 508.304  1.00  0.00      N710 N  
ATOM   4671  CA  GLY B1580     134.009-125.711 508.290  1.00  0.00      N710 C  
ATOM   4672  C   GLY B1580     134.707-126.850 508.927  1.00  0.00      N710 C  
ATOM   4673  O   GLY B1580     135.853-126.619 509.346  1.00  0.00      N710 O  
ATOM   4674  N   ALA B1581     134.100-128.025 509.066  1.00  0.00      N710 N  
ATOM   4675  CA  ALA B1581     134.752-129.188 509.591  1.00  0.00      N710 C  
ATOM   4676  CB  ALA B1581     134.544-129.182 511.131  1.00  0.00      N710 C  
ATOM   4677  C   ALA B1581     134.203-130.513 509.130  1.00  0.00      N710 C  
ATOM   4678  O   ALA B1581     133.227-130.544 508.349  1.00  0.00      N710 O  
ATOM   4679  N   LEU B1582     134.861-131.599 509.612  1.00  0.00      N710 N  
ATOM   4680  CA  LEU B1582     134.374-132.958 509.415  1.00  0.00      N710 C  
ATOM   4681  CB  LEU B1582     135.548-133.860 508.830  1.00  0.00      N710 C  
ATOM   4682  CG  LEU B1582     136.295-133.329 507.562  1.00  0.00      N710 C  
ATOM   4683  CD1 LEU B1582     137.564-134.120 507.191  1.00  0.00      N710 C  
ATOM   4684  CD2 LEU B1582     135.440-133.104 506.285  1.00  0.00      N710 C  
ATOM   4685  C   LEU B1582     133.965-133.526 510.767  1.00  0.00      N710 C  
ATOM   4686  O   LEU B1582     134.515-133.147 511.816  1.00  0.00      N710 O  
ATOM   4687  N   LEU B1583     132.843-134.280 510.812  1.00  0.00      N710 N  
ATOM   4688  CA  LEU B1583     132.206-134.875 511.989  1.00  0.00      N710 C  
ATOM   4689  CB  LEU B1583     130.977-135.821 511.707  1.00  0.00      N710 C  
ATOM   4690  CG  LEU B1583     129.920-135.106 510.851  1.00  0.00      N710 C  
ATOM   4691  CD1 LEU B1583     129.278-136.153 509.859  1.00  0.00      N710 C  
ATOM   4692  CD2 LEU B1583     128.812-134.418 511.692  1.00  0.00      N710 C  
ATOM   4693  C   LEU B1583     133.193-135.670 512.794  1.00  0.00      N710 C  
ATOM   4694  O   LEU B1583     134.008-136.469 512.350  1.00  0.00      N710 O  
ATOM   4695  N   ASN B1584     133.078-135.557 514.150  1.00  0.00      N710 N  
ATOM   4696  CA  ASN B1584     133.770-136.467 515.041  1.00  0.00      N710 C  
ATOM   4697  CB  ASN B1584     133.246-137.933 514.917  1.00  0.00      N710 C  
ATOM   4698  CG  ASN B1584     131.820-138.090 515.453  1.00  0.00      N710 C  
ATOM   4699  OD1 ASN B1584     131.223-137.151 516.015  1.00  0.00      N710 O  
ATOM   4700  ND2 ASN B1584     131.251-139.296 515.293  1.00  0.00      N710 N  
ATOM   4701  C   ASN B1584     135.262-136.333 515.217  1.00  0.00      N710 C  
ATOM   4702  O   ASN B1584     136.039-137.272 515.449  1.00  0.00      N710 O  
ATOM   4703  N   ASP B1585     135.765-135.170 515.104  1.00  0.00      N710 N  
ATOM   4704  CA  ASP B1585     137.148-134.849 515.422  1.00  0.00      N710 C  
ATOM   4705  CB  ASP B1585     137.991-134.827 514.172  1.00  0.00      N710 C  
ATOM   4706  CG  ASP B1585     139.472-134.558 514.459  1.00  0.00      N710 C  
ATOM   4707  OD1 ASP B1585     140.074-135.364 515.195  1.00  0.00      N710 O  
ATOM   4708  OD2 ASP B1585     140.042-133.485 514.040  1.00  0.00      N710 O  
ATOM   4709  C   ASP B1585     137.171-133.451 516.088  1.00  0.00      N710 C  
ATOM   4710  O   ASP B1585     136.330-132.612 515.777  1.00  0.00      N710 O  
ATOM   4711  N   LYS B1586     138.107-133.283 517.066  1.00  0.00      N710 N  
ATOM   4712  CA  LYS B1586     138.360-132.086 517.868  1.00  0.00      N710 C  
ATOM   4713  CB  LYS B1586     139.840-132.062 518.514  1.00  0.00      N710 C  
ATOM   4714  CG  LYS B1586     140.965-132.051 517.506  1.00  0.00      N710 C  
ATOM   4715  CD  LYS B1586     142.367-132.120 518.192  1.00  0.00      N710 C  
ATOM   4716  CE  LYS B1586     142.436-133.109 519.401  1.00  0.00      N710 C  
ATOM   4717  NZ  LYS B1586     142.142-134.487 518.936  1.00  0.00      N710 N  
ATOM   4718  C   LYS B1586     138.016-130.710 517.209  1.00  0.00      N710 C  
ATOM   4719  O   LYS B1586     137.318-129.863 517.784  1.00  0.00      N710 O  
ATOM   4720  N   HIS B1587     138.491-130.540 515.924  1.00  0.00      N710 N  
ATOM   4721  CA  HIS B1587     138.313-129.359 515.064  1.00  0.00      N710 C  
ATOM   4722  CB  HIS B1587     139.222-129.514 513.852  1.00  0.00      N710 C  
ATOM   4723  ND1 HIS B1587     138.547-131.627 512.698  1.00  0.00      N710 N  
ATOM   4724  CG  HIS B1587     138.650-130.265 512.683  1.00  0.00      N710 C  
ATOM   4725  CE1 HIS B1587     137.981-132.023 511.493  1.00  0.00      N710 C  
ATOM   4726  NE2 HIS B1587     137.560-130.993 510.794  1.00  0.00      N710 N  
ATOM   4727  CD2 HIS B1587     138.115-129.867 511.467  1.00  0.00      N710 C  
ATOM   4728  C   HIS B1587     136.873-129.127 514.610  1.00  0.00      N710 C  
ATOM   4729  O   HIS B1587     136.607-128.094 513.945  1.00  0.00      N710 O  
ATOM   4730  N   SER B1588     135.898-130.071 514.940  1.00  0.00      N710 N  
ATOM   4731  CA  SER B1588     134.453-129.803 514.852  1.00  0.00      N710 C  
ATOM   4732  CB  SER B1588     133.551-131.040 514.579  1.00  0.00      N710 C  
ATOM   4733  OG  SER B1588     133.646-132.026 515.610  1.00  0.00      N710 O  
ATOM   4734  C   SER B1588     133.790-129.091 515.984  1.00  0.00      N710 C  
ATOM   4735  O   SER B1588     132.737-128.519 515.819  1.00  0.00      N710 O  
ATOM   4736  N   ASN B1589     134.409-129.091 517.218  1.00  0.00      N710 N  
ATOM   4737  CA  ASN B1589     133.966-128.393 518.413  1.00  0.00      N710 C  
ATOM   4738  CB  ASN B1589     135.009-128.301 519.496  1.00  0.00      N710 C  
ATOM   4739  CG  ASN B1589     134.489-127.933 520.818  1.00  0.00      N710 C  
ATOM   4740  OD1 ASN B1589     133.251-127.931 521.123  1.00  0.00      N710 O  
ATOM   4741  ND2 ASN B1589     135.352-127.288 521.686  1.00  0.00      N710 N  
ATOM   4742  C   ASN B1589     133.364-126.992 518.201  1.00  0.00      N710 C  
ATOM   4743  O   ASN B1589     134.010-126.200 517.526  1.00  0.00      N710 O  
ATOM   4744  N   GLY B1590     132.130-126.717 518.733  1.00  0.00      N710 N  
ATOM   4745  CA  GLY B1590     131.605-125.350 518.773  1.00  0.00      N710 C  
ATOM   4746  C   GLY B1590     130.856-124.918 517.502  1.00  0.00      N710 C  
ATOM   4747  O   GLY B1590     130.712-123.746 517.211  1.00  0.00      N710 O  
ATOM   4748  N   THR B1591     130.358-125.878 516.750  1.00  0.00      N710 N  
ATOM   4749  CA  THR B1591     129.578-125.827 515.467  1.00  0.00      N710 C  
ATOM   4750  CB  THR B1591     129.907-126.795 514.398  1.00  0.00      N710 C  
ATOM   4751  OG1 THR B1591     130.100-128.078 514.944  1.00  0.00      N710 O  
ATOM   4752  CG2 THR B1591     131.277-126.210 513.839  1.00  0.00      N710 C  
ATOM   4753  C   THR B1591     128.063-125.756 515.635  1.00  0.00      N710 C  
ATOM   4754  O   THR B1591     127.215-126.011 514.741  1.00  0.00      N710 O  
ATOM   4755  N   ILE B1592     127.587-125.386 516.798  1.00  0.00      N710 N  
ATOM   4756  CA  ILE B1592     126.248-125.265 517.265  1.00  0.00      N710 C  
ATOM   4757  CB  ILE B1592     126.397-124.886 518.733  1.00  0.00      N710 C  
ATOM   4758  CG2 ILE B1592     124.987-124.897 519.314  1.00  0.00      N710 C  
ATOM   4759  CG1 ILE B1592     127.419-125.765 519.527  1.00  0.00      N710 C  
ATOM   4760  CD1 ILE B1592     126.964-127.219 519.504  1.00  0.00      N710 C  
ATOM   4761  C   ILE B1592     125.308-124.302 516.567  1.00  0.00      N710 C  
ATOM   4762  O   ILE B1592     124.128-124.596 516.290  1.00  0.00      N710 O  
ATOM   4763  N   LYS B1593     125.771-123.067 516.324  1.00  0.00      N710 N  
ATOM   4764  CA  LYS B1593     125.081-121.931 515.587  1.00  0.00      N710 C  
ATOM   4765  CB  LYS B1593     125.921-120.573 515.697  1.00  0.00      N710 C  
ATOM   4766  CG  LYS B1593     125.948-119.964 517.131  1.00  0.00      N710 C  
ATOM   4767  CD  LYS B1593     124.747-120.306 518.077  1.00  0.00      N710 C  
ATOM   4768  CE  LYS B1593     124.759-119.620 519.462  1.00  0.00      N710 C  
ATOM   4769  NZ  LYS B1593     124.994-118.226 519.207  1.00  0.00      N710 N  
ATOM   4770  C   LYS B1593     124.825-122.295 514.175  1.00  0.00      N710 C  
ATOM   4771  O   LYS B1593     125.696-122.876 513.497  1.00  0.00      N710 O  
ATOM   4772  N   ASP B1594     123.651-122.007 513.606  1.00  0.00      N710 N  
ATOM   4773  CA  ASP B1594     123.378-122.386 512.251  1.00  0.00      N710 C  
ATOM   4774  CB  ASP B1594     121.948-122.900 512.066  1.00  0.00      N710 C  
ATOM   4775  CG  ASP B1594     120.859-121.935 512.518  1.00  0.00      N710 C  
ATOM   4776  OD1 ASP B1594     119.980-121.627 511.634  1.00  0.00      N710 O  
ATOM   4777  OD2 ASP B1594     120.841-121.503 513.701  1.00  0.00      N710 O  
ATOM   4778  C   ASP B1594     123.575-121.211 511.289  1.00  0.00      N710 C  
ATOM   4779  O   ASP B1594     123.603-121.459 510.049  1.00  0.00      N710 O  
ATOM   4780  N   ARG B1595     123.759-120.013 511.765  1.00  0.00      N710 N  
ATOM   4781  CA  ARG B1595     124.097-118.818 511.020  1.00  0.00      N710 C  
ATOM   4782  CB  ARG B1595     123.171-117.601 511.180  1.00  0.00      N710 C  
ATOM   4783  CG  ARG B1595     121.717-117.940 511.128  1.00  0.00      N710 C  
ATOM   4784  CD  ARG B1595     121.263-118.791 509.949  1.00  0.00      N710 C  
ATOM   4785  NE  ARG B1595     121.729-118.077 508.767  1.00  0.00      N710 N  
ATOM   4786  CZ  ARG B1595     121.451-118.493 507.519  1.00  0.00      N710 C  
ATOM   4787  NH1 ARG B1595     120.797-119.561 507.253  1.00  0.00      N710 N  
ATOM   4788  NH2 ARG B1595     122.034-118.002 506.468  1.00  0.00      N710 N  
ATOM   4789  C   ARG B1595     125.486-118.522 511.506  1.00  0.00      N710 C  
ATOM   4790  O   ARG B1595     125.706-118.121 512.675  1.00  0.00      N710 O  
ATOM   4791  N   SER B1596     126.506-118.665 510.667  1.00  0.00      N710 N  
ATOM   4792  CA  SER B1596     127.893-118.460 511.123  1.00  0.00      N710 C  
ATOM   4793  CB  SER B1596     128.408-119.757 511.881  1.00  0.00      N710 C  
ATOM   4794  OG  SER B1596     128.426-120.901 511.010  1.00  0.00      N710 O  
ATOM   4795  C   SER B1596     128.866-117.994 510.038  1.00  0.00      N710 C  
ATOM   4796  O   SER B1596     128.580-118.348 508.925  1.00  0.00      N710 O  
ATOM   4797  N   PRO B1597     130.013-117.328 510.287  1.00  0.00      N710 N  
ATOM   4798  CD  PRO B1597     130.432-116.762 511.586  1.00  0.00      N710 C  
ATOM   4799  CA  PRO B1597     130.545-116.517 509.149  1.00  0.00      N710 C  
ATOM   4800  CB  PRO B1597     130.814-115.163 509.862  1.00  0.00      N710 C  
ATOM   4801  CG  PRO B1597     131.319-115.564 511.289  1.00  0.00      N710 C  
ATOM   4802  C   PRO B1597     131.785-117.179 508.566  1.00  0.00      N710 C  
ATOM   4803  O   PRO B1597     132.317-116.739 507.547  1.00  0.00      N710 O  
ATOM   4804  N   TYR B1598     132.301-118.274 509.073  1.00  0.00      N710 N  
ATOM   4805  CA  TYR B1598     133.413-119.134 508.624  1.00  0.00      N710 C  
ATOM   4806  CB  TYR B1598     134.180-119.815 509.823  1.00  0.00      N710 C  
ATOM   4807  CG  TYR B1598     133.317-120.288 510.941  1.00  0.00      N710 C  
ATOM   4808  CD1 TYR B1598     132.524-121.449 510.963  1.00  0.00      N710 C  
ATOM   4809  CE1 TYR B1598     131.893-121.981 512.120  1.00  0.00      N710 C  
ATOM   4810  CZ  TYR B1598     132.082-121.250 513.347  1.00  0.00      N710 C  
ATOM   4811  OH  TYR B1598     131.327-121.744 514.425  1.00  0.00      N710 O  
ATOM   4812  CD2 TYR B1598     133.325-119.572 512.160  1.00  0.00      N710 C  
ATOM   4813  CE2 TYR B1598     132.717-120.017 513.304  1.00  0.00      N710 C  
ATOM   4814  C   TYR B1598     133.000-120.260 507.619  1.00  0.00      N710 C  
ATOM   4815  O   TYR B1598     133.681-121.210 507.424  1.00  0.00      N710 O  
ATOM   4816  N   ARG B1599     131.792-120.139 507.085  1.00  0.00      N710 N  
ATOM   4817  CA  ARG B1599     131.152-120.973 506.071  1.00  0.00      N710 C  
ATOM   4818  CB  ARG B1599     129.595-120.866 506.236  1.00  0.00      N710 C  
ATOM   4819  CG  ARG B1599     129.014-121.398 507.552  1.00  0.00      N710 C  
ATOM   4820  CD  ARG B1599     127.535-121.033 507.742  1.00  0.00      N710 C  
ATOM   4821  NE  ARG B1599     126.762-122.194 507.297  1.00  0.00      N710 N  
ATOM   4822  CZ  ARG B1599     125.435-122.208 507.241  1.00  0.00      N710 C  
ATOM   4823  NH1 ARG B1599     124.722-121.135 507.206  1.00  0.00      N710 N  
ATOM   4824  NH2 ARG B1599     124.761-123.363 507.079  1.00  0.00      N710 N  
ATOM   4825  C   ARG B1599     131.746-120.956 504.670  1.00  0.00      N710 C  
ATOM   4826  O   ARG B1599     131.977-119.868 504.057  1.00  0.00      N710 O  
ATOM   4827  N   THR B1600     131.723-122.113 504.058  1.00  0.00      N710 N  
ATOM   4828  CA  THR B1600     132.034-122.235 502.652  1.00  0.00      N710 C  
ATOM   4829  CB  THR B1600     133.283-123.028 502.307  1.00  0.00      N710 C  
ATOM   4830  OG1 THR B1600     134.257-122.630 503.244  1.00  0.00      N710 O  
ATOM   4831  CG2 THR B1600     133.883-122.745 500.906  1.00  0.00      N710 C  
ATOM   4832  C   THR B1600     130.765-122.940 502.016  1.00  0.00      N710 C  
ATOM   4833  O   THR B1600     130.089-123.863 502.543  1.00  0.00      N710 O  
ATOM   4834  N   LEU B1601     130.405-122.398 500.817  1.00  0.00      N710 N  
ATOM   4835  CA  LEU B1601     129.432-123.142 500.002  1.00  0.00      N710 C  
ATOM   4836  CB  LEU B1601     128.607-122.151 499.201  1.00  0.00      N710 C  
ATOM   4837  CG  LEU B1601     127.598-122.664 498.054  1.00  0.00      N710 C  
ATOM   4838  CD1 LEU B1601     126.422-123.361 498.666  1.00  0.00      N710 C  
ATOM   4839  CD2 LEU B1601     127.125-121.431 497.242  1.00  0.00      N710 C  
ATOM   4840  C   LEU B1601     130.074-124.083 499.062  1.00  0.00      N710 C  
ATOM   4841  O   LEU B1601     131.072-123.782 498.498  1.00  0.00      N710 O  
ATOM   4842  N   MET B1602     129.455-125.273 498.855  1.00  0.00      N710 N  
ATOM   4843  CA  MET B1602     130.056-126.335 498.109  1.00  0.00      N710 C  
ATOM   4844  CB  MET B1602     130.874-127.332 498.999  1.00  0.00      N710 C  
ATOM   4845  CG  MET B1602     132.145-126.751 499.728  1.00  0.00      N710 C  
ATOM   4846  SD  MET B1602     133.333-127.926 500.349  1.00  0.00      N710 S  
ATOM   4847  CE  MET B1602     134.499-126.732 500.928  1.00  0.00      N710 C  
ATOM   4848  C   MET B1602     128.950-127.125 497.464  1.00  0.00      N710 C  
ATOM   4849  O   MET B1602     127.762-127.000 497.806  1.00  0.00      N710 O  
ATOM   4850  N   SER B1603     129.261-127.918 496.453  1.00  0.00      N710 N  
ATOM   4851  CA  SER B1603     128.253-128.727 495.794  1.00  0.00      N710 C  
ATOM   4852  CB  SER B1603     127.671-128.325 494.455  1.00  0.00      N710 C  
ATOM   4853  OG  SER B1603     128.525-128.390 493.367  1.00  0.00      N710 O  
ATOM   4854  C   SER B1603     128.896-130.109 495.637  1.00  0.00      N710 C  
ATOM   4855  O   SER B1603     130.123-130.242 495.527  1.00  0.00      N710 O  
ATOM   4856  N   CYS B1604     128.135-131.210 495.702  1.00  0.00      N710 N  
ATOM   4857  CA  CYS B1604     128.621-132.569 495.485  1.00  0.00      N710 C  
ATOM   4858  CB  CYS B1604     128.555-133.195 496.917  1.00  0.00      N710 C  
ATOM   4859  SG  CYS B1604     128.930-134.933 497.263  1.00  0.00      N710 S  
ATOM   4860  C   CYS B1604     127.574-133.266 494.696  1.00  0.00      N710 C  
ATOM   4861  O   CYS B1604     126.394-132.952 494.792  1.00  0.00      N710 O  
ATOM   4862  N   PRO B1605     127.936-134.287 493.825  1.00  0.00      N710 N  
ATOM   4863  CD  PRO B1605     129.319-134.839 493.697  1.00  0.00      N710 C  
ATOM   4864  CA  PRO B1605     126.962-135.191 493.258  1.00  0.00      N710 C  
ATOM   4865  CB  PRO B1605     127.844-136.184 492.442  1.00  0.00      N710 C  
ATOM   4866  CG  PRO B1605     129.136-136.291 493.189  1.00  0.00      N710 C  
ATOM   4867  C   PRO B1605     125.950-135.799 494.199  1.00  0.00      N710 C  
ATOM   4868  O   PRO B1605     126.286-136.142 495.347  1.00  0.00      N710 O  
ATOM   4869  N   ILE B1606     124.675-135.894 493.720  1.00  0.00      N710 N  
ATOM   4870  CA  ILE B1606     123.544-136.482 494.436  1.00  0.00      N710 C  
ATOM   4871  CB  ILE B1606     122.279-136.057 493.745  1.00  0.00      N710 C  
ATOM   4872  CG2 ILE B1606     122.223-136.817 492.327  1.00  0.00      N710 C  
ATOM   4873  CG1 ILE B1606     120.986-136.401 494.511  1.00  0.00      N710 C  
ATOM   4874  CD1 ILE B1606     120.867-135.605 495.820  1.00  0.00      N710 C  
ATOM   4875  C   ILE B1606     123.637-137.972 494.743  1.00  0.00      N710 C  
ATOM   4876  O   ILE B1606     124.017-138.804 493.866  1.00  0.00      N710 O  
ATOM   4877  N   GLY B1607     123.284-138.415 495.953  1.00  0.00      N710 N  
ATOM   4878  CA  GLY B1607     123.350-139.815 496.441  1.00  0.00      N710 C  
ATOM   4879  C   GLY B1607     124.797-140.213 496.910  1.00  0.00      N710 C  
ATOM   4880  O   GLY B1607     125.019-141.343 497.331  1.00  0.00      N710 O  
ATOM   4881  N   GLU B1608     125.768-139.272 496.962  1.00  0.00      N710 N  
ATOM   4882  CA  GLU B1608     127.188-139.468 497.217  1.00  0.00      N710 C  
ATOM   4883  CB  GLU B1608     127.976-139.150 495.907  1.00  0.00      N710 C  
ATOM   4884  CG  GLU B1608     127.745-140.168 494.720  1.00  0.00      N710 C  
ATOM   4885  CD  GLU B1608     128.561-139.707 493.540  1.00  0.00      N710 C  
ATOM   4886  OE1 GLU B1608     128.026-139.564 492.395  1.00  0.00      N710 O  
ATOM   4887  OE2 GLU B1608     129.804-139.536 493.823  1.00  0.00      N710 O  
ATOM   4888  C   GLU B1608     127.399-138.518 498.389  1.00  0.00      N710 C  
ATOM   4889  O   GLU B1608     126.680-137.522 498.358  1.00  0.00      N710 O  
ATOM   4890  N   VAL B1609     128.228-138.889 499.438  1.00  0.00      N710 N  
ATOM   4891  CA  VAL B1609     128.080-138.158 500.780  1.00  0.00      N710 C  
ATOM   4892  CB  VAL B1609     128.483-138.882 502.052  1.00  0.00      N710 C  
ATOM   4893  CG1 VAL B1609     127.281-139.676 502.742  1.00  0.00      N710 C  
ATOM   4894  CG2 VAL B1609     129.762-139.725 501.895  1.00  0.00      N710 C  
ATOM   4895  C   VAL B1609     128.920-136.844 500.684  1.00  0.00      N710 C  
ATOM   4896  O   VAL B1609     129.998-136.875 500.077  1.00  0.00      N710 O  
ATOM   4897  N   PRO B1610     128.504-135.696 501.342  1.00  0.00      N710 N  
ATOM   4898  CD  PRO B1610     127.076-135.481 501.794  1.00  0.00      N710 C  
ATOM   4899  CA  PRO B1610     129.214-134.427 501.449  1.00  0.00      N710 C  
ATOM   4900  CB  PRO B1610     128.283-133.590 502.381  1.00  0.00      N710 C  
ATOM   4901  CG  PRO B1610     126.829-134.016 501.991  1.00  0.00      N710 C  
ATOM   4902  C   PRO B1610     130.627-134.587 502.034  1.00  0.00      N710 C  
ATOM   4903  O   PRO B1610     130.743-134.511 503.229  1.00  0.00      N710 O  
ATOM   4904  N   SER B1611     131.709-134.777 501.235  1.00  0.00      N710 N  
ATOM   4905  CA  SER B1611     132.980-135.202 501.681  1.00  0.00      N710 C  
ATOM   4906  CB  SER B1611     133.222-136.718 501.467  1.00  0.00      N710 C  
ATOM   4907  OG  SER B1611     134.620-137.053 501.657  1.00  0.00      N710 O  
ATOM   4908  C   SER B1611     134.026-134.468 500.828  1.00  0.00      N710 C  
ATOM   4909  O   SER B1611     133.729-134.308 499.615  1.00  0.00      N710 O  
ATOM   4910  N   PRO B1612     135.164-134.045 501.328  1.00  0.00      N710 N  
ATOM   4911  CD  PRO B1612     135.532-134.058 502.736  1.00  0.00      N710 C  
ATOM   4912  CA  PRO B1612     136.161-133.320 500.523  1.00  0.00      N710 C  
ATOM   4913  CB  PRO B1612     137.340-133.134 501.489  1.00  0.00      N710 C  
ATOM   4914  CG  PRO B1612     136.664-133.048 502.852  1.00  0.00      N710 C  
ATOM   4915  C   PRO B1612     136.676-134.034 499.248  1.00  0.00      N710 C  
ATOM   4916  O   PRO B1612     137.124-133.357 498.318  1.00  0.00      N710 O  
ATOM   4917  N   TYR B1613     136.473-135.334 499.254  1.00  0.00      N710 N  
ATOM   4918  CA  TYR B1613     136.821-136.201 498.159  1.00  0.00      N710 C  
ATOM   4919  CB  TYR B1613     136.727-137.671 498.592  1.00  0.00      N710 C  
ATOM   4920  CG  TYR B1613     137.835-138.057 499.553  1.00  0.00      N710 C  
ATOM   4921  CD1 TYR B1613     138.996-138.750 499.007  1.00  0.00      N710 C  
ATOM   4922  CE1 TYR B1613     140.064-139.257 499.782  1.00  0.00      N710 C  
ATOM   4923  CZ  TYR B1613     139.963-138.992 501.138  1.00  0.00      N710 C  
ATOM   4924  OH  TYR B1613     140.827-139.703 501.931  1.00  0.00      N710 O  
ATOM   4925  CD2 TYR B1613     137.894-137.907 500.938  1.00  0.00      N710 C  
ATOM   4926  CE2 TYR B1613     138.896-138.370 501.763  1.00  0.00      N710 C  
ATOM   4927  C   TYR B1613     135.865-136.007 497.044  1.00  0.00      N710 C  
ATOM   4928  O   TYR B1613     136.233-135.919 495.879  1.00  0.00      N710 O  
ATOM   4929  N   ASN B1614     134.546-135.963 497.376  1.00  0.00      N710 N  
ATOM   4930  CA  ASN B1614     133.428-136.019 496.455  1.00  0.00      N710 C  
ATOM   4931  CB  ASN B1614     132.094-136.711 497.006  1.00  0.00      N710 C  
ATOM   4932  CG  ASN B1614     132.315-138.210 497.504  1.00  0.00      N710 C  
ATOM   4933  OD1 ASN B1614     133.222-138.858 496.890  1.00  0.00      N710 O  
ATOM   4934  ND2 ASN B1614     131.568-138.721 498.488  1.00  0.00      N710 N  
ATOM   4935  C   ASN B1614     133.073-134.679 495.968  1.00  0.00      N710 C  
ATOM   4936  O   ASN B1614     132.622-134.524 494.828  1.00  0.00      N710 O  
ATOM   4937  N   SER B1615     133.203-133.682 496.894  1.00  0.00      N710 N
[truncated: 11,344,295 more chars]
