# Supplementary material for: Breathing and Tilting: Mesoscale Simulations Illuminate Influenza Glycoprotein Vulnerabilities
Source: ACS Cent Sci. 2022 Dec 8;8(12):1646–63. doi: 10.1021/acscentsci.2c00981 (PMC9801513; doi:10.1021/acscentsci.2c00981)
Supplement: Supplementary file 13 — oc2c00981_si_014.zip [file oc2c00981_si_014.zip › na_head_tilting_msm/2015g_macrostate1_microstate60.pdb]

REMARK   1 CREATED WITH MDTraj 1.9.4, 2022-10-07
CRYST1 1137.643 1189.297 1150.526  90.00  90.00  90.00 P 1           1 
MODEL        0
ATOM      1  N   MET A 506     310.680 -64.938 196.883  1.00  0.00      N709 N  
ATOM      2  CA  MET A 506     311.749 -65.518 197.684  1.00  0.00      N709 C  
ATOM      3  CB  MET A 506     311.178 -66.226 198.956  1.00  0.00      N709 C  
ATOM      4  CG  MET A 506     311.172 -65.209 200.117  1.00  0.00      N709 C  
ATOM      5  SD  MET A 506     312.782 -64.714 200.735  1.00  0.00      N709 S  
ATOM      6  CE  MET A 506     312.174 -63.341 201.828  1.00  0.00      N709 C  
ATOM      7  C   MET A 506     312.647 -66.524 196.920  1.00  0.00      N709 C  
ATOM      8  O   MET A 506     313.893 -66.408 196.870  1.00  0.00      N709 O  
ATOM      9  N   ASN A 507     312.014 -67.665 196.371  1.00  0.00      N709 N  
ATOM     10  CA  ASN A 507     312.672 -68.720 195.750  1.00  0.00      N709 C  
ATOM     11  CB  ASN A 507     311.694 -70.003 195.512  1.00  0.00      N709 C  
ATOM     12  CG  ASN A 507     311.130 -70.596 196.774  1.00  0.00      N709 C  
ATOM     13  OD1 ASN A 507     311.604 -70.188 197.888  1.00  0.00      N709 O  
ATOM     14  ND2 ASN A 507     310.066 -71.482 196.707  1.00  0.00      N709 N  
ATOM     15  C   ASN A 507     313.283 -68.476 194.363  1.00  0.00      N709 C  
ATOM     16  O   ASN A 507     312.560 -68.073 193.435  1.00  0.00      N709 O  
ATOM     17  N   PRO A 508     314.594 -68.559 194.091  1.00  0.00      N709 N  
ATOM     18  CD  PRO A 508     315.559 -68.860 195.100  1.00  0.00      N709 C  
ATOM     19  CA  PRO A 508     315.136 -68.197 192.762  1.00  0.00      N709 C  
ATOM     20  CB  PRO A 508     316.654 -68.631 192.961  1.00  0.00      N709 C  
ATOM     21  CG  PRO A 508     316.777 -68.264 194.459  1.00  0.00      N709 C  
ATOM     22  C   PRO A 508     314.530 -68.847 191.544  1.00  0.00      N709 C  
ATOM     23  O   PRO A 508     313.961 -69.904 191.579  1.00  0.00      N709 O  
ATOM     24  N   ASN A 509     314.709 -68.153 190.412  1.00  0.00      N709 N  
ATOM     25  CA  ASN A 509     314.158 -68.690 189.103  1.00  0.00      N709 C  
ATOM     26  CB  ASN A 509     313.466 -67.527 188.360  1.00  0.00      N709 C  
ATOM     27  CG  ASN A 509     312.301 -67.043 189.261  1.00  0.00      N709 C  
ATOM     28  OD1 ASN A 509     311.182 -67.535 189.216  1.00  0.00      N709 O  
ATOM     29  ND2 ASN A 509     312.524 -65.929 189.989  1.00  0.00      N709 N  
ATOM     30  C   ASN A 509     315.323 -69.182 188.251  1.00  0.00      N709 C  
ATOM     31  O   ASN A 509     315.179 -69.669 187.106  1.00  0.00      N709 O  
ATOM     32  N   GLN A 510     316.541 -69.239 188.848  1.00  0.00      N709 N  
ATOM     33  CA  GLN A 510     317.561 -70.144 188.295  1.00  0.00      N709 C  
ATOM     34  CB  GLN A 510     318.958 -69.732 188.960  1.00  0.00      N709 C  
ATOM     35  CG  GLN A 510     319.468 -68.417 188.389  1.00  0.00      N709 C  
ATOM     36  CD  GLN A 510     319.050 -67.122 189.112  1.00  0.00      N709 C  
ATOM     37  OE1 GLN A 510     317.992 -67.025 189.758  1.00  0.00      N709 O  
ATOM     38  NE2 GLN A 510     319.911 -66.045 189.006  1.00  0.00      N709 N  
ATOM     39  C   GLN A 510     317.249 -71.647 188.511  1.00  0.00      N709 C  
ATOM     40  O   GLN A 510     317.287 -72.172 189.623  1.00  0.00      N709 O  
ATOM     41  N   LYS A 511     317.011 -72.466 187.471  1.00  0.00      N709 N  
ATOM     42  CA  LYS A 511     316.763 -73.855 187.478  1.00  0.00      N709 C  
ATOM     43  CB  LYS A 511     315.686 -74.240 186.492  1.00  0.00      N709 C  
ATOM     44  CG  LYS A 511     314.382 -73.473 186.461  1.00  0.00      N709 C  
ATOM     45  CD  LYS A 511     313.570 -73.744 187.778  1.00  0.00      N709 C  
ATOM     46  CE  LYS A 511     312.167 -73.051 187.831  1.00  0.00      N709 C  
ATOM     47  NZ  LYS A 511     311.393 -73.334 189.015  1.00  0.00      N709 N  
ATOM     48  C   LYS A 511     317.978 -74.720 187.355  1.00  0.00      N709 C  
ATOM     49  O   LYS A 511     317.920 -75.955 187.505  1.00  0.00      N709 O  
ATOM     50  N   ILE A 512     319.127 -74.146 187.217  1.00  0.00      N709 N  
ATOM     51  CA  ILE A 512     320.479 -74.756 187.191  1.00  0.00      N709 C  
ATOM     52  CB  ILE A 512     320.950 -75.340 188.594  1.00  0.00      N709 C  
ATOM     53  CG2 ILE A 512     322.429 -75.610 188.515  1.00  0.00      N709 C  
ATOM     54  CG1 ILE A 512     320.514 -74.538 189.819  1.00  0.00      N709 C  
ATOM     55  CD1 ILE A 512     321.214 -73.181 189.930  1.00  0.00      N709 C  
ATOM     56  C   ILE A 512     320.717 -75.663 186.019  1.00  0.00      N709 C  
ATOM     57  O   ILE A 512     319.888 -76.511 185.683  1.00  0.00      N709 O  
ATOM     58  N   ILE A 513     321.869 -75.536 185.328  1.00  0.00      N709 N  
ATOM     59  CA  ILE A 513     322.371 -76.367 184.252  1.00  0.00      N709 C  
ATOM     60  CB  ILE A 513     323.578 -75.686 183.520  1.00  0.00      N709 C  
ATOM     61  CG2 ILE A 513     324.793 -75.558 184.574  1.00  0.00      N709 C  
ATOM     62  CG1 ILE A 513     324.094 -76.326 182.203  1.00  0.00      N709 C  
ATOM     63  CD1 ILE A 513     323.121 -76.443 181.032  1.00  0.00      N709 C  
ATOM     64  C   ILE A 513     322.630 -77.776 184.602  1.00  0.00      N709 C  
ATOM     65  O   ILE A 513     323.045 -78.075 185.689  1.00  0.00      N709 O  
ATOM     66  N   THR A 514     322.466 -78.702 183.685  1.00  0.00      N709 N  
ATOM     67  CA  THR A 514     322.731 -80.124 183.808  1.00  0.00      N709 C  
ATOM     68  CB  THR A 514     322.140 -80.889 182.685  1.00  0.00      N709 C  
ATOM     69  OG1 THR A 514     320.757 -80.776 182.740  1.00  0.00      N709 O  
ATOM     70  CG2 THR A 514     322.438 -82.386 182.840  1.00  0.00      N709 C  
ATOM     71  C   THR A 514     324.274 -80.335 183.855  1.00  0.00      N709 C  
ATOM     72  O   THR A 514     324.999 -80.074 182.911  1.00  0.00      N709 O  
ATOM     73  N   ILE A 515     324.741 -80.760 185.053  1.00  0.00      N709 N  
ATOM     74  CA  ILE A 515     326.166 -80.660 185.316  1.00  0.00      N709 C  
ATOM     75  CB  ILE A 515     326.486 -79.206 185.695  1.00  0.00      N709 C  
ATOM     76  CG2 ILE A 515     326.021 -78.926 187.185  1.00  0.00      N709 C  
ATOM     77  CG1 ILE A 515     327.925 -78.632 185.505  1.00  0.00      N709 C  
ATOM     78  CD1 ILE A 515     328.289 -78.624 184.031  1.00  0.00      N709 C  
ATOM     79  C   ILE A 515     326.726 -81.619 186.363  1.00  0.00      N709 C  
ATOM     80  O   ILE A 515     327.904 -81.701 186.525  1.00  0.00      N709 O  
ATOM     81  N   GLY A 516     325.892 -82.398 187.039  1.00  0.00      N709 N  
ATOM     82  CA  GLY A 516     326.212 -83.423 187.980  1.00  0.00      N709 C  
ATOM     83  C   GLY A 516     327.251 -84.443 187.402  1.00  0.00      N709 C  
ATOM     84  O   GLY A 516     328.347 -84.694 187.954  1.00  0.00      N709 O  
ATOM     85  N   SER A 517     326.925 -85.021 186.228  1.00  0.00      N709 N  
ATOM     86  CA  SER A 517     327.763 -85.986 185.450  1.00  0.00      N709 C  
ATOM     87  CB  SER A 517     327.097 -86.532 184.235  1.00  0.00      N709 C  
ATOM     88  OG  SER A 517     326.012 -87.445 184.619  1.00  0.00      N709 O  
ATOM     89  C   SER A 517     329.076 -85.307 185.106  1.00  0.00      N709 C  
ATOM     90  O   SER A 517     330.148 -85.887 185.398  1.00  0.00      N709 O  
ATOM     91  N   ILE A 518     329.064 -84.034 184.678  1.00  0.00      N709 N  
ATOM     92  CA  ILE A 518     330.266 -83.262 184.490  1.00  0.00      N709 C  
ATOM     93  CB  ILE A 518     329.951 -81.896 183.958  1.00  0.00      N709 C  
ATOM     94  CG2 ILE A 518     329.438 -82.125 182.460  1.00  0.00      N709 C  
ATOM     95  CG1 ILE A 518     331.082 -80.850 184.074  1.00  0.00      N709 C  
ATOM     96  CD1 ILE A 518     332.241 -81.099 183.047  1.00  0.00      N709 C  
ATOM     97  C   ILE A 518     331.189 -83.148 185.709  1.00  0.00      N709 C  
ATOM     98  O   ILE A 518     332.309 -83.591 185.791  1.00  0.00      N709 O  
ATOM     99  N   CYS A 519     330.626 -82.639 186.723  1.00  0.00      N709 N  
ATOM    100  CA  CYS A 519     331.335 -82.523 188.004  1.00  0.00      N709 C  
ATOM    101  CB  CYS A 519     330.392 -81.854 189.090  1.00  0.00      N709 C  
ATOM    102  SG  CYS A 519     330.074 -80.156 188.566  1.00  0.00      N709 S  
ATOM    103  C   CYS A 519     331.914 -83.866 188.512  1.00  0.00      N709 C  
ATOM    104  O   CYS A 519     333.102 -83.850 188.805  1.00  0.00      N709 O  
ATOM    105  N   MET A 520     331.166 -84.939 188.489  1.00  0.00      N709 N  
ATOM    106  CA  MET A 520     331.704 -86.287 188.957  1.00  0.00      N709 C  
ATOM    107  CB  MET A 520     330.654 -87.415 188.953  1.00  0.00      N709 C  
ATOM    108  CG  MET A 520     329.480 -87.185 189.982  1.00  0.00      N709 C  
ATOM    109  SD  MET A 520     329.871 -86.627 191.645  1.00  0.00      N709 S  
ATOM    110  CE  MET A 520     330.348 -88.155 192.360  1.00  0.00      N709 C  
ATOM    111  C   MET A 520     332.807 -86.813 188.068  1.00  0.00      N709 C  
ATOM    112  O   MET A 520     333.849 -87.397 188.415  1.00  0.00      N709 O  
ATOM    113  N   THR A 521     332.687 -86.529 186.764  1.00  0.00      N709 N  
ATOM    114  CA  THR A 521     333.776 -86.776 185.809  1.00  0.00      N709 C  
ATOM    115  CB  THR A 521     333.308 -86.353 184.437  1.00  0.00      N709 C  
ATOM    116  OG1 THR A 521     332.219 -87.137 183.934  1.00  0.00      N709 O  
ATOM    117  CG2 THR A 521     334.487 -86.502 183.450  1.00  0.00      N709 C  
ATOM    118  C   THR A 521     335.041 -85.949 186.235  1.00  0.00      N709 C  
ATOM    119  O   THR A 521     336.126 -86.501 186.145  1.00  0.00      N709 O  
ATOM    120  N   ILE A 522     335.052 -84.698 186.723  1.00  0.00      N709 N  
ATOM    121  CA  ILE A 522     336.149 -83.922 187.264  1.00  0.00      N709 C  
ATOM    122  CB  ILE A 522     335.799 -82.451 187.471  1.00  0.00      N709 C  
ATOM    123  CG2 ILE A 522     336.960 -81.675 188.057  1.00  0.00      N709 C  
ATOM    124  CG1 ILE A 522     335.546 -81.789 186.103  1.00  0.00      N709 C  
ATOM    125  CD1 ILE A 522     336.667 -81.875 185.133  1.00  0.00      N709 C  
ATOM    126  C   ILE A 522     336.611 -84.650 188.556  1.00  0.00      N709 C  
ATOM    127  O   ILE A 522     337.839 -84.827 188.701  1.00  0.00      N709 O  
ATOM    128  N   GLY A 523     335.831 -85.203 189.521  1.00  0.00      N709 N  
ATOM    129  CA  GLY A 523     336.318 -86.071 190.581  1.00  0.00      N709 C  
ATOM    130  C   GLY A 523     337.057 -87.260 190.074  1.00  0.00      N709 C  
ATOM    131  O   GLY A 523     338.027 -87.569 190.718  1.00  0.00      N709 O  
ATOM    132  N   MET A 524     336.584 -87.924 189.016  1.00  0.00      N709 N  
ATOM    133  CA  MET A 524     337.409 -89.009 188.594  1.00  0.00      N709 C  
ATOM    134  CB  MET A 524     336.579 -90.023 187.769  1.00  0.00      N709 C  
ATOM    135  CG  MET A 524     337.356 -91.144 187.103  1.00  0.00      N709 C  
ATOM    136  SD  MET A 524     337.862 -92.440 188.274  1.00  0.00      N709 S  
ATOM    137  CE  MET A 524     336.250 -93.012 188.819  1.00  0.00      N709 C  
ATOM    138  C   MET A 524     338.652 -88.570 187.858  1.00  0.00      N709 C  
ATOM    139  O   MET A 524     339.656 -89.237 187.990  1.00  0.00      N709 O  
ATOM    140  N   ALA A 525     338.627 -87.419 187.181  1.00  0.00      N709 N  
ATOM    141  CA  ALA A 525     339.779 -86.805 186.549  1.00  0.00      N709 C  
ATOM    142  CB  ALA A 525     339.339 -85.576 185.726  1.00  0.00      N709 C  
ATOM    143  C   ALA A 525     340.896 -86.462 187.607  1.00  0.00      N709 C  
ATOM    144  O   ALA A 525     342.075 -86.722 187.394  1.00  0.00      N709 O  
ATOM    145  N   ASN A 526     340.477 -85.865 188.722  1.00  0.00      N709 N  
ATOM    146  CA  ASN A 526     341.426 -85.498 189.762  1.00  0.00      N709 C  
ATOM    147  CB  ASN A 526     340.696 -84.626 190.904  1.00  0.00      N709 C  
ATOM    148  CG  ASN A 526     341.638 -84.160 192.053  1.00  0.00      N709 C  
ATOM    149  OD1 ASN A 526     342.816 -84.504 192.126  1.00  0.00      N709 O  
ATOM    150  ND2 ASN A 526     341.053 -83.337 192.909  1.00  0.00      N709 N  
ATOM    151  C   ASN A 526     342.014 -86.802 190.335  1.00  0.00      N709 C  
ATOM    152  O   ASN A 526     343.221 -86.974 190.529  1.00  0.00      N709 O  
ATOM    153  N   LEU A 527     341.045 -87.729 190.613  1.00  0.00      N709 N  
ATOM    154  CA  LEU A 527     341.405 -89.061 191.191  1.00  0.00      N709 C  
ATOM    155  CB  LEU A 527     340.091 -89.822 191.502  1.00  0.00      N709 C  
ATOM    156  CG  LEU A 527     340.246 -91.254 192.167  1.00  0.00      N709 C  
ATOM    157  CD1 LEU A 527     340.981 -91.190 193.481  1.00  0.00      N709 C  
ATOM    158  CD2 LEU A 527     338.820 -91.806 192.418  1.00  0.00      N709 C  
ATOM    159  C   LEU A 527     342.345 -89.924 190.364  1.00  0.00      N709 C  
ATOM    160  O   LEU A 527     343.274 -90.559 190.903  1.00  0.00      N709 O  
ATOM    161  N   ILE A 528     342.127 -89.987 189.041  1.00  0.00      N709 N  
ATOM    162  CA  ILE A 528     343.136 -90.694 188.217  1.00  0.00      N709 C  
ATOM    163  CB  ILE A 528     342.486 -91.165 186.852  1.00  0.00      N709 C  
ATOM    164  CG2 ILE A 528     341.343 -92.124 187.270  1.00  0.00      N709 C  
ATOM    165  CG1 ILE A 528     342.086 -89.968 185.887  1.00  0.00      N709 C  
ATOM    166  CD1 ILE A 528     341.655 -90.457 184.506  1.00  0.00      N709 C  
ATOM    167  C   ILE A 528     344.465 -89.924 187.915  1.00  0.00      N709 C  
ATOM    168  O   ILE A 528     345.525 -90.459 187.724  1.00  0.00      N709 O  
ATOM    169  N   LEU A 529     344.424 -88.584 188.018  1.00  0.00      N709 N  
ATOM    170  CA  LEU A 529     345.596 -87.773 188.139  1.00  0.00      N709 C  
ATOM    171  CB  LEU A 529     345.268 -86.291 188.140  1.00  0.00      N709 C  
ATOM    172  CG  LEU A 529     346.564 -85.422 187.829  1.00  0.00      N709 C  
ATOM    173  CD1 LEU A 529     347.267 -85.700 186.491  1.00  0.00      N709 C  
ATOM    174  CD2 LEU A 529     346.125 -83.926 187.735  1.00  0.00      N709 C  
ATOM    175  C   LEU A 529     346.400 -88.064 189.397  1.00  0.00      N709 C  
ATOM    176  O   LEU A 529     347.646 -88.318 189.456  1.00  0.00      N709 O  
ATOM    177  N   GLN A 530     345.813 -88.231 190.587  1.00  0.00      N709 N  
ATOM    178  CA  GLN A 530     346.405 -88.789 191.805  1.00  0.00      N709 C  
ATOM    179  CB  GLN A 530     345.439 -88.649 192.999  1.00  0.00      N709 C  
ATOM    180  CG  GLN A 530     345.010 -87.221 193.436  1.00  0.00      N709 C  
ATOM    181  CD  GLN A 530     346.068 -86.096 193.090  1.00  0.00      N709 C  
ATOM    182  OE1 GLN A 530     347.172 -86.076 193.645  1.00  0.00      N709 O  
ATOM    183  NE2 GLN A 530     345.712 -85.192 192.190  1.00  0.00      N709 N  
ATOM    184  C   GLN A 530     346.926 -90.195 191.632  1.00  0.00      N709 C  
ATOM    185  O   GLN A 530     348.014 -90.547 192.140  1.00  0.00      N709 O  
ATOM    186  N   ILE A 531     346.131 -91.074 190.951  1.00  0.00      N709 N  
ATOM    187  CA  ILE A 531     346.648 -92.435 190.676  1.00  0.00      N709 C  
ATOM    188  CB  ILE A 531     345.443 -93.243 190.131  1.00  0.00      N709 C  
ATOM    189  CG2 ILE A 531     345.951 -94.415 189.238  1.00  0.00      N709 C  
ATOM    190  CG1 ILE A 531     344.474 -93.675 191.263  1.00  0.00      N709 C  
ATOM    191  CD1 ILE A 531     343.110 -94.171 190.747  1.00  0.00      N709 C  
ATOM    192  C   ILE A 531     347.880 -92.451 189.819  1.00  0.00      N709 C  
ATOM    193  O   ILE A 531     348.833 -93.132 190.152  1.00  0.00      N709 O  
ATOM    194  N   GLY A 532     347.968 -91.690 188.714  1.00  0.00      N709 N  
ATOM    195  CA  GLY A 532     349.207 -91.519 187.956  1.00  0.00      N709 C  
ATOM    196  C   GLY A 532     350.322 -91.000 188.793  1.00  0.00      N709 C  
ATOM    197  O   GLY A 532     351.450 -91.398 188.583  1.00  0.00      N709 O  
ATOM    198  N   ASN A 533     350.064 -90.046 189.765  1.00  0.00      N709 N  
ATOM    199  CA  ASN A 533     351.122 -89.441 190.505  1.00  0.00      N709 C  
ATOM    200  CB  ASN A 533     350.662 -88.133 191.310  1.00  0.00      N709 C  
ATOM    201  CG  ASN A 533     350.113 -86.972 190.506  1.00  0.00      N709 C  
ATOM    202  OD1 ASN A 533     350.602 -86.812 189.421  1.00  0.00      N709 O  
ATOM    203  ND2 ASN A 533     349.175 -86.104 191.040  1.00  0.00      N709 N  
ATOM    204  C   ASN A 533     351.689 -90.452 191.563  1.00  0.00      N709 C  
ATOM    205  O   ASN A 533     352.875 -90.400 191.907  1.00  0.00      N709 O  
ATOM    206  N   ILE A 534     350.863 -91.432 192.054  1.00  0.00      N709 N  
ATOM    207  CA  ILE A 534     351.398 -92.501 192.913  1.00  0.00      N709 C  
ATOM    208  CB  ILE A 534     350.270 -93.357 193.476  1.00  0.00      N709 C  
ATOM    209  CG2 ILE A 534     350.552 -94.860 193.764  1.00  0.00      N709 C  
ATOM    210  CG1 ILE A 534     349.581 -92.556 194.613  1.00  0.00      N709 C  
ATOM    211  CD1 ILE A 534     350.459 -92.332 195.858  1.00  0.00      N709 C  
ATOM    212  C   ILE A 534     352.422 -93.423 192.143  1.00  0.00      N709 C  
ATOM    213  O   ILE A 534     353.465 -93.749 192.723  1.00  0.00      N709 O  
ATOM    214  N   ILE A 535     352.090 -93.716 190.870  1.00  0.00      N709 N  
ATOM    215  CA  ILE A 535     352.899 -94.622 190.046  1.00  0.00      N709 C  
ATOM    216  CB  ILE A 535     352.167 -94.968 188.675  1.00  0.00      N709 C  
ATOM    217  CG2 ILE A 535     353.200 -95.445 187.647  1.00  0.00      N709 C  
ATOM    218  CG1 ILE A 535     351.112 -95.992 188.961  1.00  0.00      N709 C  
ATOM    219  CD1 ILE A 535     349.860 -95.882 188.032  1.00  0.00      N709 C  
ATOM    220  C   ILE A 535     354.243 -93.972 189.882  1.00  0.00      N709 C  
ATOM    221  O   ILE A 535     355.329 -94.447 190.170  1.00  0.00      N709 O  
ATOM    222  N   SER A 536     354.167 -92.728 189.466  1.00  0.00      N709 N  
ATOM    223  CA  SER A 536     355.222 -91.822 189.083  1.00  0.00      N709 C  
ATOM    224  CB  SER A 536     354.782 -90.409 188.545  1.00  0.00      N709 C  
ATOM    225  OG  SER A 536     355.951 -89.553 188.252  1.00  0.00      N709 O  
ATOM    226  C   SER A 536     356.129 -91.606 190.282  1.00  0.00      N709 C  
ATOM    227  O   SER A 536     357.327 -91.885 190.127  1.00  0.00      N709 O  
ATOM    228  N   ILE A 537     355.650 -91.316 191.481  1.00  0.00      N709 N  
ATOM    229  CA  ILE A 537     356.591 -91.203 192.604  1.00  0.00      N709 C  
ATOM    230  CB  ILE A 537     355.892 -90.474 193.726  1.00  0.00      N709 C  
ATOM    231  CG2 ILE A 537     354.786 -91.290 194.425  1.00  0.00      N709 C  
ATOM    232  CG1 ILE A 537     356.988 -89.873 194.709  1.00  0.00      N709 C  
ATOM    233  CD1 ILE A 537     356.466 -88.745 195.634  1.00  0.00      N709 C  
ATOM    234  C   ILE A 537     357.154 -92.544 193.058  1.00  0.00      N709 C  
ATOM    235  O   ILE A 537     358.267 -92.541 193.591  1.00  0.00      N709 O  
ATOM    236  N   TRP A 538     356.475 -93.630 192.872  1.00  0.00      N709 N  
ATOM    237  CA  TRP A 538     357.044 -94.965 193.167  1.00  0.00      N709 C  
ATOM    238  CB  TRP A 538     355.980 -96.043 193.071  1.00  0.00      N709 C  
ATOM    239  CG  TRP A 538     356.300 -97.316 193.800  1.00  0.00      N709 C  
ATOM    240  CD1 TRP A 538     356.641 -98.465 193.184  1.00  0.00      N709 C  
ATOM    241  NE1 TRP A 538     357.175 -99.290 194.144  1.00  0.00      N709 N  
ATOM    242  CE2 TRP A 538     357.194 -98.701 195.381  1.00  0.00      N709 C  
ATOM    243  CD2 TRP A 538     356.719 -97.411 195.220  1.00  0.00      N709 C  
ATOM    244  CE3 TRP A 538     356.610 -96.550 196.290  1.00  0.00      N709 C  
ATOM    245  CZ3 TRP A 538     357.196 -96.935 197.526  1.00  0.00      N709 C  
ATOM    246  CZ2 TRP A 538     357.776 -99.110 196.548  1.00  0.00      N709 C  
ATOM    247  CH2 TRP A 538     357.743 -98.230 197.655  1.00  0.00      N709 C  
ATOM    248  C   TRP A 538     358.266 -95.227 192.398  1.00  0.00      N709 C  
ATOM    249  O   TRP A 538     359.290 -95.653 192.906  1.00  0.00      N709 O  
ATOM    250  N   VAL A 539     358.298 -94.934 191.058  1.00  0.00      N709 N  
ATOM    251  CA  VAL A 539     359.453 -95.176 190.187  1.00  0.00      N709 C  
ATOM    252  CB  VAL A 539     359.118 -94.943 188.719  1.00  0.00      N709 C  
ATOM    253  CG1 VAL A 539     358.008 -95.999 188.303  1.00  0.00      N709 C  
ATOM    254  CG2 VAL A 539     360.389 -94.938 187.845  1.00  0.00      N709 C  
ATOM    255  C   VAL A 539     360.660 -94.335 190.608  1.00  0.00      N709 C  
ATOM    256  O   VAL A 539     361.718 -94.956 190.779  1.00  0.00      N709 O  
ATOM    257  N   SER A 540     360.492 -93.041 190.922  1.00  0.00      N709 N  
ATOM    258  CA  SER A 540     361.647 -92.222 191.329  1.00  0.00      N709 C  
ATOM    259  CB  SER A 540     361.368 -90.746 191.623  1.00  0.00      N709 C  
ATOM    260  OG  SER A 540     360.058 -90.541 192.092  1.00  0.00      N709 O  
ATOM    261  C   SER A 540     362.137 -92.791 192.659  1.00  0.00      N709 C  
ATOM    262  O   SER A 540     363.312 -92.892 192.835  1.00  0.00      N709 O  
ATOM    263  N   HIS A 541     361.265 -93.267 193.561  1.00  0.00      N709 N  
ATOM    264  CA  HIS A 541     361.747 -93.967 194.795  1.00  0.00      N709 C  
ATOM    265  CB  HIS A 541     360.613 -94.099 195.783  1.00  0.00      N709 C  
ATOM    266  ND1 HIS A 541     361.472 -94.098 198.063  1.00  0.00      N709 N  
ATOM    267  CG  HIS A 541     360.964 -94.787 197.024  1.00  0.00      N709 C  
ATOM    268  CE1 HIS A 541     361.649 -94.940 199.047  1.00  0.00      N709 C  
ATOM    269  NE2 HIS A 541     361.171 -96.152 198.680  1.00  0.00      N709 N  
ATOM    270  CD2 HIS A 541     360.757 -96.104 197.382  1.00  0.00      N709 C  
ATOM    271  C   HIS A 541     362.531 -95.279 194.616  1.00  0.00      N709 C  
ATOM    272  O   HIS A 541     363.652 -95.477 195.018  1.00  0.00      N709 O  
ATOM    273  N   SER A 542     361.985 -96.155 193.692  1.00  0.00      N709 N  
ATOM    274  CA  SER A 542     362.631 -97.378 193.157  1.00  0.00      N709 C  
ATOM    275  CB  SER A 542     361.601 -98.216 192.348  1.00  0.00      N709 C  
ATOM    276  OG  SER A 542     362.153 -99.365 191.677  1.00  0.00      N709 O  
ATOM    277  C   SER A 542     363.957 -97.181 192.384  1.00  0.00      N709 C  
ATOM    278  O   SER A 542     364.970 -97.913 192.649  1.00  0.00      N709 O  
ATOM    279  N   ILE A 543     364.065 -96.098 191.541  1.00  0.00      N709 N  
ATOM    280  CA  ILE A 543     365.280 -95.910 190.740  1.00  0.00      N709 C  
ATOM    281  CB  ILE A 543     365.145 -94.826 189.645  1.00  0.00      N709 C  
ATOM    282  CG2 ILE A 543     366.508 -94.375 189.057  1.00  0.00      N709 C  
ATOM    283  CG1 ILE A 543     364.195 -95.519 188.561  1.00  0.00      N709 C  
ATOM    284  CD1 ILE A 543     364.040 -94.674 187.265  1.00  0.00      N709 C  
ATOM    285  C   ILE A 543     366.404 -95.514 191.690  1.00  0.00      N709 C  
ATOM    286  O   ILE A 543     367.540 -95.992 191.540  1.00  0.00      N709 O  
ATOM    287  N   ILE A 544     366.159 -94.545 192.598  1.00  0.00      N709 N  
ATOM    288  CA  ILE A 544     367.101 -94.010 193.646  1.00  0.00      N709 C  
ATOM    289  CB  ILE A 544     366.561 -92.732 194.221  1.00  0.00      N709 C  
ATOM    290  CG2 ILE A 544     367.584 -92.253 195.307  1.00  0.00      N709 C  
ATOM    291  CG1 ILE A 544     366.237 -91.607 193.133  1.00  0.00      N709 C  
ATOM    292  CD1 ILE A 544     367.495 -91.153 192.325  1.00  0.00      N709 C  
ATOM    293  C   ILE A 544     367.581 -95.011 194.599  1.00  0.00      N709 C  
ATOM    294  O   ILE A 544     368.779 -95.194 194.796  1.00  0.00      N709 O  
ATOM    295  N   LEU A 545     366.686 -95.910 195.019  1.00  0.00      N709 N  
ATOM    296  CA  LEU A 545     366.901 -96.963 196.054  1.00  0.00      N709 C  
ATOM    297  CB  LEU A 545     365.583 -97.529 196.514  1.00  0.00      N709 C  
ATOM    298  CG  LEU A 545     365.546 -98.618 197.698  1.00  0.00      N709 C  
ATOM    299  CD1 LEU A 545     366.472 -98.110 198.799  1.00  0.00      N709 C  
ATOM    300  CD2 LEU A 545     364.096 -98.934 198.087  1.00  0.00      N709 C  
ATOM    301  C   LEU A 545     367.703 -98.160 195.503  1.00  0.00      N709 C  
ATOM    302  O   LEU A 545     368.593 -98.712 196.156  1.00  0.00      N709 O  
ATOM    303  N   GLY A 546     367.493 -98.574 194.228  1.00  0.00      N709 N  
ATOM    304  CA  GLY A 546     368.270 -99.543 193.544  1.00  0.00      N709 C  
ATOM    305  C   GLY A 546     369.682 -98.972 193.285  1.00  0.00      N709 C  
ATOM    306  O   GLY A 546     370.614 -99.695 193.588  1.00  0.00      N709 O  
ATOM    307  N   ASN A 547     369.827 -97.687 192.848  1.00  0.00      N709 N  
ATOM    308  CA  ASN A 547     371.184 -97.109 192.672  1.00  0.00      N709 C  
ATOM    309  CB  ASN A 547     371.106 -95.615 192.223  1.00  0.00      N709 C  
ATOM    310  CG  ASN A 547     370.647 -95.482 190.706  1.00  0.00      N709 C  
ATOM    311  OD1 ASN A 547     370.757 -96.404 189.950  1.00  0.00      N709 O  
ATOM    312  ND2 ASN A 547     370.008 -94.308 190.388  1.00  0.00      N709 N  
ATOM    313  C   ASN A 547     371.936 -97.097 193.956  1.00  0.00      N709 C  
ATOM    314  O   ASN A 547     373.102 -97.533 193.901  1.00  0.00      N709 O  
ATOM    315  N   SER A 548     371.313 -96.745 195.080  1.00  0.00      N709 N  
ATOM    316  CA  SER A 548     371.970 -96.794 196.409  1.00  0.00      N709 C  
ATOM    317  CB  SER A 548     371.079 -96.138 197.474  1.00  0.00      N709 C  
ATOM    318  OG  SER A 548     371.833 -95.884 198.649  1.00  0.00      N709 O  
ATOM    319  C   SER A 548     372.394 -98.191 196.900  1.00  0.00      N709 C  
ATOM    320  O   SER A 548     373.475 -98.373 197.333  1.00  0.00      N709 O  
ATOM    321  N   ASN A 549     371.543 -99.163 196.738  1.00  0.00      N709 N  
ATOM    322  CA  ASN A 549     371.854-100.538 197.197  1.00  0.00      N709 C  
ATOM    323  CB  ASN A 549     370.529-101.307 197.469  1.00  0.00      N709 C  
ATOM    324  CG  ASN A 549     369.703-100.696 198.595  1.00  0.00      N709 C  
ATOM    325  OD1 ASN A 549     368.626-101.227 198.887  1.00  0.00      N709 O  
ATOM    326  ND2 ASN A 549     370.116 -99.579 199.280  1.00  0.00      N709 N  
ATOM    327  C   ASN A 549     372.740-101.293 196.220  1.00  0.00      N709 C  
ATOM    328  O   ASN A 549     373.458-102.211 196.594  1.00  0.00      N709 O  
ATOM    329  N   GLN A 550     372.778-100.894 194.941  1.00  0.00      N709 N  
ATOM    330  CA  GLN A 550     373.816-101.346 194.079  1.00  0.00      N709 C  
ATOM    331  CB  GLN A 550     373.606-100.990 192.626  1.00  0.00      N709 C  
ATOM    332  CG  GLN A 550     372.566-101.943 191.923  1.00  0.00      N709 C  
ATOM    333  CD  GLN A 550     372.611-103.396 192.370  1.00  0.00      N709 C  
ATOM    334  OE1 GLN A 550     371.902-103.918 193.252  1.00  0.00      N709 O  
ATOM    335  NE2 GLN A 550     373.536-104.177 191.806  1.00  0.00      N709 N  
ATOM    336  C   GLN A 550     375.146-100.773 194.474  1.00  0.00      N709 C  
ATOM    337  O   GLN A 550     376.132-101.528 194.517  1.00  0.00      N709 O  
ATOM    338  N   ILE A 551     375.300 -99.474 194.877  1.00  0.00      N709 N  
ATOM    339  CA  ILE A 551     376.530 -98.886 195.354  1.00  0.00      N709 C  
ATOM    340  CB  ILE A 551     376.241 -97.349 195.358  1.00  0.00      N709 C  
ATOM    341  CG2 ILE A 551     377.178 -96.574 196.297  1.00  0.00      N709 C  
ATOM    342  CG1 ILE A 551     376.227 -96.763 193.933  1.00  0.00      N709 C  
ATOM    343  CD1 ILE A 551     377.650 -96.587 193.242  1.00  0.00      N709 C  
ATOM    344  C   ILE A 551     377.049 -99.408 196.719  1.00  0.00      N709 C  
ATOM    345  O   ILE A 551     378.260 -99.635 196.841  1.00  0.00      N709 O  
ATOM    346  N   GLU A 552     376.129 -99.620 197.641  1.00  0.00      N709 N  
ATOM    347  CA  GLU A 552     376.549-100.160 198.974  1.00  0.00      N709 C  
ATOM    348  CB  GLU A 552     375.592 -99.602 200.107  1.00  0.00      N709 C  
ATOM    349  CG  GLU A 552     375.923 -98.122 200.432  1.00  0.00      N709 C  
ATOM    350  CD  GLU A 552     375.455 -97.794 201.864  1.00  0.00      N709 C  
ATOM    351  OE1 GLU A 552     374.242 -97.947 202.178  1.00  0.00      N709 O  
ATOM    352  OE2 GLU A 552     376.370 -97.384 202.650  1.00  0.00      N709 O  
ATOM    353  C   GLU A 552     376.647-101.748 199.078  1.00  0.00      N709 C  
ATOM    354  O   GLU A 552     376.900-102.388 200.084  1.00  0.00      N709 O  
ATOM    355  N   THR A 553     376.579-102.386 197.908  1.00  0.00      N709 N  
ATOM    356  CA  THR A 553     376.826-103.852 197.810  1.00  0.00      N709 C  
ATOM    357  CB  THR A 553     375.879-104.564 196.900  1.00  0.00      N709 C  
ATOM    358  OG1 THR A 553     374.589-104.531 197.509  1.00  0.00      N709 O  
ATOM    359  CG2 THR A 553     376.339-106.014 196.708  1.00  0.00      N709 C  
ATOM    360  C   THR A 553     378.308-104.001 197.586  1.00  0.00      N709 C  
ATOM    361  O   THR A 553     378.768-103.936 196.459  1.00  0.00      N709 O  
ATOM    362  N   CYS A 554     379.162-104.243 198.669  1.00  0.00      N709 N  
ATOM    363  CA  CYS A 554     380.527-104.669 198.615  1.00  0.00      N709 C  
ATOM    364  CB  CYS A 554     381.029-104.630 200.106  1.00  0.00      N709 C  
ATOM    365  SG  CYS A 554     382.823-104.890 200.532  1.00  0.00      N709 S  
ATOM    366  C   CYS A 554     380.770-105.969 197.990  1.00  0.00      N709 C  
ATOM    367  O   CYS A 554     379.928-106.859 197.925  1.00  0.00      N709 O  
ATOM    368  N   ASN A 555     381.959-106.120 197.452  1.00  0.00      N709 N  
ATOM    369  CA  ASN A 555     382.264-107.423 196.850  1.00  0.00      N709 C  
ATOM    370  CB  ASN A 555     383.546-107.552 195.981  1.00  0.00      N709 C  
ATOM    371  CG  ASN A 555     383.573-106.571 194.782  1.00  0.00      N709 C  
ATOM    372  OD1 ASN A 555     382.526-106.051 194.373  1.00  0.00      N709 O  
ATOM    373  ND2 ASN A 555     384.759-106.305 194.200  1.00  0.00      N709 N  
ATOM    374  C   ASN A 555     382.488-108.578 197.868  1.00  0.00      N709 C  
ATOM    375  O   ASN A 555     382.723-108.285 199.048  1.00  0.00      N709 O  
ATOM    376  N   GLN A 556     382.525-109.828 197.429  1.00  0.00      N709 N  
ATOM    377  CA  GLN A 556     382.809-111.052 198.187  1.00  0.00      N709 C  
ATOM    378  CB  GLN A 556     382.735-112.175 197.117  1.00  0.00      N709 C  
ATOM    379  CG  GLN A 556     383.336-113.629 197.393  1.00  0.00      N709 C  
ATOM    380  CD  GLN A 556     383.037-114.096 198.792  1.00  0.00      N709 C  
ATOM    381  OE1 GLN A 556     383.946-114.043 199.645  1.00  0.00      N709 O  
ATOM    382  NE2 GLN A 556     381.750-114.459 199.154  1.00  0.00      N709 N  
ATOM    383  C   GLN A 556     384.098-110.970 198.873  1.00  0.00      N709 C  
ATOM    384  O   GLN A 556     385.106-110.636 198.282  1.00  0.00      N709 O  
ATOM    385  N   SER A 557     384.165-111.266 200.137  1.00  0.00      N709 N  
ATOM    386  CA  SER A 557     385.137-110.806 201.105  1.00  0.00      N709 C  
ATOM    387  CB  SER A 557     384.558-109.556 201.810  1.00  0.00      N709 C  
ATOM    388  OG  SER A 557     384.571-108.351 201.061  1.00  0.00      N709 O  
ATOM    389  C   SER A 557     385.594-111.767 202.148  1.00  0.00      N709 C  
ATOM    390  O   SER A 557     386.648-111.569 202.726  1.00  0.00      N709 O  
ATOM    391  N   VAL A 558     384.944-112.928 202.226  1.00  0.00      N709 N  
ATOM    392  CA  VAL A 558     385.453-113.979 203.130  1.00  0.00      N709 C  
ATOM    393  CB  VAL A 558     384.293-114.835 203.604  1.00  0.00      N709 C  
ATOM    394  CG1 VAL A 558     383.270-113.914 204.344  1.00  0.00      N709 C  
ATOM    395  CG2 VAL A 558     383.603-115.417 202.428  1.00  0.00      N709 C  
ATOM    396  C   VAL A 558     386.584-114.793 202.535  1.00  0.00      N709 C  
ATOM    397  O   VAL A 558     387.451-115.360 203.198  1.00  0.00      N709 O  
ATOM    398  N   ILE A 559     386.674-114.742 201.167  1.00  0.00      N709 N  
ATOM    399  CA  ILE A 559     387.691-115.431 200.471  1.00  0.00      N709 C  
ATOM    400  CB  ILE A 559     387.297-115.590 198.897  1.00  0.00      N709 C  
ATOM    401  CG2 ILE A 559     387.006-114.236 198.212  1.00  0.00      N709 C  
ATOM    402  CG1 ILE A 559     388.452-116.385 198.092  1.00  0.00      N709 C  
ATOM    403  CD1 ILE A 559     388.654-117.835 198.525  1.00  0.00      N709 C  
ATOM    404  C   ILE A 559     389.135-114.986 200.730  1.00  0.00      N709 C  
ATOM    405  O   ILE A 559     390.031-115.811 200.992  1.00  0.00      N709 O  
ATOM    406  N   THR A 560     389.350-113.716 200.684  1.00  0.00      N709 N  
ATOM    407  CA  THR A 560     390.626-113.134 201.069  1.00  0.00      N709 C  
ATOM    408  CB  THR A 560     390.607-111.613 200.578  1.00  0.00      N709 C  
ATOM    409  OG1 THR A 560     391.886-111.168 200.785  1.00  0.00      N709 O  
ATOM    410  CG2 THR A 560     389.777-110.652 201.364  1.00  0.00      N709 C  
ATOM    411  C   THR A 560     391.145-113.276 202.498  1.00  0.00      N709 C  
ATOM    412  O   THR A 560     392.390-113.311 202.585  1.00  0.00      N709 O  
ATOM    413  N   TYR A 561     390.275-113.294 203.558  1.00  0.00      N709 N  
ATOM    414  CA  TYR A 561     390.559-113.839 204.842  1.00  0.00      N709 C  
ATOM    415  CB  TYR A 561     389.362-113.889 205.860  1.00  0.00      N709 C  
ATOM    416  CG  TYR A 561     389.022-112.426 206.168  1.00  0.00      N709 C  
ATOM    417  CD1 TYR A 561     389.889-111.620 206.991  1.00  0.00      N709 C  
ATOM    418  CE1 TYR A 561     389.520-110.325 207.185  1.00  0.00      N709 C  
ATOM    419  CZ  TYR A 561     388.265-109.881 206.792  1.00  0.00      N709 C  
ATOM    420  OH  TYR A 561     387.984-108.503 206.958  1.00  0.00      N709 O  
ATOM    421  CD2 TYR A 561     387.783-111.962 205.716  1.00  0.00      N709 C  
ATOM    422  CE2 TYR A 561     387.399-110.654 206.063  1.00  0.00      N709 C  
ATOM    423  C   TYR A 561     391.129-115.215 204.878  1.00  0.00      N709 C  
ATOM    424  O   TYR A 561     392.280-115.310 205.245  1.00  0.00      N709 O  
ATOM    425  N   GLU A 562     390.349-116.212 204.293  1.00  0.00      N709 N  
ATOM    426  CA  GLU A 562     390.822-117.578 204.433  1.00  0.00      N709 C  
ATOM    427  CB  GLU A 562     389.735-118.550 204.009  1.00  0.00      N709 C  
ATOM    428  CG  GLU A 562     388.331-118.359 204.653  1.00  0.00      N709 C  
ATOM    429  CD  GLU A 562     388.321-118.515 206.130  1.00  0.00      N709 C  
ATOM    430  OE1 GLU A 562     388.776-119.489 206.741  1.00  0.00      N709 O  
ATOM    431  OE2 GLU A 562     387.726-117.664 206.850  1.00  0.00      N709 O  
ATOM    432  C   GLU A 562     392.003-117.796 203.560  1.00  0.00      N709 C  
ATOM    433  O   GLU A 562     392.904-118.550 203.917  1.00  0.00      N709 O  
ATOM    434  N   ASN A 563     392.072-117.139 202.391  1.00  0.00      N709 N  
ATOM    435  CA  ASN A 563     393.241-117.241 201.531  1.00  0.00      N709 C  
ATOM    436  CB  ASN A 563     392.946-116.645 200.081  1.00  0.00      N709 C  
ATOM    437  CG  ASN A 563     394.142-116.910 199.104  1.00  0.00      N709 C  
ATOM    438  OD1 ASN A 563     394.785-117.920 199.078  1.00  0.00      N709 O  
ATOM    439  ND2 ASN A 563     394.380-115.927 198.237  1.00  0.00      N709 N  
ATOM    440  C   ASN A 563     394.559-116.769 202.157  1.00  0.00      N709 C  
ATOM    441  O   ASN A 563     395.621-117.359 202.042  1.00  0.00      N709 O  
ATOM    442  N   ASN A 564     394.562-115.697 202.949  1.00  0.00      N709 N  
ATOM    443  CA  ASN A 564     395.776-115.392 203.824  1.00  0.00      N709 C  
ATOM    444  CB  ASN A 564     395.509-114.072 204.542  1.00  0.00      N709 C  
ATOM    445  CG  ASN A 564     396.724-113.494 205.241  1.00  0.00      N709 C  
ATOM    446  OD1 ASN A 564     396.888-113.501 206.479  1.00  0.00      N709 O  
ATOM    447  ND2 ASN A 564     397.749-113.178 204.411  1.00  0.00      N709 N  
ATOM    448  C   ASN A 564     396.161-116.491 204.758  1.00  0.00      N709 C  
ATOM    449  O   ASN A 564     397.360-116.671 204.976  1.00  0.00      N709 O  
ATOM    450  N   THR A 565     395.160-117.223 205.254  1.00  0.00      N709 N  
ATOM    451  CA  THR A 565     395.404-118.377 206.038  1.00  0.00      N709 C  
ATOM    452  CB  THR A 565     394.201-118.907 206.763  1.00  0.00      N709 C  
ATOM    453  OG1 THR A 565     393.563-117.917 207.566  1.00  0.00      N709 O  
ATOM    454  CG2 THR A 565     394.558-119.965 207.801  1.00  0.00      N709 C  
ATOM    455  C   THR A 565     396.061-119.502 205.316  1.00  0.00      N709 C  
ATOM    456  O   THR A 565     397.044-120.121 205.820  1.00  0.00      N709 O  
ATOM    457  N   TRP A 566     395.627-119.774 204.074  1.00  0.00      N709 N  
ATOM    458  CA  TRP A 566     396.186-120.781 203.189  1.00  0.00      N709 C  
ATOM    459  CB  TRP A 566     395.140-121.063 201.977  1.00  0.00      N709 C  
ATOM    460  CG  TRP A 566     393.710-121.397 202.342  1.00  0.00      N709 C  
ATOM    461  CD1 TRP A 566     393.325-121.916 203.568  1.00  0.00      N709 C  
ATOM    462  NE1 TRP A 566     391.989-121.881 203.664  1.00  0.00      N709 N  
ATOM    463  CE2 TRP A 566     391.415-121.411 202.491  1.00  0.00      N709 C  
ATOM    464  CD2 TRP A 566     392.484-121.095 201.667  1.00  0.00      N709 C  
ATOM    465  CE3 TRP A 566     392.188-120.586 200.422  1.00  0.00      N709 C  
ATOM    466  CZ3 TRP A 566     390.880-120.351 200.072  1.00  0.00      N709 C  
ATOM    467  CZ2 TRP A 566     390.071-121.210 202.124  1.00  0.00      N709 C  
ATOM    468  CH2 TRP A 566     389.859-120.647 200.927  1.00  0.00      N709 C  
ATOM    469  C   TRP A 566     397.606-120.508 202.842  1.00  0.00      N709 C  
ATOM    470  O   TRP A 566     398.535-121.263 202.871  1.00  0.00      N709 O  
ATOM    471  N   VAL A 567     397.871-119.236 202.518  1.00  0.00      N709 N  
ATOM    472  CA  VAL A 567     399.175-118.597 202.311  1.00  0.00      N709 C  
ATOM    473  CB  VAL A 567     399.069-117.127 201.999  1.00  0.00      N709 C  
ATOM    474  CG1 VAL A 567     400.412-116.381 202.099  1.00  0.00      N709 C  
ATOM    475  CG2 VAL A 567     398.431-116.903 200.626  1.00  0.00      N709 C  
ATOM    476  C   VAL A 567     400.073-118.754 203.583  1.00  0.00      N709 C  
ATOM    477  O   VAL A 567     401.272-119.237 203.510  1.00  0.00      N709 O  
ATOM    478  N   ASN A 568     399.500-118.434 204.796  1.00  0.00      N709 N  
ATOM    479  CA  ASN A 568     400.132-118.848 206.076  1.00  0.00      N709 C  
ATOM    480  CB  ASN A 568     399.366-118.202 207.243  1.00  0.00      N709 C  
ATOM    481  CG  ASN A 568     399.858-116.864 207.575  1.00  0.00      N709 C  
ATOM    482  OD1 ASN A 568     400.942-116.637 208.223  1.00  0.00      N709 O  
ATOM    483  ND2 ASN A 568     399.180-115.792 207.129  1.00  0.00      N709 N  
ATOM    484  C   ASN A 568     400.526-120.334 206.329  1.00  0.00      N709 C  
ATOM    485  O   ASN A 568     401.670-120.683 206.631  1.00  0.00      N709 O  
ATOM    486  N   GLN A 569     399.656-121.310 205.963  1.00  0.00      N709 N  
ATOM    487  CA  GLN A 569     399.997-122.710 206.070  1.00  0.00      N709 C  
ATOM    488  CB  GLN A 569     398.757-123.662 205.922  1.00  0.00      N709 C  
ATOM    489  CG  GLN A 569     397.661-123.639 207.079  1.00  0.00      N709 C  
ATOM    490  CD  GLN A 569     398.305-123.330 208.455  1.00  0.00      N709 C  
ATOM    491  OE1 GLN A 569     398.090-122.192 208.983  1.00  0.00      N709 O  
ATOM    492  NE2 GLN A 569     399.202-124.225 209.010  1.00  0.00      N709 N  
ATOM    493  C   GLN A 569     401.219-123.233 205.263  1.00  0.00      N709 C  
ATOM    494  O   GLN A 569     402.018-124.001 205.784  1.00  0.00      N709 O  
ATOM    495  N   THR A 570     401.304-122.755 204.000  1.00  0.00      N709 N  
ATOM    496  CA  THR A 570     402.447-122.988 203.136  1.00  0.00      N709 C  
ATOM    497  CB  THR A 570     402.166-122.646 201.663  1.00  0.00      N709 C  
ATOM    498  OG1 THR A 570     401.883-121.243 201.539  1.00  0.00      N709 O  
ATOM    499  CG2 THR A 570     400.894-123.446 201.198  1.00  0.00      N709 C  
ATOM    500  C   THR A 570     403.787-122.410 203.672  1.00  0.00      N709 C  
ATOM    501  O   THR A 570     404.797-123.096 203.717  1.00  0.00      N709 O  
ATOM    502  N   TYR A 571     403.706-121.176 204.209  1.00  0.00      N709 N  
ATOM    503  CA  TYR A 571     404.772-120.488 204.970  1.00  0.00      N709 C  
ATOM    504  CB  TYR A 571     404.469-118.941 204.963  1.00  0.00      N709 C  
ATOM    505  CG  TYR A 571     405.387-118.202 205.842  1.00  0.00      N709 C  
ATOM    506  CD1 TYR A 571     406.777-118.254 205.718  1.00  0.00      N709 C  
ATOM    507  CE1 TYR A 571     407.651-117.582 206.560  1.00  0.00      N709 C  
ATOM    508  CZ  TYR A 571     407.079-116.916 207.697  1.00  0.00      N709 C  
ATOM    509  OH  TYR A 571     407.974-116.422 208.620  1.00  0.00      N709 O  
ATOM    510  CD2 TYR A 571     404.886-117.349 206.860  1.00  0.00      N709 C  
ATOM    511  CE2 TYR A 571     405.719-116.800 207.831  1.00  0.00      N709 C  
ATOM    512  C   TYR A 571     405.184-121.166 206.247  1.00  0.00      N709 C  
ATOM    513  O   TYR A 571     406.345-121.198 206.563  1.00  0.00      N709 O  
ATOM    514  N   VAL A 572     404.225-121.721 207.018  1.00  0.00      N709 N  
ATOM    515  CA  VAL A 572     404.400-122.672 208.127  1.00  0.00      N709 C  
ATOM    516  CB  VAL A 572     403.151-123.020 208.954  1.00  0.00      N709 C  
ATOM    517  CG1 VAL A 572     403.184-124.364 209.743  1.00  0.00      N709 C  
ATOM    518  CG2 VAL A 572     402.883-121.777 209.837  1.00  0.00      N709 C  
ATOM    519  C   VAL A 572     405.099-123.901 207.584  1.00  0.00      N709 C  
ATOM    520  O   VAL A 572     406.137-124.315 208.147  1.00  0.00      N709 O  
ATOM    521  N   ASN A 573     404.689-124.600 206.469  1.00  0.00      N709 N  
ATOM    522  CA  ASN A 573     405.363-125.780 205.967  1.00  0.00      N709 C  
ATOM    523  CB  ASN A 573     404.685-126.409 204.661  1.00  0.00      N709 C  
ATOM    524  CG  ASN A 573     404.894-127.852 204.585  1.00  0.00      N709 C  
ATOM    525  OD1 ASN A 573     405.412-128.449 205.504  1.00  0.00      N709 O  
ATOM    526  ND2 ASN A 573     404.654-128.442 203.406  1.00  0.00      N709 N  
ATOM    527  C   ASN A 573     406.869-125.575 205.729  1.00  0.00      N709 C  
ATOM    528  O   ASN A 573     407.730-126.299 206.248  1.00  0.00      N709 O  
ATOM    529  N   ILE A 574     407.357-124.463 205.055  1.00  0.00      N709 N  
ATOM    530  CA  ILE A 574     408.776-124.144 204.854  1.00  0.00      N709 C  
ATOM    531  CB  ILE A 574     409.004-123.336 203.544  1.00  0.00      N709 C  
ATOM    532  CG2 ILE A 574     408.411-121.922 203.737  1.00  0.00      N709 C  
ATOM    533  CG1 ILE A 574     410.470-122.973 203.155  1.00  0.00      N709 C  
ATOM    534  CD1 ILE A 574     411.230-124.251 203.088  1.00  0.00      N709 C  
ATOM    535  C   ILE A 574     409.524-123.576 206.136  1.00  0.00      N709 C  
ATOM    536  O   ILE A 574     410.681-123.748 206.393  1.00  0.00      N709 O  
ATOM    537  N   SER A 575     408.844-122.892 207.011  1.00  0.00      N709 N  
ATOM    538  CA  SER A 575     409.358-122.571 208.370  1.00  0.00      N709 C  
ATOM    539  CB  SER A 575     408.497-121.603 209.132  1.00  0.00      N709 C  
ATOM    540  OG  SER A 575     408.316-120.353 208.366  1.00  0.00      N709 O  
ATOM    541  C   SER A 575     409.683-123.858 209.174  1.00  0.00      N709 C  
ATOM    542  O   SER A 575     410.775-124.052 209.773  1.00  0.00      N709 O  
ATOM    543  N   ASN A 576     408.796-124.824 209.243  1.00  0.00      N709 N  
ATOM    544  CA  ASN A 576     409.053-126.076 209.917  1.00  0.00      N709 C  
ATOM    545  CB  ASN A 576     407.731-126.917 209.996  1.00  0.00      N709 C  
ATOM    546  CG  ASN A 576     406.595-126.243 210.765  1.00  0.00      N709 C  
ATOM    547  OD1 ASN A 576     406.874-125.218 211.368  1.00  0.00      N709 O  
ATOM    548  ND2 ASN A 576     405.383-126.829 210.919  1.00  0.00      N709 N  
ATOM    549  C   ASN A 576     410.103-126.890 209.175  1.00  0.00      N709 C  
ATOM    550  O   ASN A 576     410.983-127.466 209.783  1.00  0.00      N709 O  
ATOM    551  N   THR A 577     410.093-126.963 207.766  1.00  0.00      N709 N  
ATOM    552  CA  THR A 577     411.161-127.603 206.955  1.00  0.00      N709 C  
ATOM    553  CB  THR A 577     410.801-127.412 205.539  1.00  0.00      N709 C  
ATOM    554  OG1 THR A 577     409.942-128.472 205.221  1.00  0.00      N709 O  
ATOM    555  CG2 THR A 577     411.833-127.393 204.362  1.00  0.00      N709 C  
ATOM    556  C   THR A 577     412.540-126.943 207.146  1.00  0.00      N709 C  
ATOM    557  O   THR A 577     413.549-127.615 207.303  1.00  0.00      N709 O  
ATOM    558  N   ASN A 578     412.669-125.593 207.273  1.00  0.00      N709 N  
ATOM    559  CA  ASN A 578     413.909-124.880 207.568  1.00  0.00      N709 C  
ATOM    560  CB  ASN A 578     413.774-123.345 207.440  1.00  0.00      N709 C  
ATOM    561  CG  ASN A 578     413.502-122.973 205.961  1.00  0.00      N709 C  
ATOM    562  OD1 ASN A 578     413.910-123.549 204.947  1.00  0.00      N709 O  
ATOM    563  ND2 ASN A 578     412.900-121.758 205.890  1.00  0.00      N709 N  
ATOM    564  C   ASN A 578     414.379-125.176 208.973  1.00  0.00      N709 C  
ATOM    565  O   ASN A 578     415.559-125.510 209.250  1.00  0.00      N709 O  
ATOM    566  N   PHE A 579     413.447-125.124 210.006  1.00  0.00      N709 N  
ATOM    567  CA  PHE A 579     413.714-125.421 211.323  1.00  0.00      N709 C  
ATOM    568  CB  PHE A 579     412.418-125.299 212.229  1.00  0.00      N709 C  
ATOM    569  CG  PHE A 579     412.689-125.391 213.763  1.00  0.00      N709 C  
ATOM    570  CD1 PHE A 579     412.818-124.204 214.532  1.00  0.00      N709 C  
ATOM    571  CE1 PHE A 579     412.948-124.208 215.854  1.00  0.00      N709 C  
ATOM    572  CZ  PHE A 579     412.789-125.476 216.542  1.00  0.00      N709 C  
ATOM    573  CD2 PHE A 579     412.602-126.631 214.410  1.00  0.00      N709 C  
ATOM    574  CE2 PHE A 579     412.515-126.617 215.787  1.00  0.00      N709 C  
ATOM    575  C   PHE A 579     414.366-126.829 211.514  1.00  0.00      N709 C  
ATOM    576  O   PHE A 579     415.329-127.068 212.280  1.00  0.00      N709 O  
ATOM    577  N   ALA A 580     413.851-127.917 210.867  1.00  0.00      N709 N  
ATOM    578  CA  ALA A 580     414.361-129.297 210.894  1.00  0.00      N709 C  
ATOM    579  CB  ALA A 580     413.419-130.222 210.162  1.00  0.00      N709 C  
ATOM    580  C   ALA A 580     415.711-129.376 210.156  1.00  0.00      N709 C  
ATOM    581  O   ALA A 580     416.552-130.207 210.444  1.00  0.00      N709 O  
ATOM    582  N   ALA A 581     415.887-128.537 209.108  1.00  0.00      N709 N  
ATOM    583  CA  ALA A 581     417.161-128.540 208.329  1.00  0.00      N709 C  
ATOM    584  CB  ALA A 581     416.939-127.759 207.006  1.00  0.00      N709 C  
ATOM    585  C   ALA A 581     418.394-127.929 209.046  1.00  0.00      N709 C  
ATOM    586  O   ALA A 581     419.593-128.206 208.751  1.00  0.00      N709 O  
ATOM    587  N   GLY A 582     418.128-127.011 209.987  1.00  0.00      N709 N  
ATOM    588  CA  GLY A 582     419.044-126.316 210.896  1.00  0.00      N709 C  
ATOM    589  C   GLY A 582     420.167-125.530 210.380  1.00  0.00      N709 C  
ATOM    590  O   GLY A 582     421.253-125.930 210.577  1.00  0.00      N709 O  
ATOM    591  N   GLN A 583     419.838-124.493 209.518  1.00  0.00      N709 N  
ATOM    592  CA  GLN A 583     420.722-123.784 208.594  1.00  0.00      N709 C  
ATOM    593  CB  GLN A 583     420.317-123.871 207.124  1.00  0.00      N709 C  
ATOM    594  CG  GLN A 583     420.579-125.249 206.525  1.00  0.00      N709 C  
ATOM    595  CD  GLN A 583     421.987-125.839 206.731  1.00  0.00      N709 C  
ATOM    596  OE1 GLN A 583     422.935-125.437 206.049  1.00  0.00      N709 O  
ATOM    597  NE2 GLN A 583     422.136-126.837 207.627  1.00  0.00      N709 N  
ATOM    598  C   GLN A 583     420.523-122.340 209.036  1.00  0.00      N709 C  
ATOM    599  O   GLN A 583     419.489-121.760 208.851  1.00  0.00      N709 O  
ATOM    600  N   SER A 584     421.618-121.738 209.480  1.00  0.00      N709 N  
ATOM    601  CA  SER A 584     421.597-120.441 210.012  1.00  0.00      N709 C  
ATOM    602  CB  SER A 584     421.678-119.385 208.906  1.00  0.00      N709 C  
ATOM    603  OG  SER A 584     422.866-119.515 208.100  1.00  0.00      N709 O  
ATOM    604  C   SER A 584     420.433-120.097 210.985  1.00  0.00      N709 C  
ATOM    605  O   SER A 584     420.091-120.900 211.839  1.00  0.00      N709 O  
ATOM    606  N   VAL A 585     419.819-118.927 210.830  1.00  0.00      N709 N  
ATOM    607  CA  VAL A 585     418.866-118.431 211.778  1.00  0.00      N709 C  
ATOM    608  CB  VAL A 585     418.890-116.967 211.987  1.00  0.00      N709 C  
ATOM    609  CG1 VAL A 585     418.070-116.632 213.259  1.00  0.00      N709 C  
ATOM    610  CG2 VAL A 585     420.349-116.482 212.067  1.00  0.00      N709 C  
ATOM    611  C   VAL A 585     417.477-118.917 211.350  1.00  0.00      N709 C  
ATOM    612  O   VAL A 585     417.018-118.547 210.282  1.00  0.00      N709 O  
ATOM    613  N   VAL A 586     416.794-119.849 212.129  1.00  0.00      N709 N  
ATOM    614  CA  VAL A 586     415.527-120.494 211.769  1.00  0.00      N709 C  
ATOM    615  CB  VAL A 586     415.666-121.989 211.479  1.00  0.00      N709 C  
ATOM    616  CG1 VAL A 586     416.473-122.128 210.191  1.00  0.00      N709 C  
ATOM    617  CG2 VAL A 586     416.235-122.750 212.659  1.00  0.00      N709 C  
ATOM    618  C   VAL A 586     414.525-120.135 212.951  1.00  0.00      N709 C  
ATOM    619  O   VAL A 586     413.341-120.422 212.758  1.00  0.00      N709 O  
ATOM    620  N   SER A 587     414.992-119.560 214.049  1.00  0.00      N709 N  
ATOM    621  CA  SER A 587     414.176-119.201 215.140  1.00  0.00      N709 C  
ATOM    622  CB  SER A 587     414.143-120.188 216.281  1.00  0.00      N709 C  
ATOM    623  OG  SER A 587     413.278-119.697 217.331  1.00  0.00      N709 O  
ATOM    624  C   SER A 587     414.750-117.847 215.637  1.00  0.00      N709 C  
ATOM    625  O   SER A 587     415.916-117.512 215.621  1.00  0.00      N709 O  
ATOM    626  N   VAL A 588     413.913-116.952 216.062  1.00  0.00      N709 N  
ATOM    627  CA  VAL A 588     414.271-115.546 216.401  1.00  0.00      N709 C  
ATOM    628  CB  VAL A 588     412.933-114.827 216.703  1.00  0.00      N709 C  
ATOM    629  CG1 VAL A 588     412.200-115.383 217.929  1.00  0.00      N709 C  
ATOM    630  CG2 VAL A 588     413.060-113.318 216.855  1.00  0.00      N709 C  
ATOM    631  C   VAL A 588     415.403-115.334 217.435  1.00  0.00      N709 C  
ATOM    632  O   VAL A 588     415.488-116.127 218.375  1.00  0.00      N709 O  
ATOM    633  N   LYS A 589     416.294-114.345 217.226  1.00  0.00      N709 N  
ATOM    634  CA  LYS A 589     417.335-114.029 218.148  1.00  0.00      N709 C  
ATOM    635  CB  LYS A 589     418.353-112.995 217.692  1.00  0.00      N709 C  
ATOM    636  CG  LYS A 589     419.272-113.487 216.482  1.00  0.00      N709 C  
ATOM    637  CD  LYS A 589     420.110-114.726 216.760  1.00  0.00      N709 C  
ATOM    638  CE  LYS A 589     420.979-115.036 215.586  1.00  0.00      N709 C  
ATOM    639  NZ  LYS A 589     421.956-116.059 216.077  1.00  0.00      N709 N  
ATOM    640  C   LYS A 589     416.865-113.743 219.574  1.00  0.00      N709 C  
ATOM    641  O   LYS A 589     417.414-114.152 220.595  1.00  0.00      N709 O  
ATOM    642  N   LEU A 590     415.720-112.987 219.586  1.00  0.00      N709 N  
ATOM    643  CA  LEU A 590     415.250-112.229 220.749  1.00  0.00      N709 C  
ATOM    644  CB  LEU A 590     414.794-110.759 220.333  1.00  0.00      N709 C  
ATOM    645  CG  LEU A 590     415.744-110.008 219.372  1.00  0.00      N709 C  
ATOM    646  CD1 LEU A 590     415.364-108.459 219.231  1.00  0.00      N709 C  
ATOM    647  CD2 LEU A 590     417.147-110.097 219.848  1.00  0.00      N709 C  
ATOM    648  C   LEU A 590     414.215-112.919 221.599  1.00  0.00      N709 C  
ATOM    649  O   LEU A 590     413.293-113.523 221.072  1.00  0.00      N709 O  
ATOM    650  N   ALA A 591     414.288-112.769 222.947  1.00  0.00      N709 N  
ATOM    651  CA  ALA A 591     413.270-113.304 223.770  1.00  0.00      N709 C  
ATOM    652  CB  ALA A 591     413.912-113.411 225.181  1.00  0.00      N709 C  
ATOM    653  C   ALA A 591     411.962-112.465 223.729  1.00  0.00      N709 C  
ATOM    654  O   ALA A 591     411.703-111.436 223.077  1.00  0.00      N709 O  
ATOM    655  N   GLY A 592     410.967-113.075 224.516  1.00  0.00      N709 N  
ATOM    656  CA  GLY A 592     409.657-112.409 224.671  1.00  0.00      N709 C  
ATOM    657  C   GLY A 592     409.705-110.851 224.947  1.00  0.00      N709 C  
ATOM    658  O   GLY A 592     410.686-110.380 225.526  1.00  0.00      N709 O  
ATOM    659  N   ASN A 593     408.579-110.102 224.634  1.00  0.00      N709 N  
ATOM    660  CA  ASN A 593     408.045-108.925 225.320  1.00  0.00      N709 C  
ATOM    661  CB  ASN A 593     406.873-108.331 224.486  1.00  0.00      N709 C  
ATOM    662  CG  ASN A 593     407.408-107.615 223.283  1.00  0.00      N709 C  
ATOM    663  OD1 ASN A 593     407.926-106.496 223.420  1.00  0.00      N709 O  
ATOM    664  ND2 ASN A 593     407.300-108.250 222.119  1.00  0.00      N709 N  
ATOM    665  C   ASN A 593     407.576-109.349 226.736  1.00  0.00      N709 C  
ATOM    666  O   ASN A 593     407.184-110.477 226.976  1.00  0.00      N709 O  
ATOM    667  N   SER A 594     407.825-108.473 227.734  1.00  0.00      N709 N  
ATOM    668  CA  SER A 594     407.740-108.792 229.170  1.00  0.00      N709 C  
ATOM    669  CB  SER A 594     409.156-109.313 229.682  1.00  0.00      N709 C  
ATOM    670  OG  SER A 594     410.238-108.385 229.740  1.00  0.00      N709 O  
ATOM    671  C   SER A 594     407.405-107.528 229.959  1.00  0.00      N709 C  
ATOM    672  O   SER A 594     407.385-107.526 231.179  1.00  0.00      N709 O  
ATOM    673  N   SER A 595     407.080-106.362 229.332  1.00  0.00      N709 N  
ATOM    674  CA  SER A 595     406.703-105.155 230.031  1.00  0.00      N709 C  
ATOM    675  CB  SER A 595     407.419-103.852 229.515  1.00  0.00      N709 C  
ATOM    676  OG  SER A 595     407.332-102.739 230.375  1.00  0.00      N709 O  
ATOM    677  C   SER A 595     405.197-104.949 229.902  1.00  0.00      N709 C  
ATOM    678  O   SER A 595     404.648-104.977 228.788  1.00  0.00      N709 O  
ATOM    679  N   LEU A 596     404.479-104.638 231.026  1.00  0.00      N709 N  
ATOM    680  CA  LEU A 596     403.083-104.224 231.033  1.00  0.00      N709 C  
ATOM    681  CB  LEU A 596     402.674-103.633 232.394  1.00  0.00      N709 C  
ATOM    682  CG  LEU A 596     403.171-102.242 232.803  1.00  0.00      N709 C  
ATOM    683  CD1 LEU A 596     402.215-101.544 233.733  1.00  0.00      N709 C  
ATOM    684  CD2 LEU A 596     404.508-102.200 233.376  1.00  0.00      N709 C  
ATOM    685  C   LEU A 596     402.062-105.269 230.683  1.00  0.00      N709 C  
ATOM    686  O   LEU A 596     401.132-104.945 229.948  1.00  0.00      N709 O  
ATOM    687  N   CYS A 597     402.114-106.497 231.235  1.00  0.00      N709 N  
ATOM    688  CA  CYS A 597     401.244-107.571 230.906  1.00  0.00      N709 C  
ATOM    689  CB  CYS A 597     402.212-108.690 230.340  1.00  0.00      N709 C  
ATOM    690  SG  CYS A 597     403.105-108.156 228.897  1.00  0.00      N709 S  
ATOM    691  C   CYS A 597     400.638-108.116 232.143  1.00  0.00      N709 C  
ATOM    692  O   CYS A 597     401.343-108.717 233.011  1.00  0.00      N709 O  
ATOM    693  N   PRO A 598     399.346-107.931 232.370  1.00  0.00      N709 N  
ATOM    694  CD  PRO A 598     398.465-106.996 231.683  1.00  0.00      N709 C  
ATOM    695  CA  PRO A 598     398.862-108.040 233.759  1.00  0.00      N709 C  
ATOM    696  CB  PRO A 598     397.758-107.032 233.802  1.00  0.00      N709 C  
ATOM    697  CG  PRO A 598     397.225-107.087 232.430  1.00  0.00      N709 C  
ATOM    698  C   PRO A 598     398.455-109.520 234.047  1.00  0.00      N709 C  
ATOM    699  O   PRO A 598     397.965-110.238 233.184  1.00  0.00      N709 O  
ATOM    700  N   VAL A 599     398.580-109.873 235.317  1.00  0.00      N709 N  
ATOM    701  CA  VAL A 599     398.242-111.169 235.834  1.00  0.00      N709 C  
ATOM    702  CB  VAL A 599     399.460-111.944 236.445  1.00  0.00      N709 C  
ATOM    703  CG1 VAL A 599     398.934-113.068 237.316  1.00  0.00      N709 C  
ATOM    704  CG2 VAL A 599     400.466-112.375 235.377  1.00  0.00      N709 C  
ATOM    705  C   VAL A 599     397.054-110.985 236.800  1.00  0.00      N709 C  
ATOM    706  O   VAL A 599     397.159-110.350 237.849  1.00  0.00      N709 O  
ATOM    707  N   SER A 600     395.950-111.653 236.493  1.00  0.00      N709 N  
ATOM    708  CA  SER A 600     394.712-111.546 237.275  1.00  0.00      N709 C  
ATOM    709  CB  SER A 600     393.517-111.534 236.329  1.00  0.00      N709 C  
ATOM    710  OG  SER A 600     393.711-110.529 235.328  1.00  0.00      N709 O  
ATOM    711  C   SER A 600     394.451-112.677 238.318  1.00  0.00      N709 C  
ATOM    712  O   SER A 600     394.114-112.429 239.505  1.00  0.00      N709 O  
ATOM    713  N   GLY A 601     394.488-113.933 237.939  1.00  0.00      N709 N  
ATOM    714  CA  GLY A 601     394.356-115.080 238.917  1.00  0.00      N709 C  
ATOM    715  C   GLY A 601     395.419-116.107 238.585  1.00  0.00      N709 C  
ATOM    716  O   GLY A 601     396.302-115.999 237.695  1.00  0.00      N709 O  
ATOM    717  N   TRP A 602     395.374-117.211 239.347  1.00  0.00      N709 N  
ATOM    718  CA  TRP A 602     396.358-118.279 239.254  1.00  0.00      N709 C  
ATOM    719  CB  TRP A 602     397.233-118.441 240.477  1.00  0.00      N709 C  
ATOM    720  CG  TRP A 602     397.934-117.174 240.806  1.00  0.00      N709 C  
ATOM    721  CD1 TRP A 602     397.546-116.268 241.712  1.00  0.00      N709 C  
ATOM    722  NE1 TRP A 602     398.424-115.232 241.728  1.00  0.00      N709 N  
ATOM    723  CE2 TRP A 602     399.396-115.408 240.786  1.00  0.00      N709 C  
ATOM    724  CD2 TRP A 602     399.214-116.719 240.265  1.00  0.00      N709 C  
ATOM    725  CE3 TRP A 602     400.141-117.242 239.325  1.00  0.00      N709 C  
ATOM    726  CZ3 TRP A 602     401.166-116.414 238.896  1.00  0.00      N709 C  
ATOM    727  CZ2 TRP A 602     400.474-114.591 240.314  1.00  0.00      N709 C  
ATOM    728  CH2 TRP A 602     401.323-115.076 239.315  1.00  0.00      N709 C  
ATOM    729  C   TRP A 602     395.665-119.550 238.995  1.00  0.00      N709 C  
ATOM    730  O   TRP A 602     394.706-119.813 239.685  1.00  0.00      N709 O  
ATOM    731  N   ALA A 603     396.057-120.480 238.054  1.00  0.00      N709 N  
ATOM    732  CA  ALA A 603     395.315-121.597 237.662  1.00  0.00      N709 C  
ATOM    733  CB  ALA A 603     394.206-121.392 236.604  1.00  0.00      N709 C  
ATOM    734  C   ALA A 603     396.188-122.768 237.558  1.00  0.00      N709 C  
ATOM    735  O   ALA A 603     397.401-122.755 237.397  1.00  0.00      N709 O  
ATOM    736  N   ILE A 604     395.668-124.028 237.757  1.00  0.00      N709 N  
ATOM    737  CA  ILE A 604     396.427-125.257 237.751  1.00  0.00      N709 C  
ATOM    738  CB  ILE A 604     395.689-126.438 238.480  1.00  0.00      N709 C  
ATOM    739  CG2 ILE A 604     394.321-126.543 237.769  1.00  0.00      N709 C  
ATOM    740  CG1 ILE A 604     396.600-127.709 238.516  1.00  0.00      N709 C  
ATOM    741  CD1 ILE A 604     396.250-128.722 239.583  1.00  0.00      N709 C  
ATOM    742  C   ILE A 604     397.060-125.664 236.443  1.00  0.00      N709 C  
ATOM    743  O   ILE A 604     396.456-126.200 235.524  1.00  0.00      N709 O  
ATOM    744  N   TYR A 605     398.402-125.503 236.408  1.00  0.00      N709 N  
ATOM    745  CA  TYR A 605     399.204-125.849 235.260  1.00  0.00      N709 C  
ATOM    746  CB  TYR A 605     400.361-124.900 235.064  1.00  0.00      N709 C  
ATOM    747  CG  TYR A 605     401.436-125.151 234.023  1.00  0.00      N709 C  
ATOM    748  CD1 TYR A 605     402.685-125.561 234.361  1.00  0.00      N709 C  
ATOM    749  CE1 TYR A 605     403.720-125.811 233.434  1.00  0.00      N709 C  
ATOM    750  CZ  TYR A 605     403.416-125.674 232.087  1.00  0.00      N709 C  
ATOM    751  OH  TYR A 605     404.445-125.859 231.148  1.00  0.00      N709 O  
ATOM    752  CD2 TYR A 605     401.142-124.997 232.648  1.00  0.00      N709 C  
ATOM    753  CE2 TYR A 605     402.134-125.298 231.704  1.00  0.00      N709 C  
ATOM    754  C   TYR A 605     399.716-127.280 235.165  1.00  0.00      N709 C  
ATOM    755  O   TYR A 605     399.565-127.972 234.181  1.00  0.00      N709 O  
ATOM    756  N   SER A 606     400.348-127.710 236.269  1.00  0.00      N709 N  
ATOM    757  CA  SER A 606     400.857-129.031 236.317  1.00  0.00      N709 C  
ATOM    758  CB  SER A 606     402.213-129.195 235.549  1.00  0.00      N709 C  
ATOM    759  OG  SER A 606     402.860-130.449 235.679  1.00  0.00      N709 O  
ATOM    760  C   SER A 606     400.957-129.581 237.729  1.00  0.00      N709 C  
ATOM    761  O   SER A 606     401.045-128.739 238.629  1.00  0.00      N709 O  
ATOM    762  N   LYS A 607     400.881-130.890 237.982  1.00  0.00      N709 N  
ATOM    763  CA  LYS A 607     401.153-131.443 239.217  1.00  0.00      N709 C  
ATOM    764  CB  LYS A 607     399.881-131.425 240.224  1.00  0.00      N709 C  
ATOM    765  CG  LYS A 607     398.700-132.136 239.622  1.00  0.00      N709 C  
ATOM    766  CD  LYS A 607     397.894-133.061 240.589  1.00  0.00      N709 C  
ATOM    767  CE  LYS A 607     396.740-133.776 239.931  1.00  0.00      N709 C  
ATOM    768  NZ  LYS A 607     396.156-134.698 240.951  1.00  0.00      N709 N  
ATOM    769  C   LYS A 607     401.671-132.846 239.009  1.00  0.00      N709 C  
ATOM    770  O   LYS A 607     401.403-133.424 237.933  1.00  0.00      N709 O  
ATOM    771  N   ASP A 608     402.477-133.456 239.907  1.00  0.00      N709 N  
ATOM    772  CA  ASP A 608     403.221-134.657 239.574  1.00  0.00      N709 C  
ATOM    773  CB  ASP A 608     404.444-134.494 240.440  1.00  0.00      N709 C  
ATOM    774  CG  ASP A 608     404.282-134.702 241.926  1.00  0.00      N709 C  
ATOM    775  OD1 ASP A 608     403.231-134.727 242.534  1.00  0.00      N709 O  
ATOM    776  OD2 ASP A 608     405.420-134.664 242.501  1.00  0.00      N709 O  
ATOM    777  C   ASP A 608     402.421-135.904 239.685  1.00  0.00      N709 C  
ATOM    778  O   ASP A 608     402.542-136.755 238.874  1.00  0.00      N709 O  
ATOM    779  N   ASN A 609     401.669-136.109 240.767  1.00  0.00      N709 N  
ATOM    780  CA  ASN A 609     400.917-137.296 241.141  1.00  0.00      N709 C  
ATOM    781  CB  ASN A 609     400.020-137.863 239.993  1.00  0.00      N709 C  
ATOM    782  CG  ASN A 609     399.014-136.893 239.513  1.00  0.00      N709 C  
ATOM    783  OD1 ASN A 609     398.015-136.554 240.119  1.00  0.00      N709 O  
ATOM    784  ND2 ASN A 609     399.202-136.369 238.293  1.00  0.00      N709 N  
ATOM    785  C   ASN A 609     401.787-138.376 241.732  1.00  0.00      N709 C  
ATOM    786  O   ASN A 609     401.467-139.546 241.821  1.00  0.00      N709 O  
ATOM    787  N   SER A 610     402.990-137.954 242.239  1.00  0.00      N709 N  
ATOM    788  CA  SER A 610     404.071-138.816 242.674  1.00  0.00      N709 C  
ATOM    789  CB  SER A 610     405.311-137.947 242.848  1.00  0.00      N709 C  
ATOM    790  OG  SER A 610     405.154-136.866 243.730  1.00  0.00      N709 O  
ATOM    791  C   SER A 610     403.675-139.596 243.885  1.00  0.00      N709 C  
ATOM    792  O   SER A 610     404.113-140.759 243.992  1.00  0.00      N709 O  
ATOM    793  N   VAL A 611     402.906-139.109 244.863  1.00  0.00      N709 N  
ATOM    794  CA  VAL A 611     402.551-139.879 245.962  1.00  0.00      N709 C  
ATOM    795  CB  VAL A 611     402.103-138.925 247.122  1.00  0.00      N709 C  
ATOM    796  CG1 VAL A 611     401.807-139.724 248.456  1.00  0.00      N709 C  
ATOM    797  CG2 VAL A 611     403.159-137.842 247.355  1.00  0.00      N709 C  
ATOM    798  C   VAL A 611     401.545-140.899 245.742  1.00  0.00      N709 C  
ATOM    799  O   VAL A 611     401.713-142.029 246.176  1.00  0.00      N709 O  
ATOM    800  N   ARG A 612     400.457-140.589 244.983  1.00  0.00      N709 N  
ATOM    801  CA  ARG A 612     399.413-141.510 244.603  1.00  0.00      N709 C  
ATOM    802  CB  ARG A 612     398.358-140.739 243.797  1.00  0.00      N709 C  
ATOM    803  CG  ARG A 612     397.248-139.868 244.550  1.00  0.00      N709 C  
ATOM    804  CD  ARG A 612     396.380-140.634 245.438  1.00  0.00      N709 C  
ATOM    805  NE  ARG A 612     395.321-139.717 245.768  1.00  0.00      N709 N  
ATOM    806  CZ  ARG A 612     394.151-140.064 246.240  1.00  0.00      N709 C  
ATOM    807  NH1 ARG A 612     393.815-141.274 246.668  1.00  0.00      N709 N  
ATOM    808  NH2 ARG A 612     393.249-139.128 246.404  1.00  0.00      N709 N  
ATOM    809  C   ARG A 612     400.065-142.674 243.793  1.00  0.00      N709 C  
ATOM    810  O   ARG A 612     399.673-143.815 244.025  1.00  0.00      N709 O  
ATOM    811  N   ILE A 613     401.007-142.450 242.950  1.00  0.00      N709 N  
ATOM    812  CA  ILE A 613     401.608-143.437 242.154  1.00  0.00      N709 C  
ATOM    813  CB  ILE A 613     402.054-142.719 240.843  1.00  0.00      N709 C  
ATOM    814  CG2 ILE A 613     402.707-143.748 239.955  1.00  0.00      N709 C  
ATOM    815  CG1 ILE A 613     400.802-142.033 240.109  1.00  0.00      N709 C  
ATOM    816  CD1 ILE A 613     401.147-141.190 238.906  1.00  0.00      N709 C  
ATOM    817  C   ILE A 613     402.743-144.216 242.921  1.00  0.00      N709 C  
ATOM    818  O   ILE A 613     402.989-145.368 242.651  1.00  0.00      N709 O  
ATOM    819  N   GLY A 614     403.338-143.555 243.943  1.00  0.00      N709 N  
ATOM    820  CA  GLY A 614     404.451-144.039 244.727  1.00  0.00      N709 C  
ATOM    821  C   GLY A 614     404.079-145.174 245.695  1.00  0.00      N709 C  
ATOM    822  O   GLY A 614     404.886-145.812 246.276  1.00  0.00      N709 O  
ATOM    823  N   SER A 615     402.744-145.541 245.794  1.00  0.00      N709 N  
ATOM    824  CA  SER A 615     402.110-146.629 246.417  1.00  0.00      N709 C  
ATOM    825  CB  SER A 615     400.567-146.603 246.140  1.00  0.00      N709 C  
ATOM    826  OG  SER A 615     400.279-146.633 244.780  1.00  0.00      N709 O  
ATOM    827  C   SER A 615     402.657-147.937 246.087  1.00  0.00      N709 C  
ATOM    828  O   SER A 615     402.744-148.880 246.885  1.00  0.00      N709 O  
ATOM    829  N   LYS A 616     403.058-148.122 244.738  1.00  0.00      N709 N  
ATOM    830  CA  LYS A 616     404.022-149.146 244.295  1.00  0.00      N709 C  
ATOM    831  CB  LYS A 616     403.330-150.519 244.110  1.00  0.00      N709 C  
ATOM    832  CG  LYS A 616     402.228-150.538 243.033  1.00  0.00      N709 C  
ATOM    833  CD  LYS A 616     401.522-151.893 242.880  1.00  0.00      N709 C  
ATOM    834  CE  LYS A 616     400.259-151.897 242.065  1.00  0.00      N709 C  
ATOM    835  NZ  LYS A 616     399.775-153.264 241.987  1.00  0.00      N709 N  
ATOM    836  C   LYS A 616     404.668-148.811 242.953  1.00  0.00      N709 C  
ATOM    837  O   LYS A 616     405.722-149.415 242.583  1.00  0.00      N709 O  
ATOM    838  N   GLY A 617     404.206-147.858 242.106  1.00  0.00      N709 N  
ATOM    839  CA  GLY A 617     404.919-147.488 240.929  1.00  0.00      N709 C  
ATOM    840  C   GLY A 617     406.274-146.862 241.168  1.00  0.00      N709 C  
ATOM    841  O   GLY A 617     406.696-146.456 242.252  1.00  0.00      N709 O  
ATOM    842  N   ASP A 618     407.040-146.806 240.102  1.00  0.00      N709 N  
ATOM    843  CA  ASP A 618     408.468-146.555 239.922  1.00  0.00      N709 C  
ATOM    844  CB  ASP A 618     408.984-147.382 238.723  1.00  0.00      N709 C  
ATOM    845  CG  ASP A 618     408.874-148.848 238.873  1.00  0.00      N709 C  
ATOM    846  OD1 ASP A 618     408.892-149.302 240.076  1.00  0.00      N709 O  
ATOM    847  OD2 ASP A 618     408.964-149.558 237.872  1.00  0.00      N709 O  
ATOM    848  C   ASP A 618     408.798-145.067 239.911  1.00  0.00      N709 C  
ATOM    849  O   ASP A 618     409.209-144.545 238.910  1.00  0.00      N709 O  
ATOM    850  N   VAL A 619     408.622-144.387 241.077  1.00  0.00      N709 N  
ATOM    851  CA  VAL A 619     408.723-142.918 241.069  1.00  0.00      N709 C  
ATOM    852  CB  VAL A 619     407.415-142.343 241.726  1.00  0.00      N709 C  
ATOM    853  CG1 VAL A 619     407.297-140.834 241.408  1.00  0.00      N709 C  
ATOM    854  CG2 VAL A 619     406.201-143.170 241.290  1.00  0.00      N709 C  
ATOM    855  C   VAL A 619     409.903-142.627 241.898  1.00  0.00      N709 C  
ATOM    856  O   VAL A 619     410.127-143.139 242.975  1.00  0.00      N709 O  
ATOM    857  N   PHE A 620     410.732-141.726 241.335  1.00  0.00      N709 N  
ATOM    858  CA  PHE A 620     411.890-141.266 242.059  1.00  0.00      N709 C  
ATOM    859  CB  PHE A 620     412.639-140.176 241.181  1.00  0.00      N709 C  
ATOM    860  CG  PHE A 620     413.539-140.907 240.109  1.00  0.00      N709 C  
ATOM    861  CD1 PHE A 620     414.872-141.333 240.494  1.00  0.00      N709 C  
ATOM    862  CE1 PHE A 620     415.749-141.840 239.529  1.00  0.00      N709 C  
ATOM    863  CZ  PHE A 620     415.406-141.822 238.208  1.00  0.00      N709 C  
ATOM    864  CD2 PHE A 620     413.269-140.952 238.735  1.00  0.00      N709 C  
ATOM    865  CE2 PHE A 620     414.145-141.419 237.772  1.00  0.00      N709 C  
ATOM    866  C   PHE A 620     411.605-140.622 243.381  1.00  0.00      N709 C  
ATOM    867  O   PHE A 620     410.573-140.027 243.634  1.00  0.00      N709 O  
ATOM    868  N   VAL A 621     412.518-140.705 244.367  1.00  0.00      N709 N  
ATOM    869  CA  VAL A 621     412.494-139.955 245.624  1.00  0.00      N709 C  
ATOM    870  CB  VAL A 621     413.296-140.529 246.755  1.00  0.00      N709 C  
ATOM    871  CG1 VAL A 621     414.835-140.307 246.574  1.00  0.00      N709 C  
ATOM    872  CG2 VAL A 621     412.801-139.997 248.135  1.00  0.00      N709 C  
ATOM    873  C   VAL A 621     412.978-138.530 245.269  1.00  0.00      N709 C  
ATOM    874  O   VAL A 621     413.942-138.295 244.496  1.00  0.00      N709 O  
ATOM    875  N   ILE A 622     412.302-137.507 245.806  1.00  0.00      N709 N  
ATOM    876  CA  ILE A 622     412.396-136.066 245.448  1.00  0.00      N709 C  
ATOM    877  CB  ILE A 622     411.394-135.592 244.402  1.00  0.00      N709 C  
ATOM    878  CG2 ILE A 622     411.419-134.075 244.130  1.00  0.00      N709 C  
ATOM    879  CG1 ILE A 622     411.698-136.427 243.128  1.00  0.00      N709 C  
ATOM    880  CD1 ILE A 622     410.656-136.142 242.011  1.00  0.00      N709 C  
ATOM    881  C   ILE A 622     412.410-135.226 246.646  1.00  0.00      N709 C  
ATOM    882  O   ILE A 622     411.487-135.329 247.534  1.00  0.00      N709 O  
ATOM    883  N   ARG A 623     413.513-134.430 246.739  1.00  0.00      N709 N  
ATOM    884  CA  ARG A 623     413.442-133.167 247.467  1.00  0.00      N709 C  
ATOM    885  CB  ARG A 623     414.193-133.160 248.856  1.00  0.00      N709 C  
ATOM    886  CG  ARG A 623     413.515-133.949 249.910  1.00  0.00      N709 C  
ATOM    887  CD  ARG A 623     412.082-133.491 250.397  1.00  0.00      N709 C  
ATOM    888  NE  ARG A 623     412.065-131.991 250.430  1.00  0.00      N709 N  
ATOM    889  CZ  ARG A 623     412.788-131.196 251.232  1.00  0.00      N709 C  
ATOM    890  NH1 ARG A 623     413.716-131.464 252.097  1.00  0.00      N709 N  
ATOM    891  NH2 ARG A 623     412.513-129.896 251.132  1.00  0.00      N709 N  
ATOM    892  C   ARG A 623     413.886-132.042 246.547  1.00  0.00      N709 C  
ATOM    893  O   ARG A 623     414.674-132.207 245.658  1.00  0.00      N709 O  
ATOM    894  N   GLU A 624     413.331-130.897 246.776  1.00  0.00      N709 N  
ATOM    895  CA  GLU A 624     413.628-129.617 246.140  1.00  0.00      N709 C  
ATOM    896  CB  GLU A 624     415.034-129.002 246.564  1.00  0.00      N709 C  
ATOM    897  CG  GLU A 624     415.149-128.883 248.086  1.00  0.00      N709 C  
ATOM    898  CD  GLU A 624     416.428-128.169 248.523  1.00  0.00      N709 C  
ATOM    899  OE1 GLU A 624     416.421-127.099 249.291  1.00  0.00      N709 O  
ATOM    900  OE2 GLU A 624     417.497-128.666 248.138  1.00  0.00      N709 O  
ATOM    901  C   GLU A 624     413.456-129.561 244.649  1.00  0.00      N709 C  
ATOM    902  O   GLU A 624     414.360-129.290 243.807  1.00  0.00      N709 O  
ATOM    903  N   PRO A 625     412.219-129.912 244.183  1.00  0.00      N709 N  
ATOM    904  CD  PRO A 625     411.057-130.409 244.952  1.00  0.00      N709 C  
ATOM    905  CA  PRO A 625     411.840-129.753 242.734  1.00  0.00      N709 C  
ATOM    906  CB  PRO A 625     410.542-130.624 242.682  1.00  0.00      N709 C  
ATOM    907  CG  PRO A 625     409.833-130.509 244.061  1.00  0.00      N709 C  
ATOM    908  C   PRO A 625     411.556-128.323 242.306  1.00  0.00      N709 C  
ATOM    909  O   PRO A 625     410.734-127.720 242.985  1.00  0.00      N709 O  
ATOM    910  N   PHE A 626     412.034-127.957 241.162  1.00  0.00      N709 N  
ATOM    911  CA  PHE A 626     411.797-126.630 240.579  1.00  0.00      N709 C  
ATOM    912  CB  PHE A 626     412.966-125.632 240.806  1.00  0.00      N709 C  
ATOM    913  CG  PHE A 626     414.205-125.817 239.883  1.00  0.00      N709 C  
ATOM    914  CD1 PHE A 626     414.439-124.863 238.870  1.00  0.00      N709 C  
ATOM    915  CE1 PHE A 626     415.681-124.893 238.102  1.00  0.00      N709 C  
ATOM    916  CZ  PHE A 626     416.711-125.766 238.498  1.00  0.00      N709 C  
ATOM    917  CD2 PHE A 626     415.206-126.711 240.210  1.00  0.00      N709 C  
ATOM    918  CE2 PHE A 626     416.456-126.686 239.522  1.00  0.00      N709 C  
ATOM    919  C   PHE A 626     411.484-126.899 239.170  1.00  0.00      N709 C  
ATOM    920  O   PHE A 626     411.736-127.921 238.583  1.00  0.00      N709 O  
ATOM    921  N   ILE A 627     410.903-125.835 238.557  1.00  0.00      N709 N  
ATOM    922  CA  ILE A 627     410.575-125.896 237.192  1.00  0.00      N709 C  
ATOM    923  CB  ILE A 627     409.112-125.685 237.069  1.00  0.00      N709 C  
ATOM    924  CG2 ILE A 627     408.713-125.630 235.568  1.00  0.00      N709 C  
ATOM    925  CG1 ILE A 627     408.367-126.977 237.568  1.00  0.00      N709 C  
ATOM    926  CD1 ILE A 627     406.829-126.787 237.631  1.00  0.00      N709 C  
ATOM    927  C   ILE A 627     411.402-124.949 236.394  1.00  0.00      N709 C  
ATOM    928  O   ILE A 627     411.620-123.826 236.818  1.00  0.00      N709 O  
ATOM    929  N   SER A 628     411.877-125.327 235.194  1.00  0.00      N709 N  
ATOM    930  CA  SER A 628     412.401-124.427 234.217  1.00  0.00      N709 C  
ATOM    931  CB  SER A 628     413.922-124.239 234.107  1.00  0.00      N709 C  
ATOM    932  OG  SER A 628     414.300-123.352 233.051  1.00  0.00      N709 O  
ATOM    933  C   SER A 628     411.899-124.791 232.807  1.00  0.00      N709 C  
ATOM    934  O   SER A 628     411.811-125.979 232.472  1.00  0.00      N709 O  
ATOM    935  N   CYS A 629     411.438-123.705 232.084  1.00  0.00      N709 N  
ATOM    936  CA  CYS A 629     410.848-123.897 230.766  1.00  0.00      N709 C  
ATOM    937  CB  CYS A 629     409.425-123.239 230.582  1.00  0.00      N709 C  
ATOM    938  SG  CYS A 629     408.117-123.646 231.680  1.00  0.00      N709 S  
ATOM    939  C   CYS A 629     411.812-123.356 229.632  1.00  0.00      N709 C  
ATOM    940  O   CYS A 629     412.577-122.407 229.840  1.00  0.00      N709 O  
ATOM    941  N   SER A 630     411.566-123.896 228.432  1.00  0.00      N709 N  
ATOM    942  CA  SER A 630     412.118-123.433 227.173  1.00  0.00      N709 C  
ATOM    943  CB  SER A 630     413.003-124.523 226.592  1.00  0.00      N709 C  
ATOM    944  OG  SER A 630     412.309-125.696 226.053  1.00  0.00      N709 O  
ATOM    945  C   SER A 630     410.929-123.050 226.286  1.00  0.00      N709 C  
ATOM    946  O   SER A 630     409.771-123.307 226.621  1.00  0.00      N709 O  
ATOM    947  N   PRO A 631     411.066-122.461 225.133  1.00  0.00      N709 N  
ATOM    948  CD  PRO A 631     412.324-121.998 224.553  1.00  0.00      N709 C  
ATOM    949  CA  PRO A 631     409.945-122.010 224.372  1.00  0.00      N709 C  
ATOM    950  CB  PRO A 631     410.514-120.981 223.370  1.00  0.00      N709 C  
ATOM    951  CG  PRO A 631     411.862-121.378 223.157  1.00  0.00      N709 C  
ATOM    952  C   PRO A 631     409.310-123.257 223.611  1.00  0.00      N709 C  
ATOM    953  O   PRO A 631     408.237-123.097 223.004  1.00  0.00      N709 O  
ATOM    954  N   LEU A 632     409.988-124.414 223.667  1.00  0.00      N709 N  
ATOM    955  CA  LEU A 632     409.636-125.665 223.017  1.00  0.00      N709 C  
ATOM    956  CB  LEU A 632     410.835-126.290 222.243  1.00  0.00      N709 C  
ATOM    957  CG  LEU A 632     411.510-125.294 221.298  1.00  0.00      N709 C  
ATOM    958  CD1 LEU A 632     412.704-126.074 220.646  1.00  0.00      N709 C  
ATOM    959  CD2 LEU A 632     410.542-124.904 220.104  1.00  0.00      N709 C  
ATOM    960  C   LEU A 632     409.084-126.740 224.030  1.00  0.00      N709 C  
ATOM    961  O   LEU A 632     408.305-127.613 223.605  1.00  0.00      N709 O  
ATOM    962  N   GLU A 633     409.460-126.749 225.277  1.00  0.00      N709 N  
ATOM    963  CA  GLU A 633     409.196-127.764 226.185  1.00  0.00      N709 C  
ATOM    964  CB  GLU A 633     410.166-128.933 225.829  1.00  0.00      N709 C  
ATOM    965  CG  GLU A 633     409.997-130.119 226.833  1.00  0.00      N709 C  
ATOM    966  CD  GLU A 633     410.883-131.256 226.401  1.00  0.00      N709 C  
ATOM    967  OE1 GLU A 633     411.864-131.580 227.144  1.00  0.00      N709 O  
ATOM    968  OE2 GLU A 633     410.595-131.972 225.452  1.00  0.00      N709 O  
ATOM    969  C   GLU A 633     409.345-127.207 227.578  1.00  0.00      N709 C  
ATOM    970  O   GLU A 633     409.976-126.161 227.807  1.00  0.00      N709 O  
ATOM    971  N   CYS A 634     408.743-127.866 228.594  1.00  0.00      N709 N  
ATOM    972  CA  CYS A 634     408.870-127.330 229.937  1.00  0.00      N709 C  
ATOM    973  CB  CYS A 634     407.664-126.415 230.371  1.00  0.00      N709 C  
ATOM    974  SG  CYS A 634     408.104-125.662 231.997  1.00  0.00      N709 S  
ATOM    975  C   CYS A 634     409.089-128.550 230.793  1.00  0.00      N709 C  
ATOM    976  O   CYS A 634     408.441-129.517 230.578  1.00  0.00      N709 O  
ATOM    977  N   ARG A 635     410.006-128.509 231.818  1.00  0.00      N709 N  
ATOM    978  CA  ARG A 635     410.532-129.681 232.494  1.00  0.00      N709 C  
ATOM    979  CB  ARG A 635     411.950-130.057 231.909  1.00  0.00      N709 C  
ATOM    980  CG  ARG A 635     412.102-130.212 230.399  1.00  0.00      N709 C  
ATOM    981  CD  ARG A 635     413.488-130.662 229.858  1.00  0.00      N709 C  
ATOM    982  NE  ARG A 635     413.706-131.992 230.441  1.00  0.00      N709 N  
ATOM    983  CZ  ARG A 635     413.713-133.181 229.782  1.00  0.00      N709 C  
ATOM    984  NH1 ARG A 635     413.074-133.387 228.712  1.00  0.00      N709 N  
ATOM    985  NH2 ARG A 635     414.352-134.202 230.353  1.00  0.00      N709 N  
ATOM    986  C   ARG A 635     410.623-129.375 233.981  1.00  0.00      N709 C  
ATOM    987  O   ARG A 635     411.089-128.279 234.335  1.00  0.00      N709 O  
ATOM    988  N   THR A 636     410.341-130.344 234.839  1.00  0.00      N709 N  
ATOM    989  CA  THR A 636     410.697-130.443 236.279  1.00  0.00      N709 C  
ATOM    990  CB  THR A 636     409.891-131.585 236.946  1.00  0.00      N709 C  
ATOM    991  OG1 THR A 636     408.510-131.596 236.483  1.00  0.00      N709 O  
ATOM    992  CG2 THR A 636     409.873-131.341 238.468  1.00  0.00      N709 C  
ATOM    993  C   THR A 636     412.088-130.888 236.314  1.00  0.00      N709 C  
ATOM    994  O   THR A 636     412.526-131.874 235.695  1.00  0.00      N709 O  
ATOM    995  N   PHE A 637     412.867-130.085 237.138  1.00  0.00      N709 N  
ATOM    996  CA  PHE A 637     414.275-130.210 237.431  1.00  0.00      N709 C  
ATOM    997  CB  PHE A 637     415.031-128.948 237.128  1.00  0.00      N709 C  
ATOM    998  CG  PHE A 637     415.328-128.723 235.718  1.00  0.00      N709 C  
ATOM    999  CD1 PHE A 637     414.367-128.191 234.799  1.00  0.00      N709 C  
ATOM   1000  CE1 PHE A 637     414.791-127.875 233.508  1.00  0.00      N709 C  
ATOM   1001  CZ  PHE A 637     416.018-128.328 232.948  1.00  0.00      N709 C  
ATOM   1002  CD2 PHE A 637     416.540-129.172 235.230  1.00  0.00      N709 C  
ATOM   1003  CE2 PHE A 637     416.846-128.983 233.819  1.00  0.00      N709 C  
ATOM   1004  C   PHE A 637     414.313-130.678 238.884  1.00  0.00      N709 C  
ATOM   1005  O   PHE A 637     414.069-129.919 239.790  1.00  0.00      N709 O  
ATOM   1006  N   PHE A 638     414.622-131.958 239.201  1.00  0.00      N709 N  
ATOM   1007  CA  PHE A 638     414.483-132.460 240.553  1.00  0.00      N709 C  
ATOM   1008  CB  PHE A 638     413.210-133.419 240.599  1.00  0.00      N709 C  
ATOM   1009  CG  PHE A 638     413.278-134.641 239.689  1.00  0.00      N709 C  
ATOM   1010  CD1 PHE A 638     412.997-134.466 238.321  1.00  0.00      N709 C  
ATOM   1011  CE1 PHE A 638     412.995-135.607 237.436  1.00  0.00      N709 C  
ATOM   1012  CZ  PHE A 638     413.415-136.837 237.937  1.00  0.00      N709 C  
ATOM   1013  CD2 PHE A 638     413.651-135.906 240.138  1.00  0.00      N709 C  
ATOM   1014  CE2 PHE A 638     413.701-137.007 239.299  1.00  0.00      N709 C  
ATOM   1015  C   PHE A 638     415.630-133.227 241.096  1.00  0.00      N709 C  
ATOM   1016  O   PHE A 638     416.411-133.906 240.431  1.00  0.00      N709 O  
ATOM   1017  N   LEU A 639     415.917-132.922 242.388  1.00  0.00      N709 N  
ATOM   1018  CA  LEU A 639     417.051-133.415 243.114  1.00  0.00      N709 C  
ATOM   1019  CB  LEU A 639     417.618-132.336 244.082  1.00  0.00      N709 C  
ATOM   1020  CG  LEU A 639     418.430-131.275 243.387  1.00  0.00      N709 C  
ATOM   1021  CD1 LEU A 639     417.567-130.198 242.576  1.00  0.00      N709 C  
ATOM   1022  CD2 LEU A 639     419.358-130.586 244.486  1.00  0.00      N709 C  
ATOM   1023  C   LEU A 639     416.765-134.705 243.839  1.00  0.00      N709 C  
ATOM   1024  O   LEU A 639     415.943-134.825 244.715  1.00  0.00      N709 O  
ATOM   1025  N   THR A 640     417.397-135.818 243.495  1.00  0.00      N709 N  
ATOM   1026  CA  THR A 640     417.102-137.086 243.987  1.00  0.00      N709 C  
ATOM   1027  CB  THR A 640     416.387-137.971 242.888  1.00  0.00      N709 C  
ATOM   1028  OG1 THR A 640     416.160-139.265 243.390  1.00  0.00      N709 O  
ATOM   1029  CG2 THR A 640     417.328-138.026 241.704  1.00  0.00      N709 C  
ATOM   1030  C   THR A 640     418.341-137.725 244.623  1.00  0.00      N709 C  
ATOM   1031  O   THR A 640     419.489-137.622 244.257  1.00  0.00      N709 O  
ATOM   1032  N   GLN A 641     418.238-138.572 245.637  1.00  0.00      N709 N  
ATOM   1033  CA  GLN A 641     419.183-139.540 246.073  1.00  0.00      N709 C  
ATOM   1034  CB  GLN A 641     418.640-140.333 247.269  1.00  0.00      N709 C  
ATOM   1035  CG  GLN A 641     418.090-139.466 248.462  1.00  0.00      N709 C  
ATOM   1036  CD  GLN A 641     418.980-138.271 248.796  1.00  0.00      N709 C  
ATOM   1037  OE1 GLN A 641     418.601-137.094 248.760  1.00  0.00      N709 O  
ATOM   1038  NE2 GLN A 641     420.184-138.556 249.300  1.00  0.00      N709 N  
ATOM   1039  C   GLN A 641     419.679-140.477 245.049  1.00  0.00      N709 C  
ATOM   1040  O   GLN A 641     420.732-141.083 245.208  1.00  0.00      N709 O  
ATOM   1041  N   GLY A 642     418.860-140.764 244.065  1.00  0.00      N709 N  
ATOM   1042  CA  GLY A 642     419.198-141.787 243.019  1.00  0.00      N709 C  
ATOM   1043  C   GLY A 642     418.610-143.175 243.201  1.00  0.00      N709 C  
ATOM   1044  O   GLY A 642     419.159-144.195 242.750  1.00  0.00      N709 O  
ATOM   1045  N   ALA A 643     417.474-143.251 243.808  1.00  0.00      N709 N  
ATOM   1046  CA  ALA A 643     416.846-144.462 244.219  1.00  0.00      N709 C  
ATOM   1047  CB  ALA A 643     417.206-144.813 245.626  1.00  0.00      N709 C  
ATOM   1048  C   ALA A 643     415.397-143.981 244.028  1.00  0.00      N709 C  
ATOM   1049  O   ALA A 643     415.138-142.755 244.113  1.00  0.00      N709 O  
ATOM   1050  N   LEU A 644     414.516-144.957 243.644  1.00  0.00      N709 N  
ATOM   1051  CA  LEU A 644     413.061-144.874 243.638  1.00  0.00      N709 C  
ATOM   1052  CB  LEU A 644     412.494-145.853 242.575  1.00  0.00      N709 C  
ATOM   1053  CG  LEU A 644     413.262-146.171 241.248  1.00  0.00      N709 C  
ATOM   1054  CD1 LEU A 644     412.484-147.089 240.188  1.00  0.00      N709 C  
ATOM   1055  CD2 LEU A 644     413.624-144.820 240.506  1.00  0.00      N709 C  
ATOM   1056  C   LEU A 644     412.363-144.963 245.005  1.00  0.00      N709 C  
ATOM   1057  O   LEU A 644     412.933-145.485 245.930  1.00  0.00      N709 O  
ATOM   1058  N   LEU A 645     411.120-144.460 245.214  1.00  0.00      N709 N  
ATOM   1059  CA  LEU A 645     410.398-144.588 246.435  1.00  0.00      N709 C  
ATOM   1060  CB  LEU A 645     409.046-143.803 246.256  1.00  0.00      N709 C  
ATOM   1061  CG  LEU A 645     408.567-142.896 247.407  1.00  0.00      N709 C  
ATOM   1062  CD1 LEU A 645     409.529-141.747 247.646  1.00  0.00      N709 C  
ATOM   1063  CD2 LEU A 645     407.199-142.430 246.916  1.00  0.00      N709 C  
ATOM   1064  C   LEU A 645     410.182-145.977 246.998  1.00  0.00      N709 C  
ATOM   1065  O   LEU A 645     409.965-146.970 246.287  1.00  0.00      N709 O  
ATOM   1066  N   ASN A 646     410.261-146.081 248.350  1.00  0.00      N709 N  
ATOM   1067  CA  ASN A 646     410.097-147.367 249.083  1.00  0.00      N709 C  
ATOM   1068  CB  ASN A 646     408.807-148.207 248.778  1.00  0.00      N709 C  
ATOM   1069  CG  ASN A 646     407.549-147.329 248.823  1.00  0.00      N709 C  
ATOM   1070  OD1 ASN A 646     407.259-146.702 249.846  1.00  0.00      N709 O  
ATOM   1071  ND2 ASN A 646     406.686-147.319 247.831  1.00  0.00      N709 N  
ATOM   1072  C   ASN A 646     411.272-148.258 248.924  1.00  0.00      N709 C  
ATOM   1073  O   ASN A 646     411.181-149.470 248.658  1.00  0.00      N709 O  
ATOM   1074  N   ASP A 647     412.537-147.740 249.004  1.00  0.00      N709 N  
ATOM   1075  CA  ASP A 647     413.695-148.541 248.852  1.00  0.00      N709 C  
ATOM   1076  CB  ASP A 647     413.941-148.714 247.301  1.00  0.00      N709 C  
ATOM   1077  CG  ASP A 647     414.915-149.826 246.891  1.00  0.00      N709 C  
ATOM   1078  OD1 ASP A 647     414.842-150.969 247.475  1.00  0.00      N709 O  
ATOM   1079  OD2 ASP A 647     415.748-149.558 246.001  1.00  0.00      N709 O  
ATOM   1080  C   ASP A 647     414.954-148.075 249.612  1.00  0.00      N709 C  
ATOM   1081  O   ASP A 647     414.991-147.011 250.115  1.00  0.00      N709 O  
ATOM   1082  N   LYS A 648     415.966-148.963 249.701  1.00  0.00      N709 N  
ATOM   1083  CA  LYS A 648     417.090-148.925 250.564  1.00  0.00      N709 C  
ATOM   1084  CB  LYS A 648     417.945-150.112 250.107  1.00  0.00      N709 C  
ATOM   1085  CG  LYS A 648     417.207-151.435 250.280  1.00  0.00      N709 C  
ATOM   1086  CD  LYS A 648     418.167-152.539 249.951  1.00  0.00      N709 C  
ATOM   1087  CE  LYS A 648     417.511-153.901 249.901  1.00  0.00      N709 C  
ATOM   1088  NZ  LYS A 648     418.556-154.977 249.773  1.00  0.00      N709 N  
ATOM   1089  C   LYS A 648     417.782-147.616 250.742  1.00  0.00      N709 C  
ATOM   1090  O   LYS A 648     418.143-147.184 251.801  1.00  0.00      N709 O  
ATOM   1091  N   HIS A 649     417.866-146.914 249.655  1.00  0.00      N709 N  
ATOM   1092  CA  HIS A 649     418.723-145.692 249.545  1.00  0.00      N709 C  
ATOM   1093  CB  HIS A 649     419.716-145.796 248.416  1.00  0.00      N709 C  
ATOM   1094  ND1 HIS A 649     421.796-147.040 249.229  1.00  0.00      N709 N  
ATOM   1095  CG  HIS A 649     420.651-146.959 248.447  1.00  0.00      N709 C  
ATOM   1096  CE1 HIS A 649     422.405-148.214 248.868  1.00  0.00      N709 C  
ATOM   1097  NE2 HIS A 649     421.748-148.824 247.906  1.00  0.00      N709 N  
ATOM   1098  CD2 HIS A 649     420.672-148.003 247.579  1.00  0.00      N709 C  
ATOM   1099  C   HIS A 649     417.828-144.450 249.275  1.00  0.00      N709 C  
ATOM   1100  O   HIS A 649     418.349-143.333 249.051  1.00  0.00      N709 O  
ATOM   1101  N   SER A 650     416.503-144.650 249.354  1.00  0.00      N709 N  
ATOM   1102  CA  SER A 650     415.531-143.589 249.339  1.00  0.00      N709 C  
ATOM   1103  CB  SER A 650     414.425-143.820 248.281  1.00  0.00      N709 C  
ATOM   1104  OG  SER A 650     413.549-144.903 248.508  1.00  0.00      N709 O  
ATOM   1105  C   SER A 650     414.949-143.464 250.723  1.00  0.00      N709 C  
ATOM   1106  O   SER A 650     414.053-142.674 251.007  1.00  0.00      N709 O  
ATOM   1107  N   ASN A 651     415.470-144.219 251.679  1.00  0.00      N709 N  
ATOM   1108  CA  ASN A 651     415.141-144.074 253.087  1.00  0.00      N709 C  
ATOM   1109  CB  ASN A 651     415.680-145.353 253.874  1.00  0.00      N709 C  
ATOM   1110  CG  ASN A 651     414.877-146.614 253.559  1.00  0.00      N709 C  
ATOM   1111  OD1 ASN A 651     413.851-146.645 252.894  1.00  0.00      N709 O  
ATOM   1112  ND2 ASN A 651     415.495-147.706 254.102  1.00  0.00      N709 N  
ATOM   1113  C   ASN A 651     415.683-142.759 253.803  1.00  0.00      N709 C  
ATOM   1114  O   ASN A 651     416.740-142.288 253.475  1.00  0.00      N709 O  
ATOM   1115  N   GLY A 652     414.866-142.298 254.792  1.00  0.00      N709 N  
ATOM   1116  CA  GLY A 652     415.187-141.150 255.735  1.00  0.00      N709 C  
ATOM   1117  C   GLY A 652     414.844-139.830 255.195  1.00  0.00      N709 C  
ATOM   1118  O   GLY A 652     414.585-139.600 254.000  1.00  0.00      N709 O  
ATOM   1119  N   THR A 653     414.779-138.893 256.132  1.00  0.00      N709 N  
ATOM   1120  CA  THR A 653     414.785-137.447 255.942  1.00  0.00      N709 C  
ATOM   1121  CB  THR A 653     414.236-136.499 257.059  1.00  0.00      N709 C  
ATOM   1122  OG1 THR A 653     413.049-137.004 257.657  1.00  0.00      N709 O  
ATOM   1123  CG2 THR A 653     413.953-135.059 256.675  1.00  0.00      N709 C  
ATOM   1124  C   THR A 653     416.196-137.086 255.568  1.00  0.00      N709 C  
ATOM   1125  O   THR A 653     417.140-137.328 256.326  1.00  0.00      N709 O  
ATOM   1126  N   ILE A 654     416.372-136.596 254.343  1.00  0.00      N709 N  
ATOM   1127  CA  ILE A 654     417.611-136.458 253.712  1.00  0.00      N709 C  
ATOM   1128  CB  ILE A 654     417.416-136.033 252.241  1.00  0.00      N709 C  
ATOM   1129  CG2 ILE A 654     416.882-137.347 251.579  1.00  0.00      N709 C  
ATOM   1130  CG1 ILE A 654     416.345-134.903 252.041  1.00  0.00      N709 C  
ATOM   1131  CD1 ILE A 654     416.942-133.526 251.796  1.00  0.00      N709 C  
ATOM   1132  C   ILE A 654     418.497-135.319 254.330  1.00  0.00      N709 C  
ATOM   1133  O   ILE A 654     418.036-134.320 254.925  1.00  0.00      N709 O  
ATOM   1134  N   LYS A 655     419.824-135.516 254.322  1.00  0.00      N709 N  
ATOM   1135  CA  LYS A 655     420.745-134.446 254.738  1.00  0.00      N709 C  
ATOM   1136  CB  LYS A 655     422.148-134.954 255.103  1.00  0.00      N709 C  
ATOM   1137  CG  LYS A 655     422.029-135.783 256.386  1.00  0.00      N709 C  
ATOM   1138  CD  LYS A 655     422.788-137.177 256.229  1.00  0.00      N709 C  
ATOM   1139  CE  LYS A 655     422.699-138.059 257.486  1.00  0.00      N709 C  
ATOM   1140  NZ  LYS A 655     421.277-138.118 257.955  1.00  0.00      N709 N  
ATOM   1141  C   LYS A 655     420.931-133.477 253.547  1.00  0.00      N709 C  
ATOM   1142  O   LYS A 655     421.158-133.844 252.399  1.00  0.00      N709 O  
ATOM   1143  N   ASP A 656     420.736-132.145 253.800  1.00  0.00      N709 N  
ATOM   1144  CA  ASP A 656     420.737-131.112 252.771  1.00  0.00      N709 C  
ATOM   1145  CB  ASP A 656     420.549-129.665 253.439  1.00  0.00      N709 C  
ATOM   1146  CG  ASP A 656     419.422-129.643 254.530  1.00  0.00      N709 C  
ATOM   1147  OD1 ASP A 656     418.582-130.548 254.685  1.00  0.00      N709 O  
ATOM   1148  OD2 ASP A 656     419.373-128.538 255.154  1.00  0.00      N709 O  
ATOM   1149  C   ASP A 656     421.935-131.036 251.858  1.00  0.00      N709 C  
ATOM   1150  O   ASP A 656     421.823-131.150 250.632  1.00  0.00      N709 O  
ATOM   1151  N   ARG A 657     423.158-130.985 252.363  1.00  0.00      N709 N  
ATOM   1152  CA  ARG A 657     424.398-130.911 251.564  1.00  0.00      N709 C  
ATOM   1153  CB  ARG A 657     425.418-129.816 251.997  1.00  0.00      N709 C  
ATOM   1154  CG  ARG A 657     424.788-128.459 252.311  1.00  0.00      N709 C  
ATOM   1155  CD  ARG A 657     425.796-127.222 252.366  1.00  0.00      N709 C  
ATOM   1156  NE  ARG A 657     426.611-127.450 253.655  1.00  0.00      N709 N  
ATOM   1157  CZ  ARG A 657     426.195-127.310 254.912  1.00  0.00      N709 C  
ATOM   1158  NH1 ARG A 657     425.073-126.720 255.195  1.00  0.00      N709 N  
ATOM   1159  NH2 ARG A 657     426.918-127.879 255.848  1.00  0.00      N709 N  
ATOM   1160  C   ARG A 657     425.066-132.261 251.369  1.00  0.00      N709 C  
ATOM   1161  O   ARG A 657     426.242-132.461 251.171  1.00  0.00      N709 O  
ATOM   1162  N   SER A 658     424.222-133.289 251.197  1.00  0.00      N709 N  
ATOM   1163  CA  SER A 658     424.639-134.619 250.851  1.00  0.00      N709 C  
ATOM   1164  CB  SER A 658     423.518-135.672 251.068  1.00  0.00      N709 C  
ATOM   1165  OG  SER A 658     423.843-136.956 250.679  1.00  0.00      N709 O  
ATOM   1166  C   SER A 658     425.076-134.650 249.367  1.00  0.00      N709 C  
ATOM   1167  O   SER A 658     424.398-134.119 248.455  1.00  0.00      N709 O  
ATOM   1168  N   PRO A 659     426.269-135.243 248.989  1.00  0.00      N709 N  
ATOM   1169  CD  PRO A 659     427.037-136.062 249.958  1.00  0.00      N709 C  
ATOM   1170  CA  PRO A 659     426.780-135.279 247.658  1.00  0.00      N709 C  
ATOM   1171  CB  PRO A 659     428.268-135.769 247.883  1.00  0.00      N709 C  
ATOM   1172  CG  PRO A 659     428.177-136.625 249.174  1.00  0.00      N709 C  
ATOM   1173  C   PRO A 659     426.008-136.264 246.804  1.00  0.00      N709 C  
ATOM   1174  O   PRO A 659     426.206-136.211 245.578  1.00  0.00      N709 O  
ATOM   1175  N   TYR A 660     425.175-137.182 247.347  1.00  0.00      N709 N  
ATOM   1176  CA  TYR A 660     424.536-138.225 246.560  1.00  0.00      N709 C  
ATOM   1177  CB  TYR A 660     424.199-139.369 247.483  1.00  0.00      N709 C  
ATOM   1178  CG  TYR A 660     425.398-139.738 248.318  1.00  0.00      N709 C  
ATOM   1179  CD1 TYR A 660     425.273-139.833 249.726  1.00  0.00      N709 C  
ATOM   1180  CE1 TYR A 660     426.441-140.079 250.522  1.00  0.00      N709 C  
ATOM   1181  CZ  TYR A 660     427.610-140.428 249.900  1.00  0.00      N709 C  
ATOM   1182  OH  TYR A 660     428.776-140.835 250.613  1.00  0.00      N709 O  
ATOM   1183  CD2 TYR A 660     426.530-140.131 247.687  1.00  0.00      N709 C  
ATOM   1184  CE2 TYR A 660     427.694-140.485 248.433  1.00  0.00      N709 C  
ATOM   1185  C   TYR A 660     423.372-137.725 245.746  1.00  0.00      N709 C  
ATOM   1186  O   TYR A 660     422.906-138.322 244.777  1.00  0.00      N709 O  
ATOM   1187  N   ARG A 661     422.799-136.527 246.143  1.00  0.00      N709 N  
ATOM   1188  CA  ARG A 661     421.714-135.776 245.492  1.00  0.00      N709 C  
ATOM   1189  CB  ARG A 661     421.529-134.443 246.342  1.00  0.00      N709 C  
ATOM   1190  CG  ARG A 661     420.901-134.698 247.728  1.00  0.00      N709 C  
ATOM   1191  CD  ARG A 661     420.553-133.556 248.598  1.00  0.00      N709 C  
ATOM   1192  NE  ARG A 661     419.302-132.944 248.071  1.00  0.00      N709 N  
ATOM   1193  CZ  ARG A 661     418.909-131.724 248.291  1.00  0.00      N709 C  
ATOM   1194  NH1 ARG A 661     419.474-130.896 249.010  1.00  0.00      N709 N  
ATOM   1195  NH2 ARG A 661     417.927-131.226 247.606  1.00  0.00      N709 N  
ATOM   1196  C   ARG A 661     422.004-135.536 243.982  1.00  0.00      N709 C  
ATOM   1197  O   ARG A 661     422.900-134.842 243.509  1.00  0.00      N709 O  
ATOM   1198  N   THR A 662     421.274-136.112 243.041  1.00  0.00      N709 N  
ATOM   1199  CA  THR A 662     421.616-136.128 241.621  1.00  0.00      N709 C  
ATOM   1200  CB  THR A 662     421.620-137.544 241.113  1.00  0.00      N709 C  
ATOM   1201  OG1 THR A 662     422.615-138.267 241.870  1.00  0.00      N709 O  
ATOM   1202  CG2 THR A 662     422.041-137.712 239.644  1.00  0.00      N709 C  
ATOM   1203  C   THR A 662     420.672-135.333 240.980  1.00  0.00      N709 C  
ATOM   1204  O   THR A 662     419.520-135.370 241.362  1.00  0.00      N709 O  
ATOM   1205  N   LEU A 663     420.954-134.649 239.869  1.00  0.00      N709 N  
ATOM   1206  CA  LEU A 663     420.022-133.776 239.257  1.00  0.00      N709 C  
ATOM   1207  CB  LEU A 663     420.755-132.407 239.054  1.00  0.00      N709 C  
ATOM   1208  CG  LEU A 663     419.981-131.258 238.377  1.00  0.00      N709 C  
ATOM   1209  CD1 LEU A 663     418.831-130.771 239.317  1.00  0.00      N709 C  
ATOM   1210  CD2 LEU A 663     420.848-130.021 237.998  1.00  0.00      N709 C  
ATOM   1211  C   LEU A 663     419.529-134.343 237.989  1.00  0.00      N709 C  
ATOM   1212  O   LEU A 663     420.242-134.831 237.140  1.00  0.00      N709 O  
ATOM   1213  N   MET A 664     418.216-134.115 237.864  1.00  0.00      N709 N  
ATOM   1214  CA  MET A 664     417.544-134.748 236.803  1.00  0.00      N709 C  
ATOM   1215  CB  MET A 664     416.771-135.998 237.372  1.00  0.00      N709 C  
ATOM   1216  CG  MET A 664     417.492-137.068 238.249  1.00  0.00      N709 C  
ATOM   1217  SD  MET A 664     418.945-137.996 237.531  1.00  0.00      N709 S  
ATOM   1218  CE  MET A 664     418.048-139.167 236.472  1.00  0.00      N709 C  
ATOM   1219  C   MET A 664     416.498-133.787 236.247  1.00  0.00      N709 C  
ATOM   1220  O   MET A 664     416.142-132.771 236.854  1.00  0.00      N709 O  
ATOM   1221  N   SER A 665     415.890-134.121 235.080  1.00  0.00      N709 N  
ATOM   1222  CA  SER A 665     414.792-133.389 234.575  1.00  0.00      N709 C  
ATOM   1223  CB  SER A 665     415.022-132.051 233.932  1.00  0.00      N709 C  
ATOM   1224  OG  SER A 665     415.465-132.164 232.558  1.00  0.00      N709 O  
ATOM   1225  C   SER A 665     413.950-134.292 233.725  1.00  0.00      N709 C  
ATOM   1226  O   SER A 665     414.437-135.226 233.132  1.00  0.00      N709 O  
ATOM   1227  N   CYS A 666     412.635-134.005 233.680  1.00  0.00      N709 N  
ATOM   1228  CA  CYS A 666     411.571-134.801 233.063  1.00  0.00      N709 C  
ATOM   1229  CB  CYS A 666     411.074-135.781 234.155  1.00  0.00      N709 C  
ATOM   1230  SG  CYS A 666     409.786-136.973 233.623  1.00  0.00      N709 S  
ATOM   1231  C   CYS A 666     410.387-133.832 232.728  1.00  0.00      N709 C  
ATOM   1232  O   CYS A 666     410.069-132.989 233.569  1.00  0.00      N709 O  
ATOM   1233  N   PRO A 667     409.736-133.984 231.510  1.00  0.00      N709 N  
ATOM   1234  CD  PRO A 667     410.143-134.899 230.467  1.00  0.00      N709 C  
ATOM   1235  CA  PRO A 667     408.505-133.223 231.158  1.00  0.00      N709 C  
ATOM   1236  CB  PRO A 667     407.935-134.010 230.047  1.00  0.00      N709 C  
ATOM   1237  CG  PRO A 667     409.176-134.470 229.323  1.00  0.00      N709 C  
ATOM   1238  C   PRO A 667     407.421-132.919 232.221  1.00  0.00      N709 C  
ATOM   1239  O   PRO A 667     407.296-133.702 233.176  1.00  0.00      N709 O  
ATOM   1240  N   ILE A 668     406.718-131.801 232.110  1.00  0.00      N709 N  
ATOM   1241  CA  ILE A 668     405.491-131.464 232.856  1.00  0.00      N709 C  
ATOM   1242  CB  ILE A 668     404.929-130.017 232.881  1.00  0.00      N709 C  
ATOM   1243  CG2 ILE A 668     405.882-129.146 233.761  1.00  0.00      N709 C  
ATOM   1244  CG1 ILE A 668     404.806-129.318 231.514  1.00  0.00      N709 C  
ATOM   1245  CD1 ILE A 668     403.802-129.814 230.476  1.00  0.00      N709 C  
ATOM   1246  C   ILE A 668     404.334-132.418 232.702  1.00  0.00      N709 C  
ATOM   1247  O   ILE A 668     404.166-132.928 231.612  1.00  0.00      N709 O  
ATOM   1248  N   GLY A 669     403.610-132.652 233.821  1.00  0.00      N709 N  
ATOM   1249  CA  GLY A 669     402.311-133.344 233.882  1.00  0.00      N709 C  
ATOM   1250  C   GLY A 669     402.520-134.772 233.525  1.00  0.00      N709 C  
ATOM   1251  O   GLY A 669     401.647-135.525 233.014  1.00  0.00      N709 O  
ATOM   1252  N   GLU A 670     403.770-135.226 233.810  1.00  0.00      N709 N  
ATOM   1253  CA  GLU A 670     404.220-136.621 233.620  1.00  0.00      N709 C  
ATOM   1254  CB  GLU A 670     404.926-136.788 232.257  1.00  0.00      N709 C  
ATOM   1255  CG  GLU A 670     404.011-136.897 231.061  1.00  0.00      N709 C  
ATOM   1256  CD  GLU A 670     404.520-137.003 229.665  1.00  0.00      N709 C  
ATOM   1257  OE1 GLU A 670     405.306-137.935 229.467  1.00  0.00      N709 O  
ATOM   1258  OE2 GLU A 670     404.074-136.233 228.797  1.00  0.00      N709 O  
ATOM   1259  C   GLU A 670     404.928-137.028 234.936  1.00  0.00      N709 C  
ATOM   1260  O   GLU A 670     405.695-136.208 235.475  1.00  0.00      N709 O  
ATOM   1261  N   VAL A 671     404.885-138.312 235.361  1.00  0.00      N709 N  
ATOM   1262  CA  VAL A 671     405.308-138.586 236.790  1.00  0.00      N709 C  
ATOM   1263  CB  VAL A 671     404.432-139.745 237.393  1.00  0.00      N709 C  
ATOM   1264  CG1 VAL A 671     404.888-141.111 236.800  1.00  0.00      N709 C  
ATOM   1265  CG2 VAL A 671     404.538-139.818 238.930  1.00  0.00      N709 C  
ATOM   1266  C   VAL A 671     406.874-138.964 236.673  1.00  0.00      N709 C  
ATOM   1267  O   VAL A 671     407.218-139.707 235.707  1.00  0.00      N709 O  
ATOM   1268  N   PRO A 672     407.749-138.445 237.494  1.00  0.00      N709 N  
ATOM   1269  CD  PRO A 672     407.402-137.384 238.460  1.00  0.00      N709 C  
ATOM   1270  CA  PRO A 672     409.194-138.603 237.343  1.00  0.00      N709 C  
ATOM   1271  CB  PRO A 672     409.827-137.486 238.235  1.00  0.00      N709 C  
ATOM   1272  CG  PRO A 672     408.691-137.076 239.240  1.00  0.00      N709 C  
ATOM   1273  C   PRO A 672     409.624-140.068 237.728  1.00  0.00      N709 C  
ATOM   1274  O   PRO A 672     409.661-140.379 238.924  1.00  0.00      N709 O  
ATOM   1275  N   SER A 673     409.900-140.933 236.708  1.00  0.00      N709 N  
ATOM   1276  CA  SER A 673     410.340-142.289 236.695  1.00  0.00      N709 C  
ATOM   1277  CB  SER A 673     409.276-143.226 236.069  1.00  0.00      N709 C  
ATOM   1278  OG  SER A 673     409.025-142.872 234.732  1.00  0.00      N709 O  
ATOM   1279  C   SER A 673     411.632-142.487 235.939  1.00  0.00      N709 C  
ATOM   1280  O   SER A 673     411.897-141.647 235.086  1.00  0.00      N709 O  
ATOM   1281  N   PRO A 674     412.415-143.511 236.195  1.00  0.00      N709 N  
ATOM   1282  CD  PRO A 674     412.148-144.540 237.218  1.00  0.00      N709 C  
ATOM   1283  CA  PRO A 674     413.613-143.821 235.327  1.00  0.00      N709 C  
ATOM   1284  CB  PRO A 674     414.315-144.942 236.161  1.00  0.00      N709 C  
ATOM   1285  CG  PRO A 674     413.163-145.656 236.895  1.00  0.00      N709 C  
ATOM   1286  C   PRO A 674     413.293-144.320 233.909  1.00  0.00      N709 C  
ATOM   1287  O   PRO A 674     414.166-144.911 233.249  1.00  0.00      N709 O  
ATOM   1288  N   TYR A 675     412.021-144.160 233.519  1.00  0.00      N709 N  
ATOM   1289  CA  TYR A 675     411.514-144.363 232.158  1.00  0.00      N709 C  
ATOM   1290  CB  TYR A 675     410.369-145.456 232.138  1.00  0.00      N709 C  
ATOM   1291  CG  TYR A 675     410.541-146.603 233.136  1.00  0.00      N709 C  
ATOM   1292  CD1 TYR A 675     411.783-147.281 233.175  1.00  0.00      N709 C  
ATOM   1293  CE1 TYR A 675     411.987-148.243 234.239  1.00  0.00      N709 C  
ATOM   1294  CZ  TYR A 675     411.030-148.529 235.221  1.00  0.00      N709 C  
ATOM   1295  OH  TYR A 675     411.348-149.457 236.262  1.00  0.00      N709 O  
ATOM   1296  CD2 TYR A 675     409.518-146.985 234.008  1.00  0.00      N709 C  
ATOM   1297  CE2 TYR A 675     409.781-147.918 235.009  1.00  0.00      N709 C  
ATOM   1298  C   TYR A 675     411.194-143.025 231.463  1.00  0.00      N709 C  
ATOM   1299  O   TYR A 675     410.733-143.103 230.323  1.00  0.00      N709 O  
ATOM   1300  N   ASN A 676     411.390-141.861 232.008  1.00  0.00      N709 N  
ATOM   1301  CA  ASN A 676     411.022-140.660 231.317  1.00  0.00      N709 C  
ATOM   1302  CB  ASN A 676     409.530-140.285 231.452  1.00  0.00      N709 C  
ATOM   1303  CG  ASN A 676     408.963-140.039 232.932  1.00  0.00      N709 C  
ATOM   1304  OD1 ASN A 676     409.708-140.045 233.930  1.00  0.00      N709 O  
ATOM   1305  ND2 ASN A 676     407.648-139.894 233.059  1.00  0.00      N709 N  
ATOM   1306  C   ASN A 676     411.931-139.481 231.820  1.00  0.00      N709 C  
ATOM   1307  O   ASN A 676     411.702-138.347 231.416  1.00  0.00      N709 O  
ATOM   1308  N   SER A 677     412.968-139.841 232.587  1.00  0.00      N709 N  
ATOM   1309  CA  SER A 677     413.825-138.894 233.252  1.00  0.00      N709 C  
ATOM   1310  CB  SER A 677     413.925-139.137 234.798  1.00  0.00      N709 C  
ATOM   1311  OG  SER A 677     412.649-138.995 235.376  1.00  0.00      N709 O  
ATOM   1312  C   SER A 677     415.278-139.009 232.794  1.00  0.00      N709 C  
ATOM   1313  O   SER A 677     415.851-140.076 232.875  1.00  0.00      N709 O  
ATOM   1314  N   ARG A 678     415.935-137.972 232.326  1.00  0.00      N709 N  
ATOM   1315  CA  ARG A 678     417.341-138.001 231.950  1.00  0.00      N709 C  
ATOM   1316  CB  ARG A 678     417.497-137.284 230.523  1.00  0.00      N709 C  
ATOM   1317  CG  ARG A 678     417.776-135.757 230.552  1.00  0.00      N709 C  
ATOM   1318  CD  ARG A 678     417.806-135.121 229.168  1.00  0.00      N709 C  
ATOM   1319  NE  ARG A 678     418.133-133.723 229.502  1.00  0.00      N709 N  
ATOM   1320  CZ  ARG A 678     419.025-133.112 228.759  1.00  0.00      N709 C  
ATOM   1321  NH1 ARG A 678     419.314-133.463 227.483  1.00  0.00      N709 N  
ATOM   1322  NH2 ARG A 678     419.607-131.986 229.180  1.00  0.00      N709 N  
ATOM   1323  C   ARG A 678     418.033-137.432 233.124  1.00  0.00      N709 C  
ATOM   1324  O   ARG A 678     417.511-136.540 233.783  1.00  0.00      N709 O  
ATOM   1325  N   PHE A 679     419.300-137.852 233.326  1.00  0.00      N709 N  
ATOM   1326  CA  PHE A 679     420.341-137.215 234.095  1.00  0.00      N709 C  
ATOM   1327  CB  PHE A 679     421.657-138.126 233.836  1.00  0.00      N709 C  
ATOM   1328  CG  PHE A 679     422.758-137.734 234.755  1.00  0.00      N709 C  
ATOM   1329  CD1 PHE A 679     422.954-138.459 235.880  1.00  0.00      N709 C  
ATOM   1330  CE1 PHE A 679     424.007-138.181 236.755  1.00  0.00      N709 C  
ATOM   1331  CZ  PHE A 679     424.946-137.214 236.452  1.00  0.00      N709 C  
ATOM   1332  CD2 PHE A 679     423.769-136.803 234.368  1.00  0.00      N709 C  
ATOM   1333  CE2 PHE A 679     424.779-136.428 235.320  1.00  0.00      N709 C  
ATOM   1334  C   PHE A 679     420.725-135.763 233.624  1.00  0.00      N709 C  
ATOM   1335  O   PHE A 679     420.956-135.554 232.410  1.00  0.00      N709 O  
ATOM   1336  N   GLU A 680     420.840-134.847 234.550  1.00  0.00      N709 N  
ATOM   1337  CA  GLU A 680     421.190-133.489 234.220  1.00  0.00      N709 C  
ATOM   1338  CB  GLU A 680     420.059-132.551 234.645  1.00  0.00      N709 C  
ATOM   1339  CG  GLU A 680     418.821-132.532 233.749  1.00  0.00      N709 C  
ATOM   1340  CD  GLU A 680     419.013-131.996 232.409  1.00  0.00      N709 C  
ATOM   1341  OE1 GLU A 680     418.022-132.015 231.630  1.00  0.00      N709 O  
ATOM   1342  OE2 GLU A 680     420.143-131.631 231.933  1.00  0.00      N709 O  
ATOM   1343  C   GLU A 680     422.525-132.964 234.867  1.00  0.00      N709 C  
ATOM   1344  O   GLU A 680     423.235-132.190 234.253  1.00  0.00      N709 O  
ATOM   1345  N   SER A 681     422.864-133.494 236.100  1.00  0.00      N709 N  
ATOM   1346  CA  SER A 681     424.163-133.098 236.759  1.00  0.00      N709 C  
ATOM   1347  CB  SER A 681     424.373-131.571 237.044  1.00  0.00      N709 C  
ATOM   1348  OG  SER A 681     425.618-131.200 237.644  1.00  0.00      N709 O  
ATOM   1349  C   SER A 681     424.286-133.866 238.066  1.00  0.00      N709 C  
ATOM   1350  O   SER A 681     423.344-134.516 238.479  1.00  0.00      N709 O  
ATOM   1351  N   VAL A 682     425.387-133.866 238.817  1.00  0.00      N709 N  
ATOM   1352  CA  VAL A 682     425.481-134.255 240.241  1.00  0.00      N709 C  
ATOM   1353  CB  VAL A 682     426.666-135.102 240.542  1.00  0.00      N709 C  
ATOM   1354  CG1 VAL A 682     426.565-135.675 242.027  1.00  0.00      N709 C  
ATOM   1355  CG2 VAL A 682     426.620-136.246 239.488  1.00  0.00      N709 C  
ATOM   1356  C   VAL A 682     425.583-132.966 241.057  1.00  0.00      N709 C  
ATOM   1357  O   VAL A 682     426.545-132.213 241.079  1.00  0.00      N709 O  
ATOM   1358  N   ALA A 683     424.511-132.700 241.919  1.00  0.00      N709 N  
ATOM   1359  CA  ALA A 683     424.254-131.363 242.535  1.00  0.00      N709 C  
ATOM   1360  CB  ALA A 683     423.597-130.459 241.534  1.00  0.00      N709 C  
ATOM   1361  C   ALA A 683     423.310-131.347 243.787  1.00  0.00      N709 C  
ATOM   1362  O   ALA A 683     422.194-131.953 243.818  1.00  0.00      N709 O  
ATOM   1363  N   TRP A 684     423.673-130.590 244.834  1.00  0.00      N709 N  
ATOM   1364  CA  TRP A 684     422.785-130.407 245.971  1.00  0.00      N709 C  
ATOM   1365  CB  TRP A 684     423.436-130.815 247.353  1.00  0.00      N709 C  
ATOM   1366  CG  TRP A 684     424.761-130.219 247.739  1.00  0.00      N709 C  
ATOM   1367  CD1 TRP A 684     425.982-130.859 247.714  1.00  0.00      N709 C  
ATOM   1368  NE1 TRP A 684     426.984-129.968 248.158  1.00  0.00      N709 N  
ATOM   1369  CE2 TRP A 684     426.386-128.789 248.553  1.00  0.00      N709 C  
ATOM   1370  CD2 TRP A 684     424.999-128.962 248.411  1.00  0.00      N709 C  
ATOM   1371  CE3 TRP A 684     424.211-127.840 248.730  1.00  0.00      N709 C  
ATOM   1372  CZ3 TRP A 684     424.797-126.593 248.985  1.00  0.00      N709 C  
ATOM   1373  CZ2 TRP A 684     427.006-127.647 248.863  1.00  0.00      N709 C  
ATOM   1374  CH2 TRP A 684     426.169-126.507 249.103  1.00  0.00      N709 C  
ATOM   1375  C   TRP A 684     422.270-128.971 246.105  1.00  0.00      N709 C  
ATOM   1376  O   TRP A 684     421.491-128.568 247.023  1.00  0.00      N709 O  
ATOM   1377  N   SER A 685     422.716-128.023 245.310  1.00  0.00      N709 N  
ATOM   1378  CA  SER A 685     422.173-126.695 245.213  1.00  0.00      N709 C  
ATOM   1379  CB  SER A 685     422.951-125.468 245.777  1.00  0.00      N709 C  
ATOM   1380  OG  SER A 685     422.228-124.241 245.794  1.00  0.00      N709 O  
ATOM   1381  C   SER A 685     422.230-126.576 243.701  1.00  0.00      N709 C  
ATOM   1382  O   SER A 685     423.203-127.013 243.065  1.00  0.00      N709 O  
ATOM   1383  N   ALA A 686     421.235-126.040 243.052  1.00  0.00      N709 N  
ATOM   1384  CA  ALA A 686     421.241-126.129 241.581  1.00  0.00      N709 C  
ATOM   1385  CB  ALA A 686     420.322-127.325 241.187  1.00  0.00      N709 C  
ATOM   1386  C   ALA A 686     420.530-124.916 240.984  1.00  0.00      N709 C  
ATOM   1387  O   ALA A 686     419.729-124.256 241.688  1.00  0.00      N709 O  
ATOM   1388  N   SER A 687     420.707-124.630 239.676  1.00  0.00      N709 N  
ATOM   1389  CA  SER A 687     419.808-123.733 238.953  1.00  0.00      N709 C  
ATOM   1390  CB  SER A 687     420.126-122.281 239.129  1.00  0.00      N709 C  
ATOM   1391  OG  SER A 687     419.226-121.418 238.428  1.00  0.00      N709 O  
ATOM   1392  C   SER A 687     419.933-124.193 237.470  1.00  0.00      N709 C  
ATOM   1393  O   SER A 687     420.785-124.979 237.138  1.00  0.00      N709 O  
ATOM   1394  N   ALA A 688     418.993-123.761 236.636  1.00  0.00      N709 N  
ATOM   1395  CA  ALA A 688     418.889-124.173 235.234  1.00  0.00      N709 C  
ATOM   1396  CB  ALA A 688     418.386-125.641 235.116  1.00  0.00      N709 C  
ATOM   1397  C   ALA A 688     418.039-123.199 234.461  1.00  0.00      N709 C  
ATOM   1398  O   ALA A 688     416.972-122.824 235.033  1.00  0.00      N709 O  
ATOM   1399  N   CYS A 689     418.397-122.720 233.270  1.00  0.00      N709 N  
ATOM   1400  CA  CYS A 689     417.554-121.846 232.512  1.00  0.00      N709 C  
ATOM   1401  CB  CYS A 689     417.644-120.324 233.001  1.00  0.00      N709 C  
ATOM   1402  SG  CYS A 689     419.391-119.850 233.352  1.00  0.00      N709 S  
ATOM   1403  C   CYS A 689     417.821-122.098 231.053  1.00  0.00      N709 C  
ATOM   1404  O   CYS A 689     418.883-122.670 230.727  1.00  0.00      N709 O  
ATOM   1405  N   HIS A 690     416.997-121.603 230.084  1.00  0.00      N709 N  
ATOM   1406  CA  HIS A 690     417.171-121.788 228.665  1.00  0.00      N709 C  
ATOM   1407  CB  HIS A 690     415.858-122.328 228.054  1.00  0.00      N709 C  
ATOM   1408  ND1 HIS A 690     415.568-122.172 225.611  1.00  0.00      N709 N  
ATOM   1409  CG  HIS A 690     416.140-122.795 226.689  1.00  0.00      N709 C  
ATOM   1410  CE1 HIS A 690     415.627-123.042 224.626  1.00  0.00      N709 C  
ATOM   1411  NE2 HIS A 690     416.254-124.188 224.999  1.00  0.00      N709 N  
ATOM   1412  CD2 HIS A 690     416.597-124.005 226.321  1.00  0.00      N709 C  
ATOM   1413  C   HIS A 690     417.450-120.421 228.101  1.00  0.00      N709 C  
ATOM   1414  O   HIS A 690     416.929-119.448 228.642  1.00  0.00      N709 O  
ATOM   1415  N   ASP A 691     418.404-120.341 227.104  1.00  0.00      N709 N  
ATOM   1416  CA  ASP A 691     418.810-119.003 226.670  1.00  0.00      N709 C  
ATOM   1417  CB  ASP A 691     420.356-119.087 226.387  1.00  0.00      N709 C  
ATOM   1418  CG  ASP A 691     420.798-119.741 225.042  1.00  0.00      N709 C  
ATOM   1419  OD1 ASP A 691     420.043-120.560 224.436  1.00  0.00      N709 O  
ATOM   1420  OD2 ASP A 691     421.980-119.584 224.700  1.00  0.00      N709 O  
ATOM   1421  C   ASP A 691     418.007-118.657 225.404  1.00  0.00      N709 C  
ATOM   1422  O   ASP A 691     418.220-117.649 224.719  1.00  0.00      N709 O  
ATOM   1423  N   GLY A 692     416.965-119.544 225.035  1.00  0.00      N709 N  
ATOM   1424  CA  GLY A 692     416.047-119.439 223.931  1.00  0.00      N709 C  
ATOM   1425  C   GLY A 692     416.254-120.480 222.840  1.00  0.00      N709 C  
ATOM   1426  O   GLY A 692     415.287-120.647 222.052  1.00  0.00      N709 O  
ATOM   1427  N   ILE A 693     417.480-121.070 222.639  1.00  0.00      N709 N  
ATOM   1428  CA  ILE A 693     417.830-122.155 221.671  1.00  0.00      N709 C  
ATOM   1429  CB  ILE A 693     418.949-121.717 220.689  1.00  0.00      N709 C  
ATOM   1430  CG2 ILE A 693     419.339-122.913 219.858  1.00  0.00      N709 C  
ATOM   1431  CG1 ILE A 693     418.419-120.574 219.800  1.00  0.00      N709 C  
ATOM   1432  CD1 ILE A 693     417.113-120.865 218.926  1.00  0.00      N709 C  
ATOM   1433  C   ILE A 693     418.305-123.348 222.511  1.00  0.00      N709 C  
ATOM   1434  O   ILE A 693     418.015-124.495 222.201  1.00  0.00      N709 O  
ATOM   1435  N   ASN A 694     419.107-123.127 223.627  1.00  0.00      N709 N  
ATOM   1436  CA  ASN A 694     419.765-124.157 224.321  1.00  0.00      N709 C  
ATOM   1437  CB  ASN A 694     421.299-124.053 223.950  1.00  0.00      N709 C  
ATOM   1438  CG  ASN A 694     421.609-124.515 222.558  1.00  0.00      N709 C  
ATOM   1439  OD1 ASN A 694     421.105-125.497 222.016  1.00  0.00      N709 O  
ATOM   1440  ND2 ASN A 694     422.574-123.789 221.927  1.00  0.00      N709 N  
ATOM   1441  C   ASN A 694     419.597-123.924 225.809  1.00  0.00      N709 C  
ATOM   1442  O   ASN A 694     419.336-122.799 226.188  1.00  0.00      N709 O  
ATOM   1443  N   TRP A 695     419.727-124.998 226.627  1.00  0.00      N709 N  
ATOM   1444  CA  TRP A 695     419.841-124.959 228.075  1.00  0.00      N709 C  
ATOM   1445  CB  TRP A 695     419.435-126.374 228.579  1.00  0.00      N709 C  
ATOM   1446  CG  TRP A 695     418.026-126.909 228.332  1.00  0.00      N709 C  
ATOM   1447  CD1 TRP A 695     417.650-127.739 227.273  1.00  0.00      N709 C  
ATOM   1448  NE1 TRP A 695     416.284-127.825 227.222  1.00  0.00      N709 N  
ATOM   1449  CE2 TRP A 695     415.736-127.183 228.297  1.00  0.00      N709 C  
ATOM   1450  CD2 TRP A 695     416.797-126.587 229.010  1.00  0.00      N709 C  
ATOM   1451  CE3 TRP A 695     416.462-125.807 230.062  1.00  0.00      N709 C  
ATOM   1452  CZ3 TRP A 695     415.125-125.616 230.420  1.00  0.00      N709 C  
ATOM   1453  CZ2 TRP A 695     414.398-127.142 228.659  1.00  0.00      N709 C  
ATOM   1454  CH2 TRP A 695     414.104-126.236 229.727  1.00  0.00      N709 C  
ATOM   1455  C   TRP A 695     421.211-124.501 228.624  1.00  0.00      N709 C  
ATOM   1456  O   TRP A 695     422.260-124.627 227.999  1.00  0.00      N709 O  
ATOM   1457  N   LEU A 696     421.156-123.922 229.850  1.00  0.00      N709 N  
ATOM   1458  CA  LEU A 696     422.250-123.696 230.780  1.00  0.00      N709 C  
ATOM   1459  CB  LEU A 696     422.448-122.144 230.993  1.00  0.00      N709 C  
ATOM   1460  CG  LEU A 696     423.479-121.853 232.053  1.00  0.00      N709 C  
ATOM   1461  CD1 LEU A 696     424.871-122.387 231.748  1.00  0.00      N709 C  
ATOM   1462  CD2 LEU A 696     423.552-120.299 232.391  1.00  0.00      N709 C  
ATOM   1463  C   LEU A 696     421.813-124.507 232.082  1.00  0.00      N709 C  
ATOM   1464  O   LEU A 696     420.686-124.360 232.552  1.00  0.00      N709 O  
ATOM   1465  N   THR A 697     422.639-125.465 232.531  1.00  0.00      N709 N  
ATOM   1466  CA  THR A 697     422.424-126.176 233.766  1.00  0.00      N709 C  
ATOM   1467  CB  THR A 697     422.155-127.665 233.562  1.00  0.00      N709 C  
ATOM   1468  OG1 THR A 697     421.027-127.831 232.705  1.00  0.00      N709 O  
ATOM   1469  CG2 THR A 697     421.633-128.188 234.867  1.00  0.00      N709 C  
ATOM   1470  C   THR A 697     423.645-126.032 234.669  1.00  0.00      N709 C  
ATOM   1471  O   THR A 697     424.759-126.365 234.278  1.00  0.00      N709 O  
ATOM   1472  N   ILE A 698     423.393-125.547 235.869  1.00  0.00      N709 N  
ATOM   1473  CA  ILE A 698     424.429-125.375 236.879  1.00  0.00      N709 C  
ATOM   1474  CB  ILE A 698     424.517-123.951 237.587  1.00  0.00      N709 C  
ATOM   1475  CG2 ILE A 698     425.642-123.910 238.562  1.00  0.00      N709 C  
ATOM   1476  CG1 ILE A 698     424.662-122.716 236.620  1.00  0.00      N709 C  
ATOM   1477  CD1 ILE A 698     423.340-122.028 236.288  1.00  0.00      N709 C  
ATOM   1478  C   ILE A 698     424.164-126.408 237.970  1.00  0.00      N709 C  
ATOM   1479  O   ILE A 698     423.189-126.410 238.667  1.00  0.00      N709 O  
ATOM   1480  N   GLY A 699     425.088-127.407 238.128  1.00  0.00      N709 N  
ATOM   1481  CA  GLY A 699     425.046-128.172 239.340  1.00  0.00      N709 C  
ATOM   1482  C   GLY A 699     426.229-127.867 240.317  1.00  0.00      N709 C  
ATOM   1483  O   GLY A 699     427.349-128.269 240.036  1.00  0.00      N709 O  
ATOM   1484  N   ILE A 700     425.924-127.299 241.442  1.00  0.00      N709 N  
ATOM   1485  CA  ILE A 700     426.813-127.145 242.600  1.00  0.00      N709 C  
ATOM   1486  CB  ILE A 700     426.501-125.892 243.339  1.00  0.00      N709 C  
ATOM   1487  CG2 ILE A 700     427.714-125.575 244.249  1.00  0.00      N709 C  
ATOM   1488  CG1 ILE A 700     426.205-124.756 242.409  1.00  0.00      N709 C  
ATOM   1489  CD1 ILE A 700     426.095-123.376 243.059  1.00  0.00      N709 C  
ATOM   1490  C   ILE A 700     426.886-128.349 243.444  1.00  0.00      N709 C  
ATOM   1491  O   ILE A 700     425.922-129.011 243.750  1.00  0.00      N709 O  
ATOM   1492  N   SER A 701     428.123-128.827 243.824  1.00  0.00      N709 N  
ATOM   1493  CA  SER A 701     428.304-129.968 244.673  1.00  0.00      N709 C  
ATOM   1494  CB  SER A 701     428.098-131.333 243.868  1.00  0.00      N709 C  
ATOM   1495  OG  SER A 701     428.101-132.398 244.844  1.00  0.00      N709 O  
ATOM   1496  C   SER A 701     429.709-129.970 245.311  1.00  0.00      N709 C  
ATOM   1497  O   SER A 701     430.588-129.226 244.932  1.00  0.00      N709 O  
ATOM   1498  N   GLY A 702     429.883-130.792 246.336  1.00  0.00      N709 N  
ATOM   1499  CA  GLY A 702     431.169-130.886 247.067  1.00  0.00      N709 C  
ATOM   1500  C   GLY A 702     431.197-130.479 248.490  1.00  0.00      N709 C  
ATOM   1501  O   GLY A 702     430.173-130.030 248.917  1.00  0.00      N709 O  
ATOM   1502  N   PRO A 703     432.383-130.677 249.164  1.00  0.00      N709 N  
ATOM   1503  CD  PRO A 703     433.599-131.145 248.466  1.00  0.00      N709 C  
ATOM   1504  CA  PRO A 703     432.700-130.175 250.424  1.00  0.00      N709 C  
ATOM   1505  CB  PRO A 703     434.195-130.213 250.555  1.00  0.00      N709 C  
ATOM   1506  CG  PRO A 703     434.631-131.264 249.573  1.00  0.00      N709 C  
ATOM   1507  C   PRO A 703     432.173-128.751 250.838  1.00  0.00      N709 C  
ATOM   1508  O   PRO A 703     432.035-127.806 250.015  1.00  0.00      N709 O  
ATOM   1509  N   ASP A 704     431.816-128.583 252.123  1.00  0.00      N709 N  
ATOM   1510  CA  ASP A 704     431.352-127.346 252.701  1.00  0.00      N709 C  
ATOM   1511  CB  ASP A 704     431.035-127.438 254.236  1.00  0.00      N709 C  
ATOM   1512  CG  ASP A 704     429.821-128.246 254.507  1.00  0.00      N709 C  
ATOM   1513  OD1 ASP A 704     429.008-128.715 253.639  1.00  0.00      N709 O  
ATOM   1514  OD2 ASP A 704     429.618-128.470 255.802  1.00  0.00      N709 O  
ATOM   1515  C   ASP A 704     432.361-126.211 252.514  1.00  0.00      N709 C  
ATOM   1516  O   ASP A 704     431.970-125.097 252.198  1.00  0.00      N709 O  
ATOM   1517  N   SER A 705     433.671-126.519 252.565  1.00  0.00      N709 N  
ATOM   1518  CA  SER A 705     434.690-125.490 252.368  1.00  0.00      N709 C  
ATOM   1519  CB  SER A 705     435.978-126.112 253.029  1.00  0.00      N709 C  
ATOM   1520  OG  SER A 705     436.250-127.414 252.515  1.00  0.00      N709 O  
ATOM   1521  C   SER A 705     434.997-125.007 250.986  1.00  0.00      N709 C  
ATOM   1522  O   SER A 705     435.583-123.953 250.775  1.00  0.00      N709 O  
ATOM   1523  N   GLY A 706     434.518-125.699 249.912  1.00  0.00      N709 N  
ATOM   1524  CA  GLY A 706     434.994-125.576 248.537  1.00  0.00      N709 C  
ATOM   1525  C   GLY A 706     434.202-126.436 247.576  1.00  0.00      N709 C  
ATOM   1526  O   GLY A 706     434.738-127.269 246.830  1.00  0.00      N709 O  
ATOM   1527  N   ALA A 707     432.944-126.216 247.552  1.00  0.00      N709 N  
ATOM   1528  CA  ALA A 707     431.936-126.763 246.674  1.00  0.00      N709 C  
ATOM   1529  CB  ALA A 707     430.496-126.723 247.332  1.00  0.00      N709 C  
ATOM   1530  C   ALA A 707     432.123-126.203 245.292  1.00  0.00      N709 C  
ATOM   1531  O   ALA A 707     432.616-125.104 245.189  1.00  0.00      N709 O  
ATOM   1532  N   VAL A 708     431.824-126.900 244.178  1.00  0.00      N709 N  
ATOM   1533  CA  VAL A 708     432.139-126.369 242.837  1.00  0.00      N709 C  
ATOM   1534  CB  VAL A 708     433.285-127.070 242.177  1.00  0.00      N709 C  
ATOM   1535  CG1 VAL A 708     433.049-128.467 241.841  1.00  0.00      N709 C  
ATOM   1536  CG2 VAL A 708     433.786-126.393 240.881  1.00  0.00      N709 C  
ATOM   1537  C   VAL A 708     430.912-126.371 242.071  1.00  0.00      N709 C  
ATOM   1538  O   VAL A 708     430.089-127.262 242.214  1.00  0.00      N709 O  
ATOM   1539  N   ALA A 709     430.618-125.328 241.332  1.00  0.00      N709 N  
ATOM   1540  CA  ALA A 709     429.478-125.228 240.519  1.00  0.00      N709 C  
ATOM   1541  CB  ALA A 709     428.992-123.765 240.512  1.00  0.00      N709 C  
ATOM   1542  C   ALA A 709     429.764-125.553 239.069  1.00  0.00      N709 C  
ATOM   1543  O   ALA A 709     430.650-124.872 238.454  1.00  0.00      N709 O  
ATOM   1544  N   VAL A 710     429.167-126.635 238.570  1.00  0.00      N709 N  
ATOM   1545  CA  VAL A 710     429.529-127.101 237.249  1.00  0.00      N709 C  
ATOM   1546  CB  VAL A 710     429.479-128.645 237.300  1.00  0.00      N709 C  
ATOM   1547  CG1 VAL A 710     429.502-129.267 235.895  1.00  0.00      N709 C  
ATOM   1548  CG2 VAL A 710     430.759-129.173 238.097  1.00  0.00      N709 C  
ATOM   1549  C   VAL A 710     428.594-126.639 236.177  1.00  0.00      N709 C  
ATOM   1550  O   VAL A 710     427.430-126.426 236.410  1.00  0.00      N709 O  
ATOM   1551  N   LEU A 711     429.033-126.340 234.961  1.00  0.00      N709 N  
ATOM   1552  CA  LEU A 711     428.246-125.727 233.923  1.00  0.00      N709 C  
ATOM   1553  CB  LEU A 711     428.743-124.419 233.324  1.00  0.00      N709 C  
ATOM   1554  CG  LEU A 711     429.257-123.412 234.416  1.00  0.00      N709 C  
ATOM   1555  CD1 LEU A 711     429.968-122.264 233.772  1.00  0.00      N709 C  
ATOM   1556  CD2 LEU A 711     428.168-123.052 235.442  1.00  0.00      N709 C  
ATOM   1557  C   LEU A 711     428.022-126.681 232.811  1.00  0.00      N709 C  
ATOM   1558  O   LEU A 711     428.964-127.077 232.096  1.00  0.00      N709 O  
ATOM   1559  N   LYS A 712     426.748-127.041 232.494  1.00  0.00      N709 N  
ATOM   1560  CA  LYS A 712     426.545-127.804 231.285  1.00  0.00      N709 C  
ATOM   1561  CB  LYS A 712     425.734-129.127 231.643  1.00  0.00      N709 C  
ATOM   1562  CG  LYS A 712     425.484-130.003 230.384  1.00  0.00      N709 C  
ATOM   1563  CD  LYS A 712     424.768-131.356 230.707  1.00  0.00      N709 C  
ATOM   1564  CE  LYS A 712     423.305-131.205 231.211  1.00  0.00      N709 C  
ATOM   1565  NZ  LYS A 712     422.594-132.462 231.309  1.00  0.00      N709 N  
ATOM   1566  C   LYS A 712     425.657-126.969 230.362  1.00  0.00      N709 C  
ATOM   1567  O   LYS A 712     424.638-126.350 230.743  1.00  0.00      N709 O  
ATOM   1568  N   TYR A 713     426.027-126.851 229.048  1.00  0.00      N709 N  
ATOM   1569  CA  TYR A 713     425.352-126.021 228.016  1.00  0.00      N709 C  
ATOM   1570  CB  TYR A 713     425.944-124.613 227.899  1.00  0.00      N709 C  
ATOM   1571  CG  TYR A 713     425.377-123.684 226.789  1.00  0.00      N709 C  
ATOM   1572  CD1 TYR A 713     424.290-122.850 226.992  1.00  0.00      N709 C  
ATOM   1573  CE1 TYR A 713     423.742-122.138 225.926  1.00  0.00      N709 C  
ATOM   1574  CZ  TYR A 713     424.324-122.091 224.678  1.00  0.00      N709 C  
ATOM   1575  OH  TYR A 713     423.701-121.328 223.594  1.00  0.00      N709 O  
ATOM   1576  CD2 TYR A 713     425.980-123.688 225.511  1.00  0.00      N709 C  
ATOM   1577  CE2 TYR A 713     425.355-122.973 224.397  1.00  0.00      N709 C  
ATOM   1578  C   TYR A 713     425.406-126.774 226.706  1.00  0.00      N709 C  
ATOM   1579  O   TYR A 713     426.482-127.177 226.238  1.00  0.00      N709 O  
ATOM   1580  N   ASN A 714     424.213-127.071 226.110  1.00  0.00      N709 N  
ATOM   1581  CA  ASN A 714     423.948-127.822 224.939  1.00  0.00      N709 C  
ATOM   1582  CB  ASN A 714     424.214-126.947 223.686  1.00  0.00      N709 C  
ATOM   1583  CG  ASN A 714     423.662-127.596 222.417  1.00  0.00      N709 C  
ATOM   1584  OD1 ASN A 714     422.716-128.359 222.353  1.00  0.00      N709 O  
ATOM   1585  ND2 ASN A 714     424.342-127.201 221.289  1.00  0.00      N709 N  
ATOM   1586  C   ASN A 714     424.449-129.298 224.903  1.00  0.00      N709 C  
ATOM   1587  O   ASN A 714     425.012-129.678 223.871  1.00  0.00      N709 O  
ATOM   1588  N   GLY A 715     424.164-130.054 225.956  1.00  0.00      N709 N  
ATOM   1589  CA  GLY A 715     424.602-131.434 226.073  1.00  0.00      N709 C  
ATOM   1590  C   GLY A 715     426.077-131.604 226.378  1.00  0.00      N709 C  
ATOM   1591  O   GLY A 715     426.651-132.705 226.180  1.00  0.00      N709 O  
ATOM   1592  N   ILE A 716     426.788-130.603 226.768  1.00  0.00      N709 N  
ATOM   1593  CA  ILE A 716     428.218-130.733 227.181  1.00  0.00      N709 C  
ATOM   1594  CB  ILE A 716     429.191-130.622 226.031  1.00  0.00      N709 C  
ATOM   1595  CG2 ILE A 716     429.086-129.312 225.309  1.00  0.00      N709 C  
ATOM   1596  CG1 ILE A 716     430.666-131.074 226.322  1.00  0.00      N709 C  
ATOM   1597  CD1 ILE A 716     430.838-132.417 226.938  1.00  0.00      N709 C  
ATOM   1598  C   ILE A 716     428.542-129.736 228.296  1.00  0.00      N709 C  
ATOM   1599  O   ILE A 716     427.769-128.825 228.606  1.00  0.00      N709 O  
ATOM   1600  N   ILE A 717     429.575-130.113 229.112  1.00  0.00      N709 N  
ATOM   1601  CA  ILE A 717     430.051-129.376 230.278  1.00  0.00      N709 C  
ATOM   1602  CB  ILE A 717     430.470-130.197 231.590  1.00  0.00      N709 C  
ATOM   1603  CG2 ILE A 717     429.120-130.592 232.287  1.00  0.00      N709 C  
ATOM   1604  CG1 ILE A 717     431.315-131.349 231.181  1.00  0.00      N709 C  
ATOM   1605  CD1 ILE A 717     432.062-132.000 232.330  1.00  0.00      N709 C  
ATOM   1606  C   ILE A 717     431.101-128.436 229.798  1.00  0.00      N709 C  
ATOM   1607  O   ILE A 717     431.971-128.863 229.074  1.00  0.00      N709 O  
ATOM   1608  N   THR A 718     431.066-127.113 230.105  1.00  0.00      N709 N  
ATOM   1609  CA  THR A 718     432.007-126.185 229.569  1.00  0.00      N709 C  
ATOM   1610  CB  THR A 718     431.451-124.749 229.157  1.00  0.00      N709 C  
ATOM   1611  OG1 THR A 718     430.301-124.550 229.987  1.00  0.00      N709 O  
ATOM   1612  CG2 THR A 718     430.930-124.815 227.689  1.00  0.00      N709 C  
ATOM   1613  C   THR A 718     433.023-125.959 230.636  1.00  0.00      N709 C  
ATOM   1614  O   THR A 718     434.205-126.230 230.503  1.00  0.00      N709 O  
ATOM   1615  N   ASP A 719     432.597-125.443 231.852  1.00  0.00      N709 N  
ATOM   1616  CA  ASP A 719     433.448-124.693 232.756  1.00  0.00      N709 C  
ATOM   1617  CB  ASP A 719     433.747-123.213 232.292  1.00  0.00      N709 C  
ATOM   1618  CG  ASP A 719     434.969-122.633 232.920  1.00  0.00      N709 C  
ATOM   1619  OD1 ASP A 719     435.249-121.473 232.647  1.00  0.00      N709 O  
ATOM   1620  OD2 ASP A 719     435.707-123.418 233.578  1.00  0.00      N709 O  
ATOM   1621  C   ASP A 719     432.861-124.842 234.128  1.00  0.00      N709 C  
ATOM   1622  O   ASP A 719     431.845-125.522 234.341  1.00  0.00      N709 O  
ATOM   1623  N   THR A 720     433.494-124.301 235.191  1.00  0.00      N709 N  
ATOM   1624  CA  THR A 720     433.061-124.361 236.559  1.00  0.00      N709 C  
ATOM   1625  CB  THR A 720     433.662-125.488 237.458  1.00  0.00      N709 C  
ATOM   1626  OG1 THR A 720     435.064-125.262 237.662  1.00  0.00      N709 O  
ATOM   1627  CG2 THR A 720     433.561-126.841 236.743  1.00  0.00      N709 C  
ATOM   1628  C   THR A 720     433.339-123.008 237.173  1.00  0.00      N709 C  
ATOM   1629  O   THR A 720     434.065-122.142 236.716  1.00  0.00      N709 O  
ATOM   1630  N   ILE A 721     432.610-122.691 238.292  1.00  0.00      N709 N  
ATOM   1631  CA  ILE A 721     432.639-121.497 239.168  1.00  0.00      N709 C  
ATOM   1632  CB  ILE A 721     431.295-120.753 239.128  1.00  0.00      N709 C  
ATOM   1633  CG2 ILE A 721     431.393-119.726 240.326  1.00  0.00      N709 C  
ATOM   1634  CG1 ILE A 721     431.204-120.158 237.712  1.00  0.00      N709 C  
ATOM   1635  CD1 ILE A 721     429.840-119.633 237.318  1.00  0.00      N709 C  
ATOM   1636  C   ILE A 721     433.049-121.922 240.541  1.00  0.00      N709 C  
ATOM   1637  O   ILE A 721     432.505-122.893 241.137  1.00  0.00      N709 O  
ATOM   1638  N   LYS A 722     434.077-121.248 241.060  1.00  0.00      N709 N  
ATOM   1639  CA  LYS A 722     434.652-121.639 242.273  1.00  0.00      N709 C  
ATOM   1640  CB  LYS A 722     436.171-121.923 242.170  1.00  0.00      N709 C  
ATOM   1641  CG  LYS A 722     436.620-123.217 241.349  1.00  0.00      N709 C  
ATOM   1642  CD  LYS A 722     436.438-123.244 239.816  1.00  0.00      N709 C  
ATOM   1643  CE  LYS A 722     436.972-122.089 238.988  1.00  0.00      N709 C  
ATOM   1644  NZ  LYS A 722     436.816-122.398 237.576  1.00  0.00      N709 N  
ATOM   1645  C   LYS A 722     434.380-120.596 243.371  1.00  0.00      N709 C  
ATOM   1646  O   LYS A 722     434.068-119.417 243.057  1.00  0.00      N709 O  
ATOM   1647  N   SER A 723     434.506-121.035 244.661  1.00  0.00      N709 N  
ATOM   1648  CA  SER A 723     434.606-120.289 245.927  1.00  0.00      N709 C  
ATOM   1649  CB  SER A 723     434.861-121.230 247.130  1.00  0.00      N709 C  
ATOM   1650  OG  SER A 723     433.915-122.356 247.106  1.00  0.00      N709 O  
ATOM   1651  C   SER A 723     435.453-119.009 245.999  1.00  0.00      N709 C  
ATOM   1652  O   SER A 723     436.453-118.907 245.314  1.00  0.00      N709 O  
ATOM   1653  N   TRP A 724     434.993-117.952 246.783  1.00  0.00      N709 N  
ATOM   1654  CA  TRP A 724     435.767-116.686 246.907  1.00  0.00      N709 C  
ATOM   1655  CB  TRP A 724     435.259-115.524 245.987  1.00  0.00      N709 C  
ATOM   1656  CG  TRP A 724     433.886-115.136 246.098  1.00  0.00      N709 C  
ATOM   1657  CD1 TRP A 724     433.456-113.995 246.766  1.00  0.00      N709 C  
ATOM   1658  NE1 TRP A 724     432.087-114.033 246.925  1.00  0.00      N709 N  
ATOM   1659  CE2 TRP A 724     431.612-115.145 246.333  1.00  0.00      N709 C  
ATOM   1660  CD2 TRP A 724     432.728-115.823 245.705  1.00  0.00      N709 C  
ATOM   1661  CE3 TRP A 724     432.435-116.982 244.965  1.00  0.00      N709 C  
ATOM   1662  CZ3 TRP A 724     431.127-117.315 244.608  1.00  0.00      N709 C  
ATOM   1663  CZ2 TRP A 724     430.337-115.615 246.157  1.00  0.00      N709 C  
ATOM   1664  CH2 TRP A 724     430.063-116.643 245.258  1.00  0.00      N709 C  
ATOM   1665  C   TRP A 724     435.722-116.350 248.349  1.00  0.00      N709 C  
ATOM   1666  O   TRP A 724     436.418-115.415 248.760  1.00  0.00      N709 O  
ATOM   1667  N   ARG A 725     434.930-117.063 249.161  1.00  0.00      N709 N  
ATOM   1668  CA  ARG A 725     434.842-116.894 250.525  1.00  0.00      N709 C  
ATOM   1669  CB  ARG A 725     433.608-116.107 251.000  1.00  0.00      N709 C  
ATOM   1670  CG  ARG A 725     433.662-114.605 250.628  1.00  0.00      N709 C  
ATOM   1671  CD  ARG A 725     434.771-113.710 251.157  1.00  0.00      N709 C  
ATOM   1672  NE  ARG A 725     434.594-112.306 250.683  1.00  0.00      N709 N  
ATOM   1673  CZ  ARG A 725     435.025-111.857 249.509  1.00  0.00      N709 C  
ATOM   1674  NH1 ARG A 725     435.924-112.444 248.746  1.00  0.00      N709 N  
ATOM   1675  NH2 ARG A 725     434.444-110.820 249.023  1.00  0.00      N709 N  
ATOM   1676  C   ARG A 725     435.014-118.153 251.308  1.00  0.00      N709 C  
ATOM   1677  O   ARG A 725     435.296-118.111 252.494  1.00  0.00      N709 O  
ATOM   1678  N   ASN A 726     435.033-119.304 250.630  1.00  0.00      N709 N  
ATOM   1679  CA  ASN A 726     435.271-120.620 251.181  1.00  0.00      N709 C  
ATOM   1680  CB  ASN A 726     436.753-120.813 251.516  1.00  0.00      N709 C  
ATOM   1681  CG  ASN A 726     437.608-120.565 250.318  1.00  0.00      N709 C  
ATOM   1682  OD1 ASN A 726     437.187-120.434 249.160  1.00  0.00      N709 O  
ATOM   1683  ND2 ASN A 726     438.974-120.423 250.547  1.00  0.00      N709 N  
ATOM   1684  C   ASN A 726     434.312-121.026 252.294  1.00  0.00      N709 C  
ATOM   1685  O   ASN A 726     434.858-121.468 253.366  1.00  0.00      N709 O  
ATOM   1686  N   ASN A 727     433.000-120.882 252.189  1.00  0.00      N709 N  
ATOM   1687  CA  ASN A 727     432.188-121.358 253.220  1.00  0.00      N709 C  
ATOM   1688  CB  ASN A 727     432.172-120.400 254.524  1.00  0.00      N709 C  
ATOM   1689  CG  ASN A 727     431.590-121.119 255.719  1.00  0.00      N709 C  
ATOM   1690  OD1 ASN A 727     430.583-120.655 256.240  1.00  0.00      N709 O  
ATOM   1691  ND2 ASN A 727     432.133-122.273 256.134  1.00  0.00      N709 N  
ATOM   1692  C   ASN A 727     430.813-121.489 252.635  1.00  0.00      N709 C  
ATOM   1693  O   ASN A 727     430.084-120.505 252.605  1.00  0.00      N709 O  
ATOM   1694  N   ILE A 728     430.585-122.703 251.972  1.00  0.00      N709 N  
ATOM   1695  CA  ILE A 728     429.333-123.102 251.401  1.00  0.00      N709 C  
ATOM   1696  CB  ILE A 728     428.250-123.412 252.458  1.00  0.00      N709 C  
ATOM   1697  CG2 ILE A 728     426.941-124.033 251.743  1.00  0.00      N709 C  
ATOM   1698  CG1 ILE A 728     428.676-124.424 253.590  1.00  0.00      N709 C  
ATOM   1699  CD1 ILE A 728     427.631-124.418 254.742  1.00  0.00      N709 C  
ATOM   1700  C   ILE A 728     428.900-122.209 250.193  1.00  0.00      N709 C  
ATOM   1701  O   ILE A 728     428.046-121.350 250.293  1.00  0.00      N709 O  
ATOM   1702  N   LEU A 729     429.304-122.683 248.913  1.00  0.00      N709 N  
ATOM   1703  CA  LEU A 729     428.893-122.098 247.657  1.00  0.00      N709 C  
ATOM   1704  CB  LEU A 729     429.882-122.424 246.550  1.00  0.00      N709 C  
ATOM   1705  CG  LEU A 729     429.559-121.875 245.147  1.00  0.00      N709 C  
ATOM   1706  CD1 LEU A 729     429.623-120.327 245.167  1.00  0.00      N709 C  
ATOM   1707  CD2 LEU A 729     430.601-122.459 244.095  1.00  0.00      N709 C  
ATOM   1708  C   LEU A 729     427.493-122.576 247.282  1.00  0.00      N709 C  
ATOM   1709  O   LEU A 729     427.360-123.790 247.094  1.00  0.00      N709 O  
ATOM   1710  N   ARG A 730     426.553-121.597 247.318  1.00  0.00      N709 N  
ATOM   1711  CA  ARG A 730     425.140-121.957 247.092  1.00  0.00      N709 C  
ATOM   1712  CB  ARG A 730     424.341-122.419 248.370  1.00  0.00      N709 C  
ATOM   1713  CG  ARG A 730     424.044-121.302 249.455  1.00  0.00      N709 C  
ATOM   1714  CD  ARG A 730     425.235-120.651 250.102  1.00  0.00      N709 C  
ATOM   1715  NE  ARG A 730     424.785-119.752 251.212  1.00  0.00      N709 N  
ATOM   1716  CZ  ARG A 730     425.672-118.957 251.803  1.00  0.00      N709 C  
ATOM   1717  NH1 ARG A 730     426.990-118.967 251.655  1.00  0.00      N709 N  
ATOM   1718  NH2 ARG A 730     425.159-118.027 252.587  1.00  0.00      N709 N  
ATOM   1719  C   ARG A 730     424.448-120.924 246.208  1.00  0.00      N709 C  
ATOM   1720  O   ARG A 730     424.941-119.810 246.000  1.00  0.00      N709 O  
ATOM   1721  N   THR A 731     423.306-121.290 245.578  1.00  0.00      N709 N  
ATOM   1722  CA  THR A 731     422.692-120.553 244.438  1.00  0.00      N709 C  
ATOM   1723  CB  THR A 731     423.155-121.074 243.107  1.00  0.00      N709 C  
ATOM   1724  OG1 THR A 731     422.711-120.340 241.927  1.00  0.00      N709 O  
ATOM   1725  CG2 THR A 731     422.827-122.565 242.959  1.00  0.00      N709 C  
ATOM   1726  C   THR A 731     421.140-120.553 244.566  1.00  0.00      N709 C  
ATOM   1727  O   THR A 731     420.649-120.574 245.644  1.00  0.00      N709 O  
ATOM   1728  N   GLN A 732     420.437-120.252 243.477  1.00  0.00      N709 N  
ATOM   1729  CA  GLN A 732     419.002-119.894 243.459  1.00  0.00      N709 C  
ATOM   1730  CB  GLN A 732     418.563-119.656 241.965  1.00  0.00      N709 C  
ATOM   1731  CG  GLN A 732     419.319-118.378 241.396  1.00  0.00      N709 C  
ATOM   1732  CD  GLN A 732     418.814-117.853 240.061  1.00  0.00      N709 C  
ATOM   1733  OE1 GLN A 732     419.481-117.692 239.034  1.00  0.00      N709 O  
ATOM   1734  NE2 GLN A 732     417.542-117.466 240.149  1.00  0.00      N709 N  
ATOM   1735  C   GLN A 732     418.057-121.037 243.974  1.00  0.00      N709 C  
ATOM   1736  O   GLN A 732     417.240-120.684 244.809  1.00  0.00      N709 O  
ATOM   1737  N   GLU A 733     418.250-122.231 243.506  1.00  0.00      N709 N  
ATOM   1738  CA  GLU A 733     417.374-123.381 243.738  1.00  0.00      N709 C  
ATOM   1739  CB  GLU A 733     417.527-123.764 245.244  1.00  0.00      N709 C  
ATOM   1740  CG  GLU A 733     419.053-123.811 245.615  1.00  0.00      N709 C  
ATOM   1741  CD  GLU A 733     419.252-124.362 247.029  1.00  0.00      N709 C  
ATOM   1742  OE1 GLU A 733     418.684-125.502 247.200  1.00  0.00      N709 O  
ATOM   1743  OE2 GLU A 733     420.003-123.790 247.850  1.00  0.00      N709 O  
ATOM   1744  C   GLU A 733     415.954-123.031 243.200  1.00  0.00      N709 C  
ATOM   1745  O   GLU A 733     414.980-123.305 243.833  1.00  0.00      N709 O  
ATOM   1746  N   SER A 734     415.996-122.307 241.999  1.00  0.00      N709 N  
ATOM   1747  CA  SER A 734     414.868-121.837 241.154  1.00  0.00      N709 C  
ATOM   1748  CB  SER A 734     414.119-120.667 241.751  1.00  0.00      N709 C  
ATOM   1749  OG  SER A 734     412.958-120.396 241.086  1.00  0.00      N709 O  
ATOM   1750  C   SER A 734     415.486-121.568 239.764  1.00  0.00      N709 C  
ATOM   1751  O   SER A 734     416.681-121.655 239.469  1.00  0.00      N709 O  
ATOM   1752  N   GLU A 735     414.634-121.343 238.789  1.00  0.00      N709 N  
ATOM   1753  CA  GLU A 735     415.042-120.946 237.480  1.00  0.00      N709 C  
ATOM   1754  CB  GLU A 735     413.830-121.041 236.549  1.00  0.00      N709 C  
ATOM   1755  CG  GLU A 735     414.091-120.401 235.130  1.00  0.00      N709 C  
ATOM   1756  CD  GLU A 735     412.801-120.449 234.267  1.00  0.00      N709 C  
ATOM   1757  OE1 GLU A 735     412.689-121.351 233.464  1.00  0.00      N709 O  
ATOM   1758  OE2 GLU A 735     412.023-119.474 234.403  1.00  0.00      N709 O  
ATOM   1759  C   GLU A 735     415.846-119.651 237.434  1.00  0.00      N709 C  
ATOM   1760  O   GLU A 735     415.768-118.741 238.251  1.00  0.00      N709 O  
ATOM   1761  N   CYS A 736     416.823-119.590 236.488  1.00  0.00      N709 N  
ATOM   1762  CA  CYS A 736     417.661-118.358 236.352  1.00  0.00      N709 C  
ATOM   1763  CB  CYS A 736     419.255-118.833 236.292  1.00  0.00      N709 C  
ATOM   1764  SG  CYS A 736     419.630-120.293 235.306  1.00  0.00      N709 S  
ATOM   1765  C   CYS A 736     417.282-117.417 235.264  1.00  0.00      N709 C  
ATOM   1766  O   CYS A 736     416.392-117.627 234.457  1.00  0.00      N709 O  
ATOM   1767  N   ALA A 737     417.801-116.099 235.307  1.00  0.00      N709 N  
ATOM   1768  CA  ALA A 737     417.107-115.048 234.555  1.00  0.00      N709 C  
ATOM   1769  CB  ALA A 737     417.354-113.803 235.254  1.00  0.00      N709 C  
ATOM   1770  C   ALA A 737     417.856-115.088 233.224  1.00  0.00      N709 C  
ATOM   1771  O   ALA A 737     419.061-114.959 233.186  1.00  0.00      N709 O  
ATOM   1772  N   CYS A 738     417.108-115.091 232.065  1.00  0.00      N709 N  
ATOM   1773  CA  CYS A 738     417.814-114.833 230.779  1.00  0.00      N709 C  
ATOM   1774  CB  CYS A 738     418.089-116.054 229.844  1.00  0.00      N709 C  
ATOM   1775  SG  CYS A 738     418.973-117.490 230.550  1.00  0.00      N709 S  
ATOM   1776  C   CYS A 738     416.976-113.848 230.026  1.00  0.00      N709 C  
ATOM   1777  O   CYS A 738     415.734-113.940 229.971  1.00  0.00      N709 O  
ATOM   1778  N   VAL A 739     417.607-112.748 229.523  1.00  0.00      N709 N  
ATOM   1779  CA  VAL A 739     417.068-111.790 228.514  1.00  0.00      N709 C  
ATOM   1780  CB  VAL A 739     417.199-110.334 229.087  1.00  0.00      N709 C  
ATOM   1781  CG1 VAL A 739     416.638-109.307 228.093  1.00  0.00      N709 C  
ATOM   1782  CG2 VAL A 739     416.468-110.080 230.454  1.00  0.00      N709 C  
ATOM   1783  C   VAL A 739     417.876-111.810 227.263  1.00  0.00      N709 C  
ATOM   1784  O   VAL A 739     418.986-111.369 227.235  1.00  0.00      N709 O  
ATOM   1785  N   ASN A 740     417.288-112.447 226.233  1.00  0.00      N709 N  
ATOM   1786  CA  ASN A 740     417.882-112.467 224.895  1.00  0.00      N709 C  
ATOM   1787  CB  ASN A 740     418.167-111.053 224.347  1.00  0.00      N709 C  
ATOM   1788  CG  ASN A 740     416.913-110.223 224.216  1.00  0.00      N709 C  
ATOM   1789  OD1 ASN A 740     415.802-110.661 223.985  1.00  0.00      N709 O  
ATOM   1790  ND2 ASN A 740     417.057-108.813 224.230  1.00  0.00      N709 N  
ATOM   1791  C   ASN A 740     419.062-113.406 224.555  1.00  0.00      N709 C  
ATOM   1792  O   ASN A 740     419.647-113.309 223.482  1.00  0.00      N709 O  
ATOM   1793  N   GLY A 741     419.369-114.381 225.432  1.00  0.00      N709 N  
ATOM   1794  CA  GLY A 741     420.488-115.292 225.263  1.00  0.00      N709 C  
ATOM   1795  C   GLY A 741     421.532-115.044 226.355  1.00  0.00      N709 C  
ATOM   1796  O   GLY A 741     422.402-115.836 226.552  1.00  0.00      N709 O  
ATOM   1797  N   SER A 742     421.412-113.886 226.940  1.00  0.00      N709 N  
ATOM   1798  CA  SER A 742     422.218-113.464 228.099  1.00  0.00      N709 C  
ATOM   1799  CB  SER A 742     422.425-111.870 228.177  1.00  0.00      N709 C  
ATOM   1800  OG  SER A 742     423.128-111.321 227.095  1.00  0.00      N709 O  
ATOM   1801  C   SER A 742     421.569-113.961 229.292  1.00  0.00      N709 C  
ATOM   1802  O   SER A 742     420.436-113.592 229.599  1.00  0.00      N709 O  
ATOM   1803  N   CYS A 743     422.260-114.866 230.087  1.00  0.00      N709 N  
ATOM   1804  CA  CYS A 743     421.748-115.613 231.266  1.00  0.00      N709 C  
ATOM   1805  CB  CYS A 743     421.893-117.118 231.042  1.00  0.00      N709 C  
ATOM   1806  SG  CYS A 743     420.778-117.569 229.758  1.00  0.00      N709 S  
ATOM   1807  C   CYS A 743     422.551-115.206 232.467  1.00  0.00      N709 C  
ATOM   1808  O   CYS A 743     423.763-115.006 232.444  1.00  0.00      N709 O  
ATOM   1809  N   PHE A 744     421.813-115.056 233.576  1.00  0.00      N709 N  
ATOM   1810  CA  PHE A 744     422.424-114.453 234.716  1.00  0.00      N709 C  
ATOM   1811  CB  PHE A 744     421.877-113.046 234.949  1.00  0.00      N709 C  
ATOM   1812  CG  PHE A 744     422.068-112.122 233.769  1.00  0.00      N709 C  
ATOM   1813  CD1 PHE A 744     421.105-112.145 232.757  1.00  0.00      N709 C  
ATOM   1814  CE1 PHE A 744     421.236-111.290 231.696  1.00  0.00      N709 C  
ATOM   1815  CZ  PHE A 744     422.196-110.329 231.657  1.00  0.00      N709 C  
ATOM   1816  CD2 PHE A 744     423.104-111.178 233.768  1.00  0.00      N709 C  
ATOM   1817  CE2 PHE A 744     423.187-110.279 232.702  1.00  0.00      N709 C  
ATOM   1818  C   PHE A 744     421.871-115.124 235.902  1.00  0.00      N709 C  
ATOM   1819  O   PHE A 744     420.690-115.512 235.924  1.00  0.00      N709 O  
ATOM   1820  N   THR A 745     422.678-115.329 236.958  1.00  0.00      N709 N  
ATOM   1821  CA  THR A 745     422.359-116.163 238.101  1.00  0.00      N709 C  
ATOM   1822  CB  THR A 745     422.525-117.663 237.850  1.00  0.00      N709 C  
ATOM   1823  OG1 THR A 745     421.950-118.480 238.853  1.00  0.00      N709 O  
ATOM   1824  CG2 THR A 745     424.037-118.097 237.691  1.00  0.00      N709 C  
ATOM   1825  C   THR A 745     423.154-115.623 239.292  1.00  0.00      N709 C  
ATOM   1826  O   THR A 745     424.236-115.024 239.130  1.00  0.00      N709 O  
ATOM   1827  N   ILE A 746     422.655-115.770 240.525  1.00  0.00      N709 N  
ATOM   1828  CA  ILE A 746     423.121-115.343 241.796  1.00  0.00      N709 C  
ATOM   1829  CB  ILE A 746     421.977-114.655 242.600  1.00  0.00      N709 C  
ATOM   1830  CG2 ILE A 746     421.567-113.333 241.861  1.00  0.00      N709 C  
ATOM   1831  CG1 ILE A 746     422.381-114.396 244.094  1.00  0.00      N709 C  
ATOM   1832  CD1 ILE A 746     423.677-113.551 244.323  1.00  0.00      N709 C  
ATOM   1833  C   ILE A 746     423.701-116.536 242.601  1.00  0.00      N709 C  
ATOM   1834  O   ILE A 746     423.054-117.575 242.792  1.00  0.00      N709 O  
ATOM   1835  N   MET A 747     424.935-116.425 243.107  1.00  0.00      N709 N  
ATOM   1836  CA  MET A 747     425.598-117.363 243.934  1.00  0.00      N709 C  
ATOM   1837  CB  MET A 747     426.806-118.027 243.188  1.00  0.00      N709 C  
ATOM   1838  CG  MET A 747     426.359-118.784 241.893  1.00  0.00      N709 C  
ATOM   1839  SD  MET A 747     427.572-119.869 241.395  1.00  0.00      N709 S  
ATOM   1840  CE  MET A 747     426.915-120.111 239.690  1.00  0.00      N709 C  
ATOM   1841  C   MET A 747     426.158-116.666 245.140  1.00  0.00      N709 C  
ATOM   1842  O   MET A 747     426.371-115.420 245.185  1.00  0.00      N709 O  
ATOM   1843  N   THR A 748     426.411-117.399 246.250  1.00  0.00      N709 N  
ATOM   1844  CA  THR A 748     426.550-116.820 247.544  1.00  0.00      N709 C  
ATOM   1845  CB  THR A 748     425.323-116.961 248.457  1.00  0.00      N709 C  
ATOM   1846  OG1 THR A 748     424.213-116.388 247.738  1.00  0.00      N709 O  
ATOM   1847  CG2 THR A 748     425.453-116.241 249.826  1.00  0.00      N709 C  
ATOM   1848  C   THR A 748     427.587-117.692 248.194  1.00  0.00      N709 C  
ATOM   1849  O   THR A 748     427.641-118.932 248.031  1.00  0.00      N709 O  
ATOM   1850  N   ASP A 749     428.480-116.984 248.980  1.00  0.00      N709 N  
ATOM   1851  CA  ASP A 749     429.571-117.616 249.602  1.00  0.00      N709 C  
ATOM   1852  CB  ASP A 749     430.800-117.558 248.642  1.00  0.00      N709 C  
ATOM   1853  CG  ASP A 749     431.930-118.466 249.067  1.00  0.00      N709 C  
ATOM   1854  OD1 ASP A 749     432.929-118.597 248.336  1.00  0.00      N709 O  
ATOM   1855  OD2 ASP A 749     431.949-119.012 250.206  1.00  0.00      N709 O  
ATOM   1856  C   ASP A 749     429.758-116.853 250.957  1.00  0.00      N709 C  
ATOM   1857  O   ASP A 749     429.206-115.794 251.131  1.00  0.00      N709 O  
ATOM   1858  N   GLY A 750     430.571-117.417 251.897  1.00  0.00      N709 N  
ATOM   1859  CA  GLY A 750     430.770-116.862 253.266  1.00  0.00      N709 C  
ATOM   1860  C   GLY A 750     429.529-117.232 254.121  1.00  0.00      N709 C  
ATOM   1861  O   GLY A 750     428.613-117.917 253.568  1.00  0.00      N709 O  
ATOM   1862  N   PRO A 751     429.523-116.865 255.374  1.00  0.00      N709 N  
ATOM   1863  CD  PRO A 751     430.574-116.063 256.038  1.00  0.00      N709 C  
ATOM   1864  CA  PRO A 751     428.452-117.246 256.331  1.00  0.00      N709 C  
ATOM   1865  CB  PRO A 751     428.599-116.197 257.417  1.00  0.00      N709 C  
ATOM   1866  CG  PRO A 751     430.136-115.869 257.459  1.00  0.00      N709 C  
ATOM   1867  C   PRO A 751     427.022-117.493 255.933  1.00  0.00      N709 C  
ATOM   1868  O   PRO A 751     426.487-116.804 255.056  1.00  0.00      N709 O  
ATOM   1869  N   SER A 752     426.401-118.522 256.519  1.00  0.00      N709 N  
ATOM   1870  CA  SER A 752     425.062-118.979 256.270  1.00  0.00      N709 C  
ATOM   1871  CB  SER A 752     424.968-120.483 256.162  1.00  0.00      N709 C  
ATOM   1872  OG  SER A 752     425.471-120.899 254.935  1.00  0.00      N709 O  
ATOM   1873  C   SER A 752     424.202-118.373 257.365  1.00  0.00      N709 C  
ATOM   1874  O   SER A 752     422.979-118.435 257.338  1.00  0.00      N709 O  
ATOM   1875  N   ASP A 753     424.809-117.741 258.324  1.00  0.00      N709 N  
ATOM   1876  CA  ASP A 753     424.193-117.204 259.567  1.00  0.00      N709 C  
ATOM   1877  CB  ASP A 753     424.938-117.842 260.796  1.00  0.00      N709 C  
ATOM   1878  CG  ASP A 753     424.083-118.925 261.314  1.00  0.00      N709 C  
ATOM   1879  OD1 ASP A 753     424.600-120.007 261.693  1.00  0.00      N709 O  
ATOM   1880  OD2 ASP A 753     422.875-118.767 261.213  1.00  0.00      N709 O  
ATOM   1881  C   ASP A 753     424.206-115.645 259.476  1.00  0.00      N709 C  
ATOM   1882  O   ASP A 753     423.938-114.978 260.470  1.00  0.00      N709 O  
ATOM   1883  N   GLY A 754     424.574-115.088 258.262  1.00  0.00      N709 N  
ATOM   1884  CA  GLY A 754     424.728-113.664 258.009  1.00  0.00      N709 C  
ATOM   1885  C   GLY A 754     426.098-113.138 258.008  1.00  0.00      N709 C  
ATOM   1886  O   GLY A 754     426.933-113.578 258.718  1.00  0.00      N709 O  
ATOM   1887  N   GLN A 755     426.356-112.155 257.110  1.00  0.00      N709 N  
ATOM   1888  CA  GLN A 755     427.655-111.584 256.740  1.00  0.00      N709 C  
ATOM   1889  CB  GLN A 755     428.654-111.264 257.892  1.00  0.00      N709 C  
ATOM   1890  CG  GLN A 755     428.124-110.227 258.993  1.00  0.00      N709 C  
ATOM   1891  CD  GLN A 755     427.443-108.987 258.382  1.00  0.00      N709 C  
ATOM   1892  OE1 GLN A 755     426.207-108.807 258.509  1.00  0.00      N709 O  
ATOM   1893  NE2 GLN A 755     428.156-108.144 257.596  1.00  0.00      N709 N  
ATOM   1894  C   GLN A 755     428.328-112.258 255.656  1.00  0.00      N709 C  
ATOM   1895  O   GLN A 755     429.545-112.387 255.629  1.00  0.00      N709 O  
ATOM   1896  N   ALA A 756     427.503-112.591 254.667  1.00  0.00      N709 N  
ATOM   1897  CA  ALA A 756     427.737-113.398 253.489  1.00  0.00      N709 C  
ATOM   1898  CB  ALA A 756     426.390-114.041 253.152  1.00  0.00      N709 C  
ATOM   1899  C   ALA A 756     428.395-112.446 252.344  1.00  0.00      N709 C  
ATOM   1900  O   ALA A 756     428.519-111.251 252.446  1.00  0.00      N709 O  
ATOM   1901  N   SER A 757     428.840-113.085 251.237  1.00  0.00      N709 N  
ATOM   1902  CA  SER A 757     429.261-112.320 250.079  1.00  0.00      N709 C  
ATOM   1903  CB  SER A 757     430.815-112.343 249.979  1.00  0.00      N709 C  
ATOM   1904  OG  SER A 757     431.311-111.427 248.967  1.00  0.00      N709 O  
ATOM   1905  C   SER A 757     428.588-113.000 248.891  1.00  0.00      N709 C  
ATOM   1906  O   SER A 757     428.341-114.216 248.832  1.00  0.00      N709 O  
ATOM   1907  N   TYR A 758     428.253-112.228 247.959  1.00  0.00      N709 N  
ATOM   1908  CA  TYR A 758     427.339-112.536 246.870  1.00  0.00      N709 C  
ATOM   1909  CB  TYR A 758     426.087-111.648 246.950  1.00  0.00      N709 C  
ATOM   1910  CG  TYR A 758     425.270-111.805 248.199  1.00  0.00      N709 C  
ATOM   1911  CD1 TYR A 758     424.440-112.911 248.413  1.00  0.00      N709 C  
ATOM   1912  CE1 TYR A 758     423.742-113.043 249.561  1.00  0.00      N709 C  
ATOM   1913  CZ  TYR A 758     423.681-112.017 250.515  1.00  0.00      N709 C  
ATOM   1914  OH  TYR A 758     422.918-112.262 251.701  1.00  0.00      N709 O  
ATOM   1915  CD2 TYR A 758     425.313-110.783 249.153  1.00  0.00      N709 C  
ATOM   1916  CE2 TYR A 758     424.394-110.837 250.274  1.00  0.00      N709 C  
ATOM   1917  C   TYR A 758     428.072-112.237 245.556  1.00  0.00      N709 C  
ATOM   1918  O   TYR A 758     428.704-111.181 245.418  1.00  0.00      N709 O  
ATOM   1919  N   LYS A 759     427.998-113.135 244.630  1.00  0.00      N709 N  
ATOM   1920  CA  LYS A 759     428.380-112.851 243.274  1.00  0.00      N709 C  
ATOM   1921  CB  LYS A 759     429.743-113.452 242.779  1.00  0.00      N709 C  
ATOM   1922  CG  LYS A 759     430.940-112.696 243.321  1.00  0.00      N709 C  
ATOM   1923  CD  LYS A 759     432.327-113.345 243.194  1.00  0.00      N709 C  
ATOM   1924  CE  LYS A 759     432.830-113.486 241.772  1.00  0.00      N709 C  
ATOM   1925  NZ  LYS A 759     434.123-114.130 241.807  1.00  0.00      N709 N  
ATOM   1926  C   LYS A 759     427.303-113.072 242.188  1.00  0.00      N709 C  
ATOM   1927  O   LYS A 759     426.645-114.115 242.053  1.00  0.00      N709 O  
ATOM   1928  N   ILE A 760     427.122-112.049 241.284  1.00  0.00      N709 N  
ATOM   1929  CA  ILE A 760     426.329-112.116 240.110  1.00  0.00      N709 C  
ATOM   1930  CB  ILE A 760     425.612-110.806 239.845  1.00  0.00      N709 C  
ATOM   1931  CG2 ILE A 760     424.683-110.840 238.598  1.00  0.00      N709 C  
ATOM   1932  CG1 ILE A 760     424.730-110.456 241.119  1.00  0.00      N709 C  
ATOM   1933  CD1 ILE A 760     424.145-109.038 240.989  1.00  0.00      N709 C  
ATOM   1934  C   ILE A 760     427.177-112.358 238.849  1.00  0.00      N709 C  
ATOM   1935  O   ILE A 760     428.185-111.695 238.750  1.00  0.00      N709 O  
ATOM   1936  N   PHE A 761     426.799-113.198 237.923  1.00  0.00      N709 N  
ATOM   1937  CA  PHE A 761     427.670-113.626 236.875  1.00  0.00      N709 C  
ATOM   1938  CB  PHE A 761     427.908-115.129 236.916  1.00  0.00      N709 C  
ATOM   1939  CG  PHE A 761     428.824-115.400 238.113  1.00  0.00      N709 C  
ATOM   1940  CD1 PHE A 761     430.247-115.244 237.982  1.00  0.00      N709 C  
ATOM   1941  CE1 PHE A 761     431.123-115.694 238.976  1.00  0.00      N709 C  
ATOM   1942  CZ  PHE A 761     430.607-116.231 240.125  1.00  0.00      N709 C  
ATOM   1943  CD2 PHE A 761     428.428-116.021 239.286  1.00  0.00      N709 C  
ATOM   1944  CE2 PHE A 761     429.218-116.376 240.364  1.00  0.00      N709 C  
ATOM   1945  C   PHE A 761     426.809-113.310 235.649  1.00  0.00      N709 C  
ATOM   1946  O   PHE A 761     425.574-113.363 235.670  1.00  0.00      N709 O  
ATOM   1947  N   ARG A 762     427.492-113.026 234.621  1.00  0.00      N709 N  
ATOM   1948  CA  ARG A 762     426.872-112.938 233.305  1.00  0.00      N709 C  
ATOM   1949  CB  ARG A 762     427.039-111.527 232.711  1.00  0.00      N709 C  
ATOM   1950  CG  ARG A 762     426.394-111.272 231.369  1.00  0.00      N709 C  
ATOM   1951  CD  ARG A 762     426.564-109.872 230.820  1.00  0.00      N709 C  
ATOM   1952  NE  ARG A 762     426.282-109.896 229.290  1.00  0.00      N709 N  
ATOM   1953  CZ  ARG A 762     426.237-108.846 228.440  1.00  0.00      N709 C  
ATOM   1954  NH1 ARG A 762     426.396-107.650 228.917  1.00  0.00      N709 N  
ATOM   1955  NH2 ARG A 762     426.043-109.102 227.193  1.00  0.00      N709 N  
ATOM   1956  C   ARG A 762     427.514-113.938 232.363  1.00  0.00      N709 C  
ATOM   1957  O   ARG A 762     428.744-113.850 232.130  1.00  0.00      N709 O  
ATOM   1958  N   ILE A 763     426.673-114.939 231.948  1.00  0.00      N709 N  
ATOM   1959  CA  ILE A 763     427.129-116.202 231.500  1.00  0.00      N709 C  
ATOM   1960  CB  ILE A 763     426.722-117.322 232.480  1.00  0.00      N709 C  
ATOM   1961  CG2 ILE A 763     427.011-118.703 231.898  1.00  0.00      N709 C  
ATOM   1962  CG1 ILE A 763     427.347-117.146 233.894  1.00  0.00      N709 C  
ATOM   1963  CD1 ILE A 763     427.336-118.415 234.765  1.00  0.00      N709 C  
ATOM   1964  C   ILE A 763     426.485-116.415 230.137  1.00  0.00      N709 C  
ATOM   1965  O   ILE A 763     425.256-116.319 229.888  1.00  0.00      N709 O  
ATOM   1966  N   GLU A 764     427.334-116.530 229.074  1.00  0.00      N709 N  
ATOM   1967  CA  GLU A 764     426.807-116.605 227.725  1.00  0.00      N709 C  
ATOM   1968  CB  GLU A 764     427.109-115.259 226.958  1.00  0.00      N709 C  
ATOM   1969  CG  GLU A 764     426.479-114.010 227.774  1.00  0.00      N709 C  
ATOM   1970  CD  GLU A 764     426.316-112.692 227.025  1.00  0.00      N709 C  
ATOM   1971  OE1 GLU A 764     425.706-111.732 227.581  1.00  0.00      N709 O  
ATOM   1972  OE2 GLU A 764     426.756-112.597 225.809  1.00  0.00      N709 O  
ATOM   1973  C   GLU A 764     427.414-117.764 226.967  1.00  0.00      N709 C  
ATOM   1974  O   GLU A 764     428.643-117.885 226.906  1.00  0.00      N709 O  
ATOM   1975  N   LYS A 765     426.584-118.639 226.410  1.00  0.00      N709 N  
ATOM   1976  CA  LYS A 765     426.906-119.986 225.984  1.00  0.00      N709 C  
ATOM   1977  CB  LYS A 765     427.716-119.994 224.613  1.00  0.00      N709 C  
ATOM   1978  CG  LYS A 765     426.762-119.240 223.611  1.00  0.00      N709 C  
ATOM   1979  CD  LYS A 765     427.336-119.229 222.119  1.00  0.00      N709 C  
ATOM   1980  CE  LYS A 765     426.368-118.659 221.079  1.00  0.00      N709 C  
ATOM   1981  NZ  LYS A 765     425.061-119.443 221.090  1.00  0.00      N709 N  
ATOM   1982  C   LYS A 765     427.522-120.926 226.986  1.00  0.00      N709 C  
ATOM   1983  O   LYS A 765     428.437-121.629 226.689  1.00  0.00      N709 O  
ATOM   1984  N   GLY A 766     427.086-120.839 228.254  1.00  0.00      N709 N  
ATOM   1985  CA  GLY A 766     427.681-121.574 229.395  1.00  0.00      N709 C  
ATOM   1986  C   GLY A 766     429.088-121.259 229.710  1.00  0.00      N709 C  
ATOM   1987  O   GLY A 766     429.710-122.052 230.442  1.00  0.00      N709 O  
ATOM   1988  N   LYS A 767     429.593-120.119 229.248  1.00  0.00      N709 N  
ATOM   1989  CA  LYS A 767     430.848-119.537 229.668  1.00  0.00      N709 C  
ATOM   1990  CB  LYS A 767     431.738-119.450 228.345  1.00  0.00      N709 C  
ATOM   1991  CG  LYS A 767     432.139-120.835 227.761  1.00  0.00      N709 C  
ATOM   1992  CD  LYS A 767     432.933-120.835 226.535  1.00  0.00      N709 C  
ATOM   1993  CE  LYS A 767     432.188-120.219 225.349  1.00  0.00      N709 C  
ATOM   1994  NZ  LYS A 767     432.883-120.169 224.123  1.00  0.00      N709 N  
ATOM   1995  C   LYS A 767     430.628-118.189 230.321  1.00  0.00      N709 C  
ATOM   1996  O   LYS A 767     429.804-117.386 229.918  1.00  0.00      N709 O  
ATOM   1997  N   ILE A 768     431.254-117.900 231.435  1.00  0.00      N709 N  
ATOM   1998  CA  ILE A 768     431.228-116.644 232.237  1.00  0.00      N709 C  
ATOM   1999  CB  ILE A 768     431.901-116.769 233.580  1.00  0.00      N709 C  
ATOM   2000  CG2 ILE A 768     431.605-115.485 234.420  1.00  0.00      N709 C  
ATOM   2001  CG1 ILE A 768     431.303-118.020 234.270  1.00  0.00      N709 C  
ATOM   2002  CD1 ILE A 768     432.193-119.293 234.179  1.00  0.00      N709 C  
ATOM   2003  C   ILE A 768     431.866-115.545 231.528  1.00  0.00      N709 C  
ATOM   2004  O   ILE A 768     433.029-115.676 231.247  1.00  0.00      N709 O  
ATOM   2005  N   ILE A 769     431.202-114.485 231.125  1.00  0.00      N709 N  
ATOM   2006  CA  ILE A 769     431.741-113.279 230.479  1.00  0.00      N709 C  
ATOM   2007  CB  ILE A 769     430.716-112.553 229.654  1.00  0.00      N709 C  
ATOM   2008  CG2 ILE A 769     430.193-113.606 228.571  1.00  0.00      N709 C  
ATOM   2009  CG1 ILE A 769     431.288-111.397 228.874  1.00  0.00      N709 C  
ATOM   2010  CD1 ILE A 769     430.132-110.460 228.320  1.00  0.00      N709 C  
ATOM   2011  C   ILE A 769     432.223-112.491 231.651  1.00  0.00      N709 C  
ATOM   2012  O   ILE A 769     433.439-112.162 231.642  1.00  0.00      N709 O  
ATOM   2013  N   LYS A 770     431.384-112.177 232.667  1.00  0.00      N709 N  
ATOM   2014  CA  LYS A 770     431.619-111.033 233.530  1.00  0.00      N709 C  
ATOM   2015  CB  LYS A 770     431.200-109.679 232.884  1.00  0.00      N709 C  
ATOM   2016  CG  LYS A 770     432.291-109.092 231.972  1.00  0.00      N709 C  
ATOM   2017  CD  LYS A 770     432.303-107.575 231.787  1.00  0.00      N709 C  
ATOM   2018  CE  LYS A 770     433.288-107.190 230.672  1.00  0.00      N709 C  
ATOM   2019  NZ  LYS A 770     433.340-105.779 230.368  1.00  0.00      N709 N  
ATOM   2020  C   LYS A 770     430.983-111.277 234.912  1.00  0.00      N709 C  
ATOM   2021  O   LYS A 770     429.982-111.927 234.957  1.00  0.00      N709 O  
ATOM   2022  N   SER A 771     431.410-110.526 235.954  1.00  0.00      N709 N  
ATOM   2023  CA  SER A 771     430.862-110.608 237.312  1.00  0.00      N709 C  
ATOM   2024  CB  SER A 771     431.573-111.814 238.042  1.00  0.00      N709 C  
ATOM   2025  OG  SER A 771     433.005-111.662 237.971  1.00  0.00      N709 O  
ATOM   2026  C   SER A 771     430.852-109.313 238.091  1.00  0.00      N709 C  
ATOM   2027  O   SER A 771     431.463-108.326 237.688  1.00  0.00      N709 O  
ATOM   2028  N   VAL A 772     430.069-109.312 239.168  1.00  0.00      N709 N  
ATOM   2029  CA  VAL A 772     430.082-108.175 240.076  1.00  0.00      N709 C  
ATOM   2030  CB  VAL A 772     428.961-107.060 239.875  1.00  0.00      N709 C  
ATOM   2031  CG1 VAL A 772     427.537-107.646 240.028  1.00  0.00      N709 C  
ATOM   2032  CG2 VAL A 772     429.107-105.989 240.994  1.00  0.00      N709 C  
ATOM   2033  C   VAL A 772     430.005-108.884 241.392  1.00  0.00      N709 C  
ATOM   2034  O   VAL A 772     429.539-110.031 241.475  1.00  0.00      N709 O  
ATOM   2035  N   GLU A 773     430.612-108.252 242.449  1.00  0.00      N709 N  
ATOM   2036  CA  GLU A 773     430.874-108.921 243.705  1.00  0.00      N709 C  
ATOM   2037  CB  GLU A 773     432.343-109.156 243.899  1.00  0.00      N709 C  
ATOM   2038  CG  GLU A 773     432.690-109.772 245.339  1.00  0.00      N709 C  
ATOM   2039  CD  GLU A 773     434.222-109.927 245.449  1.00  0.00      N709 C  
ATOM   2040  OE1 GLU A 773     434.740-109.474 246.536  1.00  0.00      N709 O  
ATOM   2041  OE2 GLU A 773     434.848-110.496 244.570  1.00  0.00      N709 O  
ATOM   2042  C   GLU A 773     430.476-107.991 244.837  1.00  0.00      N709 C  
ATOM   2043  O   GLU A 773     430.934-106.855 244.990  1.00  0.00      N709 O  
ATOM   2044  N   LYS A 774     429.693-108.528 245.799  1.00  0.00      N709 N  
ATOM   2045  CA  LYS A 774     429.266-107.768 246.922  1.00  0.00      N709 C  
ATOM   2046  CB  LYS A 774     427.828-107.216 246.601  1.00  0.00      N709 C  
ATOM   2047  CG  LYS A 774     427.635-106.335 245.381  1.00  0.00      N709 C  
ATOM   2048  CD  LYS A 774     428.417-104.965 245.576  1.00  0.00      N709 C  
ATOM   2049  CE  LYS A 774     428.618-104.225 244.252  1.00  0.00      N709 C  
ATOM   2050  NZ  LYS A 774     429.227-102.926 244.614  1.00  0.00      N709 N  
ATOM   2051  C   LYS A 774     429.168-108.530 248.215  1.00  0.00      N709 C  
ATOM   2052  O   LYS A 774     428.381-109.422 248.444  1.00  0.00      N709 O  
ATOM   2053  N   ASN A 775     429.952-108.010 249.221  1.00  0.00      N709 N  
ATOM   2054  CA  ASN A 775     429.740-108.297 250.591  1.00  0.00      N709 C  
ATOM   2055  CB  ASN A 775     430.892-107.712 251.443  1.00  0.00      N709 C  
ATOM   2056  CG  ASN A 775     432.250-108.213 251.006  1.00  0.00      N709 C  
ATOM   2057  OD1 ASN A 775     432.452-109.107 250.219  1.00  0.00      N709 O  
ATOM   2058  ND2 ASN A 775     433.352-107.612 251.568  1.00  0.00      N709 N  
ATOM   2059  C   ASN A 775     428.377-107.779 251.109  1.00  0.00      N709 C  
ATOM   2060  O   ASN A 775     427.718-106.914 250.558  1.00  0.00      N709 O  
ATOM   2061  N   ALA A 776     427.814-108.461 252.112  1.00  0.00      N709 N  
ATOM   2062  CA  ALA A 776     426.501-108.106 252.612  1.00  0.00      N709 C  
ATOM   2063  CB  ALA A 776     425.985-109.101 253.631  1.00  0.00      N709 C  
ATOM   2064  C   ALA A 776     426.349-106.627 253.114  1.00  0.00      N709 C  
ATOM   2065  O   ALA A 776     427.194-106.220 253.912  1.00  0.00      N709 O  
ATOM   2066  N   PRO A 777     425.270-105.836 252.843  1.00  0.00      N709 N  
ATOM   2067  CD  PRO A 777     424.144-106.248 251.997  1.00  0.00      N709 C  
ATOM   2068  CA  PRO A 777     425.042-104.550 253.421  1.00  0.00      N709 C  
ATOM   2069  CB  PRO A 777     423.876-103.954 252.531  1.00  0.00      N709 C  
ATOM   2070  CG  PRO A 777     423.018-105.174 252.350  1.00  0.00      N709 C  
ATOM   2071  C   PRO A 777     424.649-104.546 254.912  1.00  0.00      N709 C  
ATOM   2072  O   PRO A 777     424.231-103.541 255.403  1.00  0.00      N709 O  
ATOM   2073  N   ASN A 778     424.854-105.679 255.625  1.00  0.00      N709 N  
ATOM   2074  CA  ASN A 778     424.402-105.849 256.961  1.00  0.00      N709 C  
ATOM   2075  CB  ASN A 778     424.777-104.720 257.900  1.00  0.00      N709 C  
ATOM   2076  CG  ASN A 778     426.327-104.601 257.944  1.00  0.00      N709 C  
ATOM   2077  OD1 ASN A 778     427.135-105.544 257.737  1.00  0.00      N709 O  
ATOM   2078  ND2 ASN A 778     426.731-103.332 258.090  1.00  0.00      N709 N  
ATOM   2079  C   ASN A 778     422.981-106.348 256.962  1.00  0.00      N709 C  
ATOM   2080  O   ASN A 778     422.351-106.437 258.016  1.00  0.00      N709 O  
ATOM   2081  N   TYR A 779     422.505-106.856 255.812  1.00  0.00      N709 N  
ATOM   2082  CA  TYR A 779     421.288-107.571 255.597  1.00  0.00      N709 C  
ATOM   2083  CB  TYR A 779     420.265-107.030 254.548  1.00  0.00      N709 C  
ATOM   2084  CG  TYR A 779     419.690-105.644 254.959  1.00  0.00      N709 C  
ATOM   2085  CD1 TYR A 779     419.546-104.701 253.970  1.00  0.00      N709 C  
ATOM   2086  CE1 TYR A 779     419.045-103.501 254.309  1.00  0.00      N709 C  
ATOM   2087  CZ  TYR A 779     418.855-103.105 255.668  1.00  0.00      N709 C  
ATOM   2088  OH  TYR A 779     418.504-101.739 255.960  1.00  0.00      N709 O  
ATOM   2089  CD2 TYR A 779     419.485-105.288 256.288  1.00  0.00      N709 C  
ATOM   2090  CE2 TYR A 779     419.193-103.974 256.659  1.00  0.00      N709 C  
ATOM   2091  C   TYR A 779     421.673-108.989 255.133  1.00  0.00      N709 C  
ATOM   2092  O   TYR A 779     422.604-109.107 254.360  1.00  0.00      N709 O  
ATOM   2093  N   HIS A 780     420.947-110.032 255.460  1.00  0.00      N709 N  
ATOM   2094  CA  HIS A 780     421.155-111.348 254.925  1.00  0.00      N709 C  
ATOM   2095  CB  HIS A 780     421.669-112.353 256.021  1.00  0.00      N709 C  
ATOM   2096  ND1 HIS A 780     422.896-113.736 254.501  1.00  0.00      N709 N  
ATOM   2097  CG  HIS A 780     421.983-113.625 255.456  1.00  0.00      N709 C  
ATOM   2098  CE1 HIS A 780     423.063-115.032 254.285  1.00  0.00      N709 C  
ATOM   2099  NE2 HIS A 780     422.338-115.838 255.116  1.00  0.00      N709 N  
ATOM   2100  CD2 HIS A 780     421.666-114.904 255.906  1.00  0.00      N709 C  
ATOM   2101  C   HIS A 780     420.052-111.947 254.119  1.00  0.00      N709 C  
ATOM   2102  O   HIS A 780     418.944-112.076 254.649  1.00  0.00      N709 O  
ATOM   2103  N   TYR A 781     420.267-112.305 252.833  1.00  0.00      N709 N  
ATOM   2104  CA  TYR A 781     419.315-112.846 251.903  1.00  0.00      N709 C  
ATOM   2105  CB  TYR A 781     418.786-111.851 250.767  1.00  0.00      N709 C  
ATOM   2106  CG  TYR A 781     419.892-111.353 249.743  1.00  0.00      N709 C  
ATOM   2107  CD1 TYR A 781     420.113-112.111 248.554  1.00  0.00      N709 C  
ATOM   2108  CE1 TYR A 781     420.931-111.621 247.579  1.00  0.00      N709 C  
ATOM   2109  CZ  TYR A 781     421.708-110.449 247.753  1.00  0.00      N709 C  
ATOM   2110  OH  TYR A 781     422.704-110.187 246.843  1.00  0.00      N709 O  
ATOM   2111  CD2 TYR A 781     420.508-110.062 249.838  1.00  0.00      N709 C  
ATOM   2112  CE2 TYR A 781     421.488-109.682 248.902  1.00  0.00      N709 C  
ATOM   2113  C   TYR A 781     419.777-114.111 251.249  1.00  0.00      N709 C  
ATOM   2114  O   TYR A 781     420.978-114.163 251.050  1.00  0.00      N709 O  
ATOM   2115  N   GLU A 782     418.946-115.078 250.789  1.00  0.00      N709 N  
ATOM   2116  CA  GLU A 782     419.340-116.373 250.183  1.00  0.00      N709 C  
ATOM   2117  CB  GLU A 782     419.824-117.460 251.188  1.00  0.00      N709 C  
ATOM   2118  CG  GLU A 782     421.204-117.078 251.661  1.00  0.00      N709 C  
ATOM   2119  CD  GLU A 782     421.945-118.230 252.325  1.00  0.00      N709 C  
ATOM   2120  OE1 GLU A 782     422.490-118.175 253.440  1.00  0.00      N709 O  
ATOM   2121  OE2 GLU A 782     422.148-119.289 251.641  1.00  0.00      N709 O  
ATOM   2122  C   GLU A 782     418.155-116.907 249.373  1.00  0.00      N709 C  
ATOM   2123  O   GLU A 782     417.093-116.371 249.479  1.00  0.00      N709 O  
ATOM   2124  N   GLU A 783     418.426-117.899 248.475  1.00  0.00      N709 N  
ATOM   2125  CA  GLU A 783     417.345-118.578 247.676  1.00  0.00      N709 C  
ATOM   2126  CB  GLU A 783     416.333-119.427 248.509  1.00  0.00      N709 C  
ATOM   2127  CG  GLU A 783     416.949-120.610 249.309  1.00  0.00      N709 C  
ATOM   2128  CD  GLU A 783     415.950-121.060 250.335  1.00  0.00      N709 C  
ATOM   2129  OE1 GLU A 783     414.808-121.445 249.913  1.00  0.00      N709 O  
ATOM   2130  OE2 GLU A 783     416.242-121.173 251.540  1.00  0.00      N709 O  
ATOM   2131  C   GLU A 783     416.460-117.725 246.757  1.00  0.00      N709 C  
ATOM   2132  O   GLU A 783     415.229-117.684 246.828  1.00  0.00      N709 O  
ATOM   2133  N   CYS A 784     417.201-116.887 245.957  1.00  0.00      N709 N  
ATOM   2134  CA  CYS A 784     416.543-115.979 244.976  1.00  0.00      N709 C  
ATOM   2135  CB  CYS A 784     417.538-114.935 244.479  1.00  0.00      N709 C  
ATOM   2136  SG  CYS A 784     418.305-114.044 245.801  1.00  0.00      N709 S  
ATOM   2137  C   CYS A 784     415.884-116.657 243.813  1.00  0.00      N709 C  
ATOM   2138  O   CYS A 784     416.470-117.360 243.050  1.00  0.00      N709 O  
ATOM   2139  N   SER A 785     414.617-116.272 243.590  1.00  0.00      N709 N  
ATOM   2140  CA  SER A 785     414.028-116.545 242.305  1.00  0.00      N709 C  
ATOM   2141  CB  SER A 785     412.570-117.028 242.466  1.00  0.00      N709 C  
ATOM   2142  OG  SER A 785     412.536-118.270 243.006  1.00  0.00      N709 O  
ATOM   2143  C   SER A 785     414.021-115.253 241.465  1.00  0.00      N709 C  
ATOM   2144  O   SER A 785     413.566-114.220 241.986  1.00  0.00      N709 O  
ATOM   2145  N   CYS A 786     414.586-115.379 240.273  1.00  0.00      N709 N  
ATOM   2146  CA  CYS A 786     414.811-114.210 239.402  1.00  0.00      N709 C  
ATOM   2147  CB  CYS A 786     416.312-114.118 239.006  1.00  0.00      N709 C  
ATOM   2148  SG  CYS A 786     417.422-113.897 240.500  1.00  0.00      N709 S  
ATOM   2149  C   CYS A 786     414.149-114.284 238.104  1.00  0.00      N709 C  
ATOM   2150  O   CYS A 786     414.389-115.135 237.272  1.00  0.00      N709 O  
ATOM   2151  N   TYR A 787     413.426-113.296 237.792  1.00  0.00      N709 N  
ATOM   2152  CA  TYR A 787     412.731-113.209 236.477  1.00  0.00      N709 C  
ATOM   2153  CB  TYR A 787     411.189-113.019 236.621  1.00  0.00      N709 C  
ATOM   2154  CG  TYR A 787     410.749-112.058 237.595  1.00  0.00      N709 C  
ATOM   2155  CD1 TYR A 787     410.833-112.433 238.969  1.00  0.00      N709 C  
ATOM   2156  CE1 TYR A 787     410.599-111.525 240.008  1.00  0.00      N709 C  
ATOM   2157  CZ  TYR A 787     410.036-110.268 239.719  1.00  0.00      N709 C  
ATOM   2158  OH  TYR A 787     409.622-109.415 240.807  1.00  0.00      N709 O  
ATOM   2159  CD2 TYR A 787     410.286-110.719 237.377  1.00  0.00      N709 C  
ATOM   2160  CE2 TYR A 787     409.767-109.912 238.395  1.00  0.00      N709 C  
ATOM   2161  C   TYR A 787     413.371-112.007 235.732  1.00  0.00      N709 C  
ATOM   2162  O   TYR A 787     413.957-111.122 236.325  1.00  0.00      N709 O  
ATOM   2163  N   PRO A 788     413.389-112.051 234.344  1.00  0.00      N709 N  
ATOM   2164  CD  PRO A 788     413.159-113.258 233.485  1.00  0.00      N709 C  
ATOM   2165  CA  PRO A 788     413.328-110.830 233.525  1.00  0.00      N709 C  
ATOM   2166  CB  PRO A 788     413.430-111.359 231.969  1.00  0.00      N709 C  
ATOM   2167  CG  PRO A 788     412.745-112.759 232.128  1.00  0.00      N709 C  
ATOM   2168  C   PRO A 788     412.103-109.933 233.758  1.00  0.00      N709 C  
ATOM   2169  O   PRO A 788     411.002-110.371 233.423  1.00  0.00      N709 O  
ATOM   2170  N   ASP A 789     412.309-108.654 234.113  1.00  0.00      N709 N  
ATOM   2171  CA  ASP A 789     411.284-107.686 233.836  1.00  0.00      N709 C  
ATOM   2172  CB  ASP A 789     410.587-107.133 235.146  1.00  0.00      N709 C  
ATOM   2173  CG  ASP A 789     409.787-105.874 234.903  1.00  0.00      N709 C  
ATOM   2174  OD1 ASP A 789     409.144-105.895 233.804  1.00  0.00      N709 O  
ATOM   2175  OD2 ASP A 789     409.713-104.922 235.696  1.00  0.00      N709 O  
ATOM   2176  C   ASP A 789     411.810-106.602 232.869  1.00  0.00      N709 C  
ATOM   2177  O   ASP A 789     412.808-105.848 233.171  1.00  0.00      N709 O  
ATOM   2178  N   SER A 790     411.228-106.391 231.719  1.00  0.00      N709 N  
ATOM   2179  CA  SER A 790     411.470-105.225 230.852  1.00  0.00      N709 C  
ATOM   2180  CB  SER A 790     410.784-103.942 231.351  1.00  0.00      N709 C  
ATOM   2181  OG  SER A 790     409.421-104.197 231.706  1.00  0.00      N709 O  
ATOM   2182  C   SER A 790     412.981-104.949 230.548  1.00  0.00      N709 C  
ATOM   2183  O   SER A 790     413.495-103.857 230.669  1.00  0.00      N709 O  
ATOM   2184  N   SER A 791     413.660-105.978 230.130  1.00  0.00      N709 N  
ATOM   2185  CA  SER A 791     414.996-106.022 229.756  1.00  0.00      N709 C  
ATOM   2186  CB  SER A 791     415.417-105.103 228.556  1.00  0.00      N709 C  
ATOM   2187  OG  SER A 791     416.717-105.423 228.052  1.00  0.00      N709 O  
ATOM   2188  C   SER A 791     415.948-105.913 230.944  1.00  0.00      N709 C  
ATOM   2189  O   SER A 791     417.145-105.766 230.829  1.00  0.00      N709 O  
ATOM   2190  N   GLU A 792     415.406-106.116 232.115  1.00  0.00      N709 N  
ATOM   2191  CA  GLU A 792     416.142-106.017 233.322  1.00  0.00      N709 C  
ATOM   2192  CB  GLU A 792     415.804-104.618 233.911  1.00  0.00      N709 C  
ATOM   2193  CG  GLU A 792     416.373-104.249 235.232  1.00  0.00      N709 C  
ATOM   2194  CD  GLU A 792     416.280-102.760 235.464  1.00  0.00      N709 C  
ATOM   2195  OE1 GLU A 792     417.254-102.011 235.176  1.00  0.00      N709 O  
ATOM   2196  OE2 GLU A 792     415.263-102.218 235.953  1.00  0.00      N709 O  
ATOM   2197  C   GLU A 792     415.893-107.147 234.222  1.00  0.00      N709 C  
ATOM   2198  O   GLU A 792     414.812-107.746 234.221  1.00  0.00      N709 O  
ATOM   2199  N   ILE A 793     416.820-107.486 235.086  1.00  0.00      N709 N  
ATOM   2200  CA  ILE A 793     416.686-108.609 236.020  1.00  0.00      N709 C  
ATOM   2201  CB  ILE A 793     418.019-109.348 236.116  1.00  0.00      N709 C  
ATOM   2202  CG2 ILE A 793     417.929-110.623 236.898  1.00  0.00      N709 C  
ATOM   2203  CG1 ILE A 793     418.624-109.455 234.686  1.00  0.00      N709 C  
ATOM   2204  CD1 ILE A 793     417.589-110.021 233.689  1.00  0.00      N709 C  
ATOM   2205  C   ILE A 793     416.033-108.142 237.282  1.00  0.00      N709 C  
ATOM   2206  O   ILE A 793     416.492-107.187 237.894  1.00  0.00      N709 O  
ATOM   2207  N   THR A 794     415.013-108.904 237.700  1.00  0.00      N709 N  
ATOM   2208  CA  THR A 794     414.498-108.731 239.024  1.00  0.00      N709 C  
ATOM   2209  CB  THR A 794     413.156-108.155 239.155  1.00  0.00      N709 C  
ATOM   2210  OG1 THR A 794     413.099-106.902 238.430  1.00  0.00      N709 O  
ATOM   2211  CG2 THR A 794     412.700-107.820 240.577  1.00  0.00      N709 C  
ATOM   2212  C   THR A 794     414.482-110.051 239.788  1.00  0.00      N709 C  
ATOM   2213  O   THR A 794     413.855-111.097 239.505  1.00  0.00      N709 O  
ATOM   2214  N   CYS A 795     415.132-109.997 240.950  1.00  0.00      N709 N  
ATOM   2215  CA  CYS A 795     415.348-111.184 241.759  1.00  0.00      N709 C  
ATOM   2216  CB  CYS A 795     416.899-111.346 242.063  1.00  0.00      N709 C  
ATOM   2217  SG  CYS A 795     417.748-111.880 240.553  1.00  0.00      N709 S  
ATOM   2218  C   CYS A 795     414.779-111.011 243.102  1.00  0.00      N709 C  
ATOM   2219  O   CYS A 795     414.930-110.031 243.804  1.00  0.00      N709 O  
ATOM   2220  N   VAL A 796     413.982-112.004 243.524  1.00  0.00      N709 N  
ATOM   2221  CA  VAL A 796     413.277-111.962 244.833  1.00  0.00      N709 C  
ATOM   2222  CB  VAL A 796     411.797-111.688 244.710  1.00  0.00      N709 C  
ATOM   2223  CG1 VAL A 796     411.239-111.586 246.144  1.00  0.00      N709 C  
ATOM   2224  CG2 VAL A 796     411.588-110.335 243.952  1.00  0.00      N709 C  
ATOM   2225  C   VAL A 796     413.578-113.162 245.676  1.00  0.00      N709 C  
ATOM   2226  O   VAL A 796     413.564-114.299 245.191  1.00  0.00      N709 O  
ATOM   2227  N   CYS A 797     414.037-112.883 246.928  1.00  0.00      N709 N  
ATOM   2228  CA  CYS A 797     414.826-113.853 247.703  1.00  0.00      N709 C  
ATOM   2229  CB  CYS A 797     416.257-113.383 247.930  1.00  0.00      N709 C  
ATOM   2230  SG  CYS A 797     416.875-112.782 246.337  1.00  0.00      N709 S  
ATOM   2231  C   CYS A 797     414.188-114.174 249.019  1.00  0.00      N709 C  
ATOM   2232  O   CYS A 797     413.141-113.709 249.368  1.00  0.00      N709 O  
ATOM   2233  N   ARG A 798     414.798-115.049 249.861  1.00  0.00      N709 N  
ATOM   2234  CA  ARG A 798     414.280-115.332 251.213  1.00  0.00      N709 C  
ATOM   2235  CB  ARG A 798     414.342-116.889 251.488  1.00  0.00      N709 C  
ATOM   2236  CG  ARG A 798     414.361-117.283 252.931  1.00  0.00      N709 C  
ATOM   2237  CD  ARG A 798     414.381-118.844 252.957  1.00  0.00      N709 C  
ATOM   2238  NE  ARG A 798     414.755-119.296 254.334  1.00  0.00      N709 N  
ATOM   2239  CZ  ARG A 798     415.049-120.512 254.767  1.00  0.00      N709 C  
ATOM   2240  NH1 ARG A 798     415.043-121.593 254.020  1.00  0.00      N709 N  
ATOM   2241  NH2 ARG A 798     415.362-120.689 255.992  1.00  0.00      N709 N  
ATOM   2242  C   ARG A 798     415.143-114.594 252.227  1.00  0.00      N709 C  
ATOM   2243  O   ARG A 798     416.359-114.823 252.355  1.00  0.00      N709 O  
ATOM   2244  N   ASP A 799     414.543-113.689 253.016  1.00  0.00      N709 N  
ATOM   2245  CA  ASP A 799     415.315-113.042 254.040  1.00  0.00      N709 C  
ATOM   2246  CB  ASP A 799     414.734-111.632 254.395  1.00  0.00      N709 C  
ATOM   2247  CG  ASP A 799     414.745-111.261 255.853  1.00  0.00      N709 C  
ATOM   2248  OD1 ASP A 799     414.187-112.068 256.690  1.00  0.00      N709 O  
ATOM   2249  OD2 ASP A 799     415.245-110.158 256.201  1.00  0.00      N709 O  
ATOM   2250  C   ASP A 799     415.435-114.012 255.241  1.00  0.00      N709 C  
ATOM   2251  O   ASP A 799     414.406-114.431 255.726  1.00  0.00      N709 O  
ATOM   2252  N   ASN A 800     416.687-114.383 255.657  1.00  0.00      N709 N  
ATOM   2253  CA  ASN A 800     416.930-115.089 256.912  1.00  0.00      N709 C  
ATOM   2254  CB  ASN A 800     418.030-116.150 256.708  1.00  0.00      N709 C  
ATOM   2255  CG  ASN A 800     417.451-117.181 255.673  1.00  0.00      N709 C  
ATOM   2256  OD1 ASN A 800     416.354-117.646 255.897  1.00  0.00      N709 O  
ATOM   2257  ND2 ASN A 800     418.136-117.625 254.597  1.00  0.00      N709 N  
ATOM   2258  C   ASN A 800     417.174-114.081 258.031  1.00  0.00      N709 C  
ATOM   2259  O   ASN A 800     417.296-114.516 259.203  1.00  0.00      N709 O  
ATOM   2260  N   TRP A 801     417.291-112.743 257.695  1.00  0.00      N709 N  
ATOM   2261  CA  TRP A 801     417.734-111.768 258.625  1.00  0.00      N709 C  
ATOM   2262  CB  TRP A 801     418.510-110.650 257.899  1.00  0.00      N709 C  
ATOM   2263  CG  TRP A 801     419.212-109.587 258.688  1.00  0.00      N709 C  
ATOM   2264  CD1 TRP A 801     418.897-108.263 258.689  1.00  0.00      N709 C  
ATOM   2265  NE1 TRP A 801     419.848-107.614 259.516  1.00  0.00      N709 N  
ATOM   2266  CE2 TRP A 801     420.617-108.552 260.118  1.00  0.00      N709 C  
ATOM   2267  CD2 TRP A 801     420.247-109.810 259.616  1.00  0.00      N709 C  
ATOM   2268  CE3 TRP A 801     420.884-110.979 260.016  1.00  0.00      N709 C  
ATOM   2269  CZ3 TRP A 801     421.775-110.906 261.073  1.00  0.00      N709 C  
ATOM   2270  CZ2 TRP A 801     421.541-108.512 261.221  1.00  0.00      N709 C  
ATOM   2271  CH2 TRP A 801     422.163-109.676 261.647  1.00  0.00      N709 C  
ATOM   2272  C   TRP A 801     416.828-111.092 259.622  1.00  0.00      N709 C  
ATOM   2273  O   TRP A 801     416.969-111.337 260.787  1.00  0.00      N709 O  
ATOM   2274  N   HIS A 802     415.811-110.364 259.104  1.00  0.00      N709 N  
ATOM   2275  CA  HIS A 802     414.946-109.658 259.999  1.00  0.00      N709 C  
ATOM   2276  CB  HIS A 802     415.564-108.446 260.814  1.00  0.00      N709 C  
ATOM   2277  ND1 HIS A 802     415.470-109.047 263.166  1.00  0.00      N709 N  
ATOM   2278  CG  HIS A 802     416.299-108.905 262.019  1.00  0.00      N709 C  
ATOM   2279  CE1 HIS A 802     416.347-109.405 264.138  1.00  0.00      N709 C  
ATOM   2280  NE2 HIS A 802     417.628-109.330 263.760  1.00  0.00      N709 N  
ATOM   2281  CD2 HIS A 802     417.657-109.087 262.347  1.00  0.00      N709 C  
ATOM   2282  C   HIS A 802     413.662-109.196 259.304  1.00  0.00      N709 C  
ATOM   2283  O   HIS A 802     412.696-108.946 259.952  1.00  0.00      N709 O  
ATOM   2284  N   GLY A 803     413.574-109.207 257.974  1.00  0.00      N709 N  
ATOM   2285  CA  GLY A 803     412.378-108.943 257.187  1.00  0.00      N709 C  
ATOM   2286  C   GLY A 803     411.301-110.020 257.271  1.00  0.00      N709 C  
ATOM   2287  O   GLY A 803     411.515-111.217 256.946  1.00  0.00      N709 O  
ATOM   2288  N   SER A 804     410.088-109.567 257.546  1.00  0.00      N709 N  
ATOM   2289  CA  SER A 804     408.868-110.294 257.214  1.00  0.00      N709 C  
ATOM   2290  CB  SER A 804     407.784-109.969 258.285  1.00  0.00      N709 C  
ATOM   2291  OG  SER A 804     407.583-108.583 258.546  1.00  0.00      N709 O  
ATOM   2292  C   SER A 804     408.263-109.888 255.835  1.00  0.00      N709 C  
ATOM   2293  O   SER A 804     407.235-110.419 255.452  1.00  0.00      N709 O  
ATOM   2294  N   ASN A 805     408.895-108.914 255.178  1.00  0.00      N709 N  
ATOM   2295  CA  ASN A 805     408.572-108.502 253.814  1.00  0.00      N709 C  
ATOM   2296  CB  ASN A 805     408.471-106.927 253.768  1.00  0.00      N709 C  
ATOM   2297  CG  ASN A 805     409.646-106.112 254.456  1.00  0.00      N709 C  
ATOM   2298  OD1 ASN A 805     410.255-106.636 255.422  1.00  0.00      N709 O  
ATOM   2299  ND2 ASN A 805     409.804-104.814 254.040  1.00  0.00      N709 N  
ATOM   2300  C   ASN A 805     409.681-108.902 252.935  1.00  0.00      N709 C  
ATOM   2301  O   ASN A 805     410.852-109.093 253.288  1.00  0.00      N709 O  
ATOM   2302  N   ARG A 806     409.373-109.181 251.643  1.00  0.00      N709 N  
ATOM   2303  CA  ARG A 806     410.273-109.605 250.581  1.00  0.00      N709 C  
ATOM   2304  CB  ARG A 806     409.515-110.044 249.252  1.00  0.00      N709 C  
ATOM   2305  CG  ARG A 806     408.725-111.314 249.386  1.00  0.00      N709 C  
ATOM   2306  CD  ARG A 806     409.689-112.486 249.580  1.00  0.00      N709 C  
ATOM   2307  NE  ARG A 806     408.867-113.679 249.572  1.00  0.00      N709 N  
ATOM   2308  CZ  ARG A 806     409.376-114.857 249.814  1.00  0.00      N709 C  
ATOM   2309  NH1 ARG A 806     410.615-115.032 250.290  1.00  0.00      N709 N  
ATOM   2310  NH2 ARG A 806     408.713-115.991 249.619  1.00  0.00      N709 N  
ATOM   2311  C   ARG A 806     411.515-108.822 250.280  1.00  0.00      N709 C  
ATOM   2312  O   ARG A 806     411.474-107.598 250.077  1.00  0.00      N709 O  
ATOM   2313  N   PRO A 807     412.727-109.305 250.225  1.00  0.00      N709 N  
ATOM   2314  CD  PRO A 807     413.212-110.446 251.012  1.00  0.00      N709 C  
ATOM   2315  CA  PRO A 807     413.779-108.572 249.615  1.00  0.00      N709 C  
ATOM   2316  CB  PRO A 807     415.066-109.008 250.348  1.00  0.00      N709 C  
ATOM   2317  CG  PRO A 807     414.784-110.403 250.719  1.00  0.00      N709 C  
ATOM   2318  C   PRO A 807     413.849-108.689 248.149  1.00  0.00      N709 C  
ATOM   2319  O   PRO A 807     413.663-109.831 247.655  1.00  0.00      N709 O  
ATOM   2320  N   TRP A 808     414.289-107.629 247.405  1.00  0.00      N709 N  
ATOM   2321  CA  TRP A 808     414.485-107.619 246.037  1.00  0.00      N709 C  
ATOM   2322  CB  TRP A 808     413.627-106.667 245.182  1.00  0.00      N709 C  
ATOM   2323  CG  TRP A 808     413.757-105.245 245.607  1.00  0.00      N709 C  
ATOM   2324  CD1 TRP A 808     412.857-104.564 246.398  1.00  0.00      N709 C  
ATOM   2325  NE1 TRP A 808     413.167-103.248 246.476  1.00  0.00      N709 N  
ATOM   2326  CE2 TRP A 808     414.171-103.019 245.644  1.00  0.00      N709 C  
ATOM   2327  CD2 TRP A 808     414.529-104.204 245.000  1.00  0.00      N709 C  
ATOM   2328  CE3 TRP A 808     415.538-104.224 243.998  1.00  0.00      N709 C  
ATOM   2329  CZ3 TRP A 808     416.134-103.039 243.714  1.00  0.00      N709 C  
ATOM   2330  CZ2 TRP A 808     414.860-101.847 245.353  1.00  0.00      N709 C  
ATOM   2331  CH2 TRP A 808     415.828-101.896 244.357  1.00  0.00      N709 C  
ATOM   2332  C   TRP A 808     415.936-107.289 245.771  1.00  0.00      N709 C  
ATOM   2333  O   TRP A 808     416.503-106.595 246.609  1.00  0.00      N709 O  
ATOM   2334  N   VAL A 809     416.505-107.698 244.692  1.00  0.00      N709 N  
ATOM   2335  CA  VAL A 809     417.757-107.236 244.156  1.00  0.00      N709 C  
ATOM   2336  CB  VAL A 809     418.899-108.302 244.161  1.00  0.00      N709 C  
ATOM   2337  CG1 VAL A 809     420.319-107.877 243.566  1.00  0.00      N709 C  
ATOM   2338  CG2 VAL A 809     419.145-108.536 245.707  1.00  0.00      N709 C  
ATOM   2339  C   VAL A 809     417.409-106.967 242.644  1.00  0.00      N709 C  
ATOM   2340  O   VAL A 809     416.570-107.699 242.106  1.00  0.00      N709 O  
ATOM   2341  N   SER A 810     418.039-105.992 241.994  1.00  0.00      N709 N  
ATOM   2342  CA  SER A 810     417.782-105.717 240.584  1.00  0.00      N709 C  
ATOM   2343  CB  SER A 810     416.669-104.580 240.427  1.00  0.00      N709 C  
ATOM   2344  OG  SER A 810     416.395-104.273 239.050  1.00  0.00      N709 O  
ATOM   2345  C   SER A 810     419.080-105.184 239.913  1.00  0.00      N709 C  
ATOM   2346  O   SER A 810     419.831-104.306 240.364  1.00  0.00      N709 O  
ATOM   2347  N   PHE A 811     419.243-105.655 238.645  1.00  0.00      N709 N  
ATOM   2348  CA  PHE A 811     420.496-105.348 237.933  1.00  0.00      N709 C  
ATOM   2349  CB  PHE A 811     421.683-106.139 238.427  1.00  0.00      N709 C  
ATOM   2350  CG  PHE A 811     421.289-107.586 238.585  1.00  0.00      N709 C  
ATOM   2351  CD1 PHE A 811     421.520-108.436 237.497  1.00  0.00      N709 C  
ATOM   2352  CE1 PHE A 811     421.255-109.820 237.654  1.00  0.00      N709 C  
ATOM   2353  CZ  PHE A 811     420.806-110.332 238.921  1.00  0.00      N709 C  
ATOM   2354  CD2 PHE A 811     420.822-108.080 239.835  1.00  0.00      N709 C  
ATOM   2355  CE2 PHE A 811     420.498-109.423 239.962  1.00  0.00      N709 C  
ATOM   2356  C   PHE A 811     420.316-105.507 236.460  1.00  0.00      N709 C  
ATOM   2357  O   PHE A 811     419.508-106.241 235.963  1.00  0.00      N709 O  
ATOM   2358  N   ASN A 812     421.009-104.652 235.713  1.00  0.00      N709 N  
ATOM   2359  CA  ASN A 812     420.830-104.412 234.317  1.00  0.00      N709 C  
ATOM   2360  CB  ASN A 812     420.849-102.871 233.932  1.00  0.00      N709 C  
ATOM   2361  CG  ASN A 812     422.135-102.178 234.312  1.00  0.00      N709 C  
ATOM   2362  OD1 ASN A 812     423.091-102.822 234.745  1.00  0.00      N709 O  
ATOM   2363  ND2 ASN A 812     422.294-100.876 234.001  1.00  0.00      N709 N  
ATOM   2364  C   ASN A 812     421.872-105.261 233.584  1.00  0.00      N709 C  
ATOM   2365  O   ASN A 812     422.712-106.025 234.122  1.00  0.00      N709 O  
ATOM   2366  N   GLN A 813     421.864-105.272 232.202  1.00  0.00      N709 N  
ATOM   2367  CA  GLN A 813     422.825-106.049 231.396  1.00  0.00      N709 C  
ATOM   2368  CB  GLN A 813     422.598-105.832 229.847  1.00  0.00      N709 C  
ATOM   2369  CG  GLN A 813     421.168-106.094 229.346  1.00  0.00      N709 C  
ATOM   2370  CD  GLN A 813     420.608-107.461 229.701  1.00  0.00      N709 C  
ATOM   2371  OE1 GLN A 813     420.702-108.363 228.856  1.00  0.00      N709 O  
ATOM   2372  NE2 GLN A 813     419.983-107.581 230.888  1.00  0.00      N709 N  
ATOM   2373  C   GLN A 813     424.319-105.683 231.603  1.00  0.00      N709 C  
ATOM   2374  O   GLN A 813     425.191-106.492 231.363  1.00  0.00      N709 O  
ATOM   2375  N   ASN A 814     424.598-104.482 232.176  1.00  0.00      N709 N  
ATOM   2376  CA  ASN A 814     426.001-104.140 232.429  1.00  0.00      N709 C  
ATOM   2377  CB  ASN A 814     426.105-102.628 232.241  1.00  0.00      N709 C  
ATOM   2378  CG  ASN A 814     426.010-102.363 230.791  1.00  0.00      N709 C  
ATOM   2379  OD1 ASN A 814     426.996-102.444 230.014  1.00  0.00      N709 O  
ATOM   2380  ND2 ASN A 814     424.798-102.070 230.258  1.00  0.00      N709 N  
ATOM   2381  C   ASN A 814     426.479-104.464 233.851  1.00  0.00      N709 C  
ATOM   2382  O   ASN A 814     427.623-104.219 234.201  1.00  0.00      N709 O  
ATOM   2383  N   LEU A 815     425.556-105.072 234.631  1.00  0.00      N709 N  
ATOM   2384  CA  LEU A 815     425.716-105.523 235.969  1.00  0.00      N709 C  
ATOM   2385  CB  LEU A 815     426.802-106.502 236.208  1.00  0.00      N709 C  
ATOM   2386  CG  LEU A 815     426.747-107.797 235.365  1.00  0.00      N709 C  
ATOM   2387  CD1 LEU A 815     427.862-108.741 235.752  1.00  0.00      N709 C  
ATOM   2388  CD2 LEU A 815     425.374-108.538 235.172  1.00  0.00      N709 C  
ATOM   2389  C   LEU A 815     425.652-104.330 236.960  1.00  0.00      N709 C  
ATOM   2390  O   LEU A 815     426.227-104.348 238.045  1.00  0.00      N709 O  
ATOM   2391  N   GLU A 816     424.892-103.229 236.697  1.00  0.00      N709 N  
ATOM   2392  CA  GLU A 816     424.733-102.174 237.707  1.00  0.00      N709 C  
ATOM   2393  CB  GLU A 816     424.316-100.777 237.019  1.00  0.00      N709 C  
ATOM   2394  CG  GLU A 816     425.122-100.269 235.814  1.00  0.00      N709 C  
ATOM   2395  CD  GLU A 816     424.861 -98.885 235.304  1.00  0.00      N709 C  
ATOM   2396  OE1 GLU A 816     424.861 -97.966 236.063  1.00  0.00      N709 O  
ATOM   2397  OE2 GLU A 816     424.531 -98.768 234.108  1.00  0.00      N709 O  
ATOM   2398  C   GLU A 816     423.749-102.647 238.767  1.00  0.00      N709 C  
ATOM   2399  O   GLU A 816     422.604-103.002 238.586  1.00  0.00      N709 O  
ATOM   2400  N   TYR A 817     424.276-102.733 240.020  1.00  0.00      N709 N  
ATOM   2401  CA  TYR A 817     423.695-103.367 241.232  1.00  0.00      N709 C  
ATOM   2402  CB  TYR A 817     424.933-103.919 242.021  1.00  0.00      N709 C  
ATOM   2403  CG  TYR A 817     424.407-104.723 243.168  1.00  0.00      N709 C  
ATOM   2404  CD1 TYR A 817     423.903-106.051 242.948  1.00  0.00      N709 C  
ATOM   2405  CE1 TYR A 817     423.623-106.851 244.008  1.00  0.00      N709 C  
ATOM   2406  CZ  TYR A 817     423.694-106.377 245.302  1.00  0.00      N709 C  
ATOM   2407  OH  TYR A 817     423.569-107.255 246.373  1.00  0.00      N709 O  
ATOM   2408  CD2 TYR A 817     424.381-104.155 244.518  1.00  0.00      N709 C  
ATOM   2409  CE2 TYR A 817     424.020-105.062 245.498  1.00  0.00      N709 C  
ATOM   2410  C   TYR A 817     422.790-102.411 242.084  1.00  0.00      N709 C  
ATOM   2411  O   TYR A 817     423.257-101.384 242.676  1.00  0.00      N709 O  
ATOM   2412  N   GLN A 818     421.477-102.653 242.164  1.00  0.00      N709 N  
ATOM   2413  CA  GLN A 818     420.619-101.970 243.131  1.00  0.00      N709 C  
ATOM   2414  CB  GLN A 818     419.460-101.216 242.488  1.00  0.00      N709 C  
ATOM   2415  CG  GLN A 818     419.944-100.061 241.605  1.00  0.00      N709 C  
ATOM   2416  CD  GLN A 818     420.589 -98.870 242.282  1.00  0.00      N709 C  
ATOM   2417  OE1 GLN A 818     420.506 -98.742 243.528  1.00  0.00      N709 O  
ATOM   2418  NE2 GLN A 818     421.225 -97.978 241.557  1.00  0.00      N709 N  
ATOM   2419  C   GLN A 818     419.884-103.064 243.951  1.00  0.00      N709 C  
ATOM   2420  O   GLN A 818     419.686-104.226 243.502  1.00  0.00      N709 O  
ATOM   2421  N   MET A 819     419.467-102.772 245.220  1.00  0.00      N709 N  
ATOM   2422  CA  MET A 819     418.757-103.717 246.021  1.00  0.00      N709 C  
ATOM   2423  CB  MET A 819     419.656-104.826 246.529  1.00  0.00      N709 C  
ATOM   2424  CG  MET A 819     420.855-104.582 247.541  1.00  0.00      N709 C  
ATOM   2425  SD  MET A 819     420.479-104.331 249.333  1.00  0.00      N709 S  
ATOM   2426  CE  MET A 819     420.156-106.065 249.809  1.00  0.00      N709 C  
ATOM   2427  C   MET A 819     418.044-103.044 247.130  1.00  0.00      N709 C  
ATOM   2428  O   MET A 819     418.380-101.897 247.416  1.00  0.00      N709 O  
ATOM   2429  N   GLY A 820     417.074-103.788 247.719  1.00  0.00      N709 N  
ATOM   2430  CA  GLY A 820     416.237-103.203 248.813  1.00  0.00      N709 C  
ATOM   2431  C   GLY A 820     415.246-104.193 249.318  1.00  0.00      N709 C  
ATOM   2432  O   GLY A 820     415.431-105.371 249.298  1.00  0.00      N709 O  
ATOM   2433  N   TYR A 821     414.092-103.715 249.818  1.00  0.00      N709 N  
ATOM   2434  CA  TYR A 821     413.018-104.529 250.328  1.00  0.00      N709 C  
ATOM   2435  CB  TYR A 821     412.874-104.578 251.810  1.00  0.00      N709 C  
ATOM   2436  CG  TYR A 821     413.811-105.514 252.453  1.00  0.00      N709 C  
ATOM   2437  CD1 TYR A 821     415.204-105.339 252.580  1.00  0.00      N709 C  
ATOM   2438  CE1 TYR A 821     415.979-106.190 253.347  1.00  0.00      N709 C  
ATOM   2439  CZ  TYR A 821     415.386-107.300 254.030  1.00  0.00      N709 C  
ATOM   2440  OH  TYR A 821     416.272-108.134 254.832  1.00  0.00      N709 O  
ATOM   2441  CD2 TYR A 821     413.257-106.629 253.167  1.00  0.00      N709 C  
ATOM   2442  CE2 TYR A 821     414.031-107.569 253.887  1.00  0.00      N709 C  
ATOM   2443  C   TYR A 821     411.775-103.963 249.776  1.00  0.00      N709 C  
ATOM   2444  O   TYR A 821     411.578-102.809 249.440  1.00  0.00      N709 O  
ATOM   2445  N   ILE A 822     410.733-104.876 249.556  1.00  0.00      N709 N  
ATOM   2446  CA  ILE A 822     409.426-104.619 248.976  1.00  0.00      N709 C  
ATOM   2447  CB  ILE A 822     408.822-105.932 248.468  1.00  0.00      N709 C  
ATOM   2448  CG2 ILE A 822     407.444-105.656 247.853  1.00  0.00      N709 C  
ATOM   2449  CG1 ILE A 822     409.738-106.470 247.320  1.00  0.00      N709 C  
ATOM   2450  CD1 ILE A 822     409.253-107.763 246.627  1.00  0.00      N709 C  
ATOM   2451  C   ILE A 822     408.595-104.072 250.108  1.00  0.00      N709 C  
ATOM   2452  O   ILE A 822     408.367-104.673 251.121  1.00  0.00      N709 O  
ATOM   2453  N   CYS A 823     408.182-102.822 249.934  1.00  0.00      N709 N  
ATOM   2454  CA  CYS A 823     407.499-102.086 250.964  1.00  0.00      N709 C  
ATOM   2455  CB  CYS A 823     407.271-100.631 250.492  1.00  0.00      N709 C  
ATOM   2456  SG  CYS A 823     408.722 -99.737 249.958  1.00  0.00      N709 S  
ATOM   2457  C   CYS A 823     406.222-102.672 251.515  1.00  0.00      N709 C  
ATOM   2458  O   CYS A 823     405.938-102.583 252.727  1.00  0.00      N709 O  
ATOM   2459  N   SER A 824     405.321-103.185 250.724  1.00  0.00      N709 N  
ATOM   2460  CA  SER A 824     404.011-103.805 251.078  1.00  0.00      N709 C  
ATOM   2461  CB  SER A 824     403.627-104.824 250.002  1.00  0.00      N709 C  
ATOM   2462  OG  SER A 824     402.324-105.395 250.101  1.00  0.00      N709 O  
ATOM   2463  C   SER A 824     403.721-104.415 252.507  1.00  0.00      N709 C  
ATOM   2464  O   SER A 824     404.641-104.925 253.152  1.00  0.00      N709 O  
ATOM   2465  N   GLY A 825     402.430-104.360 252.933  1.00  0.00      N709 N  
ATOM   2466  CA  GLY A 825     401.870-104.827 254.244  1.00  0.00      N709 C  
ATOM   2467  C   GLY A 825     401.494-106.262 254.083  1.00  0.00      N709 C  
ATOM   2468  O   GLY A 825     401.204-106.940 255.024  1.00  0.00      N709 O  
ATOM   2469  N   VAL A 826     401.495-106.750 252.861  1.00  0.00      N709 N  
ATOM   2470  CA  VAL A 826     401.274-108.140 252.567  1.00  0.00      N709 C  
ATOM   2471  CB  VAL A 826     400.772-108.503 251.189  1.00  0.00      N709 C  
ATOM   2472  CG1 VAL A 826     399.439-107.712 250.863  1.00  0.00      N709 C  
ATOM   2473  CG2 VAL A 826     400.430-109.993 251.101  1.00  0.00      N709 C  
ATOM   2474  C   VAL A 826     402.533-108.968 252.862  1.00  0.00      N709 C  
ATOM   2475  O   VAL A 826     403.469-109.063 252.052  1.00  0.00      N709 O  
ATOM   2476  N   PHE A 827     402.614-109.546 254.099  1.00  0.00      N709 N  
ATOM   2477  CA  PHE A 827     403.753-110.075 254.709  1.00  0.00      N709 C  
ATOM   2478  CB  PHE A 827     403.898-109.923 256.227  1.00  0.00      N709 C  
ATOM   2479  CG  PHE A 827     403.864-108.502 256.643  1.00  0.00      N709 C  
ATOM   2480  CD1 PHE A 827     402.842-107.972 257.453  1.00  0.00      N709 C  
ATOM   2481  CE1 PHE A 827     402.896-106.675 257.906  1.00  0.00      N709 C  
ATOM   2482  CZ  PHE A 827     404.042-105.886 257.680  1.00  0.00      N709 C  
ATOM   2483  CD2 PHE A 827     404.992-107.711 256.408  1.00  0.00      N709 C  
ATOM   2484  CE2 PHE A 827     405.121-106.389 256.994  1.00  0.00      N709 C  
ATOM   2485  C   PHE A 827     403.921-111.530 254.242  1.00  0.00      N709 C  
ATOM   2486  O   PHE A 827     403.249-112.480 254.681  1.00  0.00      N709 O  
ATOM   2487  N   GLY A 828     404.946-111.631 253.317  1.00  0.00      N709 N  
ATOM   2488  CA  GLY A 828     405.112-112.915 252.643  1.00  0.00      N709 C  
ATOM   2489  C   GLY A 828     406.369-113.562 252.993  1.00  0.00      N709 C  
ATOM   2490  O   GLY A 828     406.553-114.748 252.759  1.00  0.00      N709 O  
ATOM   2491  N   ASP A 829     407.379-112.807 253.498  1.00  0.00      N709 N  
ATOM   2492  CA  ASP A 829     408.761-113.350 253.570  1.00  0.00      N709 C  
ATOM   2493  CB  ASP A 829     409.841-112.254 253.622  1.00  0.00      N709 C  
ATOM   2494  CG  ASP A 829     411.226-112.782 253.744  1.00  0.00      N709 C  
ATOM   2495  OD1 ASP A 829     411.730-113.039 254.865  1.00  0.00      N709 O  
ATOM   2496  OD2 ASP A 829     411.874-113.124 252.677  1.00  0.00      N709 O  
ATOM   2497  C   ASP A 829     408.839-114.327 254.793  1.00  0.00      N709 C  
ATOM   2498  O   ASP A 829     409.576-115.306 254.792  1.00  0.00      N709 O  
ATOM   2499  N   ASN A 830     407.951-114.077 255.791  1.00  0.00      N709 N  
ATOM   2500  CA  ASN A 830     407.838-114.723 257.108  1.00  0.00      N709 C  
ATOM   2501  CB  ASN A 830     407.311-116.138 256.904  1.00  0.00      N709 C  
ATOM   2502  CG  ASN A 830     405.974-116.123 256.328  1.00  0.00      N709 C  
ATOM   2503  OD1 ASN A 830     404.996-115.707 256.952  1.00  0.00      N709 O  
ATOM   2504  ND2 ASN A 830     405.786-116.748 255.177  1.00  0.00      N709 N  
ATOM   2505  C   ASN A 830     409.090-114.687 257.986  1.00  0.00      N709 C  
ATOM   2506  O   ASN A 830     410.183-114.267 257.514  1.00  0.00      N709 O  
ATOM   2507  N   PRO A 831     409.026-115.154 259.233  1.00  0.00      N709 N  
ATOM   2508  CD  PRO A 831     410.182-115.687 259.943  1.00  0.00      N709 C  
ATOM   2509  CA  PRO A 831     407.841-115.183 260.126  1.00  0.00      N709 C  
ATOM   2510  CB  PRO A 831     408.406-115.496 261.541  1.00  0.00      N709 C  
ATOM   2511  CG  PRO A 831     409.573-116.369 261.217  1.00  0.00      N709 C  
ATOM   2512  C   PRO A 831     406.799-114.120 259.981  1.00  0.00      N709 C  
ATOM   2513  O   PRO A 831     407.199-112.981 259.840  1.00  0.00      N709 O  
ATOM   2514  N   ARG A 832     405.549-114.567 259.949  1.00  0.00      N709 N  
ATOM   2515  CA  ARG A 832     404.389-113.733 259.708  1.00  0.00      N709 C  
ATOM   2516  CB  ARG A 832     403.068-114.610 259.367  1.00  0.00      N709 C  
ATOM   2517  CG  ARG A 832     401.993-113.719 258.748  1.00  0.00      N709 C  
ATOM   2518  CD  ARG A 832     400.903-114.523 258.129  1.00  0.00      N709 C  
ATOM   2519  NE  ARG A 832     399.778-113.522 257.757  1.00  0.00      N709 N  
ATOM   2520  CZ  ARG A 832     398.481-113.850 257.622  1.00  0.00      N709 C  
ATOM   2521  NH1 ARG A 832     398.079-115.016 257.164  1.00  0.00      N709 N  
ATOM   2522  NH2 ARG A 832     397.581-112.997 258.080  1.00  0.00      N709 N  
ATOM   2523  C   ARG A 832     404.076-112.913 260.941  1.00  0.00      N709 C  
ATOM   2524  O   ARG A 832     404.009-113.465 262.086  1.00  0.00      N709 O  
ATOM   2525  N   PRO A 833     403.934-111.614 260.887  1.00  0.00      N709 N  
ATOM   2526  CD  PRO A 833     404.856-110.675 260.275  1.00  0.00      N709 C  
ATOM   2527  CA  PRO A 833     403.214-110.882 261.986  1.00  0.00      N709 C  
ATOM   2528  CB  PRO A 833     403.934-109.459 262.192  1.00  0.00      N709 C  
ATOM   2529  CG  PRO A 833     404.553-109.292 260.850  1.00  0.00      N709 C  
ATOM   2530  C   PRO A 833     401.751-110.698 261.589  1.00  0.00      N709 C  
ATOM   2531  O   PRO A 833     401.351-110.925 260.478  1.00  0.00      N709 O  
ATOM   2532  N   ASN A 834     400.855-110.275 262.517  1.00  0.00      N709 N  
ATOM   2533  CA  ASN A 834     399.513-109.889 262.242  1.00  0.00      N709 C  
ATOM   2534  CB  ASN A 834     398.658-109.717 263.520  1.00  0.00      N709 C  
ATOM   2535  CG  ASN A 834     398.618-110.963 264.396  1.00  0.00      N709 C  
ATOM   2536  OD1 ASN A 834     399.152-111.058 265.510  1.00  0.00      N709 O  
ATOM   2537  ND2 ASN A 834     398.024-112.031 263.801  1.00  0.00      N709 N  
ATOM   2538  C   ASN A 834     399.324-108.673 261.359  1.00  0.00      N709 C  
ATOM   2539  O   ASN A 834     400.154-107.748 261.486  1.00  0.00      N709 O  
ATOM   2540  N   ASP A 835     398.323-108.657 260.429  1.00  0.00      N709 N  
ATOM   2541  CA  ASP A 835     398.296-107.825 259.234  1.00  0.00      N709 C  
ATOM   2542  CB  ASP A 835     397.007-108.108 258.425  1.00  0.00      N709 C  
ATOM   2543  CG  ASP A 835     396.778-109.530 257.980  1.00  0.00      N709 C  
ATOM   2544  OD1 ASP A 835     397.661-110.385 258.233  1.00  0.00      N709 O  
ATOM   2545  OD2 ASP A 835     395.792-109.805 257.254  1.00  0.00      N709 O  
ATOM   2546  C   ASP A 835     398.274-106.259 259.623  1.00  0.00      N709 C  
ATOM   2547  O   ASP A 835     397.519-105.762 260.464  1.00  0.00      N709 O  
ATOM   2548  N   LYS A 836     399.073-105.477 258.852  1.00  0.00      N709 N  
ATOM   2549  CA  LYS A 836     399.115-104.070 259.168  1.00  0.00      N709 C  
ATOM   2550  CB  LYS A 836     399.907-103.727 260.444  1.00  0.00      N709 C  
ATOM   2551  CG  LYS A 836     401.449-103.818 260.296  1.00  0.00      N709 C  
ATOM   2552  CD  LYS A 836     402.049-104.072 261.667  1.00  0.00      N709 C  
ATOM   2553  CE  LYS A 836     403.519-104.574 261.611  1.00  0.00      N709 C  
ATOM   2554  NZ  LYS A 836     404.028-104.900 262.974  1.00  0.00      N709 N  
ATOM   2555  C   LYS A 836     399.864-103.320 257.966  1.00  0.00      N709 C  
ATOM   2556  O   LYS A 836     400.280-103.998 257.015  1.00  0.00      N709 O  
ATOM   2557  N   THR A 837     399.916-101.939 257.941  1.00  0.00      N709 N  
ATOM   2558  CA  THR A 837     400.693-101.216 256.916  1.00  0.00      N709 C  
ATOM   2559  CB  THR A 837     400.576 -99.669 256.914  1.00  0.00      N709 C  
ATOM   2560  OG1 THR A 837     400.861 -99.091 258.170  1.00  0.00      N709 O  
ATOM   2561  CG2 THR A 837     399.190 -99.074 256.627  1.00  0.00      N709 C  
ATOM   2562  C   THR A 837     402.194-101.552 257.005  1.00  0.00      N709 C  
ATOM   2563  O   THR A 837     402.828-101.548 258.049  1.00  0.00      N709 O  
ATOM   2564  N   GLY A 838     402.837-101.884 255.859  1.00  0.00      N709 N  
ATOM   2565  CA  GLY A 838     404.199-102.211 255.710  1.00  0.00      N709 C  
ATOM   2566  C   GLY A 838     405.214-101.092 255.896  1.00  0.00      N709 C  
ATOM   2567  O   GLY A 838     404.889 -99.922 256.151  1.00  0.00      N709 O  
ATOM   2568  N   SER A 839     406.503-101.424 255.797  1.00  0.00      N709 N  
ATOM   2569  CA  SER A 839     407.574-100.518 255.730  1.00  0.00      N709 C  
ATOM   2570  CB  SER A 839     408.330-100.299 257.106  1.00  0.00      N709 C  
ATOM   2571  OG  SER A 839     409.413 -99.362 257.052  1.00  0.00      N709 O  
ATOM   2572  C   SER A 839     408.516-101.013 254.692  1.00  0.00      N709 C  
ATOM   2573  O   SER A 839     408.714-102.211 254.472  1.00  0.00      N709 O  
ATOM   2574  N   CYS A 840     409.206-100.047 254.082  1.00  0.00      N709 N  
ATOM   2575  CA  CYS A 840     410.220-100.223 253.085  1.00  0.00      N709 C  
ATOM   2576  CB  CYS A 840     410.502 -98.839 252.447  1.00  0.00      N709 C  
ATOM   2577  SG  CYS A 840     409.095 -98.262 251.475  1.00  0.00      N709 S  
ATOM   2578  C   CYS A 840     411.506-100.795 253.597  1.00  0.00      N709 C  
ATOM   2579  O   CYS A 840     412.323-101.333 252.819  1.00  0.00      N709 O  
ATOM   2580  N   GLY A 841     411.674-100.889 254.935  1.00  0.00      N709 N  
ATOM   2581  CA  GLY A 841     412.807-101.664 255.583  1.00  0.00      N709 C  
ATOM   2582  C   GLY A 841     412.322-102.983 256.314  1.00  0.00      N709 C  
ATOM   2583  O   GLY A 841     411.114-103.169 256.567  1.00  0.00      N709 O  
ATOM   2584  N   PRO A 842     413.251-103.849 256.738  1.00  0.00      N709 N  
ATOM   2585  CD  PRO A 842     414.685-103.668 256.503  1.00  0.00      N709 C  
ATOM   2586  CA  PRO A 842     412.989-105.116 257.469  1.00  0.00      N709 C  
ATOM   2587  CB  PRO A 842     414.316-105.929 257.301  1.00  0.00      N709 C  
ATOM   2588  CG  PRO A 842     415.408-104.846 257.221  1.00  0.00      N709 C  
ATOM   2589  C   PRO A 842     412.697-104.831 258.929  1.00  0.00      N709 C  
ATOM   2590  O   PRO A 842     413.480-105.066 259.845  1.00  0.00      N709 O  
ATOM   2591  N   VAL A 843     411.483-104.335 259.284  1.00  0.00      N709 N  
ATOM   2592  CA  VAL A 843     411.045-103.941 260.605  1.00  0.00      N709 C  
ATOM   2593  CB  VAL A 843     409.818-102.949 260.458  1.00  0.00      N709 C  
ATOM   2594  CG1 VAL A 843     408.898-102.893 261.714  1.00  0.00      N709 C  
ATOM   2595  CG2 VAL A 843     410.332-101.516 260.253  1.00  0.00      N709 C  
ATOM   2596  C   VAL A 843     410.946-105.036 261.646  1.00  0.00      N709 C  
ATOM   2597  O   VAL A 843     410.433-106.084 261.324  1.00  0.00      N709 O  
ATOM   2598  N   SER A 844     411.388-104.733 262.940  1.00  0.00      N709 N  
ATOM   2599  CA  SER A 844     411.599-105.541 264.104  1.00  0.00      N709 C  
ATOM   2600  CB  SER A 844     411.947-104.611 265.322  1.00  0.00      N709 C  
ATOM   2601  OG  SER A 844     413.175-103.981 265.156  1.00  0.00      N709 O  
ATOM   2602  C   SER A 844     410.441-106.407 264.587  1.00  0.00      N709 C  
ATOM   2603  O   SER A 844     409.311-106.026 264.392  1.00  0.00      N709 O  
ATOM   2604  N   SER A 845     410.705-107.619 265.076  1.00  0.00      N709 N  
ATOM   2605  CA  SER A 845     409.730-108.532 265.759  1.00  0.00      N709 C  
ATOM   2606  CB  SER A 845     408.769-107.801 266.794  1.00  0.00      N709 C  
ATOM   2607  OG  SER A 845     409.577-107.453 267.942  1.00  0.00      N709 O  
ATOM   2608  C   SER A 845     408.892-109.273 264.778  1.00  0.00      N709 C  
ATOM   2609  O   SER A 845     407.852-108.766 264.260  1.00  0.00      N709 O  
ATOM   2610  N   ASN A 846     409.319-110.528 264.450  1.00  0.00      N709 N  
ATOM   2611  CA  ASN A 846     408.680-111.569 263.605  1.00  0.00      N709 C  
ATOM   2612  CB  ASN A 846     407.158-111.662 263.578  1.00  0.00      N709 C  
ATOM   2613  CG  ASN A 846     406.420-111.886 264.932  1.00  0.00      N709 C  
ATOM   2614  OD1 ASN A 846     405.218-111.690 264.994  1.00  0.00      N709 O  
ATOM   2615  ND2 ASN A 846     407.199-112.444 265.867  1.00  0.00      N709 N  
ATOM   2616  C   ASN A 846     409.248-111.329 262.141  1.00  0.00      N709 C  
ATOM   2617  O   ASN A 846     408.779-110.416 261.462  1.00  0.00      N709 O  
ATOM   2618  N   GLY A 847     410.220-112.037 261.630  1.00  0.00      N709 N  
ATOM   2619  CA  GLY A 847     410.791-111.802 260.273  1.00  0.00      N709 C  
ATOM   2620  C   GLY A 847     412.095-112.493 260.119  1.00  0.00      N709 C  
ATOM   2621  O   GLY A 847     412.368-112.922 258.977  1.00  0.00      N709 O  
ATOM   2622  N   ALA A 848     412.943-112.644 261.161  1.00  0.00      N709 N  
ATOM   2623  CA  ALA A 848     414.099-113.420 261.079  1.00  0.00      N709 C  
ATOM   2624  CB  ALA A 848     414.907-113.290 262.475  1.00  0.00      N709 C  
ATOM   2625  C   ALA A 848     413.806-114.922 260.791  1.00  0.00      N709 C  
ATOM   2626  O   ALA A 848     412.912-115.520 261.394  1.00  0.00      N709 O  
ATOM   2627  N   ASN A 849     414.533-115.473 259.809  1.00  0.00      N709 N  
ATOM   2628  CA  ASN A 849     414.370-116.753 259.167  1.00  0.00      N709 C  
ATOM   2629  CB  ASN A 849     414.099-118.009 260.037  1.00  0.00      N709 C  
ATOM   2630  CG  ASN A 849     414.520-119.266 259.314  1.00  0.00      N709 C  
ATOM   2631  OD1 ASN A 849     415.279-119.219 258.347  1.00  0.00      N709 O  
ATOM   2632  ND2 ASN A 849     413.832-120.370 259.598  1.00  0.00      N709 N  
ATOM   2633  C   ASN A 849     413.251-116.543 258.031  1.00  0.00      N709 C  
ATOM   2634  O   ASN A 849     412.903-115.420 257.698  1.00  0.00      N709 O  
ATOM   2635  N   GLY A 850     412.721-117.648 257.405  1.00  0.00      N709 N  
ATOM   2636  CA  GLY A 850     411.719-117.378 256.300  1.00  0.00      N709 C  
ATOM   2637  C   GLY A 850     411.496-118.483 255.305  1.00  0.00      N709 C  
ATOM   2638  O   GLY A 850     411.617-119.636 255.617  1.00  0.00      N709 O  
ATOM   2639  N   VAL A 851     410.883-118.126 254.122  1.00  0.00      N709 N  
ATOM   2640  CA  VAL A 851     410.527-119.068 253.072  1.00  0.00      N709 C  
ATOM   2641  CB  VAL A 851     409.038-119.444 253.119  1.00  0.00      N709 C  
ATOM   2642  CG1 VAL A 851     408.757-120.356 254.369  1.00  0.00      N709 C  
ATOM   2643  CG2 VAL A 851     408.156-118.151 253.133  1.00  0.00      N709 C  
ATOM   2644  C   VAL A 851     410.963-118.622 251.717  1.00  0.00      N709 C  
ATOM   2645  O   VAL A 851     410.950-117.417 251.396  1.00  0.00      N709 O  
ATOM   2646  N   LYS A 852     411.568-119.588 250.899  1.00  0.00      N709 N  
ATOM   2647  CA  LYS A 852     412.120-119.492 249.577  1.00  0.00      N709 C  
ATOM   2648  CB  LYS A 852     411.709-120.839 248.847  1.00  0.00      N709 C  
ATOM   2649  CG  LYS A 852     411.917-121.067 247.315  1.00  0.00      N709 C  
ATOM   2650  CD  LYS A 852     413.280-120.828 246.760  1.00  0.00      N709 C  
ATOM   2651  CE  LYS A 852     414.168-122.106 246.607  1.00  0.00      N709 C  
ATOM   2652  NZ  LYS A 852     414.172-122.921 247.731  1.00  0.00      N709 N  
ATOM   2653  C   LYS A 852     411.590-118.435 248.682  1.00  0.00      N709 C  
ATOM   2654  O   LYS A 852     410.380-118.132 248.602  1.00  0.00      N709 O  
ATOM   2655  N   GLY A 853     412.466-117.676 248.004  1.00  0.00      N709 N  
ATOM   2656  CA  GLY A 853     412.045-116.466 247.173  1.00  0.00      N709 C  
ATOM   2657  C   GLY A 853     411.040-116.577 246.060  1.00  0.00      N709 C  
ATOM   2658  O   GLY A 853     411.078-117.508 245.275  1.00  0.00      N709 O  
ATOM   2659  N   PHE A 854     410.143-115.580 245.905  1.00  0.00      N709 N  
ATOM   2660  CA  PHE A 854     409.022-115.690 245.007  1.00  0.00      N709 C  
ATOM   2661  CB  PHE A 854     408.072-116.836 245.408  1.00  0.00      N709 C  
ATOM   2662  CG  PHE A 854     406.871-116.931 244.459  1.00  0.00      N709 C  
ATOM   2663  CD1 PHE A 854     405.714-117.473 245.014  1.00  0.00      N709 C  
ATOM   2664  CE1 PHE A 854     404.522-117.309 244.353  1.00  0.00      N709 C  
ATOM   2665  CZ  PHE A 854     404.379-116.672 243.140  1.00  0.00      N709 C  
ATOM   2666  CD2 PHE A 854     406.785-116.296 243.149  1.00  0.00      N709 C  
ATOM   2667  CE2 PHE A 854     405.591-116.184 242.546  1.00  0.00      N709 C  
ATOM   2668  C   PHE A 854     408.261-114.340 245.280  1.00  0.00      N709 C  
ATOM   2669  O   PHE A 854     407.980-114.041 246.427  1.00  0.00      N709 O  
ATOM   2670  N   SER A 855     407.873-113.640 244.248  1.00  0.00      N709 N  
ATOM   2671  CA  SER A 855     406.967-112.471 244.234  1.00  0.00      N709 C  
ATOM   2672  CB  SER A 855     406.925-111.503 245.435  1.00  0.00      N709 C  
ATOM   2673  OG  SER A 855     406.644-110.111 245.265  1.00  0.00      N709 O  
ATOM   2674  C   SER A 855     407.152-111.610 242.995  1.00  0.00      N709 C  
ATOM   2675  O   SER A 855     408.268-111.198 242.655  1.00  0.00      N709 O  
ATOM   2676  N   PHE A 856     406.095-111.307 242.209  1.00  0.00      N709 N  
ATOM   2677  CA  PHE A 856     406.245-110.556 240.951  1.00  0.00      N709 C  
ATOM   2678  CB  PHE A 856     405.543-111.180 239.718  1.00  0.00      N709 C  
ATOM   2679  CG  PHE A 856     406.240-112.445 239.259  1.00  0.00      N709 C  
ATOM   2680  CD1 PHE A 856     407.212-112.479 238.246  1.00  0.00      N709 C  
ATOM   2681  CE1 PHE A 856     407.656-113.679 237.712  1.00  0.00      N709 C  
ATOM   2682  CZ  PHE A 856     407.120-114.897 238.142  1.00  0.00      N709 C  
ATOM   2683  CD2 PHE A 856     405.709-113.684 239.693  1.00  0.00      N709 C  
ATOM   2684  CE2 PHE A 856     406.155-114.899 239.149  1.00  0.00      N709 C  
ATOM   2685  C   PHE A 856     405.822-109.116 241.062  1.00  0.00      N709 C  
ATOM   2686  O   PHE A 856     404.743-108.775 241.559  1.00  0.00      N709 O  
ATOM   2687  N   LYS A 857     406.625-108.169 240.622  1.00  0.00      N709 N  
ATOM   2688  CA  LYS A 857     406.157-106.804 240.433  1.00  0.00      N709 C  
ATOM   2689  CB  LYS A 857     406.883-105.801 241.271  1.00  0.00      N709 C  
ATOM   2690  CG  LYS A 857     408.372-105.978 241.384  1.00  0.00      N709 C  
ATOM   2691  CD  LYS A 857     409.210-105.689 240.104  1.00  0.00      N709 C  
ATOM   2692  CE  LYS A 857     408.930-104.397 239.386  1.00  0.00      N709 C  
ATOM   2693  NZ  LYS A 857     409.749-103.996 238.231  1.00  0.00      N709 N  
ATOM   2694  C   LYS A 857     406.167-106.548 238.947  1.00  0.00      N709 C  
ATOM   2695  O   LYS A 857     407.066-107.037 238.304  1.00  0.00      N709 O  
ATOM   2696  N   TYR A 858     405.225-105.757 238.387  1.00  0.00      N709 N  
ATOM   2697  CA  TYR A 858     405.297-105.114 237.075  1.00  0.00      N709 C  
ATOM   2698  CB  TYR A 858     404.699-105.885 235.824  1.00  0.00      N709 C  
ATOM   2699  CG  TYR A 858     403.390-106.515 236.094  1.00  0.00      N709 C  
ATOM   2700  CD1 TYR A 858     403.272-107.782 236.742  1.00  0.00      N709 C  
ATOM   2701  CE1 TYR A 858     402.010-108.352 237.062  1.00  0.00      N709 C  
ATOM   2702  CZ  TYR A 858     400.847-107.599 236.946  1.00  0.00      N709 C  
ATOM   2703  OH  TYR A 858     399.617-108.116 237.435  1.00  0.00      N709 O  
ATOM   2704  CD2 TYR A 858     402.146-105.806 235.987  1.00  0.00      N709 C  
ATOM   2705  CE2 TYR A 858     400.897-106.297 236.424  1.00  0.00      N709 C  
ATOM   2706  C   TYR A 858     404.695-103.759 237.302  1.00  0.00      N709 C  
ATOM   2707  O   TYR A 858     403.618-103.624 237.903  1.00  0.00      N709 O  
ATOM   2708  N   GLY A 859     405.246-102.616 236.911  1.00  0.00      N709 N  
ATOM   2709  CA  GLY A 859     404.856-101.272 237.266  1.00  0.00      N709 C  
ATOM   2710  C   GLY A 859     404.993-100.858 238.722  1.00  0.00      N709 C  
ATOM   2711  O   GLY A 859     406.147-100.742 239.187  1.00  0.00      N709 O  
ATOM   2712  N   ASN A 860     403.893-100.561 239.399  1.00  0.00      N709 N  
ATOM   2713  CA  ASN A 860     404.041-100.252 240.873  1.00  0.00      N709 C  
ATOM   2714  CB  ASN A 860     403.648 -98.839 241.251  1.00  0.00      N709 C  
ATOM   2715  CG  ASN A 860     404.648 -97.817 240.756  1.00  0.00      N709 C  
ATOM   2716  OD1 ASN A 860     405.840 -97.849 241.055  1.00  0.00      N709 O  
ATOM   2717  ND2 ASN A 860     404.145 -96.790 240.084  1.00  0.00      N709 N  
ATOM   2718  C   ASN A 860     403.197-101.294 241.605  1.00  0.00      N709 C  
ATOM   2719  O   ASN A 860     403.128-101.260 242.888  1.00  0.00      N709 O  
ATOM   2720  N   GLY A 861     402.532-102.273 240.941  1.00  0.00      N709 N  
ATOM   2721  CA  GLY A 861     401.726-103.373 241.535  1.00  0.00      N709 C  
ATOM   2722  C   GLY A 861     402.584-104.606 241.805  1.00  0.00      N709 C  
ATOM   2723  O   GLY A 861     403.563-104.896 241.171  1.00  0.00      N709 O  
ATOM   2724  N   VAL A 862     402.157-105.426 242.736  1.00  0.00      N709 N  
ATOM   2725  CA  VAL A 862     403.033-106.486 243.206  1.00  0.00      N709 C  
ATOM   2726  CB  VAL A 862     404.009-106.102 244.402  1.00  0.00      N709 C  
ATOM   2727  CG1 VAL A 862     403.231-105.816 245.698  1.00  0.00      N709 C  
ATOM   2728  CG2 VAL A 862     405.059-107.136 244.610  1.00  0.00      N709 C  
ATOM   2729  C   VAL A 862     402.132-107.646 243.566  1.00  0.00      N709 C  
ATOM   2730  O   VAL A 862     401.060-107.446 244.114  1.00  0.00      N709 O  
ATOM   2731  N   TRP A 863     402.425-108.871 243.138  1.00  0.00      N709 N  
ATOM   2732  CA  TRP A 863     401.851-110.122 243.580  1.00  0.00      N709 C  
ATOM   2733  CB  TRP A 863     401.809-111.194 242.486  1.00  0.00      N709 C  
ATOM   2734  CG  TRP A 863     400.563-111.227 241.653  1.00  0.00      N709 C  
ATOM   2735  CD1 TRP A 863     400.577-110.637 240.443  1.00  0.00      N709 C  
ATOM   2736  NE1 TRP A 863     399.207-110.760 239.973  1.00  0.00      N709 N  
ATOM   2737  CE2 TRP A 863     398.438-111.337 240.892  1.00  0.00      N709 C  
ATOM   2738  CD2 TRP A 863     399.236-111.648 242.014  1.00  0.00      N709 C  
ATOM   2739  CE3 TRP A 863     398.719-112.279 243.137  1.00  0.00      N709 C  
ATOM   2740  CZ3 TRP A 863     397.402-112.683 243.067  1.00  0.00      N709 C  
ATOM   2741  CZ2 TRP A 863     397.075-111.750 240.875  1.00  0.00      N709 C  
ATOM   2742  CH2 TRP A 863     396.527-112.354 241.972  1.00  0.00      N709 C  
ATOM   2743  C   TRP A 863     402.643-110.611 244.813  1.00  0.00      N709 C  
ATOM   2744  O   TRP A 863     403.845-110.822 244.688  1.00  0.00      N709 O  
ATOM   2745  N   ILE A 864     402.088-110.864 245.963  1.00  0.00      N709 N  
ATOM   2746  CA  ILE A 864     402.798-111.535 247.033  1.00  0.00      N709 C  
ATOM   2747  CB  ILE A 864     403.126-110.576 248.110  1.00  0.00      N709 C  
ATOM   2748  CG2 ILE A 864     403.876-111.221 249.235  1.00  0.00      N709 C  
ATOM   2749  CG1 ILE A 864     403.999-109.340 247.625  1.00  0.00      N709 C  
ATOM   2750  CD1 ILE A 864     404.444-108.257 248.605  1.00  0.00      N709 C  
ATOM   2751  C   ILE A 864     401.975-112.666 247.619  1.00  0.00      N709 C  
ATOM   2752  O   ILE A 864     400.807-112.511 248.034  1.00  0.00      N709 O  
ATOM   2753  N   GLY A 865     402.663-113.783 247.733  1.00  0.00      N709 N  
ATOM   2754  CA  GLY A 865     402.058-114.923 248.496  1.00  0.00      N709 C  
ATOM   2755  C   GLY A 865     402.321-114.962 249.931  1.00  0.00      N709 C  
ATOM   2756  O   GLY A 865     403.346-114.619 250.457  1.00  0.00      N709 O  
ATOM   2757  N   ARG A 866     401.306-115.437 250.645  1.00  0.00      N709 N  
ATOM   2758  CA  ARG A 866     401.096-115.269 252.038  1.00  0.00      N709 C  
ATOM   2759  CB  ARG A 866     400.251-114.038 252.297  1.00  0.00      N709 C  
ATOM   2760  CG  ARG A 866     399.728-113.867 253.726  1.00  0.00      N709 C  
ATOM   2761  CD  ARG A 866     399.186-112.478 254.143  1.00  0.00      N709 C  
ATOM   2762  NE  ARG A 866     397.733-112.322 253.926  1.00  0.00      N709 N  
ATOM   2763  CZ  ARG A 866     396.799-111.580 254.622  1.00  0.00      N709 C  
ATOM   2764  NH1 ARG A 866     397.214-110.539 255.194  1.00  0.00      N709 N  
ATOM   2765  NH2 ARG A 866     395.516-111.896 254.630  1.00  0.00      N709 N  
ATOM   2766  C   ARG A 866     400.521-116.522 252.681  1.00  0.00      N709 C  
ATOM   2767  O   ARG A 866     399.593-117.258 252.228  1.00  0.00      N709 O  
ATOM   2768  N   THR A 867     401.202-116.948 253.777  1.00  0.00      N709 N  
ATOM   2769  CA  THR A 867     400.868-118.106 254.590  1.00  0.00      N709 C  
ATOM   2770  CB  THR A 867     402.055-118.554 255.322  1.00  0.00      N709 C  
ATOM   2771  OG1 THR A 867     403.194-118.781 254.494  1.00  0.00      N709 O  
ATOM   2772  CG2 THR A 867     401.880-119.896 255.994  1.00  0.00      N709 C  
ATOM   2773  C   THR A 867     399.670-117.916 255.522  1.00  0.00      N709 C  
ATOM   2774  O   THR A 867     399.660-116.968 256.222  1.00  0.00      N709 O  
ATOM   2775  N   LYS A 868     398.594-118.724 255.396  1.00  0.00      N709 N  
ATOM   2776  CA  LYS A 868     397.348-118.399 256.084  1.00  0.00      N709 C  
ATOM   2777  CB  LYS A 868     396.244-119.199 255.363  1.00  0.00      N709 C  
ATOM   2778  CG  LYS A 868     395.989-118.728 253.962  1.00  0.00      N709 C  
ATOM   2779  CD  LYS A 868     394.910-119.594 253.217  1.00  0.00      N709 C  
ATOM   2780  CE  LYS A 868     393.465-119.492 253.632  1.00  0.00      N709 C  
ATOM   2781  NZ  LYS A 868     392.963-118.137 253.295  1.00  0.00      N709 N  
ATOM   2782  C   LYS A 868     397.328-118.684 257.550  1.00  0.00      N709 C  
ATOM   2783  O   LYS A 868     396.474-118.086 258.174  1.00  0.00      N709 O  
ATOM   2784  N   SER A 869     398.296-119.380 258.091  1.00  0.00      N709 N  
ATOM   2785  CA  SER A 869     398.549-119.486 259.539  1.00  0.00      N709 C  
ATOM   2786  CB  SER A 869     399.035-120.965 259.834  1.00  0.00      N709 C  
ATOM   2787  OG  SER A 869     398.823-121.275 261.241  1.00  0.00      N709 O  
ATOM   2788  C   SER A 869     399.643-118.597 259.935  1.00  0.00      N709 C  
ATOM   2789  O   SER A 869     400.592-118.348 259.146  1.00  0.00      N709 O  
ATOM   2790  N   ILE A 870     399.535-117.969 261.106  1.00  0.00      N709 N  
ATOM   2791  CA  ILE A 870     400.442-116.962 261.537  1.00  0.00      N709 C  
ATOM   2792  CB  ILE A 870     399.775-115.865 262.441  1.00  0.00      N709 C  
ATOM   2793  CG2 ILE A 870     400.827-115.161 263.331  1.00  0.00      N709 C  
ATOM   2794  CG1 ILE A 870     398.905-114.885 261.687  1.00  0.00      N709 C  
ATOM   2795  CD1 ILE A 870     397.707-115.532 260.864  1.00  0.00      N709 C  
ATOM   2796  C   ILE A 870     401.640-117.611 262.183  1.00  0.00      N709 C  
ATOM   2797  O   ILE A 870     402.812-117.298 261.936  1.00  0.00      N709 O  
ATOM   2798  N   SER A 871     401.344-118.682 262.965  1.00  0.00      N709 N  
ATOM   2799  CA  SER A 871     402.290-119.210 263.985  1.00  0.00      N709 C  
ATOM   2800  CB  SER A 871     401.596-119.255 265.403  1.00  0.00      N709 C  
ATOM   2801  OG  SER A 871     400.378-120.004 265.438  1.00  0.00      N709 O  
ATOM   2802  C   SER A 871     402.681-120.664 263.634  1.00  0.00      N709 C  
ATOM   2803  O   SER A 871     403.283-121.377 264.355  1.00  0.00      N709 O  
ATOM   2804  N   SER A 872     402.581-121.047 262.334  1.00  0.00      N709 N  
ATOM   2805  CA  SER A 872     402.921-122.337 261.859  1.00  0.00      N709 C  
ATOM   2806  CB  SER A 872     401.944-123.489 262.130  1.00  0.00      N709 C  
ATOM   2807  OG  SER A 872     400.794-123.504 261.220  1.00  0.00      N709 O  
ATOM   2808  C   SER A 872     402.966-122.067 260.358  1.00  0.00      N709 C  
ATOM   2809  O   SER A 872     402.425-121.096 259.920  1.00  0.00      N709 O  
ATOM   2810  N   LYS A 873     403.569-122.951 259.461  1.00  0.00      N709 N  
ATOM   2811  CA  LYS A 873     403.663-122.732 257.998  1.00  0.00      N709 C  
ATOM   2812  CB  LYS A 873     404.957-123.304 257.357  1.00  0.00      N709 C  
ATOM   2813  CG  LYS A 873     406.289-122.680 257.795  1.00  0.00      N709 C  
ATOM   2814  CD  LYS A 873     407.525-123.247 257.054  1.00  0.00      N709 C  
ATOM   2815  CE  LYS A 873     408.820-122.401 257.209  1.00  0.00      N709 C  
ATOM   2816  NZ  LYS A 873     409.566-122.609 258.467  1.00  0.00      N709 N  
ATOM   2817  C   LYS A 873     402.489-123.263 257.161  1.00  0.00      N709 C  
ATOM   2818  O   LYS A 873     402.631-123.543 255.976  1.00  0.00      N709 O  
ATOM   2819  N   ASN A 874     401.235-123.342 257.738  1.00  0.00      N709 N  
ATOM   2820  CA  ASN A 874     400.139-123.985 257.101  1.00  0.00      N709 C  
ATOM   2821  CB  ASN A 874     399.128-124.733 258.075  1.00  0.00      N709 C  
ATOM   2822  CG  ASN A 874     399.972-125.712 258.872  1.00  0.00      N709 C  
ATOM   2823  OD1 ASN A 874     401.103-126.081 258.532  1.00  0.00      N709 O  
ATOM   2824  ND2 ASN A 874     399.342-126.406 259.861  1.00  0.00      N709 N  
ATOM   2825  C   ASN A 874     399.310-123.007 256.259  1.00  0.00      N709 C  
ATOM   2826  O   ASN A 874     399.178-121.809 256.620  1.00  0.00      N709 O  
ATOM   2827  N   GLY A 875     398.792-123.494 255.133  1.00  0.00      N709 N  
ATOM   2828  CA  GLY A 875     397.992-122.728 254.243  1.00  0.00      N709 C  
ATOM   2829  C   GLY A 875     398.544-121.681 253.377  1.00  0.00      N709 C  
ATOM   2830  O   GLY A 875     399.598-121.098 253.710  1.00  0.00      N709 O  
ATOM   2831  N   PHE A 876     397.907-121.385 252.251  1.00  0.00      N709 N  
ATOM   2832  CA  PHE A 876     398.550-120.490 251.347  1.00  0.00      N709 C  
ATOM   2833  CB  PHE A 876     399.487-121.253 250.390  1.00  0.00      N709 C  
ATOM   2834  CG  PHE A 876     400.447-120.337 249.672  1.00  0.00      N709 C  
ATOM   2835  CD1 PHE A 876     400.498-120.463 248.274  1.00  0.00      N709 C  
ATOM   2836  CE1 PHE A 876     401.452-119.644 247.548  1.00  0.00      N709 C  
ATOM   2837  CZ  PHE A 876     402.144-118.693 248.251  1.00  0.00      N709 C  
ATOM   2838  CD2 PHE A 876     401.272-119.386 250.354  1.00  0.00      N709 C  
ATOM   2839  CE2 PHE A 876     402.082-118.552 249.628  1.00  0.00      N709 C  
ATOM   2840  C   PHE A 876     397.540-119.672 250.542  1.00  0.00      N709 C  
ATOM   2841  O   PHE A 876     396.631-120.261 249.982  1.00  0.00      N709 O  
ATOM   2842  N   GLU A 877     397.717-118.356 250.510  1.00  0.00      N709 N  
ATOM   2843  CA  GLU A 877     396.869-117.515 249.680  1.00  0.00      N709 C  
ATOM   2844  CB  GLU A 877     395.859-116.717 250.579  1.00  0.00      N709 C  
ATOM   2845  CG  GLU A 877     396.532-115.714 251.447  1.00  0.00      N709 C  
ATOM   2846  CD  GLU A 877     395.620-115.235 252.555  1.00  0.00      N709 C  
ATOM   2847  OE1 GLU A 877     394.524-115.851 252.745  1.00  0.00      N709 O  
ATOM   2848  OE2 GLU A 877     395.995-114.278 253.266  1.00  0.00      N709 O  
ATOM   2849  C   GLU A 877     397.703-116.636 248.825  1.00  0.00      N709 C  
ATOM   2850  O   GLU A 877     398.754-116.162 249.163  1.00  0.00      N709 O  
ATOM   2851  N   MET A 878     397.333-116.343 247.537  1.00  0.00      N709 N  
ATOM   2852  CA  MET A 878     398.049-115.440 246.650  1.00  0.00      N709 C  
ATOM   2853  CB  MET A 878     398.258-116.098 245.256  1.00  0.00      N709 C  
ATOM   2854  CG  MET A 878     399.461-117.104 245.156  1.00  0.00      N709 C  
ATOM   2855  SD  MET A 878     401.007-116.465 245.803  1.00  0.00      N709 S  
ATOM   2856  CE  MET A 878     401.508-115.527 244.329  1.00  0.00      N709 C  
ATOM   2857  C   MET A 878     397.369-114.097 246.543  1.00  0.00      N709 C  
ATOM   2858  O   MET A 878     396.200-114.065 246.228  1.00  0.00      N709 O  
ATOM   2859  N   ILE A 879     398.109-112.959 246.768  1.00  0.00      N709 N  
ATOM   2860  CA  ILE A 879     397.572-111.581 246.916  1.00  0.00      N709 C  
ATOM   2861  CB  ILE A 879     397.896-111.043 248.351  1.00  0.00      N709 C  
ATOM   2862  CG2 ILE A 879     397.122-109.699 248.616  1.00  0.00      N709 C  
ATOM   2863  CG1 ILE A 879     397.489-112.119 249.373  1.00  0.00      N709 C  
ATOM   2864  CD1 ILE A 879     397.203-111.580 250.822  1.00  0.00      N709 C  
ATOM   2865  C   ILE A 879     398.168-110.529 245.953  1.00  0.00      N709 C  
ATOM   2866  O   ILE A 879     399.360-110.389 245.892  1.00  0.00      N709 O  
ATOM   2867  N   TRP A 880     397.239-109.822 245.218  1.00  0.00      N709 N  
ATOM   2868  CA  TRP A 880     397.655-108.599 244.405  1.00  0.00      N709 C  
ATOM   2869  CB  TRP A 880     396.801-108.614 243.141  1.00  0.00      N709 C  
ATOM   2870  CG  TRP A 880     396.885-107.422 242.299  1.00  0.00      N709 C  
ATOM   2871  CD1 TRP A 880     395.884-106.392 242.251  1.00  0.00      N709 C  
ATOM   2872  NE1 TRP A 880     396.293-105.459 241.338  1.00  0.00      N709 N  
ATOM   2873  CE2 TRP A 880     397.571-105.698 240.897  1.00  0.00      N709 C  
ATOM   2874  CD2 TRP A 880     398.018-106.933 241.517  1.00  0.00      N709 C  
ATOM   2875  CE3 TRP A 880     399.238-107.471 241.194  1.00  0.00      N709 C  
ATOM   2876  CZ3 TRP A 880     400.106-106.739 240.296  1.00  0.00      N709 C  
ATOM   2877  CZ2 TRP A 880     398.408-105.031 239.997  1.00  0.00      N709 C  
ATOM   2878  CH2 TRP A 880     399.696-105.514 239.773  1.00  0.00      N709 C  
ATOM   2879  C   TRP A 880     397.525-107.310 245.120  1.00  0.00      N709 C  
ATOM   2880  O   TRP A 880     396.443-106.946 245.541  1.00  0.00      N709 O  
ATOM   2881  N   ASP A 881     398.651-106.583 245.289  1.00  0.00      N709 N  
ATOM   2882  CA  ASP A 881     398.577-105.289 245.915  1.00  0.00      N709 C  
ATOM   2883  CB  ASP A 881     399.654-105.263 247.086  1.00  0.00      N709 C  
ATOM   2884  CG  ASP A 881     399.783-103.896 247.789  1.00  0.00      N709 C  
ATOM   2885  OD1 ASP A 881     400.441-103.913 248.874  1.00  0.00      N709 O  
ATOM   2886  OD2 ASP A 881     399.327-102.839 247.269  1.00  0.00      N709 O  
ATOM   2887  C   ASP A 881     398.839-104.155 244.831  1.00  0.00      N709 C  
ATOM   2888  O   ASP A 881     400.004-104.004 244.381  1.00  0.00      N709 O  
ATOM   2889  N   PRO A 882     397.855-103.290 244.424  1.00  0.00      N709 N  
ATOM   2890  CD  PRO A 882     396.579-103.038 245.128  1.00  0.00      N709 C  
ATOM   2891  CA  PRO A 882     397.987-102.337 243.350  1.00  0.00      N709 C  
ATOM   2892  CB  PRO A 882     396.547-101.778 243.152  1.00  0.00      N709 C  
ATOM   2893  CG  PRO A 882     396.041-101.739 244.588  1.00  0.00      N709 C  
ATOM   2894  C   PRO A 882     399.013-101.218 243.508  1.00  0.00      N709 C  
ATOM   2895  O   PRO A 882     399.235-100.460 242.531  1.00  0.00      N709 O  
ATOM   2896  N   ASN A 883     399.594-101.151 244.669  1.00  0.00      N709 N  
ATOM   2897  CA  ASN A 883     400.519-100.044 245.035  1.00  0.00      N709 C  
ATOM   2898  CB  ASN A 883     399.748 -99.027 245.959  1.00  0.00      N709 C  
ATOM   2899  CG  ASN A 883     399.838 -99.130 247.485  1.00  0.00      N709 C  
ATOM   2900  OD1 ASN A 883     400.407 -98.229 248.120  1.00  0.00      N709 O  
ATOM   2901  ND2 ASN A 883     399.248-100.239 248.044  1.00  0.00      N709 N  
ATOM   2902  C   ASN A 883     401.836-100.478 245.750  1.00  0.00      N709 C  
ATOM   2903  O   ASN A 883     402.763 -99.680 245.995  1.00  0.00      N709 O  
ATOM   2904  N   GLY A 884     401.994-101.813 246.125  1.00  0.00      N709 N  
ATOM   2905  CA  GLY A 884     402.881-102.205 247.268  1.00  0.00      N709 C  
ATOM   2906  C   GLY A 884     404.347-102.250 246.990  1.00  0.00      N709 C  
ATOM   2907  O   GLY A 884     405.167-102.612 247.837  1.00  0.00      N709 O  
ATOM   2908  N   TRP A 885     404.690-102.123 245.732  1.00  0.00      N709 N  
ATOM   2909  CA  TRP A 885     406.082-102.132 245.347  1.00  0.00      N709 C  
ATOM   2910  CB  TRP A 885     406.154-101.997 243.793  1.00  0.00      N709 C  
ATOM   2911  CG  TRP A 885     407.509-101.949 243.197  1.00  0.00      N709 C  
ATOM   2912  CD1 TRP A 885     407.768-101.145 242.076  1.00  0.00      N709 C  
ATOM   2913  NE1 TRP A 885     409.076-101.294 241.633  1.00  0.00      N709 N  
ATOM   2914  CE2 TRP A 885     409.665-102.188 242.413  1.00  0.00      N709 C  
ATOM   2915  CD2 TRP A 885     408.743-102.735 243.387  1.00  0.00      N709 C  
ATOM   2916  CE3 TRP A 885     409.200-103.755 244.235  1.00  0.00      N709 C  
ATOM   2917  CZ3 TRP A 885     410.540-104.264 244.171  1.00  0.00      N709 C  
ATOM   2918  CZ2 TRP A 885     410.848-102.835 242.248  1.00  0.00      N709 C  
ATOM   2919  CH2 TRP A 885     411.309-103.812 243.156  1.00  0.00      N709 C  
ATOM   2920  C   TRP A 885     406.940-101.043 246.004  1.00  0.00      N709 C  
ATOM   2921  O   TRP A 885     407.925-101.230 246.755  1.00  0.00      N709 O  
ATOM   2922  N   THR A 886     406.498 -99.780 245.700  1.00  0.00      N709 N  
ATOM   2923  CA  THR A 886     407.038 -98.560 246.232  1.00  0.00      N709 C  
ATOM   2924  CB  THR A 886     407.222 -97.503 245.145  1.00  0.00      N709 C  
ATOM   2925  OG1 THR A 886     405.989 -97.113 244.584  1.00  0.00      N709 O  
ATOM   2926  CG2 THR A 886     408.153 -97.932 244.028  1.00  0.00      N709 C  
ATOM   2927  C   THR A 886     406.279 -98.066 247.406  1.00  0.00      N709 C  
ATOM   2928  O   THR A 886     406.709 -97.198 248.147  1.00  0.00      N709 O  
ATOM   2929  N   GLY A 887     405.076 -98.557 247.650  1.00  0.00      N709 N  
ATOM   2930  CA  GLY A 887     403.967 -97.983 248.450  1.00  0.00      N709 C  
ATOM   2931  C   GLY A 887     403.639 -98.741 249.703  1.00  0.00      N709 C  
ATOM   2932  O   GLY A 887     403.852 -99.942 249.814  1.00  0.00      N709 O  
ATOM   2933  N   THR A 888     403.220 -97.898 250.746  1.00  0.00      N709 N  
ATOM   2934  CA  THR A 888     403.044 -98.368 252.067  1.00  0.00      N709 C  
ATOM   2935  CB  THR A 888     404.039 -97.863 253.111  1.00  0.00      N709 C  
ATOM   2936  OG1 THR A 888     404.107 -96.464 253.043  1.00  0.00      N709 O  
ATOM   2937  CG2 THR A 888     405.382 -98.402 252.835  1.00  0.00      N709 C  
ATOM   2938  C   THR A 888     401.613 -98.208 252.613  1.00  0.00      N709 C  
ATOM   2939  O   THR A 888     401.309 -98.432 253.750  1.00  0.00      N709 O  
ATOM   2940  N   ASP A 889     400.659 -98.014 251.682  1.00  0.00      N709 N  
ATOM   2941  CA  ASP A 889     399.297 -97.861 252.129  1.00  0.00      N709 C  
ATOM   2942  CB  ASP A 889     398.524 -96.887 251.335  1.00  0.00      N709 C  
ATOM   2943  CG  ASP A 889     399.063 -95.465 251.359  1.00  0.00      N709 C  
ATOM   2944  OD1 ASP A 889     399.968 -95.182 252.176  1.00  0.00      N709 O  
ATOM   2945  OD2 ASP A 889     398.571 -94.546 250.665  1.00  0.00      N709 O  
ATOM   2946  C   ASP A 889     398.674 -99.226 251.944  1.00  0.00      N709 C  
ATOM   2947  O   ASP A 889     398.899 -99.823 250.894  1.00  0.00      N709 O  
ATOM   2948  N   ASN A 890     397.788 -99.643 252.880  1.00  0.00      N709 N  
ATOM   2949  CA  ASN A 890     397.007-100.789 252.559  1.00  0.00      N709 C  
ATOM   2950  CB  ASN A 890     396.607-101.564 253.815  1.00  0.00      N709 C  
ATOM   2951  CG  ASN A 890     397.766-102.329 254.432  1.00  0.00      N709 C  
ATOM   2952  OD1 ASN A 890     398.915-102.183 254.022  1.00  0.00      N709 O  
ATOM   2953  ND2 ASN A 890     397.399-103.038 255.535  1.00  0.00      N709 N  
ATOM   2954  C   ASN A 890     395.765-100.650 251.708  1.00  0.00      N709 C  
ATOM   2955  O   ASN A 890     394.758-100.193 252.132  1.00  0.00      N709 O  
ATOM   2956  N   LYS A 891     395.840-101.148 250.500  1.00  0.00      N709 N  
ATOM   2957  CA  LYS A 891     394.846-101.043 249.404  1.00  0.00      N709 C  
ATOM   2958  CB  LYS A 891     395.506-100.332 248.107  1.00  0.00      N709 C  
ATOM   2959  CG  LYS A 891     396.137 -99.006 248.421  1.00  0.00      N709 C  
ATOM   2960  CD  LYS A 891     395.201 -98.010 249.073  1.00  0.00      N709 C  
ATOM   2961  CE  LYS A 891     394.084 -97.417 248.194  1.00  0.00      N709 C  
ATOM   2962  NZ  LYS A 891     393.250 -96.527 248.969  1.00  0.00      N709 N  
ATOM   2963  C   LYS A 891     394.330-102.364 248.976  1.00  0.00      N709 C  
ATOM   2964  O   LYS A 891     393.355-102.388 248.258  1.00  0.00      N709 O  
ATOM   2965  N   PHE A 892     394.894-103.452 249.464  1.00  0.00      N709 N  
ATOM   2966  CA  PHE A 892     394.492-104.788 248.967  1.00  0.00      N709 C  
ATOM   2967  CB  PHE A 892     395.544-105.904 249.121  1.00  0.00      N709 C  
ATOM   2968  CG  PHE A 892     395.761-106.196 250.591  1.00  0.00      N709 C  
ATOM   2969  CD1 PHE A 892     396.586-105.424 251.400  1.00  0.00      N709 C  
ATOM   2970  CE1 PHE A 892     396.848-105.793 252.719  1.00  0.00      N709 C  
ATOM   2971  CZ  PHE A 892     396.270-106.916 253.227  1.00  0.00      N709 C  
ATOM   2972  CD2 PHE A 892     395.281-107.393 251.103  1.00  0.00      N709 C  
ATOM   2973  CE2 PHE A 892     395.589-107.862 252.404  1.00  0.00      N709 C  
ATOM   2974  C   PHE A 892     393.087-105.373 249.231  1.00  0.00      N709 C  
ATOM   2975  O   PHE A 892     392.493-105.215 250.331  1.00  0.00      N709 O  
ATOM   2976  N   SER A 893     392.537-106.055 248.261  1.00  0.00      N709 N  
ATOM   2977  CA  SER A 893     391.256-106.718 248.304  1.00  0.00      N709 C  
ATOM   2978  CB  SER A 893     390.081-105.819 248.079  1.00  0.00      N709 C  
ATOM   2979  OG  SER A 893     390.186-105.093 246.843  1.00  0.00      N709 O  
ATOM   2980  C   SER A 893     391.163-107.841 247.220  1.00  0.00      N709 C  
ATOM   2981  O   SER A 893     390.156-108.492 247.051  1.00  0.00      N709 O  
ATOM   2982  N   ILE A 894     392.242-108.053 246.438  1.00  0.00      N709 N  
ATOM   2983  CA  ILE A 894     392.349-109.042 245.352  1.00  0.00      N709 C  
ATOM   2984  CB  ILE A 894     392.748-108.390 243.982  1.00  0.00      N709 C  
ATOM   2985  CG2 ILE A 894     392.781-109.511 242.904  1.00  0.00      N709 C  
ATOM   2986  CG1 ILE A 894     391.635-107.349 243.671  1.00  0.00      N709 C  
ATOM   2987  CD1 ILE A 894     391.638-106.637 242.321  1.00  0.00      N709 C  
ATOM   2988  C   ILE A 894     393.229-110.196 245.692  1.00  0.00      N709 C  
ATOM   2989  O   ILE A 894     394.429-110.190 245.508  1.00  0.00      N709 O  
ATOM   2990  N   LYS A 895     392.692-111.280 246.227  1.00  0.00      N709 N  
ATOM   2991  CA  LYS A 895     393.520-112.455 246.530  1.00  0.00      N709 C  
ATOM   2992  CB  LYS A 895     394.082-112.192 247.930  1.00  0.00      N709 C  
ATOM   2993  CG  LYS A 895     393.023-111.904 248.980  1.00  0.00      N709 C  
ATOM   2994  CD  LYS A 895     393.613-112.027 250.398  1.00  0.00      N709 C  
ATOM   2995  CE  LYS A 895     392.612-112.052 251.595  1.00  0.00      N709 C  
ATOM   2996  NZ  LYS A 895     391.603-113.120 251.513  1.00  0.00      N709 N  
ATOM   2997  C   LYS A 895     392.683-113.678 246.520  1.00  0.00      N709 C  
ATOM   2998  O   LYS A 895     391.441-113.586 246.429  1.00  0.00      N709 O  
ATOM   2999  N   GLN A 896     393.379-114.769 246.457  1.00  0.00      N709 N  
ATOM   3000  CA  GLN A 896     392.791-116.083 246.353  1.00  0.00      N709 C  
ATOM   3001  CB  GLN A 896     392.452-116.351 244.873  1.00  0.00      N709 C  
ATOM   3002  CG  GLN A 896     393.604-116.211 243.889  1.00  0.00      N709 C  
ATOM   3003  CD  GLN A 896     393.444-116.836 242.461  1.00  0.00      N709 C  
ATOM   3004  OE1 GLN A 896     394.152-117.774 242.108  1.00  0.00      N709 O  
ATOM   3005  NE2 GLN A 896     392.472-116.315 241.714  1.00  0.00      N709 N  
ATOM   3006  C   GLN A 896     393.617-117.184 246.990  1.00  0.00      N709 C  
ATOM   3007  O   GLN A 896     394.883-117.308 246.909  1.00  0.00      N709 O  
ATOM   3008  N   ASP A 897     392.887-118.103 247.648  1.00  0.00      N709 N  
ATOM   3009  CA  ASP A 897     393.459-119.397 248.229  1.00  0.00      N709 C  
ATOM   3010  CB  ASP A 897     392.337-120.050 249.152  1.00  0.00      N709 C  
ATOM   3011  CG  ASP A 897     391.979-119.231 250.403  1.00  0.00      N709 C  
ATOM   3012  OD1 ASP A 897     391.125-119.631 251.219  1.00  0.00      N709 O  
ATOM   3013  OD2 ASP A 897     392.605-118.147 250.715  1.00  0.00      N709 O  
ATOM   3014  C   ASP A 897     393.885-120.442 247.225  1.00  0.00      N709 C  
ATOM   3015  O   ASP A 897     393.286-120.728 246.183  1.00  0.00      N709 O  
ATOM   3016  N   ILE A 898     394.901-121.247 247.748  1.00  0.00      N709 N  
ATOM   3017  CA  ILE A 898     395.576-122.266 246.993  1.00  0.00      N709 C  
ATOM   3018  CB  ILE A 898     396.874-121.876 246.414  1.00  0.00      N709 C  
ATOM   3019  CG2 ILE A 898     397.628-123.082 245.722  1.00  0.00      N709 C  
ATOM   3020  CG1 ILE A 898     396.819-120.495 245.614  1.00  0.00      N709 C  
ATOM   3021  CD1 ILE A 898     396.224-120.617 244.132  1.00  0.00      N709 C  
ATOM   3022  C   ILE A 898     395.681-123.424 247.972  1.00  0.00      N709 C  
ATOM   3023  O   ILE A 898     395.380-124.556 247.648  1.00  0.00      N709 O  
ATOM   3024  N   VAL A 899     396.037-123.187 249.256  1.00  0.00      N709 N  
ATOM   3025  CA  VAL A 899     396.167-124.299 250.132  1.00  0.00      N709 C  
ATOM   3026  CB  VAL A 899     397.645-124.776 250.230  1.00  0.00      N709 C  
ATOM   3027  CG1 VAL A 899     397.787-125.947 251.263  1.00  0.00      N709 C  
ATOM   3028  CG2 VAL A 899     398.375-125.274 248.971  1.00  0.00      N709 C  
ATOM   3029  C   VAL A 899     395.506-123.970 251.434  1.00  0.00      N709 C  
ATOM   3030  O   VAL A 899     395.635-122.897 251.979  1.00  0.00      N709 O  
ATOM   3031  N   GLY A 900     394.659-124.956 252.022  1.00  0.00      N709 N  
ATOM   3032  CA  GLY A 900     393.842-124.773 253.228  1.00  0.00      N709 C  
ATOM   3033  C   GLY A 900     394.668-124.558 254.500  1.00  0.00      N709 C  
ATOM   3034  O   GLY A 900     395.895-124.794 254.584  1.00  0.00      N709 O  
ATOM   3035  N   ILE A 901     393.963-124.080 255.546  1.00  0.00      N709 N  
ATOM   3036  CA  ILE A 901     394.546-123.389 256.736  1.00  0.00      N709 C  
ATOM   3037  CB  ILE A 901     393.427-122.626 257.622  1.00  0.00      N709 C  
ATOM   3038  CG2 ILE A 901     392.182-123.614 257.918  1.00  0.00      N709 C  
ATOM   3039  CG1 ILE A 901     393.902-121.898 258.848  1.00  0.00      N709 C  
ATOM   3040  CD1 ILE A 901     394.658-120.576 258.494  1.00  0.00      N709 C  
ATOM   3041  C   ILE A 901     395.273-124.432 257.620  1.00  0.00      N709 C  
ATOM   3042  O   ILE A 901     396.240-124.212 258.357  1.00  0.00      N709 O  
ATOM   3043  N   ASN A 902     394.722-125.704 257.555  1.00  0.00      N709 N  
ATOM   3044  CA  ASN A 902     395.268-126.894 258.234  1.00  0.00      N709 C  
ATOM   3045  CB  ASN A 902     394.196-127.933 258.502  1.00  0.00      N709 C  
ATOM   3046  CG  ASN A 902     393.222-127.460 259.572  1.00  0.00      N709 C  
ATOM   3047  OD1 ASN A 902     393.430-126.491 260.351  1.00  0.00      N709 O  
ATOM   3048  ND2 ASN A 902     392.064-128.175 259.624  1.00  0.00      N709 N  
ATOM   3049  C   ASN A 902     396.352-127.606 257.422  1.00  0.00      N709 C  
ATOM   3050  O   ASN A 902     396.904-128.578 257.907  1.00  0.00      N709 O  
ATOM   3051  N   GLU A 903     396.555-127.170 256.223  1.00  0.00      N709 N  
ATOM   3052  CA  GLU A 903     397.307-127.986 255.310  1.00  0.00      N709 C  
ATOM   3053  CB  GLU A 903     396.530-128.145 253.945  1.00  0.00      N709 C  
ATOM   3054  CG  GLU A 903     395.247-128.917 254.086  1.00  0.00      N709 C  
ATOM   3055  CD  GLU A 903     395.496-130.306 254.599  1.00  0.00      N709 C  
ATOM   3056  OE1 GLU A 903     394.782-130.769 255.471  1.00  0.00      N709 O  
ATOM   3057  OE2 GLU A 903     396.392-131.015 254.094  1.00  0.00      N709 O  
ATOM   3058  C   GLU A 903     398.711-127.341 255.107  1.00  0.00      N709 C  
ATOM   3059  O   GLU A 903     398.824-126.140 255.218  1.00  0.00      N709 O  
ATOM   3060  N   TRP A 904     399.739-128.178 254.961  1.00  0.00      N709 N  
ATOM   3061  CA  TRP A 904     401.129-127.764 254.664  1.00  0.00      N709 C  
ATOM   3062  CB  TRP A 904     402.134-129.034 254.563  1.00  0.00      N709 C  
ATOM   3063  CG  TRP A 904     403.506-128.721 254.136  1.00  0.00      N709 C  
ATOM   3064  CD1 TRP A 904     404.116-128.933 252.940  1.00  0.00      N709 C  
ATOM   3065  NE1 TRP A 904     405.420-128.459 253.005  1.00  0.00      N709 N  
ATOM   3066  CE2 TRP A 904     405.632-128.006 254.276  1.00  0.00      N709 C  
ATOM   3067  CD2 TRP A 904     404.478-128.105 255.053  1.00  0.00      N709 C  
ATOM   3068  CE3 TRP A 904     404.421-127.604 256.341  1.00  0.00      N709 C  
ATOM   3069  CZ3 TRP A 904     405.657-127.139 256.861  1.00  0.00      N709 C  
ATOM   3070  CZ2 TRP A 904     406.806-127.493 254.839  1.00  0.00      N709 C  
ATOM   3071  CH2 TRP A 904     406.792-127.065 256.083  1.00  0.00      N709 C  
ATOM   3072  C   TRP A 904     401.249-126.815 253.478  1.00  0.00      N709 C  
ATOM   3073  O   TRP A 904     400.864-127.217 252.375  1.00  0.00      N709 O  
ATOM   3074  N   SER A 905     401.678-125.526 253.657  1.00  0.00      N709 N  
ATOM   3075  CA  SER A 905     401.639-124.599 252.524  1.00  0.00      N709 C  
ATOM   3076  CB  SER A 905     401.898-123.122 252.967  1.00  0.00      N709 C  
ATOM   3077  OG  SER A 905     403.165-122.752 253.589  1.00  0.00      N709 O  
ATOM   3078  C   SER A 905     402.647-124.826 251.427  1.00  0.00      N709 C  
ATOM   3079  O   SER A 905     402.364-124.687 250.251  1.00  0.00      N709 O  
ATOM   3080  N   GLY A 906     403.825-125.309 251.817  1.00  0.00      N709 N  
ATOM   3081  CA  GLY A 906     404.936-125.489 250.912  1.00  0.00      N709 C  
ATOM   3082  C   GLY A 906     405.763-124.242 250.575  1.00  0.00      N709 C  
ATOM   3083  O   GLY A 906     405.260-123.117 250.753  1.00  0.00      N709 O  
ATOM   3084  N   TYR A 907     406.925-124.552 250.163  1.00  0.00      N709 N  
ATOM   3085  CA  TYR A 907     407.847-123.625 249.485  1.00  0.00      N709 C  
ATOM   3086  CB  TYR A 907     409.377-124.060 249.589  1.00  0.00      N709 C  
ATOM   3087  CG  TYR A 907     409.709-124.414 250.999  1.00  0.00      N709 C  
ATOM   3088  CD1 TYR A 907     410.337-125.645 251.309  1.00  0.00      N709 C  
ATOM   3089  CE1 TYR A 907     410.436-126.031 252.669  1.00  0.00      N709 C  
ATOM   3090  CZ  TYR A 907     410.049-125.102 253.669  1.00  0.00      N709 C  
ATOM   3091  OH  TYR A 907     410.289-125.511 255.051  1.00  0.00      N709 O  
ATOM   3092  CD2 TYR A 907     409.456-123.469 252.018  1.00  0.00      N709 C  
ATOM   3093  CE2 TYR A 907     409.567-123.838 253.339  1.00  0.00      N709 C  
ATOM   3094  C   TYR A 907     407.463-123.296 248.072  1.00  0.00      N709 C  
ATOM   3095  O   TYR A 907     407.476-124.114 247.193  1.00  0.00      N709 O  
ATOM   3096  N   SER A 908     407.131-122.002 247.883  1.00  0.00      N709 N  
ATOM   3097  CA  SER A 908     406.786-121.482 246.546  1.00  0.00      N709 C  
ATOM   3098  CB  SER A 908     405.404-120.704 246.523  1.00  0.00      N709 C  
ATOM   3099  OG  SER A 908     405.196-119.845 247.650  1.00  0.00      N709 O  
ATOM   3100  C   SER A 908     407.916-120.630 245.963  1.00  0.00      N709 C  
ATOM   3101  O   SER A 908     408.340-119.741 246.706  1.00  0.00      N709 O  
ATOM   3102  N   GLY A 909     408.361-120.881 244.698  1.00  0.00      N709 N  
ATOM   3103  CA  GLY A 909     409.371-120.117 243.925  1.00  0.00      N709 C  
ATOM   3104  C   GLY A 909     408.854-120.089 242.500  1.00  0.00      N709 C  
ATOM   3105  O   GLY A 909     407.751-120.577 242.251  1.00  0.00      N709 O  
ATOM   3106  N   SER A 910     409.584-119.601 241.544  1.00  0.00      N709 N  
ATOM   3107  CA  SER A 910     408.946-119.248 240.282  1.00  0.00      N709 C  
ATOM   3108  CB  SER A 910     408.516-117.760 240.451  1.00  0.00      N709 C  
ATOM   3109  OG  SER A 910     409.535-116.835 240.842  1.00  0.00      N709 O  
ATOM   3110  C   SER A 910     409.650-119.434 238.928  1.00  0.00      N709 C  
ATOM   3111  O   SER A 910     410.913-119.498 238.932  1.00  0.00      N709 O  
ATOM   3112  N   PHE A 911     408.905-119.503 237.741  1.00  0.00      N709 N  
ATOM   3113  CA  PHE A 911     409.485-119.835 236.493  1.00  0.00      N709 C  
ATOM   3114  CB  PHE A 911     409.457-121.374 236.265  1.00  0.00      N709 C  
ATOM   3115  CG  PHE A 911     408.037-121.912 236.206  1.00  0.00      N709 C  
ATOM   3116  CD1 PHE A 911     407.259-122.163 237.363  1.00  0.00      N709 C  
ATOM   3117  CE1 PHE A 911     406.075-122.894 237.286  1.00  0.00      N709 C  
ATOM   3118  CZ  PHE A 911     405.718-123.455 236.115  1.00  0.00      N709 C  
ATOM   3119  CD2 PHE A 911     407.566-122.350 234.960  1.00  0.00      N709 C  
ATOM   3120  CE2 PHE A 911     406.416-123.153 234.913  1.00  0.00      N709 C  
ATOM   3121  C   PHE A 911     408.816-119.057 235.473  1.00  0.00      N709 C  
ATOM   3122  O   PHE A 911     407.654-118.644 235.641  1.00  0.00      N709 O  
ATOM   3123  N   VAL A 912     409.455-118.865 234.318  1.00  0.00      N709 N  
ATOM   3124  CA  VAL A 912     408.788-118.214 233.210  1.00  0.00      N709 C  
ATOM   3125  CB  VAL A 912     409.705-117.036 232.777  1.00  0.00      N709 C  
ATOM   3126  CG1 VAL A 912     409.058-116.500 231.477  1.00  0.00      N709 C  
ATOM   3127  CG2 VAL A 912     409.718-115.921 233.869  1.00  0.00      N709 C  
ATOM   3128  C   VAL A 912     408.240-119.059 232.106  1.00  0.00      N709 C  
ATOM   3129  O   VAL A 912     408.939-119.808 231.431  1.00  0.00      N709 O  
ATOM   3130  N   GLN A 913     406.902-118.957 231.856  1.00  0.00      N709 N  
ATOM   3131  CA  GLN A 913     406.353-119.403 230.611  1.00  0.00      N709 C  
ATOM   3132  CB  GLN A 913     404.940-119.919 230.972  1.00  0.00      N709 C  
ATOM   3133  CG  GLN A 913     404.824-121.442 231.089  1.00  0.00      N709 C  
ATOM   3134  CD  GLN A 913     405.304-122.143 229.832  1.00  0.00      N709 C  
ATOM   3135  OE1 GLN A 913     405.662-121.547 228.836  1.00  0.00      N709 O  
ATOM   3136  NE2 GLN A 913     405.322-123.491 229.905  1.00  0.00      N709 N  
ATOM   3137  C   GLN A 913     406.515-118.469 229.402  1.00  0.00      N709 C  
ATOM   3138  O   GLN A 913     406.320-117.245 229.447  1.00  0.00      N709 O  
ATOM   3139  N   HIS A 914     406.870-119.026 228.207  1.00  0.00      N709 N  
ATOM   3140  CA  HIS A 914     407.334-118.271 227.025  1.00  0.00      N709 C  
ATOM   3141  CB  HIS A 914     408.532-119.012 226.301  1.00  0.00      N709 C  
ATOM   3142  ND1 HIS A 914     410.690-118.416 227.388  1.00  0.00      N709 N  
ATOM   3143  CG  HIS A 914     409.589-119.233 227.314  1.00  0.00      N709 C  
ATOM   3144  CE1 HIS A 914     411.522-118.987 228.221  1.00  0.00      N709 C  
ATOM   3145  NE2 HIS A 914     411.089-120.209 228.541  1.00  0.00      N709 N  
ATOM   3146  CD2 HIS A 914     409.880-120.421 227.929  1.00  0.00      N709 C  
ATOM   3147  C   HIS A 914     406.227-118.085 226.026  1.00  0.00      N709 C  
ATOM   3148  O   HIS A 914     405.281-118.846 225.997  1.00  0.00      N709 O  
ATOM   3149  N   PRO A 915     406.227-117.013 225.137  1.00  0.00      N709 N  
ATOM   3150  CD  PRO A 915     407.400-116.077 225.014  1.00  0.00      N709 C  
ATOM   3151  CA  PRO A 915     405.062-116.514 224.500  1.00  0.00      N709 C  
ATOM   3152  CB  PRO A 915     405.499-115.236 223.711  1.00  0.00      N709 C  
ATOM   3153  CG  PRO A 915     406.901-114.879 224.207  1.00  0.00      N709 C  
ATOM   3154  C   PRO A 915     404.291-117.446 223.571  1.00  0.00      N709 C  
ATOM   3155  O   PRO A 915     403.080-117.515 223.652  1.00  0.00      N709 O  
ATOM   3156  N   GLU A 916     405.030-118.226 222.718  1.00  0.00      N709 N  
ATOM   3157  CA  GLU A 916     404.370-119.061 221.752  1.00  0.00      N709 C  
ATOM   3158  CB  GLU A 916     405.170-119.221 220.434  1.00  0.00      N709 C  
ATOM   3159  CG  GLU A 916     405.181-117.943 219.663  1.00  0.00      N709 C  
ATOM   3160  CD  GLU A 916     405.562-118.109 218.236  1.00  0.00      N709 C  
ATOM   3161  OE1 GLU A 916     404.707-118.545 217.431  1.00  0.00      N709 O  
ATOM   3162  OE2 GLU A 916     406.733-117.862 217.805  1.00  0.00      N709 O  
ATOM   3163  C   GLU A 916     404.051-120.460 222.310  1.00  0.00      N709 C  
ATOM   3164  O   GLU A 916     403.270-121.180 221.681  1.00  0.00      N709 O  
ATOM   3165  N   LEU A 917     404.643-120.865 223.464  1.00  0.00      N709 N  
ATOM   3166  CA  LEU A 917     404.193-122.134 224.121  1.00  0.00      N709 C  
ATOM   3167  CB  LEU A 917     405.336-122.628 225.009  1.00  0.00      N709 C  
ATOM   3168  CG  LEU A 917     405.194-123.920 225.899  1.00  0.00      N709 C  
ATOM   3169  CD1 LEU A 917     404.987-125.189 225.047  1.00  0.00      N709 C  
ATOM   3170  CD2 LEU A 917     406.475-124.189 226.672  1.00  0.00      N709 C  
ATOM   3171  C   LEU A 917     403.000-121.927 225.035  1.00  0.00      N709 C  
ATOM   3172  O   LEU A 917     402.172-122.771 225.248  1.00  0.00      N709 O  
ATOM   3173  N   THR A 918     402.697-120.721 225.482  1.00  0.00      N709 N  
ATOM   3174  CA  THR A 918     401.659-120.440 226.428  1.00  0.00      N709 C  
ATOM   3175  CB  THR A 918     402.277-119.805 227.676  1.00  0.00      N709 C  
ATOM   3176  OG1 THR A 918     401.571-120.099 228.897  1.00  0.00      N709 O  
ATOM   3177  CG2 THR A 918     402.471-118.297 227.488  1.00  0.00      N709 C  
ATOM   3178  C   THR A 918     400.524-119.600 225.922  1.00  0.00      N709 C  
ATOM   3179  O   THR A 918     399.575-119.249 226.616  1.00  0.00      N709 O  
ATOM   3180  N   GLY A 919     400.599-119.302 224.570  1.00  0.00      N709 N  
ATOM   3181  CA  GLY A 919     399.494-118.672 223.849  1.00  0.00      N709 C  
ATOM   3182  C   GLY A 919     399.286-117.159 224.237  1.00  0.00      N709 C  
ATOM   3183  O   GLY A 919     398.191-116.687 224.555  1.00  0.00      N709 O  
ATOM   3184  N   LEU A 920     400.394-116.460 224.339  1.00  0.00      N709 N  
ATOM   3185  CA  LEU A 920     400.420-115.046 224.875  1.00  0.00      N709 C  
ATOM   3186  CB  LEU A 920     400.814-115.060 226.345  1.00  0.00      N709 C  
ATOM   3187  CG  LEU A 920     400.631-113.819 227.219  1.00  0.00      N709 C  
ATOM   3188  CD1 LEU A 920     399.165-113.250 227.151  1.00  0.00      N709 C  
ATOM   3189  CD2 LEU A 920     400.976-114.124 228.691  1.00  0.00      N709 C  
ATOM   3190  C   LEU A 920     401.432-114.186 224.058  1.00  0.00      N709 C  
ATOM   3191  O   LEU A 920     402.294-114.745 223.382  1.00  0.00      N709 O  
ATOM   3192  N   ASP A 921     401.288-112.813 223.947  1.00  0.00      N709 N  
ATOM   3193  CA  ASP A 921     402.138-112.023 223.181  1.00  0.00      N709 C  
ATOM   3194  CB  ASP A 921     401.302-110.931 222.470  1.00  0.00      N709 C  
ATOM   3195  CG  ASP A 921     400.524-111.513 221.373  1.00  0.00      N709 C  
ATOM   3196  OD1 ASP A 921     399.423-111.001 220.994  1.00  0.00      N709 O  
ATOM   3197  OD2 ASP A 921     401.021-112.453 220.749  1.00  0.00      N709 O  
ATOM   3198  C   ASP A 921     403.126-111.380 224.173  1.00  0.00      N709 C  
ATOM   3199  O   ASP A 921     403.528-110.237 224.034  1.00  0.00      N709 O  
ATOM   3200  N   CYS A 922     403.411-112.099 225.232  1.00  0.00      N709 N  
ATOM   3201  CA  CYS A 922     404.154-111.623 226.393  1.00  0.00      N709 C  
ATOM   3202  CB  CYS A 922     403.283-110.699 227.285  1.00  0.00      N709 C  
ATOM   3203  SG  CYS A 922     404.276-109.689 228.373  1.00  0.00      N709 S  
ATOM   3204  C   CYS A 922     404.660-112.864 227.075  1.00  0.00      N709 C  
ATOM   3205  O   CYS A 922     404.147-113.938 226.735  1.00  0.00      N709 O  
ATOM   3206  N   ILE A 923     405.550-112.773 228.043  1.00  0.00      N709 N  
ATOM   3207  CA  ILE A 923     405.922-113.908 228.837  1.00  0.00      N709 C  
ATOM   3208  CB  ILE A 923     407.193-113.701 229.658  1.00  0.00      N709 C  
ATOM   3209  CG2 ILE A 923     408.391-113.321 228.815  1.00  0.00      N709 C  
ATOM   3210  CG1 ILE A 923     407.047-112.607 230.667  1.00  0.00      N709 C  
ATOM   3211  CD1 ILE A 923     408.231-112.395 231.681  1.00  0.00      N709 C  
ATOM   3212  C   ILE A 923     404.711-114.253 229.844  1.00  0.00      N709 C  
ATOM   3213  O   ILE A 923     403.792-113.423 230.142  1.00  0.00      N709 O  
ATOM   3214  N   ARG A 924     404.592-115.444 230.455  1.00  0.00      N709 N  
ATOM   3215  CA  ARG A 924     403.680-115.735 231.520  1.00  0.00      N709 C  
ATOM   3216  CB  ARG A 924     402.749-116.883 231.149  1.00  0.00      N709 C  
ATOM   3217  CG  ARG A 924     401.642-117.281 232.154  1.00  0.00      N709 C  
ATOM   3218  CD  ARG A 924     400.694-118.403 231.661  1.00  0.00      N709 C  
ATOM   3219  NE  ARG A 924     400.122-118.181 230.271  1.00  0.00      N709 N  
ATOM   3220  CZ  ARG A 924     399.070-117.418 229.959  1.00  0.00      N709 C  
ATOM   3221  NH1 ARG A 924     398.369-116.946 230.925  1.00  0.00      N709 N  
ATOM   3222  NH2 ARG A 924     398.561-117.418 228.740  1.00  0.00      N709 N  
ATOM   3223  C   ARG A 924     404.418-115.987 232.828  1.00  0.00      N709 C  
ATOM   3224  O   ARG A 924     405.018-117.100 232.889  1.00  0.00      N709 O  
ATOM   3225  N   PRO A 925     404.257-115.194 233.918  1.00  0.00      N709 N  
ATOM   3226  CD  PRO A 925     404.082-113.756 233.857  1.00  0.00      N709 C  
ATOM   3227  CA  PRO A 925     404.568-115.612 235.232  1.00  0.00      N709 C  
ATOM   3228  CB  PRO A 925     404.037-114.471 236.050  1.00  0.00      N709 C  
ATOM   3229  CG  PRO A 925     404.468-113.258 235.243  1.00  0.00      N709 C  
ATOM   3230  C   PRO A 925     403.948-116.942 235.612  1.00  0.00      N709 C  
ATOM   3231  O   PRO A 925     402.767-117.134 235.406  1.00  0.00      N709 O  
ATOM   3232  N   CYS A 926     404.671-117.865 236.230  1.00  0.00      N709 N  
ATOM   3233  CA  CYS A 926     404.262-119.101 236.891  1.00  0.00      N709 C  
ATOM   3234  CB  CYS A 926     404.302-120.455 235.991  1.00  0.00      N709 C  
ATOM   3235  SG  CYS A 926     403.483-120.314 234.337  1.00  0.00      N709 S  
ATOM   3236  C   CYS A 926     405.003-119.312 238.152  1.00  0.00      N709 C  
ATOM   3237  O   CYS A 926     406.138-118.896 238.262  1.00  0.00      N709 O  
ATOM   3238  N   PHE A 927     404.459-120.165 239.040  1.00  0.00      N709 N  
ATOM   3239  CA  PHE A 927     405.040-120.514 240.275  1.00  0.00      N709 C  
ATOM   3240  CB  PHE A 927     404.690-119.506 241.344  1.00  0.00      N709 C  
ATOM   3241  CG  PHE A 927     403.356-119.740 241.981  1.00  0.00      N709 C  
ATOM   3242  CD1 PHE A 927     402.227-119.124 241.529  1.00  0.00      N709 C  
ATOM   3243  CE1 PHE A 927     400.969-119.258 242.247  1.00  0.00      N709 C  
ATOM   3244  CZ  PHE A 927     400.910-120.047 243.403  1.00  0.00      N709 C  
ATOM   3245  CD2 PHE A 927     403.275-120.544 243.173  1.00  0.00      N709 C  
ATOM   3246  CE2 PHE A 927     402.033-120.726 243.771  1.00  0.00      N709 C  
ATOM   3247  C   PHE A 927     404.884-121.980 240.510  1.00  0.00      N709 C  
ATOM   3248  O   PHE A 927     403.888-122.620 240.145  1.00  0.00      N709 O  
ATOM   3249  N   TRP A 928     405.863-122.555 241.208  1.00  0.00      N709 N  
ATOM   3250  CA  TRP A 928     406.019-123.994 241.482  1.00  0.00      N709 C  
ATOM   3251  CB  TRP A 928     407.323-124.573 240.876  1.00  0.00      N709 C  
ATOM   3252  CG  TRP A 928     408.643-123.914 241.127  1.00  0.00      N709 C  
ATOM   3253  CD1 TRP A 928     409.455-123.281 240.179  1.00  0.00      N709 C  
ATOM   3254  NE1 TRP A 928     410.706-122.921 240.745  1.00  0.00      N709 N  
ATOM   3255  CE2 TRP A 928     410.681-123.288 242.005  1.00  0.00      N709 C  
ATOM   3256  CD2 TRP A 928     409.487-123.981 242.337  1.00  0.00      N709 C  
ATOM   3257  CE3 TRP A 928     409.276-124.536 243.656  1.00  0.00      N709 C  
ATOM   3258  CZ3 TRP A 928     410.290-124.403 244.560  1.00  0.00      N709 C  
ATOM   3259  CZ2 TRP A 928     411.563-123.009 243.048  1.00  0.00      N709 C  
ATOM   3260  CH2 TRP A 928     411.424-123.680 244.216  1.00  0.00      N709 C  
ATOM   3261  C   TRP A 928     405.964-124.046 243.033  1.00  0.00      N709 C  
ATOM   3262  O   TRP A 928     406.205-123.049 243.684  1.00  0.00      N709 O  
ATOM   3263  N   VAL A 929     405.635-125.150 243.622  1.00  0.00      N709 N  
ATOM   3264  CA  VAL A 929     405.477-125.264 244.990  1.00  0.00      N709 C  
ATOM   3265  CB  VAL A 929     404.083-125.096 245.533  1.00  0.00      N709 C  
ATOM   3266  CG1 VAL A 929     403.984-125.174 247.089  1.00  0.00      N709 C  
ATOM   3267  CG2 VAL A 929     403.299-123.829 245.031  1.00  0.00      N709 C  
ATOM   3268  C   VAL A 929     406.031-126.607 245.312  1.00  0.00      N709 C  
ATOM   3269  O   VAL A 929     405.823-127.587 244.629  1.00  0.00      N709 O  
ATOM   3270  N   GLU A 930     406.951-126.831 246.324  1.00  0.00      N709 N  
ATOM   3271  CA  GLU A 930     407.263-128.084 246.954  1.00  0.00      N709 C  
ATOM   3272  CB  GLU A 930     408.686-128.112 247.566  1.00  0.00      N709 C  
ATOM   3273  CG  GLU A 930     408.848-129.549 248.160  1.00  0.00      N709 C  
ATOM   3274  CD  GLU A 930     410.191-129.773 248.849  1.00  0.00      N709 C  
ATOM   3275  OE1 GLU A 930     410.392-128.994 249.789  1.00  0.00      N709 O  
ATOM   3276  OE2 GLU A 930     411.093-130.558 248.477  1.00  0.00      N709 O  
ATOM   3277  C   GLU A 930     406.268-128.232 248.145  1.00  0.00      N709 C  
ATOM   3278  O   GLU A 930     406.162-127.402 249.084  1.00  0.00      N709 O  
ATOM   3279  N   LEU A 931     405.620-129.430 248.072  1.00  0.00      N709 N  
ATOM   3280  CA  LEU A 931     404.706-130.008 249.132  1.00  0.00      N709 C  
ATOM   3281  CB  LEU A 931     403.349-130.358 248.447  1.00  0.00      N709 C  
ATOM   3282  CG  LEU A 931     402.411-129.273 248.008  1.00  0.00      N709 C  
ATOM   3283  CD1 LEU A 931     401.171-129.760 247.383  1.00  0.00      N709 C  
ATOM   3284  CD2 LEU A 931     402.061-128.313 249.130  1.00  0.00      N709 C  
ATOM   3285  C   LEU A 931     405.352-131.267 249.725  1.00  0.00      N709 C  
ATOM   3286  O   LEU A 931     405.736-132.126 248.934  1.00  0.00      N709 O  
ATOM   3287  N   ILE A 932     405.533-131.389 251.037  1.00  0.00      N709 N  
ATOM   3288  CA  ILE A 932     406.103-132.567 251.593  1.00  0.00      N709 C  
ATOM   3289  CB  ILE A 932     407.060-132.292 252.772  1.00  0.00      N709 C  
ATOM   3290  CG2 ILE A 932     407.691-133.557 253.432  1.00  0.00      N709 C  
ATOM   3291  CG1 ILE A 932     408.242-131.419 252.304  1.00  0.00      N709 C  
ATOM   3292  CD1 ILE A 932     409.215-130.968 253.360  1.00  0.00      N709 C  
ATOM   3293  C   ILE A 932     405.072-133.582 252.008  1.00  0.00      N709 C  
ATOM   3294  O   ILE A 932     404.053-133.203 252.516  1.00  0.00      N709 O  
ATOM   3295  N   ARG A 933     405.287-134.863 251.696  1.00  0.00      N709 N  
ATOM   3296  CA  ARG A 933     404.594-136.054 252.213  1.00  0.00      N709 C  
ATOM   3297  CB  ARG A 933     403.816-136.796 251.062  1.00  0.00      N709 C  
ATOM   3298  CG  ARG A 933     402.777-135.883 250.401  1.00  0.00      N709 C  
ATOM   3299  CD  ARG A 933     401.568-135.489 251.224  1.00  0.00      N709 C  
ATOM   3300  NE  ARG A 933     400.903-136.591 251.954  1.00  0.00      N709 N  
ATOM   3301  CZ  ARG A 933     399.918-137.338 251.391  1.00  0.00      N709 C  
ATOM   3302  NH1 ARG A 933     399.499-137.169 250.218  1.00  0.00      N709 N  
ATOM   3303  NH2 ARG A 933     399.631-138.435 252.049  1.00  0.00      N709 N  
ATOM   3304  C   ARG A 933     405.533-136.883 252.938  1.00  0.00      N709 C  
ATOM   3305  O   ARG A 933     406.701-136.872 252.640  1.00  0.00      N709 O  
ATOM   3306  N   GLY A 934     404.955-137.706 253.835  1.00  0.00      N709 N  
ATOM   3307  CA  GLY A 934     405.797-138.671 254.540  1.00  0.00      N709 C  
ATOM   3308  C   GLY A 934     406.511-137.981 255.723  1.00  0.00      N709 C  
ATOM   3309  O   GLY A 934     405.913-137.163 256.395  1.00  0.00      N709 O  
ATOM   3310  N   ARG A 935     407.842-138.165 255.959  1.00  0.00      N709 N  
ATOM   3311  CA  ARG A 935     408.502-137.271 256.997  1.00  0.00      N709 C  
ATOM   3312  CB  ARG A 935     409.830-137.875 257.506  1.00  0.00      N709 C  
ATOM   3313  CG  ARG A 935     409.684-139.266 258.122  1.00  0.00      N709 C  
ATOM   3314  CD  ARG A 935     411.020-139.819 258.574  1.00  0.00      N709 C  
ATOM   3315  NE  ARG A 935     410.733-141.151 259.283  1.00  0.00      N709 N  
ATOM   3316  CZ  ARG A 935     411.671-142.118 259.452  1.00  0.00      N709 C  
ATOM   3317  NH1 ARG A 935     412.973-141.925 259.327  1.00  0.00      N709 N  
ATOM   3318  NH2 ARG A 935     411.245-143.307 259.877  1.00  0.00      N709 N  
ATOM   3319  C   ARG A 935     408.460-135.775 256.839  1.00  0.00      N709 C  
ATOM   3320  O   ARG A 935     408.839-135.333 255.703  1.00  0.00      N709 O  
ATOM   3321  N   PRO A 936     407.984-135.003 257.773  1.00  0.00      N709 N  
ATOM   3322  CD  PRO A 936     408.292-133.543 257.700  1.00  0.00      N709 C  
ATOM   3323  CA  PRO A 936     407.949-135.260 259.216  1.00  0.00      N709 C  
ATOM   3324  CB  PRO A 936     408.612-134.063 259.940  1.00  0.00      N709 C  
ATOM   3325  CG  PRO A 936     408.297-132.926 259.078  1.00  0.00      N709 C  
ATOM   3326  C   PRO A 936     406.526-135.477 259.675  1.00  0.00      N709 C  
ATOM   3327  O   PRO A 936     406.413-136.211 260.720  1.00  0.00      N709 O  
ATOM   3328  N   GLU A 937     405.494-134.854 259.053  1.00  0.00      N709 N  
ATOM   3329  CA  GLU A 937     404.131-135.036 259.592  1.00  0.00      N709 C  
ATOM   3330  CB  GLU A 937     403.113-134.061 258.831  1.00  0.00      N709 C  
ATOM   3331  CG  GLU A 937     403.399-132.557 259.121  1.00  0.00      N709 C  
ATOM   3332  CD  GLU A 937     403.268-132.113 260.581  1.00  0.00      N709 C  
ATOM   3333  OE1 GLU A 937     404.049-131.244 260.945  1.00  0.00      N709 O  
ATOM   3334  OE2 GLU A 937     402.427-132.718 261.330  1.00  0.00      N709 O  
ATOM   3335  C   GLU A 937     403.477-136.429 259.658  1.00  0.00      N709 C  
ATOM   3336  O   GLU A 937     402.903-136.848 260.666  1.00  0.00      N709 O  
ATOM   3337  N   GLU A 938     403.651-137.241 258.619  1.00  0.00      N709 N  
ATOM   3338  CA  GLU A 938     403.106-138.597 258.383  1.00  0.00      N709 C  
ATOM   3339  CB  GLU A 938     402.652-138.783 256.889  1.00  0.00      N709 C  
ATOM   3340  CG  GLU A 938     401.486-137.856 256.502  1.00  0.00      N709 C  
ATOM   3341  CD  GLU A 938     401.286-137.829 255.008  1.00  0.00      N709 C  
ATOM   3342  OE1 GLU A 938     400.293-138.434 254.566  1.00  0.00      N709 O  
ATOM   3343  OE2 GLU A 938     402.125-137.396 254.175  1.00  0.00      N709 O  
ATOM   3344  C   GLU A 938     404.126-139.726 258.805  1.00  0.00      N709 C  
ATOM   3345  O   GLU A 938     405.202-139.520 259.419  1.00  0.00      N709 O  
ATOM   3346  N   ASN A 939     403.746-140.966 258.487  1.00  0.00      N709 N  
ATOM   3347  CA  ASN A 939     404.399-142.112 258.999  1.00  0.00      N709 C  
ATOM   3348  CB  ASN A 939     403.568-142.981 260.002  1.00  0.00      N709 C  
ATOM   3349  CG  ASN A 939     404.296-144.142 260.666  1.00  0.00      N709 C  
ATOM   3350  OD1 ASN A 939     405.419-144.521 260.352  1.00  0.00      N709 O  
ATOM   3351  ND2 ASN A 939     403.646-144.689 261.743  1.00  0.00      N709 N  
ATOM   3352  C   ASN A 939     404.856-142.820 257.733  1.00  0.00      N709 C  
ATOM   3353  O   ASN A 939     403.994-143.153 256.954  1.00  0.00      N709 O  
ATOM   3354  N   THR A 940     406.202-143.014 257.620  1.00  0.00      N709 N  
ATOM   3355  CA  THR A 940     406.870-143.773 256.578  1.00  0.00      N709 C  
ATOM   3356  CB  THR A 940     406.530-143.438 255.098  1.00  0.00      N709 C  
ATOM   3357  OG1 THR A 940     407.394-144.118 254.138  1.00  0.00      N709 O  
ATOM   3358  CG2 THR A 940     406.866-141.971 254.836  1.00  0.00      N709 C  
ATOM   3359  C   THR A 940     408.325-143.573 256.974  1.00  0.00      N709 C  
ATOM   3360  O   THR A 940     408.681-142.853 257.910  1.00  0.00      N709 O  
ATOM   3361  N   ILE A 941     409.255-144.220 256.263  1.00  0.00      N709 N  
ATOM   3362  CA  ILE A 941     410.709-144.057 256.293  1.00  0.00      N709 C  
ATOM   3363  CB  ILE A 941     411.389-145.275 255.810  1.00  0.00      N709 C  
ATOM   3364  CG2 ILE A 941     411.183-145.586 254.329  1.00  0.00      N709 C  
ATOM   3365  CG1 ILE A 941     412.806-145.309 256.365  1.00  0.00      N709 C  
ATOM   3366  CD1 ILE A 941     413.398-146.674 256.788  1.00  0.00      N709 C  
ATOM   3367  C   ILE A 941     411.196-142.899 255.536  1.00  0.00      N709 C  
ATOM   3368  O   ILE A 941     412.288-142.339 255.785  1.00  0.00      N709 O  
ATOM   3369  N   TRP A 942     410.461-142.444 254.512  1.00  0.00      N709 N  
ATOM   3370  CA  TRP A 942     410.904-141.473 253.554  1.00  0.00      N709 C  
ATOM   3371  CB  TRP A 942     410.819-142.002 252.107  1.00  0.00      N709 C  
ATOM   3372  CG  TRP A 942     409.548-142.632 251.719  1.00  0.00      N709 C  
ATOM   3373  CD1 TRP A 942     409.406-143.988 251.534  1.00  0.00      N709 C  
ATOM   3374  NE1 TRP A 942     408.170-144.292 251.088  1.00  0.00      N709 N  
ATOM   3375  CE2 TRP A 942     407.499-143.126 250.885  1.00  0.00      N709 C  
ATOM   3376  CD2 TRP A 942     408.272-142.086 251.248  1.00  0.00      N709 C  
ATOM   3377  CE3 TRP A 942     407.732-140.783 251.262  1.00  0.00      N709 C  
ATOM   3378  CZ3 TRP A 942     406.475-140.564 250.839  1.00  0.00      N709 C  
ATOM   3379  CZ2 TRP A 942     406.275-142.890 250.247  1.00  0.00      N709 C  
ATOM   3380  CH2 TRP A 942     405.707-141.623 250.369  1.00  0.00      N709 C  
ATOM   3381  C   TRP A 942     410.292-140.114 253.667  1.00  0.00      N709 C  
ATOM   3382  O   TRP A 942     409.306-139.911 254.348  1.00  0.00      N709 O  
ATOM   3383  N   THR A 943     410.959-139.135 253.060  1.00  0.00      N709 N  
ATOM   3384  CA  THR A 943     410.454-137.827 252.900  1.00  0.00      N709 C  
ATOM   3385  CB  THR A 943     411.283-136.724 253.568  1.00  0.00      N709 C  
ATOM   3386  OG1 THR A 943     410.662-135.443 253.364  1.00  0.00      N709 O  
ATOM   3387  CG2 THR A 943     412.733-136.699 253.065  1.00  0.00      N709 C  
ATOM   3388  C   THR A 943     410.240-137.580 251.408  1.00  0.00      N709 C  
ATOM   3389  O   THR A 943     411.086-138.049 250.690  1.00  0.00      N709 O  
ATOM   3390  N   SER A 944     409.152-137.025 250.918  1.00  0.00      N709 N  
ATOM   3391  CA  SER A 944     408.990-136.837 249.428  1.00  0.00      N709 C  
ATOM   3392  CB  SER A 944     408.013-137.911 248.764  1.00  0.00      N709 C  
ATOM   3393  OG  SER A 944     407.380-137.558 247.573  1.00  0.00      N709 O  
ATOM   3394  C   SER A 944     408.484-135.438 249.247  1.00  0.00      N709 C  
ATOM   3395  O   SER A 944     407.605-135.040 250.012  1.00  0.00      N709 O  
ATOM   3396  N   GLY A 945     409.033-134.671 248.211  1.00  0.00      N709 N  
ATOM   3397  CA  GLY A 945     408.643-133.355 247.770  1.00  0.00      N709 C  
ATOM   3398  C   GLY A 945     407.830-133.509 246.536  1.00  0.00      N709 C  
ATOM   3399  O   GLY A 945     408.351-133.601 245.421  1.00  0.00      N709 O  
ATOM   3400  N   SER A 946     406.531-133.458 246.582  1.00  0.00      N709 N  
ATOM   3401  CA  SER A 946     405.540-133.322 245.480  1.00  0.00      N709 C  
ATOM   3402  CB  SER A 946     404.039-133.519 245.953  1.00  0.00      N709 C  
ATOM   3403  OG  SER A 946     403.844-134.895 246.239  1.00  0.00      N709 O  
ATOM   3404  C   SER A 946     405.626-131.961 244.761  1.00  0.00      N709 C  
ATOM   3405  O   SER A 946     405.674-130.918 245.434  1.00  0.00      N709 O  
ATOM   3406  N   SER A 947     405.521-131.940 243.445  1.00  0.00      N709 N  
ATOM   3407  CA  SER A 947     405.473-130.738 242.565  1.00  0.00      N709 C  
ATOM   3408  CB  SER A 947     406.307-130.926 241.239  1.00  0.00      N709 C  
ATOM   3409  OG  SER A 947     406.598-129.751 240.458  1.00  0.00      N709 O  
ATOM   3410  C   SER A 947     404.076-130.450 242.160  1.00  0.00      N709 C  
ATOM   3411  O   SER A 947     403.532-131.354 241.611  1.00  0.00      N709 O  
ATOM   3412  N   ILE A 948     403.586-129.250 242.374  1.00  0.00      N709 N  
ATOM   3413  CA  ILE A 948     402.351-128.767 241.914  1.00  0.00      N709 C  
ATOM   3414  CB  ILE A 948     401.141-128.943 242.807  1.00  0.00      N709 C  
ATOM   3415  CG2 ILE A 948     401.536-128.400 244.236  1.00  0.00      N709 C  
ATOM   3416  CG1 ILE A 948     399.908-128.204 242.345  1.00  0.00      N709 C  
ATOM   3417  CD1 ILE A 948     398.630-128.813 242.940  1.00  0.00      N709 C  
ATOM   3418  C   ILE A 948     402.688-127.274 241.483  1.00  0.00      N709 C  
ATOM   3419  O   ILE A 948     403.573-126.631 241.990  1.00  0.00      N709 O  
ATOM   3420  N   SER A 949     402.082-126.820 240.322  1.00  0.00      N709 N  
ATOM   3421  CA  SER A 949     402.379-125.520 239.717  1.00  0.00      N709 C  
ATOM   3422  CB  SER A 949     403.473-125.612 238.573  1.00  0.00      N709 C  
ATOM   3423  OG  SER A 949     403.104-126.671 237.627  1.00  0.00      N709 O  
ATOM   3424  C   SER A 949     401.230-124.821 239.064  1.00  0.00      N709 C  
ATOM   3425  O   SER A 949     400.289-125.479 238.657  1.00  0.00      N709 O  
ATOM   3426  N   PHE A 950     401.258-123.504 239.157  1.00  0.00      N709 N  
ATOM   3427  CA  PHE A 950     400.123-122.587 239.082  1.00  0.00      N709 C  
ATOM   3428  CB  PHE A 950     399.760-121.968 240.489  1.00  0.00      N709 C  
ATOM   3429  CG  PHE A 950     399.116-123.099 241.234  1.00  0.00      N709 C  
ATOM   3430  CD1 PHE A 950     399.863-123.561 242.341  1.00  0.00      N709 C  
ATOM   3431  CE1 PHE A 950     399.362-124.635 243.073  1.00  0.00      N709 C  
ATOM   3432  CZ  PHE A 950     398.047-125.147 242.803  1.00  0.00      N709 C  
ATOM   3433  CD2 PHE A 950     397.830-123.541 241.009  1.00  0.00      N709 C  
ATOM   3434  CE2 PHE A 950     397.291-124.516 241.854  1.00  0.00      N709 C  
ATOM   3435  C   PHE A 950     400.713-121.448 238.215  1.00  0.00      N709 C  
ATOM   3436  O   PHE A 950     401.748-120.869 238.473  1.00  0.00      N709 O  
ATOM   3437  N   CYS A 951     400.000-121.070 237.168  1.00  0.00      N709 N  
ATOM   3438  CA  CYS A 951     400.397-120.086 236.197  1.00  0.00      N709 C  
ATOM   3439  CB  CYS A 951     400.458-120.661 234.728  1.00  0.00      N709 C  
ATOM   3440  SG  CYS A 951     401.946-121.710 234.385  1.00  0.00      N709 S  
ATOM   3441  C   CYS A 951     399.427-119.014 236.115  1.00  0.00      N709 C  
ATOM   3442  O   CYS A 951     398.242-119.223 236.264  1.00  0.00      N709 O  
ATOM   3443  N   GLY A 952     400.016-117.817 235.795  1.00  0.00      N709 N  
ATOM   3444  CA  GLY A 952     399.237-116.633 235.757  1.00  0.00      N709 C  
ATOM   3445  C   GLY A 952     398.282-116.483 234.606  1.00  0.00      N709 C  
ATOM   3446  O   GLY A 952     398.696-116.422 233.469  1.00  0.00      N709 O  
ATOM   3447  N   VAL A 953     396.966-116.413 234.909  1.00  0.00      N709 N  
ATOM   3448  CA  VAL A 953     395.917-116.397 233.963  1.00  0.00      N709 C  
ATOM   3449  CB  VAL A 953     394.971-117.600 234.095  1.00  0.00      N709 C  
ATOM   3450  CG1 VAL A 953     395.679-118.876 233.486  1.00  0.00      N709 C  
ATOM   3451  CG2 VAL A 953     394.398-117.912 235.456  1.00  0.00      N709 C  
ATOM   3452  C   VAL A 953     395.230-115.027 234.053  1.00  0.00      N709 C  
ATOM   3453  O   VAL A 953     395.403-114.281 235.040  1.00  0.00      N709 O  
ATOM   3454  N   ASN A 954     394.548-114.676 232.918  1.00  0.00      N709 N  
ATOM   3455  CA  ASN A 954     393.723-113.443 232.743  1.00  0.00      N709 C  
ATOM   3456  CB  ASN A 954     393.942-112.788 231.366  1.00  0.00      N709 C  
ATOM   3457  CG  ASN A 954     393.211-113.563 230.265  1.00  0.00      N709 C  
ATOM   3458  OD1 ASN A 954     392.157-113.275 229.744  1.00  0.00      N709 O  
ATOM   3459  ND2 ASN A 954     393.949-114.535 229.614  1.00  0.00      N709 N  
ATOM   3460  C   ASN A 954     392.255-113.609 233.138  1.00  0.00      N709 C  
ATOM   3461  O   ASN A 954     391.462-112.682 233.075  1.00  0.00      N709 O  
ATOM   3462  N   SER A 955     391.779-114.830 233.405  1.00  0.00      N709 N  
ATOM   3463  CA  SER A 955     390.514-115.071 234.207  1.00  0.00      N709 C  
ATOM   3464  CB  SER A 955     390.001-116.472 233.924  1.00  0.00      N709 C  
ATOM   3465  OG  SER A 955     388.827-116.847 234.617  1.00  0.00      N709 O  
ATOM   3466  C   SER A 955     390.716-114.951 235.714  1.00  0.00      N709 C  
ATOM   3467  O   SER A 955     391.715-115.382 236.371  1.00  0.00      N709 O  
ATOM   3468  N   ASP A 956     389.698-114.360 236.377  1.00  0.00      N709 N  
ATOM   3469  CA  ASP A 956     389.653-114.191 237.814  1.00  0.00      N709 C  
ATOM   3470  CB  ASP A 956     388.924-112.753 238.070  1.00  0.00      N709 C  
ATOM   3471  CG  ASP A 956     387.387-112.681 238.038  1.00  0.00      N709 C  
ATOM   3472  OD1 ASP A 956     386.763-111.804 238.636  1.00  0.00      N709 O  
ATOM   3473  OD2 ASP A 956     386.781-113.612 237.348  1.00  0.00      N709 O  
ATOM   3474  C   ASP A 956     388.864-115.338 238.507  1.00  0.00      N709 C  
ATOM   3475  O   ASP A 956     388.182-115.148 239.524  1.00  0.00      N709 O  
ATOM   3476  N   THR A 957     388.977-116.554 237.868  1.00  0.00      N709 N  
ATOM   3477  CA  THR A 957     388.652-117.822 238.468  1.00  0.00      N709 C  
ATOM   3478  CB  THR A 957     388.545-118.999 237.413  1.00  0.00      N709 C  
ATOM   3479  OG1 THR A 957     388.029-120.246 237.957  1.00  0.00      N709 O  
ATOM   3480  CG2 THR A 957     389.932-119.261 236.829  1.00  0.00      N709 C  
ATOM   3481  C   THR A 957     389.394-118.186 239.738  1.00  0.00      N709 C  
ATOM   3482  O   THR A 957     390.598-118.016 239.839  1.00  0.00      N709 O  
ATOM   3483  N   VAL A 958     388.759-118.734 240.751  1.00  0.00      N709 N  
ATOM   3484  CA  VAL A 958     389.390-119.213 241.979  1.00  0.00      N709 C  
ATOM   3485  CB  VAL A 958     388.768-118.562 243.238  1.00  0.00      N709 C  
ATOM   3486  CG1 VAL A 958     389.507-118.819 244.563  1.00  0.00      N709 C  
ATOM   3487  CG2 VAL A 958     388.728-117.036 243.010  1.00  0.00      N709 C  
ATOM   3488  C   VAL A 958     389.183-120.655 242.107  1.00  0.00      N709 C  
ATOM   3489  O   VAL A 958     388.047-121.102 241.943  1.00  0.00      N709 O  
ATOM   3490  N   GLY A 959     390.270-121.393 242.403  1.00  0.00      N709 N  
ATOM   3491  CA  GLY A 959     390.271-122.805 242.818  1.00  0.00      N709 C  
ATOM   3492  C   GLY A 959     389.446-123.191 244.029  1.00  0.00      N709 C  
ATOM   3493  O   GLY A 959     388.899-122.388 244.790  1.00  0.00      N709 O  
ATOM   3494  N   TRP A 960     389.442-124.504 244.369  1.00  0.00      N709 N  
ATOM   3495  CA  TRP A 960     388.687-125.052 245.472  1.00  0.00      N709 C  
ATOM   3496  CB  TRP A 960     387.585-125.975 244.844  1.00  0.00      N709 C  
ATOM   3497  CG  TRP A 960     386.640-126.755 245.700  1.00  0.00      N709 C  
ATOM   3498  CD1 TRP A 960     385.825-126.282 246.658  1.00  0.00      N709 C  
ATOM   3499  NE1 TRP A 960     384.802-127.172 246.851  1.00  0.00      N709 N  
ATOM   3500  CE2 TRP A 960     384.948-128.201 246.015  1.00  0.00      N709 C  
ATOM   3501  CD2 TRP A 960     386.151-128.023 245.338  1.00  0.00      N709 C  
ATOM   3502  CE3 TRP A 960     386.512-128.953 244.298  1.00  0.00      N709 C  
ATOM   3503  CZ3 TRP A 960     385.733-130.094 244.219  1.00  0.00      N709 C  
ATOM   3504  CZ2 TRP A 960     384.138-129.342 245.846  1.00  0.00      N709 C  
ATOM   3505  CH2 TRP A 960     384.577-130.315 244.895  1.00  0.00      N709 C  
ATOM   3506  C   TRP A 960     389.542-125.815 246.510  1.00  0.00      N709 C  
ATOM   3507  O   TRP A 960     388.986-126.562 247.370  1.00  0.00      N709 O  
ATOM   3508  N   SER A 961     390.852-125.467 246.568  1.00  0.00      N709 N  
ATOM   3509  CA  SER A 961     391.737-126.002 247.542  1.00  0.00      N709 C  
ATOM   3510  CB  SER A 961     391.554-125.327 248.908  1.00  0.00      N709 C  
ATOM   3511  OG  SER A 961     391.730-123.918 248.884  1.00  0.00      N709 O  
ATOM   3512  C   SER A 961     391.897-127.504 247.768  1.00  0.00      N709 C  
ATOM   3513  O   SER A 961     391.534-127.909 248.873  1.00  0.00      N709 O  
ATOM   3514  N   TRP A 962     392.288-128.276 246.738  1.00  0.00      N709 N  
ATOM   3515  CA  TRP A 962     392.136-129.669 246.603  1.00  0.00      N709 C  
ATOM   3516  CB  TRP A 962     392.044-130.103 245.114  1.00  0.00      N709 C  
ATOM   3517  CG  TRP A 962     391.606-129.121 244.075  1.00  0.00      N709 C  
ATOM   3518  CD1 TRP A 962     390.371-128.913 243.498  1.00  0.00      N709 C  
ATOM   3519  NE1 TRP A 962     390.411-127.829 242.663  1.00  0.00      N709 N  
ATOM   3520  CE2 TRP A 962     391.752-127.423 242.563  1.00  0.00      N709 C  
ATOM   3521  CD2 TRP A 962     392.517-128.198 243.514  1.00  0.00      N709 C  
ATOM   3522  CE3 TRP A 962     393.930-128.011 243.651  1.00  0.00      N709 C  
ATOM   3523  CZ3 TRP A 962     394.511-127.052 242.797  1.00  0.00      N709 C  
ATOM   3524  CZ2 TRP A 962     392.353-126.441 241.761  1.00  0.00      N709 C  
ATOM   3525  CH2 TRP A 962     393.730-126.243 241.915  1.00  0.00      N709 C  
ATOM   3526  C   TRP A 962     393.085-130.643 247.408  1.00  0.00      N709 C  
ATOM   3527  O   TRP A 962     394.298-130.674 247.267  1.00  0.00      N709 O  
ATOM   3528  N   PRO A 963     392.562-131.413 248.360  1.00  0.00      N709 N  
ATOM   3529  CD  PRO A 963     391.117-131.374 248.834  1.00  0.00      N709 C  
ATOM   3530  CA  PRO A 963     393.334-132.500 248.991  1.00  0.00      N709 C  
ATOM   3531  CB  PRO A 963     392.301-133.193 249.913  1.00  0.00      N709 C  
ATOM   3532  CG  PRO A 963     391.072-132.219 250.132  1.00  0.00      N709 C  
ATOM   3533  C   PRO A 963     393.849-133.486 247.957  1.00  0.00      N709 C  
ATOM   3534  O   PRO A 963     393.181-133.850 247.003  1.00  0.00      N709 O  
ATOM   3535  N   ASP A 964     395.086-133.914 248.211  1.00  0.00      N709 N  
ATOM   3536  CA  ASP A 964     395.705-134.908 247.398  1.00  0.00      N709 C  
ATOM   3537  CB  ASP A 964     397.205-134.594 247.132  1.00  0.00      N709 C  
ATOM   3538  CG  ASP A 964     398.114-134.678 248.359  1.00  0.00      N709 C  
ATOM   3539  OD1 ASP A 964     397.877-133.987 249.397  1.00  0.00      N709 O  
ATOM   3540  OD2 ASP A 964     399.125-135.429 248.296  1.00  0.00      N709 O  
ATOM   3541  C   ASP A 964     395.579-136.343 247.838  1.00  0.00      N709 C  
ATOM   3542  O   ASP A 964     395.918-137.305 247.073  1.00  0.00      N709 O  
ATOM   3543  N   GLY A 965     395.223-136.695 249.113  1.00  0.00      N709 N  
ATOM   3544  CA  GLY A 965     394.904-138.082 249.457  1.00  0.00      N709 C  
ATOM   3545  C   GLY A 965     396.085-138.995 249.690  1.00  0.00      N709 C  
ATOM   3546  O   GLY A 965     397.169-138.507 249.583  1.00  0.00      N709 O  
ATOM   3547  N   ALA A 966     395.881-140.289 249.996  1.00  0.00      N709 N  
ATOM   3548  CA  ALA A 966     396.852-141.347 250.223  1.00  0.00      N709 C  
ATOM   3549  CB  ALA A 966     398.005-141.534 249.198  1.00  0.00      N709 C  
ATOM   3550  C   ALA A 966     397.288-141.284 251.639  1.00  0.00      N709 C  
ATOM   3551  O   ALA A 966     397.865-140.342 252.143  1.00  0.00      N709 O  
ATOM   3552  N   GLU A 967     396.992-142.429 252.391  1.00  0.00      N709 N  
ATOM   3553  CA  GLU A 967     397.329-142.590 253.768  1.00  0.00      N709 C  
ATOM   3554  CB  GLU A 967     396.107-143.132 254.549  1.00  0.00      N709 C  
ATOM   3555  CG  GLU A 967     394.852-142.188 254.781  1.00  0.00      N709 C  
ATOM   3556  CD  GLU A 967     393.972-142.063 253.521  1.00  0.00      N709 C  
ATOM   3557  OE1 GLU A 967     393.980-142.905 252.611  1.00  0.00      N709 O  
ATOM   3558  OE2 GLU A 967     393.338-140.995 253.386  1.00  0.00      N709 O  
ATOM   3559  C   GLU A 967     398.477-143.511 253.807  1.00  0.00      N709 C  
ATOM   3560  O   GLU A 967     398.551-144.411 252.996  1.00  0.00      N709 O  
ATOM   3561  N   LEU A 968     399.388-143.240 254.661  1.00  0.00      N709 N  
ATOM   3562  CA  LEU A 968     400.714-143.802 254.788  1.00  0.00      N709 C  
ATOM   3563  CB  LEU A 968     401.787-142.706 254.746  1.00  0.00      N709 C  
ATOM   3564  CG  LEU A 968     401.680-141.779 253.554  1.00  0.00      N709 C  
ATOM   3565  CD1 LEU A 968     402.871-140.822 253.514  1.00  0.00      N709 C  
ATOM   3566  CD2 LEU A 968     401.545-142.586 252.312  1.00  0.00      N709 C  
ATOM   3567  C   LEU A 968     400.829-144.405 256.204  1.00  0.00      N709 C  
ATOM   3568  O   LEU A 968     400.120-144.003 257.136  1.00  0.00      N709 O  
ATOM   3569  N   PRO A 969     401.882-145.266 256.458  1.00  0.00      N709 N  
ATOM   3570  CD  PRO A 969     402.143-145.771 257.790  1.00  0.00      N709 C  
ATOM   3571  CA  PRO A 969     402.459-146.149 255.419  1.00  0.00      N709 C  
ATOM   3572  CB  PRO A 969     403.302-147.178 256.217  1.00  0.00      N709 C  
ATOM   3573  CG  PRO A 969     403.496-146.442 257.571  1.00  0.00      N709 C  
ATOM   3574  C   PRO A 969     401.586-146.894 254.502  1.00  0.00      N709 C  
ATOM   3575  O   PRO A 969     400.463-147.192 254.842  1.00  0.00      N709 O  
ATOM   3576  N   PHE A 970     402.113-147.259 253.339  1.00  0.00      N709 N  
ATOM   3577  CA  PHE A 970     401.453-148.175 252.453  1.00  0.00      N709 C  
ATOM   3578  CB  PHE A 970     401.934-148.165 250.978  1.00  0.00      N709 C  
ATOM   3579  CG  PHE A 970     401.665-146.814 250.312  1.00  0.00      N709 C  
ATOM   3580  CD1 PHE A 970     402.735-145.892 250.167  1.00  0.00      N709 C  
ATOM   3581  CE1 PHE A 970     402.470-144.633 249.470  1.00  0.00      N709 C  
ATOM   3582  CZ  PHE A 970     401.184-144.333 249.118  1.00  0.00      N709 C  
ATOM   3583  CD2 PHE A 970     400.432-146.505 249.886  1.00  0.00      N709 C  
ATOM   3584  CE2 PHE A 970     400.113-145.255 249.330  1.00  0.00      N709 C  
ATOM   3585  C   PHE A 970     401.256-149.585 252.978  1.00  0.00      N709 C  
ATOM   3586  O   PHE A 970     402.088-150.116 253.732  1.00  0.00      N709 O  
ATOM   3587  N   THR A 971     400.141-150.280 252.571  1.00  0.00      N709 N  
ATOM   3588  CA  THR A 971     399.830-151.667 253.090  1.00  0.00      N709 C  
ATOM   3589  CB  THR A 971     398.705-152.368 252.282  1.00  0.00      N709 C  
ATOM   3590  OG1 THR A 971     397.480-151.702 252.451  1.00  0.00      N709 O  
ATOM   3591  CG2 THR A 971     398.458-153.792 252.794  1.00  0.00      N709 C  
ATOM   3592  C   THR A 971     401.016-152.676 253.145  1.00  0.00      N709 C  
ATOM   3593  O   THR A 971     401.758-152.956 252.185  1.00  0.00      N709 O  
ATOM   3594  N   ILE A 972     401.266-153.302 254.337  1.00  0.00      N709 N  
ATOM   3595  CA  ILE A 972     402.295-154.291 254.598  1.00  0.00      N709 C  
ATOM   3596  CB  ILE A 972     402.023-155.016 255.960  1.00  0.00      N709 C  
ATOM   3597  CG2 ILE A 972     400.612-155.683 255.917  1.00  0.00      N709 C  
ATOM   3598  CG1 ILE A 972     403.068-156.012 256.424  1.00  0.00      N709 C  
ATOM   3599  CD1 ILE A 972     404.415-155.383 256.950  1.00  0.00      N709 C  
ATOM   3600  C   ILE A 972     402.740-155.227 253.445  1.00  0.00      N709 C  
ATOM   3601  O   ILE A 972     401.931-155.868 252.830  1.00  0.00      N709 O  
ATOM   3602  N   ASP A 973     404.078-155.218 253.195  1.00  0.00      N709 N  
ATOM   3603  CA  ASP A 973     404.766-156.135 252.262  1.00  0.00      N709 C  
ATOM   3604  CB  ASP A 973     405.968-155.345 251.649  1.00  0.00      N709 C  
ATOM   3605  CG  ASP A 973     405.660-154.284 250.636  1.00  0.00      N709 C  
ATOM   3606  OD1 ASP A 973     404.477-153.808 250.454  1.00  0.00      N709 O  
ATOM   3607  OD2 ASP A 973     406.659-153.984 249.938  1.00  0.00      N709 O  
ATOM   3608  C   ASP A 973     405.035-157.486 252.967  1.00  0.00      N709 C  
ATOM   3609  O   ASP A 973     405.309-157.448 254.167  1.00  0.00      N709 O  
ATOM   3610  N   LYS A 974     404.965-158.634 252.289  1.00  0.00      N709 N  
ATOM   3611  CA  LYS A 974     404.609-158.710 250.923  1.00  0.00      N709 C  
ATOM   3612  CB  LYS A 974     405.142-159.886 250.155  1.00  0.00      N709 C  
ATOM   3613  CG  LYS A 974     406.685-159.931 249.847  1.00  0.00      N709 C  
ATOM   3614  CD  LYS A 974     407.221-158.784 248.894  1.00  0.00      N709 C  
ATOM   3615  CE  LYS A 974     406.423-158.886 247.564  1.00  0.00      N709 C  
ATOM   3616  NZ  LYS A 974     407.046-158.073 246.575  1.00  0.00      N709 N  
ATOM   3617  C   LYS A 974     403.078-158.792 250.785  1.00  0.00      N709 C  
ATOM   3618  O   LYS A 974     402.405-159.663 251.428  1.00  0.00      N709 O  
ATOM   3619  OXT LYS A 974     402.519-157.970 249.977  1.00  0.00      N709 O  
TER    3620      LYS A 974
ATOM   3621  N   MET B1444     332.846 -70.480 159.801  1.00  0.00      N710 N  
ATOM   3622  CA  MET B1444     334.147 -70.204 160.439  1.00  0.00      N710 C  
ATOM   3623  CB  MET B1444     334.196 -68.724 160.832  1.00  0.00      N710 C  
ATOM   3624  CG  MET B1444     334.851 -67.869 159.630  1.00  0.00      N710 C  
ATOM   3625  SD  MET B1444     336.625 -67.982 159.528  1.00  0.00      N710 S  
ATOM   3626  CE  MET B1444     336.725 -67.067 158.032  1.00  0.00      N710 C  
ATOM   3627  C   MET B1444     334.357 -71.054 161.704  1.00  0.00      N710 C  
ATOM   3628  O   MET B1444     335.293 -71.853 161.780  1.00  0.00      N710 O  
ATOM   3629  N   ASN B1445     333.500 -70.927 162.735  1.00  0.00      N710 N  
ATOM   3630  CA  ASN B1445     333.256 -72.056 163.620  1.00  0.00      N710 C  
ATOM   3631  CB  ASN B1445     332.488 -71.559 164.882  1.00  0.00      N710 C  
ATOM   3632  CG  ASN B1445     331.816 -72.603 165.699  1.00  0.00      N710 C  
ATOM   3633  OD1 ASN B1445     332.349 -73.609 166.163  1.00  0.00      N710 O  
ATOM   3634  ND2 ASN B1445     330.552 -72.406 165.973  1.00  0.00      N710 N  
ATOM   3635  C   ASN B1445     332.583 -73.289 162.833  1.00  0.00      N710 C  
ATOM   3636  O   ASN B1445     331.481 -73.122 162.349  1.00  0.00      N710 O  
ATOM   3637  N   PRO B1446     333.234 -74.538 162.693  1.00  0.00      N710 N  
ATOM   3638  CD  PRO B1446     334.469 -74.907 163.310  1.00  0.00      N710 C  
ATOM   3639  CA  PRO B1446     332.699 -75.577 161.795  1.00  0.00      N710 C  
ATOM   3640  CB  PRO B1446     333.927 -76.435 161.431  1.00  0.00      N710 C  
ATOM   3641  CG  PRO B1446     334.819 -76.253 162.680  1.00  0.00      N710 C  
ATOM   3642  C   PRO B1446     331.684 -76.396 162.597  1.00  0.00      N710 C  
ATOM   3643  O   PRO B1446     331.684 -77.595 162.761  1.00  0.00      N710 O  
ATOM   3644  N   ASN B1447     330.652 -75.649 163.170  1.00  0.00      N710 N  
ATOM   3645  CA  ASN B1447     329.569 -76.185 163.950  1.00  0.00      N710 C  
ATOM   3646  CB  ASN B1447     328.320 -76.677 163.144  1.00  0.00      N710 C  
ATOM   3647  CG  ASN B1447     328.093 -75.790 161.933  1.00  0.00      N710 C  
ATOM   3648  OD1 ASN B1447     328.172 -74.576 161.939  1.00  0.00      N710 O  
ATOM   3649  ND2 ASN B1447     328.023 -76.435 160.744  1.00  0.00      N710 N  
ATOM   3650  C   ASN B1447     329.893 -76.986 165.172  1.00  0.00      N710 C  
ATOM   3651  O   ASN B1447     329.531 -78.138 165.278  1.00  0.00      N710 O  
ATOM   3652  N   GLN B1448     330.644 -76.460 166.126  1.00  0.00      N710 N  
ATOM   3653  CA  GLN B1448     331.160 -77.288 167.278  1.00  0.00      N710 C  
ATOM   3654  CB  GLN B1448     332.747 -77.405 167.383  1.00  0.00      N710 C  
ATOM   3655  CG  GLN B1448     333.349 -77.979 166.109  1.00  0.00      N710 C  
ATOM   3656  CD  GLN B1448     332.698 -79.419 165.739  1.00  0.00      N710 C  
ATOM   3657  OE1 GLN B1448     332.712 -80.326 166.578  1.00  0.00      N710 O  
ATOM   3658  NE2 GLN B1448     332.168 -79.561 164.532  1.00  0.00      N710 N  
ATOM   3659  C   GLN B1448     330.598 -76.663 168.522  1.00  0.00      N710 C  
ATOM   3660  O   GLN B1448     330.195 -75.539 168.567  1.00  0.00      N710 O  
ATOM   3661  N   LYS B1449     330.534 -77.487 169.627  1.00  0.00      N710 N  
ATOM   3662  CA  LYS B1449     329.908 -77.046 170.935  1.00  0.00      N710 C  
ATOM   3663  CB  LYS B1449     328.494 -77.690 171.159  1.00  0.00      N710 C  
ATOM   3664  CG  LYS B1449     327.547 -77.395 170.025  1.00  0.00      N710 C  
ATOM   3665  CD  LYS B1449     327.081 -75.965 169.951  1.00  0.00      N710 C  
ATOM   3666  CE  LYS B1449     325.991 -75.898 168.948  1.00  0.00      N710 C  
ATOM   3667  NZ  LYS B1449     325.431 -74.488 168.915  1.00  0.00      N710 N  
ATOM   3668  C   LYS B1449     330.696 -77.456 172.118  1.00  0.00      N710 C  
ATOM   3669  O   LYS B1449     331.292 -78.563 172.166  1.00  0.00      N710 O  
ATOM   3670  N   ILE B1450     330.590 -76.615 173.183  1.00  0.00      N710 N  
ATOM   3671  CA  ILE B1450     331.555 -76.542 174.220  1.00  0.00      N710 C  
ATOM   3672  CB  ILE B1450     331.266 -75.360 175.212  1.00  0.00      N710 C  
ATOM   3673  CG2 ILE B1450     329.894 -75.429 175.938  1.00  0.00      N710 C  
ATOM   3674  CG1 ILE B1450     332.330 -74.967 176.225  1.00  0.00      N710 C  
ATOM   3675  CD1 ILE B1450     333.766 -74.928 175.695  1.00  0.00      N710 C  
ATOM   3676  C   ILE B1450     331.846 -77.742 175.139  1.00  0.00      N710 C  
ATOM   3677  O   ILE B1450     332.978 -78.138 175.290  1.00  0.00      N710 O  
ATOM   3678  N   ILE B1451     330.826 -78.463 175.641  1.00  0.00      N710 N  
ATOM   3679  CA  ILE B1451     330.934 -79.713 176.340  1.00  0.00      N710 C  
ATOM   3680  CB  ILE B1451     329.602 -80.246 176.911  1.00  0.00      N710 C  
ATOM   3681  CG2 ILE B1451     329.821 -81.636 177.554  1.00  0.00      N710 C  
ATOM   3682  CG1 ILE B1451     328.921 -79.245 177.951  1.00  0.00      N710 C  
ATOM   3683  CD1 ILE B1451     329.763 -78.926 179.197  1.00  0.00      N710 C  
ATOM   3684  C   ILE B1451     331.573 -80.737 175.427  1.00  0.00      N710 C  
ATOM   3685  O   ILE B1451     332.489 -81.481 175.822  1.00  0.00      N710 O  
ATOM   3686  N   THR B1452     331.143 -80.863 174.173  1.00  0.00      N710 N  
ATOM   3687  CA  THR B1452     331.733 -81.820 173.145  1.00  0.00      N710 C  
ATOM   3688  CB  THR B1452     331.045 -81.797 171.805  1.00  0.00      N710 C  
ATOM   3689  OG1 THR B1452     329.651 -82.175 171.931  1.00  0.00      N710 O  
ATOM   3690  CG2 THR B1452     331.695 -82.646 170.738  1.00  0.00      N710 C  
ATOM   3691  C   THR B1452     333.199 -81.535 172.877  1.00  0.00      N710 C  
ATOM   3692  O   THR B1452     334.050 -82.398 173.008  1.00  0.00      N710 O  
ATOM   3693  N   ILE B1453     333.590 -80.293 172.633  1.00  0.00      N710 N  
ATOM   3694  CA  ILE B1453     335.012 -79.978 172.448  1.00  0.00      N710 C  
ATOM   3695  CB  ILE B1453     335.186 -78.539 171.865  1.00  0.00      N710 C  
ATOM   3696  CG2 ILE B1453     336.639 -78.013 172.127  1.00  0.00      N710 C  
ATOM   3697  CG1 ILE B1453     334.711 -78.518 170.453  1.00  0.00      N710 C  
ATOM   3698  CD1 ILE B1453     335.401 -79.491 169.443  1.00  0.00      N710 C  
ATOM   3699  C   ILE B1453     335.814 -80.120 173.787  1.00  0.00      N710 C  
ATOM   3700  O   ILE B1453     336.992 -80.645 173.772  1.00  0.00      N710 O  
ATOM   3701  N   GLY B1454     335.265 -79.855 175.049  1.00  0.00      N710 N  
ATOM   3702  CA  GLY B1454     335.939 -80.219 176.243  1.00  0.00      N710 C  
ATOM   3703  C   GLY B1454     336.162 -81.708 176.412  1.00  0.00      N710 C  
ATOM   3704  O   GLY B1454     337.169 -82.120 177.028  1.00  0.00      N710 O  
ATOM   3705  N   SER B1455     335.242 -82.463 175.926  1.00  0.00      N710 N  
ATOM   3706  CA  SER B1455     335.247 -83.948 175.872  1.00  0.00      N710 C  
ATOM   3707  CB  SER B1455     333.965 -84.627 175.380  1.00  0.00      N710 C  
ATOM   3708  OG  SER B1455     332.909 -84.269 176.228  1.00  0.00      N710 O  
ATOM   3709  C   SER B1455     336.367 -84.498 175.065  1.00  0.00      N710 C  
ATOM   3710  O   SER B1455     337.062 -85.434 175.368  1.00  0.00      N710 O  
ATOM   3711  N   ILE B1456     336.534 -83.922 173.847  1.00  0.00      N710 N  
ATOM   3712  CA  ILE B1456     337.656 -84.176 172.999  1.00  0.00      N710 C  
ATOM   3713  CB  ILE B1456     337.720 -83.361 171.647  1.00  0.00      N710 C  
ATOM   3714  CG2 ILE B1456     336.465 -83.822 170.896  1.00  0.00      N710 C  
ATOM   3715  CG1 ILE B1456     339.021 -83.533 170.757  1.00  0.00      N710 C  
ATOM   3716  CD1 ILE B1456     340.044 -82.364 170.969  1.00  0.00      N710 C  
ATOM   3717  C   ILE B1456     338.905 -83.771 173.752  1.00  0.00      N710 C  
ATOM   3718  O   ILE B1456     339.864 -84.519 173.880  1.00  0.00      N710 O  
ATOM   3719  N   CYS B1457     338.968 -82.532 174.388  1.00  0.00      N710 N  
ATOM   3720  CA  CYS B1457     340.219 -82.028 175.043  1.00  0.00      N710 C  
ATOM   3721  CB  CYS B1457     340.335 -80.514 175.440  1.00  0.00      N710 C  
ATOM   3722  SG  CYS B1457     339.874 -79.305 174.135  1.00  0.00      N710 S  
ATOM   3723  C   CYS B1457     340.625 -82.913 176.195  1.00  0.00      N710 C  
ATOM   3724  O   CYS B1457     341.820 -83.193 176.415  1.00  0.00      N710 O  
ATOM   3725  N   MET B1458     339.616 -83.451 176.974  1.00  0.00      N710 N  
ATOM   3726  CA  MET B1458     339.779 -84.524 177.925  1.00  0.00      N710 C  
ATOM   3727  CB  MET B1458     338.559 -84.626 178.801  1.00  0.00      N710 C  
ATOM   3728  CG  MET B1458     338.536 -83.482 179.851  1.00  0.00      N710 C  
ATOM   3729  SD  MET B1458     339.504 -83.851 181.361  1.00  0.00      N710 S  
ATOM   3730  CE  MET B1458     338.584 -82.745 182.492  1.00  0.00      N710 C  
ATOM   3731  C   MET B1458     340.190 -85.869 177.335  1.00  0.00      N710 C  
ATOM   3732  O   MET B1458     340.991 -86.634 177.924  1.00  0.00      N710 O  
ATOM   3733  N   THR B1459     339.609 -86.280 176.207  1.00  0.00      N710 N  
ATOM   3734  CA  THR B1459     339.954 -87.506 175.460  1.00  0.00      N710 C  
ATOM   3735  CB  THR B1459     339.076 -87.837 174.308  1.00  0.00      N710 C  
ATOM   3736  OG1 THR B1459     337.709 -88.031 174.673  1.00  0.00      N710 O  
ATOM   3737  CG2 THR B1459     339.541 -89.187 173.717  1.00  0.00      N710 C  
ATOM   3738  C   THR B1459     341.433 -87.467 174.999  1.00  0.00      N710 C  
ATOM   3739  O   THR B1459     342.208 -88.381 175.161  1.00  0.00      N710 O  
ATOM   3740  N   ILE B1460     341.858 -86.239 174.515  1.00  0.00      N710 N  
ATOM   3741  CA  ILE B1460     343.295 -85.940 174.450  1.00  0.00      N710 C  
ATOM   3742  CB  ILE B1460     343.564 -84.591 173.709  1.00  0.00      N710 C  
ATOM   3743  CG2 ILE B1460     345.041 -84.120 173.708  1.00  0.00      N710 C  
ATOM   3744  CG1 ILE B1460     343.158 -84.850 172.259  1.00  0.00      N710 C  
ATOM   3745  CD1 ILE B1460     343.335 -83.655 171.249  1.00  0.00      N710 C  
ATOM   3746  C   ILE B1460     344.053 -86.023 175.723  1.00  0.00      N710 C  
ATOM   3747  O   ILE B1460     345.150 -86.557 175.854  1.00  0.00      N710 O  
ATOM   3748  N   GLY B1461     343.575 -85.295 176.776  1.00  0.00      N710 N  
ATOM   3749  CA  GLY B1461     344.206 -85.335 178.120  1.00  0.00      N710 C  
ATOM   3750  C   GLY B1461     344.488 -86.705 178.708  1.00  0.00      N710 C  
ATOM   3751  O   GLY B1461     345.532 -87.064 179.201  1.00  0.00      N710 O  
ATOM   3752  N   MET B1462     343.406 -87.573 178.737  1.00  0.00      N710 N  
ATOM   3753  CA  MET B1462     343.409 -88.902 179.290  1.00  0.00      N710 C  
ATOM   3754  CB  MET B1462     341.923 -89.489 179.162  1.00  0.00      N710 C  
ATOM   3755  CG  MET B1462     341.740 -91.020 179.187  1.00  0.00      N710 C  
ATOM   3756  SD  MET B1462     342.497 -91.751 180.627  1.00  0.00      N710 S  
ATOM   3757  CE  MET B1462     342.171 -93.536 180.174  1.00  0.00      N710 C  
ATOM   3758  C   MET B1462     344.438 -89.751 178.508  1.00  0.00      N710 C  
ATOM   3759  O   MET B1462     345.182 -90.469 179.058  1.00  0.00      N710 O  
ATOM   3760  N   ALA B1463     344.450 -89.636 177.159  1.00  0.00      N710 N  
ATOM   3761  CA  ALA B1463     345.389 -90.349 176.277  1.00  0.00      N710 C  
ATOM   3762  CB  ALA B1463     345.135 -90.163 174.754  1.00  0.00      N710 C  
ATOM   3763  C   ALA B1463     346.795 -89.899 176.579  1.00  0.00      N710 C  
ATOM   3764  O   ALA B1463     347.662 -90.724 176.739  1.00  0.00      N710 O  
ATOM   3765  N   ASN B1464     347.033 -88.600 176.708  1.00  0.00      N710 N  
ATOM   3766  CA  ASN B1464     348.251 -87.973 177.064  1.00  0.00      N710 C  
ATOM   3767  CB  ASN B1464     348.029 -86.425 176.952  1.00  0.00      N710 C  
ATOM   3768  CG  ASN B1464     349.129 -85.523 177.303  1.00  0.00      N710 C  
ATOM   3769  OD1 ASN B1464     350.139 -85.889 177.850  1.00  0.00      N710 O  
ATOM   3770  ND2 ASN B1464     349.042 -84.196 177.046  1.00  0.00      N710 N  
ATOM   3771  C   ASN B1464     348.742 -88.416 178.390  1.00  0.00      N710 C  
ATOM   3772  O   ASN B1464     349.940 -88.662 178.509  1.00  0.00      N710 O  
ATOM   3773  N   LEU B1465     347.888 -88.432 179.432  1.00  0.00      N710 N  
ATOM   3774  CA  LEU B1465     348.269 -88.915 180.772  1.00  0.00      N710 C  
ATOM   3775  CB  LEU B1465     347.080 -88.744 181.904  1.00  0.00      N710 C  
ATOM   3776  CG  LEU B1465     347.471 -89.276 183.299  1.00  0.00      N710 C  
ATOM   3777  CD1 LEU B1465     348.798 -88.756 183.722  1.00  0.00      N710 C  
ATOM   3778  CD2 LEU B1465     346.357 -88.939 184.339  1.00  0.00      N710 C  
ATOM   3779  C   LEU B1465     348.610 -90.416 180.769  1.00  0.00      N710 C  
ATOM   3780  O   LEU B1465     349.712 -90.759 181.199  1.00  0.00      N710 O  
ATOM   3781  N   ILE B1466     347.836 -91.315 180.137  1.00  0.00      N710 N  
ATOM   3782  CA  ILE B1466     348.138 -92.719 179.947  1.00  0.00      N710 C  
ATOM   3783  CB  ILE B1466     346.953 -93.631 179.625  1.00  0.00      N710 C  
ATOM   3784  CG2 ILE B1466     345.864 -93.535 180.849  1.00  0.00      N710 C  
ATOM   3785  CG1 ILE B1466     346.224 -93.455 178.247  1.00  0.00      N710 C  
ATOM   3786  CD1 ILE B1466     345.573 -94.704 177.625  1.00  0.00      N710 C  
ATOM   3787  C   ILE B1466     349.338 -92.989 179.169  1.00  0.00      N710 C  
ATOM   3788  O   ILE B1466     350.066 -93.890 179.431  1.00  0.00      N710 O  
ATOM   3789  N   LEU B1467     349.581 -92.098 178.111  1.00  0.00      N710 N  
ATOM   3790  CA  LEU B1467     350.825 -92.222 177.368  1.00  0.00      N710 C  
ATOM   3791  CB  LEU B1467     350.716 -91.432 176.073  1.00  0.00      N710 C  
ATOM   3792  CG  LEU B1467     351.755 -91.807 174.982  1.00  0.00      N710 C  
ATOM   3793  CD1 LEU B1467     351.087 -91.647 173.545  1.00  0.00      N710 C  
ATOM   3794  CD2 LEU B1467     352.984 -90.894 175.057  1.00  0.00      N710 C  
ATOM   3795  C   LEU B1467     352.177 -91.903 178.083  1.00  0.00      N710 C  
ATOM   3796  O   LEU B1467     353.104 -92.659 177.998  1.00  0.00      N710 O  
ATOM   3797  N   GLN B1468     352.289 -90.910 178.951  1.00  0.00      N710 N  
ATOM   3798  CA  GLN B1468     353.388 -90.609 179.855  1.00  0.00      N710 C  
ATOM   3799  CB  GLN B1468     353.141 -89.233 180.499  1.00  0.00      N710 C  
ATOM   3800  CG  GLN B1468     352.964 -87.939 179.679  1.00  0.00      N710 C  
ATOM   3801  CD  GLN B1468     353.735 -88.026 178.418  1.00  0.00      N710 C  
ATOM   3802  OE1 GLN B1468     354.988 -87.904 178.498  1.00  0.00      N710 O  
ATOM   3803  NE2 GLN B1468     353.064 -88.329 177.286  1.00  0.00      N710 N  
ATOM   3804  C   GLN B1468     353.602 -91.720 180.889  1.00  0.00      N710 C  
ATOM   3805  O   GLN B1468     354.705 -92.082 181.208  1.00  0.00      N710 O  
ATOM   3806  N   ILE B1469     352.548 -92.266 181.520  1.00  0.00      N710 N  
ATOM   3807  CA  ILE B1469     352.568 -93.492 182.390  1.00  0.00      N710 C  
ATOM   3808  CB  ILE B1469     351.187 -93.717 183.052  1.00  0.00      N710 C  
ATOM   3809  CG2 ILE B1469     351.210 -95.040 183.887  1.00  0.00      N710 C  
ATOM   3810  CG1 ILE B1469     350.789 -92.557 183.999  1.00  0.00      N710 C  
ATOM   3811  CD1 ILE B1469     351.753 -92.468 185.293  1.00  0.00      N710 C  
ATOM   3812  C   ILE B1469     353.110 -94.740 181.674  1.00  0.00      N710 C  
ATOM   3813  O   ILE B1469     353.977 -95.438 182.118  1.00  0.00      N710 O  
ATOM   3814  N   GLY B1470     352.646 -94.926 180.398  1.00  0.00      N710 N  
ATOM   3815  CA  GLY B1470     353.263 -95.886 179.484  1.00  0.00      N710 C  
ATOM   3816  C   GLY B1470     354.727 -95.706 179.158  1.00  0.00      N710 C  
ATOM   3817  O   GLY B1470     355.462 -96.687 179.132  1.00  0.00      N710 O  
ATOM   3818  N   ASN B1471     355.267 -94.477 178.946  1.00  0.00      N710 N  
ATOM   3819  CA  ASN B1471     356.668 -94.214 178.945  1.00  0.00      N710 C  
ATOM   3820  CB  ASN B1471     356.962 -92.934 178.205  1.00  0.00      N710 C  
ATOM   3821  CG  ASN B1471     358.474 -92.685 177.925  1.00  0.00      N710 C  
ATOM   3822  OD1 ASN B1471     359.229 -93.594 177.634  1.00  0.00      N710 O  
ATOM   3823  ND2 ASN B1471     358.873 -91.481 178.333  1.00  0.00      N710 N  
ATOM   3824  C   ASN B1471     357.410 -94.403 180.261  1.00  0.00      N710 C  
ATOM   3825  O   ASN B1471     358.537 -94.907 180.283  1.00  0.00      N710 O  
ATOM   3826  N   ILE B1472     356.823 -94.093 181.365  1.00  0.00      N710 N  
ATOM   3827  CA  ILE B1472     357.365 -94.329 182.716  1.00  0.00      N710 C  
ATOM   3828  CB  ILE B1472     356.526 -93.580 183.661  1.00  0.00      N710 C  
ATOM   3829  CG2 ILE B1472     356.702 -93.982 185.210  1.00  0.00      N710 C  
ATOM   3830  CG1 ILE B1472     356.973 -92.041 183.651  1.00  0.00      N710 C  
ATOM   3831  CD1 ILE B1472     355.871 -91.089 184.165  1.00  0.00      N710 C  
ATOM   3832  C   ILE B1472     357.558 -95.787 183.083  1.00  0.00      N710 C  
ATOM   3833  O   ILE B1472     358.646 -96.216 183.528  1.00  0.00      N710 O  
ATOM   3834  N   ILE B1473     356.565 -96.618 182.806  1.00  0.00      N710 N  
ATOM   3835  CA  ILE B1473     356.813 -98.056 182.823  1.00  0.00      N710 C  
ATOM   3836  CB  ILE B1473     355.543 -98.854 182.419  1.00  0.00      N710 C  
ATOM   3837  CG2 ILE B1473     355.851-100.390 182.265  1.00  0.00      N710 C  
ATOM   3838  CG1 ILE B1473     354.371 -98.585 183.497  1.00  0.00      N710 C  
ATOM   3839  CD1 ILE B1473     354.700 -98.792 184.911  1.00  0.00      N710 C  
ATOM   3840  C   ILE B1473     357.974 -98.484 181.957  1.00  0.00      N710 C  
ATOM   3841  O   ILE B1473     358.799 -99.266 182.464  1.00  0.00      N710 O  
ATOM   3842  N   SER B1474     358.112 -97.988 180.690  1.00  0.00      N710 N  
ATOM   3843  CA  SER B1474     359.208 -98.338 179.823  1.00  0.00      N710 C  
ATOM   3844  CB  SER B1474     359.214 -97.660 178.412  1.00  0.00      N710 C  
ATOM   3845  OG  SER B1474     360.109 -98.266 177.495  1.00  0.00      N710 O  
ATOM   3846  C   SER B1474     360.546 -97.893 180.517  1.00  0.00      N710 C  
ATOM   3847  O   SER B1474     361.572 -98.632 180.557  1.00  0.00      N710 O  
ATOM   3848  N   ILE B1475     360.584 -96.717 181.227  1.00  0.00      N710 N  
ATOM   3849  CA  ILE B1475     361.773 -96.217 181.923  1.00  0.00      N710 C  
ATOM   3850  CB  ILE B1475     361.559 -94.743 182.319  1.00  0.00      N710 C  
ATOM   3851  CG2 ILE B1475     362.421 -94.342 183.526  1.00  0.00      N710 C  
ATOM   3852  CG1 ILE B1475     361.942 -93.874 181.109  1.00  0.00      N710 C  
ATOM   3853  CD1 ILE B1475     361.614 -92.389 181.244  1.00  0.00      N710 C  
ATOM   3854  C   ILE B1475     362.113 -97.161 183.092  1.00  0.00      N710 C  
ATOM   3855  O   ILE B1475     363.260 -97.567 183.262  1.00  0.00      N710 O  
ATOM   3856  N   TRP B1476     361.064 -97.582 183.799  1.00  0.00      N710 N  
ATOM   3857  CA  TRP B1476     361.166 -98.521 184.913  1.00  0.00      N710 C  
ATOM   3858  CB  TRP B1476     359.828 -98.575 185.825  1.00  0.00      N710 C  
ATOM   3859  CG  TRP B1476     359.832 -99.595 186.978  1.00  0.00      N710 C  
ATOM   3860  CD1 TRP B1476     360.315 -99.408 188.257  1.00  0.00      N710 C  
ATOM   3861  NE1 TRP B1476     360.145-100.552 188.978  1.00  0.00      N710 N  
ATOM   3862  CE2 TRP B1476     359.455-101.485 188.218  1.00  0.00      N710 C  
ATOM   3863  CD2 TRP B1476     359.136-100.884 186.985  1.00  0.00      N710 C  
ATOM   3864  CE3 TRP B1476     358.443-101.646 185.998  1.00  0.00      N710 C  
ATOM   3865  CZ3 TRP B1476     357.939-102.864 186.346  1.00  0.00      N710 C  
ATOM   3866  CZ2 TRP B1476     358.970-102.737 188.576  1.00  0.00      N710 C  
ATOM   3867  CH2 TRP B1476     358.171-103.399 187.660  1.00  0.00      N710 C  
ATOM   3868  C   TRP B1476     361.541 -99.927 184.548  1.00  0.00      N710 C  
ATOM   3869  O   TRP B1476     362.311-100.565 185.251  1.00  0.00      N710 O  
ATOM   3870  N   VAL B1477     361.009-100.550 183.433  1.00  0.00      N710 N  
ATOM   3871  CA  VAL B1477     361.430-101.715 182.817  1.00  0.00      N710 C  
ATOM   3872  CB  VAL B1477     360.607-102.048 181.589  1.00  0.00      N710 C  
ATOM   3873  CG1 VAL B1477     359.278-102.547 182.094  1.00  0.00      N710 C  
ATOM   3874  CG2 VAL B1477     361.393-103.235 180.796  1.00  0.00      N710 C  
ATOM   3875  C   VAL B1477     362.917-101.642 182.311  1.00  0.00      N710 C  
ATOM   3876  O   VAL B1477     363.696-102.567 182.608  1.00  0.00      N710 O  
ATOM   3877  N   SER B1478     363.308-100.541 181.619  1.00  0.00      N710 N  
ATOM   3878  CA  SER B1478     364.729-100.259 181.422  1.00  0.00      N710 C  
ATOM   3879  CB  SER B1478     364.898 -99.065 180.494  1.00  0.00      N710 C  
ATOM   3880  OG  SER B1478     366.227 -98.978 180.012  1.00  0.00      N710 O  
ATOM   3881  C   SER B1478     365.663-100.085 182.680  1.00  0.00      N710 C  
ATOM   3882  O   SER B1478     366.651-100.777 182.757  1.00  0.00      N710 O  
ATOM   3883  N   HIS B1479     365.208 -99.380 183.764  1.00  0.00      N710 N  
ATOM   3884  CA  HIS B1479     365.822 -99.605 185.051  1.00  0.00      N710 C  
ATOM   3885  CB  HIS B1479     365.341 -98.544 186.109  1.00  0.00      N710 C  
ATOM   3886  ND1 HIS B1479     365.804 -99.389 188.513  1.00  0.00      N710 N  
ATOM   3887  CG  HIS B1479     364.940 -99.148 187.455  1.00  0.00      N710 C  
ATOM   3888  CE1 HIS B1479     365.066 -99.634 189.632  1.00  0.00      N710 C  
ATOM   3889  NE2 HIS B1479     363.769 -99.623 189.339  1.00  0.00      N710 N  
ATOM   3890  CD2 HIS B1479     363.687 -99.280 187.976  1.00  0.00      N710 C  
ATOM   3891  C   HIS B1479     365.785-101.033 185.625  1.00  0.00      N710 C  
ATOM   3892  O   HIS B1479     366.833-101.522 185.986  1.00  0.00      N710 O  
ATOM   3893  N   SER B1480     364.661-101.771 185.645  1.00  0.00      N710 N  
ATOM   3894  CA  SER B1480     364.619-103.107 186.149  1.00  0.00      N710 C  
ATOM   3895  CB  SER B1480     363.234-103.669 186.093  1.00  0.00      N710 C  
ATOM   3896  OG  SER B1480     362.224-103.050 186.936  1.00  0.00      N710 O  
ATOM   3897  C   SER B1480     365.581-104.118 185.515  1.00  0.00      N710 C  
ATOM   3898  O   SER B1480     366.184-104.959 186.216  1.00  0.00      N710 O  
ATOM   3899  N   ILE B1481     365.781-103.996 184.184  1.00  0.00      N710 N  
ATOM   3900  CA  ILE B1481     366.725-104.812 183.329  1.00  0.00      N710 C  
ATOM   3901  CB  ILE B1481     366.630-104.644 181.778  1.00  0.00      N710 C  
ATOM   3902  CG2 ILE B1481     367.859-105.065 180.975  1.00  0.00      N710 C  
ATOM   3903  CG1 ILE B1481     365.274-105.316 181.340  1.00  0.00      N710 C  
ATOM   3904  CD1 ILE B1481     364.841-104.921 179.958  1.00  0.00      N710 C  
ATOM   3905  C   ILE B1481     368.152-104.528 183.823  1.00  0.00      N710 C  
ATOM   3906  O   ILE B1481     368.882-105.487 184.156  1.00  0.00      N710 O  
ATOM   3907  N   ILE B1482     368.517-103.206 183.919  1.00  0.00      N710 N  
ATOM   3908  CA  ILE B1482     369.925-102.851 184.247  1.00  0.00      N710 C  
ATOM   3909  CB  ILE B1482     370.291-101.491 183.745  1.00  0.00      N710 C  
ATOM   3910  CG2 ILE B1482     369.817-100.351 184.639  1.00  0.00      N710 C  
ATOM   3911  CG1 ILE B1482     371.849-101.384 183.651  1.00  0.00      N710 C  
ATOM   3912  CD1 ILE B1482     372.470-102.362 182.595  1.00  0.00      N710 C  
ATOM   3913  C   ILE B1482     370.398-103.164 185.687  1.00  0.00      N710 C  
ATOM   3914  O   ILE B1482     371.548-103.531 185.968  1.00  0.00      N710 O  
ATOM   3915  N   LEU B1483     369.390-103.108 186.635  1.00  0.00      N710 N  
ATOM   3916  CA  LEU B1483     369.425-103.474 187.999  1.00  0.00      N710 C  
ATOM   3917  CB  LEU B1483     368.094-103.094 188.610  1.00  0.00      N710 C  
ATOM   3918  CG  LEU B1483     367.917-103.177 190.115  1.00  0.00      N710 C  
ATOM   3919  CD1 LEU B1483     369.198-102.664 190.874  1.00  0.00      N710 C  
ATOM   3920  CD2 LEU B1483     366.665-102.338 190.556  1.00  0.00      N710 C  
ATOM   3921  C   LEU B1483     369.666-104.951 188.195  1.00  0.00      N710 C  
ATOM   3922  O   LEU B1483     370.648-105.355 188.887  1.00  0.00      N710 O  
ATOM   3923  N   GLY B1484     368.874-105.768 187.434  1.00  0.00      N710 N  
ATOM   3924  CA  GLY B1484     369.037-107.227 187.232  1.00  0.00      N710 C  
ATOM   3925  C   GLY B1484     370.419-107.646 186.820  1.00  0.00      N710 C  
ATOM   3926  O   GLY B1484     371.106-108.518 187.382  1.00  0.00      N710 O  
ATOM   3927  N   ASN B1485     370.931-107.037 185.745  1.00  0.00      N710 N  
ATOM   3928  CA  ASN B1485     372.295-107.294 185.154  1.00  0.00      N710 C  
ATOM   3929  CB  ASN B1485     372.520-106.499 183.831  1.00  0.00      N710 C  
ATOM   3930  CG  ASN B1485     371.388-106.696 182.818  1.00  0.00      N710 C  
ATOM   3931  OD1 ASN B1485     370.661-107.667 183.000  1.00  0.00      N710 O  
ATOM   3932  ND2 ASN B1485     371.159-105.733 181.904  1.00  0.00      N710 N  
ATOM   3933  C   ASN B1485     373.422-106.939 186.128  1.00  0.00      N710 C  
ATOM   3934  O   ASN B1485     374.440-107.695 186.161  1.00  0.00      N710 O  
ATOM   3935  N   SER B1486     373.293-105.896 186.879  1.00  0.00      N710 N  
ATOM   3936  CA  SER B1486     374.111-105.599 187.961  1.00  0.00      N710 C  
ATOM   3937  CB  SER B1486     373.852-104.121 188.395  1.00  0.00      N710 C  
ATOM   3938  OG  SER B1486     374.914-103.562 189.215  1.00  0.00      N710 O  
ATOM   3939  C   SER B1486     374.054-106.522 189.168  1.00  0.00      N710 C  
ATOM   3940  O   SER B1486     375.097-106.755 189.816  1.00  0.00      N710 O  
ATOM   3941  N   ASN B1487     372.920-107.055 189.604  1.00  0.00      N710 N  
ATOM   3942  CA  ASN B1487     372.820-108.123 190.584  1.00  0.00      N710 C  
ATOM   3943  CB  ASN B1487     371.376-108.300 191.028  1.00  0.00      N710 C  
ATOM   3944  CG  ASN B1487     371.161-107.148 192.076  1.00  0.00      N710 C  
ATOM   3945  OD1 ASN B1487     371.813-107.105 193.101  1.00  0.00      N710 O  
ATOM   3946  ND2 ASN B1487     370.224-106.212 191.855  1.00  0.00      N710 N  
ATOM   3947  C   ASN B1487     373.505-109.441 190.229  1.00  0.00      N710 C  
ATOM   3948  O   ASN B1487     374.254-110.039 191.056  1.00  0.00      N710 O  
ATOM   3949  N   GLN B1488     373.448-109.874 188.933  1.00  0.00      N710 N  
ATOM   3950  CA  GLN B1488     374.001-111.138 188.508  1.00  0.00      N710 C  
ATOM   3951  CB  GLN B1488     372.915-112.059 187.952  1.00  0.00      N710 C  
ATOM   3952  CG  GLN B1488     371.883-112.583 189.060  1.00  0.00      N710 C  
ATOM   3953  CD  GLN B1488     370.951-113.685 188.707  1.00  0.00      N710 C  
ATOM   3954  OE1 GLN B1488     370.867-114.742 189.336  1.00  0.00      N710 O  
ATOM   3955  NE2 GLN B1488     370.144-113.511 187.656  1.00  0.00      N710 N  
ATOM   3956  C   GLN B1488     375.156-111.026 187.572  1.00  0.00      N710 C  
ATOM   3957  O   GLN B1488     376.273-111.097 188.062  1.00  0.00      N710 O  
ATOM   3958  N   ILE B1489     374.992-110.825 186.242  1.00  0.00      N710 N  
ATOM   3959  CA  ILE B1489     376.011-110.766 185.191  1.00  0.00      N710 C  
ATOM   3960  CB  ILE B1489     375.382-110.311 183.844  1.00  0.00      N710 C  
ATOM   3961  CG2 ILE B1489     376.519-110.351 182.776  1.00  0.00      N710 C  
ATOM   3962  CG1 ILE B1489     374.217-111.170 183.386  1.00  0.00      N710 C  
ATOM   3963  CD1 ILE B1489     372.902-110.457 183.630  1.00  0.00      N710 C  
ATOM   3964  C   ILE B1489     377.194-109.832 185.440  1.00  0.00      N710 C  
ATOM   3965  O   ILE B1489     378.342-110.233 185.315  1.00  0.00      N710 O  
ATOM   3966  N   GLU B1490     377.032-108.626 185.972  1.00  0.00      N710 N  
ATOM   3967  CA  GLU B1490     378.009-107.571 186.091  1.00  0.00      N710 C  
ATOM   3968  CB  GLU B1490     377.339-106.244 185.669  1.00  0.00      N710 C  
ATOM   3969  CG  GLU B1490     376.944-106.239 184.178  1.00  0.00      N710 C  
ATOM   3970  CD  GLU B1490     376.584-104.933 183.588  1.00  0.00      N710 C  
ATOM   3971  OE1 GLU B1490     377.463-104.013 183.474  1.00  0.00      N710 O  
ATOM   3972  OE2 GLU B1490     375.397-104.758 183.197  1.00  0.00      N710 O  
ATOM   3973  C   GLU B1490     378.613-107.385 187.480  1.00  0.00      N710 C  
ATOM   3974  O   GLU B1490     379.282-106.413 187.839  1.00  0.00      N710 O  
ATOM   3975  N   THR B1491     378.393-108.376 188.438  1.00  0.00      N710 N  
ATOM   3976  CA  THR B1491     379.368-108.615 189.514  1.00  0.00      N710 C  
ATOM   3977  CB  THR B1491     378.852-109.718 190.459  1.00  0.00      N710 C  
ATOM   3978  OG1 THR B1491     379.497-109.529 191.759  1.00  0.00      N710 O  
ATOM   3979  CG2 THR B1491     379.131-111.089 189.929  1.00  0.00      N710 C  
ATOM   3980  C   THR B1491     380.808-108.853 188.970  1.00  0.00      N710 C  
ATOM   3981  O   THR B1491     381.045-109.371 187.880  1.00  0.00      N710 O  
ATOM   3982  N   CYS B1492     381.716-108.537 189.829  1.00  0.00      N710 N  
ATOM   3983  CA  CYS B1492     383.098-108.576 189.582  1.00  0.00      N710 C  
ATOM   3984  CB  CYS B1492     383.794-107.175 189.704  1.00  0.00      N710 C  
ATOM   3985  SG  CYS B1492     385.510-107.158 188.973  1.00  0.00      N710 S  
ATOM   3986  C   CYS B1492     383.629-109.657 190.617  1.00  0.00      N710 C  
ATOM   3987  O   CYS B1492     384.822-110.025 190.593  1.00  0.00      N710 O  
ATOM   3988  N   ASN B1493     382.685-110.181 191.438  1.00  0.00      N710 N  
ATOM   3989  CA  ASN B1493     382.831-111.227 192.474  1.00  0.00      N710 C  
ATOM   3990  CB  ASN B1493     381.514-111.804 193.029  1.00  0.00      N710 C  
ATOM   3991  CG  ASN B1493     381.009-110.777 194.047  1.00  0.00      N710 C  
ATOM   3992  OD1 ASN B1493     381.569-109.818 194.575  1.00  0.00      N710 O  
ATOM   3993  ND2 ASN B1493     379.814-111.042 194.530  1.00  0.00      N710 N  
ATOM   3994  C   ASN B1493     383.710-112.411 191.956  1.00  0.00      N710 C  
ATOM   3995  O   ASN B1493     384.637-112.888 192.572  1.00  0.00      N710 O  
ATOM   3996  N   GLN B1494     383.443-112.843 190.748  1.00  0.00      N710 N  
ATOM   3997  CA  GLN B1494     383.967-114.076 190.187  1.00  0.00      N710 C  
ATOM   3998  CB  GLN B1494     383.097-114.592 189.066  1.00  0.00      N710 C  
ATOM   3999  CG  GLN B1494     381.526-114.759 189.362  1.00  0.00      N710 C  
ATOM   4000  CD  GLN B1494     381.119-115.207 190.661  1.00  0.00      N710 C  
ATOM   4001  OE1 GLN B1494     380.292-114.480 191.203  1.00  0.00      N710 O  
ATOM   4002  NE2 GLN B1494     381.521-116.460 191.048  1.00  0.00      N710 N  
ATOM   4003  C   GLN B1494     385.333-113.948 189.665  1.00  0.00      N710 C  
ATOM   4004  O   GLN B1494     386.195-114.816 189.657  1.00  0.00      N710 O  
ATOM   4005  N   SER B1495     385.588-112.698 189.271  1.00  0.00      N710 N  
ATOM   4006  CA  SER B1495     386.814-112.187 188.784  1.00  0.00      N710 C  
ATOM   4007  CB  SER B1495     386.751-110.849 188.056  1.00  0.00      N710 C  
ATOM   4008  OG  SER B1495     387.978-110.577 187.352  1.00  0.00      N710 O  
ATOM   4009  C   SER B1495     387.746-112.244 189.981  1.00  0.00      N710 C  
ATOM   4010  O   SER B1495     388.846-112.836 189.993  1.00  0.00      N710 O  
ATOM   4011  N   VAL B1496     387.257-111.709 191.172  1.00  0.00      N710 N  
ATOM   4012  CA  VAL B1496     387.997-111.739 192.490  1.00  0.00      N710 C  
ATOM   4013  CB  VAL B1496     387.296-110.856 193.611  1.00  0.00      N710 C  
ATOM   4014  CG1 VAL B1496     387.956-111.040 195.064  1.00  0.00      N710 C  
ATOM   4015  CG2 VAL B1496     387.211-109.331 193.248  1.00  0.00      N710 C  
ATOM   4016  C   VAL B1496     388.359-113.085 192.999  1.00  0.00      N710 C  
ATOM   4017  O   VAL B1496     389.443-113.328 193.554  1.00  0.00      N710 O  
ATOM   4018  N   ILE B1497     387.429-114.052 192.908  1.00  0.00      N710 N  
ATOM   4019  CA  ILE B1497     387.630-115.441 193.270  1.00  0.00      N710 C  
ATOM   4020  CB  ILE B1497     386.258-116.199 193.324  1.00  0.00      N710 C  
ATOM   4021  CG2 ILE B1497     386.514-117.752 193.559  1.00  0.00      N710 C  
ATOM   4022  CG1 ILE B1497     385.283-115.513 194.345  1.00  0.00      N710 C  
ATOM   4023  CD1 ILE B1497     383.754-115.848 194.179  1.00  0.00      N710 C  
ATOM   4024  C   ILE B1497     388.716-116.031 192.358  1.00  0.00      N710 C  
ATOM   4025  O   ILE B1497     389.593-116.718 192.908  1.00  0.00      N710 O  
ATOM   4026  N   THR B1498     388.702-115.754 191.070  1.00  0.00      N710 N  
ATOM   4027  CA  THR B1498     389.774-116.175 190.259  1.00  0.00      N710 C  
ATOM   4028  CB  THR B1498     389.403-115.898 188.804  1.00  0.00      N710 C  
ATOM   4029  OG1 THR B1498     388.580-116.924 188.357  1.00  0.00      N710 O  
ATOM   4030  CG2 THR B1498     390.646-116.072 187.901  1.00  0.00      N710 C  
ATOM   4031  C   THR B1498     391.079-115.506 190.724  1.00  0.00      N710 C  
ATOM   4032  O   THR B1498     392.134-116.098 190.864  1.00  0.00      N710 O  
ATOM   4033  N   TYR B1499     391.055-114.171 190.980  1.00  0.00      N710 N  
ATOM   4034  CA  TYR B1499     392.268-113.389 191.430  1.00  0.00      N710 C  
ATOM   4035  CB  TYR B1499     391.978-111.848 191.439  1.00  0.00      N710 C  
ATOM   4036  CG  TYR B1499     392.950-111.037 192.219  1.00  0.00      N710 C  
ATOM   4037  CD1 TYR B1499     392.702-110.466 193.540  1.00  0.00      N710 C  
ATOM   4038  CE1 TYR B1499     393.664-109.635 194.061  1.00  0.00      N710 C  
ATOM   4039  CZ  TYR B1499     394.951-109.406 193.359  1.00  0.00      N710 C  
ATOM   4040  OH  TYR B1499     395.951-108.602 194.045  1.00  0.00      N710 O  
ATOM   4041  CD2 TYR B1499     394.100-110.643 191.521  1.00  0.00      N710 C  
ATOM   4042  CE2 TYR B1499     395.092-109.838 192.027  1.00  0.00      N710 C  
ATOM   4043  C   TYR B1499     392.977-113.988 192.773  1.00  0.00      N710 C  
ATOM   4044  O   TYR B1499     394.140-114.208 192.849  1.00  0.00      N710 O  
ATOM   4045  N   GLU B1500     392.176-114.262 193.791  1.00  0.00      N710 N  
ATOM   4046  CA  GLU B1500     392.600-114.998 194.975  1.00  0.00      N710 C  
ATOM   4047  CB  GLU B1500     391.484-115.155 196.076  1.00  0.00      N710 C  
ATOM   4048  CG  GLU B1500     391.079-113.887 196.840  1.00  0.00      N710 C  
ATOM   4049  CD  GLU B1500     392.194-113.181 197.516  1.00  0.00      N710 C  
ATOM   4050  OE1 GLU B1500     392.585-112.064 197.047  1.00  0.00      N710 O  
ATOM   4051  OE2 GLU B1500     392.665-113.683 198.548  1.00  0.00      N710 O  
ATOM   4052  C   GLU B1500     393.068-116.436 194.642  1.00  0.00      N710 C  
ATOM   4053  O   GLU B1500     394.084-116.899 195.140  1.00  0.00      N710 O  
ATOM   4054  N   ASN B1501     392.357-117.235 193.775  1.00  0.00      N710 N  
ATOM   4055  CA  ASN B1501     392.809-118.556 193.325  1.00  0.00      N710 C  
ATOM   4056  CB  ASN B1501     391.656-119.227 192.585  1.00  0.00      N710 C  
ATOM   4057  CG  ASN B1501     391.917-120.673 192.102  1.00  0.00      N710 C  
ATOM   4058  OD1 ASN B1501     391.835-120.995 190.918  1.00  0.00      N710 O  
ATOM   4059  ND2 ASN B1501     392.448-121.401 193.084  1.00  0.00      N710 N  
ATOM   4060  C   ASN B1501     394.154-118.553 192.640  1.00  0.00      N710 C  
ATOM   4061  O   ASN B1501     395.017-119.323 193.020  1.00  0.00      N710 O  
ATOM   4062  N   ASN B1502     394.414-117.641 191.651  1.00  0.00      N710 N  
ATOM   4063  CA  ASN B1502     395.784-117.428 191.152  1.00  0.00      N710 C  
ATOM   4064  CB  ASN B1502     395.795-116.313 190.128  1.00  0.00      N710 C  
ATOM   4065  CG  ASN B1502     395.098-116.717 188.813  1.00  0.00      N710 C  
ATOM   4066  OD1 ASN B1502     394.786-117.871 188.479  1.00  0.00      N710 O  
ATOM   4067  ND2 ASN B1502     394.611-115.784 188.019  1.00  0.00      N710 N  
ATOM   4068  C   ASN B1502     396.903-117.071 192.159  1.00  0.00      N710 C  
ATOM   4069  O   ASN B1502     398.017-117.589 191.957  1.00  0.00      N710 O  
ATOM   4070  N   THR B1503     396.651-116.212 193.191  1.00  0.00      N710 N  
ATOM   4071  CA  THR B1503     397.628-115.960 194.267  1.00  0.00      N710 C  
ATOM   4072  CB  THR B1503     397.079-114.775 195.153  1.00  0.00      N710 C  
ATOM   4073  OG1 THR B1503     396.955-113.539 194.481  1.00  0.00      N710 O  
ATOM   4074  CG2 THR B1503     397.890-114.420 196.421  1.00  0.00      N710 C  
ATOM   4075  C   THR B1503     397.873-117.189 195.076  1.00  0.00      N710 C  
ATOM   4076  O   THR B1503     398.981-117.576 195.431  1.00  0.00      N710 O  
ATOM   4077  N   TRP B1504     396.819-118.032 195.302  1.00  0.00      N710 N  
ATOM   4078  CA  TRP B1504     396.930-119.313 195.962  1.00  0.00      N710 C  
ATOM   4079  CB  TRP B1504     395.483-119.784 196.291  1.00  0.00      N710 C  
ATOM   4080  CG  TRP B1504     395.383-121.028 197.103  1.00  0.00      N710 C  
ATOM   4081  CD1 TRP B1504     395.493-121.346 198.424  1.00  0.00      N710 C  
ATOM   4082  NE1 TRP B1504     395.449-122.696 198.634  1.00  0.00      N710 N  
ATOM   4083  CE2 TRP B1504     395.100-123.357 197.396  1.00  0.00      N710 C  
ATOM   4084  CD2 TRP B1504     395.071-122.309 196.446  1.00  0.00      N710 C  
ATOM   4085  CE3 TRP B1504     394.962-122.687 195.086  1.00  0.00      N710 C  
ATOM   4086  CZ3 TRP B1504     394.696-124.098 194.739  1.00  0.00      N710 C  
ATOM   4087  CZ2 TRP B1504     394.758-124.625 197.103  1.00  0.00      N710 C  
ATOM   4088  CH2 TRP B1504     394.741-125.087 195.745  1.00  0.00      N710 C  
ATOM   4089  C   TRP B1504     397.640-120.413 195.209  1.00  0.00      N710 C  
ATOM   4090  O   TRP B1504     398.488-121.145 195.746  1.00  0.00      N710 O  
ATOM   4091  N   VAL B1505     397.378-120.498 193.856  1.00  0.00      N710 N  
ATOM   4092  CA  VAL B1505     398.236-121.262 192.856  1.00  0.00      N710 C  
ATOM   4093  CB  VAL B1505     397.711-121.055 191.439  1.00  0.00      N710 C  
ATOM   4094  CG1 VAL B1505     398.681-121.646 190.362  1.00  0.00      N710 C  
ATOM   4095  CG2 VAL B1505     396.385-121.781 191.250  1.00  0.00      N710 C  
ATOM   4096  C   VAL B1505     399.711-120.877 192.869  1.00  0.00      N710 C  
ATOM   4097  O   VAL B1505     400.562-121.728 192.898  1.00  0.00      N710 O  
ATOM   4098  N   ASN B1506     399.957-119.569 192.791  1.00  0.00      N710 N  
ATOM   4099  CA  ASN B1506     401.302-119.084 192.687  1.00  0.00      N710 C  
ATOM   4100  CB  ASN B1506     401.313-117.602 192.167  1.00  0.00      N710 C  
ATOM   4101  CG  ASN B1506     402.672-117.163 191.899  1.00  0.00      N710 C  
ATOM   4102  OD1 ASN B1506     403.616-117.839 191.433  1.00  0.00      N710 O  
ATOM   4103  ND2 ASN B1506     403.018-115.875 192.127  1.00  0.00      N710 N  
ATOM   4104  C   ASN B1506     402.172-119.304 193.957  1.00  0.00      N710 C  
ATOM   4105  O   ASN B1506     403.252-119.892 193.926  1.00  0.00      N710 O  
ATOM   4106  N   GLN B1507     401.568-119.054 195.144  1.00  0.00      N710 N  
ATOM   4107  CA  GLN B1507     402.125-119.164 196.483  1.00  0.00      N710 C  
ATOM   4108  CB  GLN B1507     401.061-118.672 197.591  1.00  0.00      N710 C  
ATOM   4109  CG  GLN B1507     401.465-118.932 199.083  1.00  0.00      N710 C  
ATOM   4110  CD  GLN B1507     402.826-118.363 199.357  1.00  0.00      N710 C  
ATOM   4111  OE1 GLN B1507     403.100-117.170 199.118  1.00  0.00      N710 O  
ATOM   4112  NE2 GLN B1507     403.666-119.250 199.957  1.00  0.00      N710 N  
ATOM   4113  C   GLN B1507     402.405-120.617 196.760  1.00  0.00      N710 C  
ATOM   4114  O   GLN B1507     403.394-120.929 197.378  1.00  0.00      N710 O  
ATOM   4115  N   THR B1508     401.463-121.534 196.312  1.00  0.00      N710 N  
ATOM   4116  CA  THR B1508     401.609-122.985 196.392  1.00  0.00      N710 C  
ATOM   4117  CB  THR B1508     400.447-123.773 196.015  1.00  0.00      N710 C  
ATOM   4118  OG1 THR B1508     399.310-123.463 196.712  1.00  0.00      N710 O  
ATOM   4119  CG2 THR B1508     400.676-125.273 196.224  1.00  0.00      N710 C  
ATOM   4120  C   THR B1508     402.836-123.417 195.602  1.00  0.00      N710 C  
ATOM   4121  O   THR B1508     403.743-124.094 196.105  1.00  0.00      N710 O  
ATOM   4122  N   TYR B1509     402.989-122.915 194.343  1.00  0.00      N710 N  
ATOM   4123  CA  TYR B1509     404.065-123.279 193.366  1.00  0.00      N710 C  
ATOM   4124  CB  TYR B1509     403.663-122.702 191.913  1.00  0.00      N710 C  
ATOM   4125  CG  TYR B1509     404.852-122.628 190.949  1.00  0.00      N710 C  
ATOM   4126  CD1 TYR B1509     405.336-123.670 190.167  1.00  0.00      N710 C  
ATOM   4127  CE1 TYR B1509     406.369-123.356 189.224  1.00  0.00      N710 C  
ATOM   4128  CZ  TYR B1509     406.992-122.179 189.229  1.00  0.00      N710 C  
ATOM   4129  OH  TYR B1509     408.082-121.953 188.453  1.00  0.00      N710 O  
ATOM   4130  CD2 TYR B1509     405.472-121.330 190.862  1.00  0.00      N710 C  
ATOM   4131  CE2 TYR B1509     406.561-121.138 190.058  1.00  0.00      N710 C  
ATOM   4132  C   TYR B1509     405.452-122.834 193.828  1.00  0.00      N710 C  
ATOM   4133  O   TYR B1509     406.384-123.603 193.906  1.00  0.00      N710 O  
ATOM   4134  N   VAL B1510     405.482-121.536 194.195  1.00  0.00      N710 N  
ATOM   4135  CA  VAL B1510     406.689-120.860 194.719  1.00  0.00      N710 C  
ATOM   4136  CB  VAL B1510     406.463-119.380 195.021  1.00  0.00      N710 C  
ATOM   4137  CG1 VAL B1510     407.608-118.808 195.868  1.00  0.00      N710 C  
ATOM   4138  CG2 VAL B1510     406.478-118.656 193.643  1.00  0.00      N710 C  
ATOM   4139  C   VAL B1510     407.209-121.608 195.943  1.00  0.00      N710 C  
ATOM   4140  O   VAL B1510     408.392-121.777 196.216  1.00  0.00      N710 O  
ATOM   4141  N   ASN B1511     406.317-122.074 196.845  1.00  0.00      N710 N  
ATOM   4142  CA  ASN B1511     406.632-122.872 198.071  1.00  0.00      N710 C  
ATOM   4143  CB  ASN B1511     405.362-123.072 199.001  1.00  0.00      N710 C  
ATOM   4144  CG  ASN B1511     405.747-123.814 200.282  1.00  0.00      N710 C  
ATOM   4145  OD1 ASN B1511     405.528-124.955 200.585  1.00  0.00      N710 O  
ATOM   4146  ND2 ASN B1511     406.174-122.928 201.242  1.00  0.00      N710 N  
ATOM   4147  C   ASN B1511     407.402-124.198 197.778  1.00  0.00      N710 C  
ATOM   4148  O   ASN B1511     408.496-124.373 198.263  1.00  0.00      N710 O  
ATOM   4149  N   ILE B1512     406.845-125.057 196.851  1.00  0.00      N710 N  
ATOM   4150  CA  ILE B1512     407.468-126.267 196.354  1.00  0.00      N710 C  
ATOM   4151  CB  ILE B1512     406.497-127.161 195.570  1.00  0.00      N710 C  
ATOM   4152  CG2 ILE B1512     405.828-126.507 194.437  1.00  0.00      N710 C  
ATOM   4153  CG1 ILE B1512     407.009-128.532 195.029  1.00  0.00      N710 C  
ATOM   4154  CD1 ILE B1512     407.709-129.506 195.991  1.00  0.00      N710 C  
ATOM   4155  C   ILE B1512     408.722-125.922 195.515  1.00  0.00      N710 C  
ATOM   4156  O   ILE B1512     409.690-126.641 195.602  1.00  0.00      N710 O  
ATOM   4157  N   SER B1513     408.729-124.849 194.659  1.00  0.00      N710 N  
ATOM   4158  CA  SER B1513     409.980-124.398 194.031  1.00  0.00      N710 C  
ATOM   4159  CB  SER B1513     409.793-123.290 192.926  1.00  0.00      N710 C  
ATOM   4160  OG  SER B1513     411.067-122.861 192.412  1.00  0.00      N710 O  
ATOM   4161  C   SER B1513     411.055-124.047 195.061  1.00  0.00      N710 C  
ATOM   4162  O   SER B1513     412.171-124.465 194.842  1.00  0.00      N710 O  
ATOM   4163  N   ASN B1514     410.711-123.341 196.153  1.00  0.00      N710 N  
ATOM   4164  CA  ASN B1514     411.641-122.895 197.166  1.00  0.00      N710 C  
ATOM   4165  CB  ASN B1514     410.988-121.824 198.111  1.00  0.00      N710 C  
ATOM   4166  CG  ASN B1514     411.887-121.201 199.186  1.00  0.00      N710 C  
ATOM   4167  OD1 ASN B1514     411.620-121.159 200.398  1.00  0.00      N710 O  
ATOM   4168  ND2 ASN B1514     413.063-120.764 198.672  1.00  0.00      N710 N  
ATOM   4169  C   ASN B1514     412.197-124.047 197.974  1.00  0.00      N710 C  
ATOM   4170  O   ASN B1514     413.362-124.189 198.216  1.00  0.00      N710 O  
ATOM   4171  N   THR B1515     411.303-124.931 198.340  1.00  0.00      N710 N  
ATOM   4172  CA  THR B1515     411.591-126.206 198.940  1.00  0.00      N710 C  
ATOM   4173  CB  THR B1515     410.355-126.963 199.204  1.00  0.00      N710 C  
ATOM   4174  OG1 THR B1515     409.528-126.211 200.111  1.00  0.00      N710 O  
ATOM   4175  CG2 THR B1515     410.527-128.269 199.908  1.00  0.00      N710 C  
ATOM   4176  C   THR B1515     412.574-127.109 198.224  1.00  0.00      N710 C  
ATOM   4177  O   THR B1515     413.497-127.598 198.883  1.00  0.00      N710 O  
ATOM   4178  N   ASN B1516     412.424-127.278 196.910  1.00  0.00      N710 N  
ATOM   4179  CA  ASN B1516     413.277-128.029 195.935  1.00  0.00      N710 C  
ATOM   4180  CB  ASN B1516     412.554-128.386 194.628  1.00  0.00      N710 C  
ATOM   4181  CG  ASN B1516     411.310-129.327 194.958  1.00  0.00      N710 C  
ATOM   4182  OD1 ASN B1516     411.258-129.894 196.026  1.00  0.00      N710 O  
ATOM   4183  ND2 ASN B1516     410.512-129.505 193.893  1.00  0.00      N710 N  
ATOM   4184  C   ASN B1516     414.600-127.303 195.706  1.00  0.00      N710 C  
ATOM   4185  O   ASN B1516     415.703-127.850 195.505  1.00  0.00      N710 O  
ATOM   4186  N   PHE B1517     414.571-125.952 195.772  1.00  0.00      N710 N  
ATOM   4187  CA  PHE B1517     415.755-125.117 195.726  1.00  0.00      N710 C  
ATOM   4188  CB  PHE B1517     415.301-123.654 195.433  1.00  0.00      N710 C  
ATOM   4189  CG  PHE B1517     416.374-122.608 195.356  1.00  0.00      N710 C  
ATOM   4190  CD1 PHE B1517     417.015-122.319 194.083  1.00  0.00      N710 C  
ATOM   4191  CE1 PHE B1517     417.811-121.207 194.005  1.00  0.00      N710 C  
ATOM   4192  CZ  PHE B1517     418.252-120.472 195.128  1.00  0.00      N710 C  
ATOM   4193  CD2 PHE B1517     416.698-121.794 196.454  1.00  0.00      N710 C  
ATOM   4194  CE2 PHE B1517     417.687-120.796 196.408  1.00  0.00      N710 C  
ATOM   4195  C   PHE B1517     416.556-125.264 196.986  1.00  0.00      N710 C  
ATOM   4196  O   PHE B1517     417.830-125.209 196.961  1.00  0.00      N710 O  
ATOM   4197  N   ALA B1518     415.881-125.379 198.128  1.00  0.00      N710 N  
ATOM   4198  CA  ALA B1518     416.399-125.381 199.470  1.00  0.00      N710 C  
ATOM   4199  CB  ALA B1518     415.341-124.771 200.434  1.00  0.00      N710 C  
ATOM   4200  C   ALA B1518     416.721-126.798 199.958  1.00  0.00      N710 C  
ATOM   4201  O   ALA B1518     417.185-126.983 201.107  1.00  0.00      N710 O  
ATOM   4202  N   ALA B1519     416.648-127.870 199.089  1.00  0.00      N710 N  
ATOM   4203  CA  ALA B1519     416.806-129.301 199.405  1.00  0.00      N710 C  
ATOM   4204  CB  ALA B1519     416.270-130.168 198.206  1.00  0.00      N710 C  
ATOM   4205  C   ALA B1519     418.230-129.545 199.885  1.00  0.00      N710 C  
ATOM   4206  O   ALA B1519     419.170-128.857 199.476  1.00  0.00      N710 O  
ATOM   4207  N   GLY B1520     418.358-130.401 200.897  1.00  0.00      N710 N  
ATOM   4208  CA  GLY B1520     419.564-130.524 201.764  1.00  0.00      N710 C  
ATOM   4209  C   GLY B1520     420.893-130.981 201.188  1.00  0.00      N710 C  
ATOM   4210  O   GLY B1520     421.001-131.587 200.189  1.00  0.00      N710 O  
ATOM   4211  N   GLN B1521     421.964-130.509 201.882  1.00  0.00      N710 N  
ATOM   4212  CA  GLN B1521     423.313-130.639 201.439  1.00  0.00      N710 C  
ATOM   4213  CB  GLN B1521     424.022-129.242 201.394  1.00  0.00      N710 C  
ATOM   4214  CG  GLN B1521     423.702-128.181 200.247  1.00  0.00      N710 C  
ATOM   4215  CD  GLN B1521     424.235-128.709 198.870  1.00  0.00      N710 C  
ATOM   4216  OE1 GLN B1521     424.874-129.758 198.783  1.00  0.00      N710 O  
ATOM   4217  NE2 GLN B1521     423.783-128.052 197.801  1.00  0.00      N710 N  
ATOM   4218  C   GLN B1521     424.144-131.634 202.254  1.00  0.00      N710 C  
ATOM   4219  O   GLN B1521     425.309-131.863 201.880  1.00  0.00      N710 O  
ATOM   4220  N   SER B1522     423.569-132.330 203.272  1.00  0.00      N710 N  
ATOM   4221  CA  SER B1522     424.354-133.263 204.114  1.00  0.00      N710 C  
ATOM   4222  CB  SER B1522     424.493-134.742 203.623  1.00  0.00      N710 C  
ATOM   4223  OG  SER B1522     423.224-135.414 203.803  1.00  0.00      N710 O  
ATOM   4224  C   SER B1522     425.671-132.665 204.692  1.00  0.00      N710 C  
ATOM   4225  O   SER B1522     426.811-133.121 204.443  1.00  0.00      N710 O  
ATOM   4226  N   VAL B1523     425.518-131.565 205.358  1.00  0.00      N710 N  
ATOM   4227  CA  VAL B1523     426.688-130.873 205.890  1.00  0.00      N710 C  
ATOM   4228  CB  VAL B1523     426.214-129.471 206.404  1.00  0.00      N710 C  
ATOM   4229  CG1 VAL B1523     427.448-128.628 206.736  1.00  0.00      N710 C  
ATOM   4230  CG2 VAL B1523     425.400-128.736 205.210  1.00  0.00      N710 C  
ATOM   4231  C   VAL B1523     427.359-131.657 207.002  1.00  0.00      N710 C  
ATOM   4232  O   VAL B1523     426.741-132.050 207.939  1.00  0.00      N710 O  
ATOM   4233  N   VAL B1524     428.716-131.925 206.968  1.00  0.00      N710 N  
ATOM   4234  CA  VAL B1524     429.441-132.370 208.175  1.00  0.00      N710 C  
ATOM   4235  CB  VAL B1524     430.227-133.612 207.869  1.00  0.00      N710 C  
ATOM   4236  CG1 VAL B1524     430.646-134.193 209.227  1.00  0.00      N710 C  
ATOM   4237  CG2 VAL B1524     429.206-134.638 207.250  1.00  0.00      N710 C  
ATOM   4238  C   VAL B1524     430.262-131.248 208.705  1.00  0.00      N710 C  
ATOM   4239  O   VAL B1524     431.172-130.716 208.008  1.00  0.00      N710 O  
ATOM   4240  N   SER B1525     430.054-130.791 209.989  1.00  0.00      N710 N  
ATOM   4241  CA  SER B1525     431.080-130.015 210.681  1.00  0.00      N710 C  
ATOM   4242  CB  SER B1525     430.441-129.509 211.983  1.00  0.00      N710 C  
ATOM   4243  OG  SER B1525     429.526-128.423 211.636  1.00  0.00      N710 O  
ATOM   4244  C   SER B1525     432.304-130.835 210.922  1.00  0.00      N710 C  
ATOM   4245  O   SER B1525     432.340-131.780 211.641  1.00  0.00      N710 O  
ATOM   4246  N   VAL B1526     433.464-130.407 210.379  1.00  0.00      N710 N  
ATOM   4247  CA  VAL B1526     434.810-130.983 210.527  1.00  0.00      N710 C  
ATOM   4248  CB  VAL B1526     435.749-130.395 209.582  1.00  0.00      N710 C  
ATOM   4249  CG1 VAL B1526     435.188-130.419 208.147  1.00  0.00      N710 C  
ATOM   4250  CG2 VAL B1526     436.436-129.048 210.083  1.00  0.00      N710 C  
ATOM   4251  C   VAL B1526     435.213-130.895 212.045  1.00  0.00      N710 C  
ATOM   4252  O   VAL B1526     434.910-129.941 212.711  1.00  0.00      N710 O  
ATOM   4253  N   LYS B1527     436.011-131.879 212.524  1.00  0.00      N710 N  
ATOM   4254  CA  LYS B1527     436.550-131.809 213.892  1.00  0.00      N710 C  
ATOM   4255  CB  LYS B1527     437.045-133.207 214.278  1.00  0.00      N710 C  
ATOM   4256  CG  LYS B1527     435.949-134.210 214.295  1.00  0.00      N710 C  
ATOM   4257  CD  LYS B1527     436.403-135.629 214.688  1.00  0.00      N710 C  
ATOM   4258  CE  LYS B1527     435.131-136.471 214.720  1.00  0.00      N710 C  
ATOM   4259  NZ  LYS B1527     435.442-137.830 215.144  1.00  0.00      N710 N  
ATOM   4260  C   LYS B1527     437.607-130.751 214.257  1.00  0.00      N710 C  
ATOM   4261  O   LYS B1527     438.403-130.368 213.435  1.00  0.00      N710 O  
ATOM   4262  N   LEU B1528     437.667-130.335 215.507  1.00  0.00      N710 N  
ATOM   4263  CA  LEU B1528     438.544-129.297 215.907  1.00  0.00      N710 C  
ATOM   4264  CB  LEU B1528     438.082-128.437 217.108  1.00  0.00      N710 C  
ATOM   4265  CG  LEU B1528     436.557-128.212 217.199  1.00  0.00      N710 C  
ATOM   4266  CD1 LEU B1528     436.120-127.867 218.649  1.00  0.00      N710 C  
ATOM   4267  CD2 LEU B1528     436.110-127.022 216.303  1.00  0.00      N710 C  
ATOM   4268  C   LEU B1528     440.033-129.629 215.909  1.00  0.00      N710 C  
ATOM   4269  O   LEU B1528     440.459-130.776 216.165  1.00  0.00      N710 O  
ATOM   4270  N   ALA B1529     440.804-128.630 215.608  1.00  0.00      N710 N  
ATOM   4271  CA  ALA B1529     442.222-128.760 215.246  1.00  0.00      N710 C  
ATOM   4272  CB  ALA B1529     442.570-129.362 213.793  1.00  0.00      N710 C  
ATOM   4273  C   ALA B1529     442.939-127.419 215.335  1.00  0.00      N710 C  
ATOM   4274  O   ALA B1529     444.154-127.421 215.275  1.00  0.00      N710 O  
ATOM   4275  N   GLY B1530     442.273-126.208 215.459  1.00  0.00      N710 N  
ATOM   4276  CA  GLY B1530     442.785-124.868 215.547  1.00  0.00      N710 C  
ATOM   4277  C   GLY B1530     443.302-124.477 216.850  1.00  0.00      N710 C  
ATOM   4278  O   GLY B1530     443.617-125.282 217.747  1.00  0.00      N710 O  
ATOM   4279  N   ASN B1531     443.465-123.197 217.073  1.00  0.00      N710 N  
ATOM   4280  CA  ASN B1531     444.003-122.581 218.276  1.00  0.00      N710 C  
ATOM   4281  CB  ASN B1531     445.326-121.745 217.933  1.00  0.00      N710 C  
ATOM   4282  CG  ASN B1531     446.580-122.581 217.866  1.00  0.00      N710 C  
ATOM   4283  OD1 ASN B1531     446.973-122.998 216.784  1.00  0.00      N710 O  
ATOM   4284  ND2 ASN B1531     447.181-122.939 219.021  1.00  0.00      N710 N  
ATOM   4285  C   ASN B1531     443.063-121.550 218.880  1.00  0.00      N710 C  
ATOM   4286  O   ASN B1531     442.354-120.882 218.096  1.00  0.00      N710 O  
ATOM   4287  N   SER B1532     442.988-121.228 220.228  1.00  0.00      N710 N  
ATOM   4288  CA  SER B1532     441.974-120.233 220.732  1.00  0.00      N710 C  
ATOM   4289  CB  SER B1532     440.525-120.807 220.720  1.00  0.00      N710 C  
ATOM   4290  OG  SER B1532     439.502-119.891 221.059  1.00  0.00      N710 O  
ATOM   4291  C   SER B1532     442.465-119.931 222.178  1.00  0.00      N710 C  
ATOM   4292  O   SER B1532     443.285-120.642 222.773  1.00  0.00      N710 O  
ATOM   4293  N   SER B1533     441.771-118.994 222.841  1.00  0.00      N710 N  
ATOM   4294  CA  SER B1533     442.058-118.543 224.203  1.00  0.00      N710 C  
ATOM   4295  CB  SER B1533     441.628-117.072 224.587  1.00  0.00      N710 C  
ATOM   4296  OG  SER B1533     442.238-116.156 223.719  1.00  0.00      N710 O  
ATOM   4297  C   SER B1533     441.451-119.437 225.222  1.00  0.00      N710 C  
ATOM   4298  O   SER B1533     440.307-119.822 225.012  1.00  0.00      N710 O  
ATOM   4299  N   LEU B1534     442.146-119.919 226.195  1.00  0.00      N710 N  
ATOM   4300  CA  LEU B1534     441.654-120.958 227.202  1.00  0.00      N710 C  
ATOM   4301  CB  LEU B1534     442.362-120.829 228.572  1.00  0.00      N710 C  
ATOM   4302  CG  LEU B1534     441.653-121.728 229.692  1.00  0.00      N710 C  
ATOM   4303  CD1 LEU B1534     442.454-121.577 230.941  1.00  0.00      N710 C  
ATOM   4304  CD2 LEU B1534     440.195-121.258 229.944  1.00  0.00      N710 C  
ATOM   4305  C   LEU B1534     441.663-122.403 226.665  1.00  0.00      N710 C  
ATOM   4306  O   LEU B1534     440.681-123.135 226.861  1.00  0.00      N710 O  
ATOM   4307  N   CYS B1535     442.776-122.826 226.006  1.00  0.00      N710 N  
ATOM   4308  CA  CYS B1535     443.023-124.190 225.633  1.00  0.00      N710 C  
ATOM   4309  CB  CYS B1535     443.184-124.427 224.055  1.00  0.00      N710 C  
ATOM   4310  SG  CYS B1535     441.744-123.712 223.122  1.00  0.00      N710 S  
ATOM   4311  C   CYS B1535     444.226-124.752 226.367  1.00  0.00      N710 C  
ATOM   4312  O   CYS B1535     445.199-123.955 226.626  1.00  0.00      N710 O  
ATOM   4313  N   PRO B1536     444.295-126.026 226.750  1.00  0.00      N710 N  
ATOM   4314  CD  PRO B1536     445.649-126.546 226.932  1.00  0.00      N710 C  
ATOM   4315  CA  PRO B1536     443.209-127.026 226.635  1.00  0.00      N710 C  
ATOM   4316  CB  PRO B1536     444.031-128.232 226.254  1.00  0.00      N710 C  
ATOM   4317  CG  PRO B1536     445.369-128.059 226.994  1.00  0.00      N710 C  
ATOM   4318  C   PRO B1536     442.369-127.138 227.966  1.00  0.00      N710 C  
ATOM   4319  O   PRO B1536     442.582-126.329 228.843  1.00  0.00      N710 O  
ATOM   4320  N   VAL B1537     441.437-128.077 228.107  1.00  0.00      N710 N  
ATOM   4321  CA  VAL B1537     440.583-128.293 229.383  1.00  0.00      N710 C  
ATOM   4322  CB  VAL B1537     439.621-129.487 229.278  1.00  0.00      N710 C  
ATOM   4323  CG1 VAL B1537     438.488-129.030 228.310  1.00  0.00      N710 C  
ATOM   4324  CG2 VAL B1537     440.233-130.806 228.761  1.00  0.00      N710 C  
ATOM   4325  C   VAL B1537     441.485-128.564 230.596  1.00  0.00      N710 C  
ATOM   4326  O   VAL B1537     442.354-129.429 230.561  1.00  0.00      N710 O  
ATOM   4327  N   SER B1538     441.318-127.747 231.629  1.00  0.00      N710 N  
ATOM   4328  CA  SER B1538     442.120-127.781 232.855  1.00  0.00      N710 C  
ATOM   4329  CB  SER B1538     442.191-126.317 233.455  1.00  0.00      N710 C  
ATOM   4330  OG  SER B1538     442.587-125.336 232.501  1.00  0.00      N710 O  
ATOM   4331  C   SER B1538     441.741-128.719 233.980  1.00  0.00      N710 C  
ATOM   4332  O   SER B1538     442.466-128.828 234.974  1.00  0.00      N710 O  
ATOM   4333  N   GLY B1539     440.508-129.279 233.997  1.00  0.00      N710 N  
ATOM   4334  CA  GLY B1539     440.230-130.252 234.909  1.00  0.00      N710 C  
ATOM   4335  C   GLY B1539     439.177-131.128 234.363  1.00  0.00      N710 C  
ATOM   4336  O   GLY B1539     438.964-131.331 233.159  1.00  0.00      N710 O  
ATOM   4337  N   TRP B1540     438.494-131.808 235.250  1.00  0.00      N710 N  
ATOM   4338  CA  TRP B1540     437.483-132.890 234.979  1.00  0.00      N710 C  
ATOM   4339  CB  TRP B1540     438.008-134.349 235.087  1.00  0.00      N710 C  
ATOM   4340  CG  TRP B1540     439.063-134.626 234.050  1.00  0.00      N710 C  
ATOM   4341  CD1 TRP B1540     440.356-134.282 234.211  1.00  0.00      N710 C  
ATOM   4342  NE1 TRP B1540     440.980-134.410 233.020  1.00  0.00      N710 N  
ATOM   4343  CE2 TRP B1540     440.123-134.826 232.060  1.00  0.00      N710 C  
ATOM   4344  CD2 TRP B1540     438.909-134.958 232.675  1.00  0.00      N710 C  
ATOM   4345  CE3 TRP B1540     437.835-135.470 232.035  1.00  0.00      N710 C  
ATOM   4346  CZ3 TRP B1540     438.033-135.840 230.667  1.00  0.00      N710 C  
ATOM   4347  CZ2 TRP B1540     440.343-135.058 230.638  1.00  0.00      N710 C  
ATOM   4348  CH2 TRP B1540     439.223-135.480 230.005  1.00  0.00      N710 C  
ATOM   4349  C   TRP B1540     436.371-132.733 235.973  1.00  0.00      N710 C  
ATOM   4350  O   TRP B1540     436.519-132.486 237.182  1.00  0.00      N710 O  
ATOM   4351  N   ALA B1541     435.140-132.866 235.485  1.00  0.00      N710 N  
ATOM   4352  CA  ALA B1541     433.860-132.821 236.188  1.00  0.00      N710 C  
ATOM   4353  CB  ALA B1541     433.164-131.426 236.091  1.00  0.00      N710 C  
ATOM   4354  C   ALA B1541     432.958-133.870 235.470  1.00  0.00      N710 C  
ATOM   4355  O   ALA B1541     433.210-134.494 234.445  1.00  0.00      N710 O  
ATOM   4356  N   ILE B1542     431.900-134.196 236.206  1.00  0.00      N710 N  
ATOM   4357  CA  ILE B1542     431.027-135.317 235.971  1.00  0.00      N710 C  
ATOM   4358  CB  ILE B1542     430.265-135.868 237.281  1.00  0.00      N710 C  
ATOM   4359  CG2 ILE B1542     429.096-136.833 236.838  1.00  0.00      N710 C  
ATOM   4360  CG1 ILE B1542     431.178-136.628 238.325  1.00  0.00      N710 C  
ATOM   4361  CD1 ILE B1542     430.497-136.745 239.676  1.00  0.00      N710 C  
ATOM   4362  C   ILE B1542     430.118-135.071 234.754  1.00  0.00      N710 C  
ATOM   4363  O   ILE B1542     429.170-134.316 234.906  1.00  0.00      N710 O  
ATOM   4364  N   TYR B1543     430.358-135.597 233.615  1.00  0.00      N710 N  
ATOM   4365  CA  TYR B1543     429.483-135.357 232.525  1.00  0.00      N710 C  
ATOM   4366  CB  TYR B1543     430.127-135.727 231.189  1.00  0.00      N710 C  
ATOM   4367  CG  TYR B1543     429.365-135.665 229.844  1.00  0.00      N710 C  
ATOM   4368  CD1 TYR B1543     428.548-134.623 229.529  1.00  0.00      N710 C  
ATOM   4369  CE1 TYR B1543     427.876-134.496 228.282  1.00  0.00      N710 C  
ATOM   4370  CZ  TYR B1543     428.108-135.490 227.334  1.00  0.00      N710 C  
ATOM   4371  OH  TYR B1543     427.508-135.521 226.024  1.00  0.00      N710 O  
ATOM   4372  CD2 TYR B1543     429.550-136.681 228.830  1.00  0.00      N710 C  
ATOM   4373  CE2 TYR B1543     429.028-136.518 227.563  1.00  0.00      N710 C  
ATOM   4374  C   TYR B1543     428.183-136.093 232.622  1.00  0.00      N710 C  
ATOM   4375  O   TYR B1543     427.110-135.555 232.429  1.00  0.00      N710 O  
ATOM   4376  N   SER B1544     428.236-137.411 232.947  1.00  0.00      N710 N  
ATOM   4377  CA  SER B1544     426.994-138.177 233.178  1.00  0.00      N710 C  
ATOM   4378  CB  SER B1544     426.315-138.729 231.926  1.00  0.00      N710 C  
ATOM   4379  OG  SER B1544     425.000-139.222 231.985  1.00  0.00      N710 O  
ATOM   4380  C   SER B1544     427.227-139.393 234.067  1.00  0.00      N710 C  
ATOM   4381  O   SER B1544     428.313-139.945 233.993  1.00  0.00      N710 O  
ATOM   4382  N   LYS B1545     426.208-139.911 234.832  1.00  0.00      N710 N  
ATOM   4383  CA  LYS B1545     426.413-141.069 235.655  1.00  0.00      N710 C  
ATOM   4384  CB  LYS B1545     427.031-140.714 237.096  1.00  0.00      N710 C  
ATOM   4385  CG  LYS B1545     427.399-141.820 238.125  1.00  0.00      N710 C  
ATOM   4386  CD  LYS B1545     427.637-141.438 239.606  1.00  0.00      N710 C  
ATOM   4387  CE  LYS B1545     427.498-142.711 240.603  1.00  0.00      N710 C  
ATOM   4388  NZ  LYS B1545     428.702-143.486 240.687  1.00  0.00      N710 N  
ATOM   4389  C   LYS B1545     425.164-141.852 235.811  1.00  0.00      N710 C  
ATOM   4390  O   LYS B1545     424.066-141.267 235.905  1.00  0.00      N710 O  
ATOM   4391  N   ASP B1546     425.259-143.227 235.796  1.00  0.00      N710 N  
ATOM   4392  CA  ASP B1546     424.055-144.004 235.731  1.00  0.00      N710 C  
ATOM   4393  CB  ASP B1546     424.396-145.438 235.269  1.00  0.00      N710 C  
ATOM   4394  CG  ASP B1546     425.446-146.177 236.137  1.00  0.00      N710 C  
ATOM   4395  OD1 ASP B1546     425.724-147.338 235.759  1.00  0.00      N710 O  
ATOM   4396  OD2 ASP B1546     425.950-145.625 237.182  1.00  0.00      N710 O  
ATOM   4397  C   ASP B1546     423.173-143.933 237.055  1.00  0.00      N710 C  
ATOM   4398  O   ASP B1546     421.921-143.850 236.928  1.00  0.00      N710 O  
ATOM   4399  N   ASN B1547     423.772-144.183 238.263  1.00  0.00      N710 N  
ATOM   4400  CA  ASN B1547     423.116-144.354 239.504  1.00  0.00      N710 C  
ATOM   4401  CB  ASN B1547     422.188-143.156 239.979  1.00  0.00      N710 C  
ATOM   4402  CG  ASN B1547     422.993-141.949 240.251  1.00  0.00      N710 C  
ATOM   4403  OD1 ASN B1547     424.230-141.938 240.304  1.00  0.00      N710 O  
ATOM   4404  ND2 ASN B1547     422.331-140.790 240.489  1.00  0.00      N710 N  
ATOM   4405  C   ASN B1547     422.355-145.674 239.574  1.00  0.00      N710 C  
ATOM   4406  O   ASN B1547     421.360-145.854 240.252  1.00  0.00      N710 O  
ATOM   4407  N   SER B1548     422.898-146.687 238.832  1.00  0.00      N710 N  
ATOM   4408  CA  SER B1548     422.236-147.943 238.442  1.00  0.00      N710 C  
ATOM   4409  CB  SER B1548     422.946-148.676 237.277  1.00  0.00      N710 C  
ATOM   4410  OG  SER B1548     424.295-149.062 237.548  1.00  0.00      N710 O  
ATOM   4411  C   SER B1548     421.943-149.061 239.440  1.00  0.00      N710 C  
ATOM   4412  O   SER B1548     420.818-149.522 239.496  1.00  0.00      N710 O  
ATOM   4413  N   VAL B1549     422.831-149.314 240.346  1.00  0.00      N710 N  
ATOM   4414  CA  VAL B1549     422.582-150.181 241.521  1.00  0.00      N710 C  
ATOM   4415  CB  VAL B1549     423.829-150.534 242.206  1.00  0.00      N710 C  
ATOM   4416  CG1 VAL B1549     423.653-151.375 243.543  1.00  0.00      N710 C  
ATOM   4417  CG2 VAL B1549     424.721-151.299 241.158  1.00  0.00      N710 C  
ATOM   4418  C   VAL B1549     421.444-149.686 242.390  1.00  0.00      N710 C  
ATOM   4419  O   VAL B1549     420.451-150.374 242.637  1.00  0.00      N710 O  
ATOM   4420  N   ARG B1550     421.618-148.437 242.766  1.00  0.00      N710 N  
ATOM   4421  CA  ARG B1550     420.612-147.671 243.467  1.00  0.00      N710 C  
ATOM   4422  CB  ARG B1550     421.096-146.304 243.921  1.00  0.00      N710 C  
ATOM   4423  CG  ARG B1550     422.340-146.351 244.790  1.00  0.00      N710 C  
ATOM   4424  CD  ARG B1550     423.186-145.116 245.075  1.00  0.00      N710 C  
ATOM   4425  NE  ARG B1550     422.479-143.927 245.642  1.00  0.00      N710 N  
ATOM   4426  CZ  ARG B1550     422.569-143.547 246.942  1.00  0.00      N710 C  
ATOM   4427  NH1 ARG B1550     423.222-144.184 247.878  1.00  0.00      N710 N  
ATOM   4428  NH2 ARG B1550     421.868-142.490 247.352  1.00  0.00      N710 N  
ATOM   4429  C   ARG B1550     419.242-147.469 242.738  1.00  0.00      N710 C  
ATOM   4430  O   ARG B1550     418.206-147.693 243.332  1.00  0.00      N710 O  
ATOM   4431  N   ILE B1551     419.212-147.176 241.456  1.00  0.00      N710 N  
ATOM   4432  CA  ILE B1551     417.960-147.239 240.652  1.00  0.00      N710 C  
ATOM   4433  CB  ILE B1551     418.044-146.468 239.301  1.00  0.00      N710 C  
ATOM   4434  CG2 ILE B1551     416.904-146.688 238.337  1.00  0.00      N710 C  
ATOM   4435  CG1 ILE B1551     418.237-144.984 239.569  1.00  0.00      N710 C  
ATOM   4436  CD1 ILE B1551     418.644-144.203 238.199  1.00  0.00      N710 C  
ATOM   4437  C   ILE B1551     417.314-148.651 240.398  1.00  0.00      N710 C  
ATOM   4438  O   ILE B1551     416.105-148.859 240.743  1.00  0.00      N710 O  
ATOM   4439  N   GLY B1552     418.080-149.711 240.101  1.00  0.00      N710 N  
ATOM   4440  CA  GLY B1552     417.636-151.026 239.846  1.00  0.00      N710 C  
ATOM   4441  C   GLY B1552     417.340-151.799 241.042  1.00  0.00      N710 C  
ATOM   4442  O   GLY B1552     416.892-152.990 240.919  1.00  0.00      N710 O  
ATOM   4443  N   SER B1553     417.645-151.304 242.228  1.00  0.00      N710 N  
ATOM   4444  CA  SER B1553     417.169-151.947 243.398  1.00  0.00      N710 C  
ATOM   4445  CB  SER B1553     417.809-151.244 244.654  1.00  0.00      N710 C  
ATOM   4446  OG  SER B1553     417.326-151.723 245.854  1.00  0.00      N710 O  
ATOM   4447  C   SER B1553     415.672-152.065 243.424  1.00  0.00      N710 C  
ATOM   4448  O   SER B1553     415.105-153.006 243.924  1.00  0.00      N710 O  
ATOM   4449  N   LYS B1554     414.935-150.968 242.997  1.00  0.00      N710 N  
ATOM   4450  CA  LYS B1554     413.477-151.033 242.810  1.00  0.00      N710 C  
ATOM   4451  CB  LYS B1554     412.933-149.768 243.541  1.00  0.00      N710 C  
ATOM   4452  CG  LYS B1554     411.488-149.771 243.990  1.00  0.00      N710 C  
ATOM   4453  CD  LYS B1554     411.178-150.695 245.176  1.00  0.00      N710 C  
ATOM   4454  CE  LYS B1554     409.684-150.933 245.426  1.00  0.00      N710 C  
ATOM   4455  NZ  LYS B1554     408.960-149.690 245.302  1.00  0.00      N710 N  
ATOM   4456  C   LYS B1554     413.030-151.087 241.368  1.00  0.00      N710 C  
ATOM   4457  O   LYS B1554     411.993-151.664 241.092  1.00  0.00      N710 O  
ATOM   4458  N   GLY B1555     413.797-150.510 240.434  1.00  0.00      N710 N  
ATOM   4459  CA  GLY B1555     413.365-150.517 239.047  1.00  0.00      N710 C  
ATOM   4460  C   GLY B1555     414.130-151.485 238.233  1.00  0.00      N710 C  
ATOM   4461  O   GLY B1555     414.999-152.264 238.693  1.00  0.00      N710 O  
ATOM   4462  N   ASP B1556     413.854-151.559 236.912  1.00  0.00      N710 N  
ATOM   4463  CA  ASP B1556     414.407-152.657 236.085  1.00  0.00      N710 C  
ATOM   4464  CB  ASP B1556     413.313-153.151 235.080  1.00  0.00      N710 C  
ATOM   4465  CG  ASP B1556     412.167-153.867 235.671  1.00  0.00      N710 C  
ATOM   4466  OD1 ASP B1556     411.189-154.074 234.915  1.00  0.00      N710 O  
ATOM   4467  OD2 ASP B1556     412.180-154.380 236.864  1.00  0.00      N710 O  
ATOM   4468  C   ASP B1556     415.642-152.142 235.420  1.00  0.00      N710 C  
ATOM   4469  O   ASP B1556     415.628-151.251 234.602  1.00  0.00      N710 O  
ATOM   4470  N   VAL B1557     416.723-152.826 235.743  1.00  0.00      N710 N  
ATOM   4471  CA  VAL B1557     418.105-152.635 235.296  1.00  0.00      N710 C  
ATOM   4472  CB  VAL B1557     419.020-151.932 236.335  1.00  0.00      N710 C  
ATOM   4473  CG1 VAL B1557     420.549-152.026 236.028  1.00  0.00      N710 C  
ATOM   4474  CG2 VAL B1557     418.604-150.460 236.506  1.00  0.00      N710 C  
ATOM   4475  C   VAL B1557     418.795-153.862 234.761  1.00  0.00      N710 C  
ATOM   4476  O   VAL B1557     418.785-154.942 235.336  1.00  0.00      N710 O  
ATOM   4477  N   PHE B1558     419.411-153.828 233.536  1.00  0.00      N710 N  
ATOM   4478  CA  PHE B1558     420.156-154.925 232.989  1.00  0.00      N710 C  
ATOM   4479  CB  PHE B1558     420.849-154.714 231.629  1.00  0.00      N710 C  
ATOM   4480  CG  PHE B1558     419.885-154.768 230.417  1.00  0.00      N710 C  
ATOM   4481  CD1 PHE B1558     419.373-155.956 229.841  1.00  0.00      N710 C  
ATOM   4482  CE1 PHE B1558     418.457-155.953 228.831  1.00  0.00      N710 C  
ATOM   4483  CZ  PHE B1558     418.106-154.726 228.295  1.00  0.00      N710 C  
ATOM   4484  CD2 PHE B1558     419.524-153.578 229.884  1.00  0.00      N710 C  
ATOM   4485  CE2 PHE B1558     418.589-153.504 228.868  1.00  0.00      N710 C  
ATOM   4486  C   PHE B1558     421.362-155.497 233.822  1.00  0.00      N710 C  
ATOM   4487  O   PHE B1558     421.885-154.837 234.679  1.00  0.00      N710 O  
ATOM   4488  N   VAL B1559     421.650-156.784 233.576  1.00  0.00      N710 N  
ATOM   4489  CA  VAL B1559     422.861-157.333 234.148  1.00  0.00      N710 C  
ATOM   4490  CB  VAL B1559     422.785-158.856 234.155  1.00  0.00      N710 C  
ATOM   4491  CG1 VAL B1559     424.108-159.539 234.496  1.00  0.00      N710 C  
ATOM   4492  CG2 VAL B1559     421.790-159.162 235.260  1.00  0.00      N710 C  
ATOM   4493  C   VAL B1559     424.099-156.909 233.262  1.00  0.00      N710 C  
ATOM   4494  O   VAL B1559     424.291-157.450 232.174  1.00  0.00      N710 O  
ATOM   4495  N   ILE B1560     424.893-155.854 233.720  1.00  0.00      N710 N  
ATOM   4496  CA  ILE B1560     425.761-155.187 232.733  1.00  0.00      N710 C  
ATOM   4497  CB  ILE B1560     425.467-153.714 232.515  1.00  0.00      N710 C  
ATOM   4498  CG2 ILE B1560     423.969-153.599 231.958  1.00  0.00      N710 C  
ATOM   4499  CG1 ILE B1560     425.613-152.907 233.825  1.00  0.00      N710 C  
ATOM   4500  CD1 ILE B1560     425.479-151.395 233.590  1.00  0.00      N710 C  
ATOM   4501  C   ILE B1560     427.177-155.397 233.071  1.00  0.00      N710 C  
ATOM   4502  O   ILE B1560     427.464-155.551 234.257  1.00  0.00      N710 O  
ATOM   4503  N   ARG B1561     428.040-155.383 232.049  1.00  0.00      N710 N  
ATOM   4504  CA  ARG B1561     429.501-155.265 232.210  1.00  0.00      N710 C  
ATOM   4505  CB  ARG B1561     430.232-156.658 232.310  1.00  0.00      N710 C  
ATOM   4506  CG  ARG B1561     430.047-157.491 233.569  1.00  0.00      N710 C  
ATOM   4507  CD  ARG B1561     430.433-156.846 234.884  1.00  0.00      N710 C  
ATOM   4508  NE  ARG B1561     431.712-156.116 234.767  1.00  0.00      N710 N  
ATOM   4509  CZ  ARG B1561     432.925-156.618 234.707  1.00  0.00      N710 C  
ATOM   4510  NH1 ARG B1561     433.255-157.929 234.824  1.00  0.00      N710 N  
ATOM   4511  NH2 ARG B1561     433.977-155.811 234.537  1.00  0.00      N710 N  
ATOM   4512  C   ARG B1561     430.090-154.510 231.060  1.00  0.00      N710 C  
ATOM   4513  O   ARG B1561     429.554-154.477 229.936  1.00  0.00      N710 O  
ATOM   4514  N   GLU B1562     431.374-154.006 231.346  1.00  0.00      N710 N  
ATOM   4515  CA  GLU B1562     432.307-153.237 230.509  1.00  0.00      N710 C  
ATOM   4516  CB  GLU B1562     433.145-154.268 229.678  1.00  0.00      N710 C  
ATOM   4517  CG  GLU B1562     434.023-155.181 230.603  1.00  0.00      N710 C  
ATOM   4518  CD  GLU B1562     433.948-156.629 230.074  1.00  0.00      N710 C  
ATOM   4519  OE1 GLU B1562     434.298-156.955 228.913  1.00  0.00      N710 O  
ATOM   4520  OE2 GLU B1562     433.544-157.538 230.872  1.00  0.00      N710 O  
ATOM   4521  C   GLU B1562     431.571-152.270 229.690  1.00  0.00      N710 C  
ATOM   4522  O   GLU B1562     431.521-152.422 228.446  1.00  0.00      N710 O  
ATOM   4523  N   PRO B1563     431.007-151.181 230.319  1.00  0.00      N710 N  
ATOM   4524  CD  PRO B1563     430.747-151.013 231.717  1.00  0.00      N710 C  
ATOM   4525  CA  PRO B1563     430.130-150.262 229.542  1.00  0.00      N710 C  
ATOM   4526  CB  PRO B1563     429.078-149.765 230.486  1.00  0.00      N710 C  
ATOM   4527  CG  PRO B1563     429.743-149.849 231.788  1.00  0.00      N710 C  
ATOM   4528  C   PRO B1563     430.938-149.091 229.023  1.00  0.00      N710 C  
ATOM   4529  O   PRO B1563     431.787-148.549 229.722  1.00  0.00      N710 O  
ATOM   4530  N   PHE B1564     430.617-148.707 227.767  1.00  0.00      N710 N  
ATOM   4531  CA  PHE B1564     431.398-147.542 227.237  1.00  0.00      N710 C  
ATOM   4532  CB  PHE B1564     432.508-148.051 226.225  1.00  0.00      N710 C  
ATOM   4533  CG  PHE B1564     431.960-148.927 225.079  1.00  0.00      N710 C  
ATOM   4534  CD1 PHE B1564     431.748-148.386 223.860  1.00  0.00      N710 C  
ATOM   4535  CE1 PHE B1564     431.415-149.161 222.682  1.00  0.00      N710 C  
ATOM   4536  CZ  PHE B1564     431.183-150.538 222.903  1.00  0.00      N710 C  
ATOM   4537  CD2 PHE B1564     431.834-150.302 225.295  1.00  0.00      N710 C  
ATOM   4538  CE2 PHE B1564     431.444-151.131 224.186  1.00  0.00      N710 C  
ATOM   4539  C   PHE B1564     430.591-146.459 226.534  1.00  0.00      N710 C  
ATOM   4540  O   PHE B1564     429.476-146.723 226.094  1.00  0.00      N710 O  
ATOM   4541  N   ILE B1565     431.157-145.228 226.311  1.00  0.00      N710 N  
ATOM   4542  CA  ILE B1565     430.406-144.067 225.769  1.00  0.00      N710 C  
ATOM   4543  CB  ILE B1565     430.181-142.806 226.645  1.00  0.00      N710 C  
ATOM   4544  CG2 ILE B1565     429.557-141.644 225.911  1.00  0.00      N710 C  
ATOM   4545  CG1 ILE B1565     429.353-143.139 227.959  1.00  0.00      N710 C  
ATOM   4546  CD1 ILE B1565     430.142-143.875 228.986  1.00  0.00      N710 C  
ATOM   4547  C   ILE B1565     431.109-143.541 224.505  1.00  0.00      N710 C  
ATOM   4548  O   ILE B1565     432.311-143.475 224.375  1.00  0.00      N710 O  
ATOM   4549  N   SER B1566     430.259-143.307 223.514  1.00  0.00      N710 N  
ATOM   4550  CA  SER B1566     430.657-142.638 222.257  1.00  0.00      N710 C  
ATOM   4551  CB  SER B1566     431.212-143.624 221.150  1.00  0.00      N710 C  
ATOM   4552  OG  SER B1566     431.546-142.971 219.969  1.00  0.00      N710 O  
ATOM   4553  C   SER B1566     429.373-141.937 221.799  1.00  0.00      N710 C  
ATOM   4554  O   SER B1566     428.241-142.383 222.108  1.00  0.00      N710 O  
ATOM   4555  N   CYS B1567     429.502-140.750 221.139  1.00  0.00      N710 N  
ATOM   4556  CA  CYS B1567     428.402-139.844 220.808  1.00  0.00      N710 C  
ATOM   4557  CB  CYS B1567     428.602-138.473 221.497  1.00  0.00      N710 C  
ATOM   4558  SG  CYS B1567     428.762-138.680 223.257  1.00  0.00      N710 S  
ATOM   4559  C   CYS B1567     428.280-139.596 219.381  1.00  0.00      N710 C  
ATOM   4560  O   CYS B1567     429.263-139.764 218.623  1.00  0.00      N710 O  
ATOM   4561  N   SER B1568     427.128-139.149 218.976  1.00  0.00      N710 N  
ATOM   4562  CA  SER B1568     426.796-138.538 217.689  1.00  0.00      N710 C  
ATOM   4563  CB  SER B1568     425.628-139.205 216.822  1.00  0.00      N710 C  
ATOM   4564  OG  SER B1568     424.390-138.947 217.397  1.00  0.00      N710 O  
ATOM   4565  C   SER B1568     426.631-137.074 217.945  1.00  0.00      N710 C  
ATOM   4566  O   SER B1568     426.467-136.702 219.170  1.00  0.00      N710 O  
ATOM   4567  N   PRO B1569     426.635-136.222 216.957  1.00  0.00      N710 N  
ATOM   4568  CD  PRO B1569     427.071-136.429 215.647  1.00  0.00      N710 C  
ATOM   4569  CA  PRO B1569     426.186-134.832 217.113  1.00  0.00      N710 C  
ATOM   4570  CB  PRO B1569     426.547-134.174 215.768  1.00  0.00      N710 C  
ATOM   4571  CG  PRO B1569     427.596-135.081 215.217  1.00  0.00      N710 C  
ATOM   4572  C   PRO B1569     424.648-134.612 217.317  1.00  0.00      N710 C  
ATOM   4573  O   PRO B1569     424.171-133.517 217.088  1.00  0.00      N710 O  
ATOM   4574  N   LEU B1570     423.928-135.715 217.588  1.00  0.00      N710 N  
ATOM   4575  CA  LEU B1570     422.488-135.768 217.790  1.00  0.00      N710 C  
ATOM   4576  CB  LEU B1570     421.931-136.464 216.498  1.00  0.00      N710 C  
ATOM   4577  CG  LEU B1570     420.400-136.451 216.272  1.00  0.00      N710 C  
ATOM   4578  CD1 LEU B1570     419.835-135.025 216.035  1.00  0.00      N710 C  
ATOM   4579  CD2 LEU B1570     420.062-137.457 215.200  1.00  0.00      N710 C  
ATOM   4580  C   LEU B1570     422.055-136.503 219.025  1.00  0.00      N710 C  
ATOM   4581  O   LEU B1570     421.136-136.109 219.728  1.00  0.00      N710 O  
ATOM   4582  N   GLU B1571     422.635-137.622 219.348  1.00  0.00      N710 N  
ATOM   4583  CA  GLU B1571     422.154-138.466 220.421  1.00  0.00      N710 C  
ATOM   4584  CB  GLU B1571     421.069-139.552 220.137  1.00  0.00      N710 C  
ATOM   4585  CG  GLU B1571     420.523-140.315 221.413  1.00  0.00      N710 C  
ATOM   4586  CD  GLU B1571     419.468-141.334 221.000  1.00  0.00      N710 C  
ATOM   4587  OE1 GLU B1571     419.790-142.532 220.694  1.00  0.00      N710 O  
ATOM   4588  OE2 GLU B1571     418.245-141.023 221.042  1.00  0.00      N710 O  
ATOM   4589  C   GLU B1571     423.441-139.223 221.038  1.00  0.00      N710 C  
ATOM   4590  O   GLU B1571     424.240-139.763 220.271  1.00  0.00      N710 O  
ATOM   4591  N   CYS B1572     423.689-139.290 222.323  1.00  0.00      N710 N  
ATOM   4592  CA  CYS B1572     424.847-140.039 222.759  1.00  0.00      N710 C  
ATOM   4593  CB  CYS B1572     425.820-139.214 223.628  1.00  0.00      N710 C  
ATOM   4594  SG  CYS B1572     427.467-140.002 223.870  1.00  0.00      N710 S  
ATOM   4595  C   CYS B1572     424.387-141.208 223.544  1.00  0.00      N710 C  
ATOM   4596  O   CYS B1572     423.357-141.258 224.142  1.00  0.00      N710 O  
ATOM   4597  N   ARG B1573     425.144-142.271 223.487  1.00  0.00      N710 N  
ATOM   4598  CA  ARG B1573     424.708-143.603 223.905  1.00  0.00      N710 C  
ATOM   4599  CB  ARG B1573     424.835-144.512 222.625  1.00  0.00      N710 C  
ATOM   4600  CG  ARG B1573     423.941-144.052 221.408  1.00  0.00      N710 C  
ATOM   4601  CD  ARG B1573     422.494-143.868 221.726  1.00  0.00      N710 C  
ATOM   4602  NE  ARG B1573     421.896-145.203 221.843  1.00  0.00      N710 N  
ATOM   4603  CZ  ARG B1573     420.654-145.443 222.256  1.00  0.00      N710 C  
ATOM   4604  NH1 ARG B1573     419.684-144.560 222.278  1.00  0.00      N710 N  
ATOM   4605  NH2 ARG B1573     420.328-146.664 222.585  1.00  0.00      N710 N  
ATOM   4606  C   ARG B1573     425.719-144.096 224.901  1.00  0.00      N710 C  
ATOM   4607  O   ARG B1573     426.906-143.734 224.811  1.00  0.00      N710 O  
ATOM   4608  N   THR B1574     425.163-144.882 225.809  1.00  0.00      N710 N  
ATOM   4609  CA  THR B1574     425.989-145.677 226.703  1.00  0.00      N710 C  
ATOM   4610  CB  THR B1574     425.715-145.575 228.224  1.00  0.00      N710 C  
ATOM   4611  OG1 THR B1574     425.845-144.241 228.706  1.00  0.00      N710 O  
ATOM   4612  CG2 THR B1574     426.778-146.441 228.888  1.00  0.00      N710 C  
ATOM   4613  C   THR B1574     425.873-147.105 226.302  1.00  0.00      N710 C  
ATOM   4614  O   THR B1574     424.819-147.717 226.440  1.00  0.00      N710 O  
ATOM   4615  N   PHE B1575     426.938-147.655 225.773  1.00  0.00      N710 N  
ATOM   4616  CA  PHE B1575     426.977-149.039 225.353  1.00  0.00      N710 C  
ATOM   4617  CB  PHE B1575     428.065-149.199 224.295  1.00  0.00      N710 C  
ATOM   4618  CG  PHE B1575     427.768-148.391 223.060  1.00  0.00      N710 C  
ATOM   4619  CD1 PHE B1575     428.413-147.193 222.798  1.00  0.00      N710 C  
ATOM   4620  CE1 PHE B1575     428.164-146.445 221.532  1.00  0.00      N710 C  
ATOM   4621  CZ  PHE B1575     427.346-147.011 220.530  1.00  0.00      N710 C  
ATOM   4622  CD2 PHE B1575     426.965-148.958 222.003  1.00  0.00      N710 C  
ATOM   4623  CE2 PHE B1575     426.764-148.297 220.706  1.00  0.00      N710 C  
ATOM   4624  C   PHE B1575     427.256-149.898 226.518  1.00  0.00      N710 C  
ATOM   4625  O   PHE B1575     427.842-149.530 227.544  1.00  0.00      N710 O  
ATOM   4626  N   PHE B1576     426.780-151.184 226.495  1.00  0.00      N710 N  
ATOM   4627  CA  PHE B1576     426.988-152.184 227.530  1.00  0.00      N710 C  
ATOM   4628  CB  PHE B1576     426.008-152.055 228.717  1.00  0.00      N710 C  
ATOM   4629  CG  PHE B1576     424.532-151.906 228.366  1.00  0.00      N710 C  
ATOM   4630  CD1 PHE B1576     424.008-150.600 228.210  1.00  0.00      N710 C  
ATOM   4631  CE1 PHE B1576     422.680-150.392 228.085  1.00  0.00      N710 C  
ATOM   4632  CZ  PHE B1576     421.784-151.499 228.116  1.00  0.00      N710 C  
ATOM   4633  CD2 PHE B1576     423.618-152.987 228.533  1.00  0.00      N710 C  
ATOM   4634  CE2 PHE B1576     422.212-152.808 228.357  1.00  0.00      N710 C  
ATOM   4635  C   PHE B1576     427.017-153.610 226.977  1.00  0.00      N710 C  
ATOM   4636  O   PHE B1576     426.341-153.866 226.020  1.00  0.00      N710 O  
ATOM   4637  N   LEU B1577     427.730-154.507 227.679  1.00  0.00      N710 N  
ATOM   4638  CA  LEU B1577     427.693-155.844 227.359  1.00  0.00      N710 C  
ATOM   4639  CB  LEU B1577     429.087-156.458 227.159  1.00  0.00      N710 C  
ATOM   4640  CG  LEU B1577     429.925-155.869 225.982  1.00  0.00      N710 C  
ATOM   4641  CD1 LEU B1577     431.380-156.223 226.093  1.00  0.00      N710 C  
ATOM   4642  CD2 LEU B1577     429.417-156.426 224.591  1.00  0.00      N710 C  
ATOM   4643  C   LEU B1577     426.908-156.565 228.472  1.00  0.00      N710 C  
ATOM   4644  O   LEU B1577     427.164-156.339 229.652  1.00  0.00      N710 O  
ATOM   4645  N   THR B1578     425.899-157.383 228.115  1.00  0.00      N710 N  
ATOM   4646  CA  THR B1578     424.940-158.075 228.944  1.00  0.00      N710 C  
ATOM   4647  CB  THR B1578     423.666-157.248 229.212  1.00  0.00      N710 C  
ATOM   4648  OG1 THR B1578     422.725-157.932 230.006  1.00  0.00      N710 O  
ATOM   4649  CG2 THR B1578     422.966-156.812 227.941  1.00  0.00      N710 C  
ATOM   4650  C   THR B1578     424.686-159.350 228.112  1.00  0.00      N710 C  
ATOM   4651  O   THR B1578     425.142-159.462 226.943  1.00  0.00      N710 O  
ATOM   4652  N   GLN B1579     423.979-160.405 228.701  1.00  0.00      N710 N  
ATOM   4653  CA  GLN B1579     423.267-161.415 227.952  1.00  0.00      N710 C  
ATOM   4654  CB  GLN B1579     423.247-162.784 228.638  1.00  0.00      N710 C  
ATOM   4655  CG  GLN B1579     422.359-163.010 229.850  1.00  0.00      N710 C  
ATOM   4656  CD  GLN B1579     422.832-162.144 230.974  1.00  0.00      N710 C  
ATOM   4657  OE1 GLN B1579     422.595-160.966 231.062  1.00  0.00      N710 O  
ATOM   4658  NE2 GLN B1579     423.503-162.822 231.968  1.00  0.00      N710 N  
ATOM   4659  C   GLN B1579     421.830-161.042 227.768  1.00  0.00      N710 C  
ATOM   4660  O   GLN B1579     421.170-161.750 227.052  1.00  0.00      N710 O  
ATOM   4661  N   GLY B1580     421.330-160.006 228.395  1.00  0.00      N710 N  
ATOM   4662  CA  GLY B1580     419.920-159.597 228.414  1.00  0.00      N710 C  
ATOM   4663  C   GLY B1580     419.033-159.835 229.604  1.00  0.00      N710 C  
ATOM   4664  O   GLY B1580     417.837-159.517 229.577  1.00  0.00      N710 O  
ATOM   4665  N   ALA B1581     419.572-160.252 230.765  1.00  0.00      N710 N  
ATOM   4666  CA  ALA B1581     418.893-160.478 231.987  1.00  0.00      N710 C  
ATOM   4667  CB  ALA B1581     419.526-161.677 232.756  1.00  0.00      N710 C  
ATOM   4668  C   ALA B1581     418.884-159.216 232.811  1.00  0.00      N710 C  
ATOM   4669  O   ALA B1581     419.495-158.213 232.447  1.00  0.00      N710 O  
ATOM   4670  N   LEU B1582     418.152-159.174 233.951  1.00  0.00      N710 N  
ATOM   4671  CA  LEU B1582     417.817-158.031 234.743  1.00  0.00      N710 C  
ATOM   4672  CB  LEU B1582     416.336-157.460 234.722  1.00  0.00      N710 C  
ATOM   4673  CG  LEU B1582     415.752-157.485 233.286  1.00  0.00      N710 C  
ATOM   4674  CD1 LEU B1582     414.250-157.210 233.257  1.00  0.00      N710 C  
ATOM   4675  CD2 LEU B1582     416.555-156.613 232.293  1.00  0.00      N710 C  
ATOM   4676  C   LEU B1582     418.334-158.277 236.092  1.00  0.00      N710 C  
ATOM   4677  O   LEU B1582     418.380-159.460 236.582  1.00  0.00      N710 O  
ATOM   4678  N   LEU B1583     418.853-157.230 236.740  1.00  0.00      N710 N  
ATOM   4679  CA  LEU B1583     419.337-157.126 238.062  1.00  0.00      N710 C  
ATOM   4680  CB  LEU B1583     419.827-155.732 238.189  1.00  0.00      N710 C  
ATOM   4681  CG  LEU B1583     420.622-155.253 239.481  1.00  0.00      N710 C  
ATOM   4682  CD1 LEU B1583     422.081-155.625 239.085  1.00  0.00      N710 C  
ATOM   4683  CD2 LEU B1583     420.563-153.724 239.669  1.00  0.00      N710 C  
ATOM   4684  C   LEU B1583     418.262-157.472 239.097  1.00  0.00      N710 C  
ATOM   4685  O   LEU B1583     417.145-156.919 239.122  1.00  0.00      N710 O  
ATOM   4686  N   ASN B1584     418.539-158.404 239.997  1.00  0.00      N710 N  
ATOM   4687  CA  ASN B1584     417.645-158.901 241.027  1.00  0.00      N710 C  
ATOM   4688  CB  ASN B1584     417.018-157.736 241.965  1.00  0.00      N710 C  
ATOM   4689  CG  ASN B1584     418.079-157.155 242.850  1.00  0.00      N710 C  
ATOM   4690  OD1 ASN B1584     418.934-157.846 243.423  1.00  0.00      N710 O  
ATOM   4691  ND2 ASN B1584     418.164-155.798 242.814  1.00  0.00      N710 N  
ATOM   4692  C   ASN B1584     416.548-159.844 240.481  1.00  0.00      N710 C  
ATOM   4693  O   ASN B1584     415.612-160.168 241.222  1.00  0.00      N710 O  
ATOM   4694  N   ASP B1585     416.645-160.425 239.227  1.00  0.00      N710 N  
ATOM   4695  CA  ASP B1585     415.881-161.666 238.830  1.00  0.00      N710 C  
ATOM   4696  CB  ASP B1585     415.880-161.856 237.219  1.00  0.00      N710 C  
ATOM   4697  CG  ASP B1585     414.994-162.974 236.650  1.00  0.00      N710 C  
ATOM   4698  OD1 ASP B1585     414.320-163.756 237.384  1.00  0.00      N710 O  
ATOM   4699  OD2 ASP B1585     415.153-163.125 235.442  1.00  0.00      N710 O  
ATOM   4700  C   ASP B1585     416.465-162.871 239.515  1.00  0.00      N710 C  
ATOM   4701  O   ASP B1585     417.727-163.023 239.644  1.00  0.00      N710 O  
ATOM   4702  N   LYS B1586     415.642-163.857 239.930  1.00  0.00      N710 N  
ATOM   4703  CA  LYS B1586     416.048-165.045 240.637  1.00  0.00      N710 C  
ATOM   4704  CB  LYS B1586     414.838-165.911 241.094  1.00  0.00      N710 C  
ATOM   4705  CG  LYS B1586     414.067-165.169 242.227  1.00  0.00      N710 C  
ATOM   4706  CD  LYS B1586     414.723-165.303 243.617  1.00  0.00      N710 C  
ATOM   4707  CE  LYS B1586     413.901-164.942 244.913  1.00  0.00      N710 C  
ATOM   4708  NZ  LYS B1586     413.484-163.561 244.934  1.00  0.00      N710 N  
ATOM   4709  C   LYS B1586     416.950-165.876 239.765  1.00  0.00      N710 C  
ATOM   4710  O   LYS B1586     417.798-166.616 240.168  1.00  0.00      N710 O  
ATOM   4711  N   HIS B1587     416.696-165.750 238.436  1.00  0.00      N710 N  
ATOM   4712  CA  HIS B1587     417.393-166.534 237.404  1.00  0.00      N710 C  
ATOM   4713  CB  HIS B1587     416.371-167.005 236.333  1.00  0.00      N710 C  
ATOM   4714  ND1 HIS B1587     414.130-167.404 237.254  1.00  0.00      N710 N  
ATOM   4715  CG  HIS B1587     415.369-167.887 236.967  1.00  0.00      N710 C  
ATOM   4716  CE1 HIS B1587     413.429-168.454 237.731  1.00  0.00      N710 C  
ATOM   4717  NE2 HIS B1587     414.158-169.547 237.828  1.00  0.00      N710 N  
ATOM   4718  CD2 HIS B1587     415.396-169.210 237.328  1.00  0.00      N710 C  
ATOM   4719  C   HIS B1587     418.568-165.884 236.763  1.00  0.00      N710 C  
ATOM   4720  O   HIS B1587     419.130-166.393 235.777  1.00  0.00      N710 O  
ATOM   4721  N   SER B1588     418.913-164.682 237.322  1.00  0.00      N710 N  
ATOM   4722  CA  SER B1588     419.978-163.850 236.746  1.00  0.00      N710 C  
ATOM   4723  CB  SER B1588     419.997-162.426 237.360  1.00  0.00      N710 C  
ATOM   4724  OG  SER B1588     420.014-162.483 238.825  1.00  0.00      N710 O  
ATOM   4725  C   SER B1588     421.347-164.427 236.671  1.00  0.00      N710 C  
ATOM   4726  O   SER B1588     422.086-164.435 235.668  1.00  0.00      N710 O  
ATOM   4727  N   ASN B1589     421.689-165.147 237.726  1.00  0.00      N710 N  
ATOM   4728  CA  ASN B1589     422.934-165.890 237.858  1.00  0.00      N710 C  
ATOM   4729  CB  ASN B1589     422.905-167.178 236.977  1.00  0.00      N710 C  
ATOM   4730  CG  ASN B1589     421.766-168.213 237.188  1.00  0.00      N710 C  
ATOM   4731  OD1 ASN B1589     421.399-168.832 236.191  1.00  0.00      N710 O  
ATOM   4732  ND2 ASN B1589     421.262-168.395 238.391  1.00  0.00      N710 N  
ATOM   4733  C   ASN B1589     424.290-165.137 237.768  1.00  0.00      N710 C  
ATOM   4734  O   ASN B1589     425.237-165.565 237.065  1.00  0.00      N710 O  
ATOM   4735  N   GLY B1590     424.562-164.041 238.517  1.00  0.00      N710 N  
ATOM   4736  CA  GLY B1590     425.788-163.361 238.706  1.00  0.00      N710 C  
ATOM   4737  C   GLY B1590     426.245-162.538 237.497  1.00  0.00      N710 C  
ATOM   4738  O   GLY B1590     425.514-162.359 236.542  1.00  0.00      N710 O  
ATOM   4739  N   THR B1591     427.422-161.951 237.493  1.00  0.00      N710 N  
ATOM   4740  CA  THR B1591     427.969-161.122 236.406  1.00  0.00      N710 C  
ATOM   4741  CB  THR B1591     429.163-160.276 236.706  1.00  0.00      N710 C  
ATOM   4742  OG1 THR B1591     430.314-161.080 236.814  1.00  0.00      N710 O  
ATOM   4743  CG2 THR B1591     428.918-159.511 237.973  1.00  0.00      N710 C  
ATOM   4744  C   THR B1591     428.089-161.810 235.106  1.00  0.00      N710 C  
ATOM   4745  O   THR B1591     428.385-163.011 235.069  1.00  0.00      N710 O  
ATOM   4746  N   ILE B1592     427.867-161.156 233.941  1.00  0.00      N710 N  
ATOM   4747  CA  ILE B1592     428.061-161.645 232.592  1.00  0.00      N710 C  
ATOM   4748  CB  ILE B1592     427.328-160.883 231.538  1.00  0.00      N710 C  
ATOM   4749  CG2 ILE B1592     427.532-159.420 231.744  1.00  0.00      N710 C  
ATOM   4750  CG1 ILE B1592     427.724-161.468 230.075  1.00  0.00      N710 C  
ATOM   4751  CD1 ILE B1592     427.339-162.982 229.886  1.00  0.00      N710 C  
ATOM   4752  C   ILE B1592     429.555-161.838 232.279  1.00  0.00      N710 C  
ATOM   4753  O   ILE B1592     430.282-160.884 232.155  1.00  0.00      N710 O  
ATOM   4754  N   LYS B1593     430.032-163.042 232.210  1.00  0.00      N710 N  
ATOM   4755  CA  LYS B1593     431.356-163.482 231.936  1.00  0.00      N710 C  
ATOM   4756  CB  LYS B1593     431.601-164.896 232.305  1.00  0.00      N710 C  
ATOM   4757  CG  LYS B1593     431.576-165.178 233.832  1.00  0.00      N710 C  
ATOM   4758  CD  LYS B1593     431.684-166.700 234.130  1.00  0.00      N710 C  
ATOM   4759  CE  LYS B1593     433.022-167.388 233.858  1.00  0.00      N710 C  
ATOM   4760  NZ  LYS B1593     433.027-168.765 234.328  1.00  0.00      N710 N  
ATOM   4761  C   LYS B1593     431.897-162.973 230.595  1.00  0.00      N710 C  
ATOM   4762  O   LYS B1593     431.134-162.832 229.648  1.00  0.00      N710 O  
ATOM   4763  N   ASP B1594     433.275-162.745 230.533  1.00  0.00      N710 N  
ATOM   4764  CA  ASP B1594     434.096-162.095 229.518  1.00  0.00      N710 C  
ATOM   4765  CB  ASP B1594     435.637-162.541 229.822  1.00  0.00      N710 C  
ATOM   4766  CG  ASP B1594     436.357-161.870 231.003  1.00  0.00      N710 C  
ATOM   4767  OD1 ASP B1594     437.374-162.396 231.576  1.00  0.00      N710 O  
ATOM   4768  OD2 ASP B1594     435.886-160.805 231.432  1.00  0.00      N710 O  
ATOM   4769  C   ASP B1594     433.893-162.503 228.051  1.00  0.00      N710 C  
ATOM   4770  O   ASP B1594     433.598-161.707 227.185  1.00  0.00      N710 O  
ATOM   4771  N   ARG B1595     434.054-163.797 227.738  1.00  0.00      N710 N  
ATOM   4772  CA  ARG B1595     433.896-164.417 226.395  1.00  0.00      N710 C  
ATOM   4773  CB  ARG B1595     435.172-165.008 225.777  1.00  0.00      N710 C  
ATOM   4774  CG  ARG B1595     436.097-163.809 225.410  1.00  0.00      N710 C  
ATOM   4775  CD  ARG B1595     437.229-164.099 224.420  1.00  0.00      N710 C  
ATOM   4776  NE  ARG B1595     437.990-165.271 225.002  1.00  0.00      N710 N  
ATOM   4777  CZ  ARG B1595     438.753-165.324 226.091  1.00  0.00      N710 C  
ATOM   4778  NH1 ARG B1595     439.036-164.336 226.953  1.00  0.00      N710 N  
ATOM   4779  NH2 ARG B1595     439.465-166.397 226.283  1.00  0.00      N710 N  
ATOM   4780  C   ARG B1595     432.673-165.315 226.254  1.00  0.00      N710 C  
ATOM   4781  O   ARG B1595     432.575-166.118 225.320  1.00  0.00      N710 O  
ATOM   4782  N   SER B1596     431.741-165.164 227.246  1.00  0.00      N710 N  
ATOM   4783  CA  SER B1596     430.477-165.957 227.269  1.00  0.00      N710 C  
ATOM   4784  CB  SER B1596     429.557-165.608 228.469  1.00  0.00      N710 C  
ATOM   4785  OG  SER B1596     428.282-166.255 228.512  1.00  0.00      N710 O  
ATOM   4786  C   SER B1596     429.715-165.790 225.932  1.00  0.00      N710 C  
ATOM   4787  O   SER B1596     429.552-164.634 225.523  1.00  0.00      N710 O  
ATOM   4788  N   PRO B1597     429.300-166.851 225.320  1.00  0.00      N710 N  
ATOM   4789  CD  PRO B1597     429.375-168.287 225.749  1.00  0.00      N710 C  
ATOM   4790  CA  PRO B1597     428.561-166.764 224.033  1.00  0.00      N710 C  
ATOM   4791  CB  PRO B1597     428.565-168.239 223.552  1.00  0.00      N710 C  
ATOM   4792  CG  PRO B1597     428.548-169.080 224.778  1.00  0.00      N710 C  
ATOM   4793  C   PRO B1597     427.111-166.254 224.173  1.00  0.00      N710 C  
ATOM   4794  O   PRO B1597     426.379-166.163 223.159  1.00  0.00      N710 O  
ATOM   4795  N   TYR B1598     426.710-165.867 225.389  1.00  0.00      N710 N  
ATOM   4796  CA  TYR B1598     425.444-165.211 225.594  1.00  0.00      N710 C  
ATOM   4797  CB  TYR B1598     424.783-165.506 226.952  1.00  0.00      N710 C  
ATOM   4798  CG  TYR B1598     424.645-167.020 226.970  1.00  0.00      N710 C  
ATOM   4799  CD1 TYR B1598     423.863-167.634 226.000  1.00  0.00      N710 C  
ATOM   4800  CE1 TYR B1598     423.684-169.001 226.063  1.00  0.00      N710 C  
ATOM   4801  CZ  TYR B1598     424.148-169.771 227.119  1.00  0.00      N710 C  
ATOM   4802  OH  TYR B1598     424.013-171.192 227.199  1.00  0.00      N710 O  
ATOM   4803  CD2 TYR B1598     425.133-167.743 228.043  1.00  0.00      N710 C  
ATOM   4804  CE2 TYR B1598     424.904-169.127 228.116  1.00  0.00      N710 C  
ATOM   4805  C   TYR B1598     425.663-163.744 225.566  1.00  0.00      N710 C  
ATOM   4806  O   TYR B1598     424.624-163.069 225.594  1.00  0.00      N710 O  
ATOM   4807  N   ARG B1599     426.886-163.125 225.539  1.00  0.00      N710 N  
ATOM   4808  CA  ARG B1599     426.920-161.651 225.420  1.00  0.00      N710 C  
ATOM   4809  CB  ARG B1599     428.313-161.092 225.577  1.00  0.00      N710 C  
ATOM   4810  CG  ARG B1599     428.974-160.905 226.947  1.00  0.00      N710 C  
ATOM   4811  CD  ARG B1599     430.447-160.630 226.946  1.00  0.00      N710 C  
ATOM   4812  NE  ARG B1599     430.742-160.268 228.370  1.00  0.00      N710 N  
ATOM   4813  CZ  ARG B1599     431.633-159.388 228.837  1.00  0.00      N710 C  
ATOM   4814  NH1 ARG B1599     432.569-158.869 228.143  1.00  0.00      N710 N  
ATOM   4815  NH2 ARG B1599     431.507-159.050 230.093  1.00  0.00      N710 N  
ATOM   4816  C   ARG B1599     426.194-161.097 224.200  1.00  0.00      N710 C  
ATOM   4817  O   ARG B1599     426.247-161.605 223.037  1.00  0.00      N710 O  
ATOM   4818  N   THR B1600     425.552-159.976 224.345  1.00  0.00      N710 N  
ATOM   4819  CA  THR B1600     425.034-159.154 223.231  1.00  0.00      N710 C  
ATOM   4820  CB  THR B1600     423.594-159.376 222.990  1.00  0.00      N710 C  
ATOM   4821  OG1 THR B1600     423.041-158.657 221.896  1.00  0.00      N710 O  
ATOM   4822  CG2 THR B1600     422.670-159.172 224.232  1.00  0.00      N710 C  
ATOM   4823  C   THR B1600     425.310-157.719 223.580  1.00  0.00      N710 C  
ATOM   4824  O   THR B1600     425.240-157.341 224.793  1.00  0.00      N710 O  
ATOM   4825  N   LEU B1601     425.508-156.903 222.556  1.00  0.00      N710 N  
ATOM   4826  CA  LEU B1601     425.851-155.517 222.747  1.00  0.00      N710 C  
ATOM   4827  CB  LEU B1601     426.888-155.021 221.688  1.00  0.00      N710 C  
ATOM   4828  CG  LEU B1601     427.302-153.555 221.858  1.00  0.00      N710 C  
ATOM   4829  CD1 LEU B1601     428.278-153.405 223.123  1.00  0.00      N710 C  
ATOM   4830  CD2 LEU B1601     427.994-153.031 220.625  1.00  0.00      N710 C  
ATOM   4831  C   LEU B1601     424.549-154.876 222.686  1.00  0.00      N710 C  
ATOM   4832  O   LEU B1601     423.751-155.064 221.799  1.00  0.00      N710 O  
ATOM   4833  N   MET B1602     424.402-153.892 223.593  1.00  0.00      N710 N  
ATOM   4834  CA  MET B1602     423.240-152.974 223.703  1.00  0.00      N710 C  
ATOM   4835  CB  MET B1602     422.325-153.262 224.956  1.00  0.00      N710 C  
ATOM   4836  CG  MET B1602     421.853-154.745 225.175  1.00  0.00      N710 C  
ATOM   4837  SD  MET B1602     420.465-155.007 224.063  1.00  0.00      N710 S  
ATOM   4838  CE  MET B1602     419.320-155.641 225.286  1.00  0.00      N710 C  
ATOM   4839  C   MET B1602     423.696-151.536 223.895  1.00  0.00      N710 C  
ATOM   4840  O   MET B1602     424.874-151.278 224.188  1.00  0.00      N710 O  
ATOM   4841  N   SER B1603     422.767-150.594 223.778  1.00  0.00      N710 N  
ATOM   4842  CA  SER B1603     423.007-149.211 224.230  1.00  0.00      N710 C  
ATOM   4843  CB  SER B1603     423.659-148.340 223.143  1.00  0.00      N710 C  
ATOM   4844  OG  SER B1603     422.830-147.882 222.059  1.00  0.00      N710 O  
ATOM   4845  C   SER B1603     421.700-148.642 224.658  1.00  0.00      N710 C  
ATOM   4846  O   SER B1603     420.651-149.038 224.186  1.00  0.00      N710 O  
ATOM   4847  N   CYS B1604     421.820-147.659 225.627  1.00  0.00      N710 N  
ATOM   4848  CA  CYS B1604     420.709-146.767 225.982  1.00  0.00      N710 C  
ATOM   4849  CB  CYS B1604     420.287-146.993 227.494  1.00  0.00      N710 C  
ATOM   4850  SG  CYS B1604     421.552-146.888 228.757  1.00  0.00      N710 S  
ATOM   4851  C   CYS B1604     421.222-145.370 225.726  1.00  0.00      N710 C  
ATOM   4852  O   CYS B1604     422.431-145.206 225.495  1.00  0.00      N710 O  
ATOM   4853  N   PRO B1605     420.429-144.305 225.783  1.00  0.00      N710 N  
ATOM   4854  CD  PRO B1605     418.955-144.369 225.590  1.00  0.00      N710 C  
ATOM   4855  CA  PRO B1605     420.915-142.955 225.785  1.00  0.00      N710 C  
ATOM   4856  CB  PRO B1605     419.634-142.107 225.643  1.00  0.00      N710 C  
ATOM   4857  CG  PRO B1605     418.597-143.047 225.041  1.00  0.00      N710 C  
ATOM   4858  C   PRO B1605     421.778-142.564 227.075  1.00  0.00      N710 C  
ATOM   4859  O   PRO B1605     421.474-142.922 228.207  1.00  0.00      N710 O  
ATOM   4860  N   ILE B1606     422.876-141.774 226.928  1.00  0.00      N710 N  
ATOM   4861  CA  ILE B1606     423.915-141.541 227.979  1.00  0.00      N710 C  
ATOM   4862  CB  ILE B1606     424.990-140.564 227.507  1.00  0.00      N710 C  
ATOM   4863  CG2 ILE B1606     424.387-139.302 227.134  1.00  0.00      N710 C  
ATOM   4864  CG1 ILE B1606     426.140-140.498 228.588  1.00  0.00      N710 C  
ATOM   4865  CD1 ILE B1606     427.191-139.529 228.189  1.00  0.00      N710 C  
ATOM   4866  C   ILE B1606     423.323-141.181 229.343  1.00  0.00      N710 C  
ATOM   4867  O   ILE B1606     423.818-141.494 230.395  1.00  0.00      N710 O  
ATOM   4868  N   GLY B1607     422.372-140.246 229.255  1.00  0.00      N710 N  
ATOM   4869  CA  GLY B1607     421.645-139.732 230.431  1.00  0.00      N710 C  
ATOM   4870  C   GLY B1607     420.659-140.596 231.090  1.00  0.00      N710 C  
ATOM   4871  O   GLY B1607     420.097-140.128 232.071  1.00  0.00      N710 O  
ATOM   4872  N   GLU B1608     420.342-141.745 230.493  1.00  0.00      N710 N  
ATOM   4873  CA  GLU B1608     419.250-142.562 230.891  1.00  0.00      N710 C  
ATOM   4874  CB  GLU B1608     418.234-142.814 229.765  1.00  0.00      N710 C  
ATOM   4875  CG  GLU B1608     417.386-141.549 229.657  1.00  0.00      N710 C  
ATOM   4876  CD  GLU B1608     416.251-141.835 228.696  1.00  0.00      N710 C  
ATOM   4877  OE1 GLU B1608     416.226-141.212 227.595  1.00  0.00      N710 O  
ATOM   4878  OE2 GLU B1608     415.306-142.532 229.131  1.00  0.00      N710 O  
ATOM   4879  C   GLU B1608     419.840-143.883 231.306  1.00  0.00      N710 C  
ATOM   4880  O   GLU B1608     420.814-144.355 230.768  1.00  0.00      N710 O  
ATOM   4881  N   VAL B1609     419.264-144.445 232.344  1.00  0.00      N710 N  
ATOM   4882  CA  VAL B1609     419.770-145.668 232.977  1.00  0.00      N710 C  
ATOM   4883  CB  VAL B1609     419.007-145.771 234.304  1.00  0.00      N710 C  
ATOM   4884  CG1 VAL B1609     417.492-145.950 234.243  1.00  0.00      N710 C  
ATOM   4885  CG2 VAL B1609     419.635-146.721 235.347  1.00  0.00      N710 C  
ATOM   4886  C   VAL B1609     419.608-146.917 232.097  1.00  0.00      N710 C  
ATOM   4887  O   VAL B1609     418.605-147.028 231.375  1.00  0.00      N710 O  
ATOM   4888  N   PRO B1610     420.550-147.930 232.141  1.00  0.00      N710 N  
ATOM   4889  CD  PRO B1610     421.932-147.760 232.646  1.00  0.00      N710 C  
ATOM   4890  CA  PRO B1610     420.465-149.252 231.457  1.00  0.00      N710 C  
ATOM   4891  CB  PRO B1610     421.796-149.996 231.879  1.00  0.00      N710 C  
ATOM   4892  CG  PRO B1610     422.761-148.808 232.007  1.00  0.00      N710 C  
ATOM   4893  C   PRO B1610     419.272-150.119 231.796  1.00  0.00      N710 C  
ATOM   4894  O   PRO B1610     419.261-151.094 232.560  1.00  0.00      N710 O  
ATOM   4895  N   SER B1611     418.159-149.824 231.120  1.00  0.00      N710 N  
ATOM   4896  CA  SER B1611     416.799-150.299 231.459  1.00  0.00      N710 C  
ATOM   4897  CB  SER B1611     415.789-149.226 232.032  1.00  0.00      N710 C  
ATOM   4898  OG  SER B1611     414.488-149.841 232.303  1.00  0.00      N710 O  
ATOM   4899  C   SER B1611     416.210-150.823 230.198  1.00  0.00      N710 C  
ATOM   4900  O   SER B1611     416.349-150.083 229.231  1.00  0.00      N710 O  
ATOM   4901  N   PRO B1612     415.595-152.029 230.069  1.00  0.00      N710 N  
ATOM   4902  CD  PRO B1612     415.191-152.876 231.148  1.00  0.00      N710 C  
ATOM   4903  CA  PRO B1612     415.100-152.444 228.749  1.00  0.00      N710 C  
ATOM   4904  CB  PRO B1612     414.548-153.818 229.057  1.00  0.00      N710 C  
ATOM   4905  CG  PRO B1612     414.069-153.643 230.515  1.00  0.00      N710 C  
ATOM   4906  C   PRO B1612     414.170-151.489 228.006  1.00  0.00      N710 C  
ATOM   4907  O   PRO B1612     414.023-151.504 226.786  1.00  0.00      N710 O  
ATOM   4908  N   TYR B1613     413.493-150.575 228.722  1.00  0.00      N710 N  
ATOM   4909  CA  TYR B1613     412.495-149.667 228.146  1.00  0.00      N710 C  
ATOM   4910  CB  TYR B1613     411.432-149.306 229.214  1.00  0.00      N710 C  
ATOM   4911  CG  TYR B1613     411.184-150.537 230.152  1.00  0.00      N710 C  
ATOM   4912  CD1 TYR B1613     410.663-151.744 229.622  1.00  0.00      N710 C  
ATOM   4913  CE1 TYR B1613     410.265-152.801 230.409  1.00  0.00      N710 C  
ATOM   4914  CZ  TYR B1613     410.452-152.766 231.763  1.00  0.00      N710 C  
ATOM   4915  OH  TYR B1613     410.011-153.760 232.589  1.00  0.00      N710 O  
ATOM   4916  CD2 TYR B1613     411.439-150.491 231.550  1.00  0.00      N710 C  
ATOM   4917  CE2 TYR B1613     411.022-151.615 232.324  1.00  0.00      N710 C  
ATOM   4918  C   TYR B1613     413.211-148.398 227.686  1.00  0.00      N710 C  
ATOM   4919  O   TYR B1613     412.531-147.488 227.147  1.00  0.00      N710 O  
ATOM   4920  N   ASN B1614     414.565-148.329 227.869  1.00  0.00      N710 N  
ATOM   4921  CA  ASN B1614     415.395-147.226 227.323  1.00  0.00      N710 C  
ATOM   4922  CB  ASN B1614     416.253-146.533 228.450  1.00  0.00      N710 C  
ATOM   4923  CG  ASN B1614     415.377-145.977 229.586  1.00  0.00      N710 C  
ATOM   4924  OD1 ASN B1614     414.132-145.723 229.413  1.00  0.00      N710 O  
ATOM   4925  ND2 ASN B1614     415.906-145.825 230.797  1.00  0.00      N710 N  
ATOM   4926  C   ASN B1614     416.430-147.777 226.312  1.00  0.00      N710 C  
ATOM   4927  O   ASN B1614     417.277-147.002 225.831  1.00  0.00      N710 O  
ATOM   4928  N   SER B1615     416.514-149.121 226.036  1.00  0.00      N710 N  
ATOM   4929  CA  SER B1615     417.679-149.665 225.425  1.00  0.00      N710 C  
ATOM   4930  CB  SER B1615     418.353-150.750 226.278  1.00  0.00      N710 C  
ATOM   4931  OG  SER B1615     418.499-150.245 227.610  1.00  0.00      N710 O  
ATOM   4932  C   SER B1615     417.276-150.301 224.137  1.00  0.00      N710 C  
ATOM   4933  O   SER B1615     416.130-150.723 223.977  1.00  0.00      N710 O  
ATOM   4934  N   ARG B1616     418.275-150.415 223.254  1.00  0.00      N710 N  
ATOM   4935  CA  ARG B1616     418.198-151.056 222.008  1.00  0.00      N710 C  
ATOM   4936  CB  ARG B1616     418.132-150.010 220.819  1.00  0.00      N710 C  
ATOM   4937  CG  ARG B1616     419.467-149.416 220.374  1.00  0.00      N710 C
[truncated: 11,328,095 more chars]
