# Supplementary material for: Breathing and Tilting: Mesoscale Simulations Illuminate Influenza Glycoprotein Vulnerabilities
Source: ACS Cent Sci. 2022 Dec 8;8(12):1646–63. doi: 10.1021/acscentsci.2c00981 (PMC9801513; doi:10.1021/acscentsci.2c00981)
Supplement: Supplementary file 13 — oc2c00981_si_014.zip [file oc2c00981_si_014.zip › ha_head_breathing_msm/2015g_macrostate0_microstate147.pdb]

REMARK   1 CREATED WITH MDTraj 1.9.4, 2022-10-07
CRYST1 1137.618 1189.270 1150.500  90.00  90.00  90.00 P 1           1 
MODEL        0
ATOM      1  N   MET A 567     128.974-432.468 -90.046  1.00  0.00      H1   N  
ATOM      2  CA  MET A 567     130.047-431.456 -89.952  1.00  0.00      H1   C  
ATOM      3  CB  MET A 567     129.667-429.953 -89.714  1.00  0.00      H1   C  
ATOM      4  CG  MET A 567     129.507-429.120 -91.014  1.00  0.00      H1   C  
ATOM      5  SD  MET A 567     129.737-427.357 -90.772  1.00  0.00      H1   S  
ATOM      6  CE  MET A 567     129.313-427.007 -92.503  1.00  0.00      H1   C  
ATOM      7  C   MET A 567     131.234-431.939 -89.051  1.00  0.00      H1   C  
ATOM      8  O   MET A 567     130.940-432.851 -88.243  1.00  0.00      H1   O  
ATOM      9  N   LYS A 568     132.460-431.440 -89.201  1.00  0.00      H1   N  
ATOM     10  CA  LYS A 568     133.605-431.796 -88.397  1.00  0.00      H1   C  
ATOM     11  CB  LYS A 568     134.964-431.568 -89.033  1.00  0.00      H1   C  
ATOM     12  CG  LYS A 568     135.292-432.652 -90.073  1.00  0.00      H1   C  
ATOM     13  CD  LYS A 568     136.535-432.227 -90.935  1.00  0.00      H1   C  
ATOM     14  CE  LYS A 568     137.061-433.362 -91.905  1.00  0.00      H1   C  
ATOM     15  NZ  LYS A 568     138.325-433.034 -92.566  1.00  0.00      H1   N  
ATOM     16  C   LYS A 568     133.560-431.177 -87.024  1.00  0.00      H1   C  
ATOM     17  O   LYS A 568     133.957-430.037 -86.780  1.00  0.00      H1   O  
ATOM     18  N   ALA A 569     132.903-431.842 -86.037  1.00  0.00      H1   N  
ATOM     19  CA  ALA A 569     132.342-431.384 -84.745  1.00  0.00      H1   C  
ATOM     20  CB  ALA A 569     131.636-432.639 -84.097  1.00  0.00      H1   C  
ATOM     21  C   ALA A 569     133.348-430.779 -83.799  1.00  0.00      H1   C  
ATOM     22  O   ALA A 569     133.184-429.703 -83.275  1.00  0.00      H1   O  
ATOM     23  N   ILE A 570     134.551-431.360 -83.593  1.00  0.00      H1   N  
ATOM     24  CA  ILE A 570     135.595-430.747 -82.818  1.00  0.00      H1   C  
ATOM     25  CB  ILE A 570     136.635-431.805 -82.359  1.00  0.00      H1   C  
ATOM     26  CG2 ILE A 570     137.966-431.205 -81.849  1.00  0.00      H1   C  
ATOM     27  CG1 ILE A 570     136.084-432.795 -81.275  1.00  0.00      H1   C  
ATOM     28  CD1 ILE A 570     134.885-433.624 -81.751  1.00  0.00      H1   C  
ATOM     29  C   ILE A 570     136.183-429.658 -83.647  1.00  0.00      H1   C  
ATOM     30  O   ILE A 570     136.667-428.648 -83.063  1.00  0.00      H1   O  
ATOM     31  N   LEU A 571     136.370-429.784 -85.001  1.00  0.00      H1   N  
ATOM     32  CA  LEU A 571     136.980-428.806 -85.859  1.00  0.00      H1   C  
ATOM     33  CB  LEU A 571     137.467-429.503 -87.161  1.00  0.00      H1   C  
ATOM     34  CG  LEU A 571     138.675-430.493 -86.932  1.00  0.00      H1   C  
ATOM     35  CD1 LEU A 571     138.849-431.518 -88.121  1.00  0.00      H1   C  
ATOM     36  CD2 LEU A 571     139.988-429.637 -86.737  1.00  0.00      H1   C  
ATOM     37  C   LEU A 571     136.248-427.502 -86.016  1.00  0.00      H1   C  
ATOM     38  O   LEU A 571     136.844-426.436 -86.151  1.00  0.00      H1   O  
ATOM     39  N   VAL A 572     134.891-427.534 -86.025  1.00  0.00      H1   N  
ATOM     40  CA  VAL A 572     133.961-426.454 -86.039  1.00  0.00      H1   C  
ATOM     41  CB  VAL A 572     132.507-426.930 -86.313  1.00  0.00      H1   C  
ATOM     42  CG1 VAL A 572     131.469-425.813 -85.984  1.00  0.00      H1   C  
ATOM     43  CG2 VAL A 572     132.436-427.198 -87.835  1.00  0.00      H1   C  
ATOM     44  C   VAL A 572     134.032-425.564 -84.830  1.00  0.00      H1   C  
ATOM     45  O   VAL A 572     133.879-424.328 -84.917  1.00  0.00      H1   O  
ATOM     46  N   VAL A 573     134.192-426.137 -83.624  1.00  0.00      H1   N  
ATOM     47  CA  VAL A 573     134.192-425.570 -82.338  1.00  0.00      H1   C  
ATOM     48  CB  VAL A 573     133.866-426.479 -81.173  1.00  0.00      H1   C  
ATOM     49  CG1 VAL A 573     134.070-425.902 -79.784  1.00  0.00      H1   C  
ATOM     50  CG2 VAL A 573     132.371-426.813 -81.273  1.00  0.00      H1   C  
ATOM     51  C   VAL A 573     135.466-424.711 -82.182  1.00  0.00      H1   C  
ATOM     52  O   VAL A 573     135.520-423.629 -81.578  1.00  0.00      H1   O  
ATOM     53  N   LEU A 574     136.639-425.119 -82.781  1.00  0.00      H1   N  
ATOM     54  CA  LEU A 574     137.876-424.366 -82.758  1.00  0.00      H1   C  
ATOM     55  CB  LEU A 574     138.933-425.103 -83.644  1.00  0.00      H1   C  
ATOM     56  CG  LEU A 574     139.416-426.499 -83.163  1.00  0.00      H1   C  
ATOM     57  CD1 LEU A 574     140.323-427.142 -84.205  1.00  0.00      H1   C  
ATOM     58  CD2 LEU A 574     140.026-426.320 -81.791  1.00  0.00      H1   C  
ATOM     59  C   LEU A 574     137.742-422.926 -83.388  1.00  0.00      H1   C  
ATOM     60  O   LEU A 574     138.117-421.994 -82.724  1.00  0.00      H1   O  
ATOM     61  N   LEU A 575     137.072-422.900 -84.515  1.00  0.00      H1   N  
ATOM     62  CA  LEU A 575     136.690-421.679 -85.164  1.00  0.00      H1   C  
ATOM     63  CB  LEU A 575     136.223-421.948 -86.617  1.00  0.00      H1   C  
ATOM     64  CG  LEU A 575     135.578-420.871 -87.444  1.00  0.00      H1   C  
ATOM     65  CD1 LEU A 575     136.723-420.035 -88.101  1.00  0.00      H1   C  
ATOM     66  CD2 LEU A 575     134.716-421.462 -88.576  1.00  0.00      H1   C  
ATOM     67  C   LEU A 575     135.835-420.765 -84.420  1.00  0.00      H1   C  
ATOM     68  O   LEU A 575     136.139-419.573 -84.291  1.00  0.00      H1   O  
ATOM     69  N   TYR A 576     134.790-421.313 -83.821  1.00  0.00      H1   N  
ATOM     70  CA  TYR A 576     134.014-420.613 -82.806  1.00  0.00      H1   C  
ATOM     71  CB  TYR A 576     132.819-421.591 -82.528  1.00  0.00      H1   C  
ATOM     72  CG  TYR A 576     132.226-421.444 -81.146  1.00  0.00      H1   C  
ATOM     73  CD1 TYR A 576     131.369-420.320 -80.969  1.00  0.00      H1   C  
ATOM     74  CE1 TYR A 576     131.129-419.796 -79.695  1.00  0.00      H1   C  
ATOM     75  CZ  TYR A 576     131.676-420.476 -78.585  1.00  0.00      H1   C  
ATOM     76  OH  TYR A 576     131.408-420.133 -77.253  1.00  0.00      H1   O  
ATOM     77  CD2 TYR A 576     132.656-422.100 -80.039  1.00  0.00      H1   C  
ATOM     78  CE2 TYR A 576     132.457-421.643 -78.734  1.00  0.00      H1   C  
ATOM     79  C   TYR A 576     134.843-420.031 -81.589  1.00  0.00      H1   C  
ATOM     80  O   TYR A 576     134.690-418.916 -81.188  1.00  0.00      H1   O  
ATOM     81  N   THR A 577     135.754-420.910 -81.110  1.00  0.00      H1   N  
ATOM     82  CA  THR A 577     136.646-420.419 -80.050  1.00  0.00      H1   C  
ATOM     83  CB  THR A 577     137.444-421.640 -79.476  1.00  0.00      H1   C  
ATOM     84  OG1 THR A 577     136.698-422.801 -79.275  1.00  0.00      H1   O  
ATOM     85  CG2 THR A 577     137.922-421.231 -78.130  1.00  0.00      H1   C  
ATOM     86  C   THR A 577     137.606-419.252 -80.390  1.00  0.00      H1   C  
ATOM     87  O   THR A 577     137.767-418.211 -79.771  1.00  0.00      H1   O  
ATOM     88  N   PHE A 578     138.204-419.427 -81.603  1.00  0.00      H1   N  
ATOM     89  CA  PHE A 578     139.210-418.506 -82.128  1.00  0.00      H1   C  
ATOM     90  CB  PHE A 578     139.993-419.168 -83.262  1.00  0.00      H1   C  
ATOM     91  CG  PHE A 578     141.001-418.211 -84.033  1.00  0.00      H1   C  
ATOM     92  CD1 PHE A 578     141.904-417.459 -83.268  1.00  0.00      H1   C  
ATOM     93  CE1 PHE A 578     142.873-416.693 -83.932  1.00  0.00      H1   C  
ATOM     94  CZ  PHE A 578     142.864-416.657 -85.382  1.00  0.00      H1   C  
ATOM     95  CD2 PHE A 578     141.029-418.299 -85.409  1.00  0.00      H1   C  
ATOM     96  CE2 PHE A 578     141.991-417.556 -86.120  1.00  0.00      H1   C  
ATOM     97  C   PHE A 578     138.621-417.184 -82.489  1.00  0.00      H1   C  
ATOM     98  O   PHE A 578     139.215-416.124 -82.380  1.00  0.00      H1   O  
ATOM     99  N   THR A 579     137.386-417.222 -83.050  1.00  0.00      H1   N  
ATOM    100  CA  THR A 579     136.544-416.083 -83.309  1.00  0.00      H1   C  
ATOM    101  CB  THR A 579     135.247-416.245 -84.177  1.00  0.00      H1   C  
ATOM    102  OG1 THR A 579     135.418-416.915 -85.354  1.00  0.00      H1   O  
ATOM    103  CG2 THR A 579     134.631-414.937 -84.599  1.00  0.00      H1   C  
ATOM    104  C   THR A 579     136.121-415.269 -82.091  1.00  0.00      H1   C  
ATOM    105  O   THR A 579     136.066-414.065 -82.048  1.00  0.00      H1   O  
ATOM    106  N   THR A 580     135.841-415.863 -80.917  1.00  0.00      H1   N  
ATOM    107  CA  THR A 580     135.631-415.315 -79.578  1.00  0.00      H1   C  
ATOM    108  CB  THR A 580     135.044-416.381 -78.669  1.00  0.00      H1   C  
ATOM    109  OG1 THR A 580     133.805-416.976 -79.134  1.00  0.00      H1   O  
ATOM    110  CG2 THR A 580     134.573-415.686 -77.373  1.00  0.00      H1   C  
ATOM    111  C   THR A 580     136.982-414.819 -79.067  1.00  0.00      H1   C  
ATOM    112  O   THR A 580     137.084-413.791 -78.386  1.00  0.00      H1   O  
ATOM    113  N   ALA A 581     138.083-415.534 -79.278  1.00  0.00      H1   N  
ATOM    114  CA  ALA A 581     139.361-415.206 -78.678  1.00  0.00      H1   C  
ATOM    115  CB  ALA A 581     140.203-416.532 -78.457  1.00  0.00      H1   C  
ATOM    116  C   ALA A 581     140.176-414.111 -79.376  1.00  0.00      H1   C  
ATOM    117  O   ALA A 581     140.902-413.360 -78.716  1.00  0.00      H1   O  
ATOM    118  N   ASN A 582     140.048-413.898 -80.655  1.00  0.00      H1   N  
ATOM    119  CA  ASN A 582     140.881-413.036 -81.384  1.00  0.00      H1   C  
ATOM    120  CB  ASN A 582     141.939-413.896 -82.184  1.00  0.00      H1   C  
ATOM    121  CG  ASN A 582     143.043-414.151 -81.146  1.00  0.00      H1   C  
ATOM    122  OD1 ASN A 582     143.237-415.284 -80.733  1.00  0.00      H1   O  
ATOM    123  ND2 ASN A 582     143.817-413.109 -80.814  1.00  0.00      H1   N  
ATOM    124  C   ASN A 582     140.073-412.441 -82.522  1.00  0.00      H1   C  
ATOM    125  O   ASN A 582     139.120-413.068 -83.059  1.00  0.00      H1   O  
ATOM    126  N   ALA A 583     140.383-411.188 -82.934  1.00  0.00      H1   N  
ATOM    127  CA  ALA A 583     139.493-410.579 -83.838  1.00  0.00      H1   C  
ATOM    128  CB  ALA A 583     138.416-409.640 -83.212  1.00  0.00      H1   C  
ATOM    129  C   ALA A 583     140.306-409.848 -84.889  1.00  0.00      H1   C  
ATOM    130  O   ALA A 583     141.291-409.196 -84.563  1.00  0.00      H1   O  
ATOM    131  N   ASP A 584     139.928-409.923 -86.195  1.00  0.00      H1   N  
ATOM    132  CA  ASP A 584     140.651-409.294 -87.302  1.00  0.00      H1   C  
ATOM    133  CB  ASP A 584     140.642-407.795 -87.158  1.00  0.00      H1   C  
ATOM    134  CG  ASP A 584     139.181-407.355 -86.948  1.00  0.00      H1   C  
ATOM    135  OD1 ASP A 584     138.935-406.517 -86.040  1.00  0.00      H1   O  
ATOM    136  OD2 ASP A 584     138.217-407.851 -87.655  1.00  0.00      H1   O  
ATOM    137  C   ASP A 584     142.034-409.998 -87.463  1.00  0.00      H1   C  
ATOM    138  O   ASP A 584     143.001-409.242 -87.577  1.00  0.00      H1   O  
ATOM    139  N   THR A 585     142.146-411.355 -87.345  1.00  0.00      H1   N  
ATOM    140  CA  THR A 585     143.468-411.977 -87.083  1.00  0.00      H1   C  
ATOM    141  CB  THR A 585     143.659-412.485 -85.685  1.00  0.00      H1   C  
ATOM    142  OG1 THR A 585     143.805-411.392 -84.804  1.00  0.00      H1   O  
ATOM    143  CG2 THR A 585     144.983-413.320 -85.535  1.00  0.00      H1   C  
ATOM    144  C   THR A 585     143.665-413.204 -87.974  1.00  0.00      H1   C  
ATOM    145  O   THR A 585     142.759-413.967 -88.246  1.00  0.00      H1   O  
ATOM    146  N   LEU A 586     144.846-413.301 -88.695  1.00  0.00      H1   N  
ATOM    147  CA  LEU A 586     145.090-414.320 -89.717  1.00  0.00      H1   C  
ATOM    148  CB  LEU A 586     145.323-413.689 -91.176  1.00  0.00      H1   C  
ATOM    149  CG  LEU A 586     145.833-414.489 -92.372  1.00  0.00      H1   C  
ATOM    150  CD1 LEU A 586     145.371-413.744 -93.663  1.00  0.00      H1   C  
ATOM    151  CD2 LEU A 586     147.310-414.585 -92.399  1.00  0.00      H1   C  
ATOM    152  C   LEU A 586     146.367-415.036 -89.320  1.00  0.00      H1   C  
ATOM    153  O   LEU A 586     147.331-414.444 -88.858  1.00  0.00      H1   O  
ATOM    154  N   CYS A 587     146.468-416.390 -89.478  1.00  0.00      H1   N  
ATOM    155  CA  CYS A 587     147.541-417.237 -89.061  1.00  0.00      H1   C  
ATOM    156  CB  CYS A 587     147.056-418.170 -87.901  1.00  0.00      H1   C  
ATOM    157  SG  CYS A 587     146.537-417.340 -86.300  1.00  0.00      H1   S  
ATOM    158  C   CYS A 587     148.164-418.113 -90.155  1.00  0.00      H1   C  
ATOM    159  O   CYS A 587     147.504-418.528 -91.065  1.00  0.00      H1   O  
ATOM    160  N   ILE A 588     149.503-418.371 -90.152  1.00  0.00      H1   N  
ATOM    161  CA  ILE A 588     150.260-419.186 -91.041  1.00  0.00      H1   C  
ATOM    162  CB  ILE A 588     151.551-418.459 -91.540  1.00  0.00      H1   C  
ATOM    163  CG2 ILE A 588     152.371-419.207 -92.598  1.00  0.00      H1   C  
ATOM    164  CG1 ILE A 588     151.050-417.045 -92.003  1.00  0.00      H1   C  
ATOM    165  CD1 ILE A 588     150.112-417.071 -93.205  1.00  0.00      H1   C  
ATOM    166  C   ILE A 588     150.496-420.471 -90.422  1.00  0.00      H1   C  
ATOM    167  O   ILE A 588     150.460-420.573 -89.219  1.00  0.00      H1   O  
ATOM    168  N   GLY A 589     150.588-421.527 -91.243  1.00  0.00      H1   N  
ATOM    169  CA  GLY A 589     150.789-422.873 -90.711  1.00  0.00      H1   C  
ATOM    170  C   GLY A 589     150.828-423.932 -91.763  1.00  0.00      H1   C  
ATOM    171  O   GLY A 589     151.083-423.718 -92.896  1.00  0.00      H1   O  
ATOM    172  N   TYR A 590     150.574-425.160 -91.277  1.00  0.00      H1   N  
ATOM    173  CA  TYR A 590     150.771-426.300 -92.062  1.00  0.00      H1   C  
ATOM    174  CB  TYR A 590     152.307-426.699 -92.106  1.00  0.00      H1   C  
ATOM    175  CG  TYR A 590     152.887-426.854 -90.771  1.00  0.00      H1   C  
ATOM    176  CD1 TYR A 590     153.035-428.148 -90.125  1.00  0.00      H1   C  
ATOM    177  CE1 TYR A 590     153.614-428.255 -88.883  1.00  0.00      H1   C  
ATOM    178  CZ  TYR A 590     154.305-427.143 -88.222  1.00  0.00      H1   C  
ATOM    179  OH  TYR A 590     155.229-427.370 -87.144  1.00  0.00      H1   O  
ATOM    180  CD2 TYR A 590     153.515-425.790 -90.100  1.00  0.00      H1   C  
ATOM    181  CE2 TYR A 590     154.221-425.928 -88.806  1.00  0.00      H1   C  
ATOM    182  C   TYR A 590     149.927-427.412 -91.506  1.00  0.00      H1   C  
ATOM    183  O   TYR A 590     149.250-427.291 -90.500  1.00  0.00      H1   O  
ATOM    184  N   HIS A 591     149.752-428.468 -92.276  1.00  0.00      H1   N  
ATOM    185  CA  HIS A 591     149.115-429.758 -91.960  1.00  0.00      H1   C  
ATOM    186  CB  HIS A 591     148.952-430.560 -93.244  1.00  0.00      H1   C  
ATOM    187  ND1 HIS A 591     147.416-432.450 -92.844  1.00  0.00      H1   N  
ATOM    188  CG  HIS A 591     148.660-431.996 -93.275  1.00  0.00      H1   C  
ATOM    189  CE1 HIS A 591     147.422-433.787 -92.946  1.00  0.00      H1   C  
ATOM    190  NE2 HIS A 591     148.601-434.256 -93.401  1.00  0.00      H1   N  
ATOM    191  CD2 HIS A 591     149.349-433.113 -93.576  1.00  0.00      H1   C  
ATOM    192  C   HIS A 591     149.870-430.552 -90.879  1.00  0.00      H1   C  
ATOM    193  O   HIS A 591     151.074-430.761 -90.930  1.00  0.00      H1   O  
ATOM    194  N   ALA A 592     149.132-431.064 -89.848  1.00  0.00      H1   N  
ATOM    195  CA  ALA A 592     149.608-432.046 -88.805  1.00  0.00      H1   C  
ATOM    196  CB  ALA A 592     149.277-431.366 -87.477  1.00  0.00      H1   C  
ATOM    197  C   ALA A 592     148.805-433.315 -88.904  1.00  0.00      H1   C  
ATOM    198  O   ALA A 592     147.606-433.204 -89.189  1.00  0.00      H1   O  
ATOM    199  N   ASN A 593     149.477-434.435 -88.768  1.00  0.00      H1   N  
ATOM    200  CA  ASN A 593     148.871-435.728 -89.121  1.00  0.00      H1   C  
ATOM    201  CB  ASN A 593     149.103-435.970 -90.630  1.00  0.00      H1   C  
ATOM    202  CG  ASN A 593     150.338-436.745 -91.110  1.00  0.00      H1   C  
ATOM    203  OD1 ASN A 593     151.208-437.217 -90.315  1.00  0.00      H1   O  
ATOM    204  ND2 ASN A 593     150.226-437.038 -92.450  1.00  0.00      H1   N  
ATOM    205  C   ASN A 593     149.306-436.781 -88.135  1.00  0.00      H1   C  
ATOM    206  O   ASN A 593     149.786-436.475 -87.052  1.00  0.00      H1   O  
ATOM    207  N   ASN A 594     149.014-438.059 -88.426  1.00  0.00      H1   N  
ATOM    208  CA  ASN A 594     149.066-439.117 -87.444  1.00  0.00      H1   C  
ATOM    209  CB  ASN A 594     147.715-439.785 -87.076  1.00  0.00      H1   C  
ATOM    210  CG  ASN A 594     146.729-438.711 -86.572  1.00  0.00      H1   C  
ATOM    211  OD1 ASN A 594     145.604-438.688 -87.101  1.00  0.00      H1   O  
ATOM    212  ND2 ASN A 594     147.105-437.969 -85.512  1.00  0.00      H1   N  
ATOM    213  C   ASN A 594     150.106-440.151 -87.841  1.00  0.00      H1   C  
ATOM    214  O   ASN A 594     150.098-441.349 -87.438  1.00  0.00      H1   O  
ATOM    215  N   SER A 595     151.056-439.641 -88.693  1.00  0.00      H1   N  
ATOM    216  CA  SER A 595     152.107-440.483 -89.225  1.00  0.00      H1   C  
ATOM    217  CB  SER A 595     152.821-439.749 -90.425  1.00  0.00      H1   C  
ATOM    218  OG  SER A 595     153.785-440.563 -91.116  1.00  0.00      H1   O  
ATOM    219  C   SER A 595     153.160-440.977 -88.128  1.00  0.00      H1   C  
ATOM    220  O   SER A 595     153.627-440.158 -87.317  1.00  0.00      H1   O  
ATOM    221  N   THR A 596     153.445-442.321 -88.062  1.00  0.00      H1   N  
ATOM    222  CA  THR A 596     154.500-442.859 -87.245  1.00  0.00      H1   C  
ATOM    223  CB  THR A 596     154.222-444.150 -86.561  1.00  0.00      H1   C  
ATOM    224  OG1 THR A 596     153.989-445.180 -87.481  1.00  0.00      H1   O  
ATOM    225  CG2 THR A 596     152.873-444.076 -85.726  1.00  0.00      H1   C  
ATOM    226  C   THR A 596     155.764-443.027 -88.082  1.00  0.00      H1   C  
ATOM    227  O   THR A 596     156.732-443.603 -87.574  1.00  0.00      H1   O  
ATOM    228  N   ASP A 597     155.820-442.535 -89.357  1.00  0.00      H1   N  
ATOM    229  CA  ASP A 597     157.015-442.784 -90.179  1.00  0.00      H1   C  
ATOM    230  CB  ASP A 597     156.844-442.367 -91.686  1.00  0.00      H1   C  
ATOM    231  CG  ASP A 597     155.924-443.232 -92.486  1.00  0.00      H1   C  
ATOM    232  OD1 ASP A 597     155.449-442.781 -93.584  1.00  0.00      H1   O  
ATOM    233  OD2 ASP A 597     155.718-444.419 -92.062  1.00  0.00      H1   O  
ATOM    234  C   ASP A 597     158.247-442.084 -89.609  1.00  0.00      H1   C  
ATOM    235  O   ASP A 597     158.137-440.947 -89.119  1.00  0.00      H1   O  
ATOM    236  N   THR A 598     159.449-442.694 -89.744  1.00  0.00      H1   N  
ATOM    237  CA  THR A 598     160.744-442.286 -89.201  1.00  0.00      H1   C  
ATOM    238  CB  THR A 598     161.165-443.088 -87.963  1.00  0.00      H1   C  
ATOM    239  OG1 THR A 598     161.119-444.460 -88.209  1.00  0.00      H1   O  
ATOM    240  CG2 THR A 598     160.157-442.650 -86.838  1.00  0.00      H1   C  
ATOM    241  C   THR A 598     161.874-442.303 -90.258  1.00  0.00      H1   C  
ATOM    242  O   THR A 598     162.136-443.241 -90.954  1.00  0.00      H1   O  
ATOM    243  N   VAL A 599     162.607-441.124 -90.286  1.00  0.00      H1   N  
ATOM    244  CA  VAL A 599     163.710-440.813 -91.202  1.00  0.00      H1   C  
ATOM    245  CB  VAL A 599     163.344-439.753 -92.230  1.00  0.00      H1   C  
ATOM    246  CG1 VAL A 599     162.313-440.482 -93.184  1.00  0.00      H1   C  
ATOM    247  CG2 VAL A 599     162.757-438.453 -91.659  1.00  0.00      H1   C  
ATOM    248  C   VAL A 599     165.012-440.456 -90.431  1.00  0.00      H1   C  
ATOM    249  O   VAL A 599     164.980-439.836 -89.417  1.00  0.00      H1   O  
ATOM    250  N   ASP A 600     166.203-440.955 -90.969  1.00  0.00      H1   N  
ATOM    251  CA  ASP A 600     167.471-440.445 -90.597  1.00  0.00      H1   C  
ATOM    252  CB  ASP A 600     168.474-441.551 -90.560  1.00  0.00      H1   C  
ATOM    253  CG  ASP A 600     168.108-442.419 -89.347  1.00  0.00      H1   C  
ATOM    254  OD1 ASP A 600     168.848-443.411 -89.207  1.00  0.00      H1   O  
ATOM    255  OD2 ASP A 600     167.229-442.196 -88.518  1.00  0.00      H1   O  
ATOM    256  C   ASP A 600     167.907-439.304 -91.405  1.00  0.00      H1   C  
ATOM    257  O   ASP A 600     167.543-439.173 -92.575  1.00  0.00      H1   O  
ATOM    258  N   THR A 601     168.585-438.319 -90.743  1.00  0.00      H1   N  
ATOM    259  CA  THR A 601     169.305-437.323 -91.360  1.00  0.00      H1   C  
ATOM    260  CB  THR A 601     168.677-435.910 -91.283  1.00  0.00      H1   C  
ATOM    261  OG1 THR A 601     168.434-435.265 -90.027  1.00  0.00      H1   O  
ATOM    262  CG2 THR A 601     167.276-435.928 -92.007  1.00  0.00      H1   C  
ATOM    263  C   THR A 601     170.645-437.232 -90.702  1.00  0.00      H1   C  
ATOM    264  O   THR A 601     170.866-437.670 -89.578  1.00  0.00      H1   O  
ATOM    265  N   VAL A 602     171.656-436.600 -91.371  1.00  0.00      H1   N  
ATOM    266  CA  VAL A 602     172.977-436.372 -90.777  1.00  0.00      H1   C  
ATOM    267  CB  VAL A 602     174.003-435.609 -91.624  1.00  0.00      H1   C  
ATOM    268  CG1 VAL A 602     175.273-435.295 -90.820  1.00  0.00      H1   C  
ATOM    269  CG2 VAL A 602     174.425-436.604 -92.815  1.00  0.00      H1   C  
ATOM    270  C   VAL A 602     172.933-435.778 -89.293  1.00  0.00      H1   C  
ATOM    271  O   VAL A 602     173.467-436.384 -88.366  1.00  0.00      H1   O  
ATOM    272  N   LEU A 603     172.227-434.550 -89.129  1.00  0.00      H1   N  
ATOM    273  CA  LEU A 603     171.953-433.896 -87.875  1.00  0.00      H1   C  
ATOM    274  CB  LEU A 603     171.250-432.546 -88.208  1.00  0.00      H1   C  
ATOM    275  CG  LEU A 603     172.105-431.496 -88.952  1.00  0.00      H1   C  
ATOM    276  CD1 LEU A 603     171.532-430.096 -89.031  1.00  0.00      H1   C  
ATOM    277  CD2 LEU A 603     173.587-431.326 -88.490  1.00  0.00      H1   C  
ATOM    278  C   LEU A 603     171.167-434.616 -86.854  1.00  0.00      H1   C  
ATOM    279  O   LEU A 603     171.509-434.618 -85.658  1.00  0.00      H1   O  
ATOM    280  N   GLU A 604     170.067-435.283 -87.236  1.00  0.00      H1   N  
ATOM    281  CA  GLU A 604     169.168-435.940 -86.293  1.00  0.00      H1   C  
ATOM    282  CB  GLU A 604     167.951-435.096 -85.848  1.00  0.00      H1   C  
ATOM    283  CG  GLU A 604     168.395-433.781 -85.214  1.00  0.00      H1   C  
ATOM    284  CD  GLU A 604     167.156-433.030 -84.969  1.00  0.00      H1   C  
ATOM    285  OE1 GLU A 604     166.941-432.627 -83.787  1.00  0.00      H1   O  
ATOM    286  OE2 GLU A 604     166.385-432.709 -85.897  1.00  0.00      H1   O  
ATOM    287  C   GLU A 604     168.560-437.279 -86.809  1.00  0.00      H1   C  
ATOM    288  O   GLU A 604     168.527-437.431 -88.003  1.00  0.00      H1   O  
ATOM    289  N   LYS A 605     168.235-438.160 -85.794  1.00  0.00      H1   N  
ATOM    290  CA  LYS A 605     168.070-439.572 -85.920  1.00  0.00      H1   C  
ATOM    291  CB  LYS A 605     168.970-440.419 -84.874  1.00  0.00      H1   C  
ATOM    292  CG  LYS A 605     170.544-440.210 -85.037  1.00  0.00      H1   C  
ATOM    293  CD  LYS A 605     170.982-440.571 -86.477  1.00  0.00      H1   C  
ATOM    294  CE  LYS A 605     170.578-441.960 -86.908  1.00  0.00      H1   C  
ATOM    295  NZ  LYS A 605     171.153-442.397 -88.186  1.00  0.00      H1   N  
ATOM    296  C   LYS A 605     166.583-439.879 -85.572  1.00  0.00      H1   C  
ATOM    297  O   LYS A 605     165.917-439.356 -84.682  1.00  0.00      H1   O  
ATOM    298  N   ASN A 606     165.969-440.773 -86.377  1.00  0.00      H1   N  
ATOM    299  CA  ASN A 606     164.635-441.284 -86.161  1.00  0.00      H1   C  
ATOM    300  CB  ASN A 606     164.470-442.235 -84.918  1.00  0.00      H1   C  
ATOM    301  CG  ASN A 606     165.436-443.319 -85.012  1.00  0.00      H1   C  
ATOM    302  OD1 ASN A 606     165.350-444.048 -86.019  1.00  0.00      H1   O  
ATOM    303  ND2 ASN A 606     166.363-443.618 -84.059  1.00  0.00      H1   N  
ATOM    304  C   ASN A 606     163.388-440.288 -86.178  1.00  0.00      H1   C  
ATOM    305  O   ASN A 606     162.503-440.312 -85.342  1.00  0.00      H1   O  
ATOM    306  N   VAL A 607     163.570-439.314 -87.049  1.00  0.00      H1   N  
ATOM    307  CA  VAL A 607     162.755-438.089 -87.101  1.00  0.00      H1   C  
ATOM    308  CB  VAL A 607     163.527-437.021 -87.885  1.00  0.00      H1   C  
ATOM    309  CG1 VAL A 607     162.725-435.699 -87.969  1.00  0.00      H1   C  
ATOM    310  CG2 VAL A 607     164.843-436.744 -87.233  1.00  0.00      H1   C  
ATOM    311  C   VAL A 607     161.410-438.340 -87.585  1.00  0.00      H1   C  
ATOM    312  O   VAL A 607     161.234-438.977 -88.603  1.00  0.00      H1   O  
ATOM    313  N   THR A 608     160.358-437.941 -86.899  1.00  0.00      H1   N  
ATOM    314  CA  THR A 608     159.046-438.282 -87.327  1.00  0.00      H1   C  
ATOM    315  CB  THR A 608     158.089-438.173 -86.107  1.00  0.00      H1   C  
ATOM    316  OG1 THR A 608     158.629-438.898 -85.061  1.00  0.00      H1   O  
ATOM    317  CG2 THR A 608     156.720-438.846 -86.374  1.00  0.00      H1   C  
ATOM    318  C   THR A 608     158.444-437.412 -88.457  1.00  0.00      H1   C  
ATOM    319  O   THR A 608     158.428-436.141 -88.493  1.00  0.00      H1   O  
ATOM    320  N   VAL A 609     157.887-438.054 -89.485  1.00  0.00      H1   N  
ATOM    321  CA  VAL A 609     157.617-437.462 -90.766  1.00  0.00      H1   C  
ATOM    322  CB  VAL A 609     158.756-437.615 -91.727  1.00  0.00      H1   C  
ATOM    323  CG1 VAL A 609     158.950-439.140 -92.027  1.00  0.00      H1   C  
ATOM    324  CG2 VAL A 609     158.637-436.779 -93.080  1.00  0.00      H1   C  
ATOM    325  C   VAL A 609     156.230-437.728 -91.275  1.00  0.00      H1   C  
ATOM    326  O   VAL A 609     155.751-438.864 -91.068  1.00  0.00      H1   O  
ATOM    327  N   THR A 610     155.509-436.714 -91.857  1.00  0.00      H1   N  
ATOM    328  CA  THR A 610     154.066-436.858 -92.311  1.00  0.00      H1   C  
ATOM    329  CB  THR A 610     153.325-435.553 -92.674  1.00  0.00      H1   C  
ATOM    330  OG1 THR A 610     153.920-434.927 -93.804  1.00  0.00      H1   O  
ATOM    331  CG2 THR A 610     153.295-434.583 -91.505  1.00  0.00      H1   C  
ATOM    332  C   THR A 610     153.725-437.828 -93.429  1.00  0.00      H1   C  
ATOM    333  O   THR A 610     152.625-438.398 -93.528  1.00  0.00      H1   O  
ATOM    334  N   HIS A 611     154.748-438.087 -94.239  1.00  0.00      H1   N  
ATOM    335  CA  HIS A 611     154.628-439.004 -95.322  1.00  0.00      H1   C  
ATOM    336  CB  HIS A 611     154.100-438.264 -96.609  1.00  0.00      H1   C  
ATOM    337  ND1 HIS A 611     152.995-436.065 -96.128  1.00  0.00      H1   N  
ATOM    338  CG  HIS A 611     152.863-437.390 -96.406  1.00  0.00      H1   C  
ATOM    339  CE1 HIS A 611     151.794-435.670 -95.990  1.00  0.00      H1   C  
ATOM    340  NE2 HIS A 611     150.835-436.629 -96.352  1.00  0.00      H1   N  
ATOM    341  CD2 HIS A 611     151.549-437.731 -96.666  1.00  0.00      H1   C  
ATOM    342  C   HIS A 611     155.917-439.498 -95.624  1.00  0.00      H1   C  
ATOM    343  O   HIS A 611     156.902-438.803 -95.355  1.00  0.00      H1   O  
ATOM    344  N   SER A 612     155.981-440.718 -96.191  1.00  0.00      H1   N  
ATOM    345  CA  SER A 612     157.290-441.154 -96.673  1.00  0.00      H1   C  
ATOM    346  CB  SER A 612     158.286-441.619 -95.569  1.00  0.00      H1   C  
ATOM    347  OG  SER A 612     157.680-442.720 -94.977  1.00  0.00      H1   O  
ATOM    348  C   SER A 612     157.133-442.253 -97.747  1.00  0.00      H1   C  
ATOM    349  O   SER A 612     156.088-442.858 -97.873  1.00  0.00      H1   O  
ATOM    350  N   VAL A 613     158.226-442.606 -98.519  1.00  0.00      H1   N  
ATOM    351  CA  VAL A 613     158.401-443.733 -99.381  1.00  0.00      H1   C  
ATOM    352  CB  VAL A 613     158.448-443.269-100.840  1.00  0.00      H1   C  
ATOM    353  CG1 VAL A 613     158.539-444.490-101.775  1.00  0.00      H1   C  
ATOM    354  CG2 VAL A 613     157.170-442.442-101.195  1.00  0.00      H1   C  
ATOM    355  C   VAL A 613     159.695-444.478 -99.134  1.00  0.00      H1   C  
ATOM    356  O   VAL A 613     160.766-443.937 -99.403  1.00  0.00      H1   O  
ATOM    357  N   ASN A 614     159.529-445.752 -98.639  1.00  0.00      H1   N  
ATOM    358  CA  ASN A 614     160.581-446.776 -98.726  1.00  0.00      H1   C  
ATOM    359  CB  ASN A 614     160.134-448.058 -97.954  1.00  0.00      H1   C  
ATOM    360  CG  ASN A 614     161.306-449.145 -97.916  1.00  0.00      H1   C  
ATOM    361  OD1 ASN A 614     162.480-448.753 -97.945  1.00  0.00      H1   O  
ATOM    362  ND2 ASN A 614     160.956-450.406 -97.769  1.00  0.00      H1   N  
ATOM    363  C   ASN A 614     160.995-447.248-100.083  1.00  0.00      H1   C  
ATOM    364  O   ASN A 614     160.310-447.822-100.917  1.00  0.00      H1   O  
ATOM    365  N   LEU A 615     162.306-446.988-100.512  1.00  0.00      H1   N  
ATOM    366  CA  LEU A 615     162.894-447.391-101.786  1.00  0.00      H1   C  
ATOM    367  CB  LEU A 615     164.068-446.437-102.247  1.00  0.00      H1   C  
ATOM    368  CG  LEU A 615     163.686-444.922-102.288  1.00  0.00      H1   C  
ATOM    369  CD1 LEU A 615     164.853-444.086-102.813  1.00  0.00      H1   C  
ATOM    370  CD2 LEU A 615     162.322-444.651-103.081  1.00  0.00      H1   C  
ATOM    371  C   LEU A 615     163.476-448.814-101.806  1.00  0.00      H1   C  
ATOM    372  O   LEU A 615     164.079-449.211-102.812  1.00  0.00      H1   O  
ATOM    373  N   LEU A 616     163.263-449.609-100.816  1.00  0.00      H1   N  
ATOM    374  CA  LEU A 616     163.776-450.981-100.743  1.00  0.00      H1   C  
ATOM    375  CB  LEU A 616     164.535-451.124 -99.381  1.00  0.00      H1   C  
ATOM    376  CG  LEU A 616     165.309-452.398 -99.203  1.00  0.00      H1   C  
ATOM    377  CD1 LEU A 616     166.495-452.606-100.209  1.00  0.00      H1   C  
ATOM    378  CD2 LEU A 616     165.803-452.548 -97.763  1.00  0.00      H1   C  
ATOM    379  C   LEU A 616     162.616-451.975-100.852  1.00  0.00      H1   C  
ATOM    380  O   LEU A 616     161.458-451.717-100.610  1.00  0.00      H1   O  
ATOM    381  N   GLU A 617     163.000-453.235-101.170  1.00  0.00      H1   N  
ATOM    382  CA  GLU A 617     161.997-454.336-101.115  1.00  0.00      H1   C  
ATOM    383  CB  GLU A 617     161.287-454.622-102.560  1.00  0.00      H1   C  
ATOM    384  CG  GLU A 617     160.497-455.902-102.629  1.00  0.00      H1   C  
ATOM    385  CD  GLU A 617     159.281-455.923-101.670  1.00  0.00      H1   C  
ATOM    386  OE1 GLU A 617     158.160-456.152-102.082  1.00  0.00      H1   O  
ATOM    387  OE2 GLU A 617     159.517-455.935-100.449  1.00  0.00      H1   O  
ATOM    388  C   GLU A 617     162.828-455.573-100.659  1.00  0.00      H1   C  
ATOM    389  O   GLU A 617     163.970-455.671-100.986  1.00  0.00      H1   O  
ATOM    390  N   ASP A 618     162.188-456.445 -99.888  1.00  0.00      H1   N  
ATOM    391  CA  ASP A 618     162.961-457.412 -99.097  1.00  0.00      H1   C  
ATOM    392  CB  ASP A 618     163.303-456.927 -97.620  1.00  0.00      H1   C  
ATOM    393  CG  ASP A 618     162.081-456.547 -96.773  1.00  0.00      H1   C  
ATOM    394  OD1 ASP A 618     160.932-457.006 -96.956  1.00  0.00      H1   O  
ATOM    395  OD2 ASP A 618     162.380-455.831 -95.785  1.00  0.00      H1   O  
ATOM    396  C   ASP A 618     162.177-458.775 -99.037  1.00  0.00      H1   C  
ATOM    397  O   ASP A 618     162.628-459.795 -98.501  1.00  0.00      H1   O  
ATOM    398  N   LYS A 619     160.993-458.976 -99.702  1.00  0.00      H1   N  
ATOM    399  CA  LYS A 619     160.330-460.243-100.038  1.00  0.00      H1   C  
ATOM    400  CB  LYS A 619     159.057-460.527 -99.164  1.00  0.00      H1   C  
ATOM    401  CG  LYS A 619     158.220-459.295 -98.961  1.00  0.00      H1   C  
ATOM    402  CD  LYS A 619     157.339-458.867-100.147  1.00  0.00      H1   C  
ATOM    403  CE  LYS A 619     156.228-457.851 -99.689  1.00  0.00      H1   C  
ATOM    404  NZ  LYS A 619     156.016-456.859-100.763  1.00  0.00      H1   N  
ATOM    405  C   LYS A 619     159.974-460.251-101.534  1.00  0.00      H1   C  
ATOM    406  O   LYS A 619     160.095-459.212-102.199  1.00  0.00      H1   O  
ATOM    407  N   HIS A 620     159.457-461.336-102.078  1.00  0.00      H1   N  
ATOM    408  CA  HIS A 620     159.163-461.589-103.509  1.00  0.00      H1   C  
ATOM    409  CB  HIS A 620     160.464-461.961-104.219  1.00  0.00      H1   C  
ATOM    410  ND1 HIS A 620     161.473-464.128-104.898  1.00  0.00      H1   N  
ATOM    411  CG  HIS A 620     160.987-463.285-103.855  1.00  0.00      H1   C  
ATOM    412  CE1 HIS A 620     162.178-465.037-104.287  1.00  0.00      H1   C  
ATOM    413  NE2 HIS A 620     162.140-464.966-102.932  1.00  0.00      H1   N  
ATOM    414  CD2 HIS A 620     161.420-463.824-102.655  1.00  0.00      H1   C  
ATOM    415  C   HIS A 620     158.137-462.732-103.569  1.00  0.00      H1   C  
ATOM    416  O   HIS A 620     157.833-463.233-102.493  1.00  0.00      H1   O  
ATOM    417  N   ASN A 621     157.527-462.995-104.763  1.00  0.00      H1   N  
ATOM    418  CA  ASN A 621     156.594-464.041-105.044  1.00  0.00      H1   C  
ATOM    419  CB  ASN A 621     155.845-463.616-106.406  1.00  0.00      H1   C  
ATOM    420  CG  ASN A 621     154.545-464.438-106.692  1.00  0.00      H1   C  
ATOM    421  OD1 ASN A 621     153.981-465.140-105.822  1.00  0.00      H1   O  
ATOM    422  ND2 ASN A 621     154.157-464.515-107.981  1.00  0.00      H1   N  
ATOM    423  C   ASN A 621     157.366-465.438-105.112  1.00  0.00      H1   C  
ATOM    424  O   ASN A 621     158.042-465.888-106.051  1.00  0.00      H1   O  
ATOM    425  N   GLY A 622     156.986-466.396-104.212  1.00  0.00      H1   N  
ATOM    426  CA  GLY A 622     157.372-467.783-104.257  1.00  0.00      H1   C  
ATOM    427  C   GLY A 622     156.695-468.577-105.308  1.00  0.00      H1   C  
ATOM    428  O   GLY A 622     156.324-469.732-105.008  1.00  0.00      H1   O  
ATOM    429  N   LYS A 623     156.727-468.166-106.594  1.00  0.00      H1   N  
ATOM    430  CA  LYS A 623     156.344-468.986-107.775  1.00  0.00      H1   C  
ATOM    431  CB  LYS A 623     155.007-468.528-108.356  1.00  0.00      H1   C  
ATOM    432  CG  LYS A 623     153.854-468.362-107.369  1.00  0.00      H1   C  
ATOM    433  CD  LYS A 623     152.475-467.954-107.990  1.00  0.00      H1   C  
ATOM    434  CE  LYS A 623     151.426-467.469-106.975  1.00  0.00      H1   C  
ATOM    435  NZ  LYS A 623     150.025-467.519-107.580  1.00  0.00      H1   N  
ATOM    436  C   LYS A 623     157.440-468.780-108.815  1.00  0.00      H1   C  
ATOM    437  O   LYS A 623     158.003-467.652-108.886  1.00  0.00      H1   O  
ATOM    438  N   LEU A 624     157.835-469.816-109.579  1.00  0.00      H1   N  
ATOM    439  CA  LEU A 624     158.783-469.619-110.655  1.00  0.00      H1   C  
ATOM    440  CB  LEU A 624     159.607-470.889-110.958  1.00  0.00      H1   C  
ATOM    441  CG  LEU A 624     160.433-471.461-109.768  1.00  0.00      H1   C  
ATOM    442  CD1 LEU A 624     161.128-472.766-110.165  1.00  0.00      H1   C  
ATOM    443  CD2 LEU A 624     161.367-470.402-109.179  1.00  0.00      H1   C  
ATOM    444  C   LEU A 624     158.015-469.208-111.920  1.00  0.00      H1   C  
ATOM    445  O   LEU A 624     157.210-469.939-112.469  1.00  0.00      H1   O  
ATOM    446  N   CYS A 625     158.281-468.010-112.380  1.00  0.00      H1   N  
ATOM    447  CA  CYS A 625     157.469-467.359-113.516  1.00  0.00      H1   C  
ATOM    448  CB  CYS A 625     157.005-465.902-113.245  1.00  0.00      H1   C  
ATOM    449  SG  CYS A 625     155.944-465.789-111.758  1.00  0.00      H1   S  
ATOM    450  C   CYS A 625     158.324-467.343-114.752  1.00  0.00      H1   C  
ATOM    451  O   CYS A 625     159.544-467.534-114.709  1.00  0.00      H1   O  
ATOM    452  N   LYS A 626     157.585-467.250-115.917  1.00  0.00      H1   N  
ATOM    453  CA  LYS A 626     158.131-467.126-117.188  1.00  0.00      H1   C  
ATOM    454  CB  LYS A 626     157.022-467.199-118.258  1.00  0.00      H1   C  
ATOM    455  CG  LYS A 626     156.208-468.479-118.129  1.00  0.00      H1   C  
ATOM    456  CD  LYS A 626     155.311-468.787-119.386  1.00  0.00      H1   C  
ATOM    457  CE  LYS A 626     154.190-467.681-119.557  1.00  0.00      H1   C  
ATOM    458  NZ  LYS A 626     153.411-468.120-120.692  1.00  0.00      H1   N  
ATOM    459  C   LYS A 626     159.039-465.925-117.528  1.00  0.00      H1   C  
ATOM    460  O   LYS A 626     158.564-464.811-117.567  1.00  0.00      H1   O  
ATOM    461  N   LEU A 627     160.376-466.134-117.756  1.00  0.00      H1   N  
ATOM    462  CA  LEU A 627     161.344-465.067-117.678  1.00  0.00      H1   C  
ATOM    463  CB  LEU A 627     162.698-465.569-117.110  1.00  0.00      H1   C  
ATOM    464  CG  LEU A 627     163.883-464.569-116.982  1.00  0.00      H1   C  
ATOM    465  CD1 LEU A 627     163.572-463.240-116.233  1.00  0.00      H1   C  
ATOM    466  CD2 LEU A 627     165.132-465.165-116.535  1.00  0.00      H1   C  
ATOM    467  C   LEU A 627     161.482-464.237-118.949  1.00  0.00      H1   C  
ATOM    468  O   LEU A 627     161.791-464.710-120.021  1.00  0.00      H1   O  
ATOM    469  N   ARG A 628     161.120-462.980-118.951  1.00  0.00      H1   N  
ATOM    470  CA  ARG A 628     160.927-462.191-120.203  1.00  0.00      H1   C  
ATOM    471  CB  ARG A 628     162.193-461.775-120.943  1.00  0.00      H1   C  
ATOM    472  CG  ARG A 628     163.141-460.817-120.133  1.00  0.00      H1   C  
ATOM    473  CD  ARG A 628     164.409-460.300-120.894  1.00  0.00      H1   C  
ATOM    474  NE  ARG A 628     165.187-461.531-121.218  1.00  0.00      H1   N  
ATOM    475  CZ  ARG A 628     166.024-462.154-120.395  1.00  0.00      H1   C  
ATOM    476  NH1 ARG A 628     166.108-461.902-119.096  1.00  0.00      H1   N  
ATOM    477  NH2 ARG A 628     166.846-463.083-120.793  1.00  0.00      H1   N  
ATOM    478  C   ARG A 628     159.811-462.781-121.062  1.00  0.00      H1   C  
ATOM    479  O   ARG A 628     159.708-462.576-122.309  1.00  0.00      H1   O  
ATOM    480  N   GLY A 629     158.854-463.507-120.398  1.00  0.00      H1   N  
ATOM    481  CA  GLY A 629     157.730-464.112-121.034  1.00  0.00      H1   C  
ATOM    482  C   GLY A 629     158.006-465.424-121.673  1.00  0.00      H1   C  
ATOM    483  O   GLY A 629     157.126-465.854-122.383  1.00  0.00      H1   O  
ATOM    484  N   VAL A 630     159.213-466.011-121.431  1.00  0.00      H1   N  
ATOM    485  CA  VAL A 630     159.669-467.218-122.180  1.00  0.00      H1   C  
ATOM    486  CB  VAL A 630     161.004-466.854-122.854  1.00  0.00      H1   C  
ATOM    487  CG1 VAL A 630     161.511-468.136-123.614  1.00  0.00      H1   C  
ATOM    488  CG2 VAL A 630     160.715-465.674-123.789  1.00  0.00      H1   C  
ATOM    489  C   VAL A 630     159.848-468.317-121.137  1.00  0.00      H1   C  
ATOM    490  O   VAL A 630     160.653-468.178-120.198  1.00  0.00      H1   O  
ATOM    491  N   ALA A 631     159.063-469.432-121.228  1.00  0.00      H1   N  
ATOM    492  CA  ALA A 631     158.897-470.360-120.137  1.00  0.00      H1   C  
ATOM    493  CB  ALA A 631     157.768-471.314-120.589  1.00  0.00      H1   C  
ATOM    494  C   ALA A 631     160.181-471.129-119.813  1.00  0.00      H1   C  
ATOM    495  O   ALA A 631     160.973-471.329-120.702  1.00  0.00      H1   O  
ATOM    496  N   PRO A 632     160.415-471.503-118.551  1.00  0.00      H1   N  
ATOM    497  CD  PRO A 632     159.586-471.197-117.358  1.00  0.00      H1   C  
ATOM    498  CA  PRO A 632     161.465-472.463-118.248  1.00  0.00      H1   C  
ATOM    499  CB  PRO A 632     161.489-472.587-116.713  1.00  0.00      H1   C  
ATOM    500  CG  PRO A 632     160.075-472.230-116.307  1.00  0.00      H1   C  
ATOM    501  C   PRO A 632     161.151-473.809-118.890  1.00  0.00      H1   C  
ATOM    502  O   PRO A 632     160.009-474.007-119.266  1.00  0.00      H1   O  
ATOM    503  N   LEU A 633     162.131-474.747-118.958  1.00  0.00      H1   N  
ATOM    504  CA  LEU A 633     161.881-476.110-119.262  1.00  0.00      H1   C  
ATOM    505  CB  LEU A 633     163.148-476.932-119.800  1.00  0.00      H1   C  
ATOM    506  CG  LEU A 633     162.951-478.443-119.980  1.00  0.00      H1   C  
ATOM    507  CD1 LEU A 633     161.703-478.784-120.850  1.00  0.00      H1   C  
ATOM    508  CD2 LEU A 633     164.263-479.150-120.478  1.00  0.00      H1   C  
ATOM    509  C   LEU A 633     161.200-476.780-118.052  1.00  0.00      H1   C  
ATOM    510  O   LEU A 633     161.770-477.092-117.042  1.00  0.00      H1   O  
ATOM    511  N   HIS A 634     159.882-477.148-118.060  1.00  0.00      H1   N  
ATOM    512  CA  HIS A 634     159.254-477.779-116.920  1.00  0.00      H1   C  
ATOM    513  CB  HIS A 634     157.863-477.111-116.586  1.00  0.00      H1   C  
ATOM    514  ND1 HIS A 634     157.131-478.042-114.334  1.00  0.00      H1   N  
ATOM    515  CG  HIS A 634     156.962-477.919-115.724  1.00  0.00      H1   C  
ATOM    516  CE1 HIS A 634     156.066-478.802-113.910  1.00  0.00      H1   C  
ATOM    517  NE2 HIS A 634     155.295-479.178-114.917  1.00  0.00      H1   N  
ATOM    518  CD2 HIS A 634     155.893-478.606-116.046  1.00  0.00      H1   C  
ATOM    519  C   HIS A 634     158.895-479.217-117.205  1.00  0.00      H1   C  
ATOM    520  O   HIS A 634     158.014-479.571-117.985  1.00  0.00      H1   O  
ATOM    521  N   LEU A 635     159.642-480.111-116.475  1.00  0.00      H1   N  
ATOM    522  CA  LEU A 635     159.556-481.562-116.582  1.00  0.00      H1   C  
ATOM    523  CB  LEU A 635     161.075-482.138-116.336  1.00  0.00      H1   C  
ATOM    524  CG  LEU A 635     162.117-481.682-117.329  1.00  0.00      H1   C  
ATOM    525  CD1 LEU A 635     163.470-482.297-117.090  1.00  0.00      H1   C  
ATOM    526  CD2 LEU A 635     161.598-481.836-118.732  1.00  0.00      H1   C  
ATOM    527  C   LEU A 635     158.796-482.225-115.459  1.00  0.00      H1   C  
ATOM    528  O   LEU A 635     158.784-483.473-115.331  1.00  0.00      H1   O  
ATOM    529  N   GLY A 636     157.970-481.497-114.566  1.00  0.00      H1   N  
ATOM    530  CA  GLY A 636     157.380-482.121-113.353  1.00  0.00      H1   C  
ATOM    531  C   GLY A 636     158.448-482.545-112.344  1.00  0.00      H1   C  
ATOM    532  O   GLY A 636     159.185-481.633-111.954  1.00  0.00      H1   O  
ATOM    533  N   LYS A 637     158.437-483.808-111.964  1.00  0.00      H1   N  
ATOM    534  CA  LYS A 637     159.291-484.385-111.085  1.00  0.00      H1   C  
ATOM    535  CB  LYS A 637     158.456-485.200-110.077  1.00  0.00      H1   C  
ATOM    536  CG  LYS A 637     157.319-484.443-109.281  1.00  0.00      H1   C  
ATOM    537  CD  LYS A 637     157.694-483.048-108.653  1.00  0.00      H1   C  
ATOM    538  CE  LYS A 637     156.517-482.122-108.204  1.00  0.00      H1   C  
ATOM    539  NZ  LYS A 637     155.662-482.734-107.130  1.00  0.00      H1   N  
ATOM    540  C   LYS A 637     160.346-485.276-111.731  1.00  0.00      H1   C  
ATOM    541  O   LYS A 637     161.062-485.872-110.941  1.00  0.00      H1   O  
ATOM    542  N   CYS A 638     160.458-485.214-113.059  1.00  0.00      H1   N  
ATOM    543  CA  CYS A 638     161.493-485.990-113.723  1.00  0.00      H1   C  
ATOM    544  CB  CYS A 638     161.129-486.154-115.231  1.00  0.00      H1   C  
ATOM    545  SG  CYS A 638     162.156-487.285-116.314  1.00  0.00      H1   S  
ATOM    546  C   CYS A 638     162.760-485.230-113.795  1.00  0.00      H1   C  
ATOM    547  O   CYS A 638     162.767-484.007-113.840  1.00  0.00      H1   O  
ATOM    548  N   ASN A 639     163.952-485.855-113.766  1.00  0.00      H1   N  
ATOM    549  CA  ASN A 639     165.268-485.188-114.003  1.00  0.00      H1   C  
ATOM    550  CB  ASN A 639     166.485-485.817-113.279  1.00  0.00      H1   C  
ATOM    551  CG  ASN A 639     165.943-485.923-111.857  1.00  0.00      H1   C  
ATOM    552  OD1 ASN A 639     165.531-484.947-111.309  1.00  0.00      H1   O  
ATOM    553  ND2 ASN A 639     166.060-487.053-111.206  1.00  0.00      H1   N  
ATOM    554  C   ASN A 639     165.538-484.845-115.379  1.00  0.00      H1   C  
ATOM    555  O   ASN A 639     164.934-485.305-116.321  1.00  0.00      H1   O  
ATOM    556  N   ILE A 640     166.537-483.869-115.553  1.00  0.00      H1   N  
ATOM    557  CA  ILE A 640     167.060-483.652-116.870  1.00  0.00      H1   C  
ATOM    558  CB  ILE A 640     167.844-482.362-116.965  1.00  0.00      H1   C  
ATOM    559  CG2 ILE A 640     168.970-482.356-118.136  1.00  0.00      H1   C  
ATOM    560  CG1 ILE A 640     166.867-481.236-117.247  1.00  0.00      H1   C  
ATOM    561  CD1 ILE A 640     167.410-479.899-117.566  1.00  0.00      H1   C  
ATOM    562  C   ILE A 640     167.757-484.874-117.396  1.00  0.00      H1   C  
ATOM    563  O   ILE A 640     167.507-485.191-118.551  1.00  0.00      H1   O  
ATOM    564  N   ALA A 641     168.461-485.611-116.493  1.00  0.00      H1   N  
ATOM    565  CA  ALA A 641     168.950-486.965-116.809  1.00  0.00      H1   C  
ATOM    566  CB  ALA A 641     169.636-487.463-115.563  1.00  0.00      H1   C  
ATOM    567  C   ALA A 641     167.841-487.916-117.348  1.00  0.00      H1   C  
ATOM    568  O   ALA A 641     167.904-488.519-118.403  1.00  0.00      H1   O  
ATOM    569  N   GLY A 642     166.758-487.991-116.627  1.00  0.00      H1   N  
ATOM    570  CA  GLY A 642     165.610-488.772-117.007  1.00  0.00      H1   C  
ATOM    571  C   GLY A 642     165.037-488.373-118.339  1.00  0.00      H1   C  
ATOM    572  O   GLY A 642     164.862-489.221-119.187  1.00  0.00      H1   O  
ATOM    573  N   TRP A 643     164.734-487.085-118.539  1.00  0.00      H1   N  
ATOM    574  CA  TRP A 643     164.293-486.512-119.838  1.00  0.00      H1   C  
ATOM    575  CB  TRP A 643     164.141-484.996-119.635  1.00  0.00      H1   C  
ATOM    576  CG  TRP A 643     163.801-484.111-120.735  1.00  0.00      H1   C  
ATOM    577  CD1 TRP A 643     162.535-484.046-121.350  1.00  0.00      H1   C  
ATOM    578  NE1 TRP A 643     162.564-483.155-122.437  1.00  0.00      H1   N  
ATOM    579  CE2 TRP A 643     163.871-482.714-122.558  1.00  0.00      H1   C  
ATOM    580  CD2 TRP A 643     164.604-483.157-121.432  1.00  0.00      H1   C  
ATOM    581  CE3 TRP A 643     165.903-482.695-121.234  1.00  0.00      H1   C  
ATOM    582  CZ3 TRP A 643     166.519-481.867-122.157  1.00  0.00      H1   C  
ATOM    583  CZ2 TRP A 643     164.340-481.730-123.361  1.00  0.00      H1   C  
ATOM    584  CH2 TRP A 643     165.725-481.472-123.234  1.00  0.00      H1   C  
ATOM    585  C   TRP A 643     165.263-486.740-120.993  1.00  0.00      H1   C  
ATOM    586  O   TRP A 643     164.867-487.250-122.060  1.00  0.00      H1   O  
ATOM    587  N   ILE A 644     166.614-486.552-120.842  1.00  0.00      H1   N  
ATOM    588  CA  ILE A 644     167.561-486.740-121.902  1.00  0.00      H1   C  
ATOM    589  CB  ILE A 644     168.688-485.728-121.786  1.00  0.00      H1   C  
ATOM    590  CG2 ILE A 644     169.795-486.181-120.858  1.00  0.00      H1   C  
ATOM    591  CG1 ILE A 644     169.196-485.360-123.223  1.00  0.00      H1   C  
ATOM    592  CD1 ILE A 644     168.457-484.236-123.895  1.00  0.00      H1   C  
ATOM    593  C   ILE A 644     167.947-488.245-122.211  1.00  0.00      H1   C  
ATOM    594  O   ILE A 644     168.078-488.631-123.363  1.00  0.00      H1   O  
ATOM    595  N   LEU A 645     167.903-489.120-121.215  1.00  0.00      H1   N  
ATOM    596  CA  LEU A 645     168.315-490.552-121.446  1.00  0.00      H1   C  
ATOM    597  CB  LEU A 645     169.046-491.139-120.295  1.00  0.00      H1   C  
ATOM    598  CG  LEU A 645     170.414-490.560-119.893  1.00  0.00      H1   C  
ATOM    599  CD1 LEU A 645     170.909-491.201-118.604  1.00  0.00      H1   C  
ATOM    600  CD2 LEU A 645     171.508-490.612-120.937  1.00  0.00      H1   C  
ATOM    601  C   LEU A 645     167.045-491.293-121.891  1.00  0.00      H1   C  
ATOM    602  O   LEU A 645     166.950-492.431-122.378  1.00  0.00      H1   O  
ATOM    603  N   GLY A 646     165.911-490.612-121.805  1.00  0.00      H1   N  
ATOM    604  CA  GLY A 646     164.634-491.196-122.265  1.00  0.00      H1   C  
ATOM    605  C   GLY A 646     164.143-492.242-121.276  1.00  0.00      H1   C  
ATOM    606  O   GLY A 646     163.846-493.344-121.632  1.00  0.00      H1   O  
ATOM    607  N   ASN A 647     163.967-491.828-119.966  1.00  0.00      H1   N  
ATOM    608  CA  ASN A 647     163.475-492.683-118.862  1.00  0.00      H1   C  
ATOM    609  CB  ASN A 647     163.584-491.834-117.514  1.00  0.00      H1   C  
ATOM    610  CG  ASN A 647     162.905-492.467-116.312  1.00  0.00      H1   C  
ATOM    611  OD1 ASN A 647     162.056-493.383-116.257  1.00  0.00      H1   O  
ATOM    612  ND2 ASN A 647     163.259-491.805-115.133  1.00  0.00      H1   N  
ATOM    613  C   ASN A 647     162.026-493.044-119.226  1.00  0.00      H1   C  
ATOM    614  O   ASN A 647     161.259-492.242-119.736  1.00  0.00      H1   O  
ATOM    615  N   PRO A 648     161.539-494.299-119.101  1.00  0.00      H1   N  
ATOM    616  CD  PRO A 648     162.248-495.382-118.557  1.00  0.00      H1   C  
ATOM    617  CA  PRO A 648     160.106-494.641-119.411  1.00  0.00      H1   C  
ATOM    618  CB  PRO A 648     160.134-496.187-119.240  1.00  0.00      H1   C  
ATOM    619  CG  PRO A 648     161.618-496.572-119.226  1.00  0.00      H1   C  
ATOM    620  C   PRO A 648     159.026-494.180-118.396  1.00  0.00      H1   C  
ATOM    621  O   PRO A 648     157.877-494.558-118.557  1.00  0.00      H1   O  
ATOM    622  N   GLU A 649     159.335-493.502-117.247  1.00  0.00      H1   N  
ATOM    623  CA  GLU A 649     158.245-493.000-116.383  1.00  0.00      H1   C  
ATOM    624  CB  GLU A 649     158.643-493.269-114.945  1.00  0.00      H1   C  
ATOM    625  CG  GLU A 649     158.802-494.752-114.487  1.00  0.00      H1   C  
ATOM    626  CD  GLU A 649     157.615-495.664-114.566  1.00  0.00      H1   C  
ATOM    627  OE1 GLU A 649     156.447-495.180-114.549  1.00  0.00      H1   O  
ATOM    628  OE2 GLU A 649     157.836-496.896-114.513  1.00  0.00      H1   O  
ATOM    629  C   GLU A 649     158.168-491.499-116.585  1.00  0.00      H1   C  
ATOM    630  O   GLU A 649     157.470-490.792-115.884  1.00  0.00      H1   O  
ATOM    631  N   CYS A 650     158.741-490.999-117.765  1.00  0.00      H1   N  
ATOM    632  CA  CYS A 650     158.864-489.547-118.134  1.00  0.00      H1   C  
ATOM    633  CB  CYS A 650     160.339-488.992-117.954  1.00  0.00      H1   C  
ATOM    634  SG  CYS A 650     161.118-489.029-116.305  1.00  0.00      H1   S  
ATOM    635  C   CYS A 650     158.476-489.440-119.612  1.00  0.00      H1   C  
ATOM    636  O   CYS A 650     159.232-488.802-120.324  1.00  0.00      H1   O  
ATOM    637  N   GLU A 651     157.247-489.932-120.004  1.00  0.00      H1   N  
ATOM    638  CA  GLU A 651     156.857-489.877-121.438  1.00  0.00      H1   C  
ATOM    639  CB  GLU A 651     156.558-491.284-122.023  1.00  0.00      H1   C  
ATOM    640  CG  GLU A 651     157.794-492.220-121.862  1.00  0.00      H1   C  
ATOM    641  CD  GLU A 651     157.919-493.221-123.013  1.00  0.00      H1   C  
ATOM    642  OE1 GLU A 651     158.313-492.841-124.145  1.00  0.00      H1   O  
ATOM    643  OE2 GLU A 651     157.489-494.412-122.902  1.00  0.00      H1   O  
ATOM    644  C   GLU A 651     155.619-489.106-121.517  1.00  0.00      H1   C  
ATOM    645  O   GLU A 651     154.759-489.216-120.648  1.00  0.00      H1   O  
ATOM    646  N   SER A 652     155.401-488.416-122.621  1.00  0.00      H1   N  
ATOM    647  CA  SER A 652     154.091-487.651-122.831  1.00  0.00      H1   C  
ATOM    648  CB  SER A 652     152.807-488.537-122.992  1.00  0.00      H1   C  
ATOM    649  OG  SER A 652     152.980-489.442-124.012  1.00  0.00      H1   O  
ATOM    650  C   SER A 652     153.803-486.564-121.865  1.00  0.00      H1   C  
ATOM    651  O   SER A 652     152.732-486.504-121.296  1.00  0.00      H1   O  
ATOM    652  N   LEU A 653     154.778-485.673-121.585  1.00  0.00      H1   N  
ATOM    653  CA  LEU A 653     154.833-484.678-120.514  1.00  0.00      H1   C  
ATOM    654  CB  LEU A 653     156.327-484.506-119.902  1.00  0.00      H1   C  
ATOM    655  CG  LEU A 653     157.138-485.643-119.260  1.00  0.00      H1   C  
ATOM    656  CD1 LEU A 653     158.663-485.336-119.321  1.00  0.00      H1   C  
ATOM    657  CD2 LEU A 653     156.709-486.090-117.852  1.00  0.00      H1   C  
ATOM    658  C   LEU A 653     154.338-483.264-120.913  1.00  0.00      H1   C  
ATOM    659  O   LEU A 653     154.248-482.297-120.141  1.00  0.00      H1   O  
ATOM    660  N   SER A 654     153.989-483.091-122.225  1.00  0.00      H1   N  
ATOM    661  CA  SER A 654     153.548-481.825-122.798  1.00  0.00      H1   C  
ATOM    662  CB  SER A 654     152.135-481.328-122.569  1.00  0.00      H1   C  
ATOM    663  OG  SER A 654     151.252-482.383-122.907  1.00  0.00      H1   O  
ATOM    664  C   SER A 654     154.497-480.642-122.612  1.00  0.00      H1   C  
ATOM    665  O   SER A 654     154.101-479.548-122.198  1.00  0.00      H1   O  
ATOM    666  N   THR A 655     155.784-480.941-122.840  1.00  0.00      H1   N  
ATOM    667  CA  THR A 655     156.934-480.033-122.589  1.00  0.00      H1   C  
ATOM    668  CB  THR A 655     158.282-480.777-122.318  1.00  0.00      H1   C  
ATOM    669  OG1 THR A 655     158.665-481.666-123.368  1.00  0.00      H1   O  
ATOM    670  CG2 THR A 655     158.200-481.602-121.081  1.00  0.00      H1   C  
ATOM    671  C   THR A 655     157.108-479.040-123.702  1.00  0.00      H1   C  
ATOM    672  O   THR A 655     156.828-479.296-124.884  1.00  0.00      H1   O  
ATOM    673  N   ALA A 656     157.593-477.860-123.332  1.00  0.00      H1   N  
ATOM    674  CA  ALA A 656     157.989-476.817-124.234  1.00  0.00      H1   C  
ATOM    675  CB  ALA A 656     158.452-475.563-123.500  1.00  0.00      H1   C  
ATOM    676  C   ALA A 656     159.128-477.303-125.079  1.00  0.00      H1   C  
ATOM    677  O   ALA A 656     160.063-477.985-124.615  1.00  0.00      H1   O  
ATOM    678  N   SER A 657     159.151-476.824-126.343  1.00  0.00      H1   N  
ATOM    679  CA  SER A 657     160.161-477.213-127.343  1.00  0.00      H1   C  
ATOM    680  CB  SER A 657     159.520-477.629-128.647  1.00  0.00      H1   C  
ATOM    681  OG  SER A 657     158.737-478.875-128.370  1.00  0.00      H1   O  
ATOM    682  C   SER A 657     161.047-476.081-127.634  1.00  0.00      H1   C  
ATOM    683  O   SER A 657     162.057-476.261-128.331  1.00  0.00      H1   O  
ATOM    684  N   SER A 658     160.758-474.894-127.035  1.00  0.00      H1   N  
ATOM    685  CA  SER A 658     161.650-473.789-126.876  1.00  0.00      H1   C  
ATOM    686  CB  SER A 658     161.486-472.707-128.007  1.00  0.00      H1   C  
ATOM    687  OG  SER A 658     161.752-473.265-129.309  1.00  0.00      H1   O  
ATOM    688  C   SER A 658     161.570-473.100-125.522  1.00  0.00      H1   C  
ATOM    689  O   SER A 658     160.446-472.936-125.103  1.00  0.00      H1   O  
ATOM    690  N   TRP A 659     162.713-472.849-124.808  1.00  0.00      H1   N  
ATOM    691  CA  TRP A 659     162.670-472.446-123.405  1.00  0.00      H1   C  
ATOM    692  CB  TRP A 659     162.734-473.660-122.427  1.00  0.00      H1   C  
ATOM    693  CG  TRP A 659     163.794-474.680-122.670  1.00  0.00      H1   C  
ATOM    694  CD1 TRP A 659     165.083-474.555-122.101  1.00  0.00      H1   C  
ATOM    695  NE1 TRP A 659     165.905-475.572-122.527  1.00  0.00      H1   N  
ATOM    696  CE2 TRP A 659     165.197-476.387-123.259  1.00  0.00      H1   C  
ATOM    697  CD2 TRP A 659     163.887-475.868-123.468  1.00  0.00      H1   C  
ATOM    698  CE3 TRP A 659     162.993-476.532-124.329  1.00  0.00      H1   C  
ATOM    699  CZ3 TRP A 659     163.450-477.622-125.039  1.00  0.00      H1   C  
ATOM    700  CZ2 TRP A 659     165.536-477.572-123.890  1.00  0.00      H1   C  
ATOM    701  CH2 TRP A 659     164.718-478.157-124.794  1.00  0.00      H1   C  
ATOM    702  C   TRP A 659     163.752-471.476-123.016  1.00  0.00      H1   C  
ATOM    703  O   TRP A 659     164.797-471.354-123.696  1.00  0.00      H1   O  
ATOM    704  N   SER A 660     163.595-470.687-121.889  1.00  0.00      H1   N  
ATOM    705  CA  SER A 660     164.615-469.811-121.377  1.00  0.00      H1   C  
ATOM    706  CB  SER A 660     164.012-468.469-120.836  1.00  0.00      H1   C  
ATOM    707  OG  SER A 660     163.087-468.597-119.721  1.00  0.00      H1   O  
ATOM    708  C   SER A 660     165.516-470.444-120.317  1.00  0.00      H1   C  
ATOM    709  O   SER A 660     166.431-471.166-120.673  1.00  0.00      H1   O  
ATOM    710  N   TYR A 661     165.361-470.229-119.052  1.00  0.00      H1   N  
ATOM    711  CA  TYR A 661     166.078-470.896-118.037  1.00  0.00      H1   C  
ATOM    712  CB  TYR A 661     166.114-470.218-116.686  1.00  0.00      H1   C  
ATOM    713  CG  TYR A 661     164.750-470.089-116.045  1.00  0.00      H1   C  
ATOM    714  CD1 TYR A 661     164.446-470.890-114.961  1.00  0.00      H1   C  
ATOM    715  CE1 TYR A 661     163.253-470.716-114.245  1.00  0.00      H1   C  
ATOM    716  CZ  TYR A 661     162.371-469.729-114.597  1.00  0.00      H1   C  
ATOM    717  OH  TYR A 661     161.310-469.354-113.726  1.00  0.00      H1   O  
ATOM    718  CD2 TYR A 661     163.734-469.207-116.564  1.00  0.00      H1   C  
ATOM    719  CE2 TYR A 661     162.532-469.024-115.831  1.00  0.00      H1   C  
ATOM    720  C   TYR A 661     165.708-472.383-117.845  1.00  0.00      H1   C  
ATOM    721  O   TYR A 661     164.658-472.865-118.327  1.00  0.00      H1   O  
ATOM    722  N   ILE A 662     166.539-473.102-117.014  1.00  0.00      H1   N  
ATOM    723  CA  ILE A 662     166.277-474.511-116.673  1.00  0.00      H1   C  
ATOM    724  CB  ILE A 662     167.592-475.317-116.981  1.00  0.00      H1   C  
ATOM    725  CG2 ILE A 662     167.541-476.736-116.440  1.00  0.00      H1   C  
ATOM    726  CG1 ILE A 662     167.910-475.347-118.519  1.00  0.00      H1   C  
ATOM    727  CD1 ILE A 662     167.012-476.055-119.470  1.00  0.00      H1   C  
ATOM    728  C   ILE A 662     165.773-474.547-115.168  1.00  0.00      H1   C  
ATOM    729  O   ILE A 662     166.131-473.742-114.299  1.00  0.00      H1   O  
ATOM    730  N   VAL A 663     164.902-475.503-114.804  1.00  0.00      H1   N  
ATOM    731  CA  VAL A 663     164.560-475.866-113.378  1.00  0.00      H1   C  
ATOM    732  CB  VAL A 663     163.017-475.749-113.121  1.00  0.00      H1   C  
ATOM    733  CG1 VAL A 663     162.730-476.117-111.660  1.00  0.00      H1   C  
ATOM    734  CG2 VAL A 663     162.476-474.261-113.286  1.00  0.00      H1   C  
ATOM    735  C   VAL A 663     164.945-477.348-113.217  1.00  0.00      H1   C  
ATOM    736  O   VAL A 663     164.632-478.161-114.132  1.00  0.00      H1   O  
ATOM    737  N   GLU A 664     165.505-477.717-112.039  1.00  0.00      H1   N  
ATOM    738  CA  GLU A 664     165.666-479.029-111.548  1.00  0.00      H1   C  
ATOM    739  CB  GLU A 664     167.160-479.578-111.764  1.00  0.00      H1   C  
ATOM    740  CG  GLU A 664     167.522-480.101-113.145  1.00  0.00      H1   C  
ATOM    741  CD  GLU A 664     168.376-481.391-113.017  1.00  0.00      H1   C  
ATOM    742  OE1 GLU A 664     167.733-482.503-112.908  1.00  0.00      H1   O  
ATOM    743  OE2 GLU A 664     169.595-481.426-113.161  1.00  0.00      H1   O  
ATOM    744  C   GLU A 664     165.314-479.119-110.069  1.00  0.00      H1   C  
ATOM    745  O   GLU A 664     165.557-478.165-109.310  1.00  0.00      H1   O  
ATOM    746  N   THR A 665     164.855-480.258-109.596  1.00  0.00      H1   N  
ATOM    747  CA  THR A 665     164.367-480.588-108.275  1.00  0.00      H1   C  
ATOM    748  CB  THR A 665     163.697-481.920-108.144  1.00  0.00      H1   C  
ATOM    749  OG1 THR A 665     164.674-482.939-108.464  1.00  0.00      H1   O  
ATOM    750  CG2 THR A 665     162.448-482.188-109.005  1.00  0.00      H1   C  
ATOM    751  C   THR A 665     165.392-480.387-107.210  1.00  0.00      H1   C  
ATOM    752  O   THR A 665     166.600-480.679-107.376  1.00  0.00      H1   O  
ATOM    753  N   SER A 666     165.049-479.973-105.945  1.00  0.00      H1   N  
ATOM    754  CA  SER A 666     165.916-479.545-104.897  1.00  0.00      H1   C  
ATOM    755  CB  SER A 666     165.229-479.057-103.612  1.00  0.00      H1   C  
ATOM    756  OG  SER A 666     164.496-477.808-103.857  1.00  0.00      H1   O  
ATOM    757  C   SER A 666     166.930-480.620-104.417  1.00  0.00      H1   C  
ATOM    758  O   SER A 666     168.109-480.314-104.163  1.00  0.00      H1   O  
ATOM    759  N   ASN A 667     166.394-481.886-104.218  1.00  0.00      H1   N  
ATOM    760  CA  ASN A 667     167.067-482.967-103.520  1.00  0.00      H1   C  
ATOM    761  CB  ASN A 667     166.128-483.650-102.474  1.00  0.00      H1   C  
ATOM    762  CG  ASN A 667     165.601-482.664-101.408  1.00  0.00      H1   C  
ATOM    763  OD1 ASN A 667     165.565-481.416-101.362  1.00  0.00      H1   O  
ATOM    764  ND2 ASN A 667     165.118-483.380-100.328  1.00  0.00      H1   N  
ATOM    765  C   ASN A 667     167.533-484.074-104.500  1.00  0.00      H1   C  
ATOM    766  O   ASN A 667     168.304-484.908-104.096  1.00  0.00      H1   O  
ATOM    767  N   SER A 668     167.149-483.931-105.788  1.00  0.00      H1   N  
ATOM    768  CA  SER A 668     167.444-484.833-106.884  1.00  0.00      H1   C  
ATOM    769  CB  SER A 668     168.932-484.700-107.411  1.00  0.00      H1   C  
ATOM    770  OG  SER A 668     169.792-485.154-106.383  1.00  0.00      H1   O  
ATOM    771  C   SER A 668     167.080-486.362-106.738  1.00  0.00      H1   C  
ATOM    772  O   SER A 668     167.880-487.271-107.075  1.00  0.00      H1   O  
ATOM    773  N   ASP A 669     165.869-486.645-106.359  1.00  0.00      H1   N  
ATOM    774  CA  ASP A 669     165.389-488.039-106.404  1.00  0.00      H1   C  
ATOM    775  CB  ASP A 669     163.898-488.124-105.934  1.00  0.00      H1   C  
ATOM    776  CG  ASP A 669     163.906-487.697-104.463  1.00  0.00      H1   C  
ATOM    777  OD1 ASP A 669     163.196-486.735-104.106  1.00  0.00      H1   O  
ATOM    778  OD2 ASP A 669     164.541-488.398-103.604  1.00  0.00      H1   O  
ATOM    779  C   ASP A 669     165.450-488.826-107.728  1.00  0.00      H1   C  
ATOM    780  O   ASP A 669     165.124-488.309-108.791  1.00  0.00      H1   O  
ATOM    781  N   ASN A 670     165.769-490.131-107.600  1.00  0.00      H1   N  
ATOM    782  CA  ASN A 670     165.981-491.131-108.677  1.00  0.00      H1   C  
ATOM    783  CB  ASN A 670     164.760-491.405-109.603  1.00  0.00      H1   C  
ATOM    784  CG  ASN A 670     163.470-491.601-108.782  1.00  0.00      H1   C  
ATOM    785  OD1 ASN A 670     163.404-492.616-108.044  1.00  0.00      H1   O  
ATOM    786  ND2 ASN A 670     162.456-490.734-108.918  1.00  0.00      H1   N  
ATOM    787  C   ASN A 670     167.212-490.989-109.463  1.00  0.00      H1   C  
ATOM    788  O   ASN A 670     167.270-490.136-110.310  1.00  0.00      H1   O  
ATOM    789  N   GLY A 671     168.249-491.855-109.217  1.00  0.00      H1   N  
ATOM    790  CA  GLY A 671     169.519-492.134-109.908  1.00  0.00      H1   C  
ATOM    791  C   GLY A 671     169.494-492.802-111.295  1.00  0.00      H1   C  
ATOM    792  O   GLY A 671     168.504-493.193-111.873  1.00  0.00      H1   O  
ATOM    793  N   THR A 672     170.656-492.984-111.827  1.00  0.00      H1   N  
ATOM    794  CA  THR A 672     170.839-493.767-113.070  1.00  0.00      H1   C  
ATOM    795  CB  THR A 672     172.293-493.754-113.503  1.00  0.00      H1   C  
ATOM    796  OG1 THR A 672     173.125-494.149-112.402  1.00  0.00      H1   O  
ATOM    797  CG2 THR A 672     172.652-492.351-113.925  1.00  0.00      H1   C  
ATOM    798  C   THR A 672     170.351-495.178-113.123  1.00  0.00      H1   C  
ATOM    799  O   THR A 672     170.488-495.921-112.165  1.00  0.00      H1   O  
ATOM    800  N   CYS A 673     169.789-495.607-114.256  1.00  0.00      H1   N  
ATOM    801  CA  CYS A 673     169.086-496.908-114.342  1.00  0.00      H1   C  
ATOM    802  CB  CYS A 673     168.342-497.241-115.701  1.00  0.00      H1   C  
ATOM    803  SG  CYS A 673     167.113-498.545-115.879  1.00  0.00      H1   S  
ATOM    804  C   CYS A 673     170.088-497.985-114.151  1.00  0.00      H1   C  
ATOM    805  O   CYS A 673     169.933-498.750-113.228  1.00  0.00      H1   O  
ATOM    806  N   TYR A 674     171.275-497.904-114.860  1.00  0.00      H1   N  
ATOM    807  CA  TYR A 674     172.349-498.851-114.530  1.00  0.00      H1   C  
ATOM    808  CB  TYR A 674     172.986-499.599-115.778  1.00  0.00      H1   C  
ATOM    809  CG  TYR A 674     173.704-500.810-115.304  1.00  0.00      H1   C  
ATOM    810  CD1 TYR A 674     173.081-502.087-115.142  1.00  0.00      H1   C  
ATOM    811  CE1 TYR A 674     173.715-503.167-114.554  1.00  0.00      H1   C  
ATOM    812  CZ  TYR A 674     175.076-503.106-114.198  1.00  0.00      H1   C  
ATOM    813  OH  TYR A 674     175.701-504.216-113.588  1.00  0.00      H1   O  
ATOM    814  CD2 TYR A 674     175.073-500.764-114.971  1.00  0.00      H1   C  
ATOM    815  CE2 TYR A 674     175.737-501.929-114.431  1.00  0.00      H1   C  
ATOM    816  C   TYR A 674     173.360-497.982-113.840  1.00  0.00      H1   C  
ATOM    817  O   TYR A 674     173.864-497.076-114.497  1.00  0.00      H1   O  
ATOM    818  N   PRO A 675     173.744-498.242-112.571  1.00  0.00      H1   N  
ATOM    819  CD  PRO A 675     173.276-499.415-111.777  1.00  0.00      H1   C  
ATOM    820  CA  PRO A 675     174.658-497.497-111.727  1.00  0.00      H1   C  
ATOM    821  CB  PRO A 675     175.128-498.439-110.652  1.00  0.00      H1   C  
ATOM    822  CG  PRO A 675     173.905-499.193-110.376  1.00  0.00      H1   C  
ATOM    823  C   PRO A 675     175.906-496.892-112.306  1.00  0.00      H1   C  
ATOM    824  O   PRO A 675     176.616-497.597-113.066  1.00  0.00      H1   O  
ATOM    825  N   GLY A 676     176.279-495.684-111.947  1.00  0.00      H1   N  
ATOM    826  CA  GLY A 676     177.371-494.885-112.478  1.00  0.00      H1   C  
ATOM    827  C   GLY A 676     176.851-493.523-112.865  1.00  0.00      H1   C  
ATOM    828  O   GLY A 676     175.681-493.179-112.751  1.00  0.00      H1   O  
ATOM    829  N   ASP A 677     177.807-492.646-113.343  1.00  0.00      H1   N  
ATOM    830  CA  ASP A 677     177.606-491.235-113.336  1.00  0.00      H1   C  
ATOM    831  CB  ASP A 677     178.779-490.690-112.586  1.00  0.00      H1   C  
ATOM    832  CG  ASP A 677     178.780-490.835-111.083  1.00  0.00      H1   C  
ATOM    833  OD1 ASP A 677     179.886-490.818-110.445  1.00  0.00      H1   O  
ATOM    834  OD2 ASP A 677     177.674-490.847-110.526  1.00  0.00      H1   O  
ATOM    835  C   ASP A 677     177.411-490.713-114.779  1.00  0.00      H1   C  
ATOM    836  O   ASP A 677     177.737-491.311-115.763  1.00  0.00      H1   O  
ATOM    837  N   PHE A 678     176.860-489.521-114.857  1.00  0.00      H1   N  
ATOM    838  CA  PHE A 678     176.634-488.802-116.090  1.00  0.00      H1   C  
ATOM    839  CB  PHE A 678     175.239-488.141-116.052  1.00  0.00      H1   C  
ATOM    840  CG  PHE A 678     174.533-487.981-117.379  1.00  0.00      H1   C  
ATOM    841  CD1 PHE A 678     173.181-487.827-117.385  1.00  0.00      H1   C  
ATOM    842  CE1 PHE A 678     172.518-487.521-118.543  1.00  0.00      H1   C  
ATOM    843  CZ  PHE A 678     173.211-487.349-119.756  1.00  0.00      H1   C  
ATOM    844  CD2 PHE A 678     175.251-487.893-118.540  1.00  0.00      H1   C  
ATOM    845  CE2 PHE A 678     174.595-487.641-119.670  1.00  0.00      H1   C  
ATOM    846  C   PHE A 678     177.848-487.728-116.199  1.00  0.00      H1   C  
ATOM    847  O   PHE A 678     177.916-486.728-115.450  1.00  0.00      H1   O  
ATOM    848  N   ILE A 679     178.785-487.936-117.141  1.00  0.00      H1   N  
ATOM    849  CA  ILE A 679     180.036-487.245-117.384  1.00  0.00      H1   C  
ATOM    850  CB  ILE A 679     181.114-488.098-118.189  1.00  0.00      H1   C  
ATOM    851  CG2 ILE A 679     182.399-487.222-118.161  1.00  0.00      H1   C  
ATOM    852  CG1 ILE A 679     181.228-489.503-117.543  1.00  0.00      H1   C  
ATOM    853  CD1 ILE A 679     181.096-489.665-115.959  1.00  0.00      H1   C  
ATOM    854  C   ILE A 679     179.598-485.888-117.990  1.00  0.00      H1   C  
ATOM    855  O   ILE A 679     178.842-485.876-118.962  1.00  0.00      H1   O  
ATOM    856  N   ASN A 680     180.072-484.779-117.463  1.00  0.00      H1   N  
ATOM    857  CA  ASN A 680     179.806-483.439-117.816  1.00  0.00      H1   C  
ATOM    858  CB  ASN A 680     180.437-483.218-119.187  1.00  0.00      H1   C  
ATOM    859  CG  ASN A 680     181.914-483.524-119.275  1.00  0.00      H1   C  
ATOM    860  OD1 ASN A 680     182.629-483.778-118.298  1.00  0.00      H1   O  
ATOM    861  ND2 ASN A 680     182.458-483.493-120.486  1.00  0.00      H1   N  
ATOM    862  C   ASN A 680     178.287-483.168-117.748  1.00  0.00      H1   C  
ATOM    863  O   ASN A 680     177.666-482.652-118.661  1.00  0.00      H1   O  
ATOM    864  N   TYR A 681     177.589-483.382-116.615  1.00  0.00      H1   N  
ATOM    865  CA  TYR A 681     176.199-483.031-116.551  1.00  0.00      H1   C  
ATOM    866  CB  TYR A 681     175.572-483.846-115.428  1.00  0.00      H1   C  
ATOM    867  CG  TYR A 681     174.047-483.741-115.233  1.00  0.00      H1   C  
ATOM    868  CD1 TYR A 681     173.452-483.040-114.136  1.00  0.00      H1   C  
ATOM    869  CE1 TYR A 681     172.147-483.208-113.858  1.00  0.00      H1   C  
ATOM    870  CZ  TYR A 681     171.311-483.774-114.782  1.00  0.00      H1   C  
ATOM    871  OH  TYR A 681     169.900-483.678-114.641  1.00  0.00      H1   O  
ATOM    872  CD2 TYR A 681     173.233-484.296-116.169  1.00  0.00      H1   C  
ATOM    873  CE2 TYR A 681     171.848-484.229-116.019  1.00  0.00      H1   C  
ATOM    874  C   TYR A 681     175.811-481.549-116.432  1.00  0.00      H1   C  
ATOM    875  O   TYR A 681     175.135-481.002-117.307  1.00  0.00      H1   O  
ATOM    876  N   GLU A 682     176.379-480.785-115.442  1.00  0.00      H1   N  
ATOM    877  CA  GLU A 682     176.282-479.358-115.177  1.00  0.00      H1   C  
ATOM    878  CB  GLU A 682     177.226-478.907-114.035  1.00  0.00      H1   C  
ATOM    879  CG  GLU A 682     176.625-479.155-112.622  1.00  0.00      H1   C  
ATOM    880  CD  GLU A 682     177.480-478.756-111.494  1.00  0.00      H1   C  
ATOM    881  OE1 GLU A 682     177.661-477.524-111.342  1.00  0.00      H1   O  
ATOM    882  OE2 GLU A 682     177.975-479.611-110.703  1.00  0.00      H1   O  
ATOM    883  C   GLU A 682     176.453-478.494-116.433  1.00  0.00      H1   C  
ATOM    884  O   GLU A 682     175.653-477.572-116.601  1.00  0.00      H1   O  
ATOM    885  N   GLU A 683     177.500-478.771-117.246  1.00  0.00      H1   N  
ATOM    886  CA  GLU A 683     177.696-478.035-118.471  1.00  0.00      H1   C  
ATOM    887  CB  GLU A 683     179.034-478.273-119.175  1.00  0.00      H1   C  
ATOM    888  CG  GLU A 683     180.291-477.560-118.633  1.00  0.00      H1   C  
ATOM    889  CD  GLU A 683     180.319-476.113-119.157  1.00  0.00      H1   C  
ATOM    890  OE1 GLU A 683     180.397-475.970-120.405  1.00  0.00      H1   O  
ATOM    891  OE2 GLU A 683     180.397-475.167-118.354  1.00  0.00      H1   O  
ATOM    892  C   GLU A 683     176.571-478.094-119.441  1.00  0.00      H1   C  
ATOM    893  O   GLU A 683     176.218-477.124-120.105  1.00  0.00      H1   O  
ATOM    894  N   LEU A 684     175.892-479.245-119.581  1.00  0.00      H1   N  
ATOM    895  CA  LEU A 684     174.867-479.500-120.489  1.00  0.00      H1   C  
ATOM    896  CB  LEU A 684     174.650-481.025-120.531  1.00  0.00      H1   C  
ATOM    897  CG  LEU A 684     173.477-481.426-121.479  1.00  0.00      H1   C  
ATOM    898  CD1 LEU A 684     173.803-480.956-122.864  1.00  0.00      H1   C  
ATOM    899  CD2 LEU A 684     173.304-483.003-121.559  1.00  0.00      H1   C  
ATOM    900  C   LEU A 684     173.569-478.773-120.151  1.00  0.00      H1   C  
ATOM    901  O   LEU A 684     172.898-478.214-121.047  1.00  0.00      H1   O  
ATOM    902  N   ARG A 685     173.269-478.645-118.885  1.00  0.00      H1   N  
ATOM    903  CA  ARG A 685     172.130-477.830-118.466  1.00  0.00      H1   C  
ATOM    904  CB  ARG A 685     171.678-478.134-117.012  1.00  0.00      H1   C  
ATOM    905  CG  ARG A 685     171.690-479.645-116.675  1.00  0.00      H1   C  
ATOM    906  CD  ARG A 685     171.213-479.889-115.198  1.00  0.00      H1   C  
ATOM    907  NE  ARG A 685     172.052-478.993-114.331  1.00  0.00      H1   N  
ATOM    908  CZ  ARG A 685     172.281-479.192-113.030  1.00  0.00      H1   C  
ATOM    909  NH1 ARG A 685     171.714-480.154-112.439  1.00  0.00      H1   N  
ATOM    910  NH2 ARG A 685     172.970-478.234-112.432  1.00  0.00      H1   N  
ATOM    911  C   ARG A 685     172.386-476.320-118.655  1.00  0.00      H1   C  
ATOM    912  O   ARG A 685     171.415-475.535-118.727  1.00  0.00      H1   O  
ATOM    913  N   GLU A 686     173.656-476.003-118.644  1.00  0.00      H1   N  
ATOM    914  CA  GLU A 686     174.066-474.708-119.127  1.00  0.00      H1   C  
ATOM    915  CB  GLU A 686     175.401-474.266-118.539  1.00  0.00      H1   C  
ATOM    916  CG  GLU A 686     175.242-473.443-117.207  1.00  0.00      H1   C  
ATOM    917  CD  GLU A 686     176.480-473.121-116.546  1.00  0.00      H1   C  
ATOM    918  OE1 GLU A 686     177.215-474.035-116.129  1.00  0.00      H1   O  
ATOM    919  OE2 GLU A 686     176.915-471.920-116.640  1.00  0.00      H1   O  
ATOM    920  C   GLU A 686     173.988-474.582-120.641  1.00  0.00      H1   C  
ATOM    921  O   GLU A 686     173.539-473.585-121.211  1.00  0.00      H1   O  
ATOM    922  N   GLN A 687     174.361-475.618-121.459  1.00  0.00      H1   N  
ATOM    923  CA  GLN A 687     174.264-475.658-122.951  1.00  0.00      H1   C  
ATOM    924  CB  GLN A 687     175.024-476.900-123.590  1.00  0.00      H1   C  
ATOM    925  CG  GLN A 687     176.535-477.178-123.292  1.00  0.00      H1   C  
ATOM    926  CD  GLN A 687     177.456-475.936-123.083  1.00  0.00      H1   C  
ATOM    927  OE1 GLN A 687     178.004-475.361-124.021  1.00  0.00      H1   O  
ATOM    928  NE2 GLN A 687     177.616-475.543-121.852  1.00  0.00      H1   N  
ATOM    929  C   GLN A 687     172.857-475.572-123.391  1.00  0.00      H1   C  
ATOM    930  O   GLN A 687     172.489-474.879-124.331  1.00  0.00      H1   O  
ATOM    931  N   LEU A 688     171.953-476.301-122.689  1.00  0.00      H1   N  
ATOM    932  CA  LEU A 688     170.550-476.287-122.966  1.00  0.00      H1   C  
ATOM    933  CB  LEU A 688     169.803-477.498-122.407  1.00  0.00      H1   C  
ATOM    934  CG  LEU A 688     170.389-478.803-123.070  1.00  0.00      H1   C  
ATOM    935  CD1 LEU A 688     169.614-479.976-122.425  1.00  0.00      H1   C  
ATOM    936  CD2 LEU A 688     170.432-478.901-124.621  1.00  0.00      H1   C  
ATOM    937  C   LEU A 688     169.821-475.093-122.395  1.00  0.00      H1   C  
ATOM    938  O   LEU A 688     168.619-474.907-122.657  1.00  0.00      H1   O  
ATOM    939  N   SER A 689     170.444-474.217-121.542  1.00  0.00      H1   N  
ATOM    940  CA  SER A 689     169.644-473.082-121.150  1.00  0.00      H1   C  
ATOM    941  CB  SER A 689     170.167-472.503-119.866  1.00  0.00      H1   C  
ATOM    942  OG  SER A 689     169.347-471.480-119.306  1.00  0.00      H1   O  
ATOM    943  C   SER A 689     169.688-471.997-122.170  1.00  0.00      H1   C  
ATOM    944  O   SER A 689     170.705-471.706-122.735  1.00  0.00      H1   O  
ATOM    945  N   SER A 690     168.508-471.284-122.465  1.00  0.00      H1   N  
ATOM    946  CA  SER A 690     168.315-470.401-123.569  1.00  0.00      H1   C  
ATOM    947  CB  SER A 690     169.262-469.162-123.362  1.00  0.00      H1   C  
ATOM    948  OG  SER A 690     168.863-468.053-124.128  1.00  0.00      H1   O  
ATOM    949  C   SER A 690     168.428-471.167-124.874  1.00  0.00      H1   C  
ATOM    950  O   SER A 690     169.305-470.885-125.718  1.00  0.00      H1   O  
ATOM    951  N   VAL A 691     167.553-472.166-125.052  1.00  0.00      H1   N  
ATOM    952  CA  VAL A 691     167.425-472.935-126.305  1.00  0.00      H1   C  
ATOM    953  CB  VAL A 691     167.520-474.390-126.100  1.00  0.00      H1   C  
ATOM    954  CG1 VAL A 691     166.793-475.437-127.026  1.00  0.00      H1   C  
ATOM    955  CG2 VAL A 691     168.964-474.729-126.020  1.00  0.00      H1   C  
ATOM    956  C   VAL A 691     166.161-472.606-127.080  1.00  0.00      H1   C  
ATOM    957  O   VAL A 691     165.106-472.239-126.525  1.00  0.00      H1   O  
ATOM    958  N   SER A 692     166.281-472.667-128.398  1.00  0.00      H1   N  
ATOM    959  CA  SER A 692     165.198-472.498-129.360  1.00  0.00      H1   C  
ATOM    960  CB  SER A 692     165.406-471.256-130.265  1.00  0.00      H1   C  
ATOM    961  OG  SER A 692     164.318-471.031-131.118  1.00  0.00      H1   O  
ATOM    962  C   SER A 692     165.123-473.734-130.205  1.00  0.00      H1   C  
ATOM    963  O   SER A 692     166.122-474.411-130.380  1.00  0.00      H1   O  
ATOM    964  N   SER A 693     163.879-474.166-130.621  1.00  0.00      H1   N  
ATOM    965  CA  SER A 693     163.669-475.077-131.755  1.00  0.00      H1   C  
ATOM    966  CB  SER A 693     164.198-474.532-133.147  1.00  0.00      H1   C  
ATOM    967  OG  SER A 693     163.289-473.480-133.621  1.00  0.00      H1   O  
ATOM    968  C   SER A 693     164.151-476.540-131.525  1.00  0.00      H1   C  
ATOM    969  O   SER A 693     164.763-477.200-132.388  1.00  0.00      H1   O  
ATOM    970  N   PHE A 694     163.972-477.120-130.305  1.00  0.00      H1   N  
ATOM    971  CA  PHE A 694     164.537-478.387-129.861  1.00  0.00      H1   C  
ATOM    972  CB  PHE A 694     164.536-478.496-128.319  1.00  0.00      H1   C  
ATOM    973  CG  PHE A 694     165.424-479.539-127.727  1.00  0.00      H1   C  
ATOM    974  CD1 PHE A 694     166.798-479.276-127.310  1.00  0.00      H1   C  
ATOM    975  CE1 PHE A 694     167.583-480.259-126.766  1.00  0.00      H1   C  
ATOM    976  CZ  PHE A 694     167.104-481.508-126.625  1.00  0.00      H1   C  
ATOM    977  CD2 PHE A 694     164.997-480.896-127.697  1.00  0.00      H1   C  
ATOM    978  CE2 PHE A 694     165.853-481.863-127.091  1.00  0.00      H1   C  
ATOM    979  C   PHE A 694     163.943-479.602-130.587  1.00  0.00      H1   C  
ATOM    980  O   PHE A 694     162.738-479.937-130.434  1.00  0.00      H1   O  
ATOM    981  N   GLU A 695     164.685-480.265-131.454  1.00  0.00      H1   N  
ATOM    982  CA  GLU A 695     164.087-481.320-132.308  1.00  0.00      H1   C  
ATOM    983  CB  GLU A 695     163.899-480.874-133.769  1.00  0.00      H1   C  
ATOM    984  CG  GLU A 695     162.764-479.933-134.077  1.00  0.00      H1   C  
ATOM    985  CD  GLU A 695     162.621-479.852-135.584  1.00  0.00      H1   C  
ATOM    986  OE1 GLU A 695     163.223-479.001-136.266  1.00  0.00      H1   O  
ATOM    987  OE2 GLU A 695     161.875-480.747-136.039  1.00  0.00      H1   O  
ATOM    988  C   GLU A 695     164.845-482.628-132.115  1.00  0.00      H1   C  
ATOM    989  O   GLU A 695     166.056-482.648-131.850  1.00  0.00      H1   O  
ATOM    990  N   ARG A 696     164.096-483.795-132.265  1.00  0.00      H1   N  
ATOM    991  CA  ARG A 696     164.657-485.165-132.038  1.00  0.00      H1   C  
ATOM    992  CB  ARG A 696     163.749-485.795-130.997  1.00  0.00      H1   C  
ATOM    993  CG  ARG A 696     164.169-487.283-130.659  1.00  0.00      H1   C  
ATOM    994  CD  ARG A 696     163.269-487.997-129.663  1.00  0.00      H1   C  
ATOM    995  NE  ARG A 696     162.025-488.297-130.461  1.00  0.00      H1   N  
ATOM    996  CZ  ARG A 696     161.051-489.160-130.221  1.00  0.00      H1   C  
ATOM    997  NH1 ARG A 696     161.031-489.901-129.163  1.00  0.00      H1   N  
ATOM    998  NH2 ARG A 696     160.108-489.342-131.084  1.00  0.00      H1   N  
ATOM    999  C   ARG A 696     164.551-485.922-133.369  1.00  0.00      H1   C  
ATOM   1000  O   ARG A 696     163.506-485.925-134.033  1.00  0.00      H1   O  
ATOM   1001  N   PHE A 697     165.587-486.649-133.784  1.00  0.00      H1   N  
ATOM   1002  CA  PHE A 697     165.495-487.376-134.941  1.00  0.00      H1   C  
ATOM   1003  CB  PHE A 697     166.209-486.598-136.105  1.00  0.00      H1   C  
ATOM   1004  CG  PHE A 697     167.732-486.352-135.887  1.00  0.00      H1   C  
ATOM   1005  CD1 PHE A 697     168.141-485.477-134.852  1.00  0.00      H1   C  
ATOM   1006  CE1 PHE A 697     169.501-485.275-134.543  1.00  0.00      H1   C  
ATOM   1007  CZ  PHE A 697     170.452-486.107-135.255  1.00  0.00      H1   C  
ATOM   1008  CD2 PHE A 697     168.628-487.073-136.655  1.00  0.00      H1   C  
ATOM   1009  CE2 PHE A 697     169.977-487.028-136.263  1.00  0.00      H1   C  
ATOM   1010  C   PHE A 697     166.205-488.730-134.667  1.00  0.00      H1   C  
ATOM   1011  O   PHE A 697     166.785-488.944-133.584  1.00  0.00      H1   O  
ATOM   1012  N   GLU A 698     166.075-489.761-135.513  1.00  0.00      H1   N  
ATOM   1013  CA  GLU A 698     166.870-491.009-135.403  1.00  0.00      H1   C  
ATOM   1014  CB  GLU A 698     166.169-492.273-136.016  1.00  0.00      H1   C  
ATOM   1015  CG  GLU A 698     164.920-492.683-135.240  1.00  0.00      H1   C  
ATOM   1016  CD  GLU A 698     164.112-493.707-136.020  1.00  0.00      H1   C  
ATOM   1017  OE1 GLU A 698     163.336-493.232-136.890  1.00  0.00      H1   O  
ATOM   1018  OE2 GLU A 698     164.248-494.944-135.795  1.00  0.00      H1   O  
ATOM   1019  C   GLU A 698     168.221-490.812-136.049  1.00  0.00      H1   C  
ATOM   1020  O   GLU A 698     168.384-490.562-137.268  1.00  0.00      H1   O  
ATOM   1021  N   ILE A 699     169.281-490.678-135.178  1.00  0.00      H1   N  
ATOM   1022  CA  ILE A 699     170.690-490.678-135.619  1.00  0.00      H1   C  
ATOM   1023  CB  ILE A 699     171.627-490.259-134.436  1.00  0.00      H1   C  
ATOM   1024  CG2 ILE A 699     171.364-491.156-133.256  1.00  0.00      H1   C  
ATOM   1025  CG1 ILE A 699     173.082-490.041-134.840  1.00  0.00      H1   C  
ATOM   1026  CD1 ILE A 699     173.929-489.300-133.818  1.00  0.00      H1   C  
ATOM   1027  C   ILE A 699     171.014-491.972-136.372  1.00  0.00      H1   C  
ATOM   1028  O   ILE A 699     171.626-491.883-137.374  1.00  0.00      H1   O  
ATOM   1029  N   PHE A 700     170.497-493.089-135.902  1.00  0.00      H1   N  
ATOM   1030  CA  PHE A 700     170.705-494.344-136.506  1.00  0.00      H1   C  
ATOM   1031  CB  PHE A 700     171.866-495.148-135.748  1.00  0.00      H1   C  
ATOM   1032  CG  PHE A 700     173.239-494.486-135.551  1.00  0.00      H1   C  
ATOM   1033  CD1 PHE A 700     173.898-494.650-134.313  1.00  0.00      H1   C  
ATOM   1034  CE1 PHE A 700     175.230-494.146-134.191  1.00  0.00      H1   C  
ATOM   1035  CZ  PHE A 700     175.805-493.365-135.145  1.00  0.00      H1   C  
ATOM   1036  CD2 PHE A 700     173.978-493.850-136.578  1.00  0.00      H1   C  
ATOM   1037  CE2 PHE A 700     175.156-493.225-136.400  1.00  0.00      H1   C  
ATOM   1038  C   PHE A 700     169.330-495.106-136.306  1.00  0.00      H1   C  
ATOM   1039  O   PHE A 700     169.022-495.542-135.198  1.00  0.00      H1   O  
ATOM   1040  N   PRO A 701     168.506-495.018-137.364  1.00  0.00      H1   N  
ATOM   1041  CD  PRO A 701     168.639-494.145-138.515  1.00  0.00      H1   C  
ATOM   1042  CA  PRO A 701     167.288-495.851-137.500  1.00  0.00      H1   C  
ATOM   1043  CB  PRO A 701     166.769-495.643-138.912  1.00  0.00      H1   C  
ATOM   1044  CG  PRO A 701     167.185-494.198-139.118  1.00  0.00      H1   C  
ATOM   1045  C   PRO A 701     167.431-497.310-137.060  1.00  0.00      H1   C  
ATOM   1046  O   PRO A 701     168.494-497.899-137.275  1.00  0.00      H1   O  
ATOM   1047  N   LYS A 702     166.421-497.949-136.392  1.00  0.00      H1   N  
ATOM   1048  CA  LYS A 702     166.594-499.366-136.046  1.00  0.00      H1   C  
ATOM   1049  CB  LYS A 702     165.837-499.692-134.712  1.00  0.00      H1   C  
ATOM   1050  CG  LYS A 702     165.831-501.157-134.211  1.00  0.00      H1   C  
ATOM   1051  CD  LYS A 702     167.230-501.524-133.620  1.00  0.00      H1   C  
ATOM   1052  CE  LYS A 702     167.402-503.052-133.280  1.00  0.00      H1   C  
ATOM   1053  NZ  LYS A 702     167.627-503.902-134.489  1.00  0.00      H1   N  
ATOM   1054  C   LYS A 702     166.087-500.214-137.187  1.00  0.00      H1   C  
ATOM   1055  O   LYS A 702     166.408-501.377-137.398  1.00  0.00      H1   O  
ATOM   1056  N   THR A 703     165.272-499.628-138.095  1.00  0.00      H1   N  
ATOM   1057  CA  THR A 703     164.647-500.392-139.179  1.00  0.00      H1   C  
ATOM   1058  CB  THR A 703     163.345-499.783-139.809  1.00  0.00      H1   C  
ATOM   1059  OG1 THR A 703     162.550-500.765-140.451  1.00  0.00      H1   O  
ATOM   1060  CG2 THR A 703     163.650-498.797-140.898  1.00  0.00      H1   C  
ATOM   1061  C   THR A 703     165.730-500.898-140.178  1.00  0.00      H1   C  
ATOM   1062  O   THR A 703     166.517-500.051-140.579  1.00  0.00      H1   O  
ATOM   1063  N   SER A 704     165.856-502.181-140.498  1.00  0.00      H1   N  
ATOM   1064  CA  SER A 704     166.951-502.845-141.188  1.00  0.00      H1   C  
ATOM   1065  CB  SER A 704     166.991-502.569-142.690  1.00  0.00      H1   C  
ATOM   1066  OG  SER A 704     165.819-503.000-143.329  1.00  0.00      H1   O  
ATOM   1067  C   SER A 704     168.307-502.627-140.601  1.00  0.00      H1   C  
ATOM   1068  O   SER A 704     169.252-502.728-141.370  1.00  0.00      H1   O  
ATOM   1069  N   SER A 705     168.477-502.323-139.272  1.00  0.00      H1   N  
ATOM   1070  CA  SER A 705     169.743-501.903-138.612  1.00  0.00      H1   C  
ATOM   1071  CB  SER A 705     169.610-500.451-138.169  1.00  0.00      H1   C  
ATOM   1072  OG  SER A 705     170.900-499.897-137.718  1.00  0.00      H1   O  
ATOM   1073  C   SER A 705     170.209-502.870-137.425  1.00  0.00      H1   C  
ATOM   1074  O   SER A 705     169.493-503.263-136.515  1.00  0.00      H1   O  
ATOM   1075  N   TRP A 706     171.458-503.378-137.566  1.00  0.00      H1   N  
ATOM   1076  CA  TRP A 706     172.078-504.252-136.538  1.00  0.00      H1   C  
ATOM   1077  CB  TRP A 706     172.395-503.644-135.201  1.00  0.00      H1   C  
ATOM   1078  CG  TRP A 706     173.010-502.291-135.275  1.00  0.00      H1   C  
ATOM   1079  CD1 TRP A 706     174.279-501.860-135.473  1.00  0.00      H1   C  
ATOM   1080  NE1 TRP A 706     174.363-500.515-135.396  1.00  0.00      H1   N  
ATOM   1081  CE2 TRP A 706     173.139-500.000-135.124  1.00  0.00      H1   C  
ATOM   1082  CD2 TRP A 706     172.225-501.080-135.043  1.00  0.00      H1   C  
ATOM   1083  CE3 TRP A 706     170.919-500.746-134.701  1.00  0.00      H1   C  
ATOM   1084  CZ3 TRP A 706     170.477-499.390-134.636  1.00  0.00      H1   C  
ATOM   1085  CZ2 TRP A 706     172.766-498.690-134.965  1.00  0.00      H1   C  
ATOM   1086  CH2 TRP A 706     171.441-498.396-134.621  1.00  0.00      H1   C  
ATOM   1087  C   TRP A 706     171.555-505.693-136.331  1.00  0.00      H1   C  
ATOM   1088  O   TRP A 706     171.271-506.065-135.199  1.00  0.00      H1   O  
ATOM   1089  N   PRO A 707     171.351-506.520-137.415  1.00  0.00      H1   N  
ATOM   1090  CD  PRO A 707     171.850-506.283-138.743  1.00  0.00      H1   C  
ATOM   1091  CA  PRO A 707     170.647-507.826-137.341  1.00  0.00      H1   C  
ATOM   1092  CB  PRO A 707     170.460-508.133-138.884  1.00  0.00      H1   C  
ATOM   1093  CG  PRO A 707     171.719-507.608-139.559  1.00  0.00      H1   C  
ATOM   1094  C   PRO A 707     171.580-508.855-136.715  1.00  0.00      H1   C  
ATOM   1095  O   PRO A 707     171.236-510.076-136.721  1.00  0.00      H1   O  
ATOM   1096  N   ASN A 708     172.760-508.530-136.224  1.00  0.00      H1   N  
ATOM   1097  CA  ASN A 708     173.738-509.448-135.721  1.00  0.00      H1   C  
ATOM   1098  CB  ASN A 708     175.152-509.601-136.526  1.00  0.00      H1   C  
ATOM   1099  CG  ASN A 708     175.045-509.911-138.016  1.00  0.00      H1   C  
ATOM   1100  OD1 ASN A 708     175.885-509.719-138.903  1.00  0.00      H1   O  
ATOM   1101  ND2 ASN A 708     173.968-510.509-138.416  1.00  0.00      H1   N  
ATOM   1102  C   ASN A 708     174.023-509.197-134.165  1.00  0.00      H1   C  
ATOM   1103  O   ASN A 708     174.863-509.821-133.535  1.00  0.00      H1   O  
ATOM   1104  N   HIS A 709     173.272-508.277-133.477  1.00  0.00      H1   N  
ATOM   1105  CA  HIS A 709     173.327-508.011-132.087  1.00  0.00      H1   C  
ATOM   1106  CB  HIS A 709     173.862-506.623-131.813  1.00  0.00      H1   C  
ATOM   1107  ND1 HIS A 709     175.489-505.790-133.626  1.00  0.00      H1   N  
ATOM   1108  CG  HIS A 709     175.233-506.220-132.337  1.00  0.00      H1   C  
ATOM   1109  CE1 HIS A 709     176.807-505.461-133.591  1.00  0.00      H1   C  
ATOM   1110  NE2 HIS A 709     177.367-505.623-132.379  1.00  0.00      H1   N  
ATOM   1111  CD2 HIS A 709     176.382-506.141-131.561  1.00  0.00      H1   C  
ATOM   1112  C   HIS A 709     171.916-508.218-131.510  1.00  0.00      H1   C  
ATOM   1113  O   HIS A 709     170.948-507.879-132.127  1.00  0.00      H1   O  
ATOM   1114  N   ASP A 710     171.858-508.806-130.312  1.00  0.00      H1   N  
ATOM   1115  CA  ASP A 710     170.782-508.883-129.423  1.00  0.00      H1   C  
ATOM   1116  CB  ASP A 710     170.830-510.178-128.625  1.00  0.00      H1   C  
ATOM   1117  CG  ASP A 710     169.678-510.290-127.587  1.00  0.00      H1   C  
ATOM   1118  OD1 ASP A 710     168.690-509.459-127.606  1.00  0.00      H1   O  
ATOM   1119  OD2 ASP A 710     169.841-511.231-126.771  1.00  0.00      H1   O  
ATOM   1120  C   ASP A 710     170.575-507.537-128.678  1.00  0.00      H1   C  
ATOM   1121  O   ASP A 710     171.424-506.952-128.040  1.00  0.00      H1   O  
ATOM   1122  N   SER A 711     169.315-507.040-128.748  1.00  0.00      H1   N  
ATOM   1123  CA  SER A 711     168.920-505.704-128.284  1.00  0.00      H1   C  
ATOM   1124  CB  SER A 711     168.271-504.876-129.460  1.00  0.00      H1   C  
ATOM   1125  OG  SER A 711     167.258-505.596-130.111  1.00  0.00      H1   O  
ATOM   1126  C   SER A 711     167.852-505.691-127.166  1.00  0.00      H1   C  
ATOM   1127  O   SER A 711     167.383-504.625-126.701  1.00  0.00      H1   O  
ATOM   1128  N   ASN A 712     167.456-506.928-126.720  1.00  0.00      H1   N  
ATOM   1129  CA  ASN A 712     166.436-507.068-125.675  1.00  0.00      H1   C  
ATOM   1130  CB  ASN A 712     165.553-508.208-126.199  1.00  0.00      H1   C  
ATOM   1131  CG  ASN A 712     164.867-507.920-127.568  1.00  0.00      H1   C  
ATOM   1132  OD1 ASN A 712     164.944-508.743-128.484  1.00  0.00      H1   O  
ATOM   1133  ND2 ASN A 712     164.212-506.774-127.772  1.00  0.00      H1   N  
ATOM   1134  C   ASN A 712     166.906-507.274-124.234  1.00  0.00      H1   C  
ATOM   1135  O   ASN A 712     166.128-507.634-123.406  1.00  0.00      H1   O  
ATOM   1136  N   LYS A 713     168.227-507.172-124.020  1.00  0.00      H1   N  
ATOM   1137  CA  LYS A 713     168.867-507.497-122.775  1.00  0.00      H1   C  
ATOM   1138  CB  LYS A 713     169.943-508.553-123.020  1.00  0.00      H1   C  
ATOM   1139  CG  LYS A 713     169.587-509.799-123.863  1.00  0.00      H1   C  
ATOM   1140  CD  LYS A 713     168.532-510.650-123.206  1.00  0.00      H1   C  
ATOM   1141  CE  LYS A 713     167.835-511.764-124.113  1.00  0.00      H1   C  
ATOM   1142  NZ  LYS A 713     168.812-512.581-124.869  1.00  0.00      H1   N  
ATOM   1143  C   LYS A 713     169.480-506.313-122.121  1.00  0.00      H1   C  
ATOM   1144  O   LYS A 713     170.225-506.418-121.180  1.00  0.00      H1   O  
ATOM   1145  N   GLY A 714     169.146-505.042-122.510  1.00  0.00      H1   N  
ATOM   1146  CA  GLY A 714     169.468-503.836-121.824  1.00  0.00      H1   C  
ATOM   1147  C   GLY A 714     168.668-503.628-120.523  1.00  0.00      H1   C  
ATOM   1148  O   GLY A 714     169.215-502.994-119.632  1.00  0.00      H1   O  
ATOM   1149  N   VAL A 715     167.417-504.187-120.383  1.00  0.00      H1   N  
ATOM   1150  CA  VAL A 715     166.590-504.200-119.171  1.00  0.00      H1   C  
ATOM   1151  CB  VAL A 715     165.161-504.696-119.451  1.00  0.00      H1   C  
ATOM   1152  CG1 VAL A 715     164.408-503.778-120.410  1.00  0.00      H1   C  
ATOM   1153  CG2 VAL A 715     165.078-506.076-120.042  1.00  0.00      H1   C  
ATOM   1154  C   VAL A 715     167.219-504.728-117.973  1.00  0.00      H1   C  
ATOM   1155  O   VAL A 715     167.774-505.817-118.122  1.00  0.00      H1   O  
ATOM   1156  N   THR A 716     167.143-504.072-116.856  1.00  0.00      H1   N  
ATOM   1157  CA  THR A 716     167.835-504.466-115.658  1.00  0.00      H1   C  
ATOM   1158  CB  THR A 716     169.197-503.628-115.544  1.00  0.00      H1   C  
ATOM   1159  OG1 THR A 716     169.890-504.011-114.422  1.00  0.00      H1   O  
ATOM   1160  CG2 THR A 716     168.841-502.117-115.483  1.00  0.00      H1   C  
ATOM   1161  C   THR A 716     166.894-504.246-114.488  1.00  0.00      H1   C  
ATOM   1162  O   THR A 716     165.940-503.440-114.537  1.00  0.00      H1   O  
ATOM   1163  N   ALA A 717     167.063-505.033-113.385  1.00  0.00      H1   N  
ATOM   1164  CA  ALA A 717     166.400-505.013-112.111  1.00  0.00      H1   C  
ATOM   1165  CB  ALA A 717     166.497-506.360-111.514  1.00  0.00      H1   C  
ATOM   1166  C   ALA A 717     167.110-503.989-111.097  1.00  0.00      H1   C  
ATOM   1167  O   ALA A 717     166.631-503.812-109.946  1.00  0.00      H1   O  
ATOM   1168  N   ALA A 718     168.169-503.273-111.561  1.00  0.00      H1   N  
ATOM   1169  CA  ALA A 718     168.794-502.256-110.785  1.00  0.00      H1   C  
ATOM   1170  CB  ALA A 718     170.424-502.206-111.062  1.00  0.00      H1   C  
ATOM   1171  C   ALA A 718     168.230-500.883-111.050  1.00  0.00      H1   C  
ATOM   1172  O   ALA A 718     168.583-499.928-110.343  1.00  0.00      H1   O  
ATOM   1173  N   CYS A 719     167.237-500.711-111.933  1.00  0.00      H1   N  
ATOM   1174  CA  CYS A 719     166.577-499.432-112.142  1.00  0.00      H1   C  
ATOM   1175  CB  CYS A 719     165.572-499.486-113.328  1.00  0.00      H1   C  
ATOM   1176  SG  CYS A 719     165.703-498.043-114.451  1.00  0.00      H1   S  
ATOM   1177  C   CYS A 719     165.837-498.968-110.937  1.00  0.00      H1   C  
ATOM   1178  O   CYS A 719     165.252-499.797-110.306  1.00  0.00      H1   O  
ATOM   1179  N   PRO A 720     165.969-497.715-110.435  1.00  0.00      H1   N  
ATOM   1180  CD  PRO A 720     166.900-496.706-110.923  1.00  0.00      H1   C  
ATOM   1181  CA  PRO A 720     165.308-497.269-109.199  1.00  0.00      H1   C  
ATOM   1182  CB  PRO A 720     165.428-495.720-109.321  1.00  0.00      H1   C  
ATOM   1183  CG  PRO A 720     166.824-495.549-109.924  1.00  0.00      H1   C  
ATOM   1184  C   PRO A 720     163.850-497.769-109.056  1.00  0.00      H1   C  
ATOM   1185  O   PRO A 720     163.083-497.532-109.981  1.00  0.00      H1   O  
ATOM   1186  N   HIS A 721     163.538-498.496-108.004  1.00  0.00      H1   N  
ATOM   1187  CA  HIS A 721     162.277-499.002-107.745  1.00  0.00      H1   C  
ATOM   1188  CB  HIS A 721     161.236-497.944-107.658  1.00  0.00      H1   C  
ATOM   1189  ND1 HIS A 721     161.862-497.071-105.457  1.00  0.00      H1   N  
ATOM   1190  CG  HIS A 721     161.705-496.813-106.768  1.00  0.00      H1   C  
ATOM   1191  CE1 HIS A 721     162.280-495.930-104.851  1.00  0.00      H1   C  
ATOM   1192  NE2 HIS A 721     162.586-495.011-105.809  1.00  0.00      H1   N  
ATOM   1193  CD2 HIS A 721     162.184-495.577-107.038  1.00  0.00      H1   C  
ATOM   1194  C   HIS A 721     161.851-500.279-108.531  1.00  0.00      H1   C  
ATOM   1195  O   HIS A 721     160.760-500.756-108.512  1.00  0.00      H1   O  
ATOM   1196  N   ALA A 722     162.771-500.959-109.283  1.00  0.00      H1   N  
ATOM   1197  CA  ALA A 722     162.552-502.290-109.851  1.00  0.00      H1   C  
ATOM   1198  CB  ALA A 722     163.439-502.458-111.068  1.00  0.00      H1   C  
ATOM   1199  C   ALA A 722     162.673-503.380-108.756  1.00  0.00      H1   C  
ATOM   1200  O   ALA A 722     163.508-503.308-107.875  1.00  0.00      H1   O  
ATOM   1201  N   GLY A 723     161.761-504.362-108.639  1.00  0.00      H1   N  
ATOM   1202  CA  GLY A 723     160.517-504.591-109.388  1.00  0.00      H1   C  
ATOM   1203  C   GLY A 723     160.666-504.780-110.864  1.00  0.00      H1   C  
ATOM   1204  O   GLY A 723     161.618-505.440-111.240  1.00  0.00      H1   O  
ATOM   1205  N   ALA A 724     159.692-504.486-111.770  1.00  0.00      H1   N  
ATOM   1206  CA  ALA A 724     159.687-504.941-113.153  1.00  0.00      H1   C  
ATOM   1207  CB  ALA A 724     158.423-504.483-113.850  1.00  0.00      H1   C  
ATOM   1208  C   ALA A 724     160.901-504.383-113.938  1.00  0.00      H1   C  
ATOM   1209  O   ALA A 724     161.259-503.191-113.849  1.00  0.00      H1   O  
ATOM   1210  N   LYS A 725     161.647-505.200-114.662  1.00  0.00      H1   N  
ATOM   1211  CA  LYS A 725     162.940-504.823-115.273  1.00  0.00      H1   C  
ATOM   1212  CB  LYS A 725     163.700-506.137-115.681  1.00  0.00      H1   C  
ATOM   1213  CG  LYS A 725     164.054-506.958-114.470  1.00  0.00      H1   C  
ATOM   1214  CD  LYS A 725     163.062-507.986-113.874  1.00  0.00      H1   C  
ATOM   1215  CE  LYS A 725     163.594-508.793-112.619  1.00  0.00      H1   C  
ATOM   1216  NZ  LYS A 725     162.595-509.894-112.304  1.00  0.00      H1   N  
ATOM   1217  C   LYS A 725     162.882-503.756-116.323  1.00  0.00      H1   C  
ATOM   1218  O   LYS A 725     161.921-503.827-117.092  1.00  0.00      H1   O  
ATOM   1219  N   SER A 726     163.841-502.828-116.320  1.00  0.00      H1   N  
ATOM   1220  CA  SER A 726     163.659-501.589-117.136  1.00  0.00      H1   C  
ATOM   1221  CB  SER A 726     162.965-500.523-116.330  1.00  0.00      H1   C  
ATOM   1222  OG  SER A 726     162.601-499.403-117.203  1.00  0.00      H1   O  
ATOM   1223  C   SER A 726     164.950-501.094-117.666  1.00  0.00      H1   C  
ATOM   1224  O   SER A 726     166.012-501.493-117.204  1.00  0.00      H1   O  
ATOM   1225  N   PHE A 727     164.898-500.331-118.826  1.00  0.00      H1   N  
ATOM   1226  CA  PHE A 727     165.988-499.646-119.455  1.00  0.00      H1   C  
ATOM   1227  CB  PHE A 727     166.947-500.604-120.226  1.00  0.00      H1   C  
ATOM   1228  CG  PHE A 727     168.113-499.877-120.879  1.00  0.00      H1   C  
ATOM   1229  CD1 PHE A 727     169.083-499.284-120.099  1.00  0.00      H1   C  
ATOM   1230  CE1 PHE A 727     170.141-498.606-120.605  1.00  0.00      H1   C  
ATOM   1231  CZ  PHE A 727     170.288-498.572-122.006  1.00  0.00      H1   C  
ATOM   1232  CD2 PHE A 727     168.283-499.879-122.230  1.00  0.00      H1   C  
ATOM   1233  CE2 PHE A 727     169.372-499.262-122.809  1.00  0.00      H1   C  
ATOM   1234  C   PHE A 727     165.381-498.429-120.228  1.00  0.00      H1   C  
ATOM   1235  O   PHE A 727     164.165-498.350-120.540  1.00  0.00      H1   O  
ATOM   1236  N   TYR A 728     166.170-497.387-120.440  1.00  0.00      H1   N  
ATOM   1237  CA  TYR A 728     166.048-496.300-121.314  1.00  0.00      H1   C  
ATOM   1238  CB  TYR A 728     167.376-495.542-121.247  1.00  0.00      H1   C  
ATOM   1239  CG  TYR A 728     167.822-495.039-119.894  1.00  0.00      H1   C  
ATOM   1240  CD1 TYR A 728     167.060-493.991-119.349  1.00  0.00      H1   C  
ATOM   1241  CE1 TYR A 728     167.395-493.621-118.027  1.00  0.00      H1   C  
ATOM   1242  CZ  TYR A 728     168.608-494.042-117.381  1.00  0.00      H1   C  
ATOM   1243  OH  TYR A 728     169.001-493.481-116.142  1.00  0.00      H1   O  
ATOM   1244  CD2 TYR A 728     169.072-495.434-119.354  1.00  0.00      H1   C  
ATOM   1245  CE2 TYR A 728     169.377-495.043-118.069  1.00  0.00      H1   C  
ATOM   1246  C   TYR A 728     165.785-496.608-122.786  1.00  0.00      H1   C  
ATOM   1247  O   TYR A 728     166.300-497.594-123.293  1.00  0.00      H1   O  
ATOM   1248  N   LYS A 729     164.948-495.731-123.411  1.00  0.00      H1   N  
ATOM   1249  CA  LYS A 729     164.554-495.810-124.847  1.00  0.00      H1   C  
ATOM   1250  CB  LYS A 729     163.044-495.356-124.859  1.00  0.00      H1   C  
ATOM   1251  CG  LYS A 729     162.049-496.281-124.109  1.00  0.00      H1   C  
ATOM   1252  CD  LYS A 729     160.567-495.992-124.471  1.00  0.00      H1   C  
ATOM   1253  CE  LYS A 729     159.554-496.926-123.834  1.00  0.00      H1   C  
ATOM   1254  NZ  LYS A 729     158.154-496.557-124.333  1.00  0.00      H1   N  
ATOM   1255  C   LYS A 729     165.359-494.919-125.824  1.00  0.00      H1   C  
ATOM   1256  O   LYS A 729     165.149-495.225-126.986  1.00  0.00      H1   O  
ATOM   1257  N   ASN A 730     166.261-493.978-125.383  1.00  0.00      H1   N  
ATOM   1258  CA  ASN A 730     166.854-493.187-126.421  1.00  0.00      H1   C  
ATOM   1259  CB  ASN A 730     167.198-491.795-125.919  1.00  0.00      H1   C  
ATOM   1260  CG  ASN A 730     165.858-491.041-125.737  1.00  0.00      H1   C  
ATOM   1261  OD1 ASN A 730     164.755-491.486-126.104  1.00  0.00      H1   O  
ATOM   1262  ND2 ASN A 730     166.014-489.860-125.125  1.00  0.00      H1   N  
ATOM   1263  C   ASN A 730     168.163-493.890-126.873  1.00  0.00      H1   C  
ATOM   1264  O   ASN A 730     168.784-493.493-127.866  1.00  0.00      H1   O  
ATOM   1265  N   LEU A 731     168.460-494.946-126.149  1.00  0.00      H1   N  
ATOM   1266  CA  LEU A 731     169.692-495.736-126.154  1.00  0.00      H1   C  
ATOM   1267  CB  LEU A 731     170.462-495.725-124.825  1.00  0.00      H1   C  
ATOM   1268  CG  LEU A 731     171.039-494.353-124.254  1.00  0.00      H1   C  
ATOM   1269  CD1 LEU A 731     172.012-494.477-123.062  1.00  0.00      H1   C  
ATOM   1270  CD2 LEU A 731     171.682-493.436-125.320  1.00  0.00      H1   C  
ATOM   1271  C   LEU A 731     169.365-497.197-126.612  1.00  0.00      H1   C  
ATOM   1272  O   LEU A 731     168.245-497.677-126.261  1.00  0.00      H1   O  
ATOM   1273  N   ILE A 732     170.293-497.921-127.276  1.00  0.00      H1   N  
ATOM   1274  CA  ILE A 732     170.127-499.238-127.638  1.00  0.00      H1   C  
ATOM   1275  CB  ILE A 732     170.165-499.532-129.177  1.00  0.00      H1   C  
ATOM   1276  CG2 ILE A 732     169.441-500.914-129.370  1.00  0.00      H1   C  
ATOM   1277  CG1 ILE A 732     169.484-498.386-129.945  1.00  0.00      H1   C  
ATOM   1278  CD1 ILE A 732     169.614-498.418-131.459  1.00  0.00      H1   C  
ATOM   1279  C   ILE A 732     171.313-500.014-127.030  1.00  0.00      H1   C  
ATOM   1280  O   ILE A 732     172.468-499.701-127.145  1.00  0.00      H1   O  
ATOM   1281  N   TRP A 733     171.044-501.101-126.332  1.00  0.00      H1   N  
ATOM   1282  CA  TRP A 733     172.016-501.943-125.618  1.00  0.00      H1   C  
ATOM   1283  CB  TRP A 733     171.390-502.321-124.241  1.00  0.00      H1   C  
ATOM   1284  CG  TRP A 733     172.263-503.035-123.262  1.00  0.00      H1   C  
ATOM   1285  CD1 TRP A 733     172.530-504.355-123.195  1.00  0.00      H1   C  
ATOM   1286  NE1 TRP A 733     173.257-504.660-122.090  1.00  0.00      H1   N  
ATOM   1287  CE2 TRP A 733     173.457-503.531-121.413  1.00  0.00      H1   C  
ATOM   1288  CD2 TRP A 733     172.847-502.504-122.148  1.00  0.00      H1   C  
ATOM   1289  CE3 TRP A 733     172.974-501.194-121.669  1.00  0.00      H1   C  
ATOM   1290  CZ3 TRP A 733     173.630-500.997-120.423  1.00  0.00      H1   C  
ATOM   1291  CZ2 TRP A 733     174.208-503.300-120.274  1.00  0.00      H1   C  
ATOM   1292  CH2 TRP A 733     174.186-502.055-119.742  1.00  0.00      H1   C  
ATOM   1293  C   TRP A 733     172.275-503.138-126.476  1.00  0.00      H1   C  
ATOM   1294  O   TRP A 733     171.378-503.921-126.684  1.00  0.00      H1   O  
ATOM   1295  N   LEU A 734     173.575-503.292-126.907  1.00  0.00      H1   N  
ATOM   1296  CA  LEU A 734     173.863-504.266-127.940  1.00  0.00      H1   C  
ATOM   1297  CB  LEU A 734     174.396-503.768-129.289  1.00  0.00      H1   C  
ATOM   1298  CG  LEU A 734     173.528-502.642-129.898  1.00  0.00      H1   C  
ATOM   1299  CD1 LEU A 734     174.140-501.957-131.159  1.00  0.00      H1   C  
ATOM   1300  CD2 LEU A 734     172.116-503.218-130.310  1.00  0.00      H1   C  
ATOM   1301  C   LEU A 734     174.806-505.308-127.479  1.00  0.00      H1   C  
ATOM   1302  O   LEU A 734     176.021-505.122-127.240  1.00  0.00      H1   O  
ATOM   1303  N   VAL A 735     174.268-506.540-127.263  1.00  0.00      H1   N  
ATOM   1304  CA  VAL A 735     175.086-507.646-126.830  1.00  0.00      H1   C  
ATOM   1305  CB  VAL A 735     174.573-508.103-125.485  1.00  0.00      H1   C  
ATOM   1306  CG1 VAL A 735     174.704-506.984-124.389  1.00  0.00      H1   C  
ATOM   1307  CG2 VAL A 735     173.119-508.628-125.624  1.00  0.00      H1   C  
ATOM   1308  C   VAL A 735     175.007-508.775-127.891  1.00  0.00      H1   C  
ATOM   1309  O   VAL A 735     174.320-508.663-128.889  1.00  0.00      H1   O  
ATOM   1310  N   LYS A 736     175.885-509.765-127.736  1.00  0.00      H1   N  
ATOM   1311  CA  LYS A 736     176.082-510.788-128.762  1.00  0.00      H1   C  
ATOM   1312  CB  LYS A 736     177.244-511.765-128.342  1.00  0.00      H1   C  
ATOM   1313  CG  LYS A 736     177.312-512.516-127.024  1.00  0.00      H1   C  
ATOM   1314  CD  LYS A 736     176.694-513.999-127.264  1.00  0.00      H1   C  
ATOM   1315  CE  LYS A 736     176.594-514.741-125.980  1.00  0.00      H1   C  
ATOM   1316  NZ  LYS A 736     177.904-515.109-125.463  1.00  0.00      H1   N  
ATOM   1317  C   LYS A 736     174.883-511.635-129.217  1.00  0.00      H1   C  
ATOM   1318  O   LYS A 736     173.884-511.813-128.483  1.00  0.00      H1   O  
ATOM   1319  N   LYS A 737     175.028-512.246-130.439  1.00  0.00      H1   N  
ATOM   1320  CA  LYS A 737     174.257-513.432-130.811  1.00  0.00      H1   C  
ATOM   1321  CB  LYS A 737     173.190-512.818-131.746  1.00  0.00      H1   C  
ATOM   1322  CG  LYS A 737     172.382-513.817-132.593  1.00  0.00      H1   C  
ATOM   1323  CD  LYS A 737     171.369-514.788-131.719  1.00  0.00      H1   C  
ATOM   1324  CE  LYS A 737     170.185-514.032-131.172  1.00  0.00      H1   C  
ATOM   1325  NZ  LYS A 737     169.359-515.015-130.474  1.00  0.00      H1   N  
ATOM   1326  C   LYS A 737     175.272-514.266-131.462  1.00  0.00      H1   C  
ATOM   1327  O   LYS A 737     176.175-513.664-132.064  1.00  0.00      H1   O  
ATOM   1328  N   GLY A 738     175.275-515.616-131.455  1.00  0.00      H1   N  
ATOM   1329  CA  GLY A 738     176.341-516.227-132.151  1.00  0.00      H1   C  
ATOM   1330  C   GLY A 738     177.661-516.247-131.356  1.00  0.00      H1   C  
ATOM   1331  O   GLY A 738     177.582-516.008-130.102  1.00  0.00      H1   O  
ATOM   1332  N   ASN A 739     178.865-516.529-131.985  1.00  0.00      H1   N  
ATOM   1333  CA  ASN A 739     180.088-516.561-131.291  1.00  0.00      H1   C  
ATOM   1334  CB  ASN A 739     180.838-517.907-131.612  1.00  0.00      H1   C  
ATOM   1335  CG  ASN A 739     181.277-517.988-133.149  1.00  0.00      H1   C  
ATOM   1336  OD1 ASN A 739     182.363-517.602-133.521  1.00  0.00      H1   O  
ATOM   1337  ND2 ASN A 739     180.378-518.588-133.996  1.00  0.00      H1   N  
ATOM   1338  C   ASN A 739     181.029-515.456-131.423  1.00  0.00      H1   C  
ATOM   1339  O   ASN A 739     182.016-515.361-130.679  1.00  0.00      H1   O  
ATOM   1340  N   SER A 740     180.787-514.469-132.263  1.00  0.00      H1   N  
ATOM   1341  CA  SER A 740     181.665-513.251-132.513  1.00  0.00      H1   C  
ATOM   1342  CB  SER A 740     182.367-513.240-133.840  1.00  0.00      H1   C  
ATOM   1343  OG  SER A 740     183.435-512.313-133.946  1.00  0.00      H1   O  
ATOM   1344  C   SER A 740     180.789-512.057-132.449  1.00  0.00      H1   C  
ATOM   1345  O   SER A 740     179.569-512.126-132.499  1.00  0.00      H1   O  
ATOM   1346  N   TYR A 741     181.377-510.867-132.323  1.00  0.00      H1   N  
ATOM   1347  CA  TYR A 741     180.669-509.619-132.016  1.00  0.00      H1   C  
ATOM   1348  CB  TYR A 741     181.236-509.195-130.618  1.00  0.00      H1   C  
ATOM   1349  CG  TYR A 741     180.531-508.092-130.048  1.00  0.00      H1   C  
ATOM   1350  CD1 TYR A 741     179.354-508.285-129.325  1.00  0.00      H1   C  
ATOM   1351  CE1 TYR A 741     178.641-507.175-128.860  1.00  0.00      H1   C  
ATOM   1352  CZ  TYR A 741     179.082-505.846-129.072  1.00  0.00      H1   C  
ATOM   1353  OH  TYR A 741     178.539-504.724-128.436  1.00  0.00      H1   O  
ATOM   1354  CD2 TYR A 741     180.967-506.785-130.350  1.00  0.00      H1   C  
ATOM   1355  CE2 TYR A 741     180.272-505.697-129.879  1.00  0.00      H1   C  
ATOM   1356  C   TYR A 741     181.183-508.688-133.185  1.00  0.00      H1   C  
ATOM   1357  O   TYR A 741     182.401-508.400-133.150  1.00  0.00      H1   O  
ATOM   1358  N   PRO A 742     180.403-508.267-134.221  1.00  0.00      H1   N  
ATOM   1359  CD  PRO A 742     179.017-508.633-134.394  1.00  0.00      H1   C  
ATOM   1360  CA  PRO A 742     180.871-507.313-135.210  1.00  0.00      H1   C  
ATOM   1361  CB  PRO A 742     179.829-507.425-136.291  1.00  0.00      H1   C  
ATOM   1362  CG  PRO A 742     178.560-507.831-135.554  1.00  0.00      H1   C  
ATOM   1363  C   PRO A 742     180.986-505.914-134.717  1.00  0.00      H1   C  
ATOM   1364  O   PRO A 742     180.258-505.469-133.826  1.00  0.00      H1   O  
ATOM   1365  N   LYS A 743     181.947-505.198-135.289  1.00  0.00      H1   N  
ATOM   1366  CA  LYS A 743     182.237-503.868-134.795  1.00  0.00      H1   C  
ATOM   1367  CB  LYS A 743     183.366-503.329-135.695  1.00  0.00      H1   C  
ATOM   1368  CG  LYS A 743     184.654-504.217-135.763  1.00  0.00      H1   C  
ATOM   1369  CD  LYS A 743     185.255-504.319-134.353  1.00  0.00      H1   C  
ATOM   1370  CE  LYS A 743     186.583-505.112-134.471  1.00  0.00      H1   C  
ATOM   1371  NZ  LYS A 743     187.183-505.371-133.102  1.00  0.00      H1   N  
ATOM   1372  C   LYS A 743     181.138-502.839-134.734  1.00  0.00      H1   C  
ATOM   1373  O   LYS A 743     180.352-502.670-135.652  1.00  0.00      H1   O  
ATOM   1374  N   LEU A 744     181.054-501.992-133.679  1.00  0.00      H1   N  
ATOM   1375  CA  LEU A 744     180.116-500.942-133.671  1.00  0.00      H1   C  
ATOM   1376  CB  LEU A 744     179.660-500.485-132.249  1.00  0.00      H1   C  
ATOM   1377  CG  LEU A 744     179.209-501.604-131.265  1.00  0.00      H1   C  
ATOM   1378  CD1 LEU A 744     178.916-501.059-129.916  1.00  0.00      H1   C  
ATOM   1379  CD2 LEU A 744     178.042-502.455-131.856  1.00  0.00      H1   C  
ATOM   1380  C   LEU A 744     180.527-499.750-134.521  1.00  0.00      H1   C  
ATOM   1381  O   LEU A 744     180.777-498.732-133.895  1.00  0.00      H1   O  
ATOM   1382  N   ASN A 745     180.695-499.829-135.813  1.00  0.00      H1   N  
ATOM   1383  CA  ASN A 745     181.311-498.862-136.610  1.00  0.00      H1   C  
ATOM   1384  CB  ASN A 745     181.917-499.362-137.927  1.00  0.00      H1   C  
ATOM   1385  CG  ASN A 745     183.282-499.997-137.790  1.00  0.00      H1   C  
ATOM   1386  OD1 ASN A 745     183.760-499.929-136.669  1.00  0.00      H1   O  
ATOM   1387  ND2 ASN A 745     183.860-500.526-138.852  1.00  0.00      H1   N  
ATOM   1388  C   ASN A 745     180.125-497.969-137.184  1.00  0.00      H1   C  
ATOM   1389  O   ASN A 745     179.176-498.381-137.854  1.00  0.00      H1   O  
ATOM   1390  N   GLN A 746     180.056-496.698-136.740  1.00  0.00      H1   N  
ATOM   1391  CA  GLN A 746     178.931-495.873-137.127  1.00  0.00      H1   C  
ATOM   1392  CB  GLN A 746     177.850-495.879-136.065  1.00  0.00      H1   C  
ATOM   1393  CG  GLN A 746     177.137-497.157-135.565  1.00  0.00      H1   C  
ATOM   1394  CD  GLN A 746     176.309-498.140-136.454  1.00  0.00      H1   C  
ATOM   1395  OE1 GLN A 746     176.527-499.289-136.559  1.00  0.00      H1   O  
ATOM   1396  NE2 GLN A 746     175.276-497.539-137.107  1.00  0.00      H1   N  
ATOM   1397  C   GLN A 746     179.514-494.553-137.511  1.00  0.00      H1   C  
ATOM   1398  O   GLN A 746     180.492-494.156-136.918  1.00  0.00      H1   O  
ATOM   1399  N   SER A 747     178.945-493.844-138.450  1.00  0.00      H1   N  
ATOM   1400  CA  SER A 747     179.401-492.510-138.789  1.00  0.00      H1   C  
ATOM   1401  CB  SER A 747     180.413-492.509-139.968  1.00  0.00      H1   C  
ATOM   1402  OG  SER A 747     181.097-491.277-140.140  1.00  0.00      H1   O  
ATOM   1403  C   SER A 747     178.165-491.700-139.119  1.00  0.00      H1   C  
ATOM   1404  O   SER A 747     177.303-492.019-139.947  1.00  0.00      H1   O  
ATOM   1405  N   TYR A 748     178.031-490.501-138.539  1.00  0.00      H1   N  
ATOM   1406  CA  TYR A 748     176.890-489.626-138.771  1.00  0.00      H1   C  
ATOM   1407  CB  TYR A 748     175.901-489.532-137.600  1.00  0.00      H1   C  
ATOM   1408  CG  TYR A 748     174.786-488.528-137.822  1.00  0.00      H1   C  
ATOM   1409  CD1 TYR A 748     173.691-488.929-138.687  1.00  0.00      H1   C  
ATOM   1410  CE1 TYR A 748     172.766-488.055-139.042  1.00  0.00      H1   C  
ATOM   1411  CZ  TYR A 748     172.819-486.732-138.543  1.00  0.00      H1   C  
ATOM   1412  OH  TYR A 748     171.921-485.708-138.951  1.00  0.00      H1   O  
ATOM   1413  CD2 TYR A 748     174.836-487.289-137.229  1.00  0.00      H1   C  
ATOM   1414  CE2 TYR A 748     173.803-486.378-137.596  1.00  0.00      H1   C  
ATOM   1415  C   TYR A 748     177.503-488.384-139.298  1.00  0.00      H1   C  
ATOM   1416  O   TYR A 748     178.334-487.678-138.726  1.00  0.00      H1   O  
ATOM   1417  N   ILE A 749     177.052-487.938-140.509  1.00  0.00      H1   N  
ATOM   1418  CA  ILE A 749     177.438-486.595-141.057  1.00  0.00      H1   C  
ATOM   1419  CB  ILE A 749     177.920-486.422-142.543  1.00  0.00      H1   C  
ATOM   1420  CG2 ILE A 749     176.729-486.678-143.487  1.00  0.00      H1   C  
ATOM   1421  CG1 ILE A 749     178.654-485.015-142.846  1.00  0.00      H1   C  
ATOM   1422  CD1 ILE A 749     179.495-484.919-144.152  1.00  0.00      H1   C  
ATOM   1423  C   ILE A 749     176.330-485.612-140.747  1.00  0.00      H1   C  
ATOM   1424  O   ILE A 749     175.193-485.843-141.152  1.00  0.00      H1   O  
ATOM   1425  N   ASN A 750     176.612-484.532-139.998  1.00  0.00      H1   N  
ATOM   1426  CA  ASN A 750     175.622-483.585-139.495  1.00  0.00      H1   C  
ATOM   1427  CB  ASN A 750     176.039-482.658-138.336  1.00  0.00      H1   C  
ATOM   1428  CG  ASN A 750     174.986-481.657-137.990  1.00  0.00      H1   C  
ATOM   1429  OD1 ASN A 750     173.861-481.737-138.487  1.00  0.00      H1   O  
ATOM   1430  ND2 ASN A 750     175.306-480.654-137.121  1.00  0.00      H1   N  
ATOM   1431  C   ASN A 750     175.064-482.824-140.742  1.00  0.00      H1   C  
ATOM   1432  O   ASN A 750     175.775-482.082-141.376  1.00  0.00      H1   O  
ATOM   1433  N   ASP A 751     173.764-482.999-141.192  1.00  0.00      H1   N  
ATOM   1434  CA  ASP A 751     173.169-482.405-142.361  1.00  0.00      H1   C  
ATOM   1435  CB  ASP A 751     172.713-483.500-143.353  1.00  0.00      H1   C  
ATOM   1436  CG  ASP A 751     172.926-483.126-144.809  1.00  0.00      H1   C  
ATOM   1437  OD1 ASP A 751     173.662-482.184-145.134  1.00  0.00      H1   O  
ATOM   1438  OD2 ASP A 751     172.407-483.831-145.735  1.00  0.00      H1   O  
ATOM   1439  C   ASP A 751     172.029-481.536-141.933  1.00  0.00      H1   C  
ATOM   1440  O   ASP A 751     171.232-481.023-142.738  1.00  0.00      H1   O  
ATOM   1441  N   LYS A 752     171.861-481.314-140.620  1.00  0.00      H1   N  
ATOM   1442  CA  LYS A 752     170.751-480.482-140.063  1.00  0.00      H1   C  
ATOM   1443  CB  LYS A 752     170.679-480.705-138.508  1.00  0.00      H1   C  
ATOM   1444  CG  LYS A 752     170.304-482.182-138.175  1.00  0.00      H1   C  
ATOM   1445  CD  LYS A 752     168.956-482.613-138.755  1.00  0.00      H1   C  
ATOM   1446  CE  LYS A 752     168.623-484.074-138.421  1.00  0.00      H1   C  
ATOM   1447  NZ  LYS A 752     167.385-484.449-138.999  1.00  0.00      H1   N  
ATOM   1448  C   LYS A 752     170.632-479.089-140.420  1.00  0.00      H1   C  
ATOM   1449  O   LYS A 752     169.585-478.478-140.588  1.00  0.00      H1   O  
ATOM   1450  N   GLY A 753     171.805-478.393-140.408  1.00  0.00      H1   N  
ATOM   1451  CA  GLY A 753     171.930-476.978-140.712  1.00  0.00      H1   C  
ATOM   1452  C   GLY A 753     171.874-476.168-139.421  1.00  0.00      H1   C  
ATOM   1453  O   GLY A 753     171.619-474.933-139.438  1.00  0.00      H1   O  
ATOM   1454  N   LYS A 754     172.242-476.874-138.358  1.00  0.00      H1   N  
ATOM   1455  CA  LYS A 754     172.397-476.299-137.057  1.00  0.00      H1   C  
ATOM   1456  CB  LYS A 754     171.057-475.763-136.399  1.00  0.00      H1   C  
ATOM   1457  CG  LYS A 754     170.101-476.921-136.085  1.00  0.00      H1   C  
ATOM   1458  CD  LYS A 754     168.584-476.571-136.043  1.00  0.00      H1   C  
ATOM   1459  CE  LYS A 754     167.899-476.044-137.356  1.00  0.00      H1   C  
ATOM   1460  NZ  LYS A 754     166.636-475.264-137.054  1.00  0.00      H1   N  
ATOM   1461  C   LYS A 754     172.969-477.371-136.161  1.00  0.00      H1   C  
ATOM   1462  O   LYS A 754     173.186-478.487-136.607  1.00  0.00      H1   O  
ATOM   1463  N   GLU A 755     173.426-477.049-134.926  1.00  0.00      H1   N  
ATOM   1464  CA  GLU A 755     173.937-477.928-133.940  1.00  0.00      H1   C  
ATOM   1465  CB  GLU A 755     174.331-477.117-132.687  1.00  0.00      H1   C  
ATOM   1466  CG  GLU A 755     175.546-476.199-132.804  1.00  0.00      H1   C  
ATOM   1467  CD  GLU A 755     175.728-475.148-131.759  1.00  0.00      H1   C  
ATOM   1468  OE1 GLU A 755     176.879-474.679-131.495  1.00  0.00      H1   O  
ATOM   1469  OE2 GLU A 755     174.748-474.648-131.174  1.00  0.00      H1   O  
ATOM   1470  C   GLU A 755     173.139-479.176-133.585  1.00  0.00      H1   C  
ATOM   1471  O   GLU A 755     171.941-479.190-133.516  1.00  0.00      H1   O  
ATOM   1472  N   VAL A 756     173.899-480.237-133.319  1.00  0.00      H1   N  
ATOM   1473  CA  VAL A 756     173.430-481.639-132.983  1.00  0.00      H1   C  
ATOM   1474  CB  VAL A 756     173.686-482.623-134.134  1.00  0.00      H1   C  
ATOM   1475  CG1 VAL A 756     173.525-484.088-133.698  1.00  0.00      H1   C  
ATOM   1476  CG2 VAL A 756     172.667-482.319-135.219  1.00  0.00      H1   C  
ATOM   1477  C   VAL A 756     173.963-482.092-131.689  1.00  0.00      H1   C  
ATOM   1478  O   VAL A 756     175.132-481.957-131.459  1.00  0.00      H1   O  
ATOM   1479  N   LEU A 757     173.088-482.687-130.869  1.00  0.00      H1   N  
ATOM   1480  CA  LEU A 757     173.327-483.143-129.476  1.00  0.00      H1   C  
ATOM   1481  CB  LEU A 757     172.418-482.371-128.525  1.00  0.00      H1   C  
ATOM   1482  CG  LEU A 757     172.387-482.803-126.992  1.00  0.00      H1   C  
ATOM   1483  CD1 LEU A 757     173.723-482.560-126.224  1.00  0.00      H1   C  
ATOM   1484  CD2 LEU A 757     171.278-482.005-126.309  1.00  0.00      H1   C  
ATOM   1485  C   LEU A 757     173.182-484.661-129.453  1.00  0.00      H1   C  
ATOM   1486  O   LEU A 757     172.056-485.098-129.519  1.00  0.00      H1   O  
ATOM   1487  N   VAL A 758     174.353-485.334-129.256  1.00  0.00      H1   N  
ATOM   1488  CA  VAL A 758     174.303-486.810-129.222  1.00  0.00      H1   C  
ATOM   1489  CB  VAL A 758     175.257-487.404-130.277  1.00  0.00      H1   C  
ATOM   1490  CG1 VAL A 758     175.338-488.993-130.384  1.00  0.00      H1   C  
ATOM   1491  CG2 VAL A 758     174.858-486.894-131.665  1.00  0.00      H1   C  
ATOM   1492  C   VAL A 758     174.831-487.196-127.778  1.00  0.00      H1   C  
ATOM   1493  O   VAL A 758     175.852-486.669-127.328  1.00  0.00      H1   O  
ATOM   1494  N   LEU A 759     174.162-488.165-127.162  1.00  0.00      H1   N  
ATOM   1495  CA  LEU A 759     174.483-488.810-125.939  1.00  0.00      H1   C  
ATOM   1496  CB  LEU A 759     173.533-488.408-124.680  1.00  0.00      H1   C  
ATOM   1497  CG  LEU A 759     171.995-488.347-124.875  1.00  0.00      H1   C  
ATOM   1498  CD1 LEU A 759     171.312-489.729-125.059  1.00  0.00      H1   C  
ATOM   1499  CD2 LEU A 759     171.669-487.716-123.444  1.00  0.00      H1   C  
ATOM   1500  C   LEU A 759     174.527-490.335-126.184  1.00  0.00      H1   C  
ATOM   1501  O   LEU A 759     173.899-491.016-126.975  1.00  0.00      H1   O  
ATOM   1502  N   TRP A 760     175.420-490.941-125.410  1.00  0.00      H1   N  
ATOM   1503  CA  TRP A 760     175.844-492.329-125.579  1.00  0.00      H1   C  
ATOM   1504  CB  TRP A 760     177.055-492.584-126.542  1.00  0.00      H1   C  
ATOM   1505  CG  TRP A 760     178.334-492.009-126.190  1.00  0.00      H1   C  
ATOM   1506  CD1 TRP A 760     179.383-492.680-125.637  1.00  0.00      H1   C  
ATOM   1507  NE1 TRP A 760     180.484-491.812-125.628  1.00  0.00      H1   N  
ATOM   1508  CE2 TRP A 760     180.152-490.585-126.101  1.00  0.00      H1   C  
ATOM   1509  CD2 TRP A 760     178.792-490.658-126.422  1.00  0.00      H1   C  
ATOM   1510  CE3 TRP A 760     178.133-489.644-127.094  1.00  0.00      H1   C  
ATOM   1511  CZ3 TRP A 760     178.893-488.500-127.338  1.00  0.00      H1   C  
ATOM   1512  CZ2 TRP A 760     180.916-489.407-126.270  1.00  0.00      H1   C  
ATOM   1513  CH2 TRP A 760     180.218-488.382-126.864  1.00  0.00      H1   C  
ATOM   1514  C   TRP A 760     176.149-492.751-124.112  1.00  0.00      H1   C  
ATOM   1515  O   TRP A 760     176.342-491.969-123.222  1.00  0.00      H1   O  
ATOM   1516  N   GLY A 761     176.258-494.022-123.881  1.00  0.00      H1   N  
ATOM   1517  CA  GLY A 761     176.963-494.603-122.766  1.00  0.00      H1   C  
ATOM   1518  C   GLY A 761     178.041-495.560-122.902  1.00  0.00      H1   C  
ATOM   1519  O   GLY A 761     178.350-496.096-123.989  1.00  0.00      H1   O  
ATOM   1520  N   ILE A 762     178.699-495.870-121.853  1.00  0.00      H1   N  
ATOM   1521  CA  ILE A 762     179.671-496.985-121.839  1.00  0.00      H1   C  
ATOM   1522  CB  ILE A 762     181.180-496.528-121.649  1.00  0.00      H1   C  
ATOM   1523  CG2 ILE A 762     182.185-497.707-121.619  1.00  0.00      H1   C  
ATOM   1524  CG1 ILE A 762     181.498-495.407-122.710  1.00  0.00      H1   C  
ATOM   1525  CD1 ILE A 762     181.738-495.912-124.187  1.00  0.00      H1   C  
ATOM   1526  C   ILE A 762     179.364-497.881-120.698  1.00  0.00      H1   C  
ATOM   1527  O   ILE A 762     179.124-497.376-119.607  1.00  0.00      H1   O  
ATOM   1528  N   HIS A 763     179.219-499.192-120.872  1.00  0.00      H1   N  
ATOM   1529  CA  HIS A 763     179.062-500.092-119.778  1.00  0.00      H1   C  
ATOM   1530  CB  HIS A 763     178.035-501.306-120.099  1.00  0.00      H1   C  
ATOM   1531  ND1 HIS A 763     177.804-501.973-117.608  1.00  0.00      H1   N  
ATOM   1532  CG  HIS A 763     177.739-502.209-118.953  1.00  0.00      H1   C  
ATOM   1533  CE1 HIS A 763     177.349-503.087-116.993  1.00  0.00      H1   C  
ATOM   1534  NE2 HIS A 763     177.144-504.058-117.801  1.00  0.00      H1   N  
ATOM   1535  CD2 HIS A 763     177.363-503.518-119.054  1.00  0.00      H1   C  
ATOM   1536  C   HIS A 763     180.360-500.824-119.407  1.00  0.00      H1   C  
ATOM   1537  O   HIS A 763     181.024-501.300-120.346  1.00  0.00      H1   O  
ATOM   1538  N   HIS A 764     180.773-500.801-118.159  1.00  0.00      H1   N  
ATOM   1539  CA  HIS A 764     181.955-501.335-117.636  1.00  0.00      H1   C  
ATOM   1540  CB  HIS A 764     182.644-500.272-116.698  1.00  0.00      H1   C  
ATOM   1541  ND1 HIS A 764     181.623-497.996-117.054  1.00  0.00      H1   N  
ATOM   1542  CG  HIS A 764     182.722-498.897-117.274  1.00  0.00      H1   C  
ATOM   1543  CE1 HIS A 764     182.051-496.868-117.638  1.00  0.00      H1   C  
ATOM   1544  NE2 HIS A 764     183.309-497.009-118.168  1.00  0.00      H1   N  
ATOM   1545  CD2 HIS A 764     183.748-498.266-117.937  1.00  0.00      H1   C  
ATOM   1546  C   HIS A 764     181.699-502.560-116.718  1.00  0.00      H1   C  
ATOM   1547  O   HIS A 764     181.232-502.446-115.578  1.00  0.00      H1   O  
ATOM   1548  N   PRO A 765     181.898-503.865-117.094  1.00  0.00      H1   N  
ATOM   1549  CD  PRO A 765     181.961-504.142-118.514  1.00  0.00      H1   C  
ATOM   1550  CA  PRO A 765     181.494-505.071-116.299  1.00  0.00      H1   C  
ATOM   1551  CB  PRO A 765     181.685-506.195-117.256  1.00  0.00      H1   C  
ATOM   1552  CG  PRO A 765     181.481-505.566-118.620  1.00  0.00      H1   C  
ATOM   1553  C   PRO A 765     182.312-505.312-115.057  1.00  0.00      H1   C  
ATOM   1554  O   PRO A 765     183.379-504.709-114.888  1.00  0.00      H1   O  
ATOM   1555  N   SER A 766     181.782-506.242-114.168  1.00  0.00      H1   N  
ATOM   1556  CA  SER A 766     182.284-506.651-112.893  1.00  0.00      H1   C  
ATOM   1557  CB  SER A 766     181.089-507.100-111.943  1.00  0.00      H1   C  
ATOM   1558  OG  SER A 766     180.588-508.326-112.392  1.00  0.00      H1   O  
ATOM   1559  C   SER A 766     183.389-507.652-113.029  1.00  0.00      H1   C  
ATOM   1560  O   SER A 766     184.196-507.861-112.117  1.00  0.00      H1   O  
ATOM   1561  N   THR A 767     183.359-508.466-114.037  1.00  0.00      H1   N  
ATOM   1562  CA  THR A 767     184.265-509.574-114.160  1.00  0.00      H1   C  
ATOM   1563  CB  THR A 767     183.825-510.926-113.404  1.00  0.00      H1   C  
ATOM   1564  OG1 THR A 767     184.646-511.978-113.759  1.00  0.00      H1   O  
ATOM   1565  CG2 THR A 767     182.337-511.288-113.796  1.00  0.00      H1   C  
ATOM   1566  C   THR A 767     184.443-509.906-115.620  1.00  0.00      H1   C  
ATOM   1567  O   THR A 767     183.479-509.771-116.385  1.00  0.00      H1   O  
ATOM   1568  N   THR A 768     185.640-510.344-115.993  1.00  0.00      H1   N  
ATOM   1569  CA  THR A 768     186.019-510.585-117.352  1.00  0.00      H1   C  
ATOM   1570  CB  THR A 768     187.572-510.678-117.495  1.00  0.00      H1   C  
ATOM   1571  OG1 THR A 768     187.909-510.808-118.812  1.00  0.00      H1   O  
ATOM   1572  CG2 THR A 768     188.131-511.898-116.769  1.00  0.00      H1   C  
ATOM   1573  C   THR A 768     185.269-511.755-117.970  1.00  0.00      H1   C  
ATOM   1574  O   THR A 768     185.151-511.973-119.168  1.00  0.00      H1   O  
ATOM   1575  N   ALA A 769     184.688-512.584-117.088  1.00  0.00      H1   N  
ATOM   1576  CA  ALA A 769     183.663-513.559-117.453  1.00  0.00      H1   C  
ATOM   1577  CB  ALA A 769     183.410-514.231-115.988  1.00  0.00      H1   C  
ATOM   1578  C   ALA A 769     182.431-512.936-118.173  1.00  0.00      H1   C  
ATOM   1579  O   ALA A 769     182.085-513.275-119.309  1.00  0.00      H1   O  
ATOM   1580  N   ASP A 770     181.878-511.901-117.549  1.00  0.00      H1   N  
ATOM   1581  CA  ASP A 770     180.742-511.187-118.094  1.00  0.00      H1   C  
ATOM   1582  CB  ASP A 770     180.200-510.265-116.998  1.00  0.00      H1   C  
ATOM   1583  CG  ASP A 770     179.394-511.032-116.012  1.00  0.00      H1   C  
ATOM   1584  OD1 ASP A 770     178.777-512.072-116.304  1.00  0.00      H1   O  
ATOM   1585  OD2 ASP A 770     179.189-510.432-114.921  1.00  0.00      H1   O  
ATOM   1586  C   ASP A 770     181.087-510.394-119.421  1.00  0.00      H1   C  
ATOM   1587  O   ASP A 770     180.323-510.273-120.336  1.00  0.00      H1   O  
ATOM   1588  N   GLN A 771     182.342-509.824-119.380  1.00  0.00      H1   N  
ATOM   1589  CA  GLN A 771     183.021-509.181-120.510  1.00  0.00      H1   C  
ATOM   1590  CB  GLN A 771     184.448-508.708-120.109  1.00  0.00      H1   C  
ATOM   1591  CG  GLN A 771     185.322-507.823-121.020  1.00  0.00      H1   C  
ATOM   1592  CD  GLN A 771     184.719-506.561-121.636  1.00  0.00      H1   C  
ATOM   1593  OE1 GLN A 771     184.137-505.651-121.037  1.00  0.00      H1   O  
ATOM   1594  NE2 GLN A 771     184.882-506.360-122.947  1.00  0.00      H1   N  
ATOM   1595  C   GLN A 771     183.051-510.034-121.776  1.00  0.00      H1   C  
ATOM   1596  O   GLN A 771     182.591-509.604-122.787  1.00  0.00      H1   O  
ATOM   1597  N   GLN A 772     183.581-511.256-121.757  1.00  0.00      H1   N  
ATOM   1598  CA  GLN A 772     183.581-512.258-122.783  1.00  0.00      H1   C  
ATOM   1599  CB  GLN A 772     184.334-513.446-122.288  1.00  0.00      H1   C  
ATOM   1600  CG  GLN A 772     185.915-513.229-122.096  1.00  0.00      H1   C  
ATOM   1601  CD  GLN A 772     186.752-514.520-122.086  1.00  0.00      H1   C  
ATOM   1602  OE1 GLN A 772     187.486-514.775-121.108  1.00  0.00      H1   O  
ATOM   1603  NE2 GLN A 772     186.766-515.260-123.190  1.00  0.00      H1   N  
ATOM   1604  C   GLN A 772     182.091-512.628-123.153  1.00  0.00      H1   C  
ATOM   1605  O   GLN A 772     181.734-512.802-124.325  1.00  0.00      H1   O  
ATOM   1606  N   SER A 773     181.220-512.869-122.158  1.00  0.00      H1   N  
ATOM   1607  CA  SER A 773     179.847-513.358-122.305  1.00  0.00      H1   C  
ATOM   1608  CB  SER A 773     179.244-513.762-120.970  1.00  0.00      H1   C  
ATOM   1609  OG  SER A 773     177.905-514.263-121.158  1.00  0.00      H1   O  
ATOM   1610  C   SER A 773     178.918-512.271-123.025  1.00  0.00      H1   C  
ATOM   1611  O   SER A 773     177.966-512.509-123.774  1.00  0.00      H1   O  
ATOM   1612  N   LEU A 774     179.112-510.976-122.760  1.00  0.00      H1   N  
ATOM   1613  CA  LEU A 774     178.439-509.811-123.404  1.00  0.00      H1   C  
ATOM   1614  CB  LEU A 774     178.522-508.426-122.581  1.00  0.00      H1   C  
ATOM   1615  CG  LEU A 774     177.676-508.350-121.293  1.00  0.00      H1   C  
ATOM   1616  CD1 LEU A 774     178.179-507.256-120.292  1.00  0.00      H1   C  
ATOM   1617  CD2 LEU A 774     176.190-508.155-121.572  1.00  0.00      H1   C  
ATOM   1618  C   LEU A 774     179.123-509.595-124.718  1.00  0.00      H1   C  
ATOM   1619  O   LEU A 774     178.385-509.415-125.674  1.00  0.00      H1   O  
ATOM   1620  N   TYR A 775     180.412-509.574-124.830  1.00  0.00      H1   N  
ATOM   1621  CA  TYR A 775     181.107-508.939-125.880  1.00  0.00      H1   C  
ATOM   1622  CB  TYR A 775     182.003-507.753-125.388  1.00  0.00      H1   C  
ATOM   1623  CG  TYR A 775     181.065-506.725-124.815  1.00  0.00      H1   C  
ATOM   1624  CD1 TYR A 775     179.935-506.169-125.532  1.00  0.00      H1   C  
ATOM   1625  CE1 TYR A 775     178.957-505.420-124.833  1.00  0.00      H1   C  
ATOM   1626  CZ  TYR A 775     179.195-505.171-123.508  1.00  0.00      H1   C  
ATOM   1627  OH  TYR A 775     178.220-504.521-122.752  1.00  0.00      H1   O  
ATOM   1628  CD2 TYR A 775     181.158-506.461-123.414  1.00  0.00      H1   C  
ATOM   1629  CE2 TYR A 775     180.238-505.719-122.754  1.00  0.00      H1   C  
ATOM   1630  C   TYR A 775     182.009-509.896-126.695  1.00  0.00      H1   C  
ATOM   1631  O   TYR A 775     182.805-509.459-127.539  1.00  0.00      H1   O  
ATOM   1632  N   GLN A 776     181.945-511.179-126.471  1.00  0.00      H1   N  
ATOM   1633  CA  GLN A 776     182.748-512.135-127.219  1.00  0.00      H1   C  
ATOM   1634  CB  GLN A 776     182.108-512.551-128.562  1.00  0.00      H1   C  
ATOM   1635  CG  GLN A 776     180.711-513.234-128.475  1.00  0.00      H1   C  
ATOM   1636  CD  GLN A 776     180.720-514.420-127.403  1.00  0.00      H1   C  
ATOM   1637  OE1 GLN A 776     180.163-514.233-126.315  1.00  0.00      H1   O  
ATOM   1638  NE2 GLN A 776     181.393-515.556-127.753  1.00  0.00      H1   N  
ATOM   1639  C   GLN A 776     184.314-511.863-127.202  1.00  0.00      H1   C  
ATOM   1640  O   GLN A 776     185.065-512.206-128.090  1.00  0.00      H1   O  
ATOM   1641  N   ASN A 777     184.864-511.214-126.171  1.00  0.00      H1   N  
ATOM   1642  CA  ASN A 777     186.207-510.741-126.264  1.00  0.00      H1   C  
ATOM   1643  CB  ASN A 777     186.290-509.375-127.038  1.00  0.00      H1   C  
ATOM   1644  CG  ASN A 777     187.606-509.265-127.807  1.00  0.00      H1   C  
ATOM   1645  OD1 ASN A 777     188.514-510.026-127.515  1.00  0.00      H1   O  
ATOM   1646  ND2 ASN A 777     187.817-508.141-128.570  1.00  0.00      H1   N  
ATOM   1647  C   ASN A 777     186.534-510.501-124.823  1.00  0.00      H1   C  
ATOM   1648  O   ASN A 777     185.772-509.861-124.155  1.00  0.00      H1   O  
ATOM   1649  N   ALA A 778     187.773-510.791-124.258  1.00  0.00      H1   N  
ATOM   1650  CA  ALA A 778     188.308-510.197-123.070  1.00  0.00      H1   C  
ATOM   1651  CB  ALA A 778     189.146-511.202-122.323  1.00  0.00      H1   C  
ATOM   1652  C   ALA A 778     189.206-508.959-123.250  1.00  0.00      H1   C  
ATOM   1653  O   ALA A 778     189.946-508.512-122.382  1.00  0.00      H1   O  
ATOM   1654  N   ASP A 779     189.250-508.456-124.497  1.00  0.00      H1   N  
ATOM   1655  CA  ASP A 779     189.902-507.227-124.880  1.00  0.00      H1   C  
ATOM   1656  CB  ASP A 779     190.807-507.490-126.114  1.00  0.00      H1   C  
ATOM   1657  CG  ASP A 779     191.727-506.372-126.711  1.00  0.00      H1   C  
ATOM   1658  OD1 ASP A 779     192.004-505.448-125.958  1.00  0.00      H1   O  
ATOM   1659  OD2 ASP A 779     192.252-506.531-127.830  1.00  0.00      H1   O  
ATOM   1660  C   ASP A 779     188.818-506.296-125.116  1.00  0.00      H1   C  
ATOM   1661  O   ASP A 779     187.708-506.737-125.321  1.00  0.00      H1   O  
ATOM   1662  N   ALA A 780     189.030-505.019-124.958  1.00  0.00      H1   N  
ATOM   1663  CA  ALA A 780     188.065-503.955-124.996  1.00  0.00      H1   C  
ATOM   1664  CB  ALA A 780     187.531-503.601-123.574  1.00  0.00      H1   C  
ATOM   1665  C   ALA A 780     188.691-502.688-125.629  1.00  0.00      H1   C  
ATOM   1666  O   ALA A 780     189.884-502.563-125.613  1.00  0.00      H1   O  
ATOM   1667  N   TYR A 781     187.911-501.761-126.166  1.00  0.00      H1   N  
ATOM   1668  CA  TYR A 781     188.416-500.681-126.904  1.00  0.00      H1   C  
ATOM   1669  CB  TYR A 781     189.348-501.093-128.177  1.00  0.00      H1   C  
ATOM   1670  CG  TYR A 781     189.710-499.779-128.983  1.00  0.00      H1   C  
ATOM   1671  CD1 TYR A 781     189.369-499.647-130.375  1.00  0.00      H1   C  
ATOM   1672  CE1 TYR A 781     189.967-498.573-131.063  1.00  0.00      H1   C  
ATOM   1673  CZ  TYR A 781     190.717-497.579-130.417  1.00  0.00      H1   C  
ATOM   1674  OH  TYR A 781     191.152-496.500-131.237  1.00  0.00      H1   O  
ATOM   1675  CD2 TYR A 781     190.491-498.718-128.356  1.00  0.00      H1   C  
ATOM   1676  CE2 TYR A 781     190.981-497.639-129.062  1.00  0.00      H1   C  
ATOM   1677  C   TYR A 781     187.197-499.879-127.463  1.00  0.00      H1   C  
ATOM   1678  O   TYR A 781     186.295-500.437-128.072  1.00  0.00      H1   O  
ATOM   1679  N   VAL A 782     187.165-498.561-127.153  1.00  0.00      H1   N  
ATOM   1680  CA  VAL A 782     186.152-497.677-127.688  1.00  0.00      H1   C  
ATOM   1681  CB  VAL A 782     185.133-497.301-126.653  1.00  0.00      H1   C  
ATOM   1682  CG1 VAL A 782     183.969-496.504-127.296  1.00  0.00      H1   C  
ATOM   1683  CG2 VAL A 782     184.480-498.545-126.028  1.00  0.00      H1   C  
ATOM   1684  C   VAL A 782     186.812-496.447-128.271  1.00  0.00      H1   C  
ATOM   1685  O   VAL A 782     187.835-495.942-127.756  1.00  0.00      H1   O  
ATOM   1686  N   PHE A 783     186.295-495.939-129.439  1.00  0.00      H1   N  
ATOM   1687  CA  PHE A 783     186.789-494.767-130.037  1.00  0.00      H1   C  
ATOM   1688  CB  PHE A 783     187.988-495.103-130.966  1.00  0.00      H1   C  
ATOM   1689  CG  PHE A 783     188.443-494.108-132.021  1.00  0.00      H1   C  
ATOM   1690  CD1 PHE A 783     188.565-492.791-131.759  1.00  0.00      H1   C  
ATOM   1691  CE1 PHE A 783     188.980-491.933-132.741  1.00  0.00      H1   C  
ATOM   1692  CZ  PHE A 783     189.264-492.388-134.027  1.00  0.00      H1   C  
ATOM   1693  CD2 PHE A 783     188.854-494.693-133.258  1.00  0.00      H1   C  
ATOM   1694  CE2 PHE A 783     189.148-493.745-134.274  1.00  0.00      H1   C  
ATOM   1695  C   PHE A 783     185.691-493.895-130.648  1.00  0.00      H1   C  
ATOM   1696  O   PHE A 783     184.826-494.344-131.433  1.00  0.00      H1   O  
ATOM   1697  N   VAL A 784     185.695-492.546-130.249  1.00  0.00      H1   N  
ATOM   1698  CA  VAL A 784     184.641-491.596-130.643  1.00  0.00      H1   C  
ATOM   1699  CB  VAL A 784     183.698-491.177-129.544  1.00  0.00      H1   C  
ATOM   1700  CG1 VAL A 784     182.615-490.444-130.305  1.00  0.00      H1   C  
ATOM   1701  CG2 VAL A 784     183.058-492.471-128.810  1.00  0.00      H1   C  
ATOM   1702  C   VAL A 784     185.470-490.445-131.167  1.00  0.00      H1   C  
ATOM   1703  O   VAL A 784     186.423-490.064-130.498  1.00  0.00      H1   O  
ATOM   1704  N   GLY A 785     185.213-489.945-132.347  1.00  0.00      H1   N  
ATOM   1705  CA  GLY A 785     185.824-488.815-132.947  1.00  0.00      H1   C  
ATOM   1706  C   GLY A 785     184.847-488.051-133.761  1.00  0.00      H1   C  
ATOM   1707  O   GLY A 785     183.811-488.558-134.185  1.00  0.00      H1   O  
ATOM   1708  N   THR A 786     185.244-486.745-133.947  1.00  0.00      H1   N  
ATOM   1709  CA  THR A 786     184.531-485.661-134.536  1.00  0.00      H1   C  
ATOM   1710  CB  THR A 786     183.266-485.271-133.819  1.00  0.00      H1   C  
ATOM   1711  OG1 THR A 786     182.294-484.370-134.459  1.00  0.00      H1   O  
ATOM   1712  CG2 THR A 786     183.610-484.853-132.396  1.00  0.00      H1   C  
ATOM   1713  C   THR A 786     185.432-484.545-134.859  1.00  0.00      H1   C  
ATOM   1714  O   THR A 786     186.619-484.654-134.659  1.00  0.00      H1   O  
ATOM   1715  N   SER A 787     184.969-483.419-135.471  1.00  0.00      H1   N  
ATOM   1716  CA  SER A 787     185.856-482.270-135.704  1.00  0.00      H1   C  
ATOM   1717  CB  SER A 787     185.174-481.238-136.586  1.00  0.00      H1   C  
ATOM   1718  OG  SER A 787     185.957-480.050-136.886  1.00  0.00      H1   O  
ATOM   1719  C   SER A 787     186.571-481.591-134.496  1.00  0.00      H1   C  
ATOM   1720  O   SER A 787     187.649-481.118-134.614  1.00  0.00      H1   O  
ATOM   1721  N   ARG A 788     185.851-481.500-133.318  1.00  0.00      H1   N  
ATOM   1722  CA  ARG A 788     186.406-480.735-132.115  1.00  0.00      H1   C  
ATOM   1723  CB  ARG A 788     185.347-479.657-131.658  1.00  0.00      H1   C  
ATOM   1724  CG  ARG A 788     184.929-478.621-132.640  1.00  0.00      H1   C  
ATOM   1725  CD  ARG A 788     186.165-478.000-133.350  1.00  0.00      H1   C  
ATOM   1726  NE  ARG A 788     185.801-476.883-134.326  1.00  0.00      H1   N  
ATOM   1727  CZ  ARG A 788     186.558-475.800-134.542  1.00  0.00      H1   C  
ATOM   1728  NH1 ARG A 788     187.806-475.635-134.205  1.00  0.00      H1   N  
ATOM   1729  NH2 ARG A 788     186.182-474.818-135.425  1.00  0.00      H1   N  
ATOM   1730  C   ARG A 788     186.935-481.573-131.009  1.00  0.00      H1   C  
ATOM   1731  O   ARG A 788     187.640-481.228-130.140  1.00  0.00      H1   O  
ATOM   1732  N   TYR A 789     186.593-482.855-131.125  1.00  0.00      H1   N  
ATOM   1733  CA  TYR A 789     186.651-483.849-130.104  1.00  0.00      H1   C  
ATOM   1734  CB  TYR A 789     185.258-483.889-129.292  1.00  0.00      H1   C  
ATOM   1735  CG  TYR A 789     185.223-484.905-128.134  1.00  0.00      H1   C  
ATOM   1736  CD1 TYR A 789     185.833-484.612-126.917  1.00  0.00      H1   C  
ATOM   1737  CE1 TYR A 789     185.820-485.566-125.874  1.00  0.00      H1   C  
ATOM   1738  CZ  TYR A 789     185.368-486.866-126.066  1.00  0.00      H1   C  
ATOM   1739  OH  TYR A 789     185.350-487.763-124.951  1.00  0.00      H1   O  
ATOM   1740  CD2 TYR A 789     184.757-486.225-128.274  1.00  0.00      H1   C  
ATOM   1741  CE2 TYR A 789     184.816-487.194-127.261  1.00  0.00      H1   C  
ATOM   1742  C   TYR A 789     187.104-485.143-130.626  1.00  0.00      H1   C  
ATOM   1743  O   TYR A 789     186.746-485.547-131.756  1.00  0.00      H1   O  
ATOM   1744  N   SER A 790     187.799-485.992-129.827  1.00  0.00      H1   N  
ATOM   1745  CA  SER A 790     188.424-487.222-130.267  1.00  0.00      H1   C  
ATOM   1746  CB  SER A 790     189.399-487.175-131.515  1.00  0.00      H1   C  
ATOM   1747  OG  SER A 790     189.761-488.443-132.017  1.00  0.00      H1   O  
ATOM   1748  C   SER A 790     189.019-487.911-129.060  1.00  0.00      H1   C  
ATOM   1749  O   SER A 790     189.954-487.318-128.475  1.00  0.00      H1   O  
ATOM   1750  N   LYS A 791     188.554-489.134-128.716  1.00  0.00      H1   N  
ATOM   1751  CA  LYS A 791     189.086-489.872-127.608  1.00  0.00      H1   C  
ATOM   1752  CB  LYS A 791     188.187-489.746-126.370  1.00  0.00      H1   C  
ATOM   1753  CG  LYS A 791     188.843-490.272-125.046  1.00  0.00      H1   C  
ATOM   1754  CD  LYS A 791     187.963-490.109-123.777  1.00  0.00      H1   C  
ATOM   1755  CE  LYS A 791     188.711-490.592-122.449  1.00  0.00      H1   C  
ATOM   1756  NZ  LYS A 791     189.838-489.751-122.106  1.00  0.00      H1   N  
ATOM   1757  C   LYS A 791     189.157-491.275-127.948  1.00  0.00      H1   C  
ATOM   1758  O   LYS A 791     188.153-491.920-128.239  1.00  0.00      H1   O  
ATOM   1759  N   LYS A 792     190.385-491.931-127.970  1.00  0.00      H1   N  
ATOM   1760  CA  LYS A 792     190.577-493.323-128.058  1.00  0.00      H1   C  
ATOM   1761  CB  LYS A 792     191.608-493.764-129.118  1.00  0.00      H1   C  
ATOM   1762  CG  LYS A 792     193.103-493.398-128.756  1.00  0.00      H1   C  
ATOM   1763  CD  LYS A 792     194.012-494.057-129.792  1.00  0.00      H1   C  
ATOM   1764  CE  LYS A 792     193.719-493.689-131.211  1.00  0.00      H1   C  
ATOM   1765  NZ  LYS A 792     193.744-492.177-131.427  1.00  0.00      H1   N  
ATOM   1766  C   LYS A 792     190.838-493.855-126.666  1.00  0.00      H1   C  
ATOM   1767  O   LYS A 792     191.728-493.347-125.982  1.00  0.00      H1   O  
ATOM   1768  N   PHE A 793     190.232-494.962-126.184  1.00  0.00      H1   N  
ATOM   1769  CA  PHE A 793     190.567-495.443-124.880  1.00  0.00      H1   C  
ATOM   1770  CB  PHE A 793     189.803-494.675-123.744  1.00  0.00      H1   C  
ATOM   1771  CG  PHE A 793     188.292-494.647-123.887  1.00  0.00      H1   C  
ATOM   1772  CD1 PHE A 793     187.603-493.755-124.741  1.00  0.00      H1   C  
ATOM   1773  CE1 PHE A 793     186.232-493.685-124.756  1.00  0.00      H1   C  
ATOM   1774  CZ  PHE A 793     185.486-494.520-124.003  1.00  0.00      H1   C  
ATOM   1775  CD2 PHE A 793     187.501-495.535-123.135  1.00  0.00      H1   C  
ATOM   1776  CE2 PHE A 793     186.110-495.442-123.175  1.00  0.00      H1   C  
ATOM   1777  C   PHE A 793     190.330-496.936-124.724  1.00  0.00      H1   C  
ATOM   1778  O   PHE A 793     189.528-497.457-125.483  1.00  0.00      H1   O  
ATOM   1779  N   LYS A 794     190.954-497.649-123.792  1.00  0.00      H1   N  
ATOM   1780  CA  LYS A 794     190.627-499.069-123.553  1.00  0.00      H1   C  
ATOM   1781  CB  LYS A 794     191.929-499.924-123.701  1.00  0.00      H1   C  
ATOM   1782  CG  LYS A 794     192.894-499.569-124.863  1.00  0.00      H1   C  
ATOM   1783  CD  LYS A 794     194.280-500.211-124.736  1.00  0.00      H1   C  
ATOM   1784  CE  LYS A 794     195.192-499.919-125.903  1.00  0.00      H1   C  
ATOM   1785  NZ  LYS A 794     194.906-500.982-127.001  1.00  0.00      H1   N  
ATOM   1786  C   LYS A 794     190.101-499.169-122.115  1.00  0.00      H1   C  
ATOM   1787  O   LYS A 794     190.913-499.082-121.148  1.00  0.00      H1   O  
ATOM   1788  N   PRO A 795     188.820-499.428-121.890  1.00  0.00      H1   N  
ATOM   1789  CD  PRO A 795     187.855-499.508-123.009  1.00  0.00      H1   C  
ATOM   1790  CA  PRO A 795     188.177-499.765-120.603  1.00  0.00      H1   C  
ATOM   1791  CB  PRO A 795     186.729-500.194-120.968  1.00  0.00      H1   C  
ATOM   1792  CG  PRO A 795     186.527-499.631-122.370  1.00  0.00      H1   C  
ATOM   1793  C   PRO A 795     188.874-500.663-119.657  1.00  0.00      H1   C  
ATOM   1794  O   PRO A 795     189.514-501.598-120.108  1.00  0.00      H1   O  
ATOM   1795  N   GLU A 796     188.726-500.454-118.361  1.00  0.00      H1   N  
ATOM   1796  CA  GLU A 796     189.177-501.287-117.217  1.00  0.00      H1   C  
ATOM   1797  CB  GLU A 796     189.582-500.334-116.013  1.00  0.00      H1   C  
ATOM   1798  CG  GLU A 796     190.262-500.958-114.823  1.00  0.00      H1   C  
ATOM   1799  CD  GLU A 796     190.662-500.040-113.697  1.00  0.00      H1   C  
ATOM   1800  OE1 GLU A 796     189.756-499.337-113.178  1.00  0.00      H1   O  
ATOM   1801  OE2 GLU A 796     191.838-500.020-113.272  1.00  0.00      H1   O  
ATOM   1802  C   GLU A 796     188.038-502.230-116.746  1.00  0.00      H1   C  
ATOM   1803  O   GLU A 796     186.904-501.791-116.551  1.00  0.00      H1   O  
ATOM   1804  N   ILE A 797     188.339-503.456-116.489  1.00  0.00      H1   N  
ATOM   1805  CA  ILE A 797     187.305-504.396-115.879  1.00  0.00      H1   C  
ATOM   1806  CB  ILE A 797     187.290-505.710-116.759  1.00  0.00      H1   C  
ATOM   1807  CG2 ILE A 797     186.016-506.574-116.342  1.00  0.00      H1   C  
ATOM   1808  CG1 ILE A 797     187.252-505.446-118.260  1.00  0.00      H1   C  
ATOM   1809  CD1 ILE A 797     186.009-504.683-118.729  1.00  0.00      H1   C  
ATOM   1810  C   ILE A 797     187.656-504.550-114.394  1.00  0.00      H1   C  
ATOM   1811  O   ILE A 797     188.534-505.319-113.999  1.00  0.00      H1   O  
ATOM   1812  N   ALA A 798     187.010-503.802-113.560  1.00  0.00      H1   N  
ATOM   1813  CA  ALA A 798     187.358-503.812-112.118  1.00  0.00      H1   C  
ATOM   1814  CB  ALA A 798     188.399-502.812-111.723  1.00  0.00      H1   C  
ATOM   1815  C   ALA A 798     186.111-503.526-111.318  1.00  0.00      H1   C  
ATOM   1816  O   ALA A 798     185.244-502.755-111.691  1.00  0.00      H1   O  
ATOM   1817  N   THR A 799     185.929-504.229-110.140  1.00  0.00      H1   N  
ATOM   1818  CA  THR A 799     184.883-504.080-109.146  1.00  0.00      H1   C  
ATOM   1819  CB  THR A 799     184.710-505.246-108.190  1.00  0.00      H1   C  
ATOM   1820  OG1 THR A 799     185.881-505.560-107.419  1.00  0.00      H1   O  
ATOM   1821  CG2 THR A 799     184.336-506.534-109.003  1.00  0.00      H1   C  
ATOM   1822  C   THR A 799     184.924-502.827-108.333  1.00  0.00      H1   C  
ATOM   1823  O   THR A 799     185.968-502.284-108.046  1.00  0.00      H1   O  
ATOM   1824  N   ARG A 800     183.759-502.267-107.989  1.00  0.00      H1   N  
ATOM   1825  CA  ARG A 800     183.573-500.946-107.423  1.00  0.00      H1   C  
ATOM   1826  CB  ARG A 800     182.832-500.052-108.483  1.00  0.00      H1   C  
ATOM   1827  CG  ARG A 800     183.644-499.946-109.820  1.00  0.00      H1   C  
ATOM   1828  CD  ARG A 800     184.953-499.220-109.673  1.00  0.00      H1   C  
ATOM   1829  NE  ARG A 800     185.552-499.219-111.044  1.00  0.00      H1   N  
ATOM   1830  CZ  ARG A 800     186.880-499.281-111.252  1.00  0.00      H1   C  
ATOM   1831  NH1 ARG A 800     187.852-499.267-110.400  1.00  0.00      H1   N  
ATOM   1832  NH2 ARG A 800     187.297-499.164-112.480  1.00  0.00      H1   N  
ATOM   1833  C   ARG A 800     182.731-501.240-106.193  1.00  0.00      H1   C  
ATOM   1834  O   ARG A 800     182.439-502.376-105.916  1.00  0.00      H1   O  
ATOM   1835  N   PRO A 801     182.465-500.285-105.218  1.00  0.00      H1   N  
ATOM   1836  CD  PRO A 801     183.263-499.106-105.132  1.00  0.00      H1   C  
ATOM   1837  CA  PRO A 801     181.400-500.422-104.144  1.00  0.00      H1   C  
ATOM   1838  CB  PRO A 801     181.350-499.018-103.566  1.00  0.00      H1   C  
ATOM   1839  CG  PRO A 801     182.805-498.502-103.781  1.00  0.00      H1   C  
ATOM   1840  C   PRO A 801     180.079-501.041-104.631  1.00  0.00      H1   C  
ATOM   1841  O   PRO A 801     179.671-500.922-105.782  1.00  0.00      H1   O  
ATOM   1842  N   LYS A 802     179.530-501.934-103.737  1.00  0.00      H1   N  
ATOM   1843  CA  LYS A 802     178.297-502.623-104.100  1.00  0.00      H1   C  
ATOM   1844  CB  LYS A 802     177.872-503.844-103.227  1.00  0.00      H1   C  
ATOM   1845  CG  LYS A 802     178.875-505.036-103.225  1.00  0.00      H1   C  
ATOM   1846  CD  LYS A 802     178.720-506.053-102.065  1.00  0.00      H1   C  
ATOM   1847  CE  LYS A 802     179.418-507.458-102.216  1.00  0.00      H1   C  
ATOM   1848  NZ  LYS A 802     180.836-507.292-102.253  1.00  0.00      H1   N  
ATOM   1849  C   LYS A 802     177.110-501.665-104.101  1.00  0.00      H1   C  
ATOM   1850  O   LYS A 802     176.708-501.185-103.016  1.00  0.00      H1   O  
ATOM   1851  N   VAL A 803     176.495-501.282-105.204  1.00  0.00      H1   N  
ATOM   1852  CA  VAL A 803     175.334-500.364-105.370  1.00  0.00      H1   C  
ATOM   1853  CB  VAL A 803     175.678-499.293-106.359  1.00  0.00      H1   C  
ATOM   1854  CG1 VAL A 803     174.521-498.317-106.492  1.00  0.00      H1   C  
ATOM   1855  CG2 VAL A 803     176.791-498.470-105.732  1.00  0.00      H1   C  
ATOM   1856  C   VAL A 803     174.199-501.166-105.896  1.00  0.00      H1   C  
ATOM   1857  O   VAL A 803     174.212-501.557-107.080  1.00  0.00      H1   O  
ATOM   1858  N   ARG A 804     173.132-501.343-105.080  1.00  0.00      H1   N  
ATOM   1859  CA  ARG A 804     171.936-502.182-105.383  1.00  0.00      H1   C  
ATOM   1860  CB  ARG A 804     170.952-501.354-106.235  1.00  0.00      H1   C  
ATOM   1861  CG  ARG A 804     170.438-500.137-105.517  1.00  0.00      H1   C  
ATOM   1862  CD  ARG A 804     169.262-499.458-106.310  1.00  0.00      H1   C  
ATOM   1863  NE  ARG A 804     169.579-499.312-107.768  1.00  0.00      H1   N  
ATOM   1864  CZ  ARG A 804     170.397-498.312-108.220  1.00  0.00      H1   C  
ATOM   1865  NH1 ARG A 804     171.173-497.520-107.578  1.00  0.00      H1   N  
ATOM   1866  NH2 ARG A 804     170.395-498.199-109.513  1.00  0.00      H1   N  
ATOM   1867  C   ARG A 804     172.276-503.566-105.978  1.00  0.00      H1   C  
ATOM   1868  O   ARG A 804     171.826-504.081-106.990  1.00  0.00      H1   O  
ATOM   1869  N   ASP A 805     173.206-504.180-105.277  1.00  0.00      H1   N  
ATOM   1870  CA  ASP A 805     173.854-505.501-105.379  1.00  0.00      H1   C  
ATOM   1871  CB  ASP A 805     172.835-506.696-105.360  1.00  0.00      H1   C  
ATOM   1872  CG  ASP A 805     171.833-506.785-104.203  1.00  0.00      H1   C  
ATOM   1873  OD1 ASP A 805     170.704-507.320-104.269  1.00  0.00      H1   O  
ATOM   1874  OD2 ASP A 805     172.189-506.392-103.098  1.00  0.00      H1   O  
ATOM   1875  C   ASP A 805     174.944-505.614-106.543  1.00  0.00      H1   C  
ATOM   1876  O   ASP A 805     175.776-506.525-106.587  1.00  0.00      H1   O  
ATOM   1877  N   ARG A 806     175.011-504.594-107.463  1.00  0.00      H1   N  
ATOM   1878  CA  ARG A 806     175.931-504.486-108.560  1.00  0.00      H1   C  
ATOM   1879  CB  ARG A 806     175.451-503.934-109.886  1.00  0.00      H1   C  
ATOM   1880  CG  ARG A 806     174.443-504.809-110.741  1.00  0.00      H1   C  
ATOM   1881  CD  ARG A 806     173.242-505.191-109.898  1.00  0.00      H1   C  
ATOM   1882  NE  ARG A 806     172.082-505.765-110.625  1.00  0.00      H1   N  
ATOM   1883  CZ  ARG A 806     171.014-506.237-110.115  1.00  0.00      H1   C  
ATOM   1884  NH1 ARG A 806     170.005-506.756-110.750  1.00  0.00      H1   N  
ATOM   1885  NH2 ARG A 806     170.767-506.157-108.816  1.00  0.00      H1   N  
ATOM   1886  C   ARG A 806     177.211-503.672-108.258  1.00  0.00      H1   C  
ATOM   1887  O   ARG A 806     177.224-502.608-107.583  1.00  0.00      H1   O  
ATOM   1888  N   GLU A 807     178.348-504.143-108.680  1.00  0.00      H1   N  
ATOM   1889  CA  GLU A 807     179.741-503.719-108.444  1.00  0.00      H1   C  
ATOM   1890  CB  GLU A 807     180.750-504.857-107.911  1.00  0.00      H1   C  
ATOM   1891  CG  GLU A 807     180.295-505.185-106.512  1.00  0.00      H1   C  
ATOM   1892  CD  GLU A 807     180.928-506.416-105.879  1.00  0.00      H1   C  
ATOM   1893  OE1 GLU A 807     180.595-507.564-106.329  1.00  0.00      H1   O  
ATOM   1894  OE2 GLU A 807     181.681-506.341-104.825  1.00  0.00      H1   O  
ATOM   1895  C   GLU A 807     180.291-503.182-109.813  1.00  0.00      H1   C  
ATOM   1896  O   GLU A 807     181.269-502.474-109.872  1.00  0.00      H1   O  
ATOM   1897  N   GLY A 808     179.535-503.589-110.925  1.00  0.00      H1   N  
ATOM   1898  CA  GLY A 808     179.811-502.924-112.203  1.00  0.00      H1   C  
ATOM   1899  C   GLY A 808     179.058-501.676-112.390  1.00  0.00      H1   C  
ATOM   1900  O   GLY A 808     178.255-501.260-111.535  1.00  0.00      H1   O  
ATOM   1901  N   ARG A 809     179.293-501.006-113.549  1.00  0.00      H1   N  
ATOM   1902  CA  ARG A 809     178.918-499.626-113.765  1.00  0.00      H1   C  
ATOM   1903  CB  ARG A 809     180.100-498.768-113.419  1.00  0.00      H1   C  
ATOM   1904  CG  ARG A 809     180.539-498.648-111.943  1.00  0.00      H1   C  
ATOM   1905  CD  ARG A 809     179.430-498.070-111.114  1.00  0.00      H1   C  
ATOM   1906  NE  ARG A 809     179.892-498.069-109.705  1.00  0.00      H1   N  
ATOM   1907  CZ  ARG A 809     179.499-498.937-108.745  1.00  0.00      H1   C  
ATOM   1908  NH1 ARG A 809     178.747-500.021-108.959  1.00  0.00      H1   N  
ATOM   1909  NH2 ARG A 809     179.915-498.677-107.544  1.00  0.00      H1   N  
ATOM   1910  C   ARG A 809     178.564-499.301-115.209  1.00  0.00      H1   C  
ATOM   1911  O   ARG A 809     178.871-500.026-116.152  1.00  0.00      H1   O  
ATOM   1912  N   MET A 810     177.986-498.195-115.496  1.00  0.00      H1   N  
ATOM   1913  CA  MET A 810     177.798-497.664-116.797  1.00  0.00      H1   C  
ATOM   1914  CB  MET A 810     176.382-497.944-117.373  1.00  0.00      H1   C  
ATOM   1915  CG  MET A 810     176.118-497.410-118.757  1.00  0.00      H1   C  
ATOM   1916  SD  MET A 810     174.408-497.583-119.264  1.00  0.00      H1   S  
ATOM   1917  CE  MET A 810     174.351-496.776-120.889  1.00  0.00      H1   C  
ATOM   1918  C   MET A 810     177.871-496.210-116.555  1.00  0.00      H1   C  
ATOM   1919  O   MET A 810     177.282-495.654-115.555  1.00  0.00      H1   O  
ATOM   1920  N   ASN A 811     178.664-495.539-117.381  1.00  0.00      H1   N  
ATOM   1921  CA  ASN A 811     178.717-494.101-117.385  1.00  0.00      H1   C  
ATOM   1922  CB  ASN A 811     180.202-493.501-117.511  1.00  0.00      H1   C  
ATOM   1923  CG  ASN A 811     180.936-493.641-116.232  1.00  0.00      H1   C  
ATOM   1924  OD1 ASN A 811     180.390-493.733-115.141  1.00  0.00      H1   O  
ATOM   1925  ND2 ASN A 811     182.331-493.520-116.334  1.00  0.00      H1   N  
ATOM   1926  C   ASN A 811     177.972-493.545-118.635  1.00  0.00      H1   C  
ATOM   1927  O   ASN A 811     177.672-494.216-119.641  1.00  0.00      H1   O  
ATOM   1928  N   TYR A 812     177.537-492.271-118.563  1.00  0.00      H1   N  
ATOM   1929  CA  TYR A 812     176.612-491.668-119.454  1.00  0.00      H1   C  
ATOM   1930  CB  TYR A 812     175.231-491.350-118.923  1.00  0.00      H1   C  
ATOM   1931  CG  TYR A 812     174.601-492.619-118.410  1.00  0.00      H1   C  
ATOM   1932  CD1 TYR A 812     174.673-493.029-117.064  1.00  0.00      H1   C  
ATOM   1933  CE1 TYR A 812     174.079-494.215-116.566  1.00  0.00      H1   C  
ATOM   1934  CZ  TYR A 812     173.299-494.989-117.437  1.00  0.00      H1   C  
ATOM   1935  OH  TYR A 812     172.617-496.172-116.975  1.00  0.00      H1   O  
ATOM   1936  CD2 TYR A 812     173.765-493.412-119.208  1.00  0.00      H1   C  
ATOM   1937  CE2 TYR A 812     173.056-494.562-118.742  1.00  0.00      H1   C  
ATOM   1938  C   TYR A 812     177.311-490.445-119.944  1.00  0.00      H1   C  
ATOM   1939  O   TYR A 812     177.870-489.647-119.205  1.00  0.00      H1   O  
ATOM   1940  N   TYR A 813     177.289-490.223-121.276  1.00  0.00      H1   N  
ATOM   1941  CA  TYR A 813     178.168-489.324-122.012  1.00  0.00      H1   C  
ATOM   1942  CB  TYR A 813     179.330-490.055-122.690  1.00  0.00      H1   C  
ATOM   1943  CG  TYR A 813     180.458-490.570-121.718  1.00  0.00      H1   C  
ATOM   1944  CD1 TYR A 813     180.564-491.925-121.503  1.00  0.00      H1   C  
ATOM   1945  CE1 TYR A 813     181.519-492.386-120.608  1.00  0.00      H1   C  
ATOM   1946  CZ  TYR A 813     182.484-491.556-120.134  1.00  0.00      H1   C  
ATOM   1947  OH  TYR A 813     183.437-492.111-119.275  1.00  0.00      H1   O  
ATOM   1948  CD2 TYR A 813     181.436-489.715-121.170  1.00  0.00      H1   C  
ATOM   1949  CE2 TYR A 813     182.531-490.165-120.456  1.00  0.00      H1   C  
ATOM   1950  C   TYR A 813     177.277-488.511-122.990  1.00  0.00      H1   C  
ATOM   1951  O   TYR A 813     176.170-488.894-123.395  1.00  0.00      H1   O  
ATOM   1952  N   TRP A 814     177.984-487.469-123.562  1.00  0.00      H1   N  
ATOM   1953  CA  TRP A 814     177.427-486.695-124.643  1.00  0.00      H1   C  
ATOM   1954  CB  TRP A 814     176.411-485.659-124.069  1.00  0.00      H1   C  
ATOM   1955  CG  TRP A 814     176.996-484.690-123.109  1.00  0.00      H1   C  
ATOM   1956  CD1 TRP A 814     177.256-484.971-121.791  1.00  0.00      H1   C  
ATOM   1957  NE1 TRP A 814     177.590-483.759-121.162  1.00  0.00      H1   N  
ATOM   1958  CE2 TRP A 814     177.584-482.735-122.081  1.00  0.00      H1   C  
ATOM   1959  CD2 TRP A 814     177.250-483.304-123.333  1.00  0.00      H1   C  
ATOM   1960  CE3 TRP A 814     177.338-482.473-124.493  1.00  0.00      H1   C  
ATOM   1961  CZ3 TRP A 814     177.718-481.141-124.361  1.00  0.00      H1   C  
ATOM   1962  CZ2 TRP A 814     177.943-481.391-121.991  1.00  0.00      H1   C  
ATOM   1963  CH2 TRP A 814     178.022-480.598-123.102  1.00  0.00      H1   C  
ATOM   1964  C   TRP A 814     178.521-485.879-125.321  1.00  0.00      H1   C  
ATOM   1965  O   TRP A 814     179.627-485.808-124.764  1.00  0.00      H1   O  
ATOM   1966  N   THR A 815     178.297-485.293-126.514  1.00  0.00      H1   N  
ATOM   1967  CA  THR A 815     179.124-484.267-127.165  1.00  0.00      H1   C  
ATOM   1968  CB  THR A 815     180.297-484.738-127.924  1.00  0.00      H1   C  
ATOM   1969  OG1 THR A 815     181.262-483.719-127.865  1.00  0.00      H1   O  
ATOM   1970  CG2 THR A 815     180.020-485.253-129.373  1.00  0.00      H1   C  
ATOM   1971  C   THR A 815     178.159-483.361-128.086  1.00  0.00      H1   C  
ATOM   1972  O   THR A 815     177.008-483.715-128.330  1.00  0.00      H1   O  
ATOM   1973  N   LEU A 816     178.618-482.160-128.485  1.00  0.00      H1   N  
ATOM   1974  CA  LEU A 816     177.786-481.274-129.274  1.00  0.00      H1   C  
ATOM   1975  CB  LEU A 816     177.427-480.034-128.408  1.00  0.00      H1   C  
ATOM   1976  CG  LEU A 816     176.510-478.968-128.886  1.00  0.00      H1   C  
ATOM   1977  CD1 LEU A 816     175.127-479.638-129.052  1.00  0.00      H1   C  
ATOM   1978  CD2 LEU A 816     176.467-477.723-127.899  1.00  0.00      H1   C  
ATOM   1979  C   LEU A 816     178.458-481.021-130.670  1.00  0.00      H1   C  
ATOM   1980  O   LEU A 816     179.710-480.921-130.727  1.00  0.00      H1   O  
ATOM   1981  N   VAL A 817     177.740-481.228-131.768  1.00  0.00      H1   N  
ATOM   1982  CA  VAL A 817     178.254-481.206-133.133  1.00  0.00      H1   C  
ATOM   1983  CB  VAL A 817     177.941-482.668-133.832  1.00  0.00      H1   C  
ATOM   1984  CG1 VAL A 817     178.942-482.824-134.979  1.00  0.00      H1   C  
ATOM   1985  CG2 VAL A 817     178.185-483.889-132.916  1.00  0.00      H1   C  
ATOM   1986  C   VAL A 817     177.752-480.034-133.947  1.00  0.00      H1   C  
ATOM   1987  O   VAL A 817     176.533-479.898-134.157  1.00  0.00      H1   O  
ATOM   1988  N   GLU A 818     178.672-479.206-134.490  1.00  0.00      H1   N  
ATOM   1989  CA  GLU A 818     178.403-478.149-135.415  1.00  0.00      H1   C  
ATOM   1990  CB  GLU A 818     179.553-477.094-135.413  1.00  0.00      H1   C  
ATOM   1991  CG  GLU A 818     179.726-476.329-134.090  1.00  0.00      H1   C  
ATOM   1992  CD  GLU A 818     180.730-475.131-134.238  1.00  0.00      H1   C  
ATOM   1993  OE1 GLU A 818     181.595-475.201-135.138  1.00  0.00      H1   O  
ATOM   1994  OE2 GLU A 818     180.557-474.203-133.364  1.00  0.00      H1   O  
ATOM   1995  C   GLU A 818     177.966-478.549-136.814  1.00  0.00      H1   C  
ATOM   1996  O   GLU A 818     178.471-479.582-137.238  1.00  0.00      H1   O  
ATOM   1997  N   PRO A 819     177.193-477.797-137.620  1.00  0.00      H1   N  
ATOM   1998  CD  PRO A 819     176.565-476.557-137.279  1.00  0.00      H1   C  
ATOM   1999  CA  PRO A 819     176.963-478.121-139.120  1.00  0.00      H1   C  
ATOM   2000  CB  PRO A 819     176.520-476.744-139.649  1.00  0.00      H1   C  
ATOM   2001  CG  PRO A 819     175.714-476.222-138.463  1.00  0.00      H1   C  
ATOM   2002  C   PRO A 819     178.092-478.708-140.003  1.00  0.00      H1   C  
ATOM   2003  O   PRO A 819     179.206-478.198-140.006  1.00  0.00      H1   O  
ATOM   2004  N   GLY A 820     177.800-479.809-140.771  1.00  0.00      H1   N  
ATOM   2005  CA  GLY A 820     178.687-480.444-141.751  1.00  0.00      H1   C  
ATOM   2006  C   GLY A 820     179.698-481.447-141.225  1.00  0.00      H1   C  
ATOM   2007  O   GLY A 820     179.961-482.478-141.828  1.00  0.00      H1   O  
ATOM   2008  N   ASP A 821     180.068-481.281-139.933  1.00  0.00      H1   N  
ATOM   2009  CA  ASP A 821     180.943-482.181-139.190  1.00  0.00      H1   C  
ATOM   2010  CB  ASP A 821     181.213-481.506-137.811  1.00  0.00      H1   C  
ATOM   2011  CG  ASP A 821     181.961-480.180-137.971  1.00  0.00      H1   C  
ATOM   2012  OD1 ASP A 821     182.060-479.432-136.943  1.00  0.00      H1   O  
ATOM   2013  OD2 ASP A 821     182.308-479.823-139.112  1.00  0.00      H1   O  
ATOM   2014  C   ASP A 821     180.483-483.623-139.101  1.00  0.00      H1   C  
ATOM   2015  O   ASP A 821     179.306-483.954-138.770  1.00  0.00      H1   O  
ATOM   2016  N   LYS A 822     181.350-484.640-139.371  1.00  0.00      H1   N  
ATOM   2017  CA  LYS A 822     180.964-485.975-139.023  1.00  0.00      H1   C  
ATOM   2018  CB  LYS A 822     181.680-487.245-139.845  1.00  0.00      H1   C  
ATOM   2019  CG  LYS A 822     181.433-487.125-141.408  1.00  0.00      H1   C  
ATOM   2020  CD  LYS A 822     182.243-488.199-142.281  1.00  0.00      H1   C  
ATOM   2021  CE  LYS A 822     181.771-488.180-143.742  1.00  0.00      H1   C  
ATOM   2022  NZ  LYS A 822     182.538-489.138-144.628  1.00  0.00      H1   N  
ATOM   2023  C   LYS A 822     181.183-486.248-137.521  1.00  0.00      H1   C  
ATOM   2024  O   LYS A 822     182.059-485.705-136.870  1.00  0.00      H1   O  
ATOM   2025  N   ILE A 823     180.472-487.218-136.906  1.00  0.00      H1   N  
ATOM   2026  CA  ILE A 823     180.743-487.824-135.607  1.00  0.00      H1   C  
ATOM   2027  CB  ILE A 823     179.749-487.421-134.466  1.00  0.00      H1   C  
ATOM   2028  CG2 ILE A 823     178.305-487.653-134.850  1.00  0.00      H1   C  
ATOM   2029  CG1 ILE A 823     180.140-488.060-133.071  1.00  0.00      H1   C  
ATOM   2030  CD1 ILE A 823     179.630-487.187-131.868  1.00  0.00      H1   C  
ATOM   2031  C   ILE A 823     180.793-489.351-135.834  1.00  0.00      H1   C  
ATOM   2032  O   ILE A 823     179.942-489.963-136.455  1.00  0.00      H1   O  
ATOM   2033  N   THR A 824     181.846-490.011-135.390  1.00  0.00      H1   N  
ATOM   2034  CA  THR A 824     182.148-491.344-135.878  1.00  0.00      H1   C  
ATOM   2035  CB  THR A 824     183.322-491.409-136.831  1.00  0.00      H1   C  
ATOM   2036  OG1 THR A 824     183.031-490.602-137.970  1.00  0.00      H1   O  
ATOM   2037  CG2 THR A 824     183.642-492.870-137.157  1.00  0.00      H1   C  
ATOM   2038  C   THR A 824     182.457-492.132-134.675  1.00  0.00      H1   C  
ATOM   2039  O   THR A 824     183.335-491.864-133.853  1.00  0.00      H1   O  
ATOM   2040  N   PHE A 825     181.781-493.272-134.546  1.00  0.00      H1   N  
ATOM   2041  CA  PHE A 825     182.034-494.239-133.501  1.00  0.00      H1   C  
ATOM   2042  CB  PHE A 825     180.703-494.681-132.829  1.00  0.00      H1   C  
ATOM   2043  CG  PHE A 825     180.037-493.544-132.116  1.00  0.00      H1   C  
ATOM   2044  CD1 PHE A 825     180.155-493.314-130.734  1.00  0.00      H1   C  
ATOM   2045  CE1 PHE A 825     179.436-492.300-130.118  1.00  0.00      H1   C  
ATOM   2046  CZ  PHE A 825     178.496-491.482-130.867  1.00  0.00      H1   C  
ATOM   2047  CD2 PHE A 825     179.099-492.787-132.797  1.00  0.00      H1   C  
ATOM   2048  CE2 PHE A 825     178.287-491.751-132.189  1.00  0.00      H1   C  
ATOM   2049  C   PHE A 825     182.753-495.461-134.049  1.00  0.00      H1   C  
ATOM   2050  O   PHE A 825     182.450-495.894-135.191  1.00  0.00      H1   O  
ATOM   2051  N   GLU A 826     183.635-496.079-133.263  1.00  0.00      H1   N  
ATOM   2052  CA  GLU A 826     184.124-497.411-133.546  1.00  0.00      H1   C  
ATOM   2053  CB  GLU A 826     185.515-497.397-134.262  1.00  0.00      H1   C  
ATOM   2054  CG  GLU A 826     185.475-496.940-135.752  1.00  0.00      H1   C  
ATOM   2055  CD  GLU A 826     186.856-497.011-136.328  1.00  0.00      H1   C  
ATOM   2056  OE1 GLU A 826     187.082-497.828-137.268  1.00  0.00      H1   O  
ATOM   2057  OE2 GLU A 826     187.796-496.290-135.886  1.00  0.00      H1   O  
ATOM   2058  C   GLU A 826     184.250-498.077-132.206  1.00  0.00      H1   C  
ATOM   2059  O   GLU A 826     184.655-497.467-131.256  1.00  0.00      H1   O  
ATOM   2060  N   ALA A 827     183.850-499.347-132.101  1.00  0.00      H1   N  
ATOM   2061  CA  ALA A 827     184.145-500.070-130.891  1.00  0.00      H1   C  
ATOM   2062  CB  ALA A 827     183.153-499.658-129.697  1.00  0.00      H1   C  
ATOM   2063  C   ALA A 827     183.954-501.588-131.035  1.00  0.00      H1   C  
ATOM   2064  O   ALA A 827     183.230-502.063-131.889  1.00  0.00      H1   O  
ATOM   2065  N   THR A 828     184.650-502.330-130.132  1.00  0.00      H1   N  
ATOM   2066  CA  THR A 828     184.834-503.783-130.190  1.00  0.00      H1   C  
ATOM   2067  CB  THR A 828     186.229-504.279-129.899  1.00  0.00      H1   C  
ATOM   2068  OG1 THR A 828     186.562-505.594-130.364  1.00  0.00      H1   O  
ATOM   2069  CG2 THR A 828     186.641-504.119-128.388  1.00  0.00      H1   C  
ATOM   2070  C   THR A 828     183.830-504.405-129.144  1.00  0.00      H1   C  
ATOM   2071  O   THR A 828     183.634-505.576-128.955  1.00  0.00      H1   O  
ATOM   2072  N   GLY A 829     183.170-503.484-128.388  1.00  0.00      H1   N  
ATOM   2073  CA  GLY A 829     182.205-503.763-127.296  1.00  0.00      H1   C  
ATOM   2074  C   GLY A 829     182.002-502.630-126.283  1.00  0.00      H1   C  
ATOM   2075  O   GLY A 829     182.551-501.555-126.473  1.00  0.00      H1   O  
ATOM   2076  N   ASN A 830     181.275-502.875-125.177  1.00  0.00      H1   N  
ATOM   2077  CA  ASN A 830     181.068-501.920-124.054  1.00  0.00      H1   C  
ATOM   2078  CB  ASN A 830     182.448-501.648-123.319  1.00  0.00      H1   C  
ATOM   2079  CG  ASN A 830     183.112-502.949-122.838  1.00  0.00      H1   C  
ATOM   2080  OD1 ASN A 830     183.973-503.511-123.440  1.00  0.00      H1   O  
ATOM   2081  ND2 ASN A 830     182.744-503.393-121.628  1.00  0.00      H1   N  
ATOM   2082  C   ASN A 830     180.304-500.576-124.295  1.00  0.00      H1   C  
ATOM   2083  O   ASN A 830     179.728-499.912-123.478  1.00  0.00      H1   O  
ATOM   2084  N   LEU A 831     180.271-500.140-125.594  1.00  0.00      H1   N  
ATOM   2085  CA  LEU A 831     179.628-499.001-126.127  1.00  0.00      H1   C  
ATOM   2086  CB  LEU A 831     180.355-498.505-127.390  1.00  0.00      H1   C  
ATOM   2087  CG  LEU A 831     179.738-497.370-128.210  1.00  0.00      H1   C  
ATOM   2088  CD1 LEU A 831     179.973-495.935-127.738  1.00  0.00      H1   C  
ATOM   2089  CD2 LEU A 831     180.165-497.388-129.694  1.00  0.00      H1   C  
ATOM   2090  C   LEU A 831     178.132-499.148-126.257  1.00  0.00      H1   C  
ATOM   2091  O   LEU A 831     177.651-500.180-126.688  1.00  0.00      H1   O  
ATOM   2092  N   VAL A 832     177.420-498.145-125.665  1.00  0.00      H1   N  
ATOM   2093  CA  VAL A 832     175.993-498.103-125.758  1.00  0.00      H1   C  
ATOM   2094  CB  VAL A 832     175.318-497.934-124.417  1.00  0.00      H1   C  
ATOM   2095  CG1 VAL A 832     173.799-497.824-124.597  1.00  0.00      H1   C  
ATOM   2096  CG2 VAL A 832     175.643-499.177-123.513  1.00  0.00      H1   C  
ATOM   2097  C   VAL A 832     175.565-496.984-126.682  1.00  0.00      H1   C  
ATOM   2098  O   VAL A 832     176.001-495.853-126.551  1.00  0.00      H1   O  
ATOM   2099  N   VAL A 833     174.809-497.362-127.701  1.00  0.00      H1   N  
ATOM   2100  CA  VAL A 833     174.600-496.627-128.948  1.00  0.00      H1   C  
ATOM   2101  CB  VAL A 833     174.463-497.592-130.116  1.00  0.00      H1   C  
ATOM   2102  CG1 VAL A 833     173.981-496.843-131.430  1.00  0.00      H1   C  
ATOM   2103  CG2 VAL A 833     175.756-498.432-130.319  1.00  0.00      H1   C  
ATOM   2104  C   VAL A 833     173.308-495.766-128.924  1.00  0.00      H1   C  
ATOM   2105  O   VAL A 833     172.260-496.314-128.471  1.00  0.00      H1   O  
ATOM   2106  N   PRO A 834     173.291-494.530-129.384  1.00  0.00      H1   N  
ATOM   2107  CD  PRO A 834     174.479-493.801-129.728  1.00  0.00      H1   C  
ATOM   2108  CA  PRO A 834     172.158-493.737-129.637  1.00  0.00      H1   C  
ATOM   2109  CB  PRO A 834     172.599-492.295-129.817  1.00  0.00      H1   C  
ATOM   2110  CG  PRO A 834     174.112-492.383-130.096  1.00  0.00      H1   C  
ATOM   2111  C   PRO A 834     171.161-494.191-130.742  1.00  0.00      H1   C  
ATOM   2112  O   PRO A 834     171.593-494.481-131.872  1.00  0.00      H1   O  
ATOM   2113  N   ARG A 835     169.823-494.203-130.468  1.00  0.00      H1   N  
ATOM   2114  CA  ARG A 835     168.817-494.358-131.426  1.00  0.00      H1   C  
ATOM   2115  CB  ARG A 835     167.653-495.129-130.736  1.00  0.00      H1   C  
ATOM   2116  CG  ARG A 835     166.273-495.285-131.467  1.00  0.00      H1   C  
ATOM   2117  CD  ARG A 835     166.512-496.070-132.710  1.00  0.00      H1   C  
ATOM   2118  NE  ARG A 835     165.264-496.145-133.494  1.00  0.00      H1   N  
ATOM   2119  CZ  ARG A 835     164.211-496.822-133.159  1.00  0.00      H1   C  
ATOM   2120  NH1 ARG A 835     164.217-497.718-132.174  1.00  0.00      H1   N  
ATOM   2121  NH2 ARG A 835     163.071-496.605-133.782  1.00  0.00      H1   N  
ATOM   2122  C   ARG A 835     168.290-493.004-131.779  1.00  0.00      H1   C  
ATOM   2123  O   ARG A 835     168.440-492.577-132.905  1.00  0.00      H1   O  
ATOM   2124  N   TYR A 836     167.835-492.227-130.816  1.00  0.00      H1   N  
ATOM   2125  CA  TYR A 836     167.490-490.832-130.983  1.00  0.00      H1   C  
ATOM   2126  CB  TYR A 836     166.187-490.424-130.222  1.00  0.00      H1   C  
ATOM   2127  CG  TYR A 836     165.102-491.535-130.448  1.00  0.00      H1   C  
ATOM   2128  CD1 TYR A 836     164.537-492.265-129.450  1.00  0.00      H1   C  
ATOM   2129  CE1 TYR A 836     163.379-493.046-129.708  1.00  0.00      H1   C  
ATOM   2130  CZ  TYR A 836     162.905-493.269-130.982  1.00  0.00      H1   C  
ATOM   2131  OH  TYR A 836     161.940-494.239-131.178  1.00  0.00      H1   O  
ATOM   2132  CD2 TYR A 836     164.547-491.695-131.794  1.00  0.00      H1   C  
ATOM   2133  CE2 TYR A 836     163.435-492.520-132.043  1.00  0.00      H1   C  
ATOM   2134  C   TYR A 836     168.695-489.920-130.692  1.00  0.00      H1   C  
ATOM   2135  O   TYR A 836     169.577-490.202-129.886  1.00  0.00      H1   O  
ATOM   2136  N   ALA A 837     168.777-488.747-131.386  1.00  0.00      H1   N  
ATOM   2137  CA  ALA A 837     169.604-487.649-131.157  1.00  0.00      H1   C  
ATOM   2138  CB  ALA A 837     170.856-487.680-131.986  1.00  0.00      H1   C  
ATOM   2139  C   ALA A 837     168.814-486.381-131.310  1.00  0.00      H1   C  
ATOM   2140  O   ALA A 837     167.753-486.312-131.976  1.00  0.00      H1   O  
ATOM   2141  N   PHE A 838     169.335-485.405-130.627  1.00  0.00      H1   N  
ATOM   2142  CA  PHE A 838     168.748-484.115-130.559  1.00  0.00      H1   C  
ATOM   2143  CB  PHE A 838     168.790-483.622-129.044  1.00  0.00      H1   C  
ATOM   2144  CG  PHE A 838     168.055-484.630-128.206  1.00  0.00      H1   C  
ATOM   2145  CD1 PHE A 838     166.724-484.742-128.484  1.00  0.00      H1   C  
ATOM   2146  CE1 PHE A 838     165.944-485.784-127.973  1.00  0.00      H1   C  
ATOM   2147  CZ  PHE A 838     166.449-486.545-126.877  1.00  0.00      H1   C  
ATOM   2148  CD2 PHE A 838     168.628-485.457-127.202  1.00  0.00      H1   C  
ATOM   2149  CE2 PHE A 838     167.815-486.317-126.495  1.00  0.00      H1   C  
ATOM   2150  C   PHE A 838     169.459-483.038-131.467  1.00  0.00      H1   C  
ATOM   2151  O   PHE A 838     170.594-483.063-131.919  1.00  0.00      H1   O  
ATOM   2152  N   THR A 839     168.644-482.001-131.848  1.00  0.00      H1   N  
ATOM   2153  CA  THR A 839     169.098-480.854-132.616  1.00  0.00      H1   C  
ATOM   2154  CB  THR A 839     168.979-481.044-134.150  1.00  0.00      H1   C  
ATOM   2155  OG1 THR A 839     169.587-479.922-134.807  1.00  0.00      H1   O  
ATOM   2156  CG2 THR A 839     167.570-481.225-134.738  1.00  0.00      H1   C  
ATOM   2157  C   THR A 839     168.428-479.512-132.204  1.00  0.00      H1   C  
ATOM   2158  O   THR A 839     167.301-479.493-131.773  1.00  0.00      H1   O  
ATOM   2159  N   MET A 840     169.153-478.440-132.148  1.00  0.00      H1   N  
ATOM   2160  CA  MET A 840     168.597-477.246-131.497  1.00  0.00      H1   C  
ATOM   2161  CB  MET A 840     168.907-477.250-129.963  1.00  0.00      H1   C  
ATOM   2162  CG  MET A 840     170.282-477.383-129.478  1.00  0.00      H1   C  
ATOM   2163  SD  MET A 840     170.380-477.693-127.723  1.00  0.00      H1   S  
ATOM   2164  CE  MET A 840     172.132-478.108-127.635  1.00  0.00      H1   C  
ATOM   2165  C   MET A 840     169.225-475.976-132.063  1.00  0.00      H1   C  
ATOM   2166  O   MET A 840     170.273-475.917-132.700  1.00  0.00      H1   O  
ATOM   2167  N   GLU A 841     168.615-474.855-131.791  1.00  0.00      H1   N  
ATOM   2168  CA  GLU A 841     169.168-473.552-131.900  1.00  0.00      H1   C  
ATOM   2169  CB  GLU A 841     168.332-472.564-132.850  1.00  0.00      H1   C  
ATOM   2170  CG  GLU A 841     168.431-473.165-134.262  1.00  0.00      H1   C  
ATOM   2171  CD  GLU A 841     167.865-472.287-135.351  1.00  0.00      H1   C  
ATOM   2172  OE1 GLU A 841     168.299-471.136-135.478  1.00  0.00      H1   O  
ATOM   2173  OE2 GLU A 841     166.920-472.774-136.043  1.00  0.00      H1   O  
ATOM   2174  C   GLU A 841     169.573-472.897-130.576  1.00  0.00      H1   C  
ATOM   2175  O   GLU A 841     168.731-472.622-129.694  1.00  0.00      H1   O  
ATOM   2176  N   ARG A 842     170.871-472.742-130.319  1.00  0.00      H1   N  
ATOM   2177  CA  ARG A 842     171.402-472.152-129.127  1.00  0.00      H1   C  
ATOM   2178  CB  ARG A 842     172.830-472.702-128.904  1.00  0.00      H1   C  
ATOM   2179  CG  ARG A 842     172.735-474.186-128.595  1.00  0.00      H1   C  
ATOM   2180  CD  ARG A 842     173.930-474.672-127.760  1.00  0.00      H1   C  
ATOM   2181  NE  ARG A 842     175.151-474.290-128.590  1.00  0.00      H1   N  
ATOM   2182  CZ  ARG A 842     176.326-473.929-128.218  1.00  0.00      H1   C  
ATOM   2183  NH1 ARG A 842     176.616-473.680-126.988  1.00  0.00      H1   N  
ATOM   2184  NH2 ARG A 842     177.307-473.968-129.054  1.00  0.00      H1   N  
ATOM   2185  C   ARG A 842     171.458-470.618-129.052  1.00  0.00      H1   C  
ATOM   2186  O   ARG A 842     172.030-469.960-129.981  1.00  0.00      H1   O  
ATOM   2187  N   ASN A 843     171.126-469.976-127.910  1.00  0.00      H1   N  
ATOM   2188  CA  ASN A 843     171.221-468.572-127.706  1.00  0.00      H1   C  
ATOM   2189  CB  ASN A 843     169.792-468.018-127.512  1.00  0.00      H1   C  
ATOM   2190  CG  ASN A 843     168.919-468.101-128.797  1.00  0.00      H1   C  
ATOM   2191  OD1 ASN A 843     168.870-467.110-129.471  1.00  0.00      H1   O  
ATOM   2192  ND2 ASN A 843     168.260-469.188-129.079  1.00  0.00      H1   N  
ATOM   2193  C   ASN A 843     172.130-468.199-126.559  1.00  0.00      H1   C  
ATOM   2194  O   ASN A 843     172.481-469.124-125.797  1.00  0.00      H1   O  
ATOM   2195  N   ALA A 844     172.596-466.897-126.325  1.00  0.00      H1   N  
ATOM   2196  CA  ALA A 844     173.313-466.434-125.109  1.00  0.00      H1   C  
ATOM   2197  CB  ALA A 844     173.693-464.911-125.028  1.00  0.00      H1   C  
ATOM   2198  C   ALA A 844     172.469-466.823-123.874  1.00  0.00      H1   C  
ATOM   2199  O   ALA A 844     171.259-466.685-123.756  1.00  0.00      H1   O  
ATOM   2200  N   GLY A 845     173.132-467.329-122.861  1.00  0.00      H1   N  
ATOM   2201  CA  GLY A 845     172.685-467.975-121.625  1.00  0.00      H1   C  
ATOM   2202  C   GLY A 845     171.623-467.253-120.816  1.00  0.00      H1   C  
ATOM   2203  O   GLY A 845     171.309-466.069-120.996  1.00  0.00      H1   O  
ATOM   2204  N   SER A 846     171.160-467.935-119.751  1.00  0.00      H1   N  
ATOM   2205  CA  SER A 846     170.057-467.312-118.987  1.00  0.00      H1   C  
ATOM   2206  CB  SER A 846     168.715-467.500-119.647  1.00  0.00      H1   C  
ATOM   2207  OG  SER A 846     167.617-466.857-119.024  1.00  0.00      H1   O  
ATOM   2208  C   SER A 846     169.982-467.969-117.650  1.00  0.00      H1   C  
ATOM   2209  O   SER A 846     168.992-467.704-116.987  1.00  0.00      H1   O  
ATOM   2210  N   GLY A 847     170.990-468.744-117.142  1.00  0.00      H1   N  
ATOM   2211  CA  GLY A 847     170.973-469.205-115.736  1.00  0.00      H1   C  
ATOM   2212  C   GLY A 847     170.193-470.487-115.461  1.00  0.00      H1   C  
ATOM   2213  O   GLY A 847     169.755-471.248-116.344  1.00  0.00      H1   O  
ATOM   2214  N   ILE A 848     170.033-470.853-114.183  1.00  0.00      H1   N  
ATOM   2215  CA  ILE A 848     169.400-472.143-113.866  1.00  0.00      H1   C  
ATOM   2216  CB  ILE A 848     170.387-473.306-114.000  1.00  0.00      H1   C  
ATOM   2217  CG2 ILE A 848     171.721-472.946-113.320  1.00  0.00      H1   C  
ATOM   2218  CG1 ILE A 848     169.799-474.684-113.510  1.00  0.00      H1   C  
ATOM   2219  CD1 ILE A 848     170.675-475.918-113.889  1.00  0.00      H1   C  
ATOM   2220  C   ILE A 848     168.799-472.039-112.476  1.00  0.00      H1   C  
ATOM   2221  O   ILE A 848     169.281-471.349-111.585  1.00  0.00      H1   O  
ATOM   2222  N   ILE A 849     167.645-472.753-112.240  1.00  0.00      H1   N  
ATOM   2223  CA  ILE A 849     167.069-472.827-110.878  1.00  0.00      H1   C  
ATOM   2224  CB  ILE A 849     165.616-472.178-110.816  1.00  0.00      H1   C  
ATOM   2225  CG2 ILE A 849     165.202-472.288-109.412  1.00  0.00      H1   C  
ATOM   2226  CG1 ILE A 849     165.689-470.699-111.325  1.00  0.00      H1   C  
ATOM   2227  CD1 ILE A 849     164.378-469.856-111.296  1.00  0.00      H1   C  
ATOM   2228  C   ILE A 849     167.125-474.185-110.313  1.00  0.00      H1   C  
ATOM   2229  O   ILE A 849     166.471-475.122-110.834  1.00  0.00      H1   O  
ATOM   2230  N   ILE A 850     167.731-474.386-109.138  1.00  0.00      H1   N  
ATOM   2231  CA  ILE A 850     167.559-475.569-108.347  1.00  0.00      H1   C  
ATOM   2232  CB  ILE A 850     168.841-476.094-107.823  1.00  0.00      H1   C  
ATOM   2233  CG2 ILE A 850     168.757-477.339-106.916  1.00  0.00      H1   C  
ATOM   2234  CG1 ILE A 850     170.014-476.317-108.884  1.00  0.00      H1   C  
ATOM   2235  CD1 ILE A 850     169.661-477.288-109.903  1.00  0.00      H1   C  
ATOM   2236  C   ILE A 850     166.496-475.285-107.315  1.00  0.00      H1   C  
ATOM   2237  O   ILE A 850     166.740-474.462-106.395  1.00  0.00      H1   O  
ATOM   2238  N   SER A 851     165.263-475.817-107.499  1.00  0.00      H1   N  
ATOM   2239  CA  SER A 851     164.222-475.616-106.520  1.00  0.00      H1   C  
ATOM   2240  CB  SER A 851     163.580-474.202-106.486  1.00  0.00      H1   C  
ATOM   2241  OG  SER A 851     162.632-473.950-105.413  1.00  0.00      H1   O  
ATOM   2242  C   SER A 851     163.159-476.600-106.730  1.00  0.00      H1   C  
ATOM   2243  O   SER A 851     163.007-477.113-107.829  1.00  0.00      H1   O  
ATOM   2244  N   ASP A 852     162.205-476.728-105.716  1.00  0.00      H1   N  
ATOM   2245  CA  ASP A 852     160.962-477.389-105.846  1.00  0.00      H1   C  
ATOM   2246  CB  ASP A 852     160.779-478.402-104.655  1.00  0.00      H1   C  
ATOM   2247  CG  ASP A 852     161.824-479.405-104.565  1.00  0.00      H1   C  
ATOM   2248  OD1 ASP A 852     162.223-479.934-105.579  1.00  0.00      H1   O  
ATOM   2249  OD2 ASP A 852     162.299-479.839-103.464  1.00  0.00      H1   O  
ATOM   2250  C   ASP A 852     159.794-476.450-105.918  1.00  0.00      H1   C  
ATOM   2251  O   ASP A 852     158.624-476.740-105.883  1.00  0.00      H1   O  
ATOM   2252  N   THR A 853     160.095-475.099-106.154  1.00  0.00      H1   N  
ATOM   2253  CA  THR A 853     159.137-473.949-106.237  1.00  0.00      H1   C  
ATOM   2254  CB  THR A 853     159.746-472.591-106.259  1.00  0.00      H1   C  
ATOM   2255  OG1 THR A 853     160.458-472.241-105.086  1.00  0.00      H1   O  
ATOM   2256  CG2 THR A 853     158.630-471.517-106.335  1.00  0.00      H1   C  
ATOM   2257  C   THR A 853     158.198-474.104-107.516  1.00  0.00      H1   C  
ATOM   2258  O   THR A 853     158.699-474.101-108.654  1.00  0.00      H1   O  
ATOM   2259  N   PRO A 854     156.835-474.296-107.372  1.00  0.00      H1   N  
ATOM   2260  CD  PRO A 854     156.132-474.462-106.128  1.00  0.00      H1   C  
ATOM   2261  CA  PRO A 854     155.844-474.364-108.490  1.00  0.00      H1   C  
ATOM   2262  CB  PRO A 854     154.516-474.095-107.822  1.00  0.00      H1   C  
ATOM   2263  CG  PRO A 854     154.712-474.712-106.438  1.00  0.00      H1   C  
ATOM   2264  C   PRO A 854     156.106-473.414-109.626  1.00  0.00      H1   C  
ATOM   2265  O   PRO A 854     156.178-472.201-109.465  1.00  0.00      H1   O  
ATOM   2266  N   VAL A 855     156.108-473.922-110.861  1.00  0.00      H1   N  
ATOM   2267  CA  VAL A 855     156.223-473.142-112.135  1.00  0.00      H1   C  
ATOM   2268  CB  VAL A 855     156.838-473.937-113.279  1.00  0.00      H1   C  
ATOM   2269  CG1 VAL A 855     156.830-473.106-114.587  1.00  0.00      H1   C  
ATOM   2270  CG2 VAL A 855     158.243-474.341-112.847  1.00  0.00      H1   C  
ATOM   2271  C   VAL A 855     154.917-472.557-112.538  1.00  0.00      H1   C  
ATOM   2272  O   VAL A 855     153.996-473.351-112.524  1.00  0.00      H1   O  
ATOM   2273  N   HIS A 856     154.821-471.229-112.775  1.00  0.00      H1   N  
ATOM   2274  CA  HIS A 856     153.523-470.673-113.087  1.00  0.00      H1   C  
ATOM   2275  CB  HIS A 856     153.063-469.738-111.895  1.00  0.00      H1   C  
ATOM   2276  ND1 HIS A 856     152.852-471.348-109.858  1.00  0.00      H1   N  
ATOM   2277  CG  HIS A 856     152.362-470.457-110.762  1.00  0.00      H1   C  
ATOM   2278  CE1 HIS A 856     151.836-471.733-109.005  1.00  0.00      H1   C  
ATOM   2279  NE2 HIS A 856     150.717-471.188-109.382  1.00  0.00      H1   N  
ATOM   2280  CD2 HIS A 856     151.037-470.350-110.389  1.00  0.00      H1   C  
ATOM   2281  C   HIS A 856     153.524-469.829-114.376  1.00  0.00      H1   C  
ATOM   2282  O   HIS A 856     154.527-469.336-114.894  1.00  0.00      H1   O  
ATOM   2283  N   ASP A 857     152.290-469.600-114.915  1.00  0.00      H1   N  
ATOM   2284  CA  ASP A 857     152.029-468.970-116.208  1.00  0.00      H1   C  
ATOM   2285  CB  ASP A 857     150.782-469.483-116.782  1.00  0.00      H1   C  
ATOM   2286  CG  ASP A 857     150.668-470.996-116.840  1.00  0.00      H1   C  
ATOM   2287  OD1 ASP A 857     151.627-471.604-117.512  1.00  0.00      H1   O  
ATOM   2288  OD2 ASP A 857     149.656-471.612-116.435  1.00  0.00      H1   O  
ATOM   2289  C   ASP A 857     152.001-467.419-116.066  1.00  0.00      H1   C  
ATOM   2290  O   ASP A 857     151.595-466.621-116.863  1.00  0.00      H1   O  
ATOM   2291  N   CYS A 858     152.544-466.951-114.937  1.00  0.00      H1   N  
ATOM   2292  CA  CYS A 858     152.985-465.629-114.708  1.00  0.00      H1   C  
ATOM   2293  CB  CYS A 858     153.245-465.446-113.253  1.00  0.00      H1   C  
ATOM   2294  SG  CYS A 858     154.208-466.713-112.427  1.00  0.00      H1   S  
ATOM   2295  C   CYS A 858     154.171-465.211-115.574  1.00  0.00      H1   C  
ATOM   2296  O   CYS A 858     154.971-466.067-115.975  1.00  0.00      H1   O  
ATOM   2297  N   ASN A 859     154.372-463.906-115.793  1.00  0.00      H1   N  
ATOM   2298  CA  ASN A 859     155.373-463.270-116.642  1.00  0.00      H1   C  
ATOM   2299  CB  ASN A 859     154.742-462.551-117.829  1.00  0.00      H1   C  
ATOM   2300  CG  ASN A 859     155.672-462.068-118.975  1.00  0.00      H1   C  
ATOM   2301  OD1 ASN A 859     156.864-461.845-118.732  1.00  0.00      H1   O  
ATOM   2302  ND2 ASN A 859     155.175-461.945-120.237  1.00  0.00      H1   N  
ATOM   2303  C   ASN A 859     156.271-462.367-115.773  1.00  0.00      H1   C  
ATOM   2304  O   ASN A 859     155.742-461.716-114.894  1.00  0.00      H1   O  
ATOM   2305  N   THR A 860     157.615-462.347-115.983  1.00  0.00      H1   N  
ATOM   2306  CA  THR A 860     158.453-461.514-115.128  1.00  0.00      H1   C  
ATOM   2307  CB  THR A 860     158.740-462.246-113.804  1.00  0.00      H1   C  
ATOM   2308  OG1 THR A 860     159.262-461.275-112.854  1.00  0.00      H1   O  
ATOM   2309  CG2 THR A 860     159.653-463.441-113.931  1.00  0.00      H1   C  
ATOM   2310  C   THR A 860     159.672-460.956-115.882  1.00  0.00      H1   C  
ATOM   2311  O   THR A 860     160.011-461.385-116.957  1.00  0.00      H1   O  
ATOM   2312  N   THR A 861     160.306-459.910-115.257  1.00  0.00      H1   N  
ATOM   2313  CA  THR A 861     161.596-459.365-115.649  1.00  0.00      H1   C  
ATOM   2314  CB  THR A 861     161.710-457.860-115.293  1.00  0.00      H1   C  
ATOM   2315  OG1 THR A 861     160.422-457.277-115.527  1.00  0.00      H1   O  
ATOM   2316  CG2 THR A 861     162.728-457.126-116.186  1.00  0.00      H1   C  
ATOM   2317  C   THR A 861     162.829-459.983-114.859  1.00  0.00      H1   C  
ATOM   2318  O   THR A 861     163.978-460.034-115.323  1.00  0.00      H1   O  
ATOM   2319  N   CYS A 862     162.642-460.540-113.640  1.00  0.00      H1   N  
ATOM   2320  CA  CYS A 862     163.746-461.074-112.843  1.00  0.00      H1   C  
ATOM   2321  CB  CYS A 862     164.188-459.991-111.823  1.00  0.00      H1   C  
ATOM   2322  SG  CYS A 862     165.542-460.477-110.734  1.00  0.00      H1   S  
ATOM   2323  C   CYS A 862     163.449-462.353-112.107  1.00  0.00      H1   C  
ATOM   2324  O   CYS A 862     162.404-462.617-111.469  1.00  0.00      H1   O  
ATOM   2325  N   GLN A 863     164.395-463.309-112.112  1.00  0.00      H1   N  
ATOM   2326  CA  GLN A 863     164.306-464.568-111.533  1.00  0.00      H1   C  
ATOM   2327  CB  GLN A 863     164.350-465.682-112.625  1.00  0.00      H1   C  
ATOM   2328  CG  GLN A 863     163.044-466.318-113.155  1.00  0.00      H1   C  
ATOM   2329  CD  GLN A 863     161.937-466.642-112.099  1.00  0.00      H1   C  
ATOM   2330  OE1 GLN A 863     160.797-466.303-112.287  1.00  0.00      H1   O  
ATOM   2331  NE2 GLN A 863     162.434-467.300-111.049  1.00  0.00      H1   N  
ATOM   2332  C   GLN A 863     165.283-464.671-110.407  1.00  0.00      H1   C  
ATOM   2333  O   GLN A 863     166.296-463.998-110.356  1.00  0.00      H1   O  
ATOM   2334  N   THR A 864     164.997-465.482-109.342  1.00  0.00      H1   N  
ATOM   2335  CA  THR A 864     165.973-465.747-108.367  1.00  0.00      H1   C  
ATOM   2336  CB  THR A 864     165.935-464.841-107.137  1.00  0.00      H1   C  
ATOM   2337  OG1 THR A 864     167.199-465.002-106.460  1.00  0.00      H1   O  
ATOM   2338  CG2 THR A 864     164.886-465.366-106.145  1.00  0.00      H1   C  
ATOM   2339  C   THR A 864     165.492-467.203-108.087  1.00  0.00      H1   C  
ATOM   2340  O   THR A 864     164.374-467.445-108.580  1.00  0.00      H1   O  
ATOM   2341  N   PRO A 865     166.214-468.207-107.470  1.00  0.00      H1   N  
ATOM   2342  CD  PRO A 865     167.588-467.979-107.276  1.00  0.00      H1   C  
ATOM   2343  CA  PRO A 865     165.830-469.617-107.331  1.00  0.00      H1   C  
ATOM   2344  CB  PRO A 865     167.027-470.194-106.639  1.00  0.00      H1   C  
ATOM   2345  CG  PRO A 865     168.159-469.376-107.347  1.00  0.00      H1   C  
ATOM   2346  C   PRO A 865     164.505-469.865-106.630  1.00  0.00      H1   C  
ATOM   2347  O   PRO A 865     163.824-470.863-106.869  1.00  0.00      H1   O  
ATOM   2348  N   GLU A 866     164.183-469.057-105.605  1.00  0.00      H1   N  
ATOM   2349  CA  GLU A 866     163.046-469.315-104.735  1.00  0.00      H1   C  
ATOM   2350  CB  GLU A 866     163.441-469.020-103.275  1.00  0.00      H1   C  
ATOM   2351  CG  GLU A 866     164.294-470.158-102.711  1.00  0.00      H1   C  
ATOM   2352  CD  GLU A 866     164.917-469.813-101.399  1.00  0.00      H1   C  
ATOM   2353  OE1 GLU A 866     166.097-469.401-101.466  1.00  0.00      H1   O  
ATOM   2354  OE2 GLU A 866     164.311-469.771-100.320  1.00  0.00      H1   O  
ATOM   2355  C   GLU A 866     161.825-468.467-105.200  1.00  0.00      H1   C  
ATOM   2356  O   GLU A 866     160.829-468.405-104.487  1.00  0.00      H1   O  
ATOM   2357  N   GLY A 867     161.744-467.805-106.314  1.00  0.00      H1   N  
ATOM   2358  CA  GLY A 867     160.694-466.901-106.643  1.00  0.00      H1   C  
ATOM   2359  C   GLY A 867     160.994-465.961-107.789  1.00  0.00      H1   C  
ATOM   2360  O   GLY A 867     162.068-465.873-108.352  1.00  0.00      H1   O  
ATOM   2361  N   ALA A 868     159.971-465.138-108.246  1.00  0.00      H1   N  
ATOM   2362  CA  ALA A 868     160.124-464.181-109.279  1.00  0.00      H1   C  
ATOM   2363  CB  ALA A 868     158.753-464.111-110.011  1.00  0.00      H1   C  
ATOM   2364  C   ALA A 868     160.168-462.829-108.514  1.00  0.00      H1   C  
ATOM   2365  O   ALA A 868     159.447-462.581-107.565  1.00  0.00      H1   O  
ATOM   2366  N   ILE A 869     161.036-461.934-108.983  1.00  0.00      H1   N  
ATOM   2367  CA  ILE A 869     161.263-460.639-108.316  1.00  0.00      H1   C  
ATOM   2368  CB  ILE A 869     162.718-460.242-108.058  1.00  0.00      H1   C  
ATOM   2369  CG2 ILE A 869     162.664-458.834-107.390  1.00  0.00      H1   C  
ATOM   2370  CG1 ILE A 869     163.479-461.203-107.262  1.00  0.00      H1   C  
ATOM   2371  CD1 ILE A 869     164.931-460.766-106.964  1.00  0.00      H1   C  
ATOM   2372  C   ILE A 869     160.469-459.672-109.153  1.00  0.00      H1   C  
ATOM   2373  O   ILE A 869     160.885-459.300-110.256  1.00  0.00      H1   O  
ATOM   2374  N   ASN A 870     159.294-459.211-108.560  1.00  0.00      H1   N  
ATOM   2375  CA  ASN A 870     158.257-458.427-109.271  1.00  0.00      H1   C  
ATOM   2376  CB  ASN A 870     156.885-459.117-108.951  1.00  0.00      H1   C  
ATOM   2377  CG  ASN A 870     156.666-460.615-109.291  1.00  0.00      H1   C  
ATOM   2378  OD1 ASN A 870     156.064-461.338-108.509  1.00  0.00      H1   O  
ATOM   2379  ND2 ASN A 870     157.030-461.016-110.493  1.00  0.00      H1   N  
ATOM   2380  C   ASN A 870     158.198-457.012-108.860  1.00  0.00      H1   C  
ATOM   2381  O   ASN A 870     157.375-456.216-109.342  1.00  0.00      H1   O  
ATOM   2382  N   THR A 871     159.099-456.549-107.942  1.00  0.00      H1   N  
ATOM   2383  CA  THR A 871     159.287-455.085-107.578  1.00  0.00      H1   C  
ATOM   2384  CB  THR A 871     160.097-454.882-106.258  1.00  0.00      H1   C  
ATOM   2385  OG1 THR A 871     159.874-453.559-105.744  1.00  0.00      H1   O  
ATOM   2386  CG2 THR A 871     161.624-455.009-106.501  1.00  0.00      H1   C  
ATOM   2387  C   THR A 871     159.855-454.237-108.706  1.00  0.00      H1   C  
ATOM   2388  O   THR A 871     160.652-454.710-109.542  1.00  0.00      H1   O  
ATOM   2389  N   SER A 872     159.340-453.013-108.783  1.00  0.00      H1   N  
ATOM   2390  CA  SER A 872     159.784-451.927-109.666  1.00  0.00      H1   C  
ATOM   2391  CB  SER A 872     158.715-451.152-110.444  1.00  0.00      H1   C  
ATOM   2392  OG  SER A 872     157.612-450.739-109.626  1.00  0.00      H1   O  
ATOM   2393  C   SER A 872     160.698-450.893-109.032  1.00  0.00      H1   C  
ATOM   2394  O   SER A 872     161.250-450.034-109.689  1.00  0.00      H1   O  
ATOM   2395  N   LEU A 873     160.949-451.117-107.706  1.00  0.00      H1   N  
ATOM   2396  CA  LEU A 873     161.851-450.321-106.869  1.00  0.00      H1   C  
ATOM   2397  CB  LEU A 873     161.650-450.703-105.405  1.00  0.00      H1   C  
ATOM   2398  CG  LEU A 873     160.193-450.170-104.898  1.00  0.00      H1   C  
ATOM   2399  CD1 LEU A 873     159.764-450.934-103.588  1.00  0.00      H1   C  
ATOM   2400  CD2 LEU A 873     160.112-448.709-104.542  1.00  0.00      H1   C  
ATOM   2401  C   LEU A 873     163.259-450.665-107.135  1.00  0.00      H1   C  
ATOM   2402  O   LEU A 873     163.519-451.705-107.742  1.00  0.00      H1   O  
ATOM   2403  N   PRO A 874     164.229-449.810-106.896  1.00  0.00      H1   N  
ATOM   2404  CD  PRO A 874     163.960-448.439-106.398  1.00  0.00      H1   C  
ATOM   2405  CA  PRO A 874     165.532-449.848-107.558  1.00  0.00      H1   C  
ATOM   2406  CB  PRO A 874     165.983-448.379-107.544  1.00  0.00      H1   C  
ATOM   2407  CG  PRO A 874     165.285-447.732-106.387  1.00  0.00      H1   C  
ATOM   2408  C   PRO A 874     166.510-450.628-106.743  1.00  0.00      H1   C  
ATOM   2409  O   PRO A 874     167.571-450.964-107.231  1.00  0.00      H1   O  
ATOM   2410  N   PHE A 875     166.225-450.980-105.483  1.00  0.00      H1   N  
ATOM   2411  CA  PHE A 875     167.225-451.592-104.476  1.00  0.00      H1   C  
ATOM   2412  CB  PHE A 875     167.737-450.621-103.387  1.00  0.00      H1   C  
ATOM   2413  CG  PHE A 875     168.472-449.453-104.017  1.00  0.00      H1   C  
ATOM   2414  CD1 PHE A 875     169.566-449.686-104.904  1.00  0.00      H1   C  
ATOM   2415  CE1 PHE A 875     170.211-448.662-105.585  1.00  0.00      H1   C  
ATOM   2416  CZ  PHE A 875     169.861-447.368-105.249  1.00  0.00      H1   C  
ATOM   2417  CD2 PHE A 875     168.120-448.092-103.728  1.00  0.00      H1   C  
ATOM   2418  CE2 PHE A 875     168.860-447.071-104.372  1.00  0.00      H1   C  
ATOM   2419  C   PHE A 875     166.423-452.692-103.814  1.00  0.00      H1   C  
ATOM   2420  O   PHE A 875     165.174-452.567-103.545  1.00  0.00      H1   O  
ATOM   2421  N   GLN A 876     167.092-453.860-103.625  1.00  0.00      H1   N  
ATOM   2422  CA  GLN A 876     166.536-454.936-102.847  1.00  0.00      H1   C  
ATOM   2423  CB  GLN A 876     165.997-455.961-103.829  1.00  0.00      H1   C  
ATOM   2424  CG  GLN A 876     166.934-456.426-104.971  1.00  0.00      H1   C  
ATOM   2425  CD  GLN A 876     167.651-457.697-104.659  1.00  0.00      H1   C  
ATOM   2426  OE1 GLN A 876     167.221-458.518-103.773  1.00  0.00      H1   O  
ATOM   2427  NE2 GLN A 876     168.767-458.075-105.427  1.00  0.00      H1   N  
ATOM   2428  C   GLN A 876     167.523-455.686-101.986  1.00  0.00      H1   C  
ATOM   2429  O   GLN A 876     168.717-455.563-102.067  1.00  0.00      H1   O  
ATOM   2430  N   ASN A 877     166.971-456.483-101.048  1.00  0.00      H1   N  
ATOM   2431  CA  ASN A 877     167.675-457.243-100.064  1.00  0.00      H1   C  
ATOM   2432  CB  ASN A 877     167.612-456.479 -98.670  1.00  0.00      H1   C  
ATOM   2433  CG  ASN A 877     168.302-457.126 -97.451  1.00  0.00      H1   C  
ATOM   2434  OD1 ASN A 877     167.664-457.417 -96.436  1.00  0.00      H1   O  
ATOM   2435  ND2 ASN A 877     169.587-457.459 -97.557  1.00  0.00      H1   N  
ATOM   2436  C   ASN A 877     167.043-458.650-100.085  1.00  0.00      H1   C  
ATOM   2437  O   ASN A 877     166.959-459.358 -99.085  1.00  0.00      H1   O  
ATOM   2438  N   ILE A 878     166.592-459.138-101.247  1.00  0.00      H1   N  
ATOM   2439  CA  ILE A 878     165.922-460.402-101.389  1.00  0.00      H1   C  
ATOM   2440  CB  ILE A 878     164.848-460.443-102.508  1.00  0.00      H1   C  
ATOM   2441  CG2 ILE A 878     164.195-461.814-102.540  1.00  0.00      H1   C  
ATOM   2442  CG1 ILE A 878     163.931-459.170-102.268  1.00  0.00      H1   C  
ATOM   2443  CD1 ILE A 878     163.435-458.704-103.611  1.00  0.00      H1   C  
ATOM   2444  C   ILE A 878     166.975-461.506-101.645  1.00  0.00      H1   C  
ATOM   2445  O   ILE A 878     167.041-462.384-100.831  1.00  0.00      H1   O  
ATOM   2446  N   HIS A 879     167.816-461.363-102.676  1.00  0.00      H1   N  
ATOM   2447  CA  HIS A 879     168.911-462.294-102.716  1.00  0.00      H1   C  
ATOM   2448  CB  HIS A 879     168.420-463.657-103.385  1.00  0.00      H1   C  
ATOM   2449  ND1 HIS A 879     168.879-465.647-102.146  1.00  0.00      H1   N  
ATOM   2450  CG  HIS A 879     167.920-464.702-102.475  1.00  0.00      H1   C  
ATOM   2451  CE1 HIS A 879     168.223-466.627-101.511  1.00  0.00      H1   C  
ATOM   2452  NE2 HIS A 879     166.894-466.334-101.440  1.00  0.00      H1   N  
ATOM   2453  CD2 HIS A 879     166.678-465.128-102.070  1.00  0.00      H1   C  
ATOM   2454  C   HIS A 879     170.142-461.750-103.443  1.00  0.00      H1   C  
ATOM   2455  O   HIS A 879     170.002-460.749-104.134  1.00  0.00      H1   O  
ATOM   2456  N   PRO A 880     171.364-462.306-103.263  1.00  0.00      H1   N  
ATOM   2457  CD  PRO A 880     171.766-463.202-102.158  1.00  0.00      H1   C  
ATOM   2458  CA  PRO A 880     172.584-461.900-103.946  1.00  0.00      H1   C  
ATOM   2459  CB  PRO A 880     173.772-462.366-103.136  1.00  0.00      H1   C  
ATOM   2460  CG  PRO A 880     173.260-463.639-102.409  1.00  0.00      H1   C  
ATOM   2461  C   PRO A 880     172.584-462.595-105.334  1.00  0.00      H1   C  
ATOM   2462  O   PRO A 880     173.239-462.063-106.218  1.00  0.00      H1   O  
ATOM   2463  N   ILE A 881     171.797-463.766-105.603  1.00  0.00      H1   N  
ATOM   2464  CA  ILE A 881     171.691-464.452-106.922  1.00  0.00      H1   C  
ATOM   2465  CB  ILE A 881     171.523-465.989-106.854  1.00  0.00      H1   C  
ATOM   2466  CG2 ILE A 881     170.330-466.300-105.918  1.00  0.00      H1   C  
ATOM   2467  CG1 ILE A 881     171.527-466.672-108.270  1.00  0.00      H1   C  
ATOM   2468  CD1 ILE A 881     172.831-466.479-109.080  1.00  0.00      H1   C  
ATOM   2469  C   ILE A 881     170.633-463.860-107.836  1.00  0.00      H1   C  
ATOM   2470  O   ILE A 881     169.425-464.078-107.814  1.00  0.00      H1   O  
ATOM   2471  N   THR A 882     171.010-462.952-108.773  1.00  0.00      H1   N  
ATOM   2472  CA  THR A 882     170.088-462.255-109.655  1.00  0.00      H1   C  
ATOM   2473  CB  THR A 882     170.537-460.763-109.752  1.00  0.00      H1   C  
ATOM   2474  OG1 THR A 882     171.955-460.573-109.831  1.00  0.00      H1   O  
ATOM   2475  CG2 THR A 882     170.087-460.191-108.368  1.00  0.00      H1   C  
ATOM   2476  C   THR A 882     170.059-462.814-111.063  1.00  0.00      H1   C  
ATOM   2477  O   THR A 882     171.004-462.538-111.782  1.00  0.00      H1   O  
ATOM   2478  N   ILE A 883     169.004-463.502-111.551  1.00  0.00      H1   N  
ATOM   2479  CA  ILE A 883     168.888-464.013-112.978  1.00  0.00      H1   C  
ATOM   2480  CB  ILE A 883     168.412-465.495-112.955  1.00  0.00      H1   C  
ATOM   2481  CG2 ILE A 883     168.297-465.985-114.461  1.00  0.00      H1   C  
ATOM   2482  CG1 ILE A 883     169.249-466.410-112.060  1.00  0.00      H1   C  
ATOM   2483  CD1 ILE A 883     168.809-467.847-112.025  1.00  0.00      H1   C  
ATOM   2484  C   ILE A 883     168.009-463.142-113.801  1.00  0.00      H1   C  
ATOM   2485  O   ILE A 883     166.841-463.120-113.468  1.00  0.00      H1   O  
ATOM   2486  N   GLY A 884     168.583-462.486-114.787  1.00  0.00      H1   N  
ATOM   2487  CA  GLY A 884     167.852-461.505-115.591  1.00  0.00      H1   C  
ATOM   2488  C   GLY A 884     168.219-460.123-115.249  1.00  0.00      H1   C  
ATOM   2489  O   GLY A 884     169.101-459.866-114.407  1.00  0.00      H1   O  
ATOM   2490  N   LYS A 885     167.511-459.127-115.780  1.00  0.00      H1   N  
ATOM   2491  CA  LYS A 885     167.777-457.754-115.508  1.00  0.00      H1   C  
ATOM   2492  CB  LYS A 885     167.479-456.777-116.757  1.00  0.00      H1   C  
ATOM   2493  CG  LYS A 885     168.458-456.886-117.973  1.00  0.00      H1   C  
ATOM   2494  CD  LYS A 885     169.871-456.453-117.465  1.00  0.00      H1   C  
ATOM   2495  CE  LYS A 885     170.040-455.067-116.931  1.00  0.00      H1   C  
ATOM   2496  NZ  LYS A 885     169.880-454.075-118.056  1.00  0.00      H1   N  
ATOM   2497  C   LYS A 885     166.968-457.417-114.236  1.00  0.00      H1   C  
ATOM   2498  O   LYS A 885     165.713-457.396-114.176  1.00  0.00      H1   O  
ATOM   2499  N   CYS A 886     167.627-457.190-113.097  1.00  0.00      H1   N  
ATOM   2500  CA  CYS A 886     167.076-457.246-111.782  1.00  0.00      H1   C  
ATOM   2501  CB  CYS A 886     167.751-458.442-111.147  1.00  0.00      H1   C  
ATOM   2502  SG  CYS A 886     167.242-460.091-111.852  1.00  0.00      H1   S  
ATOM   2503  C   CYS A 886     167.386-456.005-110.912  1.00  0.00      H1   C  
ATOM   2504  O   CYS A 886     168.466-455.431-111.118  1.00  0.00      H1   O  
ATOM   2505  N   PRO A 887     166.567-455.546-109.957  1.00  0.00      H1   N  
ATOM   2506  CD  PRO A 887     165.251-456.082-109.855  1.00  0.00      H1   C  
ATOM   2507  CA  PRO A 887     166.894-454.652-108.843  1.00  0.00      H1   C  
ATOM   2508  CB  PRO A 887     165.710-454.685-107.900  1.00  0.00      H1   C  
ATOM   2509  CG  PRO A 887     164.996-455.921-108.317  1.00  0.00      H1   C  
ATOM   2510  C   PRO A 887     168.182-455.014-108.160  1.00  0.00      H1   C  
ATOM   2511  O   PRO A 887     168.386-456.160-107.712  1.00  0.00      H1   O  
ATOM   2512  N   LYS A 888     169.008-454.000-107.900  1.00  0.00      H1   N  
ATOM   2513  CA  LYS A 888     170.296-454.124-107.277  1.00  0.00      H1   C  
ATOM   2514  CB  LYS A 888     171.067-452.848-107.358  1.00  0.00      H1   C  
ATOM   2515  CG  LYS A 888     172.394-452.568-106.637  1.00  0.00      H1   C  
ATOM   2516  CD  LYS A 888     173.551-453.579-107.013  1.00  0.00      H1   C  
ATOM   2517  CE  LYS A 888     173.944-453.637-108.487  1.00  0.00      H1   C  
ATOM   2518  NZ  LYS A 888     174.989-454.643-108.793  1.00  0.00      H1   N  
ATOM   2519  C   LYS A 888     170.246-454.686-105.873  1.00  0.00      H1   C  
ATOM   2520  O   LYS A 888     169.488-454.268-105.029  1.00  0.00      H1   O  
ATOM   2521  N   TYR A 889     171.193-455.588-105.508  1.00  0.00      H1   N  
ATOM   2522  CA  TYR A 889     171.297-456.067-104.176  1.00  0.00      H1   C  
ATOM   2523  CB  TYR A 889     171.981-457.413-104.333  1.00  0.00      H1   C  
ATOM   2524  CG  TYR A 889     172.009-458.036-102.872  1.00  0.00      H1   C  
ATOM   2525  CD1 TYR A 889     170.851-458.254-102.069  1.00  0.00      H1   C  
ATOM   2526  CE1 TYR A 889     170.945-458.961-100.866  1.00  0.00      H1   C  
ATOM   2527  CZ  TYR A 889     172.187-459.403-100.434  1.00  0.00      H1   C  
ATOM   2528  OH  TYR A 889     172.335-460.270 -99.261  1.00  0.00      H1   O  
ATOM   2529  CD2 TYR A 889     173.233-458.433-102.372  1.00  0.00      H1   C  
ATOM   2530  CE2 TYR A 889     173.343-459.174-101.205  1.00  0.00      H1   C  
ATOM   2531  C   TYR A 889     172.000-455.095-103.143  1.00  0.00      H1   C  
ATOM   2532  O   TYR A 889     173.181-454.760-103.360  1.00  0.00      H1   O  
ATOM   2533  N   VAL A 890     171.453-454.822-101.958  1.00  0.00      H1   N  
ATOM   2534  CA  VAL A 890     172.007-453.912-100.925  1.00  0.00      H1   C  
ATOM   2535  CB  VAL A 890     171.299-452.565-101.030  1.00  0.00      H1   C  
ATOM   2536  CG1 VAL A 890     171.737-451.817-102.319  1.00  0.00      H1   C  
ATOM   2537  CG2 VAL A 890     169.793-452.626-100.756  1.00  0.00      H1   C  
ATOM   2538  C   VAL A 890     171.816-454.597 -99.575  1.00  0.00      H1   C  
ATOM   2539  O   VAL A 890     171.001-455.513 -99.497  1.00  0.00      H1   O  
ATOM   2540  N   LYS A 891     172.539-454.151 -98.477  1.00  0.00      H1   N  
ATOM   2541  CA  LYS A 891     172.472-454.808 -97.152  1.00  0.00      H1   C  
ATOM   2542  CB  LYS A 891     173.851-454.868 -96.452  1.00  0.00      H1   C  
ATOM   2543  CG  LYS A 891     174.773-455.782 -97.303  1.00  0.00      H1   C  
ATOM   2544  CD  LYS A 891     176.055-456.185 -96.582  1.00  0.00      H1   C  
ATOM   2545  CE  LYS A 891     176.980-454.939 -96.286  1.00  0.00      H1   C  
ATOM   2546  NZ  LYS A 891     178.023-455.442 -95.370  1.00  0.00      H1   N  
ATOM   2547  C   LYS A 891     171.483-454.044 -96.251  1.00  0.00      H1   C  
ATOM   2548  O   LYS A 891     171.320-454.286 -95.053  1.00  0.00      H1   O  
ATOM   2549  N   SER A 892     170.806-452.956 -96.771  1.00  0.00      H1   N  
ATOM   2550  CA  SER A 892     169.820-452.081 -96.104  1.00  0.00      H1   C  
ATOM   2551  CB  SER A 892     169.306-450.948 -97.009  1.00  0.00      H1   C  
ATOM   2552  OG  SER A 892     170.355-450.187 -97.497  1.00  0.00      H1   O  
ATOM   2553  C   SER A 892     168.679-452.835 -95.398  1.00  0.00      H1   C  
ATOM   2554  O   SER A 892     168.079-453.781 -95.870  1.00  0.00      H1   O  
ATOM   2555  N   THR A 893     168.238-452.312 -94.246  1.00  0.00      H1   N  
ATOM   2556  CA  THR A 893     167.070-452.852 -93.508  1.00  0.00      H1   C  
ATOM   2557  CB  THR A 893     167.047-452.596 -91.970  1.00  0.00      H1   C  
ATOM   2558  OG1 THR A 893     168.245-452.996 -91.266  1.00  0.00      H1   O  
ATOM   2559  CG2 THR A 893     165.831-453.233 -91.256  1.00  0.00      H1   C  
ATOM   2560  C   THR A 893     165.806-452.265 -94.137  1.00  0.00      H1   C  
ATOM   2561  O   THR A 893     164.861-452.981 -94.487  1.00  0.00      H1   O  
ATOM   2562  N   LYS A 894     165.832-450.950 -94.346  1.00  0.00      H1   N  
ATOM   2563  CA  LYS A 894     164.860-450.090 -94.981  1.00  0.00      H1   C  
ATOM   2564  CB  LYS A 894     163.761-449.666 -93.971  1.00  0.00      H1   C  
ATOM   2565  CG  LYS A 894     162.962-450.791 -93.299  1.00  0.00      H1   C  
ATOM   2566  CD  LYS A 894     162.066-451.568 -94.321  1.00  0.00      H1   C  
ATOM   2567  CE  LYS A 894     161.390-452.813 -93.885  1.00  0.00      H1   C  
ATOM   2568  NZ  LYS A 894     162.350-453.992 -93.874  1.00  0.00      H1   N  
ATOM   2569  C   LYS A 894     165.536-449.004 -95.747  1.00  0.00      H1   C  
ATOM   2570  O   LYS A 894     166.757-448.839 -95.599  1.00  0.00      H1   O  
ATOM   2571  N   LEU A 895     164.907-448.250 -96.711  1.00  0.00      H1   N  
ATOM   2572  CA  LEU A 895     165.395-447.034 -97.391  1.00  0.00      H1   C  
ATOM   2573  CB  LEU A 895     165.962-447.389 -98.832  1.00  0.00      H1   C  
ATOM   2574  CG  LEU A 895     167.343-448.082 -98.824  1.00  0.00      H1   C  
ATOM   2575  CD1 LEU A 895     167.640-448.717-100.223  1.00  0.00      H1   C  
ATOM   2576  CD2 LEU A 895     168.476-447.089 -98.462  1.00  0.00      H1   C  
ATOM   2577  C   LEU A 895     164.257-446.002 -97.462  1.00  0.00      H1   C  
ATOM   2578  O   LEU A 895     163.813-445.541 -98.542  1.00  0.00      H1   O  
ATOM   2579  N   ARG A 896     163.742-445.682 -96.278  1.00  0.00      H1   N  
ATOM   2580  CA  ARG A 896     162.782-444.613 -96.050  1.00  0.00      H1   C  
ATOM   2581  CB  ARG A 896     162.272-444.546 -94.571  1.00  0.00      H1   C  
ATOM   2582  CG  ARG A 896     161.487-445.916 -94.334  1.00  0.00      H1   C  
ATOM   2583  CD  ARG A 896     161.453-446.274 -92.857  1.00  0.00      H1   C  
ATOM   2584  NE  ARG A 896     160.658-447.536 -92.789  1.00  0.00      H1   N  
ATOM   2585  CZ  ARG A 896     160.494-448.240 -91.686  1.00  0.00      H1   C  
ATOM   2586  NH1 ARG A 896     161.186-448.233 -90.582  1.00  0.00      H1   N  
ATOM   2587  NH2 ARG A 896     159.727-449.292 -91.827  1.00  0.00      H1   N  
ATOM   2588  C   ARG A 896     163.234-443.178 -96.533  1.00  0.00      H1   C  
ATOM   2589  O   ARG A 896     164.138-442.525 -95.987  1.00  0.00      H1   O  
ATOM   2590  N   LEU A 897     162.632-442.708 -97.605  1.00  0.00      H1   N  
ATOM   2591  CA  LEU A 897     162.882-441.483 -98.217  1.00  0.00      H1   C  
ATOM   2592  CB  LEU A 897     162.971-441.561 -99.799  1.00  0.00      H1   C  
ATOM   2593  CG  LEU A 897     163.257-440.256-100.526  1.00  0.00      H1   C  
ATOM   2594  CD1 LEU A 897     164.790-439.973-100.519  1.00  0.00      H1   C  
ATOM   2595  CD2 LEU A 897     162.667-440.257-101.904  1.00  0.00      H1   C  
ATOM   2596  C   LEU A 897     161.747-440.491 -97.881  1.00  0.00      H1   C  
ATOM   2597  O   LEU A 897     160.594-440.701 -98.192  1.00  0.00      H1   O  
ATOM   2598  N   ALA A 898     162.036-439.385 -97.176  1.00  0.00      H1   N  
ATOM   2599  CA  ALA A 898     161.060-438.458 -96.581  1.00  0.00      H1   C  
ATOM   2600  CB  ALA A 898     161.809-437.408 -95.777  1.00  0.00      H1   C  
ATOM   2601  C   ALA A 898     160.296-437.767 -97.721  1.00  0.00      H1   C  
ATOM   2602  O   ALA A 898     160.976-437.120 -98.567  1.00  0.00      H1   O  
ATOM   2603  N   THR A 899     158.942-437.795 -97.808  1.00  0.00      H1   N  
ATOM   2604  CA  THR A 899     158.185-437.012 -98.816  1.00  0.00      H1   C  
ATOM   2605  CB  THR A 899     157.208-437.751 -99.624  1.00  0.00      H1   C  
ATOM   2606  OG1 THR A 899     156.544-438.703 -98.825  1.00  0.00      H1   O  
ATOM   2607  CG2 THR A 899     157.903-438.638-100.784  1.00  0.00      H1   C  
ATOM   2608  C   THR A 899     157.675-435.730 -98.139  1.00  0.00      H1   C  
ATOM   2609  O   THR A 899     157.916-434.553 -98.480  1.00  0.00      H1   O  
ATOM   2610  N   GLY A 900     156.992-436.002 -97.048  1.00  0.00      H1   N  
ATOM   2611  CA  GLY A 900     156.346-435.123 -96.028  1.00  0.00      H1   C  
ATOM   2612  C   GLY A 900     157.198-434.282 -95.098  1.00  0.00      H1   C  
ATOM   2613  O   GLY A 900     158.298-433.994 -95.399  1.00  0.00      H1   O  
ATOM   2614  N   LEU A 901     156.525-433.698 -94.085  1.00  0.00      H1   N  
ATOM   2615  CA  LEU A 901     157.091-432.642 -93.256  1.00  0.00      H1   C  
ATOM   2616  CB  LEU A 901     156.261-431.324 -93.223  1.00  0.00      H1   C  
ATOM   2617  CG  LEU A 901     154.869-431.415 -92.607  1.00  0.00      H1   C  
ATOM   2618  CD1 LEU A 901     154.834-431.504 -91.078  1.00  0.00      H1   C  
ATOM   2619  CD2 LEU A 901     154.065-430.216 -93.031  1.00  0.00      H1   C  
ATOM   2620  C   LEU A 901     157.370-433.180 -91.810  1.00  0.00      H1   C  
ATOM   2621  O   LEU A 901     156.701-434.214 -91.476  1.00  0.00      H1   O  
ATOM   2622  N   ARG A 902     158.209-432.564 -90.878  1.00  0.00      H1   N  
ATOM   2623  CA  ARG A 902     158.235-433.018 -89.504  1.00  0.00      H1   C  
ATOM   2624  CB  ARG A 902     159.321-432.179 -88.680  1.00  0.00      H1   C  
ATOM   2625  CG  ARG A 902     160.792-432.586 -88.747  1.00  0.00      H1   C  
ATOM   2626  CD  ARG A 902     161.582-431.573 -87.840  1.00  0.00      H1   C  
ATOM   2627  NE  ARG A 902     162.904-432.201 -87.610  1.00  0.00      H1   N  
ATOM   2628  CZ  ARG A 902     163.840-432.250 -88.508  1.00  0.00      H1   C  
ATOM   2629  NH1 ARG A 902     163.723-431.624 -89.658  1.00  0.00      H1   N  
ATOM   2630  NH2 ARG A 902     164.966-432.882 -88.333  1.00  0.00      H1   N  
ATOM   2631  C   ARG A 902     156.902-432.959 -88.804  1.00  0.00      H1   C  
ATOM   2632  O   ARG A 902     156.333-431.900 -88.447  1.00  0.00      H1   O  
ATOM   2633  N   ASN A 903     156.388-434.180 -88.385  1.00  0.00      H1   N  
ATOM   2634  CA  ASN A 903     155.311-434.370 -87.495  1.00  0.00      H1   C  
ATOM   2635  CB  ASN A 903     154.621-435.705 -87.806  1.00  0.00      H1   C  
ATOM   2636  CG  ASN A 903     153.116-435.644 -87.477  1.00  0.00      H1   C  
ATOM   2637  OD1 ASN A 903     152.483-434.604 -87.315  1.00  0.00      H1   O  
ATOM   2638  ND2 ASN A 903     152.538-436.895 -87.398  1.00  0.00      H1   N  
ATOM   2639  C   ASN A 903     155.770-434.399 -86.008  1.00  0.00      H1   C  
ATOM   2640  O   ASN A 903     155.011-434.789 -85.095  1.00  0.00      H1   O  
ATOM   2641  N   VAL A 904     156.943-433.813 -85.694  1.00  0.00      H1   N  
ATOM   2642  CA  VAL A 904     157.358-433.557 -84.357  1.00  0.00      H1   C  
ATOM   2643  CB  VAL A 904     158.841-433.390 -84.225  1.00  0.00      H1   C  
ATOM   2644  CG1 VAL A 904     159.117-433.271 -82.759  1.00  0.00      H1   C  
ATOM   2645  CG2 VAL A 904     159.479-434.658 -84.862  1.00  0.00      H1   C  
ATOM   2646  C   VAL A 904     156.788-432.185 -83.991  1.00  0.00      H1   C  
ATOM   2647  O   VAL A 904     157.091-431.199 -84.652  1.00  0.00      H1   O  
ATOM   2648  N   PRO A 905     155.923-432.012 -83.017  1.00  0.00      H1   N  
ATOM   2649  CD  PRO A 905     155.467-433.007 -82.060  1.00  0.00      H1   C  
ATOM   2650  CA  PRO A 905     155.187-430.795 -82.806  1.00  0.00      H1   C  
ATOM   2651  CB  PRO A 905     154.069-431.113 -81.760  1.00  0.00      H1   C  
ATOM   2652  CG  PRO A 905     154.742-432.199 -80.964  1.00  0.00      H1   C  
ATOM   2653  C   PRO A 905     156.020-429.598 -82.364  1.00  0.00      H1   C  
ATOM   2654  O   PRO A 905     155.707-428.472 -82.713  1.00  0.00      H1   O  
ATOM   2655  N   SER A 906     157.094-429.890 -81.573  1.00  0.00      H1   N  
ATOM   2656  CA  SER A 906     157.966-428.858 -81.059  1.00  0.00      H1   C  
ATOM   2657  CB  SER A 906     157.586-428.624 -79.595  1.00  0.00      H1   C  
ATOM   2658  OG  SER A 906     158.518-427.791 -78.906  1.00  0.00      H1   O  
ATOM   2659  C   SER A 906     159.347-429.384 -81.190  1.00  0.00      H1   C  
ATOM   2660  O   SER A 906     159.629-430.517 -80.769  1.00  0.00      H1   O  
ATOM   2661  N   ILE A 907     160.297-428.539 -81.653  1.00  0.00      H1   N  
ATOM   2662  CA  ILE A 907     161.723-428.972 -81.871  1.00  0.00      H1   C  
ATOM   2663  CB  ILE A 907     162.002-429.297 -83.303  1.00  0.00      H1   C  
ATOM   2664  CG2 ILE A 907     161.132-430.489 -83.782  1.00  0.00      H1   C  
ATOM   2665  CG1 ILE A 907     162.018-428.047 -84.308  1.00  0.00      H1   C  
ATOM   2666  CD1 ILE A 907     162.079-428.414 -85.770  1.00  0.00      H1   C  
ATOM   2667  C   ILE A 907     162.757-427.949 -81.433  1.00  0.00      H1   C  
ATOM   2668  O   ILE A 907     162.475-426.724 -81.454  1.00  0.00      H1   O  
ATOM   2669  N   GLN A 908     163.919-428.403 -80.981  1.00  0.00      H1   N  
ATOM   2670  CA  GLN A 908     165.037-427.607 -80.679  1.00  0.00      H1   C  
ATOM   2671  CB  GLN A 908     166.029-428.446 -79.854  1.00  0.00      H1   C  
ATOM   2672  CG  GLN A 908     165.298-429.023 -78.546  1.00  0.00      H1   C  
ATOM   2673  CD  GLN A 908     166.238-429.839 -77.672  1.00  0.00      H1   C  
ATOM   2674  OE1 GLN A 908     166.440-429.530 -76.496  1.00  0.00      H1   O  
ATOM   2675  NE2 GLN A 908     166.889-430.791 -78.292  1.00  0.00      H1   N  
ATOM   2676  C   GLN A 908     165.679-426.785 -81.808  1.00  0.00      H1   C  
ATOM   2677  O   GLN A 908     165.679-427.225 -82.961  1.00  0.00      H1   O  
ATOM   2678  N   SER A 909     166.173-425.615 -81.343  1.00  0.00      H1   N  
ATOM   2679  CA  SER A 909     166.775-424.601 -82.212  1.00  0.00      H1   C  
ATOM   2680  CB  SER A 909     167.983-423.950 -81.429  1.00  0.00      H1   C  
ATOM   2681  OG  SER A 909     167.481-423.109 -80.413  1.00  0.00      H1   O  
ATOM   2682  C   SER A 909     167.479-424.886 -83.506  1.00  0.00      H1   C  
ATOM   2683  O   SER A 909     168.434-425.715 -83.538  1.00  0.00      H1   O  
ATOM   2684  N   ARG A 910     167.102-424.165 -84.592  1.00  0.00      H1   N  
ATOM   2685  CA  ARG A 910     167.755-424.274 -85.863  1.00  0.00      H1   C  
ATOM   2686  CB  ARG A 910     166.945-425.389 -86.703  1.00  0.00      H1   C  
ATOM   2687  CG  ARG A 910     165.389-425.213 -86.613  1.00  0.00      H1   C  
ATOM   2688  CD  ARG A 910     164.861-425.764 -87.920  1.00  0.00      H1   C  
ATOM   2689  NE  ARG A 910     165.475-427.103 -88.124  1.00  0.00      H1   N  
ATOM   2690  CZ  ARG A 910     165.363-427.758 -89.234  1.00  0.00      H1   C  
ATOM   2691  NH1 ARG A 910     164.980-427.247 -90.419  1.00  0.00      H1   N  
ATOM   2692  NH2 ARG A 910     165.811-428.996 -89.395  1.00  0.00      H1   N  
ATOM   2693  C   ARG A 910     167.696-422.926 -86.581  1.00  0.00      H1   C  
ATOM   2694  O   ARG A 910     166.737-422.146 -86.392  1.00  0.00      H1   O  
ATOM   2695  N   GLY A 911     168.665-422.706 -87.577  1.00  0.00      H1   N  
ATOM   2696  CA  GLY A 911     168.768-421.490 -88.284  1.00  0.00      H1   C  
ATOM   2697  C   GLY A 911     168.218-421.486 -89.667  1.00  0.00      H1   C  
ATOM   2698  O   GLY A 911     167.953-420.362 -90.201  1.00  0.00      H1   O  
ATOM   2699  N   LEU A 912     168.016-422.660 -90.316  1.00  0.00      H1   N  
ATOM   2700  CA  LEU A 912     167.407-422.854 -91.594  1.00  0.00      H1   C  
ATOM   2701  CB  LEU A 912     168.479-423.434 -92.586  1.00  0.00      H1   C  
ATOM   2702  CG  LEU A 912     169.676-422.466 -92.906  1.00  0.00      H1   C  
ATOM   2703  CD1 LEU A 912     170.763-423.123 -93.762  1.00  0.00      H1   C  
ATOM   2704  CD2 LEU A 912     169.127-421.276 -93.663  1.00  0.00      H1   C  
ATOM   2705  C   LEU A 912     166.201-423.811 -91.447  1.00  0.00      H1   C  
ATOM   2706  O   LEU A 912     166.330-424.992 -91.808  1.00  0.00      H1   O  
ATOM   2707  N   PHE A 913     165.004-423.440 -91.017  1.00  0.00      H1   N  
ATOM   2708  CA  PHE A 913     164.619-422.097 -90.669  1.00  0.00      H1   C  
ATOM   2709  CB  PHE A 913     163.733-421.559 -91.787  1.00  0.00      H1   C  
ATOM   2710  CG  PHE A 913     164.644-421.230 -92.976  1.00  0.00      H1   C  
ATOM   2711  CD1 PHE A 913     165.347-420.042 -92.987  1.00  0.00      H1   C  
ATOM   2712  CE1 PHE A 913     166.066-419.675 -94.160  1.00  0.00      H1   C  
ATOM   2713  CZ  PHE A 913     166.132-420.517 -95.266  1.00  0.00      H1   C  
ATOM   2714  CD2 PHE A 913     164.627-422.025 -94.135  1.00  0.00      H1   C  
ATOM   2715  CE2 PHE A 913     165.468-421.761 -95.221  1.00  0.00      H1   C  
ATOM   2716  C   PHE A 913     163.880-422.065 -89.310  1.00  0.00      H1   C  
ATOM   2717  O   PHE A 913     163.776-420.986 -88.663  1.00  0.00      H1   O  
ATOM   2718  N   GLY A 914     163.313-423.170 -88.896  1.00  0.00      H1   N  
ATOM   2719  CA  GLY A 914     162.662-423.140 -87.607  1.00  0.00      H1   C  
ATOM   2720  C   GLY A 914     161.364-422.469 -87.581  1.00  0.00      H1   C  
ATOM   2721  O   GLY A 914     161.108-421.857 -86.572  1.00  0.00      H1   O  
ATOM   2722  N   ALA A 915     160.650-422.648 -88.682  1.00  0.00      H1   N  
ATOM   2723  CA  ALA A 915     159.343-422.091 -88.836  1.00  0.00      H1   C  
ATOM   2724  CB  ALA A 915     159.193-421.459 -90.203  1.00  0.00      H1   C  
ATOM   2725  C   ALA A 915     158.376-423.248 -88.856  1.00  0.00      H1   C  
ATOM   2726  O   ALA A 915     157.185-423.012 -88.575  1.00  0.00      H1   O  
ATOM   2727  N   ILE A 916     158.780-424.543 -89.012  1.00  0.00      H1   N  
ATOM   2728  CA  ILE A 916     158.019-425.711 -88.624  1.00  0.00      H1   C  
ATOM   2729  CB  ILE A 916     158.264-426.865 -89.657  1.00  0.00      H1   C  
ATOM   2730  CG2 ILE A 916     157.991-428.267 -89.080  1.00  0.00      H1   C  
ATOM   2731  CG1 ILE A 916     157.389-426.495 -90.916  1.00  0.00      H1   C  
ATOM   2732  CD1 ILE A 916     157.440-427.514 -92.042  1.00  0.00      H1   C  
ATOM   2733  C   ILE A 916     158.636-426.081 -87.300  1.00  0.00      H1   C  
ATOM   2734  O   ILE A 916     159.882-426.185 -87.263  1.00  0.00      H1   O  
ATOM   2735  N   ALA A 917     157.854-426.170 -86.215  1.00  0.00      H1   N  
ATOM   2736  CA  ALA A 917     158.123-426.615 -84.911  1.00  0.00      H1   C  
ATOM   2737  CB  ALA A 917     158.294-428.138 -84.842  1.00  0.00      H1   C  
ATOM   2738  C   ALA A 917     159.081-425.825 -84.004  1.00  0.00      H1   C  
ATOM   2739  O   ALA A 917     159.409-426.176 -82.876  1.00  0.00      H1   O  
ATOM   2740  N   GLY A 918     159.593-424.663 -84.604  1.00  0.00      H1   N  
ATOM   2741  CA  GLY A 918     160.371-423.629 -83.900  1.00  0.00      H1   C  
ATOM   2742  C   GLY A 918     159.527-422.471 -83.461  1.00  0.00      H1   C  
ATOM   2743  O   GLY A 918     158.883-422.407 -82.381  1.00  0.00      H1   O  
ATOM   2744  N   PHE A 919     159.438-421.440 -84.349  1.00  0.00      H1   N  
ATOM   2745  CA  PHE A 919     158.618-420.338 -84.267  1.00  0.00      H1   C  
ATOM   2746  CB  PHE A 919     158.898-419.508 -85.561  1.00  0.00      H1   C  
ATOM   2747  CG  PHE A 919     158.022-418.326 -85.869  1.00  0.00      H1   C  
ATOM   2748  CD1 PHE A 919     157.635-417.508 -84.824  1.00  0.00      H1   C  
ATOM   2749  CE1 PHE A 919     156.918-416.327 -85.114  1.00  0.00      H1   C  
ATOM   2750  CZ  PHE A 919     156.485-416.060 -86.428  1.00  0.00      H1   C  
ATOM   2751  CD2 PHE A 919     157.650-418.036 -87.148  1.00  0.00      H1   C  
ATOM   2752  CE2 PHE A 919     156.880-416.889 -87.453  1.00  0.00      H1   C  
ATOM   2753  C   PHE A 919     157.111-420.695 -84.227  1.00  0.00      H1   C  
ATOM   2754  O   PHE A 919     156.322-420.302 -83.405  1.00  0.00      H1   O  
ATOM   2755  N   ILE A 920     156.694-421.561 -85.143  1.00  0.00      H1   N  
ATOM   2756  CA  ILE A 920     155.374-422.117 -85.120  1.00  0.00      H1   C  
ATOM   2757  CB  ILE A 920     154.707-422.137 -86.495  1.00  0.00      H1   C  
ATOM   2758  CG2 ILE A 920     153.248-422.582 -86.524  1.00  0.00      H1   C  
ATOM   2759  CG1 ILE A 920     154.748-420.778 -87.271  1.00  0.00      H1   C  
ATOM   2760  CD1 ILE A 920     154.784-420.755 -88.779  1.00  0.00      H1   C  
ATOM   2761  C   ILE A 920     155.422-423.523 -84.636  1.00  0.00      H1   C  
ATOM   2762  O   ILE A 920     155.622-424.529 -85.265  1.00  0.00      H1   O  
ATOM   2763  N   GLU A 921     155.290-423.685 -83.304  1.00  0.00      H1   N  
ATOM   2764  CA  GLU A 921     155.044-424.870 -82.614  1.00  0.00      H1   C  
ATOM   2765  CB  GLU A 921     155.154-424.595 -81.126  1.00  0.00      H1   C  
ATOM   2766  CG  GLU A 921     156.662-424.258 -80.777  1.00  0.00      H1   C  
ATOM   2767  CD  GLU A 921     156.951-424.390 -79.267  1.00  0.00      H1   C  
ATOM   2768  OE1 GLU A 921     157.102-423.298 -78.648  1.00  0.00      H1   O  
ATOM   2769  OE2 GLU A 921     157.031-425.449 -78.664  1.00  0.00      H1   O  
ATOM   2770  C   GLU A 921     153.640-425.461 -82.970  1.00  0.00      H1   C  
ATOM   2771  O   GLU A 921     152.578-424.989 -82.559  1.00  0.00      H1   O  
ATOM   2772  N   GLY A 922     153.718-426.573 -83.726  1.00  0.00      H1   N  
ATOM   2773  CA  GLY A 922     152.539-427.369 -84.068  1.00  0.00      H1   C  
ATOM   2774  C   GLY A 922     151.690-426.736 -85.230  1.00  0.00      H1   C  
ATOM   2775  O   GLY A 922     151.262-425.564 -85.182  1.00  0.00      H1   O  
ATOM   2776  N   GLY A 923     151.328-427.565 -86.193  1.00  0.00      H1   N  
ATOM   2777  CA  GLY A 923     150.390-427.307 -87.310  1.00  0.00      H1   C  
ATOM   2778  C   GLY A 923     148.943-427.626 -86.944  1.00  0.00      H1   C  
ATOM   2779  O   GLY A 923     148.565-427.547 -85.788  1.00  0.00      H1   O  
ATOM   2780  N   TRP A 924     148.091-428.022 -87.887  1.00  0.00      H1   N  
ATOM   2781  CA  TRP A 924     146.698-428.066 -87.749  1.00  0.00      H1   C  
ATOM   2782  CB  TRP A 924     146.016-426.964 -88.583  1.00  0.00      H1   C  
ATOM   2783  CG  TRP A 924     146.458-425.603 -88.214  1.00  0.00      H1   C  
ATOM   2784  CD1 TRP A 924     146.450-425.063 -86.884  1.00  0.00      H1   C  
ATOM   2785  NE1 TRP A 924     146.805-423.771 -87.002  1.00  0.00      H1   N  
ATOM   2786  CE2 TRP A 924     146.908-423.392 -88.345  1.00  0.00      H1   C  
ATOM   2787  CD2 TRP A 924     146.635-424.550 -89.075  1.00  0.00      H1   C  
ATOM   2788  CE3 TRP A 924     146.531-424.447 -90.485  1.00  0.00      H1   C  
ATOM   2789  CZ3 TRP A 924     146.816-423.178 -91.097  1.00  0.00      H1   C  
ATOM   2790  CZ2 TRP A 924     147.142-422.177 -88.967  1.00  0.00      H1   C  
ATOM   2791  CH2 TRP A 924     146.981-422.022 -90.333  1.00  0.00      H1   C  
ATOM   2792  C   TRP A 924     146.232-429.342 -88.349  1.00  0.00      H1   C  
ATOM   2793  O   TRP A 924     146.579-429.644 -89.474  1.00  0.00      H1   O  
ATOM   2794  N   THR A 925     145.327-430.159 -87.709  1.00  0.00      H1   N  
ATOM   2795  CA  THR A 925     144.730-431.353 -88.259  1.00  0.00      H1   C  
ATOM   2796  CB  THR A 925     144.304-432.428 -87.279  1.00  0.00      H1   C  
ATOM   2797  OG1 THR A 925     143.427-431.885 -86.313  1.00  0.00      H1   O  
ATOM   2798  CG2 THR A 925     145.469-433.130 -86.565  1.00  0.00      H1   C  
ATOM   2799  C   THR A 925     143.555-431.015 -89.147  1.00  0.00      H1   C  
ATOM   2800  O   THR A 925     143.111-431.783 -89.984  1.00  0.00      H1   O  
ATOM   2801  N   GLY A 926     142.938-429.841 -89.043  1.00  0.00      H1   N  
ATOM   2802  CA  GLY A 926     141.896-429.359 -89.980  1.00  0.00      H1   C  
ATOM   2803  C   GLY A 926     142.249-428.901 -91.316  1.00  0.00      H1   C  
ATOM   2804  O   GLY A 926     141.393-428.894 -92.173  1.00  0.00      H1   O  
ATOM   2805  N   MET A 927     143.545-428.675 -91.588  1.00  0.00      H1   N  
ATOM   2806  CA  MET A 927     143.981-428.402 -92.912  1.00  0.00      H1   C  
ATOM   2807  CB  MET A 927     145.005-427.239 -92.834  1.00  0.00      H1   C  
ATOM   2808  CG  MET A 927     145.051-426.367 -94.135  1.00  0.00      H1   C  
ATOM   2809  SD  MET A 927     145.942-426.995 -95.624  1.00  0.00      H1   S  
ATOM   2810  CE  MET A 927     147.512-427.046 -94.749  1.00  0.00      H1   C  
ATOM   2811  C   MET A 927     144.615-429.716 -93.550  1.00  0.00      H1   C  
ATOM   2812  O   MET A 927     145.695-430.196 -93.134  1.00  0.00      H1   O  
ATOM   2813  N   VAL A 928     143.954-430.294 -94.596  1.00  0.00      H1   N  
ATOM   2814  CA  VAL A 928     144.356-431.605 -95.052  1.00  0.00      H1   C  
ATOM   2815  CB  VAL A 928     143.349-432.648 -94.600  1.00  0.00      H1   C  
ATOM   2816  CG1 VAL A 928     143.578-432.944 -93.078  1.00  0.00      H1   C  
ATOM   2817  CG2 VAL A 928     141.874-432.170 -94.817  1.00  0.00      H1   C  
ATOM   2818  C   VAL A 928     144.511-431.569 -96.601  1.00  0.00      H1   C  
ATOM   2819  O   VAL A 928     144.916-432.538 -97.189  1.00  0.00      H1   O  
ATOM   2820  N   ASP A 929     144.148-430.438 -97.239  1.00  0.00      H1   N  
ATOM   2821  CA  ASP A 929     144.222-430.303 -98.672  1.00  0.00      H1   C  
ATOM   2822  CB  ASP A 929     143.071-429.284 -99.165  1.00  0.00      H1   C  
ATOM   2823  CG  ASP A 929     141.657-429.690 -98.850  1.00  0.00      H1   C  
ATOM   2824  OD1 ASP A 929     141.305-430.834 -99.154  1.00  0.00      H1   O  
ATOM   2825  OD2 ASP A 929     140.806-428.905 -98.368  1.00  0.00      H1   O  
ATOM   2826  C   ASP A 929     145.615-429.961 -99.119  1.00  0.00      H1   C  
ATOM   2827  O   ASP A 929     145.845-430.016-100.337  1.00  0.00      H1   O  
ATOM   2828  N   GLY A 930     146.516-429.602 -98.144  1.00  0.00      H1   N  
ATOM   2829  CA  GLY A 930     147.893-429.351 -98.516  1.00  0.00      H1   C  
ATOM   2830  C   GLY A 930     148.758-429.589 -97.361  1.00  0.00      H1   C  
ATOM   2831  O   GLY A 930     148.230-429.745 -96.304  1.00  0.00      H1   O  
ATOM   2832  N   TRP A 931     150.082-429.658 -97.505  1.00  0.00      H1   N  
ATOM   2833  CA  TRP A 931     151.043-429.382 -96.509  1.00  0.00      H1   C  
ATOM   2834  CB  TRP A 931     152.524-429.542 -96.831  1.00  0.00      H1   C  
ATOM   2835  CG  TRP A 931     152.915-430.980 -97.072  1.00  0.00      H1   C  
ATOM   2836  CD1 TRP A 931     152.921-431.926 -96.107  1.00  0.00      H1   C  
ATOM   2837  NE1 TRP A 931     153.402-433.080 -96.672  1.00  0.00      H1   N  
ATOM   2838  CE2 TRP A 931     153.844-432.854 -97.957  1.00  0.00      H1   C  
ATOM   2839  CD2 TRP A 931     153.455-431.546 -98.254  1.00  0.00      H1   C  
ATOM   2840  CE3 TRP A 931     153.676-431.098 -99.553  1.00  0.00      H1   C  
ATOM   2841  CZ3 TRP A 931     154.251-431.924-100.490  1.00  0.00      H1   C  
ATOM   2842  CZ2 TRP A 931     154.434-433.689 -98.906  1.00  0.00      H1   C  
ATOM   2843  CH2 TRP A 931     154.623-433.242-100.198  1.00  0.00      H1   C  
ATOM   2844  C   TRP A 931     150.988-428.084 -95.807  1.00  0.00      H1   C  
ATOM   2845  O   TRP A 931     151.048-427.986 -94.608  1.00  0.00      H1   O  
ATOM   2846  N   TYR A 932     150.699-426.931 -96.515  1.00  0.00      H1   N  
ATOM   2847  CA  TYR A 932     150.697-425.572 -96.025  1.00  0.00      H1   C  
ATOM   2848  CB  TYR A 932     151.972-424.603 -96.451  1.00  0.00      H1   C  
ATOM   2849  CG  TYR A 932     153.114-425.394 -96.903  1.00  0.00      H1   C  
ATOM   2850  CD1 TYR A 932     153.811-426.354 -96.100  1.00  0.00      H1   C  
ATOM   2851  CE1 TYR A 932     154.955-427.032 -96.609  1.00  0.00      H1   C  
ATOM   2852  CZ  TYR A 932     155.339-426.763 -97.905  1.00  0.00      H1   C  
ATOM   2853  OH  TYR A 932     156.356-427.503 -98.445  1.00  0.00      H1   O  
ATOM   2854  CD2 TYR A 932     153.554-425.251 -98.278  1.00  0.00      H1   C  
ATOM   2855  CE2 TYR A 932     154.645-425.939 -98.735  1.00  0.00      H1   C  
ATOM   2856  C   TYR A 932     149.450-424.772 -96.377  1.00  0.00      H1   C  
ATOM   2857  O   TYR A 932     148.777-425.036 -97.410  1.00  0.00      H1   O  
ATOM   2858  N   GLY A 933     149.145-423.727 -95.560  1.00  0.00      H1   N  
ATOM   2859  CA  GLY A 933     147.917-422.981 -95.759  1.00  0.00      H1   C  
ATOM   2860  C   GLY A 933     147.707-421.784 -94.845  1.00  0.00      H1   C  
ATOM   2861  O   GLY A 933     148.692-421.198 -94.315  1.00  0.00      H1   O  
ATOM   2862  N   TYR A 934     146.432-421.415 -94.596  1.00  0.00      H1   N  
ATOM   2863  CA  TYR A 934     146.079-420.149 -93.944  1.00  0.00      H1   C  
ATOM   2864  CB  TYR A 934     145.505-419.117 -95.013  1.00  0.00      H1   C  
ATOM   2865  CG  TYR A 934     146.463-418.841 -96.129  1.00  0.00      H1   C  
ATOM   2866  CD1 TYR A 934     147.476-417.936 -95.883  1.00  0.00      H1   C  
ATOM   2867  CE1 TYR A 934     148.263-417.417 -96.983  1.00  0.00      H1   C  
ATOM   2868  CZ  TYR A 934     148.061-418.083 -98.203  1.00  0.00      H1   C  
ATOM   2869  OH  TYR A 934     148.764-417.587 -99.282  1.00  0.00      H1   O  
ATOM   2870  CD2 TYR A 934     146.335-419.492 -97.395  1.00  0.00      H1   C  
ATOM   2871  CE2 TYR A 934     147.287-419.162 -98.400  1.00  0.00      H1   C  
ATOM   2872  C   TYR A 934     144.946-420.400 -93.048  1.00  0.00      H1   C  
ATOM   2873  O   TYR A 934     144.345-421.444 -93.031  1.00  0.00      H1   O  
ATOM   2874  N   HIS A 935     144.604-419.448 -92.168  1.00  0.00      H1   N  
ATOM   2875  CA  HIS A 935     143.466-419.504 -91.228  1.00  0.00      H1   C  
ATOM   2876  CB  HIS A 935     143.995-420.244 -89.990  1.00  0.00      H1   C  
ATOM   2877  ND1 HIS A 935     143.327-420.728 -87.626  1.00  0.00      H1   N  
ATOM   2878  CG  HIS A 935     143.001-420.708 -88.925  1.00  0.00      H1   C  
ATOM   2879  CE1 HIS A 935     142.169-420.861 -86.899  1.00  0.00      H1   C  
ATOM   2880  NE2 HIS A 935     141.172-421.076 -87.708  1.00  0.00      H1   N  
ATOM   2881  CD2 HIS A 935     141.674-420.924 -88.956  1.00  0.00      H1   C  
ATOM   2882  C   HIS A 935     143.066-418.135 -90.874  1.00  0.00      H1   C  
ATOM   2883  O   HIS A 935     143.899-417.223 -90.882  1.00  0.00      H1   O  
ATOM   2884  N   HIS A 936     141.774-417.866 -90.527  1.00  0.00      H1   N  
ATOM   2885  CA  HIS A 936     141.155-416.593 -90.132  1.00  0.00      H1   C  
ATOM   2886  CB  HIS A 936     141.045-415.432 -91.158  1.00  0.00      H1   C  
ATOM   2887  ND1 HIS A 936     139.645-416.450 -93.040  1.00  0.00      H1   N  
ATOM   2888  CG  HIS A 936     140.747-415.826 -92.576  1.00  0.00      H1   C  
ATOM   2889  CE1 HIS A 936     139.779-416.542 -94.397  1.00  0.00      H1   C  
ATOM   2890  NE2 HIS A 936     140.836-415.900 -94.805  1.00  0.00      H1   N  
ATOM   2891  CD2 HIS A 936     141.410-415.435 -93.646  1.00  0.00      H1   C  
ATOM   2892  C   HIS A 936     139.703-416.873 -89.609  1.00  0.00      H1   C  
ATOM   2893  O   HIS A 936     139.181-417.971 -89.835  1.00  0.00      H1   O  
ATOM   2894  N   GLN A 937     139.165-415.798 -88.935  1.00  0.00      H1   N  
ATOM   2895  CA  GLN A 937     138.010-415.930 -88.170  1.00  0.00      H1   C  
ATOM   2896  CB  GLN A 937     138.366-415.701 -86.692  1.00  0.00      H1   C  
ATOM   2897  CG  GLN A 937     139.346-414.569 -86.283  1.00  0.00      H1   C  
ATOM   2898  CD  GLN A 937     139.144-413.325 -87.202  1.00  0.00      H1   C  
ATOM   2899  OE1 GLN A 937     139.974-413.144 -88.119  1.00  0.00      H1   O  
ATOM   2900  NE2 GLN A 937     138.105-412.489 -87.019  1.00  0.00      H1   N  
ATOM   2901  C   GLN A 937     136.820-415.173 -88.770  1.00  0.00      H1   C  
ATOM   2902  O   GLN A 937     135.856-414.861 -88.062  1.00  0.00      H1   O  
ATOM   2903  N   ASN A 938     136.814-414.911 -90.085  1.00  0.00      H1   N  
ATOM   2904  CA  ASN A 938     135.786-414.261 -90.873  1.00  0.00      H1   C  
ATOM   2905  CB  ASN A 938     136.255-414.216 -92.383  1.00  0.00      H1   C  
ATOM   2906  CG  ASN A 938     137.455-413.307 -92.713  1.00  0.00      H1   C  
ATOM   2907  OD1 ASN A 938     138.184-412.931 -91.807  1.00  0.00      H1   O  
ATOM   2908  ND2 ASN A 938     137.662-412.951 -93.973  1.00  0.00      H1   N  
ATOM   2909  C   ASN A 938     134.445-414.810 -90.748  1.00  0.00      H1   C  
ATOM   2910  O   ASN A 938     134.293-416.023 -90.603  1.00  0.00      H1   O  
ATOM   2911  N   GLU A 939     133.408-413.924 -90.816  1.00  0.00      H1   N  
ATOM   2912  CA  GLU A 939     132.029-414.231 -90.538  1.00  0.00      H1   C  
ATOM   2913  CB  GLU A 939     131.254-412.908 -90.623  1.00  0.00      H1   C  
ATOM   2914  CG  GLU A 939     129.772-412.943 -90.818  1.00  0.00      H1   C  
ATOM   2915  CD  GLU A 939     129.207-411.511 -90.941  1.00  0.00      H1   C  
ATOM   2916  OE1 GLU A 939     128.395-411.229 -90.065  1.00  0.00      H1   O  
ATOM   2917  OE2 GLU A 939     129.473-410.780 -91.888  1.00  0.00      H1   O  
ATOM   2918  C   GLU A 939     131.506-415.219 -91.610  1.00  0.00      H1   C  
ATOM   2919  O   GLU A 939     130.721-416.122 -91.361  1.00  0.00      H1   O  
ATOM   2920  N   GLN A 940     131.978-415.184 -92.863  1.00  0.00      H1   N  
ATOM   2921  CA  GLN A 940     131.645-416.145 -93.877  1.00  0.00      H1   C  
ATOM   2922  CB  GLN A 940     130.896-415.516 -95.119  1.00  0.00      H1   C  
ATOM   2923  CG  GLN A 940     129.399-415.194 -94.872  1.00  0.00      H1   C  
ATOM   2924  CD  GLN A 940     128.606-416.513 -94.641  1.00  0.00      H1   C  
ATOM   2925  OE1 GLN A 940     129.192-417.611 -94.882  1.00  0.00      H1   O  
ATOM   2926  NE2 GLN A 940     127.266-416.444 -94.338  1.00  0.00      H1   N  
ATOM   2927  C   GLN A 940     132.896-416.786 -94.479  1.00  0.00      H1   C  
ATOM   2928  O   GLN A 940     133.895-416.152 -94.808  1.00  0.00      H1   O  
ATOM   2929  N   GLY A 941     132.773-418.119 -94.743  1.00  0.00      H1   N  
ATOM   2930  CA  GLY A 941     133.757-418.886 -95.449  1.00  0.00      H1   C  
ATOM   2931  C   GLY A 941     134.825-419.360 -94.559  1.00  0.00      H1   C  
ATOM   2932  O   GLY A 941     134.635-419.618 -93.354  1.00  0.00      H1   O  
ATOM   2933  N   SER A 942     136.053-419.554 -95.110  1.00  0.00      H1   N  
ATOM   2934  CA  SER A 942     137.159-420.087 -94.336  1.00  0.00      H1   C  
ATOM   2935  CB  SER A 942     138.404-420.315 -95.282  1.00  0.00      H1   C  
ATOM   2936  OG  SER A 942     138.866-419.103 -95.826  1.00  0.00      H1   O  
ATOM   2937  C   SER A 942     137.545-419.312 -93.098  1.00  0.00      H1   C  
ATOM   2938  O   SER A 942     137.424-418.100 -92.988  1.00  0.00      H1   O  
ATOM   2939  N   GLY A 943     137.997-419.968 -92.003  1.00  0.00      H1   N  
ATOM   2940  CA  GLY A 943     138.302-421.409 -91.781  1.00  0.00      H1   C  
ATOM   2941  C   GLY A 943     139.673-421.731 -92.141  1.00  0.00      H1   C  
ATOM   2942  O   GLY A 943     140.347-420.787 -92.551  1.00  0.00      H1   O  
ATOM   2943  N   TYR A 944     140.061-422.978 -92.004  1.00  0.00      H1   N  
ATOM   2944  CA  TYR A 944     141.283-423.434 -92.628  1.00  0.00      H1   C  
ATOM   2945  CB  TYR A 944     141.716-424.802 -92.102  1.00  0.00      H1   C  
ATOM   2946  CG  TYR A 944     141.967-424.820 -90.621  1.00  0.00      H1   C  
ATOM   2947  CD1 TYR A 944     141.145-425.624 -89.885  1.00  0.00      H1   C  
ATOM   2948  CE1 TYR A 944     141.404-425.825 -88.556  1.00  0.00      H1   C  
ATOM   2949  CZ  TYR A 944     142.346-425.109 -87.903  1.00  0.00      H1   C  
ATOM   2950  OH  TYR A 944     142.565-425.272 -86.480  1.00  0.00      H1   O  
ATOM   2951  CD2 TYR A 944     143.002-424.045 -90.016  1.00  0.00      H1   C  
ATOM   2952  CE2 TYR A 944     143.134-424.214 -88.638  1.00  0.00      H1   C  
ATOM   2953  C   TYR A 944     141.171-423.504 -94.127  1.00  0.00      H1   C  
ATOM   2954  O   TYR A 944     140.160-423.926 -94.792  1.00  0.00      H1   O  
ATOM   2955  N   ALA A 945     142.302-423.019 -94.733  1.00  0.00      H1   N  
ATOM   2956  CA  ALA A 945     142.323-423.114 -96.185  1.00  0.00      H1   C  
ATOM   2957  CB  ALA A 945     141.842-421.761 -96.771  1.00  0.00      H1   C  
ATOM   2958  C   ALA A 945     143.799-423.392 -96.581  1.00  0.00      H1   C  
ATOM   2959  O   ALA A 945     144.687-423.224 -95.783  1.00  0.00      H1   O  
ATOM   2960  N   ALA A 946     143.974-423.978 -97.825  1.00  0.00      H1   N  
ATOM   2961  CA  ALA A 946     145.316-424.351 -98.236  1.00  0.00      H1   C  
ATOM   2962  CB  ALA A 946     145.096-425.661 -99.050  1.00  0.00      H1   C  
ATOM   2963  C   ALA A 946     145.964-423.279 -99.046  1.00  0.00      H1   C  
ATOM   2964  O   ALA A 946     145.387-422.317 -99.548  1.00  0.00      H1   O  
ATOM   2965  N   ASP A 947     147.299-423.374 -99.215  1.00  0.00      H1   N  
ATOM   2966  CA  ASP A 947     148.099-422.517-100.096  1.00  0.00      H1   C  
ATOM   2967  CB  ASP A 947     149.582-422.631 -99.655  1.00  0.00      H1   C  
ATOM   2968  CG  ASP A 947     150.808-422.347-100.552  1.00  0.00      H1   C  
ATOM   2969  OD1 ASP A 947     150.658-421.344-101.330  1.00  0.00      H1   O  
ATOM   2970  OD2 ASP A 947     151.839-423.012-100.472  1.00  0.00      H1   O  
ATOM   2971  C   ASP A 947     147.870-422.720-101.613  1.00  0.00      H1   C  
ATOM   2972  O   ASP A 947     147.727-423.902-101.975  1.00  0.00      H1   O  
ATOM   2973  N   LEU A 948     147.833-421.701-102.447  1.00  0.00      H1   N  
ATOM   2974  CA  LEU A 948     147.566-421.895-103.885  1.00  0.00      H1   C  
ATOM   2975  CB  LEU A 948     147.011-420.573-104.346  1.00  0.00      H1   C  
ATOM   2976  CG  LEU A 948     145.645-420.159-103.792  1.00  0.00      H1   C  
ATOM   2977  CD1 LEU A 948     145.079-418.888-104.363  1.00  0.00      H1   C  
ATOM   2978  CD2 LEU A 948     144.522-421.190-103.980  1.00  0.00      H1   C  
ATOM   2979  C   LEU A 948     148.869-422.268-104.595  1.00  0.00      H1   C  
ATOM   2980  O   LEU A 948     148.715-422.806-105.701  1.00  0.00      H1   O  
ATOM   2981  N   LYS A 949     150.096-422.011-104.131  1.00  0.00      H1   N  
ATOM   2982  CA  LYS A 949     151.325-421.993-104.888  1.00  0.00      H1   C  
ATOM   2983  CB  LYS A 949     151.981-420.598-104.785  1.00  0.00      H1   C  
ATOM   2984  CG  LYS A 949     151.136-419.492-105.252  1.00  0.00      H1   C  
ATOM   2985  CD  LYS A 949     150.586-419.627-106.690  1.00  0.00      H1   C  
ATOM   2986  CE  LYS A 949     149.706-418.475-106.940  1.00  0.00      H1   C  
ATOM   2987  NZ  LYS A 949     149.382-418.566-108.344  1.00  0.00      H1   N  
ATOM   2988  C   LYS A 949     152.412-422.968-104.360  1.00  0.00      H1   C  
ATOM   2989  O   LYS A 949     152.836-423.748-105.159  1.00  0.00      H1   O  
ATOM   2990  N   SER A 950     152.887-422.858-103.086  1.00  0.00      H1   N  
ATOM   2991  CA  SER A 950     154.064-423.626-102.851  1.00  0.00      H1   C  
ATOM   2992  CB  SER A 950     155.013-422.992-101.828  1.00  0.00      H1   C  
ATOM   2993  OG  SER A 950     154.397-422.608-100.612  1.00  0.00      H1   O  
ATOM   2994  C   SER A 950     153.766-425.151-102.510  1.00  0.00      H1   C  
ATOM   2995  O   SER A 950     154.412-426.071-102.997  1.00  0.00      H1   O  
ATOM   2996  N   THR A 951     152.683-425.335-101.717  1.00  0.00      H1   N  
ATOM   2997  CA  THR A 951     152.132-426.719-101.438  1.00  0.00      H1   C  
ATOM   2998  CB  THR A 951     151.106-426.769-100.311  1.00  0.00      H1   C  
ATOM   2999  OG1 THR A 951     150.974-428.020 -99.697  1.00  0.00      H1   O  
ATOM   3000  CG2 THR A 951     149.819-426.117-100.771  1.00  0.00      H1   C  
ATOM   3001  C   THR A 951     151.669-427.568-102.666  1.00  0.00      H1   C  
ATOM   3002  O   THR A 951     151.956-428.736-102.781  1.00  0.00      H1   O  
ATOM   3003  N   GLN A 952     151.039-426.807-103.622  1.00  0.00      H1   N  
ATOM   3004  CA  GLN A 952     150.648-427.324-104.941  1.00  0.00      H1   C  
ATOM   3005  CB  GLN A 952     149.734-426.268-105.652  1.00  0.00      H1   C  
ATOM   3006  CG  GLN A 952     148.458-426.007-104.871  1.00  0.00      H1   C  
ATOM   3007  CD  GLN A 952     147.779-427.291-104.313  1.00  0.00      H1   C  
ATOM   3008  OE1 GLN A 952     147.502-427.283-103.151  1.00  0.00      H1   O  
ATOM   3009  NE2 GLN A 952     147.699-428.396-105.100  1.00  0.00      H1   N  
ATOM   3010  C   GLN A 952     151.821-427.695-105.865  1.00  0.00      H1   C  
ATOM   3011  O   GLN A 952     152.002-428.810-106.434  1.00  0.00      H1   O  
ATOM   3012  N   ASN A 953     152.842-426.839-105.937  1.00  0.00      H1   N  
ATOM   3013  CA  ASN A 953     154.130-427.179-106.612  1.00  0.00      H1   C  
ATOM   3014  CB  ASN A 953     155.088-425.987-106.638  1.00  0.00      H1   C  
ATOM   3015  CG  ASN A 953     154.865-425.115-107.840  1.00  0.00      H1   C  
ATOM   3016  OD1 ASN A 953     155.819-424.864-108.531  1.00  0.00      H1   O  
ATOM   3017  ND2 ASN A 953     153.634-424.611-108.069  1.00  0.00      H1   N  
ATOM   3018  C   ASN A 953     154.823-428.304-105.869  1.00  0.00      H1   C  
ATOM   3019  O   ASN A 953     155.254-429.200-106.560  1.00  0.00      H1   O  
ATOM   3020  N   ALA A 954     154.841-428.299-104.532  1.00  0.00      H1   N  
ATOM   3021  CA  ALA A 954     155.568-429.276-103.651  1.00  0.00      H1   C  
ATOM   3022  CB  ALA A 954     155.347-428.939-102.131  1.00  0.00      H1   C  
ATOM   3023  C   ALA A 954     155.079-430.707-103.936  1.00  0.00      H1   C  
ATOM   3024  O   ALA A 954     155.911-431.577-104.154  1.00  0.00      H1   O  
ATOM   3025  N   ILE A 955     153.784-430.895-103.994  1.00  0.00      H1   N  
ATOM   3026  CA  ILE A 955     153.149-432.176-104.343  1.00  0.00      H1   C  
ATOM   3027  CB  ILE A 955     151.600-432.397-104.137  1.00  0.00      H1   C  
ATOM   3028  CG2 ILE A 955     150.803-431.603-105.153  1.00  0.00      H1   C  
ATOM   3029  CG1 ILE A 955     151.080-433.848-104.073  1.00  0.00      H1   C  
ATOM   3030  CD1 ILE A 955     151.519-434.806-102.990  1.00  0.00      H1   C  
ATOM   3031  C   ILE A 955     153.554-432.610-105.756  1.00  0.00      H1   C  
ATOM   3032  O   ILE A 955     153.951-433.790-105.888  1.00  0.00      H1   O  
ATOM   3033  N   ASP A 956     153.628-431.721-106.760  1.00  0.00      H1   N  
ATOM   3034  CA  ASP A 956     154.069-432.116-108.047  1.00  0.00      H1   C  
ATOM   3035  CB  ASP A 956     153.663-430.996-109.101  1.00  0.00      H1   C  
ATOM   3036  CG  ASP A 956     152.220-430.973-109.361  1.00  0.00      H1   C  
ATOM   3037  OD1 ASP A 956     151.489-431.937-109.253  1.00  0.00      H1   O  
ATOM   3038  OD2 ASP A 956     151.696-429.828-109.703  1.00  0.00      H1   O  
ATOM   3039  C   ASP A 956     155.584-432.435-108.077  1.00  0.00      H1   C  
ATOM   3040  O   ASP A 956     156.004-433.450-108.574  1.00  0.00      H1   O  
ATOM   3041  N   LYS A 957     156.503-431.553-107.533  1.00  0.00      H1   N  
ATOM   3042  CA  LYS A 957     157.932-431.682-107.443  1.00  0.00      H1   C  
ATOM   3043  CB  LYS A 957     158.563-430.358-106.884  1.00  0.00      H1   C  
ATOM   3044  CG  LYS A 957     158.337-429.102-107.720  1.00  0.00      H1   C  
ATOM   3045  CD  LYS A 957     158.998-429.103-109.145  1.00  0.00      H1   C  
ATOM   3046  CE  LYS A 957     158.924-427.772-109.831  1.00  0.00      H1   C  
ATOM   3047  NZ  LYS A 957     159.210-427.920-111.260  1.00  0.00      H1   N  
ATOM   3048  C   LYS A 957     158.432-432.914-106.723  1.00  0.00      H1   C  
ATOM   3049  O   LYS A 957     159.289-433.645-107.257  1.00  0.00      H1   O  
ATOM   3050  N   ILE A 958     157.816-433.174-105.553  1.00  0.00      H1   N  
ATOM   3051  CA  ILE A 958     158.228-434.269-104.716  1.00  0.00      H1   C  
ATOM   3052  CB  ILE A 958     157.865-433.998-103.225  1.00  0.00      H1   C  
ATOM   3053  CG2 ILE A 958     158.146-435.345-102.411  1.00  0.00      H1   C  
ATOM   3054  CG1 ILE A 958     158.715-432.789-102.858  1.00  0.00      H1   C  
ATOM   3055  CD1 ILE A 958     158.438-432.402-101.418  1.00  0.00      H1   C  
ATOM   3056  C   ILE A 958     157.858-435.620-105.308  1.00  0.00      H1   C  
ATOM   3057  O   ILE A 958     158.653-436.537-105.480  1.00  0.00      H1   O  
ATOM   3058  N   THR A 959     156.598-435.613-105.736  1.00  0.00      H1   N  
ATOM   3059  CA  THR A 959     156.044-436.826-106.494  1.00  0.00      H1   C  
ATOM   3060  CB  THR A 959     154.561-436.711-107.003  1.00  0.00      H1   C  
ATOM   3061  OG1 THR A 959     153.707-436.522-105.907  1.00  0.00      H1   O  
ATOM   3062  CG2 THR A 959     153.916-437.869-107.724  1.00  0.00      H1   C  
ATOM   3063  C   THR A 959     156.739-437.190-107.725  1.00  0.00      H1   C  
ATOM   3064  O   THR A 959     157.188-438.322-107.913  1.00  0.00      H1   O  
ATOM   3065  N   ASN A 960     157.063-436.237-108.617  1.00  0.00      H1   N  
ATOM   3066  CA  ASN A 960     157.904-436.419-109.790  1.00  0.00      H1   C  
ATOM   3067  CB  ASN A 960     157.923-435.022-110.614  1.00  0.00      H1   C  
ATOM   3068  CG  ASN A 960     158.701-435.049-111.972  1.00  0.00      H1   C  
ATOM   3069  OD1 ASN A 960     159.826-434.659-112.148  1.00  0.00      H1   O  
ATOM   3070  ND2 ASN A 960     158.117-435.596-113.051  1.00  0.00      H1   N  
ATOM   3071  C   ASN A 960     159.328-436.865-109.472  1.00  0.00      H1   C  
ATOM   3072  O   ASN A 960     159.871-437.821-110.084  1.00  0.00      H1   O  
ATOM   3073  N   LYS A 961     159.976-436.331-108.447  1.00  0.00      H1   N  
ATOM   3074  CA  LYS A 961     161.358-436.640-107.914  1.00  0.00      H1   C  
ATOM   3075  CB  LYS A 961     161.732-435.632-106.856  1.00  0.00      H1   C  
ATOM   3076  CG  LYS A 961     163.158-435.794-106.249  1.00  0.00      H1   C  
ATOM   3077  CD  LYS A 961     164.230-435.620-107.322  1.00  0.00      H1   C  
ATOM   3078  CE  LYS A 961     165.650-435.919-106.760  1.00  0.00      H1   C  
ATOM   3079  NZ  LYS A 961     166.264-434.585-106.175  1.00  0.00      H1   N  
ATOM   3080  C   LYS A 961     161.406-438.037-107.377  1.00  0.00      H1   C  
ATOM   3081  O   LYS A 961     162.497-438.616-107.485  1.00  0.00      H1   O  
ATOM   3082  N   VAL A 962     160.350-438.670-106.785  1.00  0.00      H1   N  
ATOM   3083  CA  VAL A 962     160.348-440.083-106.388  1.00  0.00      H1   C  
ATOM   3084  CB  VAL A 962     159.095-440.431-105.572  1.00  0.00      H1   C  
ATOM   3085  CG1 VAL A 962     159.049-441.979-105.221  1.00  0.00      H1   C  
ATOM   3086  CG2 VAL A 962     159.316-439.649-104.261  1.00  0.00      H1   C  
ATOM   3087  C   VAL A 962     160.473-440.990-107.598  1.00  0.00      H1   C  
ATOM   3088  O   VAL A 962     161.272-441.924-107.736  1.00  0.00      H1   O  
ATOM   3089  N   ASN A 963     159.666-440.723-108.579  1.00  0.00      H1   N  
ATOM   3090  CA  ASN A 963     159.515-441.306-109.845  1.00  0.00      H1   C  
ATOM   3091  CB  ASN A 963     158.213-440.844-110.638  1.00  0.00      H1   C  
ATOM   3092  CG  ASN A 963     156.958-441.053-109.744  1.00  0.00      H1   C  
ATOM   3093  OD1 ASN A 963     156.857-441.688-108.716  1.00  0.00      H1   O  
ATOM   3094  ND2 ASN A 963     155.818-440.469-110.304  1.00  0.00      H1   N  
ATOM   3095  C   ASN A 963     160.727-441.275-110.734  1.00  0.00      H1   C  
ATOM   3096  O   ASN A 963     161.171-442.334-111.230  1.00  0.00      H1   O  
ATOM   3097  N   SER A 964     161.324-440.071-110.847  1.00  0.00      H1   N  
ATOM   3098  CA  SER A 964     162.640-439.873-111.350  1.00  0.00      H1   C  
ATOM   3099  CB  SER A 964     162.982-438.475-111.343  1.00  0.00      H1   C  
ATOM   3100  OG  SER A 964     162.158-437.786-112.338  1.00  0.00      H1   O  
ATOM   3101  C   SER A 964     163.767-440.606-110.692  1.00  0.00      H1   C  
ATOM   3102  O   SER A 964     164.668-441.043-111.368  1.00  0.00      H1   O  
ATOM   3103  N   VAL A 965     163.777-440.729-109.335  1.00  0.00      H1   N  
ATOM   3104  CA  VAL A 965     164.798-441.582-108.617  1.00  0.00      H1   C  
ATOM   3105  CB  VAL A 965     164.841-441.493-107.081  1.00  0.00      H1   C  
ATOM   3106  CG1 VAL A 965     165.725-442.575-106.492  1.00  0.00      H1   C  
ATOM   3107  CG2 VAL A 965     165.309-440.075-106.788  1.00  0.00      H1   C  
ATOM   3108  C   VAL A 965     164.586-443.083-108.957  1.00  0.00      H1   C  
ATOM   3109  O   VAL A 965     165.528-443.831-109.183  1.00  0.00      H1   O  
ATOM   3110  N   ILE A 966     163.322-443.503-109.011  1.00  0.00      H1   N  
ATOM   3111  CA  ILE A 966     163.045-444.885-109.441  1.00  0.00      H1   C  
ATOM   3112  CB  ILE A 966     161.646-445.184-109.005  1.00  0.00      H1   C  
ATOM   3113  CG2 ILE A 966     161.191-446.519-109.590  1.00  0.00      H1   C  
ATOM   3114  CG1 ILE A 966     161.587-445.204-107.448  1.00  0.00      H1   C  
ATOM   3115  CD1 ILE A 966     160.243-445.356-106.812  1.00  0.00      H1   C  
ATOM   3116  C   ILE A 966     163.368-445.119-110.920  1.00  0.00      H1   C  
ATOM   3117  O   ILE A 966     163.899-446.204-111.235  1.00  0.00      H1   O  
ATOM   3118  N   GLU A 967     163.142-444.182-111.860  1.00  0.00      H1   N  
ATOM   3119  CA  GLU A 967     163.461-444.235-113.281  1.00  0.00      H1   C  
ATOM   3120  CB  GLU A 967     162.871-442.931-114.026  1.00  0.00      H1   C  
ATOM   3121  CG  GLU A 967     163.159-442.864-115.572  1.00  0.00      H1   C  
ATOM   3122  CD  GLU A 967     162.516-441.668-116.265  1.00  0.00      H1   C  
ATOM   3123  OE1 GLU A 967     161.266-441.556-116.352  1.00  0.00      H1   O  
ATOM   3124  OE2 GLU A 967     163.304-440.825-116.792  1.00  0.00      H1   O  
ATOM   3125  C   GLU A 967     164.976-444.281-113.495  1.00  0.00      H1   C  
ATOM   3126  O   GLU A 967     165.464-445.025-114.347  1.00  0.00      H1   O  
ATOM   3127  N   LYS A 968     165.757-443.407-112.808  1.00  0.00      H1   N  
ATOM   3128  CA  LYS A 968     167.139-443.156-113.070  1.00  0.00      H1   C  
ATOM   3129  CB  LYS A 968     167.589-442.101-112.160  1.00  0.00      H1   C  
ATOM   3130  CG  LYS A 968     169.118-441.802-112.341  1.00  0.00      H1   C  
ATOM   3131  CD  LYS A 968     169.436-441.294-113.748  1.00  0.00      H1   C  
ATOM   3132  CE  LYS A 968     170.797-440.634-113.862  1.00  0.00      H1   C  
ATOM   3133  NZ  LYS A 968     171.318-440.575-115.238  1.00  0.00      H1   N  
ATOM   3134  C   LYS A 968     167.989-444.441-112.867  1.00  0.00      H1   C  
ATOM   3135  O   LYS A 968     168.872-444.686-113.672  1.00  0.00      H1   O  
ATOM   3136  N   MET A 969     167.637-445.216-111.821  1.00  0.00      H1   N  
ATOM   3137  CA  MET A 969     168.378-446.289-111.152  1.00  0.00      H1   C  
ATOM   3138  CB  MET A 969     168.497-445.980-109.635  1.00  0.00      H1   C  
ATOM   3139  CG  MET A 969     169.163-444.618-109.343  1.00  0.00      H1   C  
ATOM   3140  SD  MET A 969     170.839-444.495-109.960  1.00  0.00      H1   S  
ATOM   3141  CE  MET A 969     170.842-442.823-109.394  1.00  0.00      H1   C  
ATOM   3142  C   MET A 969     167.859-447.661-111.352  1.00  0.00      H1   C  
ATOM   3143  O   MET A 969     168.251-448.583-110.652  1.00  0.00      H1   O  
ATOM   3144  N   ASN A 970     166.981-447.801-112.373  1.00  0.00      H1   N  
ATOM   3145  CA  ASN A 970     166.412-449.100-112.656  1.00  0.00      H1   C  
ATOM   3146  CB  ASN A 970     165.344-448.937-113.802  1.00  0.00      H1   C  
ATOM   3147  CG  ASN A 970     164.605-450.090-114.302  1.00  0.00      H1   C  
ATOM   3148  OD1 ASN A 970     164.835-450.569-115.398  1.00  0.00      H1   O  
ATOM   3149  ND2 ASN A 970     163.599-450.562-113.547  1.00  0.00      H1   N  
ATOM   3150  C   ASN A 970     167.419-450.210-113.065  1.00  0.00      H1   C  
ATOM   3151  O   ASN A 970     168.277-449.934-113.894  1.00  0.00      H1   O  
ATOM   3152  N   THR A 971     167.328-451.411-112.523  1.00  0.00      H1   N  
ATOM   3153  CA  THR A 971     168.058-452.665-112.717  1.00  0.00      H1   C  
ATOM   3154  CB  THR A 971     167.369-453.595-113.724  1.00  0.00      H1   C  
ATOM   3155  OG1 THR A 971     167.464-453.086-115.030  1.00  0.00      H1   O  
ATOM   3156  CG2 THR A 971     165.919-453.549-113.327  1.00  0.00      H1   C  
ATOM   3157  C   THR A 971     169.550-452.491-112.950  1.00  0.00      H1   C  
ATOM   3158  O   THR A 971     170.144-452.943-113.901  1.00  0.00      H1   O  
ATOM   3159  N   GLN A 972     170.306-451.827-112.013  1.00  0.00      H1   N  
ATOM   3160  CA  GLN A 972     171.689-451.545-112.146  1.00  0.00      H1   C  
ATOM   3161  CB  GLN A 972     172.284-450.880-110.900  1.00  0.00      H1   C  
ATOM   3162  CG  GLN A 972     171.593-449.539-110.547  1.00  0.00      H1   C  
ATOM   3163  CD  GLN A 972     171.998-448.479-111.547  1.00  0.00      H1   C  
ATOM   3164  OE1 GLN A 972     171.174-448.062-112.372  1.00  0.00      H1   O  
ATOM   3165  NE2 GLN A 972     173.328-448.036-111.587  1.00  0.00      H1   N  
ATOM   3166  C   GLN A 972     172.576-452.671-112.516  1.00  0.00      H1   C  
ATOM   3167  O   GLN A 972     172.236-453.777-112.123  1.00  0.00      H1   O  
ATOM   3168  N   PHE A 973     173.735-452.573-113.128  1.00  0.00      H1   N  
ATOM   3169  CA  PHE A 973     174.755-453.513-113.556  1.00  0.00      H1   C  
ATOM   3170  CB  PHE A 973     176.014-452.797-114.131  1.00  0.00      H1   C  
ATOM   3171  CG  PHE A 973     177.141-453.843-114.328  1.00  0.00      H1   C  
ATOM   3172  CD1 PHE A 973     178.204-453.857-113.385  1.00  0.00      H1   C  
ATOM   3173  CE1 PHE A 973     179.080-454.951-113.245  1.00  0.00      H1   C  
ATOM   3174  CZ  PHE A 973     178.941-456.021-114.190  1.00  0.00      H1   C  
ATOM   3175  CD2 PHE A 973     177.120-454.870-115.277  1.00  0.00      H1   C  
ATOM   3176  CE2 PHE A 973     177.887-455.992-115.156  1.00  0.00      H1   C  
ATOM   3177  C   PHE A 973     175.066-454.552-112.552  1.00  0.00      H1   C  
ATOM   3178  O   PHE A 973     175.472-454.213-111.425  1.00  0.00      H1   O  
ATOM   3179  N   THR A 974     174.904-455.871-112.917  1.00  0.00      H1   N  
ATOM   3180  CA  THR A 974     175.336-456.878-111.944  1.00  0.00      H1   C  
ATOM   3181  CB  THR A 974     174.249-457.209-111.001  1.00  0.00      H1   C  
ATOM   3182  OG1 THR A 974     174.679-457.389-109.635  1.00  0.00      H1   O  
ATOM   3183  CG2 THR A 974     173.376-458.404-111.364  1.00  0.00      H1   C  
ATOM   3184  C   THR A 974     175.777-458.016-112.743  1.00  0.00      H1   C  
ATOM   3185  O   THR A 974     175.234-458.185-113.846  1.00  0.00      H1   O  
ATOM   3186  N   ALA A 975     176.729-458.849-112.299  1.00  0.00      H1   N  
ATOM   3187  CA  ALA A 975     177.063-460.011-113.036  1.00  0.00      H1   C  
ATOM   3188  CB  ALA A 975     178.344-459.721-113.832  1.00  0.00      H1   C  
ATOM   3189  C   ALA A 975     177.393-461.186-112.154  1.00  0.00      H1   C  
ATOM   3190  O   ALA A 975     178.137-461.134-111.180  1.00  0.00      H1   O  
ATOM   3191  N   VAL A 976     176.740-462.336-112.577  1.00  0.00      H1   N  
ATOM   3192  CA  VAL A 976     176.808-463.647-111.909  1.00  0.00      H1   C  
ATOM   3193  CB  VAL A 976     175.463-464.340-111.925  1.00  0.00      H1   C  
ATOM   3194  CG1 VAL A 976     175.487-465.733-111.322  1.00  0.00      H1   C  
ATOM   3195  CG2 VAL A 976     174.478-463.377-111.151  1.00  0.00      H1   C  
ATOM   3196  C   VAL A 976     177.878-464.523-112.559  1.00  0.00      H1   C  
ATOM   3197  O   VAL A 976     178.608-465.229-111.800  1.00  0.00      H1   O  
ATOM   3198  N   GLY A 977     178.062-464.389-113.843  1.00  0.00      H1   N  
ATOM   3199  CA  GLY A 977     179.064-465.190-114.557  1.00  0.00      H1   C  
ATOM   3200  C   GLY A 977     179.200-466.690-114.302  1.00  0.00      H1   C  
ATOM   3201  O   GLY A 977     178.287-467.313-113.753  1.00  0.00      H1   O  
ATOM   3202  N   LYS A 978     180.368-467.288-114.577  1.00  0.00      H1   N  
ATOM   3203  CA  LYS A 978     180.481-468.726-114.362  1.00  0.00      H1   C  
ATOM   3204  CB  LYS A 978     181.558-469.400-115.298  1.00  0.00      H1   C  
ATOM   3205  CG  LYS A 978     181.305-469.339-116.865  1.00  0.00      H1   C  
ATOM   3206  CD  LYS A 978     180.132-470.275-117.239  1.00  0.00      H1   C  
ATOM   3207  CE  LYS A 978     180.353-471.815-117.093  1.00  0.00      H1   C  
ATOM   3208  NZ  LYS A 978     179.358-472.610-117.770  1.00  0.00      H1   N  
ATOM   3209  C   LYS A 978     180.814-469.009-112.928  1.00  0.00      H1   C  
ATOM   3210  O   LYS A 978     181.428-468.179-112.265  1.00  0.00      H1   O  
ATOM   3211  N   GLU A 979     180.396-470.188-112.425  1.00  0.00      H1   N  
ATOM   3212  CA  GLU A 979     180.929-470.517-111.131  1.00  0.00      H1   C  
ATOM   3213  CB  GLU A 979     179.928-471.652-110.553  1.00  0.00      H1   C  
ATOM   3214  CG  GLU A 979     178.455-471.215-110.334  1.00  0.00      H1   C  
ATOM   3215  CD  GLU A 979     177.634-472.388-109.796  1.00  0.00      H1   C  
ATOM   3216  OE1 GLU A 979     177.105-472.120-108.636  1.00  0.00      H1   O  
ATOM   3217  OE2 GLU A 979     177.487-473.508-110.374  1.00  0.00      H1   O  
ATOM   3218  C   GLU A 979     182.294-471.055-111.365  1.00  0.00      H1   C  
ATOM   3219  O   GLU A 979     182.716-471.376-112.508  1.00  0.00      H1   O  
ATOM   3220  N   PHE A 980     183.079-471.193-110.262  1.00  0.00      H1   N  
ATOM   3221  CA  PHE A 980     184.477-471.533-110.401  1.00  0.00      H1   C  
ATOM   3222  CB  PHE A 980     185.426-470.523-109.734  1.00  0.00      H1   C  
ATOM   3223  CG  PHE A 980     185.528-469.278-110.431  1.00  0.00      H1   C  
ATOM   3224  CD1 PHE A 980     185.046-468.067-109.865  1.00  0.00      H1   C  
ATOM   3225  CE1 PHE A 980     185.102-466.913-110.622  1.00  0.00      H1   C  
ATOM   3226  CZ  PHE A 980     185.511-466.947-111.924  1.00  0.00      H1   C  
ATOM   3227  CD2 PHE A 980     186.106-469.303-111.722  1.00  0.00      H1   C  
ATOM   3228  CE2 PHE A 980     186.006-468.150-112.462  1.00  0.00      H1   C  
ATOM   3229  C   PHE A 980     184.629-472.946-109.890  1.00  0.00      H1   C  
ATOM   3230  O   PHE A 980     183.883-473.508-109.078  1.00  0.00      H1   O  
ATOM   3231  N   ASN A 981     185.657-473.593-110.373  1.00  0.00      H1   N  
ATOM   3232  CA  ASN A 981     185.800-475.033-110.094  1.00  0.00      H1   C  
ATOM   3233  CB  ASN A 981     186.701-475.750-111.109  1.00  0.00      H1   C  
ATOM   3234  CG  ASN A 981     186.153-475.672-112.516  1.00  0.00      H1   C  
ATOM   3235  OD1 ASN A 981     185.339-476.436-113.012  1.00  0.00      H1   O  
ATOM   3236  ND2 ASN A 981     186.737-474.793-113.352  1.00  0.00      H1   N  
ATOM   3237  C   ASN A 981     186.359-475.283-108.673  1.00  0.00      H1   C  
ATOM   3238  O   ASN A 981     186.563-474.336-107.912  1.00  0.00      H1   O  
ATOM   3239  N   HIS A 982     186.546-476.479-108.282  1.00  0.00      H1   N  
ATOM   3240  CA  HIS A 982     186.881-477.018-106.981  1.00  0.00      H1   C  
ATOM   3241  CB  HIS A 982     186.946-478.585-106.995  1.00  0.00      H1   C  
ATOM   3242  ND1 HIS A 982     185.792-479.152-104.677  1.00  0.00      H1   N  
ATOM   3243  CG  HIS A 982     186.848-479.215-105.610  1.00  0.00      H1   C  
ATOM   3244  CE1 HIS A 982     186.271-479.735-103.576  1.00  0.00      H1   C  
ATOM   3245  NE2 HIS A 982     187.491-480.215-103.767  1.00  0.00      H1   N  
ATOM   3246  CD2 HIS A 982     187.812-479.968-105.057  1.00  0.00      H1   C  
ATOM   3247  C   HIS A 982     188.173-476.466-106.349  1.00  0.00      H1   C  
ATOM   3248  O   HIS A 982     188.246-476.303-105.123  1.00  0.00      H1   O  
ATOM   3249  N   LEU A 983     189.200-476.247-107.153  1.00  0.00      H1   N  
ATOM   3250  CA  LEU A 983     190.539-475.738-106.753  1.00  0.00      H1   C  
ATOM   3251  CB  LEU A 983     191.586-476.821-107.128  1.00  0.00      H1   C  
ATOM   3252  CG  LEU A 983     191.307-478.241-106.531  1.00  0.00      H1   C  
ATOM   3253  CD1 LEU A 983     192.163-479.382-107.049  1.00  0.00      H1   C  
ATOM   3254  CD2 LEU A 983     191.408-478.371-105.029  1.00  0.00      H1   C  
ATOM   3255  C   LEU A 983     190.881-474.409-107.393  1.00  0.00      H1   C  
ATOM   3256  O   LEU A 983     192.053-474.022-107.412  1.00  0.00      H1   O  
ATOM   3257  N   GLU A 984     189.841-473.617-107.681  1.00  0.00      H1   N  
ATOM   3258  CA  GLU A 984     189.986-472.281-108.054  1.00  0.00      H1   C  
ATOM   3259  CB  GLU A 984     189.007-472.056-109.219  1.00  0.00      H1   C  
ATOM   3260  CG  GLU A 984     189.486-472.832-110.495  1.00  0.00      H1   C  
ATOM   3261  CD  GLU A 984     188.876-472.373-111.763  1.00  0.00      H1   C  
ATOM   3262  OE1 GLU A 984     187.655-472.529-111.923  1.00  0.00      H1   O  
ATOM   3263  OE2 GLU A 984     189.661-471.862-112.581  1.00  0.00      H1   O  
ATOM   3264  C   GLU A 984     189.667-471.292-106.930  1.00  0.00      H1   C  
ATOM   3265  O   GLU A 984     189.067-470.230-107.092  1.00  0.00      H1   O  
ATOM   3266  N   LYS A 985     189.964-471.717-105.664  1.00  0.00      H1   N  
ATOM   3267  CA  LYS A 985     189.795-470.969-104.458  1.00  0.00      H1   C  
ATOM   3268  CB  LYS A 985     190.134-471.889-103.201  1.00  0.00      H1   C  
ATOM   3269  CG  LYS A 985     189.044-472.966-102.993  1.00  0.00      H1   C  
ATOM   3270  CD  LYS A 985     189.400-473.841-101.743  1.00  0.00      H1   C  
ATOM   3271  CE  LYS A 985     188.355-474.956-101.456  1.00  0.00      H1   C  
ATOM   3272  NZ  LYS A 985     188.515-476.124-102.387  1.00  0.00      H1   N  
ATOM   3273  C   LYS A 985     190.376-469.655-104.355  1.00  0.00      H1   C  
ATOM   3274  O   LYS A 985     189.770-468.779-103.792  1.00  0.00      H1   O  
ATOM   3275  N   ARG A 986     191.564-469.429-104.993  1.00  0.00      H1   N  
ATOM   3276  CA  ARG A 986     192.163-468.088-105.126  1.00  0.00      H1   C  
ATOM   3277  CB  ARG A 986     193.540-468.150-105.818  1.00  0.00      H1   C  
ATOM   3278  CG  ARG A 986     194.635-468.944-105.057  1.00  0.00      H1   C  
ATOM   3279  CD  ARG A 986     195.977-468.909-105.808  1.00  0.00      H1   C  
ATOM   3280  NE  ARG A 986     195.719-469.672-107.064  1.00  0.00      H1   N  
ATOM   3281  CZ  ARG A 986     196.586-469.985-107.986  1.00  0.00      H1   C  
ATOM   3282  NH1 ARG A 986     197.863-469.900-107.803  1.00  0.00      H1   N  
ATOM   3283  NH2 ARG A 986     196.086-470.331-109.173  1.00  0.00      H1   N  
ATOM   3284  C   ARG A 986     191.328-467.185-105.997  1.00  0.00      H1   C  
ATOM   3285  O   ARG A 986     191.187-465.975-105.652  1.00  0.00      H1   O  
ATOM   3286  N   ILE A 987     190.702-467.684-107.089  1.00  0.00      H1   N  
ATOM   3287  CA  ILE A 987     189.942-467.056-108.146  1.00  0.00      H1   C  
ATOM   3288  CB  ILE A 987     189.691-467.832-109.404  1.00  0.00      H1   C  
ATOM   3289  CG2 ILE A 987     189.105-466.895-110.507  1.00  0.00      H1   C  
ATOM   3290  CG1 ILE A 987     190.848-468.683-109.958  1.00  0.00      H1   C  
ATOM   3291  CD1 ILE A 987     192.206-467.873-109.992  1.00  0.00      H1   C  
ATOM   3292  C   ILE A 987     188.595-466.641-107.611  1.00  0.00      H1   C  
ATOM   3293  O   ILE A 987     188.072-465.508-107.789  1.00  0.00      H1   O  
ATOM   3294  N   GLU A 988     187.935-467.512-106.863  1.00  0.00      H1   N  
ATOM   3295  CA  GLU A 988     186.733-467.423-106.013  1.00  0.00      H1   C  
ATOM   3296  CB  GLU A 988     186.409-468.758-105.336  1.00  0.00      H1   C  
ATOM   3297  CG  GLU A 988     185.481-469.661-106.207  1.00  0.00      H1   C  
ATOM   3298  CD  GLU A 988     184.962-470.846-105.446  1.00  0.00      H1   C  
ATOM   3299  OE1 GLU A 988     185.766-471.402-104.686  1.00  0.00      H1   O  
ATOM   3300  OE2 GLU A 988     183.835-471.282-105.576  1.00  0.00      H1   O  
ATOM   3301  C   GLU A 988     186.945-466.375-104.966  1.00  0.00      H1   C  
ATOM   3302  O   GLU A 988     186.101-465.547-104.705  1.00  0.00      H1   O  
ATOM   3303  N   ASN A 989     188.109-466.348-104.281  1.00  0.00      H1   N  
ATOM   3304  CA  ASN A 989     188.367-465.339-103.252  1.00  0.00      H1   C  
ATOM   3305  CB  ASN A 989     189.661-465.651-102.419  1.00  0.00      H1   C  
ATOM   3306  CG  ASN A 989     190.242-464.439-101.662  1.00  0.00      H1   C  
ATOM   3307  OD1 ASN A 989     191.204-463.777-102.159  1.00  0.00      H1   O  
ATOM   3308  ND2 ASN A 989     189.769-464.211-100.402  1.00  0.00      H1   N  
ATOM   3309  C   ASN A 989     188.399-463.940-103.899  1.00  0.00      H1   C  
ATOM   3310  O   ASN A 989     187.754-463.077-103.337  1.00  0.00      H1   O  
ATOM   3311  N   LEU A 990     189.058-463.768-105.055  1.00  0.00      H1   N  
ATOM   3312  CA  LEU A 990     189.162-462.527-105.810  1.00  0.00      H1   C  
ATOM   3313  CB  LEU A 990     190.061-462.795-107.077  1.00  0.00      H1   C  
ATOM   3314  CG  LEU A 990     190.017-461.738-108.183  1.00  0.00      H1   C  
ATOM   3315  CD1 LEU A 990     190.569-460.422-107.612  1.00  0.00      H1   C  
ATOM   3316  CD2 LEU A 990     190.769-462.111-109.479  1.00  0.00      H1   C  
ATOM   3317  C   LEU A 990     187.711-462.050-106.185  1.00  0.00      H1   C  
ATOM   3318  O   LEU A 990     187.332-460.952-105.908  1.00  0.00      H1   O  
ATOM   3319  N   ASN A 991     186.839-463.014-106.699  1.00  0.00      H1   N  
ATOM   3320  CA  ASN A 991     185.463-462.606-106.810  1.00  0.00      H1   C  
ATOM   3321  CB  ASN A 991     184.964-463.727-107.732  1.00  0.00      H1   C  
ATOM   3322  CG  ASN A 991     183.649-463.402-108.488  1.00  0.00      H1   C  
ATOM   3323  OD1 ASN A 991     183.322-462.266-108.774  1.00  0.00      H1   O  
ATOM   3324  ND2 ASN A 991     182.827-464.439-108.793  1.00  0.00      H1   N  
ATOM   3325  C   ASN A 991     184.622-462.360-105.583  1.00  0.00      H1   C  
ATOM   3326  O   ASN A 991     183.714-461.533-105.588  1.00  0.00      H1   O  
ATOM   3327  N   LYS A 992     184.853-463.092-104.447  1.00  0.00      H1   N  
ATOM   3328  CA  LYS A 992     184.278-462.793-103.185  1.00  0.00      H1   C  
ATOM   3329  CB  LYS A 992     184.649-463.869-102.097  1.00  0.00      H1   C  
ATOM   3330  CG  LYS A 992     183.932-465.277-102.206  1.00  0.00      H1   C  
ATOM   3331  CD  LYS A 992     182.437-465.160-101.810  1.00  0.00      H1   C  
ATOM   3332  CE  LYS A 992     181.720-466.457-101.450  1.00  0.00      H1   C  
ATOM   3333  NZ  LYS A 992     181.950-467.461-102.533  1.00  0.00      H1   N  
ATOM   3334  C   LYS A 992     184.621-461.423-102.605  1.00  0.00      H1   C  
ATOM   3335  O   LYS A 992     183.766-460.649-102.105  1.00  0.00      H1   O  
ATOM   3336  N   LYS A 993     185.891-460.965-102.730  1.00  0.00      H1   N  
ATOM   3337  CA  LYS A 993     186.329-459.568-102.372  1.00  0.00      H1   C  
ATOM   3338  CB  LYS A 993     187.817-459.416-102.481  1.00  0.00      H1   C  
ATOM   3339  CG  LYS A 993     188.339-457.968-102.301  1.00  0.00      H1   C  
ATOM   3340  CD  LYS A 993     189.849-458.021-101.957  1.00  0.00      H1   C  
ATOM   3341  CE  LYS A 993     190.693-458.583-103.092  1.00  0.00      H1   C  
ATOM   3342  NZ  LYS A 993     192.084-458.370-102.934  1.00  0.00      H1   N  
ATOM   3343  C   LYS A 993     185.540-458.408-103.136  1.00  0.00      H1   C  
ATOM   3344  O   LYS A 993     185.157-457.372-102.546  1.00  0.00      H1   O  
ATOM   3345  N   VAL A 994     185.436-458.559-104.504  1.00  0.00      H1   N  
ATOM   3346  CA  VAL A 994     184.769-457.688-105.518  1.00  0.00      H1   C  
ATOM   3347  CB  VAL A 994     185.051-458.052-107.011  1.00  0.00      H1   C  
ATOM   3348  CG1 VAL A 994     184.313-456.993-107.873  1.00  0.00      H1   C  
ATOM   3349  CG2 VAL A 994     186.599-458.029-107.109  1.00  0.00      H1   C  
ATOM   3350  C   VAL A 994     183.230-457.581-105.246  1.00  0.00      H1   C  
ATOM   3351  O   VAL A 994     182.726-456.468-105.135  1.00  0.00      H1   O  
ATOM   3352  N   ASP A 995     182.534-458.705-105.051  1.00  0.00      H1   N  
ATOM   3353  CA  ASP A 995     181.096-458.668-104.589  1.00  0.00      H1   C  
ATOM   3354  CB  ASP A 995     180.474-460.070-104.657  1.00  0.00      H1   C  
ATOM   3355  CG  ASP A 995     180.094-460.504-106.030  1.00  0.00      H1   C  
ATOM   3356  OD1 ASP A 995     180.078-459.729-106.966  1.00  0.00      H1   O  
ATOM   3357  OD2 ASP A 995     179.715-461.670-106.161  1.00  0.00      H1   O  
ATOM   3358  C   ASP A 995     180.784-457.915-103.292  1.00  0.00      H1   C  
ATOM   3359  O   ASP A 995     179.899-457.039-103.287  1.00  0.00      H1   O  
ATOM   3360  N   ASP A 996     181.595-458.209-102.204  1.00  0.00      H1   N  
ATOM   3361  CA  ASP A 996     181.538-457.581-100.911  1.00  0.00      H1   C  
ATOM   3362  CB  ASP A 996     182.690-458.200-100.091  1.00  0.00      H1   C  
ATOM   3363  CG  ASP A 996     182.620-458.024 -98.584  1.00  0.00      H1   C  
ATOM   3364  OD1 ASP A 996     183.399-458.644 -97.791  1.00  0.00      H1   O  
ATOM   3365  OD2 ASP A 996     181.702-457.322 -98.122  1.00  0.00      H1   O  
ATOM   3366  C   ASP A 996     181.770-456.077-101.017  1.00  0.00      H1   C  
ATOM   3367  O   ASP A 996     181.240-455.257-100.278  1.00  0.00      H1   O  
ATOM   3368  N   GLY A 997     182.666-455.701-101.966  1.00  0.00      H1   N  
ATOM   3369  CA  GLY A 997     183.112-454.311-102.238  1.00  0.00      H1   C  
ATOM   3370  C   GLY A 997     182.053-453.633-103.033  1.00  0.00      H1   C  
ATOM   3371  O   GLY A 997     181.721-452.549-102.712  1.00  0.00      H1   O  
ATOM   3372  N   PHE A 998     181.493-454.265-104.073  1.00  0.00      H1   N  
ATOM   3373  CA  PHE A 998     180.343-453.735-104.754  1.00  0.00      H1   C  
ATOM   3374  CB  PHE A 998     180.095-454.571-106.120  1.00  0.00      H1   C  
ATOM   3375  CG  PHE A 998     181.134-454.458-107.175  1.00  0.00      H1   C  
ATOM   3376  CD1 PHE A 998     182.083-453.429-107.133  1.00  0.00      H1   C  
ATOM   3377  CE1 PHE A 998     182.946-453.216-108.186  1.00  0.00      H1   C  
ATOM   3378  CZ  PHE A 998     182.866-453.996-109.368  1.00  0.00      H1   C  
ATOM   3379  CD2 PHE A 998     181.015-455.189-108.344  1.00  0.00      H1   C  
ATOM   3380  CE2 PHE A 998     181.950-455.087-109.348  1.00  0.00      H1   C  
ATOM   3381  C   PHE A 998     179.082-453.637-103.927  1.00  0.00      H1   C  
ATOM   3382  O   PHE A 998     178.409-452.583-103.950  1.00  0.00      H1   O  
ATOM   3383  N   LEU A 999     178.769-454.606-103.031  1.00  0.00      H1   N  
ATOM   3384  CA  LEU A 999     177.678-454.638-102.097  1.00  0.00      H1   C  
ATOM   3385  CB  LEU A 999     177.614-456.115-101.606  1.00  0.00      H1   C  
ATOM   3386  CG  LEU A 999     176.441-456.511-100.688  1.00  0.00      H1   C  
ATOM   3387  CD1 LEU A 999     175.124-455.997-101.166  1.00  0.00      H1   C  
ATOM   3388  CD2 LEU A 999     176.419-458.008-100.366  1.00  0.00      H1   C  
ATOM   3389  C   LEU A 999     177.631-453.636-100.980  1.00  0.00      H1   C  
ATOM   3390  O   LEU A 999     176.638-453.039-100.633  1.00  0.00      H1   O  
ATOM   3391  N   ASP A1000     178.777-453.371-100.379  1.00  0.00      H1   N  
ATOM   3392  CA  ASP A1000     179.102-452.182 -99.546  1.00  0.00      H1   C  
ATOM   3393  CB  ASP A1000     180.533-452.292 -98.952  1.00  0.00      H1   C  
ATOM   3394  CG  ASP A1000     180.715-451.352 -97.828  1.00  0.00      H1   C  
ATOM   3395  OD1 ASP A1000     179.760-450.982 -97.116  1.00  0.00      H1   O  
ATOM   3396  OD2 ASP A1000     181.915-451.028 -97.582  1.00  0.00      H1   O  
ATOM   3397  C   ASP A1000     178.961-450.848-100.193  1.00  0.00      H1   C  
ATOM   3398  O   ASP A1000     178.314-449.919 -99.678  1.00  0.00      H1   O  
ATOM   3399  N   ILE A1001     179.507-450.647-101.435  1.00  0.00      H1   N  
ATOM   3400  CA  ILE A1001     179.368-449.407-102.183  1.00  0.00      H1   C  
ATOM   3401  CB  ILE A1001     180.392-449.242-103.292  1.00  0.00      H1   C  
ATOM   3402  CG2 ILE A1001     180.149-447.912-104.146  1.00  0.00      H1   C  
ATOM   3403  CG1 ILE A1001     181.803-449.234-102.759  1.00  0.00      H1   C  
ATOM   3404  CD1 ILE A1001     182.883-449.476-103.838  1.00  0.00      H1   C  
ATOM   3405  C   ILE A1001     177.958-449.138-102.705  1.00  0.00      H1   C  
ATOM   3406  O   ILE A1001     177.416-448.034-102.606  1.00  0.00      H1   O  
ATOM   3407  N   TRP A1002     177.260-450.132-103.209  1.00  0.00      H1   N  
ATOM   3408  CA  TRP A1002     175.822-450.003-103.617  1.00  0.00      H1   C  
ATOM   3409  CB  TRP A1002     175.421-451.105-104.682  1.00  0.00      H1   C  
ATOM   3410  CG  TRP A1002     175.732-450.687-106.106  1.00  0.00      H1   C  
ATOM   3411  CD1 TRP A1002     176.656-451.263-107.008  1.00  0.00      H1   C  
ATOM   3412  NE1 TRP A1002     176.659-450.501-108.122  1.00  0.00      H1   N  
ATOM   3413  CE2 TRP A1002     175.920-449.322-107.851  1.00  0.00      H1   C  
ATOM   3414  CD2 TRP A1002     175.199-449.540-106.677  1.00  0.00      H1   C  
ATOM   3415  CE3 TRP A1002     174.292-448.557-106.237  1.00  0.00      H1   C  
ATOM   3416  CZ3 TRP A1002     174.039-447.454-107.052  1.00  0.00      H1   C  
ATOM   3417  CZ2 TRP A1002     175.620-448.261-108.649  1.00  0.00      H1   C  
ATOM   3418  CH2 TRP A1002     174.760-447.275-108.162  1.00  0.00      H1   C  
ATOM   3419  C   TRP A1002     174.733-449.661-102.528  1.00  0.00      H1   C  
ATOM   3420  O   TRP A1002     173.878-448.783-102.773  1.00  0.00      H1   O  
ATOM   3421  N   THR A1003     174.957-450.250-101.312  1.00  0.00      H1   N  
ATOM   3422  CA  THR A1003     174.248-449.893-100.119  1.00  0.00      H1   C  
ATOM   3423  CB  THR A1003     174.687-450.869 -98.998  1.00  0.00      H1   C  
ATOM   3424  OG1 THR A1003     174.365-452.219 -99.351  1.00  0.00      H1   O  
ATOM   3425  CG2 THR A1003     173.961-450.504 -97.705  1.00  0.00      H1   C  
ATOM   3426  C   THR A1003     174.605-448.521 -99.724  1.00  0.00      H1   C  
ATOM   3427  O   THR A1003     173.790-447.701 -99.381  1.00  0.00      H1   O  
ATOM   3428  N   TYR A1004     175.870-448.070 -99.841  1.00  0.00      H1   N  
ATOM   3429  CA  TYR A1004     176.331-446.778 -99.520  1.00  0.00      H1   C  
ATOM   3430  CB  TYR A1004     177.861-446.753 -99.273  1.00  0.00      H1   C  
ATOM   3431  CG  TYR A1004     178.353-445.383 -98.957  1.00  0.00      H1   C  
ATOM   3432  CD1 TYR A1004     178.315-444.843 -97.722  1.00  0.00      H1   C  
ATOM   3433  CE1 TYR A1004     178.723-443.520 -97.443  1.00  0.00      H1   C  
ATOM   3434  CZ  TYR A1004     179.135-442.718 -98.519  1.00  0.00      H1   C  
ATOM   3435  OH  TYR A1004     179.369-441.332 -98.273  1.00  0.00      H1   O  
ATOM   3436  CD2 TYR A1004     178.850-444.617-100.015  1.00  0.00      H1   C  
ATOM   3437  CE2 TYR A1004     179.352-443.287 -99.766  1.00  0.00      H1   C  
ATOM   3438  C   TYR A1004     175.659-445.716-100.403  1.00  0.00      H1   C  
ATOM   3439  O   TYR A1004     175.119-444.721 -99.959  1.00  0.00      H1   O  
ATOM   3440  N   ASN A1005     175.633-446.002-101.704  1.00  0.00      H1   N  
ATOM   3441  CA  ASN A1005     175.152-445.114-102.749  1.00  0.00      H1   C  
ATOM   3442  CB  ASN A1005     175.356-445.874-104.145  1.00  0.00      H1   C  
ATOM   3443  CG  ASN A1005     176.760-445.743-104.667  1.00  0.00      H1   C  
ATOM   3444  OD1 ASN A1005     177.620-445.082-104.100  1.00  0.00      H1   O  
ATOM   3445  ND2 ASN A1005     176.894-446.213-105.927  1.00  0.00      H1   N  
ATOM   3446  C   ASN A1005     173.646-444.937-102.540  1.00  0.00      H1   C  
ATOM   3447  O   ASN A1005     173.223-443.819-102.712  1.00  0.00      H1   O  
ATOM   3448  N   ALA A1006     172.841-445.946-102.118  1.00  0.00      H1   N  
ATOM   3449  CA  ALA A1006     171.431-445.867-101.815  1.00  0.00      H1   C  
ATOM   3450  CB  ALA A1006     170.888-447.332-101.602  1.00  0.00      H1   C  
ATOM   3451  C   ALA A1006     171.188-445.012-100.600  1.00  0.00      H1   C  
ATOM   3452  O   ALA A1006     170.447-444.042-100.661  1.00  0.00      H1   O  
ATOM   3453  N   GLU A1007     171.891-445.222 -99.460  1.00  0.00      H1   N  
ATOM   3454  CA  GLU A1007     171.686-444.445 -98.290  1.00  0.00      H1   C  
ATOM   3455  CB  GLU A1007     172.075-445.295 -96.980  1.00  0.00      H1   C  
ATOM   3456  CG  GLU A1007     171.197-446.605 -96.843  1.00  0.00      H1   C  
ATOM   3457  CD  GLU A1007     171.515-447.480 -95.584  1.00  0.00      H1   C  
ATOM   3458  OE1 GLU A1007     170.703-448.438 -95.350  1.00  0.00      H1   O  
ATOM   3459  OE2 GLU A1007     172.497-447.258 -94.851  1.00  0.00      H1   O  
ATOM   3460  C   GLU A1007     172.331-443.003 -98.249  1.00  0.00      H1   C  
ATOM   3461  O   GLU A1007     171.797-442.098 -97.597  1.00  0.00      H1   O  
ATOM   3462  N   LEU A1008     173.442-442.705 -99.031  1.00  0.00      H1   N  
ATOM   3463  CA  LEU A1008     173.916-441.437 -99.372  1.00  0.00      H1   C  
ATOM   3464  CB  LEU A1008     175.098-441.573-100.283  1.00  0.00      H1   C  
ATOM   3465  CG  LEU A1008     175.741-440.338-100.863  1.00  0.00      H1   C  
ATOM   3466  CD1 LEU A1008     176.150-439.409 -99.741  1.00  0.00      H1   C  
ATOM   3467  CD2 LEU A1008     177.086-440.707-101.627  1.00  0.00      H1   C  
ATOM   3468  C   LEU A1008     172.848-440.517-100.016  1.00  0.00      H1   C  
ATOM   3469  O   LEU A1008     172.556-439.397 -99.547  1.00  0.00      H1   O  
ATOM   3470  N   LEU A1009     172.113-441.097-100.917  1.00  0.00      H1   N  
ATOM   3471  CA  LEU A1009     171.008-440.420-101.601  1.00  0.00      H1   C  
ATOM   3472  CB  LEU A1009     170.660-441.341-102.782  1.00  0.00      H1   C  
ATOM   3473  CG  LEU A1009     169.401-440.874-103.567  1.00  0.00      H1   C  
ATOM   3474  CD1 LEU A1009     169.553-439.479-104.162  1.00  0.00      H1   C  
ATOM   3475  CD2 LEU A1009     169.205-441.873-104.652  1.00  0.00      H1   C  
ATOM   3476  C   LEU A1009     169.836-440.174-100.717  1.00  0.00      H1   C  
ATOM   3477  O   LEU A1009     169.218-439.089-100.706  1.00  0.00      H1   O  
ATOM   3478  N   VAL A1010     169.445-441.158 -99.937  1.00  0.00      H1   N  
ATOM   3479  CA  VAL A1010     168.379-440.992 -98.905  1.00  0.00      H1   C  
ATOM   3480  CB  VAL A1010     168.089-442.361 -98.111  1.00  0.00      H1   C  
ATOM   3481  CG1 VAL A1010     167.528-442.108 -96.694  1.00  0.00      H1   C  
ATOM   3482  CG2 VAL A1010     167.148-443.246 -99.005  1.00  0.00      H1   C  
ATOM   3483  C   VAL A1010     168.655-439.838 -97.912  1.00  0.00      H1   C  
ATOM   3484  O   VAL A1010     167.729-439.046 -97.754  1.00  0.00      H1   O  
ATOM   3485  N   LEU A1011     169.878-439.768 -97.266  1.00  0.00      H1   N  
ATOM   3486  CA  LEU A1011     170.197-438.718 -96.313  1.00  0.00      H1   C  
ATOM   3487  CB  LEU A1011     171.479-438.970 -95.725  1.00  0.00      H1   C  
ATOM   3488  CG  LEU A1011     171.429-440.100 -94.764  1.00  0.00      H1   C  
ATOM   3489  CD1 LEU A1011     172.738-440.780 -94.417  1.00  0.00      H1   C  
ATOM   3490  CD2 LEU A1011     170.653-439.682 -93.442  1.00  0.00      H1   C  
ATOM   3491  C   LEU A1011     170.198-437.348 -97.008  1.00  0.00      H1   C  
ATOM   3492  O   LEU A1011     169.621-436.361 -96.539  1.00  0.00      H1   O  
ATOM   3493  N   LEU A1012     170.918-437.279 -98.160  1.00  0.00      H1   N  
ATOM   3494  CA  LEU A1012     170.987-435.948 -98.887  1.00  0.00      H1   C  
ATOM   3495  CB  LEU A1012     171.822-436.175-100.210  1.00  0.00      H1   C  
ATOM   3496  CG  LEU A1012     173.376-436.244-100.048  1.00  0.00      H1   C  
ATOM   3497  CD1 LEU A1012     173.896-436.788-101.475  1.00  0.00      H1   C  
ATOM   3498  CD2 LEU A1012     174.095-434.945 -99.605  1.00  0.00      H1   C  
ATOM   3499  C   LEU A1012     169.587-435.363 -99.232  1.00  0.00      H1   C  
ATOM   3500  O   LEU A1012     169.362-434.184 -98.866  1.00  0.00      H1   O  
ATOM   3501  N   GLU A1013     168.724-436.153 -99.912  1.00  0.00      H1   N  
ATOM   3502  CA  GLU A1013     167.325-435.874-100.113  1.00  0.00      H1   C  
ATOM   3503  CB  GLU A1013     166.620-436.842-101.023  1.00  0.00      H1   C  
ATOM   3504  CG  GLU A1013     167.172-436.915-102.482  1.00  0.00      H1   C  
ATOM   3505  CD  GLU A1013     167.069-435.659-103.302  1.00  0.00      H1   C  
ATOM   3506  OE1 GLU A1013     168.052-435.379-103.982  1.00  0.00      H1   O  
ATOM   3507  OE2 GLU A1013     166.053-434.918-103.271  1.00  0.00      H1   O  
ATOM   3508  C   GLU A1013     166.448-435.772 -98.803  1.00  0.00      H1   C  
ATOM   3509  O   GLU A1013     165.551-434.982 -98.842  1.00  0.00      H1   O  
ATOM   3510  N   ASN A1014     166.670-436.575 -97.728  1.00  0.00      H1   N  
ATOM   3511  CA  ASN A1014     165.791-436.341 -96.543  1.00  0.00      H1   C  
ATOM   3512  CB  ASN A1014     166.065-437.353 -95.413  1.00  0.00      H1   C  
ATOM   3513  CG  ASN A1014     165.382-438.674 -95.691  1.00  0.00      H1   C  
ATOM   3514  OD1 ASN A1014     164.551-438.755 -96.619  1.00  0.00      H1   O  
ATOM   3515  ND2 ASN A1014     165.854-439.745 -95.030  1.00  0.00      H1   N  
ATOM   3516  C   ASN A1014     165.974-434.917 -95.970  1.00  0.00      H1   C  
ATOM   3517  O   ASN A1014     164.978-434.285 -95.663  1.00  0.00      H1   O  
ATOM   3518  N   GLU A1015     167.217-434.380 -95.852  1.00  0.00      H1   N  
ATOM   3519  CA  GLU A1015     167.352-433.016 -95.317  1.00  0.00      H1   C  
ATOM   3520  CB  GLU A1015     168.707-432.680 -94.671  1.00  0.00      H1   C  
ATOM   3521  CG  GLU A1015     169.920-432.858 -95.645  1.00  0.00      H1   C  
ATOM   3522  CD  GLU A1015     171.211-432.478 -95.083  1.00  0.00      H1   C  
ATOM   3523  OE1 GLU A1015     172.008-433.285 -94.529  1.00  0.00      H1   O  
ATOM   3524  OE2 GLU A1015     171.386-431.193 -94.991  1.00  0.00      H1   O  
ATOM   3525  C   GLU A1015     166.982-431.933 -96.209  1.00  0.00      H1   C  
ATOM   3526  O   GLU A1015     166.548-430.880 -95.763  1.00  0.00      H1   O  
ATOM   3527  N   ARG A1016     167.216-432.122 -97.543  1.00  0.00      H1   N  
ATOM   3528  CA  ARG A1016     166.707-431.225 -98.504  1.00  0.00      H1   C  
ATOM   3529  CB  ARG A1016     167.213-431.559 -99.877  1.00  0.00      H1   C  
ATOM   3530  CG  ARG A1016     167.370-430.300-100.752  1.00  0.00      H1   C  
ATOM   3531  CD  ARG A1016     168.422-429.254-100.218  1.00  0.00      H1   C  
ATOM   3532  NE  ARG A1016     168.273-428.230-101.256  1.00  0.00      H1   N  
ATOM   3533  CZ  ARG A1016     168.952-427.075-101.243  1.00  0.00      H1   C  
ATOM   3534  NH1 ARG A1016     169.902-426.768-100.395  1.00  0.00      H1   N  
ATOM   3535  NH2 ARG A1016     168.559-426.200-102.166  1.00  0.00      H1   N  
ATOM   3536  C   ARG A1016     165.201-431.042 -98.403  1.00  0.00      H1   C  
ATOM   3537  O   ARG A1016     164.799-429.876 -98.315  1.00  0.00      H1   O  
ATOM   3538  N   THR A1017     164.425-432.177 -98.460  1.00  0.00      H1   N  
ATOM   3539  CA  THR A1017     163.010-432.180 -98.329  1.00  0.00      H1   C  
ATOM   3540  CB  THR A1017     162.449-433.636 -98.509  1.00  0.00      H1   C  
ATOM   3541  OG1 THR A1017     162.698-433.968 -99.845  1.00  0.00      H1   O  
ATOM   3542  CG2 THR A1017     160.956-433.794 -98.178  1.00  0.00      H1   C  
ATOM   3543  C   THR A1017     162.511-431.601 -97.005  1.00  0.00      H1   C  
ATOM   3544  O   THR A1017     161.618-430.784 -96.929  1.00  0.00      H1   O  
ATOM   3545  N   LEU A1018     163.023-432.040 -95.864  1.00  0.00      H1   N  
ATOM   3546  CA  LEU A1018     162.520-431.664 -94.574  1.00  0.00      H1   C  
ATOM   3547  CB  LEU A1018     163.172-432.497 -93.427  1.00  0.00      H1   C  
ATOM   3548  CG  LEU A1018     162.465-433.921 -93.341  1.00  0.00      H1   C  
ATOM   3549  CD1 LEU A1018     163.255-434.741 -92.306  1.00  0.00      H1   C  
ATOM   3550  CD2 LEU A1018     160.950-433.884 -93.055  1.00  0.00      H1   C  
ATOM   3551  C   LEU A1018     162.749-430.164 -94.323  1.00  0.00      H1   C  
ATOM   3552  O   LEU A1018     161.873-429.392 -93.881  1.00  0.00      H1   O  
ATOM   3553  N   ASP A1019     163.899-429.608 -94.660  1.00  0.00      H1   N  
ATOM   3554  CA  ASP A1019     164.110-428.156 -94.608  1.00  0.00      H1   C  
ATOM   3555  CB  ASP A1019     165.681-427.913 -94.666  1.00  0.00      H1   C  
ATOM   3556  CG  ASP A1019     166.454-428.502 -93.479  1.00  0.00      H1   C  
ATOM   3557  OD1 ASP A1019     167.709-428.651 -93.671  1.00  0.00      H1   O  
ATOM   3558  OD2 ASP A1019     165.840-428.725 -92.406  1.00  0.00      H1   O  
ATOM   3559  C   ASP A1019     163.476-427.432 -95.822  1.00  0.00      H1   C  
ATOM   3560  O   ASP A1019     163.169-426.215 -95.841  1.00  0.00      H1   O  
ATOM   3561  N   TYR A1020     163.131-428.119 -96.934  1.00  0.00      H1   N  
ATOM   3562  CA  TYR A1020     162.218-427.581 -97.971  1.00  0.00      H1   C  
ATOM   3563  CB  TYR A1020     162.279-428.354 -99.316  1.00  0.00      H1   C  
ATOM   3564  CG  TYR A1020     161.217-428.192-100.407  1.00  0.00      H1   C  
ATOM   3565  CD1 TYR A1020     160.038-428.933-100.499  1.00  0.00      H1   C  
ATOM   3566  CE1 TYR A1020     159.106-428.683-101.486  1.00  0.00      H1   C  
ATOM   3567  CZ  TYR A1020     159.360-427.715-102.432  1.00  0.00      H1   C  
ATOM   3568  OH  TYR A1020     158.473-427.428-103.459  1.00  0.00      H1   O  
ATOM   3569  CD2 TYR A1020     161.502-427.262-101.441  1.00  0.00      H1   C  
ATOM   3570  CE2 TYR A1020     160.615-427.016-102.480  1.00  0.00      H1   C  
ATOM   3571  C   TYR A1020     160.838-427.233 -97.457  1.00  0.00      H1   C  
ATOM   3572  O   TYR A1020     160.315-426.132 -97.704  1.00  0.00      H1   O  
ATOM   3573  N   HIS A1021     160.252-428.107 -96.618  1.00  0.00      H1   N  
ATOM   3574  CA  HIS A1021     158.934-427.745 -95.993  1.00  0.00      H1   C  
ATOM   3575  CB  HIS A1021     158.322-428.953 -95.289  1.00  0.00      H1   C  
ATOM   3576  ND1 HIS A1021     156.908-429.878 -97.174  1.00  0.00      H1   N  
ATOM   3577  CG  HIS A1021     158.038-430.064 -96.308  1.00  0.00      H1   C  
ATOM   3578  CE1 HIS A1021     156.817-430.995 -97.805  1.00  0.00      H1   C  
ATOM   3579  NE2 HIS A1021     157.771-431.882 -97.376  1.00  0.00      H1   N  
ATOM   3580  CD2 HIS A1021     158.532-431.301 -96.438  1.00  0.00      H1   C  
ATOM   3581  C   HIS A1021     159.107-426.505 -95.026  1.00  0.00      H1   C  
ATOM   3582  O   HIS A1021     158.150-425.699 -94.916  1.00  0.00      H1   O  
ATOM   3583  N   ASP A1022     160.216-426.535 -94.285  1.00  0.00      H1   N  
ATOM   3584  CA  ASP A1022     160.630-425.514 -93.369  1.00  0.00      H1   C  
ATOM   3585  CB  ASP A1022     161.910-425.920 -92.654  1.00  0.00      H1   C  
ATOM   3586  CG  ASP A1022     162.024-425.271 -91.284  1.00  0.00      H1   C  
ATOM   3587  OD1 ASP A1022     161.029-424.809 -90.650  1.00  0.00      H1   O  
ATOM   3588  OD2 ASP A1022     163.137-425.354 -90.700  1.00  0.00      H1   O  
ATOM   3589  C   ASP A1022     160.723-424.155 -94.012  1.00  0.00      H1   C  
ATOM   3590  O   ASP A1022     160.047-423.187 -93.602  1.00  0.00      H1   O  
ATOM   3591  N   SER A1023     161.478-424.035 -95.118  1.00  0.00      H1   N  
ATOM   3592  CA  SER A1023     161.734-422.889 -95.933  1.00  0.00      H1   C  
ATOM   3593  CB  SER A1023     162.874-423.260 -96.878  1.00  0.00      H1   C  
ATOM   3594  OG  SER A1023     163.156-422.202 -97.779  1.00  0.00      H1   O  
ATOM   3595  C   SER A1023     160.432-422.388 -96.705  1.00  0.00      H1   C  
ATOM   3596  O   SER A1023     160.210-421.167 -96.824  1.00  0.00      H1   O  
ATOM   3597  N   ASN A1024     159.596-423.293 -97.268  1.00  0.00      H1   N  
ATOM   3598  CA  ASN A1024     158.323-422.875 -97.751  1.00  0.00      H1   C  
ATOM   3599  CB  ASN A1024     157.508-424.048 -98.403  1.00  0.00      H1   C  
ATOM   3600  CG  ASN A1024     158.130-424.584 -99.691  1.00  0.00      H1   C  
ATOM   3601  OD1 ASN A1024     158.772-423.852-100.462  1.00  0.00      H1   O  
ATOM   3602  ND2 ASN A1024     158.022-425.905 -99.972  1.00  0.00      H1   N  
ATOM   3603  C   ASN A1024     157.308-422.215 -96.854  1.00  0.00      H1   C  
ATOM   3604  O   ASN A1024     156.696-421.214 -97.317  1.00  0.00      H1   O  
ATOM   3605  N   VAL A1025     157.083-422.766 -95.512  1.00  0.00      H1   N  
ATOM   3606  CA  VAL A1025     156.252-422.077 -94.467  1.00  0.00      H1   C  
ATOM   3607  CB  VAL A1025     156.122-423.037 -93.279  1.00  0.00      H1   C  
ATOM   3608  CG1 VAL A1025     155.454-422.399 -92.034  1.00  0.00      H1   C  
ATOM   3609  CG2 VAL A1025     155.318-424.240 -93.775  1.00  0.00      H1   C  
ATOM   3610  C   VAL A1025     156.889-420.717 -94.087  1.00  0.00      H1   C  
ATOM   3611  O   VAL A1025     156.272-419.664 -93.908  1.00  0.00      H1   O  
ATOM   3612  N   LYS A1026     158.167-420.705 -93.975  1.00  0.00      H1   N  
ATOM   3613  CA  LYS A1026     158.967-419.450 -93.668  1.00  0.00      H1   C  
ATOM   3614  CB  LYS A1026     160.505-419.799 -93.511  1.00  0.00      H1   C  
ATOM   3615  CG  LYS A1026     161.470-418.638 -93.225  1.00  0.00      H1   C  
ATOM   3616  CD  LYS A1026     161.204-417.749 -91.976  1.00  0.00      H1   C  
ATOM   3617  CE  LYS A1026     162.444-416.905 -91.792  1.00  0.00      H1   C  
ATOM   3618  NZ  LYS A1026     162.416-416.042 -90.587  1.00  0.00      H1   N  
ATOM   3619  C   LYS A1026     158.780-418.379 -94.809  1.00  0.00      H1   C  
ATOM   3620  O   LYS A1026     158.348-417.249 -94.630  1.00  0.00      H1   O  
ATOM   3621  N   ASN A1027     159.114-418.735 -96.133  1.00  0.00      H1   N  
ATOM   3622  CA  ASN A1027     158.806-417.897 -97.315  1.00  0.00      H1   C  
ATOM   3623  CB  ASN A1027     159.200-418.647 -98.579  1.00  0.00      H1   C  
ATOM   3624  CG  ASN A1027     160.744-418.703 -98.682  1.00  0.00      H1   C  
ATOM   3625  OD1 ASN A1027     161.451-417.972 -98.003  1.00  0.00      H1   O  
ATOM   3626  ND2 ASN A1027     161.260-419.633 -99.514  1.00  0.00      H1   N  
ATOM   3627  C   ASN A1027     157.313-417.500 -97.436  1.00  0.00      H1   C  
ATOM   3628  O   ASN A1027     157.039-416.395 -97.804  1.00  0.00      H1   O  
ATOM   3629  N   LEU A1028     156.419-418.431 -97.134  1.00  0.00      H1   N  
ATOM   3630  CA  LEU A1028     154.966-418.085 -97.012  1.00  0.00      H1   C  
ATOM   3631  CB  LEU A1028     154.280-419.383 -96.796  1.00  0.00      H1   C  
ATOM   3632  CG  LEU A1028     152.747-419.268 -96.297  1.00  0.00      H1   C  
ATOM   3633  CD1 LEU A1028     151.872-418.703 -97.438  1.00  0.00      H1   C  
ATOM   3634  CD2 LEU A1028     152.105-420.617 -95.914  1.00  0.00      H1   C  
ATOM   3635  C   LEU A1028     154.693-417.036 -95.960  1.00  0.00      H1   C  
ATOM   3636  O   LEU A1028     153.938-416.128 -96.317  1.00  0.00      H1   O  
ATOM   3637  N   TYR A1029     155.395-417.073 -94.799  1.00  0.00      H1   N  
ATOM   3638  CA  TYR A1029     155.256-416.121 -93.732  1.00  0.00      H1   C  
ATOM   3639  CB  TYR A1029     155.845-416.689 -92.392  1.00  0.00      H1   C  
ATOM   3640  CG  TYR A1029     155.746-415.757 -91.225  1.00  0.00      H1   C  
ATOM   3641  CD1 TYR A1029     156.738-414.766 -90.940  1.00  0.00      H1   C  
ATOM   3642  CE1 TYR A1029     156.548-413.825 -89.884  1.00  0.00      H1   C  
ATOM   3643  CZ  TYR A1029     155.383-413.933 -89.078  1.00  0.00      H1   C  
ATOM   3644  OH  TYR A1029     155.138-412.954 -88.116  1.00  0.00      H1   O  
ATOM   3645  CD2 TYR A1029     154.680-415.855 -90.338  1.00  0.00      H1   C  
ATOM   3646  CE2 TYR A1029     154.538-415.013 -89.243  1.00  0.00      H1   C  
ATOM   3647  C   TYR A1029     155.801-414.732 -94.154  1.00  0.00      H1   C  
ATOM   3648  O   TYR A1029     155.122-413.769 -93.987  1.00  0.00      H1   O  
ATOM   3649  N   GLU A1030     156.976-414.692 -94.804  1.00  0.00      H1   N  
ATOM   3650  CA  GLU A1030     157.653-413.530 -95.274  1.00  0.00      H1   C  
ATOM   3651  CB  GLU A1030     159.023-413.902 -95.778  1.00  0.00      H1   C  
ATOM   3652  CG  GLU A1030     160.123-414.199 -94.629  1.00  0.00      H1   C  
ATOM   3653  CD  GLU A1030     160.439-412.961 -93.732  1.00  0.00      H1   C  
ATOM   3654  OE1 GLU A1030     160.105-411.861 -94.139  1.00  0.00      H1   O  
ATOM   3655  OE2 GLU A1030     161.136-413.093 -92.706  1.00  0.00      H1   O  
ATOM   3656  C   GLU A1030     156.889-412.798 -96.431  1.00  0.00      H1   C  
ATOM   3657  O   GLU A1030     156.996-411.557 -96.499  1.00  0.00      H1   O  
ATOM   3658  N   LYS A1031     156.207-413.519 -97.342  1.00  0.00      H1   N  
ATOM   3659  CA  LYS A1031     155.342-412.971 -98.364  1.00  0.00      H1   C  
ATOM   3660  CB  LYS A1031     155.128-414.037 -99.435  1.00  0.00      H1   C  
ATOM   3661  CG  LYS A1031     153.877-414.134-100.221  1.00  0.00      H1   C  
ATOM   3662  CD  LYS A1031     153.741-412.953-101.262  1.00  0.00      H1   C  
ATOM   3663  CE  LYS A1031     154.725-412.967-102.380  1.00  0.00      H1   C  
ATOM   3664  NZ  LYS A1031     154.487-411.989-103.350  1.00  0.00      H1   N  
ATOM   3665  C   LYS A1031     154.060-412.348 -97.832  1.00  0.00      H1   C  
ATOM   3666  O   LYS A1031     153.627-411.221 -98.258  1.00  0.00      H1   O  
ATOM   3667  N   VAL A1032     153.377-412.954 -96.839  1.00  0.00      H1   N  
ATOM   3668  CA  VAL A1032     152.230-412.406 -96.080  1.00  0.00      H1   C  
ATOM   3669  CB  VAL A1032     151.559-413.444 -95.234  1.00  0.00      H1   C  
ATOM   3670  CG1 VAL A1032     150.608-412.750 -94.292  1.00  0.00      H1   C  
ATOM   3671  CG2 VAL A1032     150.821-414.298 -96.190  1.00  0.00      H1   C  
ATOM   3672  C   VAL A1032     152.710-411.174 -95.284  1.00  0.00      H1   C  
ATOM   3673  O   VAL A1032     152.188-410.107 -95.415  1.00  0.00      H1   O  
ATOM   3674  N   ARG A1033     153.877-411.200 -94.678  1.00  0.00      H1   N  
ATOM   3675  CA  ARG A1033     154.480-409.967 -94.019  1.00  0.00      H1   C  
ATOM   3676  CB  ARG A1033     155.540-410.534 -93.130  1.00  0.00      H1   C  
ATOM   3677  CG  ARG A1033     155.914-409.515 -92.074  1.00  0.00      H1   C  
ATOM   3678  CD  ARG A1033     156.743-410.093 -90.923  1.00  0.00      H1   C  
ATOM   3679  NE  ARG A1033     158.038-410.536 -91.517  1.00  0.00      H1   N  
ATOM   3680  CZ  ARG A1033     159.092-410.667 -90.737  1.00  0.00      H1   C  
ATOM   3681  NH1 ARG A1033     159.010-410.673 -89.402  1.00  0.00      H1   N  
ATOM   3682  NH2 ARG A1033     160.306-410.749 -91.342  1.00  0.00      H1   N  
ATOM   3683  C   ARG A1033     154.948-408.809 -94.957  1.00  0.00      H1   C  
ATOM   3684  O   ARG A1033     154.669-407.613 -94.792  1.00  0.00      H1   O  
ATOM   3685  N   ASN A1034     155.633-409.092 -96.058  1.00  0.00      H1   N  
ATOM   3686  CA  ASN A1034     156.000-408.199 -97.146  1.00  0.00      H1   C  
ATOM   3687  CB  ASN A1034     156.822-408.826 -98.304  1.00  0.00      H1   C  
ATOM   3688  CG  ASN A1034     158.224-409.208 -97.821  1.00  0.00      H1   C  
ATOM   3689  OD1 ASN A1034     158.730-408.938 -96.708  1.00  0.00      H1   O  
ATOM   3690  ND2 ASN A1034     158.851-409.998 -98.728  1.00  0.00      H1   N  
ATOM   3691  C   ASN A1034     154.860-407.518 -97.756  1.00  0.00      H1   C  
ATOM   3692  O   ASN A1034     154.854-406.340 -98.037  1.00  0.00      H1   O  
ATOM   3693  N   GLN A1035     153.739-408.269 -97.990  1.00  0.00      H1   N  
ATOM   3694  CA  GLN A1035     152.440-407.629 -98.186  1.00  0.00      H1   C  
ATOM   3695  CB  GLN A1035     151.413-408.680 -98.695  1.00  0.00      H1   C  
ATOM   3696  CG  GLN A1035     151.839-409.309-100.062  1.00  0.00      H1   C  
ATOM   3697  CD  GLN A1035     150.919-410.415-100.446  1.00  0.00      H1   C  
ATOM   3698  OE1 GLN A1035     149.996-410.215-101.171  1.00  0.00      H1   O  
ATOM   3699  NE2 GLN A1035     151.088-411.604 -99.885  1.00  0.00      H1   N  
ATOM   3700  C   GLN A1035     151.780-406.891 -96.986  1.00  0.00      H1   C  
ATOM   3701  O   GLN A1035     151.487-405.726 -97.154  1.00  0.00      H1   O  
ATOM   3702  N   LEU A1036     151.590-407.570 -95.792  1.00  0.00      H1   N  
ATOM   3703  CA  LEU A1036     150.915-407.005 -94.631  1.00  0.00      H1   C  
ATOM   3704  CB  LEU A1036     150.388-407.997 -93.580  1.00  0.00      H1   C  
ATOM   3705  CG  LEU A1036     149.342-408.930 -94.162  1.00  0.00      H1   C  
ATOM   3706  CD1 LEU A1036     148.805-409.849 -93.034  1.00  0.00      H1   C  
ATOM   3707  CD2 LEU A1036     148.100-408.169 -94.750  1.00  0.00      H1   C  
ATOM   3708  C   LEU A1036     151.539-405.840 -94.013  1.00  0.00      H1   C  
ATOM   3709  O   LEU A1036     150.780-404.942 -93.764  1.00  0.00      H1   O  
ATOM   3710  N   LYS A1037     152.888-405.740 -93.830  1.00  0.00      H1   N  
ATOM   3711  CA  LYS A1037     153.619-404.601 -93.342  1.00  0.00      H1   C  
ATOM   3712  CB  LYS A1037     154.122-403.572 -94.466  1.00  0.00      H1   C  
ATOM   3713  CG  LYS A1037     155.168-404.152 -95.460  1.00  0.00      H1   C  
ATOM   3714  CD  LYS A1037     156.444-404.567 -94.738  1.00  0.00      H1   C  
ATOM   3715  CE  LYS A1037     157.723-404.615 -95.599  1.00  0.00      H1   C  
ATOM   3716  NZ  LYS A1037     158.874-404.913 -94.760  1.00  0.00      H1   N  
ATOM   3717  C   LYS A1037     153.201-403.877 -92.093  1.00  0.00      H1   C  
ATOM   3718  O   LYS A1037     153.362-404.308 -90.957  1.00  0.00      H1   O  
ATOM   3719  N   ASN A1038     152.520-402.756 -92.348  1.00  0.00      H1   N  
ATOM   3720  CA  ASN A1038     152.169-401.858 -91.276  1.00  0.00      H1   C  
ATOM   3721  CB  ASN A1038     152.724-400.409 -91.518  1.00  0.00      H1   C  
ATOM   3722  CG  ASN A1038     154.242-400.401 -91.569  1.00  0.00      H1   C  
ATOM   3723  OD1 ASN A1038     154.862-401.341 -91.075  1.00  0.00      H1   O  
ATOM   3724  ND2 ASN A1038     154.915-399.432 -92.209  1.00  0.00      H1   N  
ATOM   3725  C   ASN A1038     150.661-401.912 -91.129  1.00  0.00      H1   C  
ATOM   3726  O   ASN A1038     150.151-401.253 -90.244  1.00  0.00      H1   O  
ATOM   3727  N   ASN A1039     149.908-402.694 -91.918  1.00  0.00      H1   N  
ATOM   3728  CA  ASN A1039     148.460-402.731 -91.839  1.00  0.00      H1   C  
ATOM   3729  CB  ASN A1039     147.819-402.978 -93.154  1.00  0.00      H1   C  
ATOM   3730  CG  ASN A1039     148.007-401.785 -94.082  1.00  0.00      H1   C  
ATOM   3731  OD1 ASN A1039     148.330-400.656 -93.668  1.00  0.00      H1   O  
ATOM   3732  ND2 ASN A1039     147.741-402.031 -95.351  1.00  0.00      H1   N  
ATOM   3733  C   ASN A1039     148.010-403.691 -90.763  1.00  0.00      H1   C  
ATOM   3734  O   ASN A1039     146.876-403.722 -90.345  1.00  0.00      H1   O  
ATOM   3735  N   ALA A1040     148.924-404.534 -90.293  1.00  0.00      H1   N  
ATOM   3736  CA  ALA A1040     148.775-405.505 -89.234  1.00  0.00      H1   C  
ATOM   3737  CB  ALA A1040     148.579-406.949 -89.656  1.00  0.00      H1   C  
ATOM   3738  C   ALA A1040     149.980-405.490 -88.302  1.00  0.00      H1   C  
ATOM   3739  O   ALA A1040     151.068-405.139 -88.767  1.00  0.00      H1   O  
ATOM   3740  N   LYS A1041     149.752-406.057 -87.102  1.00  0.00      H1   N  
ATOM   3741  CA  LYS A1041     150.913-406.232 -86.164  1.00  0.00      H1   C  
ATOM   3742  CB  LYS A1041     150.643-405.552 -84.766  1.00  0.00      H1   C  
ATOM   3743  CG  LYS A1041     149.701-406.340 -83.874  1.00  0.00      H1   C  
ATOM   3744  CD  LYS A1041     149.691-405.855 -82.431  1.00  0.00      H1   C  
ATOM   3745  CE  LYS A1041     149.150-404.483 -82.255  1.00  0.00      H1   C  
ATOM   3746  NZ  LYS A1041     148.801-404.255 -80.908  1.00  0.00      H1   N  
ATOM   3747  C   LYS A1041     151.190-407.755 -86.121  1.00  0.00      H1   C  
ATOM   3748  O   LYS A1041     150.288-408.620 -86.185  1.00  0.00      H1   O  
ATOM   3749  N   GLU A1042     152.494-408.210 -86.122  1.00  0.00      H1   N  
ATOM   3750  CA  GLU A1042     152.841-409.563 -85.608  1.00  0.00      H1   C  
ATOM   3751  CB  GLU A1042     154.333-409.883 -85.696  1.00  0.00      H1   C  
ATOM   3752  CG  GLU A1042     154.971-409.713 -87.032  1.00  0.00      H1   C  
ATOM   3753  CD  GLU A1042     156.484-409.897 -87.137  1.00  0.00      H1   C  
ATOM   3754  OE1 GLU A1042     156.977-410.790 -87.829  1.00  0.00      H1   O  
ATOM   3755  OE2 GLU A1042     157.259-409.170 -86.439  1.00  0.00      H1   O  
ATOM   3756  C   GLU A1042     152.414-409.772 -84.165  1.00  0.00      H1   C  
ATOM   3757  O   GLU A1042     152.698-408.923 -83.280  1.00  0.00      H1   O  
ATOM   3758  N   ILE A1043     151.704-410.894 -83.821  1.00  0.00      H1   N  
ATOM   3759  CA  ILE A1043     151.242-411.309 -82.559  1.00  0.00      H1   C  
ATOM   3760  CB  ILE A1043     149.759-411.473 -82.533  1.00  0.00      H1   C  
ATOM   3761  CG2 ILE A1043     149.095-410.154 -82.718  1.00  0.00      H1   C  
ATOM   3762  CG1 ILE A1043     149.245-412.437 -83.525  1.00  0.00      H1   C  
ATOM   3763  CD1 ILE A1043     147.714-412.661 -83.426  1.00  0.00      H1   C  
ATOM   3764  C   ILE A1043     151.838-412.647 -82.258  1.00  0.00      H1   C  
ATOM   3765  O   ILE A1043     151.501-413.303 -81.316  1.00  0.00      H1   O  
ATOM   3766  N   GLY A1044     152.955-413.032 -83.002  1.00  0.00      H1   N  
ATOM   3767  CA  GLY A1044     153.665-414.316 -82.718  1.00  0.00      H1   C  
ATOM   3768  C   GLY A1044     152.878-415.561 -83.094  1.00  0.00      H1   C  
ATOM   3769  O   GLY A1044     151.709-415.563 -83.449  1.00  0.00      H1   O  
ATOM   3770  N   ASN A1045     153.641-416.672 -83.209  1.00  0.00      H1   N  
ATOM   3771  CA  ASN A1045     153.152-417.994 -83.494  1.00  0.00      H1   C  
ATOM   3772  CB  ASN A1045     152.094-418.375 -82.479  1.00  0.00      H1   C  
ATOM   3773  CG  ASN A1045     152.699-418.287 -81.091  1.00  0.00      H1   C  
ATOM   3774  OD1 ASN A1045     152.603-417.360 -80.395  1.00  0.00      H1   O  
ATOM   3775  ND2 ASN A1045     153.358-419.388 -80.647  1.00  0.00      H1   N  
ATOM   3776  C   ASN A1045     152.701-418.239 -84.939  1.00  0.00      H1   C  
ATOM   3777  O   ASN A1045     151.985-419.232 -85.181  1.00  0.00      H1   O  
ATOM   3778  N   GLY A1046     153.095-417.368 -85.919  1.00  0.00      H1   N  
ATOM   3779  CA  GLY A1046     152.571-417.397 -87.276  1.00  0.00      H1   C  
ATOM   3780  C   GLY A1046     151.439-416.479 -87.650  1.00  0.00      H1   C  
ATOM   3781  O   GLY A1046     151.107-416.366 -88.816  1.00  0.00      H1   O  
ATOM   3782  N   CYS A1047     150.906-415.795 -86.625  1.00  0.00      H1   N  
ATOM   3783  CA  CYS A1047     149.662-415.024 -86.754  1.00  0.00      H1   C  
ATOM   3784  CB  CYS A1047     148.838-415.297 -85.540  1.00  0.00      H1   C  
ATOM   3785  SG  CYS A1047     148.329-417.048 -85.277  1.00  0.00      H1   S  
ATOM   3786  C   CYS A1047     149.942-413.525 -86.787  1.00  0.00      H1   C  
ATOM   3787  O   CYS A1047     150.962-412.923 -86.348  1.00  0.00      H1   O  
ATOM   3788  N   PHE A1048     149.010-412.829 -87.445  1.00  0.00      H1   N  
ATOM   3789  CA  PHE A1048     148.997-411.443 -87.799  1.00  0.00      H1   C  
ATOM   3790  CB  PHE A1048     149.111-411.084 -89.294  1.00  0.00      H1   C  
ATOM   3791  CG  PHE A1048     150.493-411.611 -89.684  1.00  0.00      H1   C  
ATOM   3792  CD1 PHE A1048     151.544-410.706 -89.880  1.00  0.00      H1   C  
ATOM   3793  CE1 PHE A1048     152.787-411.130 -90.486  1.00  0.00      H1   C  
ATOM   3794  CZ  PHE A1048     152.838-412.473 -90.994  1.00  0.00      H1   C  
ATOM   3795  CD2 PHE A1048     150.626-412.999 -90.096  1.00  0.00      H1   C  
ATOM   3796  CE2 PHE A1048     151.816-413.338 -90.748  1.00  0.00      H1   C  
ATOM   3797  C   PHE A1048     147.688-410.820 -87.352  1.00  0.00      H1   C  
ATOM   3798  O   PHE A1048     146.674-411.452 -87.666  1.00  0.00      H1   O  
ATOM   3799  N   GLU A1049     147.703-409.729 -86.678  1.00  0.00      H1   N  
ATOM   3800  CA  GLU A1049     146.506-409.038 -86.243  1.00  0.00      H1   C  
ATOM   3801  CB  GLU A1049     146.717-408.782 -84.698  1.00  0.00      H1   C  
ATOM   3802  CG  GLU A1049     145.567-408.004 -84.038  1.00  0.00      H1   C  
ATOM   3803  CD  GLU A1049     145.692-407.962 -82.499  1.00  0.00      H1   C  
ATOM   3804  OE1 GLU A1049     145.936-406.889 -81.910  1.00  0.00      H1   O  
ATOM   3805  OE2 GLU A1049     145.365-408.936 -81.773  1.00  0.00      H1   O  
ATOM   3806  C   GLU A1049     146.281-407.719 -87.047  1.00  0.00      H1   C  
ATOM   3807  O   GLU A1049     147.048-406.772 -86.908  1.00  0.00      H1   O  
ATOM   3808  N   PHE A1050     145.233-407.565 -87.876  1.00  0.00      H1   N  
ATOM   3809  CA  PHE A1050     144.983-406.343 -88.653  1.00  0.00      H1   C  
ATOM   3810  CB  PHE A1050     143.853-406.573 -89.709  1.00  0.00      H1   C  
ATOM   3811  CG  PHE A1050     144.274-407.332 -90.929  1.00  0.00      H1   C  
ATOM   3812  CD1 PHE A1050     144.976-406.730 -92.014  1.00  0.00      H1   C  
ATOM   3813  CE1 PHE A1050     145.174-407.466 -93.217  1.00  0.00      H1   C  
ATOM   3814  CZ  PHE A1050     144.860-408.859 -93.211  1.00  0.00      H1   C  
ATOM   3815  CD2 PHE A1050     144.060-408.700 -90.915  1.00  0.00      H1   C  
ATOM   3816  CE2 PHE A1050     144.371-409.426 -92.041  1.00  0.00      H1   C  
ATOM   3817  C   PHE A1050     144.623-405.150 -87.878  1.00  0.00      H1   C  
ATOM   3818  O   PHE A1050     143.975-405.193 -86.865  1.00  0.00      H1   O  
ATOM   3819  N   TYR A1051     145.031-403.932 -88.303  1.00  0.00      H1   N  
ATOM   3820  CA  TYR A1051     144.485-402.712 -87.586  1.00  0.00      H1   C  
ATOM   3821  CB  TYR A1051     145.504-401.535 -87.852  1.00  0.00      H1   C  
ATOM   3822  CG  TYR A1051     146.734-401.721 -86.999  1.00  0.00      H1   C  
ATOM   3823  CD1 TYR A1051     146.696-401.465 -85.660  1.00  0.00      H1   C  
ATOM   3824  CE1 TYR A1051     147.824-401.657 -84.878  1.00  0.00      H1   C  
ATOM   3825  CZ  TYR A1051     148.965-402.120 -85.434  1.00  0.00      H1   C  
ATOM   3826  OH  TYR A1051     150.108-402.330 -84.628  1.00  0.00      H1   O  
ATOM   3827  CD2 TYR A1051     147.965-402.083 -87.543  1.00  0.00      H1   C  
ATOM   3828  CE2 TYR A1051     149.085-402.425 -86.821  1.00  0.00      H1   C  
ATOM   3829  C   TYR A1051     143.003-402.425 -87.788  1.00  0.00      H1   C  
ATOM   3830  O   TYR A1051     142.400-401.608 -87.111  1.00  0.00      H1   O  
ATOM   3831  N   HIS A1052     142.471-402.982 -88.841  1.00  0.00      H1   N  
ATOM   3832  CA  HIS A1052     141.177-402.585 -89.395  1.00  0.00      H1   C  
ATOM   3833  CB  HIS A1052     141.325-401.644 -90.639  1.00  0.00      H1   C  
ATOM   3834  ND1 HIS A1052     141.184-399.281 -90.284  1.00  0.00      H1   N  
ATOM   3835  CG  HIS A1052     141.972-400.379 -90.362  1.00  0.00      H1   C  
ATOM   3836  CE1 HIS A1052     141.936-398.269 -90.320  1.00  0.00      H1   C  
ATOM   3837  NE2 HIS A1052     143.236-398.623 -90.459  1.00  0.00      H1   N  
ATOM   3838  CD2 HIS A1052     143.251-400.000 -90.526  1.00  0.00      H1   C  
ATOM   3839  C   HIS A1052     140.565-403.819 -89.974  1.00  0.00      H1   C  
ATOM   3840  O   HIS A1052     141.322-404.785 -90.198  1.00  0.00      H1   O  
ATOM   3841  N   LYS A1053     139.279-403.853 -90.216  1.00  0.00      H1   N  
ATOM   3842  CA  LYS A1053     138.535-404.991 -90.777  1.00  0.00      H1   C  
ATOM   3843  CB  LYS A1053     136.955-404.854 -90.660  1.00  0.00      H1   C  
ATOM   3844  CG  LYS A1053     136.321-404.325 -89.382  1.00  0.00      H1   C  
ATOM   3845  CD  LYS A1053     136.713-405.211 -88.153  1.00  0.00      H1   C  
ATOM   3846  CE  LYS A1053     136.021-404.703 -86.847  1.00  0.00      H1   C  
ATOM   3847  NZ  LYS A1053     136.612-405.501 -85.779  1.00  0.00      H1   N  
ATOM   3848  C   LYS A1053     138.969-405.456 -92.129  1.00  0.00      H1   C  
ATOM   3849  O   LYS A1053     139.292-404.620 -92.970  1.00  0.00      H1   O  
ATOM   3850  N   CYS A1054     139.068-406.771 -92.413  1.00  0.00      H1   N  
ATOM   3851  CA  CYS A1054     139.512-407.269 -93.692  1.00  0.00      H1   C  
ATOM   3852  CB  CYS A1054     141.003-407.813 -93.594  1.00  0.00      H1   C  
ATOM   3853  SG  CYS A1054     141.600-408.667 -95.038  1.00  0.00      H1   S  
ATOM   3854  C   CYS A1054     138.517-408.415 -94.182  1.00  0.00      H1   C  
ATOM   3855  O   CYS A1054     138.491-409.541 -93.723  1.00  0.00      H1   O  
ATOM   3856  N   ASP A1055     137.511-408.001 -95.043  1.00  0.00      H1   N  
ATOM   3857  CA  ASP A1055     136.579-408.828 -95.757  1.00  0.00      H1   C  
ATOM   3858  CB  ASP A1055     135.548-407.966 -96.630  1.00  0.00      H1   C  
ATOM   3859  CG  ASP A1055     136.160-407.262 -97.860  1.00  0.00      H1   C  
ATOM   3860  OD1 ASP A1055     137.140-407.764 -98.517  1.00  0.00      H1   O  
ATOM   3861  OD2 ASP A1055     135.495-406.245 -98.239  1.00  0.00      H1   O  
ATOM   3862  C   ASP A1055     137.229-409.894 -96.650  1.00  0.00      H1   C  
ATOM   3863  O   ASP A1055     138.403-409.934 -96.847  1.00  0.00      H1   O  
ATOM   3864  N   ASN A1056     136.390-410.855 -97.155  1.00  0.00      H1   N  
ATOM   3865  CA  ASN A1056     136.759-411.942 -97.985  1.00  0.00      H1   C  
ATOM   3866  CB  ASN A1056     135.517-412.903 -98.359  1.00  0.00      H1   C  
ATOM   3867  CG  ASN A1056     135.157-413.680 -97.103  1.00  0.00      H1   C  
ATOM   3868  OD1 ASN A1056     135.859-413.736 -96.094  1.00  0.00      H1   O  
ATOM   3869  ND2 ASN A1056     134.059-414.436 -97.273  1.00  0.00      H1   N  
ATOM   3870  C   ASN A1056     137.471-411.474 -99.281  1.00  0.00      H1   C  
ATOM   3871  O   ASN A1056     138.275-412.118 -99.825  1.00  0.00      H1   O  
ATOM   3872  N   THR A1057     137.206-410.257 -99.883  1.00  0.00      H1   N  
ATOM   3873  CA  THR A1057     137.930-409.728-101.066  1.00  0.00      H1   C  
ATOM   3874  CB  THR A1057     137.155-408.782-101.919  1.00  0.00      H1   C  
ATOM   3875  OG1 THR A1057     136.277-407.966-101.099  1.00  0.00      H1   O  
ATOM   3876  CG2 THR A1057     136.240-409.579-102.884  1.00  0.00      H1   C  
ATOM   3877  C   THR A1057     139.314-409.185-100.733  1.00  0.00      H1   C  
ATOM   3878  O   THR A1057     140.184-409.227-101.616  1.00  0.00      H1   O  
ATOM   3879  N   CYS A1058     139.574-408.833 -99.465  1.00  0.00      H1   N  
ATOM   3880  CA  CYS A1058     140.854-408.486 -98.853  1.00  0.00      H1   C  
ATOM   3881  CB  CYS A1058     140.545-407.533 -97.617  1.00  0.00      H1   C  
ATOM   3882  SG  CYS A1058     141.858-407.178 -96.409  1.00  0.00      H1   S  
ATOM   3883  C   CYS A1058     141.660-409.643 -98.405  1.00  0.00      H1   C  
ATOM   3884  O   CYS A1058     142.864-409.707 -98.740  1.00  0.00      H1   O  
ATOM   3885  N   MET A1059     141.069-410.635 -97.627  1.00  0.00      H1   N  
ATOM   3886  CA  MET A1059     141.979-411.723 -97.189  1.00  0.00      H1   C  
ATOM   3887  CB  MET A1059     141.396-412.756 -96.287  1.00  0.00      H1   C  
ATOM   3888  CG  MET A1059     140.961-412.296 -94.868  1.00  0.00      H1   C  
ATOM   3889  SD  MET A1059     142.287-411.803 -93.690  1.00  0.00      H1   S  
ATOM   3890  CE  MET A1059     141.111-411.838 -92.352  1.00  0.00      H1   C  
ATOM   3891  C   MET A1059     142.416-412.517 -98.532  1.00  0.00      H1   C  
ATOM   3892  O   MET A1059     143.559-412.922 -98.673  1.00  0.00      H1   O  
ATOM   3893  N   GLU A1060     141.428-412.702 -99.447  1.00  0.00      H1   N  
ATOM   3894  CA  GLU A1060     141.774-413.311-100.692  1.00  0.00      H1   C  
ATOM   3895  CB  GLU A1060     140.504-413.754-101.510  1.00  0.00      H1   C  
ATOM   3896  CG  GLU A1060     140.868-414.218-102.945  1.00  0.00      H1   C  
ATOM   3897  CD  GLU A1060     139.608-414.758-103.646  1.00  0.00      H1   C  
ATOM   3898  OE1 GLU A1060     138.703-413.936-103.996  1.00  0.00      H1   O  
ATOM   3899  OE2 GLU A1060     139.606-415.990-103.922  1.00  0.00      H1   O  
ATOM   3900  C   GLU A1060     142.765-412.537-101.502  1.00  0.00      H1   C  
ATOM   3901  O   GLU A1060     143.687-413.132-102.036  1.00  0.00      H1   O  
ATOM   3902  N   SER A1061     142.718-411.190-101.529  1.00  0.00      H1   N  
ATOM   3903  CA  SER A1061     143.813-410.391-102.035  1.00  0.00      H1   C  
ATOM   3904  CB  SER A1061     143.467-408.878-101.961  1.00  0.00      H1   C  
ATOM   3905  OG  SER A1061     144.502-408.012-102.416  1.00  0.00      H1   O  
ATOM   3906  C   SER A1061     145.217-410.644-101.403  1.00  0.00      H1   C  
ATOM   3907  O   SER A1061     146.218-410.562-102.069  1.00  0.00      H1   O  
ATOM   3908  N   VAL A1062     145.251-410.977-100.034  1.00  0.00      H1   N  
ATOM   3909  CA  VAL A1062     146.475-411.429 -99.339  1.00  0.00      H1   C  
ATOM   3910  CB  VAL A1062     146.439-411.447 -97.841  1.00  0.00      H1   C  
ATOM   3911  CG1 VAL A1062     147.844-411.723 -97.220  1.00  0.00      H1   C  
ATOM   3912  CG2 VAL A1062     145.875-410.064 -97.419  1.00  0.00      H1   C  
ATOM   3913  C   VAL A1062     147.045-412.824 -99.782  1.00  0.00      H1   C  
ATOM   3914  O   VAL A1062     148.242-413.018-100.041  1.00  0.00      H1   O  
ATOM   3915  N   LYS A1063     146.121-413.744 -99.882  1.00  0.00      H1   N  
ATOM   3916  CA  LYS A1063     146.276-415.114-100.281  1.00  0.00      H1   C  
ATOM   3917  CB  LYS A1063     144.956-415.825-100.103  1.00  0.00      H1   C  
ATOM   3918  CG  LYS A1063     144.559-416.149 -98.636  1.00  0.00      H1   C  
ATOM   3919  CD  LYS A1063     143.126-416.831 -98.478  1.00  0.00      H1   C  
ATOM   3920  CE  LYS A1063     142.721-417.814 -97.438  1.00  0.00      H1   C  
ATOM   3921  NZ  LYS A1063     141.271-418.017 -97.471  1.00  0.00      H1   N  
ATOM   3922  C   LYS A1063     146.842-415.354-101.704  1.00  0.00      H1   C  
ATOM   3923  O   LYS A1063     147.805-416.035-101.856  1.00  0.00      H1   O  
ATOM   3924  N   ASN A1064     146.205-414.669-102.709  1.00  0.00      H1   N  
ATOM   3925  CA  ASN A1064     146.656-414.416-104.011  1.00  0.00      H1   C  
ATOM   3926  CB  ASN A1064     145.317-414.043-104.934  1.00  0.00      H1   C  
ATOM   3927  CG  ASN A1064     144.474-415.268-105.177  1.00  0.00      H1   C  
ATOM   3928  OD1 ASN A1064     143.932-415.841-104.219  1.00  0.00      H1   O  
ATOM   3929  ND2 ASN A1064     144.303-415.876-106.362  1.00  0.00      H1   N  
ATOM   3930  C   ASN A1064     147.785-413.498-104.332  1.00  0.00      H1   C  
ATOM   3931  O   ASN A1064     148.352-413.483-105.425  1.00  0.00      H1   O  
ATOM   3932  N   GLY A1065     148.302-412.791-103.321  1.00  0.00      H1   N  
ATOM   3933  CA  GLY A1065     149.571-412.134-103.588  1.00  0.00      H1   C  
ATOM   3934  C   GLY A1065     149.374-410.699-104.182  1.00  0.00      H1   C  
ATOM   3935  O   GLY A1065     150.251-410.103-104.761  1.00  0.00      H1   O  
ATOM   3936  N   THR A1066     148.092-410.196-104.090  1.00  0.00      H1   N  
ATOM   3937  CA  THR A1066     147.755-408.922-104.684  1.00  0.00      H1   C  
ATOM   3938  CB  THR A1066     146.563-409.000-105.577  1.00  0.00      H1   C  
ATOM   3939  OG1 THR A1066     145.400-409.640-104.957  1.00  0.00      H1   O  
ATOM   3940  CG2 THR A1066     146.960-409.859-106.811  1.00  0.00      H1   C  
ATOM   3941  C   THR A1066     147.430-407.909-103.619  1.00  0.00      H1   C  
ATOM   3942  O   THR A1066     146.779-406.906-103.885  1.00  0.00      H1   O  
ATOM   3943  N   TYR A1067     147.826-408.113-102.348  1.00  0.00      H1   N  
ATOM   3944  CA  TYR A1067     147.648-407.131-101.366  1.00  0.00      H1   C  
ATOM   3945  CB  TYR A1067     147.351-407.819-100.072  1.00  0.00      H1   C  
ATOM   3946  CG  TYR A1067     147.158-406.893 -98.812  1.00  0.00      H1   C  
ATOM   3947  CD1 TYR A1067     145.882-406.773 -98.289  1.00  0.00      H1   C  
ATOM   3948  CE1 TYR A1067     145.560-406.006 -97.165  1.00  0.00      H1   C  
ATOM   3949  CZ  TYR A1067     146.619-405.332 -96.518  1.00  0.00      H1   C  
ATOM   3950  OH  TYR A1067     146.193-404.619 -95.408  1.00  0.00      H1   O  
ATOM   3951  CD2 TYR A1067     148.136-406.144 -98.172  1.00  0.00      H1   C  
ATOM   3952  CE2 TYR A1067     147.891-405.393 -97.021  1.00  0.00      H1   C  
ATOM   3953  C   TYR A1067     148.893-406.313-101.352  1.00  0.00      H1   C  
ATOM   3954  O   TYR A1067     149.894-406.855-101.084  1.00  0.00      H1   O  
ATOM   3955  N   ASP A1068     148.829-405.013-101.713  1.00  0.00      H1   N  
ATOM   3956  CA  ASP A1068     149.979-404.084-101.818  1.00  0.00      H1   C  
ATOM   3957  CB  ASP A1068     150.198-403.506-103.279  1.00  0.00      H1   C  
ATOM   3958  CG  ASP A1068     150.822-404.467-104.291  1.00  0.00      H1   C  
ATOM   3959  OD1 ASP A1068     150.420-404.415-105.452  1.00  0.00      H1   O  
ATOM   3960  OD2 ASP A1068     151.783-405.173-103.881  1.00  0.00      H1   O  
ATOM   3961  C   ASP A1068     149.714-403.047-100.766  1.00  0.00      H1   C  
ATOM   3962  O   ASP A1068     148.656-402.438-100.786  1.00  0.00      H1   O  
ATOM   3963  N   TYR A1069     150.634-402.748 -99.825  1.00  0.00      H1   N  
ATOM   3964  CA  TYR A1069     150.386-401.795 -98.610  1.00  0.00      H1   C  
ATOM   3965  CB  TYR A1069     151.578-402.003 -97.676  1.00  0.00      H1   C  
ATOM   3966  CG  TYR A1069     151.792-400.900 -96.701  1.00  0.00      H1   C  
ATOM   3967  CD1 TYR A1069     153.060-400.358 -96.648  1.00  0.00      H1   C  
ATOM   3968  CE1 TYR A1069     153.360-399.412 -95.714  1.00  0.00      H1   C  
ATOM   3969  CZ  TYR A1069     152.407-398.790 -94.972  1.00  0.00      H1   C  
ATOM   3970  OH  TYR A1069     152.634-397.549 -94.298  1.00  0.00      H1   O  
ATOM   3971  CD2 TYR A1069     150.779-400.324 -95.900  1.00  0.00      H1   C  
ATOM   3972  CE2 TYR A1069     151.081-399.224 -95.032  1.00  0.00      H1   C  
ATOM   3973  C   TYR A1069     149.918-400.390 -98.863  1.00  0.00      H1   C  
ATOM   3974  O   TYR A1069     148.890-400.030 -98.333  1.00  0.00      H1   O  
ATOM   3975  N   PRO A1070     150.432-399.598 -99.811  1.00  0.00      H1   N  
ATOM   3976  CD  PRO A1070     151.664-399.800-100.511  1.00  0.00      H1   C  
ATOM   3977  CA  PRO A1070     149.814-398.263-100.210  1.00  0.00      H1   C  
ATOM   3978  CB  PRO A1070     150.916-397.616-101.014  1.00  0.00      H1   C  
ATOM   3979  CG  PRO A1070     152.225-398.379-100.548  1.00  0.00      H1   C  
ATOM   3980  C   PRO A1070     148.546-398.322-101.069  1.00  0.00      H1   C  
ATOM   3981  O   PRO A1070     148.100-397.236-101.464  1.00  0.00      H1   O  
ATOM   3982  N   LYS A1071     147.947-399.521-101.238  1.00  0.00      H1   N  
ATOM   3983  CA  LYS A1071     146.661-399.525-101.819  1.00  0.00      H1   C  
ATOM   3984  CB  LYS A1071     146.677-400.417-103.100  1.00  0.00      H1   C  
ATOM   3985  CG  LYS A1071     147.732-400.025-104.172  1.00  0.00      H1   C  
ATOM   3986  CD  LYS A1071     147.614-398.705-104.718  1.00  0.00      H1   C  
ATOM   3987  CE  LYS A1071     148.643-398.572-105.853  1.00  0.00      H1   C  
ATOM   3988  NZ  LYS A1071     148.506-397.255-106.446  1.00  0.00      H1   N  
ATOM   3989  C   LYS A1071     145.615-399.957-100.855  1.00  0.00      H1   C  
ATOM   3990  O   LYS A1071     144.406-399.913-101.062  1.00  0.00      H1   O  
ATOM   3991  N   TYR A1072     146.120-400.296 -99.604  1.00  0.00      H1   N  
ATOM   3992  CA  TYR A1072     145.298-400.383 -98.420  1.00  0.00      H1   C  
ATOM   3993  CB  TYR A1072     145.239-401.810 -97.867  1.00  0.00      H1   C  
ATOM   3994  CG  TYR A1072     144.529-402.866 -98.663  1.00  0.00      H1   C  
ATOM   3995  CD1 TYR A1072     145.292-403.720 -99.463  1.00  0.00      H1   C  
ATOM   3996  CE1 TYR A1072     144.672-404.637-100.319  1.00  0.00      H1   C  
ATOM   3997  CZ  TYR A1072     143.299-404.787-100.337  1.00  0.00      H1   C  
ATOM   3998  OH  TYR A1072     142.728-405.756-101.118  1.00  0.00      H1   O  
ATOM   3999  CD2 TYR A1072     143.109-402.963 -98.697  1.00  0.00      H1   C  
ATOM   4000  CE2 TYR A1072     142.498-404.005 -99.460  1.00  0.00      H1   C  
ATOM   4001  C   TYR A1072     145.798-399.348 -97.404  1.00  0.00      H1   C  
ATOM   4002  O   TYR A1072     145.567-399.524 -96.215  1.00  0.00      H1   O  
ATOM   4003  N   SER A1073     146.506-398.262 -97.875  1.00  0.00      H1   N  
ATOM   4004  CA  SER A1073     147.020-397.285 -97.001  1.00  0.00      H1   C  
ATOM   4005  CB  SER A1073     148.318-397.723 -96.269  1.00  0.00      H1   C  
ATOM   4006  OG  SER A1073     148.768-396.843 -95.218  1.00  0.00      H1   O  
ATOM   4007  C   SER A1073     147.418-395.982 -97.744  1.00  0.00      H1   C  
ATOM   4008  O   SER A1073     147.771-395.975 -98.910  1.00  0.00      H1   O  
ATOM   4009  N   GLU A1074     147.470-394.827 -97.017  1.00  0.00      H1   N  
ATOM   4010  CA  GLU A1074     148.040-393.513 -97.303  1.00  0.00      H1   C  
ATOM   4011  CB  GLU A1074     147.034-392.384 -96.849  1.00  0.00      H1   C  
ATOM   4012  CG  GLU A1074     145.653-392.571 -97.448  1.00  0.00      H1   C  
ATOM   4013  CD  GLU A1074     144.653-391.565 -97.002  1.00  0.00      H1   C  
ATOM   4014  OE1 GLU A1074     144.131-391.734 -95.891  1.00  0.00      H1   O  
ATOM   4015  OE2 GLU A1074     144.376-390.542 -97.699  1.00  0.00      H1   O  
ATOM   4016  C   GLU A1074     149.417-393.338 -96.638  1.00  0.00      H1   C  
ATOM   4017  O   GLU A1074     149.872-392.206 -96.498  1.00  0.00      H1   O  
ATOM   4018  N   GLU A1075     150.044-394.489 -96.331  1.00  0.00      H1   N  
ATOM   4019  CA  GLU A1075     151.433-394.679 -95.920  1.00  0.00      H1   C  
ATOM   4020  CB  GLU A1075     152.433-394.289 -97.039  1.00  0.00      H1   C  
ATOM   4021  CG  GLU A1075     152.015-395.044 -98.376  1.00  0.00      H1   C  
ATOM   4022  CD  GLU A1075     153.030-394.733 -99.558  1.00  0.00      H1   C  
ATOM   4023  OE1 GLU A1075     154.058-395.401 -99.710  1.00  0.00      H1   O  
ATOM   4024  OE2 GLU A1075     152.866-393.688-100.231  1.00  0.00      H1   O  
ATOM   4025  C   GLU A1075     151.748-393.953 -94.633  1.00  0.00      H1   C  
ATOM   4026  O   GLU A1075     152.702-393.124 -94.528  1.00  0.00      H1   O  
ATOM   4027  N   ALA A1076     150.981-394.332 -93.653  1.00  0.00      H1   N  
ATOM   4028  CA  ALA A1076     151.170-393.896 -92.242  1.00  0.00      H1   C  
ATOM   4029  CB  ALA A1076     152.663-394.071 -91.722  1.00  0.00      H1   C  
ATOM   4030  C   ALA A1076     150.691-392.458 -92.091  1.00  0.00      H1   C  
ATOM   4031  O   ALA A1076     151.056-391.795 -91.138  1.00  0.00      H1   O  
ATOM   4032  N   LYS A1077     149.860-392.011 -93.022  1.00  0.00      H1   N  
ATOM   4033  CA  LYS A1077     149.272-390.671 -93.042  1.00  0.00      H1   C  
ATOM   4034  CB  LYS A1077     148.377-390.240 -91.806  1.00  0.00      H1   C  
ATOM   4035  CG  LYS A1077     147.288-391.338 -91.600  1.00  0.00      H1   C  
ATOM   4036  CD  LYS A1077     146.323-391.466 -92.789  1.00  0.00      H1   C  
ATOM   4037  CE  LYS A1077     145.199-390.431 -92.634  1.00  0.00      H1   C  
ATOM   4038  NZ  LYS A1077     144.737-390.103 -93.947  1.00  0.00      H1   N  
ATOM   4039  C   LYS A1077     150.177-389.514 -93.553  1.00  0.00      H1   C  
ATOM   4040  O   LYS A1077     149.848-388.320 -93.491  1.00  0.00      H1   O  
ATOM   4041  N   LEU A1078     151.297-389.795 -94.267  1.00  0.00      H1   N  
ATOM   4042  CA  LEU A1078     152.108-388.697 -94.730  1.00  0.00      H1   C  
ATOM   4043  CB  LEU A1078     153.550-389.124 -95.070  1.00  0.00      H1   C  
ATOM   4044  CG  LEU A1078     154.480-387.953 -95.304  1.00  0.00      H1   C  
ATOM   4045  CD1 LEU A1078     154.744-387.063 -94.081  1.00  0.00      H1   C  
ATOM   4046  CD2 LEU A1078     155.871-388.495 -95.735  1.00  0.00      H1   C  
ATOM   4047  C   LEU A1078     151.520-388.112 -95.994  1.00  0.00      H1   C  
ATOM   4048  O   LEU A1078     151.447-386.957 -96.177  1.00  0.00      H1   O  
ATOM   4049  N   ASN A1079     150.870-388.929 -96.821  1.00  0.00      H1   N  
ATOM   4050  CA  ASN A1079     150.376-388.521 -98.120  1.00  0.00      H1   C  
ATOM   4051  CB  ASN A1079     150.011-389.691 -99.031  1.00  0.00      H1   C  
ATOM   4052  CG  ASN A1079     151.225-390.615 -99.213  1.00  0.00      H1   C  
ATOM   4053  OD1 ASN A1079     152.379-390.379 -98.784  1.00  0.00      H1   O  
ATOM   4054  ND2 ASN A1079     151.045-391.708 -99.998  1.00  0.00      H1   N  
ATOM   4055  C   ASN A1079     149.126-387.579 -98.004  1.00  0.00      H1   C  
ATOM   4056  O   ASN A1079     148.138-387.935 -97.348  1.00  0.00      H1   O  
ATOM   4057  N   ARG A1080     149.096-386.396 -98.690  1.00  0.00      H1   N  
ATOM   4058  CA  ARG A1080     147.959-385.525 -98.722  1.00  0.00      H1   C  
ATOM   4059  CB  ARG A1080     148.185-384.037 -98.359  1.00  0.00      H1   C  
ATOM   4060  CG  ARG A1080     148.262-383.765 -96.756  1.00  0.00      H1   C  
ATOM   4061  CD  ARG A1080     149.232-384.625 -95.927  1.00  0.00      H1   C  
ATOM   4062  NE  ARG A1080     149.219-384.085 -94.552  1.00  0.00      H1   N  
ATOM   4063  CZ  ARG A1080     150.104-384.225 -93.600  1.00  0.00      H1   C  
ATOM   4064  NH1 ARG A1080     151.094-385.084 -93.737  1.00  0.00      H1   N  
ATOM   4065  NH2 ARG A1080     150.014-383.781 -92.372  1.00  0.00      H1   N  
ATOM   4066  C   ARG A1080     147.195-385.597-100.064  1.00  0.00      H1   C  
ATOM   4067  O   ARG A1080     147.739-385.839-101.112  1.00  0.00      H1   O  
ATOM   4068  N   GLU A1081     145.861-385.498 -99.988  1.00  0.00      H1   N  
ATOM   4069  CA  GLU A1081     144.961-385.437-101.147  1.00  0.00      H1   C  
ATOM   4070  CB  GLU A1081     143.789-386.418-100.958  1.00  0.00      H1   C  
ATOM   4071  CG  GLU A1081     144.191-387.902-101.271  1.00  0.00      H1   C  
ATOM   4072  CD  GLU A1081     142.993-388.758-101.454  1.00  0.00      H1   C  
ATOM   4073  OE1 GLU A1081     142.548-389.072-102.596  1.00  0.00      H1   O  
ATOM   4074  OE2 GLU A1081     142.452-389.233-100.380  1.00  0.00      H1   O  
ATOM   4075  C   GLU A1081     144.520-384.014-101.406  1.00  0.00      H1   C  
ATOM   4076  O   GLU A1081     144.280-383.204-100.498  1.00  0.00      H1   O  
ATOM   4077  N   LYS A1082     144.553-383.659-102.675  1.00  0.00      H1   N  
ATOM   4078  CA  LYS A1082     144.192-382.323-103.080  1.00  0.00      H1   C  
ATOM   4079  CB  LYS A1082     144.199-382.144-104.689  1.00  0.00      H1   C  
ATOM   4080  CG  LYS A1082     145.529-382.138-105.358  1.00  0.00      H1   C  
ATOM   4081  CD  LYS A1082     145.536-382.307-106.839  1.00  0.00      H1   C  
ATOM   4082  CE  LYS A1082     146.968-381.985-107.427  1.00  0.00      H1   C  
ATOM   4083  NZ  LYS A1082     147.080-382.242-108.888  1.00  0.00      H1   N  
ATOM   4084  C   LYS A1082     142.788-381.802-102.590  1.00  0.00      H1   C  
ATOM   4085  O   LYS A1082     142.593-380.607-102.219  1.00  0.00      H1   O  
ATOM   4086  N   ILE A1083     141.753-382.573-102.629  1.00  0.00      H1   N  
ATOM   4087  CA  ILE A1083     140.397-382.211-102.262  1.00  0.00      H1   C  
ATOM   4088  CB  ILE A1083     139.464-383.334-102.608  1.00  0.00      H1   C  
ATOM   4089  CG2 ILE A1083     139.854-384.652-101.833  1.00  0.00      H1   C  
ATOM   4090  CG1 ILE A1083     137.966-383.007-102.454  1.00  0.00      H1   C  
ATOM   4091  CD1 ILE A1083     137.621-381.850-103.382  1.00  0.00      H1   C  
ATOM   4092  C   ILE A1083     140.140-381.730-100.844  1.00  0.00      H1   C  
ATOM   4093  O   ILE A1083     139.482-380.712-100.618  1.00  0.00      H1   O  
ATOM   4094  N   ASP A1084     140.812-382.357 -99.842  1.00  0.00      H1   N  
ATOM   4095  CA  ASP A1084     140.800-381.969 -98.449  1.00  0.00      H1   C  
ATOM   4096  CB  ASP A1084     141.452-383.088 -97.634  1.00  0.00      H1   C  
ATOM   4097  CG  ASP A1084     140.628-384.344 -97.650  1.00  0.00      H1   C  
ATOM   4098  OD1 ASP A1084     141.221-385.432 -97.492  1.00  0.00      H1   O  
ATOM   4099  OD2 ASP A1084     139.399-384.277 -97.803  1.00  0.00      H1   O  
ATOM   4100  C   ASP A1084     141.518-380.608 -98.244  1.00  0.00      H1   C  
ATOM   4101  O   ASP A1084     140.997-379.741 -97.507  1.00  0.00      H1   O  
ATOM   4102  N   GLY A1085     142.654-380.343 -98.891  1.00  0.00      H1   N  
ATOM   4103  CA  GLY A1085     143.211-378.993 -98.833  1.00  0.00      H1   C  
ATOM   4104  C   GLY A1085     142.403-377.850 -99.491  1.00  0.00      H1   C  
ATOM   4105  O   GLY A1085     142.378-376.837 -98.906  1.00  0.00      H1   O  
ATOM   4106  N   VAL A1086     141.778-378.130-100.650  1.00  0.00      H1   N  
ATOM   4107  CA  VAL A1086     140.820-377.089-101.299  1.00  0.00      H1   C  
ATOM   4108  CB  VAL A1086     140.422-377.399-102.769  1.00  0.00      H1   C  
ATOM   4109  CG1 VAL A1086     139.410-376.423-103.328  1.00  0.00      H1   C  
ATOM   4110  CG2 VAL A1086     141.782-377.401-103.557  1.00  0.00      H1   C  
ATOM   4111  C   VAL A1086     139.559-376.872-100.518  1.00  0.00      H1   C  
ATOM   4112  O   VAL A1086     139.127-375.764-100.257  1.00  0.00      H1   O  
ATOM   4113  N   LYS A1087     139.036-377.996-100.001  1.00  0.00      H1   N  
ATOM   4114  CA  LYS A1087     137.860-377.938 -99.101  1.00  0.00      H1   C  
ATOM   4115  CB  LYS A1087     137.195-379.295 -98.899  1.00  0.00      H1   C  
ATOM   4116  CG  LYS A1087     136.543-379.828-100.247  1.00  0.00      H1   C  
ATOM   4117  CD  LYS A1087     135.244-379.115-100.666  1.00  0.00      H1   C  
ATOM   4118  CE  LYS A1087     134.815-379.493-102.184  1.00  0.00      H1   C  
ATOM   4119  NZ  LYS A1087     133.589-378.727-102.550  1.00  0.00      H1   N  
ATOM   4120  C   LYS A1087     138.123-377.220 -97.756  1.00  0.00      H1   C  
ATOM   4121  O   LYS A1087     137.344-376.478 -97.183  1.00  0.00      H1   O  
ATOM   4122  N   LEU A1088     139.311-377.460 -97.229  1.00  0.00      H1   N  
ATOM   4123  CA  LEU A1088     139.851-376.795 -96.010  1.00  0.00      H1   C  
ATOM   4124  CB  LEU A1088     141.326-377.287 -95.657  1.00  0.00      H1   C  
ATOM   4125  CG  LEU A1088     141.980-376.676 -94.300  1.00  0.00      H1   C  
ATOM   4126  CD1 LEU A1088     141.153-377.046 -93.022  1.00  0.00      H1   C  
ATOM   4127  CD2 LEU A1088     143.364-377.237 -94.063  1.00  0.00      H1   C  
ATOM   4128  C   LEU A1088     139.915-375.301 -96.223  1.00  0.00      H1   C  
ATOM   4129  O   LEU A1088     139.463-374.481 -95.392  1.00  0.00      H1   O  
ATOM   4130  N   GLU A1089     140.415-374.895 -97.352  1.00  0.00      H1   N  
ATOM   4131  CA  GLU A1089     140.551-373.470 -97.627  1.00  0.00      H1   C  
ATOM   4132  CB  GLU A1089     141.788-373.156 -98.515  1.00  0.00      H1   C  
ATOM   4133  CG  GLU A1089     143.079-373.205 -97.702  1.00  0.00      H1   C  
ATOM   4134  CD  GLU A1089     143.337-372.019 -96.775  1.00  0.00      H1   C  
ATOM   4135  OE1 GLU A1089     143.179-370.844 -97.198  1.00  0.00      H1   O  
ATOM   4136  OE2 GLU A1089     143.690-372.296 -95.577  1.00  0.00      H1   O  
ATOM   4137  C   GLU A1089     139.250-372.751 -97.980  1.00  0.00      H1   C  
ATOM   4138  O   GLU A1089     138.880-371.683 -97.497  1.00  0.00      H1   O  
ATOM   4139  N   SER A1090     138.377-373.519 -98.686  1.00  0.00      H1   N  
ATOM   4140  CA  SER A1090     136.966-373.230 -98.830  1.00  0.00      H1   C  
ATOM   4141  CB  SER A1090     136.243-374.350 -99.751  1.00  0.00      H1   C  
ATOM   4142  OG  SER A1090     136.878-374.324-101.008  1.00  0.00      H1   O  
ATOM   4143  C   SER A1090     136.124-373.162 -97.544  1.00  0.00      H1   C  
ATOM   4144  O   SER A1090     135.451-372.192 -97.320  1.00  0.00      H1   O  
ATOM   4145  N   THR A1091     136.262-374.135 -96.647  1.00  0.00      H1   N  
ATOM   4146  CA  THR A1091     135.567-374.001 -95.330  1.00  0.00      H1   C  
ATOM   4147  CB  THR A1091     135.771-375.215 -94.400  1.00  0.00      H1   C  
ATOM   4148  OG1 THR A1091     135.854-376.449 -95.009  1.00  0.00      H1   O  
ATOM   4149  CG2 THR A1091     134.615-375.296 -93.387  1.00  0.00      H1   C  
ATOM   4150  C   THR A1091     135.895-372.791 -94.491  1.00  0.00      H1   C  
ATOM   4151  O   THR A1091     135.025-372.200 -93.882  1.00  0.00      H1   O  
ATOM   4152  N   ARG A1092     137.147-372.343 -94.448  1.00  0.00      H1   N  
ATOM   4153  CA  ARG A1092     137.679-371.177 -93.906  1.00  0.00      H1   C  
ATOM   4154  CB  ARG A1092     139.264-371.178 -94.030  1.00  0.00      H1   C  
ATOM   4155  CG  ARG A1092     139.953-372.268 -93.117  1.00  0.00      H1   C  
ATOM   4156  CD  ARG A1092     141.377-372.683 -93.571  1.00  0.00      H1   C  
ATOM   4157  NE  ARG A1092     141.934-373.502 -92.444  1.00  0.00      H1   N  
ATOM   4158  CZ  ARG A1092     143.157-373.934 -92.466  1.00  0.00      H1   C  
ATOM   4159  NH1 ARG A1092     143.952-373.971 -93.526  1.00  0.00      H1   N  
ATOM   4160  NH2 ARG A1092     143.725-374.495 -91.414  1.00  0.00      H1   N  
ATOM   4161  C   ARG A1092     137.084-369.905 -94.458  1.00  0.00      H1   C  
ATOM   4162  O   ARG A1092     136.661-369.032 -93.753  1.00  0.00      H1   O  
ATOM   4163  N   ILE A1093     136.981-369.820 -95.789  1.00  0.00      H1   N  
ATOM   4164  CA  ILE A1093     136.301-368.806 -96.444  1.00  0.00      H1   C  
ATOM   4165  CB  ILE A1093     136.688-368.815 -97.902  1.00  0.00      H1   C  
ATOM   4166  CG2 ILE A1093     135.797-367.748 -98.629  1.00  0.00      H1   C  
ATOM   4167  CG1 ILE A1093     138.213-368.644 -98.162  1.00  0.00      H1   C  
ATOM   4168  CD1 ILE A1093     138.716-367.317 -97.550  1.00  0.00      H1   C  
ATOM   4169  C   ILE A1093     134.732-368.779 -96.148  1.00  0.00      H1   C  
ATOM   4170  O   ILE A1093     134.121-367.713 -95.947  1.00  0.00      H1   O  
ATOM   4171  N   TYR A1094     134.065-369.869 -96.118  1.00  0.00      H1   N  
ATOM   4172  CA  TYR A1094     132.673-370.040 -95.656  1.00  0.00      H1   C  
ATOM   4173  CB  TYR A1094     132.124-371.527 -95.824  1.00  0.00      H1   C  
ATOM   4174  CG  TYR A1094     132.203-372.153 -97.140  1.00  0.00      H1   C  
ATOM   4175  CD1 TYR A1094     132.215-371.338 -98.306  1.00  0.00      H1   C  
ATOM   4176  CE1 TYR A1094     132.227-371.930 -99.579  1.00  0.00      H1   C  
ATOM   4177  CZ  TYR A1094     132.058-373.325 -99.706  1.00  0.00      H1   C  
ATOM   4178  OH  TYR A1094     131.945-373.922-100.957  1.00  0.00      H1   O  
ATOM   4179  CD2 TYR A1094     132.029-373.538 -97.258  1.00  0.00      H1   C  
ATOM   4180  CE2 TYR A1094     131.928-374.137 -98.580  1.00  0.00      H1   C  
ATOM   4181  C   TYR A1094     132.543-369.544 -94.178  1.00  0.00      H1   C  
ATOM   4182  O   TYR A1094     131.584-368.863 -93.851  1.00  0.00      H1   O  
ATOM   4183  N   GLN A1095     133.538-369.809 -93.275  1.00  0.00      H1   N  
ATOM   4184  CA  GLN A1095     133.497-369.317 -91.960  1.00  0.00      H1   C  
ATOM   4185  CB  GLN A1095     134.590-369.943 -91.103  1.00  0.00      H1   C  
ATOM   4186  CG  GLN A1095     134.551-369.512 -89.624  1.00  0.00      H1   C  
ATOM   4187  CD  GLN A1095     133.121-369.768 -88.960  1.00  0.00      H1   C  
ATOM   4188  OE1 GLN A1095     133.018-370.808 -88.343  1.00  0.00      H1   O  
ATOM   4189  NE2 GLN A1095     132.164-368.841 -89.060  1.00  0.00      H1   N  
ATOM   4190  C   GLN A1095     133.556-367.818 -91.936  1.00  0.00      H1   C  
ATOM   4191  O   GLN A1095     132.740-367.115 -91.356  1.00  0.00      H1   O  
ATOM   4192  N   ILE A1096     134.528-367.158 -92.646  1.00  0.00      H1   N  
ATOM   4193  CA  ILE A1096     134.592-365.641 -92.885  1.00  0.00      H1   C  
ATOM   4194  CB  ILE A1096     135.823-365.402 -93.827  1.00  0.00      H1   C  
ATOM   4195  CG2 ILE A1096     135.676-364.033 -94.512  1.00  0.00      H1   C  
ATOM   4196  CG1 ILE A1096     137.212-365.621 -93.075  1.00  0.00      H1   C  
ATOM   4197  CD1 ILE A1096     137.233-365.160 -91.633  1.00  0.00      H1   C  
ATOM   4198  C   ILE A1096     133.274-365.155 -93.468  1.00  0.00      H1   C  
ATOM   4199  O   ILE A1096     132.753-364.179 -92.953  1.00  0.00      H1   O  
ATOM   4200  N   LEU A1097     132.672-365.831 -94.458  1.00  0.00      H1   N  
ATOM   4201  CA  LEU A1097     131.417-365.388 -95.127  1.00  0.00      H1   C  
ATOM   4202  CB  LEU A1097     131.179-366.149 -96.483  1.00  0.00      H1   C  
ATOM   4203  CG  LEU A1097     131.797-365.558 -97.729  1.00  0.00      H1   C  
ATOM   4204  CD1 LEU A1097     132.032-366.660 -98.802  1.00  0.00      H1   C  
ATOM   4205  CD2 LEU A1097     131.095-364.313 -98.247  1.00  0.00      H1   C  
ATOM   4206  C   LEU A1097     130.138-365.275 -94.285  1.00  0.00      H1   C  
ATOM   4207  O   LEU A1097     129.339-364.340 -94.395  1.00  0.00      H1   O  
ATOM   4208  N   ALA A1098     130.072-366.292 -93.386  1.00  0.00      H1   N  
ATOM   4209  CA  ALA A1098     129.140-366.275 -92.256  1.00  0.00      H1   C  
ATOM   4210  CB  ALA A1098     129.082-367.617 -91.545  1.00  0.00      H1   C  
ATOM   4211  C   ALA A1098     129.452-365.226 -91.142  1.00  0.00      H1   C  
ATOM   4212  O   ALA A1098     128.613-364.522 -90.626  1.00  0.00      H1   O  
ATOM   4213  N   ILE A1099     130.753-364.877 -90.913  1.00  0.00      H1   N  
ATOM   4214  CA  ILE A1099     131.153-363.740 -90.015  1.00  0.00      H1   C  
ATOM   4215  CB  ILE A1099     132.561-363.834 -89.492  1.00  0.00      H1   C  
ATOM   4216  CG2 ILE A1099     133.155-362.499 -88.807  1.00  0.00      H1   C  
ATOM   4217  CG1 ILE A1099     132.717-365.021 -88.606  1.00  0.00      H1   C  
ATOM   4218  CD1 ILE A1099     134.183-365.502 -88.391  1.00  0.00      H1   C  
ATOM   4219  C   ILE A1099     130.787-362.345 -90.562  1.00  0.00      H1   C  
ATOM   4220  O   ILE A1099     130.345-361.501 -89.805  1.00  0.00      H1   O  
ATOM   4221  N   TYR A1100     130.889-362.201 -91.924  1.00  0.00      H1   N  
ATOM   4222  CA  TYR A1100     130.212-361.099 -92.637  1.00  0.00      H1   C  
ATOM   4223  CB  TYR A1100     131.104-360.879 -93.907  1.00  0.00      H1   C  
ATOM   4224  CG  TYR A1100     130.440-360.064 -95.055  1.00  0.00      H1   C  
ATOM   4225  CD1 TYR A1100     130.155-358.690 -94.873  1.00  0.00      H1   C  
ATOM   4226  CE1 TYR A1100     129.513-358.015 -95.924  1.00  0.00      H1   C  
ATOM   4227  CZ  TYR A1100     129.212-358.609 -97.133  1.00  0.00      H1   C  
ATOM   4228  OH  TYR A1100     128.683-357.781 -98.130  1.00  0.00      H1   O  
ATOM   4229  CD2 TYR A1100     130.096-360.731 -96.227  1.00  0.00      H1   C  
ATOM   4230  CE2 TYR A1100     129.493-359.980 -97.275  1.00  0.00      H1   C  
ATOM   4231  C   TYR A1100     128.672-361.055 -92.703  1.00  0.00      H1   C  
ATOM   4232  O   TYR A1100     128.069-360.094 -92.265  1.00  0.00      H1   O  
ATOM   4233  N   SER A1101     127.972-362.122 -93.142  1.00  0.00      H1   N  
ATOM   4234  CA  SER A1101     126.498-362.089 -93.269  1.00  0.00      H1   C  
ATOM   4235  CB  SER A1101     126.065-363.200 -94.239  1.00  0.00      H1   C  
ATOM   4236  OG  SER A1101     126.479-364.546 -93.817  1.00  0.00      H1   O  
ATOM   4237  C   SER A1101     125.664-362.039 -91.977  1.00  0.00      H1   C  
ATOM   4238  O   SER A1101     124.621-361.287 -91.847  1.00  0.00      H1   O  
ATOM   4239  N   THR A1102     126.118-362.679 -90.877  1.00  0.00      H1   N  
ATOM   4240  CA  THR A1102     125.537-362.615 -89.538  1.00  0.00      H1   C  
ATOM   4241  CB  THR A1102     126.027-363.699 -88.557  1.00  0.00      H1   C  
ATOM   4242  OG1 THR A1102     125.009-363.885 -87.525  1.00  0.00      H1   O  
ATOM   4243  CG2 THR A1102     127.333-363.394 -87.731  1.00  0.00      H1   C  
ATOM   4244  C   THR A1102     125.659-361.232 -88.946  1.00  0.00      H1   C  
ATOM   4245  O   THR A1102     124.636-360.734 -88.471  1.00  0.00      H1   O  
ATOM   4246  N   VAL A1103     126.783-360.500 -89.039  1.00  0.00      H1   N  
ATOM   4247  CA  VAL A1103     126.941-359.182 -88.492  1.00  0.00      H1   C  
ATOM   4248  CB  VAL A1103     128.414-358.875 -88.163  1.00  0.00      H1   C  
ATOM   4249  CG1 VAL A1103     128.588-357.437 -87.620  1.00  0.00      H1   C  
ATOM   4250  CG2 VAL A1103     128.880-359.907 -87.157  1.00  0.00      H1   C  
ATOM   4251  C   VAL A1103     126.278-358.113 -89.365  1.00  0.00      H1   C  
ATOM   4252  O   VAL A1103     125.606-357.261 -88.880  1.00  0.00      H1   O  
ATOM   4253  N   ALA A1104     126.238-358.361 -90.701  1.00  0.00      H1   N  
ATOM   4254  CA  ALA A1104     125.377-357.565 -91.556  1.00  0.00      H1   C  
ATOM   4255  CB  ALA A1104     125.695-357.920 -93.052  1.00  0.00      H1   C  
ATOM   4256  C   ALA A1104     123.891-357.663 -91.298  1.00  0.00      H1   C  
ATOM   4257  O   ALA A1104     123.221-356.656 -91.201  1.00  0.00      H1   O  
ATOM   4258  N   SER A1105     123.405-358.905 -91.029  1.00  0.00      H1   N  
ATOM   4259  CA  SER A1105     122.042-359.137 -90.630  1.00  0.00      H1   C  
ATOM   4260  CB  SER A1105     121.768-360.719 -90.599  1.00  0.00      H1   C  
ATOM   4261  OG  SER A1105     121.889-361.214 -91.907  1.00  0.00      H1   O  
ATOM   4262  C   SER A1105     121.621-358.460 -89.336  1.00  0.00      H1   C  
ATOM   4263  O   SER A1105     120.558-357.932 -89.203  1.00  0.00      H1   O  
ATOM   4264  N   SER A1106     122.510-358.624 -88.322  1.00  0.00      H1   N  
ATOM   4265  CA  SER A1106     122.138-357.949 -87.120  1.00  0.00      H1   C  
ATOM   4266  CB  SER A1106     122.958-358.247 -85.839  1.00  0.00      H1   C  
ATOM   4267  OG  SER A1106     122.729-359.641 -85.519  1.00  0.00      H1   O  
ATOM   4268  C   SER A1106     122.140-356.434 -87.242  1.00  0.00      H1   C  
ATOM   4269  O   SER A1106     121.435-355.703 -86.579  1.00  0.00      H1   O  
ATOM   4270  N   LEU A1107     122.958-355.894 -88.156  1.00  0.00      H1   N  
ATOM   4271  CA  LEU A1107     123.085-354.479 -88.151  1.00  0.00      H1   C  
ATOM   4272  CB  LEU A1107     124.465-354.068 -88.733  1.00  0.00      H1   C  
ATOM   4273  CG  LEU A1107     124.801-352.579 -88.842  1.00  0.00      H1   C  
ATOM   4274  CD1 LEU A1107     124.714-351.906 -87.478  1.00  0.00      H1   C  
ATOM   4275  CD2 LEU A1107     126.271-352.449 -89.184  1.00  0.00      H1   C  
ATOM   4276  C   LEU A1107     121.953-353.794 -88.933  1.00  0.00      H1   C  
ATOM   4277  O   LEU A1107     121.437-352.734 -88.475  1.00  0.00      H1   O  
ATOM   4278  N   VAL A1108     121.521-354.340 -90.060  1.00  0.00      H1   N  
ATOM   4279  CA  VAL A1108     120.446-353.740 -90.859  1.00  0.00      H1   C  
ATOM   4280  CB  VAL A1108     120.505-354.268 -92.334  1.00  0.00      H1   C  
ATOM   4281  CG1 VAL A1108     119.874-355.705 -92.461  1.00  0.00      H1   C  
ATOM   4282  CG2 VAL A1108     119.766-353.389 -93.335  1.00  0.00      H1   C  
ATOM   4283  C   VAL A1108     119.115-353.784 -90.239  1.00  0.00      H1   C  
ATOM   4284  O   VAL A1108     118.364-352.847 -90.403  1.00  0.00      H1   O  
ATOM   4285  N   LEU A1109     118.818-354.835 -89.585  1.00  0.00      H1   N  
ATOM   4286  CA  LEU A1109     117.629-355.053 -88.808  1.00  0.00      H1   C  
ATOM   4287  CB  LEU A1109     117.529-356.498 -88.151  1.00  0.00      H1   C  
ATOM   4288  CG  LEU A1109     117.430-357.574 -89.184  1.00  0.00      H1   C  
ATOM   4289  CD1 LEU A1109     117.686-358.897 -88.427  1.00  0.00      H1   C  
ATOM   4290  CD2 LEU A1109     116.087-357.597 -89.933  1.00  0.00      H1   C  
ATOM   4291  C   LEU A1109     117.537-354.043 -87.641  1.00  0.00      H1   C  
ATOM   4292  O   LEU A1109     116.492-353.347 -87.463  1.00  0.00      H1   O  
ATOM   4293  N   VAL A1110     118.609-353.744 -86.936  1.00  0.00      H1   N  
ATOM   4294  CA  VAL A1110     118.759-352.684 -85.937  1.00  0.00      H1   C  
ATOM   4295  CB  VAL A1110     120.128-352.944 -85.275  1.00  0.00      H1   C  
ATOM   4296  CG1 VAL A1110     120.630-351.614 -84.615  1.00  0.00      H1   C  
ATOM   4297  CG2 VAL A1110     119.993-354.033 -84.214  1.00  0.00      H1   C  
ATOM   4298  C   VAL A1110     118.580-351.289 -86.400  1.00  0.00      H1   C  
ATOM   4299  O   VAL A1110     117.816-350.599 -85.715  1.00  0.00      H1   O  
ATOM   4300  N   VAL A1111     119.189-350.849 -87.510  1.00  0.00      H1   N  
ATOM   4301  CA  VAL A1111     118.956-349.555 -88.144  1.00  0.00      H1   C  
ATOM   4302  CB  VAL A1111     119.996-349.413 -89.269  1.00  0.00      H1   C  
ATOM   4303  CG1 VAL A1111     119.623-348.413 -90.337  1.00  0.00      H1   C  
ATOM   4304  CG2 VAL A1111     121.366-349.049 -88.630  1.00  0.00      H1   C  
ATOM   4305  C   VAL A1111     117.605-349.424 -88.767  1.00  0.00      H1   C  
ATOM   4306  O   VAL A1111     116.944-348.441 -88.602  1.00  0.00      H1   O  
ATOM   4307  N   SER A1112     117.066-350.433 -89.420  1.00  0.00      H1   N  
ATOM   4308  CA  SER A1112     115.658-350.525 -89.906  1.00  0.00      H1   C  
ATOM   4309  CB  SER A1112     115.438-351.766 -90.841  1.00  0.00      H1   C  
ATOM   4310  OG  SER A1112     116.228-351.626 -92.020  1.00  0.00      H1   O  
ATOM   4311  C   SER A1112     114.662-350.537 -88.807  1.00  0.00      H1   C  
ATOM   4312  O   SER A1112     113.608-349.942 -88.956  1.00  0.00      H1   O  
ATOM   4313  N   LEU A1113     114.854-351.279 -87.655  1.00  0.00      H1   N  
ATOM   4314  CA  LEU A1113     113.964-351.229 -86.502  1.00  0.00      H1   C  
ATOM   4315  CB  LEU A1113     114.314-352.348 -85.523  1.00  0.00      H1   C  
ATOM   4316  CG  LEU A1113     113.436-352.376 -84.251  1.00  0.00      H1   C  
ATOM   4317  CD1 LEU A1113     112.059-352.905 -84.701  1.00  0.00      H1   C  
ATOM   4318  CD2 LEU A1113     114.020-353.229 -83.101  1.00  0.00      H1   C  
ATOM   4319  C   LEU A1113     113.915-349.866 -85.819  1.00  0.00      H1   C  
ATOM   4320  O   LEU A1113     112.851-349.428 -85.332  1.00  0.00      H1   O  
ATOM   4321  N   GLY A1114     115.050-349.088 -85.829  1.00  0.00      H1   N  
ATOM   4322  CA  GLY A1114     115.070-347.695 -85.446  1.00  0.00      H1   C  
ATOM   4323  C   GLY A1114     114.158-346.826 -86.235  1.00  0.00      H1   C  
ATOM   4324  O   GLY A1114     113.609-345.904 -85.656  1.00  0.00      H1   O  
ATOM   4325  N   ALA A1115     114.008-347.157 -87.530  1.00  0.00      H1   N  
ATOM   4326  CA  ALA A1115     113.231-346.210 -88.397  1.00  0.00      H1   C  
ATOM   4327  CB  ALA A1115     113.273-346.778 -89.900  1.00  0.00      H1   C  
ATOM   4328  C   ALA A1115     111.745-346.275 -88.049  1.00  0.00      H1   C  
ATOM   4329  O   ALA A1115     111.066-345.231 -87.926  1.00  0.00      H1   O  
ATOM   4330  N   ILE A1116     111.239-347.504 -87.720  1.00  0.00      H1   N  
ATOM   4331  CA  ILE A1116     109.873-347.765 -87.493  1.00  0.00      H1   C  
ATOM   4332  CB  ILE A1116     109.538-349.147 -88.040  1.00  0.00      H1   C  
ATOM   4333  CG2 ILE A1116     110.186-350.362 -87.356  1.00  0.00      H1   C  
ATOM   4334  CG1 ILE A1116     108.007-349.464 -88.030  1.00  0.00      H1   C  
ATOM   4335  CD1 ILE A1116     107.442-350.298 -89.194  1.00  0.00      H1   C  
ATOM   4336  C   ILE A1116     109.555-347.719 -85.980  1.00  0.00      H1   C  
ATOM   4337  O   ILE A1116     108.414-347.485 -85.516  1.00  0.00      H1   O  
ATOM   4338  N   SER A1117     110.558-347.964 -85.056  1.00  0.00      H1   N  
ATOM   4339  CA  SER A1117     110.305-347.753 -83.634  1.00  0.00      H1   C  
ATOM   4340  CB  SER A1117     111.300-348.473 -82.751  1.00  0.00      H1   C  
ATOM   4341  OG  SER A1117     111.005-348.407 -81.362  1.00  0.00      H1   O  
ATOM   4342  C   SER A1117     110.122-346.341 -83.218  1.00  0.00      H1   C  
ATOM   4343  O   SER A1117     110.785-345.401 -83.689  1.00  0.00      H1   O  
ATOM   4344  N   PHE A1118     109.169-346.130 -82.271  1.00  0.00      H1   N  
ATOM   4345  CA  PHE A1118     108.881-344.966 -81.519  1.00  0.00      H1   C  
ATOM   4346  CB  PHE A1118     107.351-344.876 -81.222  1.00  0.00      H1   C  
ATOM   4347  CG  PHE A1118     106.926-346.033 -80.487  1.00  0.00      H1   C  
ATOM   4348  CD1 PHE A1118     107.114-346.209 -79.109  1.00  0.00      H1   C  
ATOM   4349  CE1 PHE A1118     106.706-347.320 -78.386  1.00  0.00      H1   C  
ATOM   4350  CZ  PHE A1118     106.003-348.336 -79.011  1.00  0.00      H1   C  
ATOM   4351  CD2 PHE A1118     106.360-347.117 -81.134  1.00  0.00      H1   C  
ATOM   4352  CE2 PHE A1118     105.781-348.171 -80.402  1.00  0.00      H1   C  
ATOM   4353  C   PHE A1118     109.694-344.880 -80.137  1.00  0.00      H1   C  
ATOM   4354  O   PHE A1118     109.680-343.880 -79.407  1.00  0.00      H1   O  
ATOM   4355  N   TRP A1119     110.560-345.900 -79.771  1.00  0.00      H1   N  
ATOM   4356  CA  TRP A1119     111.514-345.812 -78.654  1.00  0.00      H1   C  
ATOM   4357  CB  TRP A1119     111.553-347.065 -77.739  1.00  0.00      H1   C  
ATOM   4358  CG  TRP A1119     110.277-347.550 -77.114  1.00  0.00      H1   C  
ATOM   4359  CD1 TRP A1119     109.766-348.825 -77.140  1.00  0.00      H1   C  
ATOM   4360  NE1 TRP A1119     108.756-348.933 -76.205  1.00  0.00      H1   N  
ATOM   4361  CE2 TRP A1119     108.686-347.766 -75.549  1.00  0.00      H1   C  
ATOM   4362  CD2 TRP A1119     109.535-346.815 -76.142  1.00  0.00      H1   C  
ATOM   4363  CE3 TRP A1119     109.599-345.467 -75.698  1.00  0.00      H1   C  
ATOM   4364  CZ3 TRP A1119     108.724-345.186 -74.628  1.00  0.00      H1   C  
ATOM   4365  CZ2 TRP A1119     107.799-347.414 -74.539  1.00  0.00      H1   C  
ATOM   4366  CH2 TRP A1119     107.845-346.102 -74.087  1.00  0.00      H1   C  
ATOM   4367  C   TRP A1119     112.965-345.614 -79.170  1.00  0.00      H1   C  
ATOM   4368  O   TRP A1119     113.459-346.338 -80.003  1.00  0.00      H1   O  
ATOM   4369  N   MET A1120     113.667-344.601 -78.756  1.00  0.00      H1   N  
ATOM   4370  CA  MET A1120     114.997-344.274 -79.167  1.00  0.00      H1   C  
ATOM   4371  CB  MET A1120     115.168-342.752 -79.811  1.00  0.00      H1   C  
ATOM   4372  CG  MET A1120     114.734-341.599 -78.901  1.00  0.00      H1   C  
ATOM   4373  SD  MET A1120     114.515-340.023 -79.804  1.00  0.00      H1   S  
ATOM   4374  CE  MET A1120     114.255-339.024 -78.394  1.00  0.00      H1   C  
ATOM   4375  C   MET A1120     115.969-344.329 -78.019  1.00  0.00      H1   C  
ATOM   4376  O   MET A1120     115.481-344.009 -76.908  1.00  0.00      H1   O  
ATOM   4377  N   CYS A1121     117.261-344.764 -78.253  1.00  0.00      H1   N  
ATOM   4378  CA  CYS A1121     118.152-344.942 -77.084  1.00  0.00      H1   C  
ATOM   4379  CB  CYS A1121     119.288-345.915 -77.521  1.00  0.00      H1   C  
ATOM   4380  SG  CYS A1121     120.079-346.869 -76.272  1.00  0.00      H1   S  
ATOM   4381  C   CYS A1121     118.753-343.684 -76.454  1.00  0.00      H1   C  
ATOM   4382  O   CYS A1121     119.077-342.792 -77.189  1.00  0.00      H1   O  
ATOM   4383  N   SER A1122     118.782-343.571 -75.121  1.00  0.00      H1   N  
ATOM   4384  CA  SER A1122     119.354-342.332 -74.549  1.00  0.00      H1   C  
ATOM   4385  CB  SER A1122     118.780-341.968 -73.127  1.00  0.00      H1   C  
ATOM   4386  OG  SER A1122     119.539-340.778 -72.676  1.00  0.00      H1   O  
ATOM   4387  C   SER A1122     120.867-342.327 -74.567  1.00  0.00      H1   C  
ATOM   4388  O   SER A1122     121.472-343.416 -74.592  1.00  0.00      H1   O  
ATOM   4389  N   ASN A1123     121.602-341.188 -74.629  1.00  0.00      H1   N  
ATOM   4390  CA  ASN A1123     123.072-341.149 -74.775  1.00  0.00      H1   C  
ATOM   4391  CB  ASN A1123     123.537-339.719 -74.583  1.00  0.00      H1   C  
ATOM   4392  CG  ASN A1123     123.034-338.599 -75.443  1.00  0.00      H1   C  
ATOM   4393  OD1 ASN A1123     122.051-338.771 -76.176  1.00  0.00      H1   O  
ATOM   4394  ND2 ASN A1123     123.704-337.391 -75.496  1.00  0.00      H1   N  
ATOM   4395  C   ASN A1123     123.803-342.046 -73.831  1.00  0.00      H1   C  
ATOM   4396  O   ASN A1123     123.793-341.791 -72.636  1.00  0.00      H1   O  
ATOM   4397  N   GLY A1124     124.368-343.199 -74.310  1.00  0.00      H1   N  
ATOM   4398  CA  GLY A1124     125.196-344.077 -73.530  1.00  0.00      H1   C  
ATOM   4399  C   GLY A1124     124.548-344.949 -72.510  1.00  0.00      H1   C  
ATOM   4400  O   GLY A1124     125.094-345.112 -71.397  1.00  0.00      H1   O  
ATOM   4401  N   SER A1125     123.385-345.535 -72.870  1.00  0.00      H1   N  
ATOM   4402  CA  SER A1125     122.522-346.182 -71.906  1.00  0.00      H1   C  
ATOM   4403  CB  SER A1125     121.493-345.227 -71.170  1.00  0.00      H1   C  
ATOM   4404  OG  SER A1125     120.572-344.648 -72.096  1.00  0.00      H1   O  
ATOM   4405  C   SER A1125     121.792-347.345 -72.550  1.00  0.00      H1   C  
ATOM   4406  O   SER A1125     121.940-347.568 -73.688  1.00  0.00      H1   O  
ATOM   4407  N   LEU A1126     121.102-348.091 -71.660  1.00  0.00      H1   N  
ATOM   4408  CA  LEU A1126     120.059-348.944 -72.048  1.00  0.00      H1   C  
ATOM   4409  CB  LEU A1126     120.016-350.247 -71.167  1.00  0.00      H1   C  
ATOM   4410  CG  LEU A1126     121.376-350.948 -71.139  1.00  0.00      H1   C  
ATOM   4411  CD1 LEU A1126     121.317-352.001 -70.057  1.00  0.00      H1   C  
ATOM   4412  CD2 LEU A1126     121.723-351.377 -72.578  1.00  0.00      H1   C  
ATOM   4413  C   LEU A1126     118.696-348.262 -71.827  1.00  0.00      H1   C  
ATOM   4414  O   LEU A1126     117.634-348.758 -72.238  1.00  0.00      H1   O  
ATOM   4415  N   GLN A1127     118.682-347.031 -71.241  1.00  0.00      H1   N  
ATOM   4416  CA  GLN A1127     117.425-346.349 -70.935  1.00  0.00      H1   C  
ATOM   4417  CB  GLN A1127     117.638-345.181 -69.935  1.00  0.00      H1   C  
ATOM   4418  CG  GLN A1127     118.420-345.669 -68.679  1.00  0.00      H1   C  
ATOM   4419  CD  GLN A1127     117.864-346.916 -68.024  1.00  0.00      H1   C  
ATOM   4420  OE1 GLN A1127     116.664-346.937 -67.831  1.00  0.00      H1   O  
ATOM   4421  NE2 GLN A1127     118.683-347.968 -67.719  1.00  0.00      H1   N  
ATOM   4422  C   GLN A1127     116.868-345.696 -72.294  1.00  0.00      H1   C  
ATOM   4423  O   GLN A1127     117.741-345.222 -73.055  1.00  0.00      H1   O  
ATOM   4424  N   CYS A1128     115.554-345.699 -72.449  1.00  0.00      H1   N  
ATOM   4425  CA  CYS A1128     114.961-345.421 -73.739  1.00  0.00      H1   C  
ATOM   4426  CB  CYS A1128     114.438-346.733 -74.386  1.00  0.00      H1   C  
ATOM   4427  SG  CYS A1128     115.794-347.536 -75.253  1.00  0.00      H1   S  
ATOM   4428  C   CYS A1128     113.872-344.359 -73.616  1.00  0.00      H1   C  
ATOM   4429  O   CYS A1128     112.895-344.592 -72.905  1.00  0.00      H1   O  
ATOM   4430  N   ARG A1129     114.012-343.293 -74.368  1.00  0.00      H1   N  
ATOM   4431  CA  ARG A1129     113.122-342.163 -74.391  1.00  0.00      H1   C  
ATOM   4432  CB  ARG A1129     113.897-340.754 -74.564  1.00  0.00      H1   C  
ATOM   4433  CG  ARG A1129     114.914-340.502 -73.378  1.00  0.00      H1   C  
ATOM   4434  CD  ARG A1129     114.541-340.901 -71.954  1.00  0.00      H1   C  
ATOM   4435  NE  ARG A1129     115.662-340.461 -71.083  1.00  0.00      H1   N  
ATOM   4436  CZ  ARG A1129     115.778-340.886 -69.853  1.00  0.00      H1   C  
ATOM   4437  NH1 ARG A1129     115.036-341.758 -69.305  1.00  0.00      H1   N  
ATOM   4438  NH2 ARG A1129     116.591-340.302 -68.985  1.00  0.00      H1   N  
ATOM   4439  C   ARG A1129     112.152-342.397 -75.558  1.00  0.00      H1   C  
ATOM   4440  O   ARG A1129     112.481-343.155 -76.471  1.00  0.00      H1   O  
ATOM   4441  N   ILE A1130     110.977-341.777 -75.378  1.00  0.00      H1   N  
ATOM   4442  CA  ILE A1130     109.907-341.710 -76.402  1.00  0.00      H1   C  
ATOM   4443  CB  ILE A1130     108.512-341.379 -75.794  1.00  0.00      H1   C  
ATOM   4444  CG2 ILE A1130     108.516-339.950 -75.219  1.00  0.00      H1   C  
ATOM   4445  CG1 ILE A1130     107.283-341.467 -76.670  1.00  0.00      H1   C  
ATOM   4446  CD1 ILE A1130     107.088-342.854 -77.268  1.00  0.00      H1   C  
ATOM   4447  C   ILE A1130     110.321-340.819 -77.580  1.00  0.00      H1   C  
ATOM   4448  O   ILE A1130     110.750-339.683 -77.308  1.00  0.00      H1   O  
ATOM   4449  N   CYS A1131     110.298-341.429 -78.740  1.00  0.00      H1   N  
ATOM   4450  CA  CYS A1131     110.497-340.733 -80.001  1.00  0.00      H1   C  
ATOM   4451  CB  CYS A1131     111.053-341.543 -81.291  1.00  0.00      H1   C  
ATOM   4452  SG  CYS A1131     111.701-340.359 -82.666  1.00  0.00      H1   S  
ATOM   4453  C   CYS A1131     109.431-339.750 -80.472  1.00  0.00      H1   C  
ATOM   4454  O   CYS A1131     108.403-340.062 -81.120  1.00  0.00      H1   O  
ATOM   4455  N   ILE A1132     109.739-338.442 -80.253  1.00  0.00      H1   N  
ATOM   4456  CA  ILE A1132     108.911-337.321 -80.584  1.00  0.00      H1   C  
ATOM   4457  CB  ILE A1132     108.815-336.325 -79.407  1.00  0.00      H1   C  
ATOM   4458  CG2 ILE A1132     107.601-335.375 -79.677  1.00  0.00      H1   C  
ATOM   4459  CG1 ILE A1132     108.611-337.069 -78.067  1.00  0.00      H1   C  
ATOM   4460  CD1 ILE A1132     107.266-337.837 -78.117  1.00  0.00      H1   C  
ATOM   4461  C   ILE A1132     109.496-336.725 -81.886  1.00  0.00      H1   C  
ATOM   4462  O   ILE A1132     108.885-336.842 -83.013  1.00  0.00      H1   O  
ATOM   4463  OXT ILE A1132     110.657-336.212 -81.858  1.00  0.00      H1   O  
TER    4464      ILE A1132
ATOM   4465  N   MET B   1     145.610-369.930-102.103  1.00  0.00      H2   N  
ATOM   4466  CA  MET B   1     145.623-370.436-100.698  1.00  0.00      H2   C  
ATOM   4467  CB  MET B   1     144.283-371.092-100.402  1.00  0.00      H2   C  
ATOM   4468  CG  MET B   1     143.538-371.863-101.519  1.00  0.00      H2   C  
ATOM   4469  SD  MET B   1     144.022-373.584-101.779  1.00  0.00      H2   S  
ATOM   4470  CE  MET B   1     143.022-373.979-103.257  1.00  0.00      H2   C  
ATOM   4471  C   MET B   1     146.936-371.201-100.372  1.00  0.00      H2   C  
ATOM   4472  O   MET B   1     147.189-372.014-101.229  1.00  0.00      H2   O  
ATOM   4473  N   LYS B   2     147.637-371.098 -99.204  1.00  0.00      H2   N  
ATOM   4474  CA  LYS B   2     148.806-371.878 -98.909  1.00  0.00      H2   C  
ATOM   4475  CB  LYS B   2     149.644-371.359 -97.640  1.00  0.00      H2   C  
ATOM   4476  CG  LYS B   2     150.189-369.893 -97.760  1.00  0.00      H2   C  
ATOM   4477  CD  LYS B   2     151.375-369.788 -98.752  1.00  0.00      H2   C  
ATOM   4478  CE  LYS B   2     152.320-368.571 -98.603  1.00  0.00      H2   C  
ATOM   4479  NZ  LYS B   2     151.586-367.372 -98.874  1.00  0.00      H2   N  
ATOM   4480  C   LYS B   2     148.598-373.419 -98.736  1.00  0.00      H2   C  
ATOM   4481  O   LYS B   2     149.384-374.289 -99.087  1.00  0.00      H2   O  
ATOM   4482  N   ALA B   3     147.433-373.827 -98.311  1.00  0.00      H2   N  
ATOM   4483  CA  ALA B   3     147.102-375.185 -97.954  1.00  0.00      H2   C  
ATOM   4484  CB  ALA B   3     145.662-375.327 -97.564  1.00  0.00      H2   C  
ATOM   4485  C   ALA B   3     147.265-376.174 -99.109  1.00  0.00      H2   C  
ATOM   4486  O   ALA B   3     147.689-377.323 -98.926  1.00  0.00      H2   O  
ATOM   4487  N   ILE B   4     146.886-375.738-100.370  1.00  0.00      H2   N  
ATOM   4488  CA  ILE B   4     147.045-376.641-101.546  1.00  0.00      H2   C  
ATOM   4489  CB  ILE B   4     146.183-376.358-102.767  1.00  0.00      H2   C  
ATOM   4490  CG2 ILE B   4     146.685-375.133-103.595  1.00  0.00      H2   C  
ATOM   4491  CG1 ILE B   4     146.004-377.573-103.725  1.00  0.00      H2   C  
ATOM   4492  CD1 ILE B   4     145.225-378.650-103.008  1.00  0.00      H2   C  
ATOM   4493  C   ILE B   4     148.522-376.611-101.992  1.00  0.00      H2   C  
ATOM   4494  O   ILE B   4     149.036-377.591-102.431  1.00  0.00      H2   O  
ATOM   4495  N   LEU B   5     149.282-375.569-101.704  1.00  0.00      H2   N  
ATOM   4496  CA  LEU B   5     150.726-375.589-101.860  1.00  0.00      H2   C  
ATOM   4497  CB  LEU B   5     151.334-374.187-101.779  1.00  0.00      H2   C  
ATOM   4498  CG  LEU B   5     150.641-373.058-102.605  1.00  0.00      H2   C  
ATOM   4499  CD1 LEU B   5     151.486-371.728-102.321  1.00  0.00      H2   C  
ATOM   4500  CD2 LEU B   5     150.622-373.301-104.103  1.00  0.00      H2   C  
ATOM   4501  C   LEU B   5     151.418-376.634-100.946  1.00  0.00      H2   C  
ATOM   4502  O   LEU B   5     152.270-377.339-101.424  1.00  0.00      H2   O  
ATOM   4503  N   VAL B   6     151.066-376.766 -99.702  1.00  0.00      H2   N  
ATOM   4504  CA  VAL B   6     151.511-377.832 -98.803  1.00  0.00      H2   C  
ATOM   4505  CB  VAL B   6     150.982-377.547 -97.394  1.00  0.00      H2   C  
ATOM   4506  CG1 VAL B   6     151.634-378.500 -96.407  1.00  0.00      H2   C  
ATOM   4507  CG2 VAL B   6     151.203-376.117 -96.922  1.00  0.00      H2   C  
ATOM   4508  C   VAL B   6     151.173-379.218 -99.389  1.00  0.00      H2   C  
ATOM   4509  O   VAL B   6     151.979-380.137 -99.314  1.00  0.00      H2   O  
ATOM   4510  N   VAL B   7     150.005-379.506 -99.973  1.00  0.00      H2   N  
ATOM   4511  CA  VAL B   7     149.636-380.808-100.499  1.00  0.00      H2   C  
ATOM   4512  CB  VAL B   7     148.228-380.913-101.092  1.00  0.00      H2   C  
ATOM   4513  CG1 VAL B   7     147.895-382.322-101.715  1.00  0.00      H2   C  
ATOM   4514  CG2 VAL B   7     147.173-380.726 -99.894  1.00  0.00      H2   C  
ATOM   4515  C   VAL B   7     150.537-381.182-101.581  1.00  0.00      H2   C  
ATOM   4516  O   VAL B   7     151.043-382.295-101.621  1.00  0.00      H2   O  
ATOM   4517  N   LEU B   8     150.807-380.177-102.488  1.00  0.00      H2   N  
ATOM   4518  CA  LEU B   8     151.686-380.311-103.670  1.00  0.00      H2   C  
ATOM   4519  CB  LEU B   8     151.642-379.146-104.578  1.00  0.00      H2   C  
ATOM   4520  CG  LEU B   8     150.360-378.924-105.347  1.00  0.00      H2   C  
ATOM   4521  CD1 LEU B   8     150.246-377.534-105.950  1.00  0.00      H2   C  
ATOM   4522  CD2 LEU B   8     150.065-379.893-106.531  1.00  0.00      H2   C  
ATOM   4523  C   LEU B   8     153.149-380.623-103.257  1.00  0.00      H2   C  
ATOM   4524  O   LEU B   8     153.897-381.368-103.864  1.00  0.00      H2   O  
ATOM   4525  N   LEU B   9     153.547-380.087-102.084  1.00  0.00      H2   N  
ATOM   4526  CA  LEU B   9     154.869-380.165-101.514  1.00  0.00      H2   C  
ATOM   4527  CB  LEU B   9     155.047-379.240-100.362  1.00  0.00      H2   C  
ATOM   4528  CG  LEU B   9     156.509-378.996 -99.863  1.00  0.00      H2   C  
ATOM   4529  CD1 LEU B   9     157.563-378.338-100.932  1.00  0.00      H2   C  
ATOM   4530  CD2 LEU B   9     156.385-378.073 -98.591  1.00  0.00      H2   C  
ATOM   4531  C   LEU B   9     155.241-381.590-101.150  1.00  0.00      H2   C  
ATOM   4532  O   LEU B   9     156.364-382.080-101.448  1.00  0.00      H2   O  
ATOM   4533  N   TYR B  10     154.263-382.408-100.627  1.00  0.00      H2   N  
ATOM   4534  CA  TYR B  10     154.425-383.755-100.311  1.00  0.00      H2   C  
ATOM   4535  CB  TYR B  10     153.108-384.233 -99.703  1.00  0.00      H2   C  
ATOM   4536  CG  TYR B  10     153.019-383.761 -98.339  1.00  0.00      H2   C  
ATOM   4537  CD1 TYR B  10     152.033-382.913 -97.838  1.00  0.00      H2   C  
ATOM   4538  CE1 TYR B  10     152.090-382.467 -96.504  1.00  0.00      H2   C  
ATOM   4539  CZ  TYR B  10     153.079-382.900 -95.628  1.00  0.00      H2   C  
ATOM   4540  OH  TYR B  10     153.147-382.480 -94.274  1.00  0.00      H2   O  
ATOM   4541  CD2 TYR B  10     153.890-384.368 -97.418  1.00  0.00      H2   C  
ATOM   4542  CE2 TYR B  10     153.996-383.884 -96.122  1.00  0.00      H2   C  
ATOM   4543  C   TYR B  10     154.760-384.616-101.514  1.00  0.00      H2   C  
ATOM   4544  O   TYR B  10     155.788-385.292-101.484  1.00  0.00      H2   O  
ATOM   4545  N   THR B  11     153.988-384.526-102.614  1.00  0.00      H2   N  
ATOM   4546  CA  THR B  11     154.250-385.185-103.831  1.00  0.00      H2   C  
ATOM   4547  CB  THR B  11     153.087-384.964-104.759  1.00  0.00      H2   C  
ATOM   4548  OG1 THR B  11     151.873-385.465-104.171  1.00  0.00      H2   O  
ATOM   4549  CG2 THR B  11     153.366-385.641-106.113  1.00  0.00      H2   C  
ATOM   4550  C   THR B  11     155.597-384.773-104.401  1.00  0.00      H2   C  
ATOM   4551  O   THR B  11     156.436-385.622-104.788  1.00  0.00      H2   O  
ATOM   4552  N   PHE B  12     155.904-383.441-104.383  1.00  0.00      H2   N  
ATOM   4553  CA  PHE B  12     157.178-382.885-104.836  1.00  0.00      H2   C  
ATOM   4554  CB  PHE B  12     157.033-381.300-104.820  1.00  0.00      H2   C  
ATOM   4555  CG  PHE B  12     158.235-380.561-105.276  1.00  0.00      H2   C  
ATOM   4556  CD1 PHE B  12     158.377-380.341-106.664  1.00  0.00      H2   C  
ATOM   4557  CE1 PHE B  12     159.536-379.536-107.074  1.00  0.00      H2   C  
ATOM   4558  CZ  PHE B  12     160.541-379.249-106.149  1.00  0.00      H2   C  
ATOM   4559  CD2 PHE B  12     159.200-380.205-104.394  1.00  0.00      H2   C  
ATOM   4560  CE2 PHE B  12     160.326-379.555-104.780  1.00  0.00      H2   C  
ATOM   4561  C   PHE B  12     158.380-383.517-104.199  1.00  0.00      H2   C  
ATOM   4562  O   PHE B  12     159.390-383.900-104.893  1.00  0.00      H2   O  
ATOM   4563  N   THR B  13     158.345-383.624-102.876  1.00  0.00      H2   N  
ATOM   4564  CA  THR B  13     159.431-383.972-102.025  1.00  0.00      H2   C  
ATOM   4565  CB  THR B  13     159.287-383.562-100.558  1.00  0.00      H2   C  
ATOM   4566  OG1 THR B  13     159.076-382.214-100.581  1.00  0.00      H2   O  
ATOM   4567  CG2 THR B  13     160.729-383.808 -99.760  1.00  0.00      H2   C  
ATOM   4568  C   THR B  13     159.763-385.527-102.099  1.00  0.00      H2   C  
ATOM   4569  O   THR B  13     160.892-385.977-102.042  1.00  0.00      H2   O  
ATOM   4570  N   THR B  14     158.712-386.401-102.275  1.00  0.00      H2   N  
ATOM   4571  CA  THR B  14     158.918-387.757-102.502  1.00  0.00      H2   C  
ATOM   4572  CB  THR B  14     157.719-388.683-102.026  1.00  0.00      H2   C  
ATOM   4573  OG1 THR B  14     157.959-390.061-102.276  1.00  0.00      H2   O  
ATOM   4574  CG2 THR B  14     156.388-388.329-102.823  1.00  0.00      H2   C  
ATOM   4575  C   THR B  14     159.481-388.128-103.880  1.00  0.00      H2   C  
ATOM   4576  O   THR B  14     160.386-388.883-104.075  1.00  0.00      H2   O  
ATOM   4577  N   ALA B  15     158.863-387.426-104.856  1.00  0.00      H2   N  
ATOM   4578  CA  ALA B  15     159.168-387.606-106.256  1.00  0.00      H2   C  
ATOM   4579  CB  ALA B  15     158.151-386.972-107.192  1.00  0.00      H2   C  
ATOM   4580  C   ALA B  15     160.624-387.129-106.594  1.00  0.00      H2   C  
ATOM   4581  O   ALA B  15     161.207-387.557-107.565  1.00  0.00      H2   O  
ATOM   4582  N   ASN B  16     161.238-386.160-105.806  1.00  0.00      H2   N  
ATOM   4583  CA  ASN B  16     162.642-385.843-105.813  1.00  0.00      H2   C  
ATOM   4584  CB  ASN B  16     162.831-384.295-105.873  1.00  0.00      H2   C  
ATOM   4585  CG  ASN B  16     162.322-383.582-107.186  1.00  0.00      H2   C  
ATOM   4586  OD1 ASN B  16     163.040-383.498-108.162  1.00  0.00      H2   O  
ATOM   4587  ND2 ASN B  16     161.038-383.164-107.167  1.00  0.00      H2   N  
ATOM   4588  C   ASN B  16     163.431-386.553-104.730  1.00  0.00      H2   C  
ATOM   4589  O   ASN B  16     164.649-386.279-104.481  1.00  0.00      H2   O  
ATOM   4590  N   ALA B  17     162.772-387.486-103.904  1.00  0.00      H2   N  
ATOM   4591  CA  ALA B  17     163.574-388.255-102.914  1.00  0.00      H2   C  
ATOM   4592  CB  ALA B  17     162.741-388.995-101.925  1.00  0.00      H2   C  
ATOM   4593  C   ALA B  17     164.620-389.203-103.484  1.00  0.00      H2   C  
ATOM   4594  O   ALA B  17     164.553-389.537-104.644  1.00  0.00      H2   O  
ATOM   4595  N   ASP B  18     165.605-389.612-102.664  1.00  0.00      H2   N  
ATOM   4596  CA  ASP B  18     166.638-390.472-103.096  1.00  0.00      H2   C  
ATOM   4597  CB  ASP B  18     167.953-390.154-102.358  1.00  0.00      H2   C  
ATOM   4598  CG  ASP B  18     168.484-388.759-102.741  1.00  0.00      H2   C  
ATOM   4599  OD1 ASP B  18     169.458-388.295-102.054  1.00  0.00      H2   O  
ATOM   4600  OD2 ASP B  18     168.078-388.226-103.814  1.00  0.00      H2   O  
ATOM   4601  C   ASP B  18     166.190-391.990-102.843  1.00  0.00      H2   C  
ATOM   4602  O   ASP B  18     165.851-392.410-101.714  1.00  0.00      H2   O  
ATOM   4603  N   THR B  19     166.145-392.818-103.872  1.00  0.00      H2   N  
ATOM   4604  CA  THR B  19     165.537-394.206-103.832  1.00  0.00      H2   C  
ATOM   4605  CB  THR B  19     164.103-394.299-104.287  1.00  0.00      H2   C  
ATOM   4606  OG1 THR B  19     163.519-395.634-104.317  1.00  0.00      H2   O  
ATOM   4607  CG2 THR B  19     164.132-393.749-105.827  1.00  0.00      H2   C  
ATOM   4608  C   THR B  19     166.484-395.272-104.316  1.00  0.00      H2   C  
ATOM   4609  O   THR B  19     167.385-395.063-105.072  1.00  0.00      H2   O  
ATOM   4610  N   LEU B  20     166.337-396.462-103.877  1.00  0.00      H2   N  
ATOM   4611  CA  LEU B  20     167.063-397.605-104.341  1.00  0.00      H2   C  
ATOM   4612  CB  LEU B  20     168.455-397.719-103.592  1.00  0.00      H2   C  
ATOM   4613  CG  LEU B  20     168.536-398.149-102.060  1.00  0.00      H2   C  
ATOM   4614  CD1 LEU B  20     169.970-398.389-101.545  1.00  0.00      H2   C  
ATOM   4615  CD2 LEU B  20     167.962-397.068-101.144  1.00  0.00      H2   C  
ATOM   4616  C   LEU B  20     166.269-398.893-104.159  1.00  0.00      H2   C  
ATOM   4617  O   LEU B  20     165.259-399.023-103.489  1.00  0.00      H2   O  
ATOM   4618  N   CYS B  21     166.804-399.873-104.881  1.00  0.00      H2   N  
ATOM   4619  CA  CYS B  21     166.329-401.214-104.969  1.00  0.00      H2   C  
ATOM   4620  CB  CYS B  21     165.530-401.485-106.267  1.00  0.00      H2   C  
ATOM   4621  SG  CYS B  21     164.010-400.508-106.361  1.00  0.00      H2   S  
ATOM   4622  C   CYS B  21     167.506-402.243-105.015  1.00  0.00      H2   C  
ATOM   4623  O   CYS B  21     168.524-402.046-105.711  1.00  0.00      H2   O  
ATOM   4624  N   ILE B  22     167.352-403.286-104.206  1.00  0.00      H2   N  
ATOM   4625  CA  ILE B  22     167.984-404.594-104.297  1.00  0.00      H2   C  
ATOM   4626  CB  ILE B  22     168.169-405.136-102.905  1.00  0.00      H2   C  
ATOM   4627  CG2 ILE B  22     168.902-406.498-102.911  1.00  0.00      H2   C  
ATOM   4628  CG1 ILE B  22     168.868-404.096-101.920  1.00  0.00      H2   C  
ATOM   4629  CD1 ILE B  22     167.849-403.278-101.098  1.00  0.00      H2   C  
ATOM   4630  C   ILE B  22     167.082-405.489-105.074  1.00  0.00      H2   C  
ATOM   4631  O   ILE B  22     165.860-405.385-105.039  1.00  0.00      H2   O  
ATOM   4632  N   GLY B  23     167.633-406.294-106.009  1.00  0.00      H2   N  
ATOM   4633  CA  GLY B  23     166.822-406.892-107.029  1.00  0.00      H2   C  
ATOM   4634  C   GLY B  23     167.582-407.968-107.751  1.00  0.00      H2   C  
ATOM   4635  O   GLY B  23     168.550-408.480-107.287  1.00  0.00      H2   O  
ATOM   4636  N   TYR B  24     167.219-408.286-108.972  1.00  0.00      H2   N  
ATOM   4637  CA  TYR B  24     168.044-409.168-109.850  1.00  0.00      H2   C  
ATOM   4638  CB  TYR B  24     167.810-410.675-109.470  1.00  0.00      H2   C  
ATOM   4639  CG  TYR B  24     166.333-411.102-109.711  1.00  0.00      H2   C  
ATOM   4640  CD1 TYR B  24     165.981-411.918-110.780  1.00  0.00      H2   C  
ATOM   4641  CE1 TYR B  24     164.673-412.355-111.000  1.00  0.00      H2   C  
ATOM   4642  CZ  TYR B  24     163.629-411.901-110.112  1.00  0.00      H2   C  
ATOM   4643  OH  TYR B  24     162.232-412.031-110.254  1.00  0.00      H2   O  
ATOM   4644  CD2 TYR B  24     165.297-410.715-108.832  1.00  0.00      H2   C  
ATOM   4645  CE2 TYR B  24     164.001-411.139-109.074  1.00  0.00      H2   C  
ATOM   4646  C   TYR B  24     167.768-408.872-111.325  1.00  0.00      H2   C  
ATOM   4647  O   TYR B  24     166.845-408.151-111.676  1.00  0.00      H2   O  
ATOM   4648  N   HIS B  25     168.559-409.331-112.268  1.00  0.00      H2   N  
ATOM   4649  CA  HIS B  25     168.254-409.530-113.668  1.00  0.00      H2   C  
ATOM   4650  CB  HIS B  25     169.402-408.978-114.556  1.00  0.00      H2   C  
ATOM   4651  ND1 HIS B  25     170.702-406.965-113.760  1.00  0.00      H2   N  
ATOM   4652  CG  HIS B  25     169.573-407.515-114.255  1.00  0.00      H2   C  
ATOM   4653  CE1 HIS B  25     170.659-405.622-113.921  1.00  0.00      H2   C  
ATOM   4654  NE2 HIS B  25     169.599-405.289-114.569  1.00  0.00      H2   N  
ATOM   4655  CD2 HIS B  25     168.921-406.467-114.817  1.00  0.00      H2   C  
ATOM   4656  C   HIS B  25     167.910-410.972-113.959  1.00  0.00      H2   C  
ATOM   4657  O   HIS B  25     168.755-411.879-113.943  1.00  0.00      H2   O  
ATOM   4658  N   ALA B  26     166.632-411.182-114.315  1.00  0.00      H2   N  
ATOM   4659  CA  ALA B  26     166.079-412.493-114.535  1.00  0.00      H2   C  
ATOM   4660  CB  ALA B  26     164.575-412.256-114.716  1.00  0.00      H2   C  
ATOM   4661  C   ALA B  26     166.635-413.231-115.707  1.00  0.00      H2   C  
ATOM   4662  O   ALA B  26     166.992-412.697-116.717  1.00  0.00      H2   O  
ATOM   4663  N   ASN B  27     166.689-414.590-115.626  1.00  0.00      H2   N  
ATOM   4664  CA  ASN B  27     167.060-415.493-116.750  1.00  0.00      H2   C  
ATOM   4665  CB  ASN B  27     167.357-416.977-116.319  1.00  0.00      H2   C  
ATOM   4666  CG  ASN B  27     167.658-417.955-117.421  1.00  0.00      H2   C  
ATOM   4667  OD1 ASN B  27     167.895-417.715-118.614  1.00  0.00      H2   O  
ATOM   4668  ND2 ASN B  27     167.648-419.231-116.930  1.00  0.00      H2   N  
ATOM   4669  C   ASN B  27     166.003-415.477-117.850  1.00  0.00      H2   C  
ATOM   4670  O   ASN B  27     164.827-415.845-117.669  1.00  0.00      H2   O  
ATOM   4671  N   ASN B  28     166.377-415.181-119.102  1.00  0.00      H2   N  
ATOM   4672  CA  ASN B  28     165.361-415.165-120.204  1.00  0.00      H2   C  
ATOM   4673  CB  ASN B  28     165.119-413.776-120.746  1.00  0.00      H2   C  
ATOM   4674  CG  ASN B  28     164.594-412.694-119.788  1.00  0.00      H2   C  
ATOM   4675  OD1 ASN B  28     164.755-411.520-120.099  1.00  0.00      H2   O  
ATOM   4676  ND2 ASN B  28     163.982-413.044-118.663  1.00  0.00      H2   N  
ATOM   4677  C   ASN B  28     165.880-416.027-121.346  1.00  0.00      H2   C  
ATOM   4678  O   ASN B  28     165.407-415.974-122.487  1.00  0.00      H2   O  
ATOM   4679  N   SER B  29     166.908-416.922-121.036  1.00  0.00      H2   N  
ATOM   4680  CA  SER B  29     167.291-417.998-121.943  1.00  0.00      H2   C  
ATOM   4681  CB  SER B  29     168.463-418.949-121.422  1.00  0.00      H2   C  
ATOM   4682  OG  SER B  29     168.935-419.863-122.411  1.00  0.00      H2   O  
ATOM   4683  C   SER B  29     166.187-418.956-122.361  1.00  0.00      H2   C  
ATOM   4684  O   SER B  29     165.417-419.465-121.570  1.00  0.00      H2   O  
ATOM   4685  N   THR B  30     166.130-419.316-123.609  1.00  0.00      H2   N  
ATOM   4686  CA  THR B  30     165.195-420.274-124.175  1.00  0.00      H2   C  
ATOM   4687  CB  THR B  30     164.176-419.745-125.114  1.00  0.00      H2   C  
ATOM   4688  OG1 THR B  30     164.766-419.056-126.257  1.00  0.00      H2   O  
ATOM   4689  CG2 THR B  30     163.334-418.709-124.334  1.00  0.00      H2   C  
ATOM   4690  C   THR B  30     166.050-421.320-124.848  1.00  0.00      H2   C  
ATOM   4691  O   THR B  30     165.578-422.131-125.648  1.00  0.00      H2   O  
ATOM   4692  N   ASP B  31     167.313-421.482-124.389  1.00  0.00      H2   N  
ATOM   4693  CA  ASP B  31     168.276-422.433-124.815  1.00  0.00      H2   C  
ATOM   4694  CB  ASP B  31     169.662-421.862-125.110  1.00  0.00      H2   C  
ATOM   4695  CG  ASP B  31     170.575-422.747-125.904  1.00  0.00      H2   C  
ATOM   4696  OD1 ASP B  31     170.246-423.908-126.213  1.00  0.00      H2   O  
ATOM   4697  OD2 ASP B  31     171.599-422.177-126.289  1.00  0.00      H2   O  
ATOM   4698  C   ASP B  31     168.316-423.592-123.776  1.00  0.00      H2   C  
ATOM   4699  O   ASP B  31     168.711-423.422-122.616  1.00  0.00      H2   O  
ATOM   4700  N   THR B  32     167.982-424.904-124.150  1.00  0.00      H2   N  
ATOM   4701  CA  THR B  32     167.894-425.981-123.178  1.00  0.00      H2   C  
ATOM   4702  CB  THR B  32     166.977-427.150-123.511  1.00  0.00      H2   C  
ATOM   4703  OG1 THR B  32     167.053-427.573-124.896  1.00  0.00      H2   O  
ATOM   4704  CG2 THR B  32     165.529-426.755-123.215  1.00  0.00      H2   C  
ATOM   4705  C   THR B  32     169.303-426.611-122.949  1.00  0.00      H2   C  
ATOM   4706  O   THR B  32     170.153-426.651-123.813  1.00  0.00      H2   O  
ATOM   4707  N   VAL B  33     169.517-427.152-121.729  1.00  0.00      H2   N  
ATOM   4708  CA  VAL B  33     170.657-427.910-121.383  1.00  0.00      H2   C  
ATOM   4709  CB  VAL B  33     171.436-427.443-120.080  1.00  0.00      H2   C  
ATOM   4710  CG1 VAL B  33     170.568-427.515-118.808  1.00  0.00      H2   C  
ATOM   4711  CG2 VAL B  33     172.716-428.194-119.841  1.00  0.00      H2   C  
ATOM   4712  C   VAL B  33     170.151-429.270-121.228  1.00  0.00      H2   C  
ATOM   4713  O   VAL B  33     169.119-429.523-120.556  1.00  0.00      H2   O  
ATOM   4714  N   ASP B  34     170.740-430.328-121.828  1.00  0.00      H2   N  
ATOM   4715  CA  ASP B  34     170.343-431.683-121.400  1.00  0.00      H2   C  
ATOM   4716  CB  ASP B  34     170.927-432.734-122.398  1.00  0.00      H2   C  
ATOM   4717  CG  ASP B  34     170.220-432.904-123.697  1.00  0.00      H2   C  
ATOM   4718  OD1 ASP B  34     170.880-433.229-124.732  1.00  0.00      H2   O  
ATOM   4719  OD2 ASP B  34     168.981-432.673-123.662  1.00  0.00      H2   O  
ATOM   4720  C   ASP B  34     170.951-431.928-120.023  1.00  0.00      H2   C  
ATOM   4721  O   ASP B  34     172.133-431.683-119.917  1.00  0.00      H2   O  
ATOM   4722  N   THR B  35     170.243-432.320-118.944  1.00  0.00      H2   N  
ATOM   4723  CA  THR B  35     170.736-432.516-117.592  1.00  0.00      H2   C  
ATOM   4724  CB  THR B  35     170.271-431.301-116.748  1.00  0.00      H2   C  
ATOM   4725  OG1 THR B  35     170.762-431.229-115.427  1.00  0.00      H2   O  
ATOM   4726  CG2 THR B  35     168.797-431.065-116.691  1.00  0.00      H2   C  
ATOM   4727  C   THR B  35     170.149-433.764-117.051  1.00  0.00      H2   C  
ATOM   4728  O   THR B  35     169.415-434.478-117.731  1.00  0.00      H2   O  
ATOM   4729  N   VAL B  36     170.571-434.094-115.812  1.00  0.00      H2   N  
ATOM   4730  CA  VAL B  36     170.599-435.439-115.250  1.00  0.00      H2   C  
ATOM   4731  CB  VAL B  36     171.533-435.503-114.016  1.00  0.00      H2   C  
ATOM   4732  CG1 VAL B  36     171.697-436.919-113.366  1.00  0.00      H2   C  
ATOM   4733  CG2 VAL B  36     172.964-434.942-114.457  1.00  0.00      H2   C  
ATOM   4734  C   VAL B  36     169.193-435.919-114.967  1.00  0.00      H2   C  
ATOM   4735  O   VAL B  36     168.825-436.999-115.426  1.00  0.00      H2   O  
ATOM   4736  N   LEU B  37     168.303-435.099-114.288  1.00  0.00      H2   N  
ATOM   4737  CA  LEU B  37     166.956-435.624-114.043  1.00  0.00      H2   C  
ATOM   4738  CB  LEU B  37     166.742-435.715-112.435  1.00  0.00      H2   C  
ATOM   4739  CG  LEU B  37     167.619-436.817-111.744  1.00  0.00      H2   C  
ATOM   4740  CD1 LEU B  37     167.262-436.890-110.286  1.00  0.00      H2   C  
ATOM   4741  CD2 LEU B  37     167.655-438.252-112.393  1.00  0.00      H2   C  
ATOM   4742  C   LEU B  37     165.854-434.794-114.639  1.00  0.00      H2   C  
ATOM   4743  O   LEU B  37     164.807-435.317-115.029  1.00  0.00      H2   O  
ATOM   4744  N   GLU B  38     165.975-433.410-114.554  1.00  0.00      H2   N  
ATOM   4745  CA  GLU B  38     165.000-432.508-115.075  1.00  0.00      H2   C  
ATOM   4746  CB  GLU B  38     165.113-431.131-114.439  1.00  0.00      H2   C  
ATOM   4747  CG  GLU B  38     164.535-431.053-112.991  1.00  0.00      H2   C  
ATOM   4748  CD  GLU B  38     164.812-429.747-112.254  1.00  0.00      H2   C  
ATOM   4749  OE1 GLU B  38     163.864-428.936-112.091  1.00  0.00      H2   O  
ATOM   4750  OE2 GLU B  38     166.006-429.460-111.919  1.00  0.00      H2   O  
ATOM   4751  C   GLU B  38     164.938-432.408-116.638  1.00  0.00      H2   C  
ATOM   4752  O   GLU B  38     165.979-432.547-117.242  1.00  0.00      H2   O  
ATOM   4753  N   LYS B  39     163.758-432.068-117.256  1.00  0.00      H2   N  
ATOM   4754  CA  LYS B  39     163.526-431.985-118.710  1.00  0.00      H2   C  
ATOM   4755  CB  LYS B  39     162.351-432.874-119.101  1.00  0.00      H2   C  
ATOM   4756  CG  LYS B  39     162.416-434.352-118.702  1.00  0.00      H2   C  
ATOM   4757  CD  LYS B  39     163.548-435.131-119.385  1.00  0.00      H2   C  
ATOM   4758  CE  LYS B  39     163.623-436.553-118.893  1.00  0.00      H2   C  
ATOM   4759  NZ  LYS B  39     164.466-437.401-119.785  1.00  0.00      H2   N  
ATOM   4760  C   LYS B  39     163.278-430.511-118.941  1.00  0.00      H2   C  
ATOM   4761  O   LYS B  39     162.696-429.832-118.052  1.00  0.00      H2   O  
ATOM   4762  N   ASN B  40     163.651-429.901-120.102  1.00  0.00      H2   N  
ATOM   4763  CA  ASN B  40     163.289-428.594-120.526  1.00  0.00      H2   C  
ATOM   4764  CB  ASN B  40     161.805-428.336-120.524  1.00  0.00      H2   C  
ATOM   4765  CG  ASN B  40     161.005-429.380-121.318  1.00  0.00      H2   C  
ATOM   4766  OD1 ASN B  40     161.154-429.655-122.484  1.00  0.00      H2   O  
ATOM   4767  ND2 ASN B  40     159.939-429.960-120.668  1.00  0.00      H2   N  
ATOM   4768  C   ASN B  40     164.011-427.557-119.700  1.00  0.00      H2   C  
ATOM   4769  O   ASN B  40     163.565-426.484-119.434  1.00  0.00      H2   O  
ATOM   4770  N   VAL B  41     165.236-427.848-119.310  1.00  0.00      H2   N  
ATOM   4771  CA  VAL B  41     165.970-427.003-118.420  1.00  0.00      H2   C  
ATOM   4772  CB  VAL B  41     166.861-427.750-117.470  1.00  0.00      H2   C  
ATOM   4773  CG1 VAL B  41     167.394-426.865-116.326  1.00  0.00      H2   C  
ATOM   4774  CG2 VAL B  41     165.973-428.859-116.782  1.00  0.00      H2   C  
ATOM   4775  C   VAL B  41     166.730-425.915-119.253  1.00  0.00      H2   C  
ATOM   4776  O   VAL B  41     167.565-426.234-120.087  1.00  0.00      H2   O  
ATOM   4777  N   THR B  42     166.378-424.622-118.973  1.00  0.00      H2   N  
ATOM   4778  CA  THR B  42     166.796-423.449-119.759  1.00  0.00      H2   C  
ATOM   4779  CB  THR B  42     165.596-422.733-120.452  1.00  0.00      H2   C  
ATOM   4780  OG1 THR B  42     164.499-422.434-119.608  1.00  0.00      H2   O  
ATOM   4781  CG2 THR B  42     165.119-423.517-121.632  1.00  0.00      H2   C  
ATOM   4782  C   THR B  42     167.636-422.560-118.943  1.00  0.00      H2   C  
ATOM   4783  O   THR B  42     167.197-421.938-118.017  1.00  0.00      H2   O  
ATOM   4784  N   VAL B  43     168.961-422.487-119.242  1.00  0.00      H2   N  
ATOM   4785  CA  VAL B  43     169.985-421.692-118.562  1.00  0.00      H2   C  
ATOM   4786  CB  VAL B  43     171.064-422.541-117.832  1.00  0.00      H2   C  
ATOM   4787  CG1 VAL B  43     170.484-423.231-116.537  1.00  0.00      H2   C  
ATOM   4788  CG2 VAL B  43     171.559-423.623-118.852  1.00  0.00      H2   C  
ATOM   4789  C   VAL B  43     170.644-420.743-119.535  1.00  0.00      H2   C  
ATOM   4790  O   VAL B  43     170.650-420.854-120.764  1.00  0.00      H2   O  
ATOM   4791  N   THR B  44     171.179-419.759-118.955  1.00  0.00      H2   N  
ATOM   4792  CA  THR B  44     172.069-418.845-119.625  1.00  0.00      H2   C  
ATOM   4793  CB  THR B  44     172.478-417.501-118.962  1.00  0.00      H2   C  
ATOM   4794  OG1 THR B  44     173.060-417.716-117.668  1.00  0.00      H2   O  
ATOM   4795  CG2 THR B  44     171.265-416.684-118.788  1.00  0.00      H2   C  
ATOM   4796  C   THR B  44     173.328-419.557-120.216  1.00  0.00      H2   C  
ATOM   4797  O   THR B  44     173.633-419.276-121.383  1.00  0.00      H2   O  
ATOM   4798  N   HIS B  45     173.968-420.415-119.457  1.00  0.00      H2   N  
ATOM   4799  CA  HIS B  45     175.069-421.298-119.801  1.00  0.00      H2   C  
ATOM   4800  CB  HIS B  45     176.377-420.383-119.943  1.00  0.00      H2   C  
ATOM   4801  ND1 HIS B  45     177.633-421.784-121.618  1.00  0.00      H2   N  
ATOM   4802  CG  HIS B  45     177.596-421.122-120.361  1.00  0.00      H2   C  
ATOM   4803  CE1 HIS B  45     178.866-422.220-121.652  1.00  0.00      H2   C  
ATOM   4804  NE2 HIS B  45     179.662-421.790-120.612  1.00  0.00      H2   N  
ATOM   4805  CD2 HIS B  45     178.822-421.142-119.718  1.00  0.00      H2   C  
ATOM   4806  C   HIS B  45     175.169-422.489-118.904  1.00  0.00      H2   C  
ATOM   4807  O   HIS B  45     174.561-422.686-117.865  1.00  0.00      H2   O  
ATOM   4808  N   SER B  46     175.849-423.534-119.407  1.00  0.00      H2   N  
ATOM   4809  CA  SER B  46     176.345-424.591-118.541  1.00  0.00      H2   C  
ATOM   4810  CB  SER B  46     175.382-425.887-118.566  1.00  0.00      H2   C  
ATOM   4811  OG  SER B  46     175.288-426.318-119.935  1.00  0.00      H2   O  
ATOM   4812  C   SER B  46     177.810-424.909-118.792  1.00  0.00      H2   C  
ATOM   4813  O   SER B  46     178.174-425.133-119.941  1.00  0.00      H2   O  
ATOM   4814  N   VAL B  47     178.660-424.951-117.738  1.00  0.00      H2   N  
ATOM   4815  CA  VAL B  47     180.106-425.316-117.874  1.00  0.00      H2   C  
ATOM   4816  CB  VAL B  47     180.836-424.884-116.705  1.00  0.00      H2   C  
ATOM   4817  CG1 VAL B  47     182.344-425.200-116.828  1.00  0.00      H2   C  
ATOM   4818  CG2 VAL B  47     180.543-423.346-116.510  1.00  0.00      H2   C  
ATOM   4819  C   VAL B  47     180.319-426.700-118.127  1.00  0.00      H2   C  
ATOM   4820  O   VAL B  47     179.911-427.607-117.361  1.00  0.00      H2   O  
ATOM   4821  N   ASN B  48     180.931-427.049-119.259  1.00  0.00      H2   N  
ATOM   4822  CA  ASN B  48     181.279-428.387-119.653  1.00  0.00      H2   C  
ATOM   4823  CB  ASN B  48     181.921-428.411-121.070  1.00  0.00      H2   C  
ATOM   4824  CG  ASN B  48     181.602-429.760-121.745  1.00  0.00      H2   C  
ATOM   4825  OD1 ASN B  48     180.971-430.544-121.063  1.00  0.00      H2   O  
ATOM   4826  ND2 ASN B  48     182.270-430.082-122.874  1.00  0.00      H2   N  
ATOM   4827  C   ASN B  48     182.251-429.207-118.751  1.00  0.00      H2   C  
ATOM   4828  O   ASN B  48     183.293-428.724-118.368  1.00  0.00      H2   O  
ATOM   4829  N   LEU B  49     181.889-430.519-118.436  1.00  0.00      H2   N  
ATOM   4830  CA  LEU B  49     182.842-431.392-117.769  1.00  0.00      H2   C  
ATOM   4831  CB  LEU B  49     182.319-432.130-116.512  1.00  0.00      H2   C  
ATOM   4832  CG  LEU B  49     181.751-431.205-115.363  1.00  0.00      H2   C  
ATOM   4833  CD1 LEU B  49     180.631-431.962-114.560  1.00  0.00      H2   C  
ATOM   4834  CD2 LEU B  49     182.874-430.730-114.479  1.00  0.00      H2   C  
ATOM   4835  C   LEU B  49     183.362-432.525-118.682  1.00  0.00      H2   C  
ATOM   4836  O   LEU B  49     184.176-433.302-118.159  1.00  0.00      H2   O  
ATOM   4837  N   LEU B  50     182.833-432.583-119.938  1.00  0.00      H2   N  
ATOM   4838  CA  LEU B  50     182.863-433.879-120.660  1.00  0.00      H2   C  
ATOM   4839  CB  LEU B  50     181.534-434.595-120.367  1.00  0.00      H2   C  
ATOM   4840  CG  LEU B  50     181.325-435.988-120.998  1.00  0.00      H2   C  
ATOM   4841  CD1 LEU B  50     181.750-437.015-119.882  1.00  0.00      H2   C  
ATOM   4842  CD2 LEU B  50     179.859-436.163-121.359  1.00  0.00      H2   C  
ATOM   4843  C   LEU B  50     183.271-433.763-122.120  1.00  0.00      H2   C  
ATOM   4844  O   LEU B  50     182.747-432.964-122.878  1.00  0.00      H2   O  
ATOM   4845  N   GLU B  51     184.280-434.546-122.564  1.00  0.00      H2   N  
ATOM   4846  CA  GLU B  51     184.526-434.683-123.974  1.00  0.00      H2   C  
ATOM   4847  CB  GLU B  51     186.071-434.596-124.242  1.00  0.00      H2   C  
ATOM   4848  CG  GLU B  51     186.342-434.975-125.797  1.00  0.00      H2   C  
ATOM   4849  CD  GLU B  51     185.940-433.824-126.810  1.00  0.00      H2   C  
ATOM   4850  OE1 GLU B  51     186.869-433.245-127.454  1.00  0.00      H2   O  
ATOM   4851  OE2 GLU B  51     184.714-433.643-126.981  1.00  0.00      H2   O  
ATOM   4852  C   GLU B  51     183.767-435.904-124.476  1.00  0.00      H2   C  
ATOM   4853  O   GLU B  51     184.025-437.054-124.118  1.00  0.00      H2   O  
ATOM   4854  N   ASP B  52     182.966-435.715-125.562  1.00  0.00      H2   N  
ATOM   4855  CA  ASP B  52     182.139-436.792-126.043  1.00  0.00      H2   C  
ATOM   4856  CB  ASP B  52     180.615-436.648-125.643  1.00  0.00      H2   C  
ATOM   4857  CG  ASP B  52     179.843-435.469-126.247  1.00  0.00      H2   C  
ATOM   4858  OD1 ASP B  52     178.860-435.644-126.965  1.00  0.00      H2   O  
ATOM   4859  OD2 ASP B  52     180.215-434.299-125.929  1.00  0.00      H2   O  
ATOM   4860  C   ASP B  52     182.153-436.922-127.563  1.00  0.00      H2   C  
ATOM   4861  O   ASP B  52     181.555-437.865-128.172  1.00  0.00      H2   O  
ATOM   4862  N   LYS B  53     182.853-436.046-128.360  1.00  0.00      H2   N  
ATOM   4863  CA  LYS B  53     182.824-436.109-129.798  1.00  0.00      H2   C  
ATOM   4864  CB  LYS B  53     182.599-434.766-130.509  1.00  0.00      H2   C  
ATOM   4865  CG  LYS B  53     181.158-434.377-130.562  1.00  0.00      H2   C  
ATOM   4866  CD  LYS B  53     180.551-434.054-129.201  1.00  0.00      H2   C  
ATOM   4867  CE  LYS B  53     179.128-433.506-129.222  1.00  0.00      H2   C  
ATOM   4868  NZ  LYS B  53     178.520-433.176-127.861  1.00  0.00      H2   N  
ATOM   4869  C   LYS B  53     184.102-436.832-130.347  1.00  0.00      H2   C  
ATOM   4870  O   LYS B  53     185.233-436.395-130.148  1.00  0.00      H2   O  
ATOM   4871  N   HIS B  54     183.897-437.958-131.002  1.00  0.00      H2   N  
ATOM   4872  CA  HIS B  54     185.012-438.818-131.517  1.00  0.00      H2   C  
ATOM   4873  CB  HIS B  54     184.643-440.316-131.565  1.00  0.00      H2   C  
ATOM   4874  ND1 HIS B  54     185.067-441.650-133.677  1.00  0.00      H2   N  
ATOM   4875  CG  HIS B  54     184.259-440.858-132.891  1.00  0.00      H2   C  
ATOM   4876  CE1 HIS B  54     184.348-441.970-134.761  1.00  0.00      H2   C  
ATOM   4877  NE2 HIS B  54     183.162-441.423-134.781  1.00  0.00      H2   N  
ATOM   4878  CD2 HIS B  54     183.081-440.709-133.569  1.00  0.00      H2   C  
ATOM   4879  C   HIS B  54     185.539-438.286-132.871  1.00  0.00      H2   C  
ATOM   4880  O   HIS B  54     184.754-438.091-133.801  1.00  0.00      H2   O  
ATOM   4881  N   ASN B  55     186.875-438.035-132.971  1.00  0.00      H2   N  
ATOM   4882  CA  ASN B  55     187.417-437.428-134.184  1.00  0.00      H2   C  
ATOM   4883  CB  ASN B  55     188.543-436.411-133.795  1.00  0.00      H2   C  
ATOM   4884  CG  ASN B  55     189.832-437.054-133.316  1.00  0.00      H2   C  
ATOM   4885  OD1 ASN B  55     189.887-438.264-133.034  1.00  0.00      H2   O  
ATOM   4886  ND2 ASN B  55     190.888-436.270-133.018  1.00  0.00      H2   N  
ATOM   4887  C   ASN B  55     187.896-438.432-135.211  1.00  0.00      H2   C  
ATOM   4888  O   ASN B  55     188.515-438.156-136.218  1.00  0.00      H2   O  
ATOM   4889  N   GLY B  56     187.478-439.695-134.928  1.00  0.00      H2   N  
ATOM   4890  CA  GLY B  56     187.592-440.927-135.778  1.00  0.00      H2   C  
ATOM   4891  C   GLY B  56     188.885-441.135-136.409  1.00  0.00      H2   C  
ATOM   4892  O   GLY B  56     188.979-441.379-137.629  1.00  0.00      H2   O  
ATOM   4893  N   LYS B  57     190.028-441.003-135.621  1.00  0.00      H2   N  
ATOM   4894  CA  LYS B  57     191.352-441.170-136.182  1.00  0.00      H2   C  
ATOM   4895  CB  LYS B  57     191.800-439.900-136.946  1.00  0.00      H2   C  
ATOM   4896  CG  LYS B  57     192.160-438.692-136.052  1.00  0.00      H2   C  
ATOM   4897  CD  LYS B  57     192.603-437.423-136.805  1.00  0.00      H2   C  
ATOM   4898  CE  LYS B  57     191.632-436.716-137.826  1.00  0.00      H2   C  
ATOM   4899  NZ  LYS B  57     192.100-435.317-138.233  1.00  0.00      H2   N  
ATOM   4900  C   LYS B  57     192.367-441.612-135.171  1.00  0.00      H2   C  
ATOM   4901  O   LYS B  57     192.307-441.317-133.960  1.00  0.00      H2   O  
ATOM   4902  N   LEU B  58     193.385-442.404-135.548  1.00  0.00      H2   N  
ATOM   4903  CA  LEU B  58     194.494-442.790-134.641  1.00  0.00      H2   C  
ATOM   4904  CB  LEU B  58     194.811-444.273-134.855  1.00  0.00      H2   C  
ATOM   4905  CG  LEU B  58     193.615-445.229-134.542  1.00  0.00      H2   C  
ATOM   4906  CD1 LEU B  58     194.026-446.589-135.081  1.00  0.00      H2   C  
ATOM   4907  CD2 LEU B  58     193.249-445.342-133.059  1.00  0.00      H2   C  
ATOM   4908  C   LEU B  58     195.668-441.873-134.812  1.00  0.00      H2   C  
ATOM   4909  O   LEU B  58     196.226-441.677-135.837  1.00  0.00      H2   O  
ATOM   4910  N   CYS B  59     196.127-441.205-133.726  1.00  0.00      H2   N  
ATOM   4911  CA  CYS B  59     197.232-440.195-133.748  1.00  0.00      H2   C  
ATOM   4912  CB  CYS B  59     196.927-438.996-132.852  1.00  0.00      H2   C  
ATOM   4913  SG  CYS B  59     195.575-437.994-133.446  1.00  0.00      H2   S  
ATOM   4914  C   CYS B  59     198.547-440.818-133.329  1.00  0.00      H2   C  
ATOM   4915  O   CYS B  59     198.494-441.807-132.553  1.00  0.00      H2   O  
ATOM   4916  N   LYS B  60     199.701-440.370-133.696  1.00  0.00      H2   N  
ATOM   4917  CA  LYS B  60     201.097-440.494-133.204  1.00  0.00      H2   C  
ATOM   4918  CB  LYS B  60     202.153-439.506-133.786  1.00  0.00      H2   C  
ATOM   4919  CG  LYS B  60     202.117-439.540-135.306  1.00  0.00      H2   C  
ATOM   4920  CD  LYS B  60     203.347-438.819-136.014  1.00  0.00      H2   C  
ATOM   4921  CE  LYS B  60     203.791-437.471-135.518  1.00  0.00      H2   C  
ATOM   4922  NZ  LYS B  60     205.062-437.133-136.101  1.00  0.00      H2   N  
ATOM   4923  C   LYS B  60     201.115-440.175-131.756  1.00  0.00      H2   C  
ATOM   4924  O   LYS B  60     200.764-439.107-131.336  1.00  0.00      H2   O  
ATOM   4925  N   LEU B  61     201.353-441.173-130.913  1.00  0.00      H2   N  
ATOM   4926  CA  LEU B  61     201.175-440.980-129.432  1.00  0.00      H2   C  
ATOM   4927  CB  LEU B  61     200.777-442.274-128.715  1.00  0.00      H2   C  
ATOM   4928  CG  LEU B  61     200.845-442.164-127.111  1.00  0.00      H2   C  
ATOM   4929  CD1 LEU B  61     199.794-441.210-126.567  1.00  0.00      H2   C  
ATOM   4930  CD2 LEU B  61     200.621-443.541-126.547  1.00  0.00      H2   C  
ATOM   4931  C   LEU B  61     202.377-440.385-128.825  1.00  0.00      H2   C  
ATOM   4932  O   LEU B  61     203.462-441.031-128.850  1.00  0.00      H2   O  
ATOM   4933  N   ARG B  62     202.422-439.106-128.353  1.00  0.00      H2   N  
ATOM   4934  CA  ARG B  62     203.657-438.433-128.037  1.00  0.00      H2   C  
ATOM   4935  CB  ARG B  62     204.497-438.976-126.840  1.00  0.00      H2   C  
ATOM   4936  CG  ARG B  62     203.792-438.989-125.487  1.00  0.00      H2   C  
ATOM   4937  CD  ARG B  62     204.563-439.937-124.471  1.00  0.00      H2   C
[truncated: 10,446,879 more chars]
