# Supplementary material for: Breathing and Tilting: Mesoscale Simulations Illuminate Influenza Glycoprotein Vulnerabilities
Source: ACS Cent Sci. 2022 Dec 8;8(12):1646–63. doi: 10.1021/acscentsci.2c00981 (PMC9801513; doi:10.1021/acscentsci.2c00981)
Supplement: Supplementary file 13 — oc2c00981_si_014.zip [file oc2c00981_si_014.zip › ha_head_breathing_msm/2009g_macrostate1_microstate117.pdb]

REMARK   1 CREATED WITH MDTraj 1.9.4, 2022-10-07
CRYST1 1141.951 1193.800 1154.882  90.00  90.00  90.00 P 1           1 
MODEL        0
ATOM      1  N   MET A 567    -387.350-147.387  24.729  1.00  0.00      H1   N  
ATOM      2  CA  MET A 567    -387.671-146.740  26.093  1.00  0.00      H1   C  
ATOM      3  CB  MET A 567    -387.165-147.680  27.258  1.00  0.00      H1   C  
ATOM      4  CG  MET A 567    -388.327-148.501  27.998  1.00  0.00      H1   C  
ATOM      5  SD  MET A 567    -389.389-147.357  28.835  1.00  0.00      H1   S  
ATOM      6  CE  MET A 567    -390.441-148.635  29.456  1.00  0.00      H1   C  
ATOM      7  C   MET A 567    -387.077-145.362  26.247  1.00  0.00      H1   C  
ATOM      8  O   MET A 567    -386.361-144.881  25.384  1.00  0.00      H1   O  
ATOM      9  N   LYS A 568    -387.427-144.602  27.289  1.00  0.00      H1   N  
ATOM     10  CA  LYS A 568    -386.940-143.247  27.428  1.00  0.00      H1   C  
ATOM     11  CB  LYS A 568    -387.857-142.217  26.720  1.00  0.00      H1   C  
ATOM     12  CG  LYS A 568    -389.306-142.134  27.299  1.00  0.00      H1   C  
ATOM     13  CD  LYS A 568    -390.230-141.262  26.435  1.00  0.00      H1   C  
ATOM     14  CE  LYS A 568    -390.969-142.134  25.378  1.00  0.00      H1   C  
ATOM     15  NZ  LYS A 568    -391.926-141.314  24.551  1.00  0.00      H1   N  
ATOM     16  C   LYS A 568    -386.771-142.998  28.929  1.00  0.00      H1   C  
ATOM     17  O   LYS A 568    -387.235-143.770  29.771  1.00  0.00      H1   O  
ATOM     18  N   ALA A 569    -385.981-141.928  29.254  1.00  0.00      H1   N  
ATOM     19  CA  ALA A 569    -385.501-141.689  30.635  1.00  0.00      H1   C  
ATOM     20  CB  ALA A 569    -384.348-140.704  30.552  1.00  0.00      H1   C  
ATOM     21  C   ALA A 569    -386.546-141.163  31.589  1.00  0.00      H1   C  
ATOM     22  O   ALA A 569    -387.578-140.542  31.228  1.00  0.00      H1   O  
ATOM     23  N   ILE A 570    -386.363-141.396  32.915  1.00  0.00      H1   N  
ATOM     24  CA  ILE A 570    -387.385-141.297  33.907  1.00  0.00      H1   C  
ATOM     25  CB  ILE A 570    -386.819-141.645  35.254  1.00  0.00      H1   C  
ATOM     26  CG2 ILE A 570    -385.355-140.971  35.525  1.00  0.00      H1   C  
ATOM     27  CG1 ILE A 570    -387.771-141.426  36.447  1.00  0.00      H1   C  
ATOM     28  CD1 ILE A 570    -389.042-142.298  36.341  1.00  0.00      H1   C  
ATOM     29  C   ILE A 570    -388.048-139.901  33.960  1.00  0.00      H1   C  
ATOM     30  O   ILE A 570    -389.267-139.927  33.975  1.00  0.00      H1   O  
ATOM     31  N   LEU A 571    -387.263-138.821  33.751  1.00  0.00      H1   N  
ATOM     32  CA  LEU A 571    -387.827-137.427  33.760  1.00  0.00      H1   C  
ATOM     33  CB  LEU A 571    -386.672-136.374  33.754  1.00  0.00      H1   C  
ATOM     34  CG  LEU A 571    -387.227-134.937  33.640  1.00  0.00      H1   C  
ATOM     35  CD1 LEU A 571    -388.033-134.503  34.890  1.00  0.00      H1   C  
ATOM     36  CD2 LEU A 571    -386.094-133.943  33.427  1.00  0.00      H1   C  
ATOM     37  C   LEU A 571    -388.768-137.238  32.580  1.00  0.00      H1   C  
ATOM     38  O   LEU A 571    -389.758-136.599  32.644  1.00  0.00      H1   O  
ATOM     39  N   VAL A 572    -388.414-137.815  31.352  1.00  0.00      H1   N  
ATOM     40  CA  VAL A 572    -389.171-137.673  30.063  1.00  0.00      H1   C  
ATOM     41  CB  VAL A 572    -388.401-138.183  28.882  1.00  0.00      H1   C  
ATOM     42  CG1 VAL A 572    -389.354-138.039  27.666  1.00  0.00      H1   C  
ATOM     43  CG2 VAL A 572    -387.071-137.494  28.706  1.00  0.00      H1   C  
ATOM     44  C   VAL A 572    -390.536-138.313  30.208  1.00  0.00      H1   C  
ATOM     45  O   VAL A 572    -391.522-137.759  29.657  1.00  0.00      H1   O  
ATOM     46  N   VAL A 573    -390.629-139.405  30.960  1.00  0.00      H1   N  
ATOM     47  CA  VAL A 573    -391.928-140.004  31.347  1.00  0.00      H1   C  
ATOM     48  CB  VAL A 573    -391.702-141.420  31.785  1.00  0.00      H1   C  
ATOM     49  CG1 VAL A 573    -392.980-141.940  32.462  1.00  0.00      H1   C  
ATOM     50  CG2 VAL A 573    -391.311-142.424  30.659  1.00  0.00      H1   C  
ATOM     51  C   VAL A 573    -392.727-139.185  32.372  1.00  0.00      H1   C  
ATOM     52  O   VAL A 573    -393.887-138.883  32.141  1.00  0.00      H1   O  
ATOM     53  N   LEU A 574    -392.145-138.744  33.477  1.00  0.00      H1   N  
ATOM     54  CA  LEU A 574    -392.754-137.912  34.575  1.00  0.00      H1   C  
ATOM     55  CB  LEU A 574    -391.683-137.625  35.679  1.00  0.00      H1   C  
ATOM     56  CG  LEU A 574    -391.026-138.854  36.432  1.00  0.00      H1   C  
ATOM     57  CD1 LEU A 574    -390.552-138.389  37.849  1.00  0.00      H1   C  
ATOM     58  CD2 LEU A 574    -392.071-140.003  36.603  1.00  0.00      H1   C  
ATOM     59  C   LEU A 574    -393.365-136.615  33.998  1.00  0.00      H1   C  
ATOM     60  O   LEU A 574    -394.539-136.385  34.115  1.00  0.00      H1   O  
ATOM     61  N   LEU A 575    -392.676-135.818  33.112  1.00  0.00      H1   N  
ATOM     62  CA  LEU A 575    -393.316-134.731  32.410  1.00  0.00      H1   C  
ATOM     63  CB  LEU A 575    -392.364-133.897  31.556  1.00  0.00      H1   C  
ATOM     64  CG  LEU A 575    -391.109-133.291  32.263  1.00  0.00      H1   C  
ATOM     65  CD1 LEU A 575    -390.202-132.519  31.360  1.00  0.00      H1   C  
ATOM     66  CD2 LEU A 575    -391.410-132.307  33.372  1.00  0.00      H1   C  
ATOM     67  C   LEU A 575    -394.452-135.163  31.527  1.00  0.00      H1   C  
ATOM     68  O   LEU A 575    -395.491-134.521  31.518  1.00  0.00      H1   O  
ATOM     69  N   TYR A 576    -394.343-136.307  30.716  1.00  0.00      H1   N  
ATOM     70  CA  TYR A 576    -395.429-136.803  29.829  1.00  0.00      H1   C  
ATOM     71  CB  TYR A 576    -394.827-137.855  28.786  1.00  0.00      H1   C  
ATOM     72  CG  TYR A 576    -395.810-138.893  28.246  1.00  0.00      H1   C  
ATOM     73  CD1 TYR A 576    -396.531-138.613  27.061  1.00  0.00      H1   C  
ATOM     74  CE1 TYR A 576    -397.422-139.435  26.505  1.00  0.00      H1   C  
ATOM     75  CZ  TYR A 576    -397.712-140.638  27.138  1.00  0.00      H1   C  
ATOM     76  OH  TYR A 576    -398.702-141.439  26.573  1.00  0.00      H1   O  
ATOM     77  CD2 TYR A 576    -396.115-140.118  28.929  1.00  0.00      H1   C  
ATOM     78  CE2 TYR A 576    -397.063-141.000  28.335  1.00  0.00      H1   C  
ATOM     79  C   TYR A 576    -396.660-137.224  30.524  1.00  0.00      H1   C  
ATOM     80  O   TYR A 576    -397.779-136.764  30.186  1.00  0.00      H1   O  
ATOM     81  N   THR A 577    -396.513-138.113  31.579  1.00  0.00      H1   N  
ATOM     82  CA  THR A 577    -397.730-138.772  32.047  1.00  0.00      H1   C  
ATOM     83  CB  THR A 577    -397.263-140.184  32.569  1.00  0.00      H1   C  
ATOM     84  OG1 THR A 577    -398.372-141.052  32.598  1.00  0.00      H1   O  
ATOM     85  CG2 THR A 577    -396.567-140.092  33.954  1.00  0.00      H1   C  
ATOM     86  C   THR A 577    -398.372-137.982  33.188  1.00  0.00      H1   C  
ATOM     87  O   THR A 577    -399.468-138.179  33.597  1.00  0.00      H1   O  
ATOM     88  N   PHE A 578    -397.701-136.941  33.722  1.00  0.00      H1   N  
ATOM     89  CA  PHE A 578    -398.205-135.913  34.602  1.00  0.00      H1   C  
ATOM     90  CB  PHE A 578    -397.282-135.665  35.829  1.00  0.00      H1   C  
ATOM     91  CG  PHE A 578    -396.855-136.811  36.716  1.00  0.00      H1   C  
ATOM     92  CD1 PHE A 578    -397.553-137.977  36.967  1.00  0.00      H1   C  
ATOM     93  CE1 PHE A 578    -397.012-138.932  37.809  1.00  0.00      H1   C  
ATOM     94  CZ  PHE A 578    -395.754-138.798  38.278  1.00  0.00      H1   C  
ATOM     95  CD2 PHE A 578    -395.594-136.632  37.344  1.00  0.00      H1   C  
ATOM     96  CE2 PHE A 578    -394.986-137.630  38.092  1.00  0.00      H1   C  
ATOM     97  C   PHE A 578    -398.529-134.678  33.909  1.00  0.00      H1   C  
ATOM     98  O   PHE A 578    -398.949-133.765  34.549  1.00  0.00      H1   O  
ATOM     99  N   ALA A 579    -398.501-134.641  32.549  1.00  0.00      H1   N  
ATOM    100  CA  ALA A 579    -398.859-133.512  31.768  1.00  0.00      H1   C  
ATOM    101  CB  ALA A 579    -398.576-133.774  30.244  1.00  0.00      H1   C  
ATOM    102  C   ALA A 579    -400.340-133.138  31.870  1.00  0.00      H1   C  
ATOM    103  O   ALA A 579    -401.210-133.974  32.251  1.00  0.00      H1   O  
ATOM    104  N   THR A 580    -400.656-131.919  31.353  1.00  0.00      H1   N  
ATOM    105  CA  THR A 580    -402.026-131.490  31.023  1.00  0.00      H1   C  
ATOM    106  CB  THR A 580    -402.220-130.010  30.623  1.00  0.00      H1   C  
ATOM    107  OG1 THR A 580    -403.606-129.722  30.826  1.00  0.00      H1   O  
ATOM    108  CG2 THR A 580    -401.729-129.596  29.224  1.00  0.00      H1   C  
ATOM    109  C   THR A 580    -402.579-132.387  29.972  1.00  0.00      H1   C  
ATOM    110  O   THR A 580    -401.869-132.839  29.075  1.00  0.00      H1   O  
ATOM    111  N   ALA A 581    -403.861-132.692  30.070  1.00  0.00      H1   N  
ATOM    112  CA  ALA A 581    -404.430-133.776  29.314  1.00  0.00      H1   C  
ATOM    113  CB  ALA A 581    -403.912-135.088  29.795  1.00  0.00      H1   C  
ATOM    114  C   ALA A 581    -405.951-133.954  29.319  1.00  0.00      H1   C  
ATOM    115  O   ALA A 581    -406.606-134.686  28.603  1.00  0.00      H1   O  
ATOM    116  N   ASN A 582    -406.643-133.109  30.098  1.00  0.00      H1   N  
ATOM    117  CA  ASN A 582    -408.118-133.140  30.216  1.00  0.00      H1   C  
ATOM    118  CB  ASN A 582    -408.536-132.851  31.680  1.00  0.00      H1   C  
ATOM    119  CG  ASN A 582    -408.039-133.826  32.594  1.00  0.00      H1   C  
ATOM    120  OD1 ASN A 582    -407.389-133.487  33.588  1.00  0.00      H1   O  
ATOM    121  ND2 ASN A 582    -408.255-135.170  32.319  1.00  0.00      H1   N  
ATOM    122  C   ASN A 582    -408.767-132.109  29.327  1.00  0.00      H1   C  
ATOM    123  O   ASN A 582    -409.200-131.064  29.737  1.00  0.00      H1   O  
ATOM    124  N   ALA A 583    -408.894-132.392  28.008  1.00  0.00      H1   N  
ATOM    125  CA  ALA A 583    -409.390-131.617  26.959  1.00  0.00      H1   C  
ATOM    126  CB  ALA A 583    -409.267-132.271  25.578  1.00  0.00      H1   C  
ATOM    127  C   ALA A 583    -410.834-131.170  27.081  1.00  0.00      H1   C  
ATOM    128  O   ALA A 583    -411.652-131.915  27.574  1.00  0.00      H1   O  
ATOM    129  N   ASP A 584    -411.151-129.987  26.578  1.00  0.00      H1   N  
ATOM    130  CA  ASP A 584    -412.508-129.515  26.409  1.00  0.00      H1   C  
ATOM    131  CB  ASP A 584    -412.571-128.011  26.014  1.00  0.00      H1   C  
ATOM    132  CG  ASP A 584    -411.989-127.007  27.024  1.00  0.00      H1   C  
ATOM    133  OD1 ASP A 584    -411.579-127.391  28.160  1.00  0.00      H1   O  
ATOM    134  OD2 ASP A 584    -412.017-125.766  26.781  1.00  0.00      H1   O  
ATOM    135  C   ASP A 584    -413.426-130.323  25.496  1.00  0.00      H1   C  
ATOM    136  O   ASP A 584    -413.014-130.779  24.441  1.00  0.00      H1   O  
ATOM    137  N   THR A 585    -414.737-130.599  25.861  1.00  0.00      H1   N  
ATOM    138  CA  THR A 585    -415.463-131.699  25.321  1.00  0.00      H1   C  
ATOM    139  CB  THR A 585    -415.266-133.063  26.017  1.00  0.00      H1   C  
ATOM    140  OG1 THR A 585    -415.782-134.147  25.272  1.00  0.00      H1   O  
ATOM    141  CG2 THR A 585    -415.861-133.196  27.420  1.00  0.00      H1   C  
ATOM    142  C   THR A 585    -416.933-131.316  25.235  1.00  0.00      H1   C  
ATOM    143  O   THR A 585    -417.487-130.700  26.119  1.00  0.00      H1   O  
ATOM    144  N   LEU A 586    -417.588-131.795  24.169  1.00  0.00      H1   N  
ATOM    145  CA  LEU A 586    -418.988-131.664  23.938  1.00  0.00      H1   C  
ATOM    146  CB  LEU A 586    -419.448-130.389  23.161  1.00  0.00      H1   C  
ATOM    147  CG  LEU A 586    -420.919-130.017  23.277  1.00  0.00      H1   C  
ATOM    148  CD1 LEU A 586    -421.232-128.472  23.230  1.00  0.00      H1   C  
ATOM    149  CD2 LEU A 586    -421.817-130.718  22.246  1.00  0.00      H1   C  
ATOM    150  C   LEU A 586    -419.589-132.972  23.227  1.00  0.00      H1   C  
ATOM    151  O   LEU A 586    -419.098-133.302  22.169  1.00  0.00      H1   O  
ATOM    152  N   CYS A 587    -420.557-133.702  23.830  1.00  0.00      H1   N  
ATOM    153  CA  CYS A 587    -421.109-134.939  23.375  1.00  0.00      H1   C  
ATOM    154  CB  CYS A 587    -421.206-135.998  24.463  1.00  0.00      H1   C  
ATOM    155  SG  CYS A 587    -419.581-136.539  25.276  1.00  0.00      H1   S  
ATOM    156  C   CYS A 587    -422.539-134.708  22.882  1.00  0.00      H1   C  
ATOM    157  O   CYS A 587    -423.456-134.314  23.628  1.00  0.00      H1   O  
ATOM    158  N   ILE A 588    -422.851-134.998  21.594  1.00  0.00      H1   N  
ATOM    159  CA  ILE A 588    -424.156-135.142  20.977  1.00  0.00      H1   C  
ATOM    160  CB  ILE A 588    -424.103-135.427  19.478  1.00  0.00      H1   C  
ATOM    161  CG2 ILE A 588    -425.519-135.658  18.900  1.00  0.00      H1   C  
ATOM    162  CG1 ILE A 588    -423.364-134.197  18.781  1.00  0.00      H1   C  
ATOM    163  CD1 ILE A 588    -423.785-132.802  19.227  1.00  0.00      H1   C  
ATOM    164  C   ILE A 588    -424.965-136.205  21.740  1.00  0.00      H1   C  
ATOM    165  O   ILE A 588    -424.520-137.351  22.030  1.00  0.00      H1   O  
ATOM    166  N   GLY A 589    -426.278-135.894  21.987  1.00  0.00      H1   N  
ATOM    167  CA  GLY A 589    -427.228-136.905  22.407  1.00  0.00      H1   C  
ATOM    168  C   GLY A 589    -428.706-136.645  22.006  1.00  0.00      H1   C  
ATOM    169  O   GLY A 589    -429.099-135.984  21.056  1.00  0.00      H1   O  
ATOM    170  N   TYR A 590    -429.570-137.106  22.876  1.00  0.00      H1   N  
ATOM    171  CA  TYR A 590    -431.020-136.941  22.741  1.00  0.00      H1   C  
ATOM    172  CB  TYR A 590    -431.596-137.934  21.664  1.00  0.00      H1   C  
ATOM    173  CG  TYR A 590    -431.083-139.335  21.585  1.00  0.00      H1   C  
ATOM    174  CD1 TYR A 590    -431.935-140.402  21.962  1.00  0.00      H1   C  
ATOM    175  CE1 TYR A 590    -431.395-141.697  21.986  1.00  0.00      H1   C  
ATOM    176  CZ  TYR A 590    -430.061-141.933  21.464  1.00  0.00      H1   C  
ATOM    177  OH  TYR A 590    -429.639-143.267  21.418  1.00  0.00      H1   O  
ATOM    178  CD2 TYR A 590    -429.816-139.633  20.974  1.00  0.00      H1   C  
ATOM    179  CE2 TYR A 590    -429.331-140.969  20.883  1.00  0.00      H1   C  
ATOM    180  C   TYR A 590    -431.877-137.102  24.043  1.00  0.00      H1   C  
ATOM    181  O   TYR A 590    -431.288-137.504  25.037  1.00  0.00      H1   O  
ATOM    182  N   HIS A 591    -433.178-136.733  23.992  1.00  0.00      H1   N  
ATOM    183  CA  HIS A 591    -434.121-136.887  25.100  1.00  0.00      H1   C  
ATOM    184  CB  HIS A 591    -435.320-135.965  25.003  1.00  0.00      H1   C  
ATOM    185  ND1 HIS A 591    -437.102-135.607  26.810  1.00  0.00      H1   N  
ATOM    186  CG  HIS A 591    -436.656-136.187  25.640  1.00  0.00      H1   C  
ATOM    187  CE1 HIS A 591    -438.410-135.849  26.944  1.00  0.00      H1   C  
ATOM    188  NE2 HIS A 591    -438.836-136.547  25.950  1.00  0.00      H1   N  
ATOM    189  CD2 HIS A 591    -437.748-136.743  25.116  1.00  0.00      H1   C  
ATOM    190  C   HIS A 591    -434.544-138.333  25.287  1.00  0.00      H1   C  
ATOM    191  O   HIS A 591    -434.532-139.060  24.327  1.00  0.00      H1   O  
ATOM    192  N   ALA A 592    -434.857-138.737  26.496  1.00  0.00      H1   N  
ATOM    193  CA  ALA A 592    -435.503-140.000  26.948  1.00  0.00      H1   C  
ATOM    194  CB  ALA A 592    -434.589-141.107  27.480  1.00  0.00      H1   C  
ATOM    195  C   ALA A 592    -436.414-139.666  28.062  1.00  0.00      H1   C  
ATOM    196  O   ALA A 592    -436.282-138.574  28.653  1.00  0.00      H1   O  
ATOM    197  N   ASN A 593    -437.516-140.429  28.495  1.00  0.00      H1   N  
ATOM    198  CA  ASN A 593    -438.637-139.828  29.258  1.00  0.00      H1   C  
ATOM    199  CB  ASN A 593    -439.721-139.203  28.294  1.00  0.00      H1   C  
ATOM    200  CG  ASN A 593    -440.659-138.173  28.968  1.00  0.00      H1   C  
ATOM    201  OD1 ASN A 593    -440.896-138.343  30.173  1.00  0.00      H1   O  
ATOM    202  ND2 ASN A 593    -441.144-137.253  28.112  1.00  0.00      H1   N  
ATOM    203  C   ASN A 593    -439.194-140.941  30.127  1.00  0.00      H1   C  
ATOM    204  O   ASN A 593    -439.304-142.091  29.619  1.00  0.00      H1   O  
ATOM    205  N   ASN A 594    -439.598-140.763  31.384  1.00  0.00      H1   N  
ATOM    206  CA  ASN A 594    -440.283-141.764  32.208  1.00  0.00      H1   C  
ATOM    207  CB  ASN A 594    -439.833-141.576  33.632  1.00  0.00      H1   C  
ATOM    208  CG  ASN A 594    -438.320-141.861  33.816  1.00  0.00      H1   C  
ATOM    209  OD1 ASN A 594    -437.617-141.056  34.408  1.00  0.00      H1   O  
ATOM    210  ND2 ASN A 594    -437.765-142.935  33.184  1.00  0.00      H1   N  
ATOM    211  C   ASN A 594    -441.752-141.705  32.041  1.00  0.00      H1   C  
ATOM    212  O   ASN A 594    -442.465-142.682  32.262  1.00  0.00      H1   O  
ATOM    213  N   SER A 595    -442.296-140.642  31.440  1.00  0.00      H1   N  
ATOM    214  CA  SER A 595    -443.581-140.750  30.742  1.00  0.00      H1   C  
ATOM    215  CB  SER A 595    -444.387-139.407  30.822  1.00  0.00      H1   C  
ATOM    216  OG  SER A 595    -445.662-139.514  30.234  1.00  0.00      H1   O  
ATOM    217  C   SER A 595    -443.395-141.126  29.286  1.00  0.00      H1   C  
ATOM    218  O   SER A 595    -442.634-140.551  28.488  1.00  0.00      H1   O  
ATOM    219  N   THR A 596    -444.036-142.191  28.858  1.00  0.00      H1   N  
ATOM    220  CA  THR A 596    -443.783-142.951  27.632  1.00  0.00      H1   C  
ATOM    221  CB  THR A 596    -442.503-143.840  27.739  1.00  0.00      H1   C  
ATOM    222  OG1 THR A 596    -442.065-144.219  26.475  1.00  0.00      H1   O  
ATOM    223  CG2 THR A 596    -442.809-145.167  28.507  1.00  0.00      H1   C  
ATOM    224  C   THR A 596    -445.062-143.773  27.316  1.00  0.00      H1   C  
ATOM    225  O   THR A 596    -445.802-144.040  28.225  1.00  0.00      H1   O  
ATOM    226  N   ASP A 597    -445.263-144.211  26.076  1.00  0.00      H1   N  
ATOM    227  CA  ASP A 597    -446.259-145.062  25.673  1.00  0.00      H1   C  
ATOM    228  CB  ASP A 597    -447.372-144.126  25.035  1.00  0.00      H1   C  
ATOM    229  CG  ASP A 597    -448.676-144.883  25.167  1.00  0.00      H1   C  
ATOM    230  OD1 ASP A 597    -449.709-144.469  24.606  1.00  0.00      H1   O  
ATOM    231  OD2 ASP A 597    -448.704-145.921  25.875  1.00  0.00      H1   O  
ATOM    232  C   ASP A 597    -445.762-146.034  24.626  1.00  0.00      H1   C  
ATOM    233  O   ASP A 597    -444.805-145.728  23.895  1.00  0.00      H1   O  
ATOM    234  N   THR A 598    -446.361-147.209  24.483  1.00  0.00      H1   N  
ATOM    235  CA  THR A 598    -446.213-148.193  23.392  1.00  0.00      H1   C  
ATOM    236  CB  THR A 598    -446.853-149.500  23.744  1.00  0.00      H1   C  
ATOM    237  OG1 THR A 598    -446.925-149.592  25.208  1.00  0.00      H1   O  
ATOM    238  CG2 THR A 598    -446.006-150.695  23.167  1.00  0.00      H1   C  
ATOM    239  C   THR A 598    -446.828-147.678  22.146  1.00  0.00      H1   C  
ATOM    240  O   THR A 598    -447.829-146.941  22.178  1.00  0.00      H1   O  
ATOM    241  N   VAL A 599    -446.269-147.961  21.034  1.00  0.00      H1   N  
ATOM    242  CA  VAL A 599    -446.708-147.346  19.796  1.00  0.00      H1   C  
ATOM    243  CB  VAL A 599    -446.047-145.979  19.306  1.00  0.00      H1   C  
ATOM    244  CG1 VAL A 599    -444.470-146.114  19.133  1.00  0.00      H1   C  
ATOM    245  CG2 VAL A 599    -446.748-145.436  18.000  1.00  0.00      H1   C  
ATOM    246  C   VAL A 599    -446.567-148.376  18.735  1.00  0.00      H1   C  
ATOM    247  O   VAL A 599    -445.610-149.125  18.745  1.00  0.00      H1   O  
ATOM    248  N   ASP A 600    -447.517-148.649  17.831  1.00  0.00      H1   N  
ATOM    249  CA  ASP A 600    -447.496-149.578  16.721  1.00  0.00      H1   C  
ATOM    250  CB  ASP A 600    -448.834-149.841  15.985  1.00  0.00      H1   C  
ATOM    251  CG  ASP A 600    -450.006-150.325  16.791  1.00  0.00      H1   C  
ATOM    252  OD1 ASP A 600    -449.770-150.809  17.916  1.00  0.00      H1   O  
ATOM    253  OD2 ASP A 600    -451.138-150.396  16.225  1.00  0.00      H1   O  
ATOM    254  C   ASP A 600    -446.483-149.228  15.643  1.00  0.00      H1   C  
ATOM    255  O   ASP A 600    -446.382-148.124  15.112  1.00  0.00      H1   O  
ATOM    256  N   THR A 601    -445.678-150.148  15.169  1.00  0.00      H1   N  
ATOM    257  CA  THR A 601    -444.639-149.989  14.162  1.00  0.00      H1   C  
ATOM    258  CB  THR A 601    -443.549-148.857  14.450  1.00  0.00      H1   C  
ATOM    259  OG1 THR A 601    -442.582-148.821  13.371  1.00  0.00      H1   O  
ATOM    260  CG2 THR A 601    -442.844-149.218  15.751  1.00  0.00      H1   C  
ATOM    261  C   THR A 601    -444.090-151.360  13.891  1.00  0.00      H1   C  
ATOM    262  O   THR A 601    -443.989-152.182  14.802  1.00  0.00      H1   O  
ATOM    263  N   VAL A 602    -443.893-151.809  12.664  1.00  0.00      H1   N  
ATOM    264  CA  VAL A 602    -443.850-153.251  12.342  1.00  0.00      H1   C  
ATOM    265  CB  VAL A 602    -444.456-153.717  11.062  1.00  0.00      H1   C  
ATOM    266  CG1 VAL A 602    -445.961-153.470  11.091  1.00  0.00      H1   C  
ATOM    267  CG2 VAL A 602    -443.926-152.975   9.870  1.00  0.00      H1   C  
ATOM    268  C   VAL A 602    -442.394-153.907  12.437  1.00  0.00      H1   C  
ATOM    269  O   VAL A 602    -442.212-155.120  12.327  1.00  0.00      H1   O  
ATOM    270  N   LEU A 603    -441.349-153.075  12.687  1.00  0.00      H1   N  
ATOM    271  CA  LEU A 603    -439.907-153.471  12.786  1.00  0.00      H1   C  
ATOM    272  CB  LEU A 603    -438.975-152.272  12.725  1.00  0.00      H1   C  
ATOM    273  CG  LEU A 603    -438.752-151.735  11.302  1.00  0.00      H1   C  
ATOM    274  CD1 LEU A 603    -439.958-150.890  10.935  1.00  0.00      H1   C  
ATOM    275  CD2 LEU A 603    -437.492-150.907  11.219  1.00  0.00      H1   C  
ATOM    276  C   LEU A 603    -439.546-154.439  13.963  1.00  0.00      H1   C  
ATOM    277  O   LEU A 603    -438.464-155.074  13.948  1.00  0.00      H1   O  
ATOM    278  N   GLU A 604    -440.355-154.497  15.041  1.00  0.00      H1   N  
ATOM    279  CA  GLU A 604    -440.076-155.384  16.163  1.00  0.00      H1   C  
ATOM    280  CB  GLU A 604    -438.768-154.973  16.912  1.00  0.00      H1   C  
ATOM    281  CG  GLU A 604    -438.708-153.556  17.498  1.00  0.00      H1   C  
ATOM    282  CD  GLU A 604    -437.527-153.097  18.287  1.00  0.00      H1   C  
ATOM    283  OE1 GLU A 604    -437.568-153.064  19.578  1.00  0.00      H1   O  
ATOM    284  OE2 GLU A 604    -436.734-152.446  17.632  1.00  0.00      H1   O  
ATOM    285  C   GLU A 604    -441.356-155.344  17.059  1.00  0.00      H1   C  
ATOM    286  O   GLU A 604    -442.412-154.724  16.721  1.00  0.00      H1   O  
ATOM    287  N   LYS A 605    -441.359-156.008  18.239  1.00  0.00      H1   N  
ATOM    288  CA  LYS A 605    -442.538-156.012  19.110  1.00  0.00      H1   C  
ATOM    289  CB  LYS A 605    -442.726-157.449  19.744  1.00  0.00      H1   C  
ATOM    290  CG  LYS A 605    -442.888-158.593  18.745  1.00  0.00      H1   C  
ATOM    291  CD  LYS A 605    -443.322-159.843  19.526  1.00  0.00      H1   C  
ATOM    292  CE  LYS A 605    -443.826-160.980  18.672  1.00  0.00      H1   C  
ATOM    293  NZ  LYS A 605    -442.684-161.334  17.780  1.00  0.00      H1   N  
ATOM    294  C   LYS A 605    -442.405-154.923  20.191  1.00  0.00      H1   C  
ATOM    295  O   LYS A 605    -441.408-154.678  20.813  1.00  0.00      H1   O  
ATOM    296  N   ASN A 606    -443.539-154.338  20.464  1.00  0.00      H1   N  
ATOM    297  CA  ASN A 606    -443.843-153.446  21.588  1.00  0.00      H1   C  
ATOM    298  CB  ASN A 606    -444.030-154.161  22.911  1.00  0.00      H1   C  
ATOM    299  CG  ASN A 606    -444.915-155.359  22.645  1.00  0.00      H1   C  
ATOM    300  OD1 ASN A 606    -446.126-155.157  22.302  1.00  0.00      H1   O  
ATOM    301  ND2 ASN A 606    -444.413-156.565  22.760  1.00  0.00      H1   N  
ATOM    302  C   ASN A 606    -442.901-152.282  21.783  1.00  0.00      H1   C  
ATOM    303  O   ASN A 606    -442.270-152.055  22.804  1.00  0.00      H1   O  
ATOM    304  N   VAL A 607    -442.715-151.478  20.689  1.00  0.00      H1   N  
ATOM    305  CA  VAL A 607    -441.898-150.314  20.676  1.00  0.00      H1   C  
ATOM    306  CB  VAL A 607    -441.663-149.733  19.268  1.00  0.00      H1   C  
ATOM    307  CG1 VAL A 607    -440.659-148.548  19.270  1.00  0.00      H1   C  
ATOM    308  CG2 VAL A 607    -441.176-150.818  18.363  1.00  0.00      H1   C  
ATOM    309  C   VAL A 607    -442.447-149.150  21.603  1.00  0.00      H1   C  
ATOM    310  O   VAL A 607    -443.673-148.895  21.667  1.00  0.00      H1   O  
ATOM    311  N   THR A 608    -441.612-148.308  22.253  1.00  0.00      H1   N  
ATOM    312  CA  THR A 608    -442.130-147.156  23.035  1.00  0.00      H1   C  
ATOM    313  CB  THR A 608    -441.838-147.255  24.551  1.00  0.00      H1   C  
ATOM    314  OG1 THR A 608    -440.437-147.466  24.878  1.00  0.00      H1   O  
ATOM    315  CG2 THR A 608    -442.535-148.507  25.213  1.00  0.00      H1   C  
ATOM    316  C   THR A 608    -441.720-145.891  22.423  1.00  0.00      H1   C  
ATOM    317  O   THR A 608    -440.722-145.757  21.706  1.00  0.00      H1   O  
ATOM    318  N   VAL A 609    -442.473-144.827  22.747  1.00  0.00      H1   N  
ATOM    319  CA  VAL A 609    -442.224-143.496  22.215  1.00  0.00      H1   C  
ATOM    320  CB  VAL A 609    -443.301-143.149  21.194  1.00  0.00      H1   C  
ATOM    321  CG1 VAL A 609    -444.734-143.167  21.711  1.00  0.00      H1   C  
ATOM    322  CG2 VAL A 609    -443.049-141.730  20.635  1.00  0.00      H1   C  
ATOM    323  C   VAL A 609    -442.337-142.552  23.368  1.00  0.00      H1   C  
ATOM    324  O   VAL A 609    -443.021-142.845  24.344  1.00  0.00      H1   O  
ATOM    325  N   THR A 610    -441.610-141.375  23.289  1.00  0.00      H1   N  
ATOM    326  CA  THR A 610    -441.608-140.334  24.266  1.00  0.00      H1   C  
ATOM    327  CB  THR A 610    -440.502-139.352  24.136  1.00  0.00      H1   C  
ATOM    328  OG1 THR A 610    -440.359-138.736  22.841  1.00  0.00      H1   O  
ATOM    329  CG2 THR A 610    -439.177-140.056  24.409  1.00  0.00      H1   C  
ATOM    330  C   THR A 610    -442.848-139.513  24.403  1.00  0.00      H1   C  
ATOM    331  O   THR A 610    -443.280-139.120  25.479  1.00  0.00      H1   O  
ATOM    332  N   HIS A 611    -443.527-139.307  23.209  1.00  0.00      H1   N  
ATOM    333  CA  HIS A 611    -444.781-138.628  23.073  1.00  0.00      H1   C  
ATOM    334  CB  HIS A 611    -444.353-137.109  22.691  1.00  0.00      H1   C  
ATOM    335  ND1 HIS A 611    -441.998-136.246  23.271  1.00  0.00      H1   N  
ATOM    336  CG  HIS A 611    -443.358-136.385  23.615  1.00  0.00      H1   C  
ATOM    337  CE1 HIS A 611    -441.403-135.646  24.293  1.00  0.00      H1   C  
ATOM    338  NE2 HIS A 611    -442.250-135.441  25.304  1.00  0.00      H1   N  
ATOM    339  CD2 HIS A 611    -443.453-135.972  24.850  1.00  0.00      H1   C  
ATOM    340  C   HIS A 611    -445.627-139.184  21.924  1.00  0.00      H1   C  
ATOM    341  O   HIS A 611    -445.137-139.461  20.818  1.00  0.00      H1   O  
ATOM    342  N   SER A 612    -446.988-139.464  22.207  1.00  0.00      H1   N  
ATOM    343  CA  SER A 612    -447.907-139.816  21.087  1.00  0.00      H1   C  
ATOM    344  CB  SER A 612    -448.264-141.300  20.937  1.00  0.00      H1   C  
ATOM    345  OG  SER A 612    -448.757-141.879  22.134  1.00  0.00      H1   O  
ATOM    346  C   SER A 612    -449.204-139.109  21.202  1.00  0.00      H1   C  
ATOM    347  O   SER A 612    -449.488-138.634  22.275  1.00  0.00      H1   O  
ATOM    348  N   VAL A 613    -449.948-138.849  20.080  1.00  0.00      H1   N  
ATOM    349  CA  VAL A 613    -451.273-138.203  20.075  1.00  0.00      H1   C  
ATOM    350  CB  VAL A 613    -451.306-137.152  18.969  1.00  0.00      H1   C  
ATOM    351  CG1 VAL A 613    -452.395-137.173  17.838  1.00  0.00      H1   C  
ATOM    352  CG2 VAL A 613    -451.502-135.860  19.774  1.00  0.00      H1   C  
ATOM    353  C   VAL A 613    -452.290-139.270  19.752  1.00  0.00      H1   C  
ATOM    354  O   VAL A 613    -452.038-140.224  19.072  1.00  0.00      H1   O  
ATOM    355  N   ASN A 614    -453.422-139.132  20.392  1.00  0.00      H1   N  
ATOM    356  CA  ASN A 614    -454.611-139.991  20.151  1.00  0.00      H1   C  
ATOM    357  CB  ASN A 614    -455.301-140.346  21.586  1.00  0.00      H1   C  
ATOM    358  CG  ASN A 614    -456.532-141.278  21.476  1.00  0.00      H1   C  
ATOM    359  OD1 ASN A 614    -456.821-141.979  20.519  1.00  0.00      H1   O  
ATOM    360  ND2 ASN A 614    -457.325-141.288  22.567  1.00  0.00      H1   N  
ATOM    361  C   ASN A 614    -455.565-139.216  19.300  1.00  0.00      H1   C  
ATOM    362  O   ASN A 614    -455.893-138.060  19.534  1.00  0.00      H1   O  
ATOM    363  N   LEU A 615    -455.939-139.947  18.262  1.00  0.00      H1   N  
ATOM    364  CA  LEU A 615    -456.887-139.615  17.234  1.00  0.00      H1   C  
ATOM    365  CB  LEU A 615    -456.214-139.988  15.911  1.00  0.00      H1   C  
ATOM    366  CG  LEU A 615    -454.820-139.451  15.608  1.00  0.00      H1   C  
ATOM    367  CD1 LEU A 615    -454.252-140.172  14.434  1.00  0.00      H1   C  
ATOM    368  CD2 LEU A 615    -454.910-137.852  15.417  1.00  0.00      H1   C  
ATOM    369  C   LEU A 615    -458.247-140.342  17.285  1.00  0.00      H1   C  
ATOM    370  O   LEU A 615    -459.088-140.027  16.443  1.00  0.00      H1   O  
ATOM    371  N   LEU A 616    -458.384-141.354  18.261  1.00  0.00      H1   N  
ATOM    372  CA  LEU A 616    -459.579-142.123  18.255  1.00  0.00      H1   C  
ATOM    373  CB  LEU A 616    -459.213-143.615  18.020  1.00  0.00      H1   C  
ATOM    374  CG  LEU A 616    -460.357-144.660  18.179  1.00  0.00      H1   C  
ATOM    375  CD1 LEU A 616    -460.569-145.121  16.719  1.00  0.00      H1   C  
ATOM    376  CD2 LEU A 616    -459.936-145.848  18.993  1.00  0.00      H1   C  
ATOM    377  C   LEU A 616    -460.435-141.978  19.522  1.00  0.00      H1   C  
ATOM    378  O   LEU A 616    -459.891-141.886  20.624  1.00  0.00      H1   O  
ATOM    379  N   GLU A 617    -461.806-141.895  19.397  1.00  0.00      H1   N  
ATOM    380  CA  GLU A 617    -462.794-141.827  20.476  1.00  0.00      H1   C  
ATOM    381  CB  GLU A 617    -463.578-140.536  20.341  1.00  0.00      H1   C  
ATOM    382  CG  GLU A 617    -464.871-140.305  21.173  1.00  0.00      H1   C  
ATOM    383  CD  GLU A 617    -464.689-140.058  22.625  1.00  0.00      H1   C  
ATOM    384  OE1 GLU A 617    -463.937-140.872  23.247  1.00  0.00      H1   O  
ATOM    385  OE2 GLU A 617    -465.196-139.094  23.177  1.00  0.00      H1   O  
ATOM    386  C   GLU A 617    -463.627-143.038  20.598  1.00  0.00      H1   C  
ATOM    387  O   GLU A 617    -464.055-143.628  19.630  1.00  0.00      H1   O  
ATOM    388  N   ASP A 618    -463.911-143.380  21.887  1.00  0.00      H1   N  
ATOM    389  CA  ASP A 618    -464.505-144.637  22.324  1.00  0.00      H1   C  
ATOM    390  CB  ASP A 618    -463.400-145.738  22.350  1.00  0.00      H1   C  
ATOM    391  CG  ASP A 618    -462.214-145.385  23.273  1.00  0.00      H1   C  
ATOM    392  OD1 ASP A 618    -461.033-145.675  22.967  1.00  0.00      H1   O  
ATOM    393  OD2 ASP A 618    -462.453-144.893  24.381  1.00  0.00      H1   O  
ATOM    394  C   ASP A 618    -465.156-144.453  23.754  1.00  0.00      H1   C  
ATOM    395  O   ASP A 618    -465.550-145.372  24.472  1.00  0.00      H1   O  
ATOM    396  N   LYS A 619    -465.310-143.247  24.153  1.00  0.00      H1   N  
ATOM    397  CA  LYS A 619    -466.055-142.912  25.329  1.00  0.00      H1   C  
ATOM    398  CB  LYS A 619    -465.513-141.637  25.925  1.00  0.00      H1   C  
ATOM    399  CG  LYS A 619    -464.112-141.687  26.556  1.00  0.00      H1   C  
ATOM    400  CD  LYS A 619    -463.577-140.359  27.168  1.00  0.00      H1   C  
ATOM    401  CE  LYS A 619    -463.501-139.129  26.261  1.00  0.00      H1   C  
ATOM    402  NZ  LYS A 619    -462.668-139.413  25.086  1.00  0.00      H1   N  
ATOM    403  C   LYS A 619    -467.540-142.919  25.250  1.00  0.00      H1   C  
ATOM    404  O   LYS A 619    -468.153-141.879  24.936  1.00  0.00      H1   O  
ATOM    405  N   HIS A 620    -468.189-144.080  25.456  1.00  0.00      H1   N  
ATOM    406  CA  HIS A 620    -469.657-144.107  25.588  1.00  0.00      H1   C  
ATOM    407  CB  HIS A 620    -470.184-145.548  25.788  1.00  0.00      H1   C  
ATOM    408  ND1 HIS A 620    -470.032-147.910  24.847  1.00  0.00      H1   N  
ATOM    409  CG  HIS A 620    -469.674-146.534  24.735  1.00  0.00      H1   C  
ATOM    410  CE1 HIS A 620    -469.605-148.518  23.722  1.00  0.00      H1   C  
ATOM    411  NE2 HIS A 620    -469.045-147.717  22.907  1.00  0.00      H1   N  
ATOM    412  CD2 HIS A 620    -469.118-146.425  23.519  1.00  0.00      H1   C  
ATOM    413  C   HIS A 620    -470.267-143.322  26.642  1.00  0.00      H1   C  
ATOM    414  O   HIS A 620    -470.119-143.721  27.801  1.00  0.00      H1   O  
ATOM    415  N   ASN A 621    -471.024-142.271  26.413  1.00  0.00      H1   N  
ATOM    416  CA  ASN A 621    -471.489-141.506  27.567  1.00  0.00      H1   C  
ATOM    417  CB  ASN A 621    -471.207-139.984  27.375  1.00  0.00      H1   C  
ATOM    418  CG  ASN A 621    -472.121-139.419  26.378  1.00  0.00      H1   C  
ATOM    419  OD1 ASN A 621    -473.147-139.923  25.844  1.00  0.00      H1   O  
ATOM    420  ND2 ASN A 621    -471.791-138.164  26.067  1.00  0.00      H1   N  
ATOM    421  C   ASN A 621    -472.903-141.871  28.004  1.00  0.00      H1   C  
ATOM    422  O   ASN A 621    -473.368-141.609  29.115  1.00  0.00      H1   O  
ATOM    423  N   GLY A 622    -473.662-142.609  27.079  1.00  0.00      H1   N  
ATOM    424  CA  GLY A 622    -475.049-142.956  27.219  1.00  0.00      H1   C  
ATOM    425  C   GLY A 622    -475.987-141.784  27.110  1.00  0.00      H1   C  
ATOM    426  O   GLY A 622    -477.079-141.927  27.701  1.00  0.00      H1   O  
ATOM    427  N   LYS A 623    -475.697-140.685  26.410  1.00  0.00      H1   N  
ATOM    428  CA  LYS A 623    -476.629-139.570  26.338  1.00  0.00      H1   C  
ATOM    429  CB  LYS A 623    -475.918-138.171  26.726  1.00  0.00      H1   C  
ATOM    430  CG  LYS A 623    -475.273-138.150  28.123  1.00  0.00      H1   C  
ATOM    431  CD  LYS A 623    -474.743-136.748  28.431  1.00  0.00      H1   C  
ATOM    432  CE  LYS A 623    -473.645-136.673  29.485  1.00  0.00      H1   C  
ATOM    433  NZ  LYS A 623    -473.320-135.264  29.665  1.00  0.00      H1   N  
ATOM    434  C   LYS A 623    -477.276-139.532  25.021  1.00  0.00      H1   C  
ATOM    435  O   LYS A 623    -476.683-139.458  23.962  1.00  0.00      H1   O  
ATOM    436  N   LEU A 624    -478.650-139.505  24.974  1.00  0.00      H1   N  
ATOM    437  CA  LEU A 624    -479.449-139.052  23.860  1.00  0.00      H1   C  
ATOM    438  CB  LEU A 624    -480.811-139.762  23.700  1.00  0.00      H1   C  
ATOM    439  CG  LEU A 624    -480.697-141.358  23.479  1.00  0.00      H1   C  
ATOM    440  CD1 LEU A 624    -482.010-141.965  23.055  1.00  0.00      H1   C  
ATOM    441  CD2 LEU A 624    -479.542-141.712  22.540  1.00  0.00      H1   C  
ATOM    442  C   LEU A 624    -479.680-137.539  24.083  1.00  0.00      H1   C  
ATOM    443  O   LEU A 624    -480.260-137.128  25.036  1.00  0.00      H1   O  
ATOM    444  N   CYS A 625    -479.302-136.653  23.148  1.00  0.00      H1   N  
ATOM    445  CA  CYS A 625    -479.281-135.231  23.319  1.00  0.00      H1   C  
ATOM    446  CB  CYS A 625    -477.942-134.810  23.834  1.00  0.00      H1   C  
ATOM    447  SG  CYS A 625    -477.943-134.819  25.647  1.00  0.00      H1   S  
ATOM    448  C   CYS A 625    -479.633-134.538  22.066  1.00  0.00      H1   C  
ATOM    449  O   CYS A 625    -479.725-135.134  21.011  1.00  0.00      H1   O  
ATOM    450  N   LYS A 626    -479.788-133.161  22.135  1.00  0.00      H1   N  
ATOM    451  CA  LYS A 626    -480.117-132.273  21.044  1.00  0.00      H1   C  
ATOM    452  CB  LYS A 626    -480.359-130.810  21.527  1.00  0.00      H1   C  
ATOM    453  CG  LYS A 626    -481.357-130.545  22.672  1.00  0.00      H1   C  
ATOM    454  CD  LYS A 626    -481.374-129.077  23.108  1.00  0.00      H1   C  
ATOM    455  CE  LYS A 626    -482.397-128.735  24.239  1.00  0.00      H1   C  
ATOM    456  NZ  LYS A 626    -482.459-127.324  24.536  1.00  0.00      H1   N  
ATOM    457  C   LYS A 626    -479.061-132.163  19.983  1.00  0.00      H1   C  
ATOM    458  O   LYS A 626    -477.922-131.643  20.215  1.00  0.00      H1   O  
ATOM    459  N   LEU A 627    -479.369-132.613  18.780  1.00  0.00      H1   N  
ATOM    460  CA  LEU A 627    -478.474-132.490  17.686  1.00  0.00      H1   C  
ATOM    461  CB  LEU A 627    -478.743-133.764  16.856  1.00  0.00      H1   C  
ATOM    462  CG  LEU A 627    -477.905-133.974  15.582  1.00  0.00      H1   C  
ATOM    463  CD1 LEU A 627    -476.445-134.237  15.829  1.00  0.00      H1   C  
ATOM    464  CD2 LEU A 627    -478.462-135.207  14.888  1.00  0.00      H1   C  
ATOM    465  C   LEU A 627    -478.564-131.179  16.939  1.00  0.00      H1   C  
ATOM    466  O   LEU A 627    -479.551-130.831  16.388  1.00  0.00      H1   O  
ATOM    467  N   ARG A 628    -477.461-130.390  17.005  1.00  0.00      H1   N  
ATOM    468  CA  ARG A 628    -477.257-129.077  16.507  1.00  0.00      H1   C  
ATOM    469  CB  ARG A 628    -477.520-128.990  15.014  1.00  0.00      H1   C  
ATOM    470  CG  ARG A 628    -476.577-129.724  14.127  1.00  0.00      H1   C  
ATOM    471  CD  ARG A 628    -477.033-129.547  12.651  1.00  0.00      H1   C  
ATOM    472  NE  ARG A 628    -478.276-130.431  12.401  1.00  0.00      H1   N  
ATOM    473  CZ  ARG A 628    -478.306-131.720  12.067  1.00  0.00      H1   C  
ATOM    474  NH1 ARG A 628    -477.207-132.435  11.916  1.00  0.00      H1   N  
ATOM    475  NH2 ARG A 628    -479.391-132.216  11.450  1.00  0.00      H1   N  
ATOM    476  C   ARG A 628    -478.034-128.020  17.302  1.00  0.00      H1   C  
ATOM    477  O   ARG A 628    -478.244-126.843  16.827  1.00  0.00      H1   O  
ATOM    478  N   GLY A 629    -478.511-128.398  18.507  1.00  0.00      H1   N  
ATOM    479  CA  GLY A 629    -479.346-127.453  19.398  1.00  0.00      H1   C  
ATOM    480  C   GLY A 629    -480.790-127.620  19.260  1.00  0.00      H1   C  
ATOM    481  O   GLY A 629    -481.564-126.964  19.927  1.00  0.00      H1   O  
ATOM    482  N   VAL A 630    -481.176-128.599  18.503  1.00  0.00      H1   N  
ATOM    483  CA  VAL A 630    -482.550-128.899  18.247  1.00  0.00      H1   C  
ATOM    484  CB  VAL A 630    -482.827-128.899  16.706  1.00  0.00      H1   C  
ATOM    485  CG1 VAL A 630    -484.281-129.315  16.428  1.00  0.00      H1   C  
ATOM    486  CG2 VAL A 630    -482.734-127.445  16.160  1.00  0.00      H1   C  
ATOM    487  C   VAL A 630    -482.833-130.260  18.818  1.00  0.00      H1   C  
ATOM    488  O   VAL A 630    -482.252-131.254  18.357  1.00  0.00      H1   O  
ATOM    489  N   ALA A 631    -483.706-130.336  19.829  1.00  0.00      H1   N  
ATOM    490  CA  ALA A 631    -484.228-131.558  20.580  1.00  0.00      H1   C  
ATOM    491  CB  ALA A 631    -485.314-131.131  21.599  1.00  0.00      H1   C  
ATOM    492  C   ALA A 631    -484.835-132.705  19.690  1.00  0.00      H1   C  
ATOM    493  O   ALA A 631    -485.361-132.377  18.607  1.00  0.00      H1   O  
ATOM    494  N   PRO A 632    -484.629-134.005  20.047  1.00  0.00      H1   N  
ATOM    495  CD  PRO A 632    -483.966-134.416  21.324  1.00  0.00      H1   C  
ATOM    496  CA  PRO A 632    -485.348-135.108  19.502  1.00  0.00      H1   C  
ATOM    497  CB  PRO A 632    -484.659-136.372  20.063  1.00  0.00      H1   C  
ATOM    498  CG  PRO A 632    -484.211-135.915  21.460  1.00  0.00      H1   C  
ATOM    499  C   PRO A 632    -486.790-135.139  19.824  1.00  0.00      H1   C  
ATOM    500  O   PRO A 632    -487.334-134.669  20.843  1.00  0.00      H1   O  
ATOM    501  N   LEU A 633    -487.650-135.634  18.834  1.00  0.00      H1   N  
ATOM    502  CA  LEU A 633    -489.113-135.893  18.982  1.00  0.00      H1   C  
ATOM    503  CB  LEU A 633    -489.839-135.649  17.650  1.00  0.00      H1   C  
ATOM    504  CG  LEU A 633    -491.326-136.079  17.531  1.00  0.00      H1   C  
ATOM    505  CD1 LEU A 633    -492.130-135.150  18.492  1.00  0.00      H1   C  
ATOM    506  CD2 LEU A 633    -491.737-135.998  16.062  1.00  0.00      H1   C  
ATOM    507  C   LEU A 633    -489.444-137.148  19.598  1.00  0.00      H1   C  
ATOM    508  O   LEU A 633    -489.088-138.235  19.217  1.00  0.00      H1   O  
ATOM    509  N   HIS A 634    -490.280-137.099  20.674  1.00  0.00      H1   N  
ATOM    510  CA  HIS A 634    -490.655-138.342  21.325  1.00  0.00      H1   C  
ATOM    511  CB  HIS A 634    -489.913-138.326  22.723  1.00  0.00      H1   C  
ATOM    512  ND1 HIS A 634    -489.813-140.835  22.949  1.00  0.00      H1   N  
ATOM    513  CG  HIS A 634    -490.076-139.620  23.516  1.00  0.00      H1   C  
ATOM    514  CE1 HIS A 634    -490.073-141.770  23.875  1.00  0.00      H1   C  
ATOM    515  NE2 HIS A 634    -490.586-141.270  25.024  1.00  0.00      H1   N  
ATOM    516  CD2 HIS A 634    -490.520-139.869  24.818  1.00  0.00      H1   C  
ATOM    517  C   HIS A 634    -492.139-138.500  21.496  1.00  0.00      H1   C  
ATOM    518  O   HIS A 634    -492.809-137.734  22.127  1.00  0.00      H1   O  
ATOM    519  N   LEU A 635    -492.762-139.474  20.849  1.00  0.00      H1   N  
ATOM    520  CA  LEU A 635    -494.192-139.583  20.756  1.00  0.00      H1   C  
ATOM    521  CB  LEU A 635    -494.602-140.211  19.466  1.00  0.00      H1   C  
ATOM    522  CG  LEU A 635    -494.154-139.239  18.242  1.00  0.00      H1   C  
ATOM    523  CD1 LEU A 635    -494.174-139.971  16.942  1.00  0.00      H1   C  
ATOM    524  CD2 LEU A 635    -495.074-138.101  18.168  1.00  0.00      H1   C  
ATOM    525  C   LEU A 635    -494.767-140.458  21.842  1.00  0.00      H1   C  
ATOM    526  O   LEU A 635    -495.974-140.773  21.907  1.00  0.00      H1   O  
ATOM    527  N   GLY A 636    -493.890-140.814  22.871  1.00  0.00      H1   N  
ATOM    528  CA  GLY A 636    -494.274-141.367  24.161  1.00  0.00      H1   C  
ATOM    529  C   GLY A 636    -494.494-142.883  24.046  1.00  0.00      H1   C  
ATOM    530  O   GLY A 636    -493.594-143.712  24.009  1.00  0.00      H1   O  
ATOM    531  N   LYS A 637    -495.789-143.215  23.976  1.00  0.00      H1   N  
ATOM    532  CA  LYS A 637    -496.090-144.697  23.695  1.00  0.00      H1   C  
ATOM    533  CB  LYS A 637    -496.923-145.275  24.828  1.00  0.00      H1   C  
ATOM    534  CG  LYS A 637    -496.241-145.522  26.184  1.00  0.00      H1   C  
ATOM    535  CD  LYS A 637    -494.921-146.344  26.032  1.00  0.00      H1   C  
ATOM    536  CE  LYS A 637    -494.180-146.657  27.416  1.00  0.00      H1   C  
ATOM    537  NZ  LYS A 637    -492.839-147.166  27.282  1.00  0.00      H1   N  
ATOM    538  C   LYS A 637    -496.903-144.912  22.424  1.00  0.00      H1   C  
ATOM    539  O   LYS A 637    -497.242-146.051  22.059  1.00  0.00      H1   O  
ATOM    540  N   CYS A 638    -497.160-143.861  21.599  1.00  0.00      H1   N  
ATOM    541  CA  CYS A 638    -497.707-143.937  20.253  1.00  0.00      H1   C  
ATOM    542  CB  CYS A 638    -498.417-142.566  20.015  1.00  0.00      H1   C  
ATOM    543  SG  CYS A 638    -498.831-142.068  18.247  1.00  0.00      H1   S  
ATOM    544  C   CYS A 638    -496.583-144.278  19.256  1.00  0.00      H1   C  
ATOM    545  O   CYS A 638    -495.428-144.050  19.565  1.00  0.00      H1   O  
ATOM    546  N   ASN A 639    -497.006-144.816  18.103  1.00  0.00      H1   N  
ATOM    547  CA  ASN A 639    -496.226-145.184  16.972  1.00  0.00      H1   C  
ATOM    548  CB  ASN A 639    -496.803-146.460  16.270  1.00  0.00      H1   C  
ATOM    549  CG  ASN A 639    -496.052-146.971  15.046  1.00  0.00      H1   C  
ATOM    550  OD1 ASN A 639    -496.539-146.959  13.907  1.00  0.00      H1   O  
ATOM    551  ND2 ASN A 639    -494.735-147.206  15.285  1.00  0.00      H1   N  
ATOM    552  C   ASN A 639    -496.228-144.019  16.052  1.00  0.00      H1   C  
ATOM    553  O   ASN A 639    -497.079-143.105  16.076  1.00  0.00      H1   O  
ATOM    554  N   ILE A 640    -495.152-143.911  15.143  1.00  0.00      H1   N  
ATOM    555  CA  ILE A 640    -495.059-142.871  14.035  1.00  0.00      H1   C  
ATOM    556  CB  ILE A 640    -493.715-142.877  13.316  1.00  0.00      H1   C  
ATOM    557  CG2 ILE A 640    -493.664-141.970  12.118  1.00  0.00      H1   C  
ATOM    558  CG1 ILE A 640    -492.514-142.484  14.293  1.00  0.00      H1   C  
ATOM    559  CD1 ILE A 640    -491.139-143.111  13.884  1.00  0.00      H1   C  
ATOM    560  C   ILE A 640    -496.219-142.920  13.068  1.00  0.00      H1   C  
ATOM    561  O   ILE A 640    -496.931-141.919  12.864  1.00  0.00      H1   O  
ATOM    562  N   ALA A 641    -496.522-144.144  12.599  1.00  0.00      H1   N  
ATOM    563  CA  ALA A 641    -497.600-144.381  11.634  1.00  0.00      H1   C  
ATOM    564  CB  ALA A 641    -497.541-145.825  11.041  1.00  0.00      H1   C  
ATOM    565  C   ALA A 641    -499.064-144.046  12.247  1.00  0.00      H1   C  
ATOM    566  O   ALA A 641    -499.870-143.447  11.544  1.00  0.00      H1   O  
ATOM    567  N   GLY A 642    -499.223-144.387  13.569  1.00  0.00      H1   N  
ATOM    568  CA  GLY A 642    -500.315-143.764  14.366  1.00  0.00      H1   C  
ATOM    569  C   GLY A 642    -500.461-142.264  14.481  1.00  0.00      H1   C  
ATOM    570  O   GLY A 642    -501.558-141.714  14.268  1.00  0.00      H1   O  
ATOM    571  N   TRP A 643    -499.380-141.569  14.916  1.00  0.00      H1   N  
ATOM    572  CA  TRP A 643    -499.328-140.082  14.923  1.00  0.00      H1   C  
ATOM    573  CB  TRP A 643    -497.984-139.614  15.587  1.00  0.00      H1   C  
ATOM    574  CG  TRP A 643    -497.646-138.150  15.610  1.00  0.00      H1   C  
ATOM    575  CD1 TRP A 643    -498.371-137.253  16.352  1.00  0.00      H1   C  
ATOM    576  NE1 TRP A 643    -497.924-135.999  16.083  1.00  0.00      H1   N  
ATOM    577  CE2 TRP A 643    -496.851-136.080  15.192  1.00  0.00      H1   C  
ATOM    578  CD2 TRP A 643    -496.673-137.428  14.849  1.00  0.00      H1   C  
ATOM    579  CE3 TRP A 643    -495.650-137.878  13.958  1.00  0.00      H1   C  
ATOM    580  CZ3 TRP A 643    -494.982-136.857  13.237  1.00  0.00      H1   C  
ATOM    581  CZ2 TRP A 643    -496.070-135.059  14.633  1.00  0.00      H1   C  
ATOM    582  CH2 TRP A 643    -495.210-135.523  13.583  1.00  0.00      H1   C  
ATOM    583  C   TRP A 643    -499.526-139.324  13.690  1.00  0.00      H1   C  
ATOM    584  O   TRP A 643    -500.288-138.318  13.647  1.00  0.00      H1   O  
ATOM    585  N   ILE A 644    -498.882-139.785  12.564  1.00  0.00      H1   N  
ATOM    586  CA  ILE A 644    -499.017-139.191  11.172  1.00  0.00      H1   C  
ATOM    587  CB  ILE A 644    -497.832-139.544  10.238  1.00  0.00      H1   C  
ATOM    588  CG2 ILE A 644    -497.999-140.947   9.539  1.00  0.00      H1   C  
ATOM    589  CG1 ILE A 644    -497.440-138.473   9.179  1.00  0.00      H1   C  
ATOM    590  CD1 ILE A 644    -496.914-137.187   9.776  1.00  0.00      H1   C  
ATOM    591  C   ILE A 644    -500.401-139.431  10.494  1.00  0.00      H1   C  
ATOM    592  O   ILE A 644    -500.984-138.500   9.837  1.00  0.00      H1   O  
ATOM    593  N   LEU A 645    -501.024-140.657  10.634  1.00  0.00      H1   N  
ATOM    594  CA  LEU A 645    -502.413-140.872  10.263  1.00  0.00      H1   C  
ATOM    595  CB  LEU A 645    -502.794-142.339  10.085  1.00  0.00      H1   C  
ATOM    596  CG  LEU A 645    -502.124-143.014   8.843  1.00  0.00      H1   C  
ATOM    597  CD1 LEU A 645    -502.361-144.558   8.828  1.00  0.00      H1   C  
ATOM    598  CD2 LEU A 645    -502.570-142.379   7.478  1.00  0.00      H1   C  
ATOM    599  C   LEU A 645    -503.421-140.300  11.171  1.00  0.00      H1   C  
ATOM    600  O   LEU A 645    -504.468-139.758  10.799  1.00  0.00      H1   O  
ATOM    601  N   GLY A 646    -503.040-140.185  12.473  1.00  0.00      H1   N  
ATOM    602  CA  GLY A 646    -503.995-139.521  13.373  1.00  0.00      H1   C  
ATOM    603  C   GLY A 646    -504.921-140.433  14.139  1.00  0.00      H1   C  
ATOM    604  O   GLY A 646    -506.164-140.136  14.178  1.00  0.00      H1   O  
ATOM    605  N   ASN A 647    -504.320-141.535  14.664  1.00  0.00      H1   N  
ATOM    606  CA  ASN A 647    -504.940-142.557  15.542  1.00  0.00      H1   C  
ATOM    607  CB  ASN A 647    -503.906-143.610  16.015  1.00  0.00      H1   C  
ATOM    608  CG  ASN A 647    -503.921-144.783  15.025  1.00  0.00      H1   C  
ATOM    609  OD1 ASN A 647    -504.920-144.962  14.245  1.00  0.00      H1   O  
ATOM    610  ND2 ASN A 647    -502.844-145.557  14.956  1.00  0.00      H1   N  
ATOM    611  C   ASN A 647    -505.316-141.835  16.838  1.00  0.00      H1   C  
ATOM    612  O   ASN A 647    -504.578-141.092  17.423  1.00  0.00      H1   O  
ATOM    613  N   PRO A 648    -506.513-142.035  17.455  1.00  0.00      H1   N  
ATOM    614  CD  PRO A 648    -507.586-142.736  16.774  1.00  0.00      H1   C  
ATOM    615  CA  PRO A 648    -506.974-141.230  18.585  1.00  0.00      H1   C  
ATOM    616  CB  PRO A 648    -508.461-141.758  18.841  1.00  0.00      H1   C  
ATOM    617  CG  PRO A 648    -508.867-142.119  17.391  1.00  0.00      H1   C  
ATOM    618  C   PRO A 648    -506.302-141.398  19.950  1.00  0.00      H1   C  
ATOM    619  O   PRO A 648    -506.128-140.460  20.735  1.00  0.00      H1   O  
ATOM    620  N   GLU A 649    -505.720-142.589  20.239  1.00  0.00      H1   N  
ATOM    621  CA  GLU A 649    -504.939-142.902  21.434  1.00  0.00      H1   C  
ATOM    622  CB  GLU A 649    -504.878-144.426  21.814  1.00  0.00      H1   C  
ATOM    623  CG  GLU A 649    -506.289-144.954  22.152  1.00  0.00      H1   C  
ATOM    624  CD  GLU A 649    -506.632-144.543  23.511  1.00  0.00      H1   C  
ATOM    625  OE1 GLU A 649    -507.471-143.614  23.778  1.00  0.00      H1   O  
ATOM    626  OE2 GLU A 649    -506.029-145.189  24.406  1.00  0.00      H1   O  
ATOM    627  C   GLU A 649    -503.548-142.185  21.404  1.00  0.00      H1   C  
ATOM    628  O   GLU A 649    -502.879-142.034  22.465  1.00  0.00      H1   O  
ATOM    629  N   CYS A 650    -503.038-141.568  20.285  1.00  0.00      H1   N  
ATOM    630  CA  CYS A 650    -501.833-140.687  20.104  1.00  0.00      H1   C  
ATOM    631  CB  CYS A 650    -501.465-140.743  18.599  1.00  0.00      H1   C  
ATOM    632  SG  CYS A 650    -500.849-142.416  18.202  1.00  0.00      H1   S  
ATOM    633  C   CYS A 650    -502.016-139.300  20.561  1.00  0.00      H1   C  
ATOM    634  O   CYS A 650    -501.354-138.402  20.099  1.00  0.00      H1   O  
ATOM    635  N   GLU A 651    -502.937-139.016  21.499  1.00  0.00      H1   N  
ATOM    636  CA  GLU A 651    -503.272-137.701  21.997  1.00  0.00      H1   C  
ATOM    637  CB  GLU A 651    -504.520-137.673  22.938  1.00  0.00      H1   C  
ATOM    638  CG  GLU A 651    -505.125-136.323  23.324  1.00  0.00      H1   C  
ATOM    639  CD  GLU A 651    -505.638-135.541  22.120  1.00  0.00      H1   C  
ATOM    640  OE1 GLU A 651    -504.811-134.826  21.490  1.00  0.00      H1   O  
ATOM    641  OE2 GLU A 651    -506.838-135.599  21.809  1.00  0.00      H1   O  
ATOM    642  C   GLU A 651    -502.102-136.957  22.608  1.00  0.00      H1   C  
ATOM    643  O   GLU A 651    -501.080-137.504  23.095  1.00  0.00      H1   O  
ATOM    644  N   SER A 652    -502.165-135.582  22.475  1.00  0.00      H1   N  
ATOM    645  CA  SER A 652    -501.288-134.602  23.086  1.00  0.00      H1   C  
ATOM    646  CB  SER A 652    -500.826-134.817  24.568  1.00  0.00      H1   C  
ATOM    647  OG  SER A 652    -502.024-134.970  25.367  1.00  0.00      H1   O  
ATOM    648  C   SER A 652    -500.043-134.344  22.198  1.00  0.00      H1   C  
ATOM    649  O   SER A 652    -499.105-133.658  22.597  1.00  0.00      H1   O  
ATOM    650  N   LEU A 653    -499.972-134.801  20.921  1.00  0.00      H1   N  
ATOM    651  CA  LEU A 653    -498.780-134.769  20.161  1.00  0.00      H1   C  
ATOM    652  CB  LEU A 653    -498.410-136.236  19.710  1.00  0.00      H1   C  
ATOM    653  CG  LEU A 653    -498.278-137.292  20.832  1.00  0.00      H1   C  
ATOM    654  CD1 LEU A 653    -498.218-138.696  20.152  1.00  0.00      H1   C  
ATOM    655  CD2 LEU A 653    -496.992-137.114  21.677  1.00  0.00      H1   C  
ATOM    656  C   LEU A 653    -498.882-133.888  18.944  1.00  0.00      H1   C  
ATOM    657  O   LEU A 653    -498.017-133.876  18.081  1.00  0.00      H1   O  
ATOM    658  N   SER A 654    -499.876-132.994  18.927  1.00  0.00      H1   N  
ATOM    659  CA  SER A 654    -500.140-132.196  17.729  1.00  0.00      H1   C  
ATOM    660  CB  SER A 654    -501.565-131.625  17.646  1.00  0.00      H1   C  
ATOM    661  OG  SER A 654    -502.483-132.743  17.713  1.00  0.00      H1   O  
ATOM    662  C   SER A 654    -499.167-131.069  17.705  1.00  0.00      H1   C  
ATOM    663  O   SER A 654    -498.980-130.284  16.749  1.00  0.00      H1   O  
ATOM    664  N   THR A 655    -498.414-130.871  18.826  1.00  0.00      H1   N  
ATOM    665  CA  THR A 655    -497.626-129.678  19.126  1.00  0.00      H1   C  
ATOM    666  CB  THR A 655    -497.659-129.377  20.621  1.00  0.00      H1   C  
ATOM    667  OG1 THR A 655    -496.852-130.265  21.370  1.00  0.00      H1   O  
ATOM    668  CG2 THR A 655    -499.157-129.343  20.967  1.00  0.00      H1   C  
ATOM    669  C   THR A 655    -496.242-129.683  18.595  1.00  0.00      H1   C  
ATOM    670  O   THR A 655    -495.649-128.603  18.539  1.00  0.00      H1   O  
ATOM    671  N   ALA A 656    -495.694-130.803  18.201  1.00  0.00      H1   N  
ATOM    672  CA  ALA A 656    -494.446-130.998  17.445  1.00  0.00      H1   C  
ATOM    673  CB  ALA A 656    -494.252-132.515  17.123  1.00  0.00      H1   C  
ATOM    674  C   ALA A 656    -494.228-130.074  16.247  1.00  0.00      H1   C  
ATOM    675  O   ALA A 656    -495.003-130.098  15.314  1.00  0.00      H1   O  
ATOM    676  N   SER A 657    -493.127-129.278  16.310  1.00  0.00      H1   N  
ATOM    677  CA  SER A 657    -492.774-128.322  15.257  1.00  0.00      H1   C  
ATOM    678  CB  SER A 657    -492.902-126.884  15.755  1.00  0.00      H1   C  
ATOM    679  OG  SER A 657    -492.908-125.971  14.767  1.00  0.00      H1   O  
ATOM    680  C   SER A 657    -491.441-128.500  14.647  1.00  0.00      H1   C  
ATOM    681  O   SER A 657    -491.372-129.174  13.645  1.00  0.00      H1   O  
ATOM    682  N   SER A 658    -490.357-128.153  15.383  1.00  0.00      H1   N  
ATOM    683  CA  SER A 658    -489.012-128.555  15.019  1.00  0.00      H1   C  
ATOM    684  CB  SER A 658    -487.951-127.368  15.146  1.00  0.00      H1   C  
ATOM    685  OG  SER A 658    -486.639-127.807  14.937  1.00  0.00      H1   O  
ATOM    686  C   SER A 658    -488.582-129.726  15.882  1.00  0.00      H1   C  
ATOM    687  O   SER A 658    -488.761-129.670  17.100  1.00  0.00      H1   O  
ATOM    688  N   TRP A 659    -487.862-130.625  15.205  1.00  0.00      H1   N  
ATOM    689  CA  TRP A 659    -487.103-131.661  15.872  1.00  0.00      H1   C  
ATOM    690  CB  TRP A 659    -487.954-132.840  16.309  1.00  0.00      H1   C  
ATOM    691  CG  TRP A 659    -488.596-133.671  15.307  1.00  0.00      H1   C  
ATOM    692  CD1 TRP A 659    -488.090-134.843  14.771  1.00  0.00      H1   C  
ATOM    693  NE1 TRP A 659    -488.888-135.226  13.690  1.00  0.00      H1   N  
ATOM    694  CE2 TRP A 659    -489.922-134.437  13.558  1.00  0.00      H1   C  
ATOM    695  CD2 TRP A 659    -489.778-133.352  14.566  1.00  0.00      H1   C  
ATOM    696  CE3 TRP A 659    -490.728-132.334  14.572  1.00  0.00      H1   C  
ATOM    697  CZ3 TRP A 659    -491.802-132.397  13.655  1.00  0.00      H1   C  
ATOM    698  CZ2 TRP A 659    -490.958-134.392  12.668  1.00  0.00      H1   C  
ATOM    699  CH2 TRP A 659    -491.915-133.395  12.765  1.00  0.00      H1   C  
ATOM    700  C   TRP A 659    -485.932-132.069  15.040  1.00  0.00      H1   C  
ATOM    701  O   TRP A 659    -485.893-131.690  13.853  1.00  0.00      H1   O  
ATOM    702  N   SER A 660    -484.976-132.800  15.611  1.00  0.00      H1   N  
ATOM    703  CA  SER A 660    -483.869-133.362  14.917  1.00  0.00      H1   C  
ATOM    704  CB  SER A 660    -482.506-133.064  15.611  1.00  0.00      H1   C  
ATOM    705  OG  SER A 660    -482.395-133.704  16.873  1.00  0.00      H1   O  
ATOM    706  C   SER A 660    -484.143-134.788  14.623  1.00  0.00      H1   C  
ATOM    707  O   SER A 660    -484.547-135.119  13.525  1.00  0.00      H1   O  
ATOM    708  N   TYR A 661    -483.882-135.778  15.481  1.00  0.00      H1   N  
ATOM    709  CA  TYR A 661    -484.162-137.150  15.159  1.00  0.00      H1   C  
ATOM    710  CB  TYR A 661    -482.907-138.060  15.535  1.00  0.00      H1   C  
ATOM    711  CG  TYR A 661    -482.396-137.950  16.993  1.00  0.00      H1   C  
ATOM    712  CD1 TYR A 661    -482.764-138.826  18.047  1.00  0.00      H1   C  
ATOM    713  CE1 TYR A 661    -482.138-138.726  19.244  1.00  0.00      H1   C  
ATOM    714  CZ  TYR A 661    -481.202-137.699  19.485  1.00  0.00      H1   C  
ATOM    715  OH  TYR A 661    -480.589-137.510  20.670  1.00  0.00      H1   O  
ATOM    716  CD2 TYR A 661    -481.415-136.947  17.236  1.00  0.00      H1   C  
ATOM    717  CE2 TYR A 661    -480.834-136.838  18.490  1.00  0.00      H1   C  
ATOM    718  C   TYR A 661    -485.486-137.531  15.913  1.00  0.00      H1   C  
ATOM    719  O   TYR A 661    -485.996-136.769  16.823  1.00  0.00      H1   O  
ATOM    720  N   ILE A 662    -486.132-138.688  15.611  1.00  0.00      H1   N  
ATOM    721  CA  ILE A 662    -487.230-139.310  16.332  1.00  0.00      H1   C  
ATOM    722  CB  ILE A 662    -488.401-139.950  15.540  1.00  0.00      H1   C  
ATOM    723  CG2 ILE A 662    -489.575-140.371  16.522  1.00  0.00      H1   C  
ATOM    724  CG1 ILE A 662    -488.881-138.994  14.443  1.00  0.00      H1   C  
ATOM    725  CD1 ILE A 662    -489.597-139.783  13.327  1.00  0.00      H1   C  
ATOM    726  C   ILE A 662    -486.648-140.400  17.238  1.00  0.00      H1   C  
ATOM    727  O   ILE A 662    -485.831-141.201  16.789  1.00  0.00      H1   O  
ATOM    728  N   VAL A 663    -487.089-140.444  18.545  1.00  0.00      H1   N  
ATOM    729  CA  VAL A 663    -486.398-141.225  19.541  1.00  0.00      H1   C  
ATOM    730  CB  VAL A 663    -485.675-140.324  20.492  1.00  0.00      H1   C  
ATOM    731  CG1 VAL A 663    -486.773-139.720  21.432  1.00  0.00      H1   C  
ATOM    732  CG2 VAL A 663    -484.736-141.194  21.380  1.00  0.00      H1   C  
ATOM    733  C   VAL A 663    -487.417-142.224  20.029  1.00  0.00      H1   C  
ATOM    734  O   VAL A 663    -488.579-141.960  20.225  1.00  0.00      H1   O  
ATOM    735  N   GLU A 664    -486.915-143.454  20.245  1.00  0.00      H1   N  
ATOM    736  CA  GLU A 664    -487.635-144.602  20.626  1.00  0.00      H1   C  
ATOM    737  CB  GLU A 664    -488.123-145.374  19.364  1.00  0.00      H1   C  
ATOM    738  CG  GLU A 664    -489.472-144.836  18.750  1.00  0.00      H1   C  
ATOM    739  CD  GLU A 664    -490.775-145.446  19.338  1.00  0.00      H1   C  
ATOM    740  OE1 GLU A 664    -491.559-144.667  19.952  1.00  0.00      H1   O  
ATOM    741  OE2 GLU A 664    -490.876-146.703  19.365  1.00  0.00      H1   O  
ATOM    742  C   GLU A 664    -486.782-145.467  21.555  1.00  0.00      H1   C  
ATOM    743  O   GLU A 664    -485.650-145.085  21.819  1.00  0.00      H1   O  
ATOM    744  N   THR A 665    -487.397-146.496  22.117  1.00  0.00      H1   N  
ATOM    745  CA  THR A 665    -486.881-147.272  23.237  1.00  0.00      H1   C  
ATOM    746  CB  THR A 665    -486.992-146.501  24.634  1.00  0.00      H1   C  
ATOM    747  OG1 THR A 665    -486.561-147.313  25.783  1.00  0.00      H1   O  
ATOM    748  CG2 THR A 665    -488.425-145.887  24.910  1.00  0.00      H1   C  
ATOM    749  C   THR A 665    -487.673-148.529  23.137  1.00  0.00      H1   C  
ATOM    750  O   THR A 665    -488.687-148.526  22.464  1.00  0.00      H1   O  
ATOM    751  N   SER A 666    -487.281-149.601  23.877  1.00  0.00      H1   N  
ATOM    752  CA  SER A 666    -487.996-150.817  24.038  1.00  0.00      H1   C  
ATOM    753  CB  SER A 666    -487.180-151.961  24.688  1.00  0.00      H1   C  
ATOM    754  OG  SER A 666    -486.563-151.464  25.898  1.00  0.00      H1   O  
ATOM    755  C   SER A 666    -489.360-150.648  24.725  1.00  0.00      H1   C  
ATOM    756  O   SER A 666    -489.578-149.674  25.429  1.00  0.00      H1   O  
ATOM    757  N   SER A 667    -490.309-151.484  24.234  1.00  0.00      H1   N  
ATOM    758  CA  SER A 667    -491.736-151.282  24.330  1.00  0.00      H1   C  
ATOM    759  CB  SER A 667    -492.316-149.876  24.448  1.00  0.00      H1   C  
ATOM    760  OG  SER A 667    -493.709-149.739  24.680  1.00  0.00      H1   O  
ATOM    761  C   SER A 667    -492.454-152.072  23.233  1.00  0.00      H1   C  
ATOM    762  O   SER A 667    -491.999-152.428  22.164  1.00  0.00      H1   O  
ATOM    763  N   SER A 668    -493.690-152.543  23.523  1.00  0.00      H1   N  
ATOM    764  CA  SER A 668    -494.494-153.285  22.536  1.00  0.00      H1   C  
ATOM    765  CB  SER A 668    -495.577-154.197  23.172  1.00  0.00      H1   C  
ATOM    766  OG  SER A 668    -496.173-155.114  22.233  1.00  0.00      H1   O  
ATOM    767  C   SER A 668    -495.253-152.397  21.573  1.00  0.00      H1   C  
ATOM    768  O   SER A 668    -495.551-151.245  21.886  1.00  0.00      H1   O  
ATOM    769  N   ASP A 669    -495.500-152.927  20.343  1.00  0.00      H1   N  
ATOM    770  CA  ASP A 669    -496.121-152.331  19.206  1.00  0.00      H1   C  
ATOM    771  CB  ASP A 669    -495.939-153.400  18.052  1.00  0.00      H1   C  
ATOM    772  CG  ASP A 669    -494.463-153.428  17.663  1.00  0.00      H1   C  
ATOM    773  OD1 ASP A 669    -494.052-154.151  16.689  1.00  0.00      H1   O  
ATOM    774  OD2 ASP A 669    -493.565-152.925  18.331  1.00  0.00      H1   O  
ATOM    775  C   ASP A 669    -497.638-151.926  19.391  1.00  0.00      H1   C  
ATOM    776  O   ASP A 669    -498.503-152.716  19.935  1.00  0.00      H1   O  
ATOM    777  N   ASN A 670    -498.047-150.741  18.844  1.00  0.00      H1   N  
ATOM    778  CA  ASN A 670    -499.391-150.170  18.980  1.00  0.00      H1   C  
ATOM    779  CB  ASN A 670    -499.310-148.646  19.095  1.00  0.00      H1   C  
ATOM    780  CG  ASN A 670    -498.179-148.201  20.049  1.00  0.00      H1   C  
ATOM    781  OD1 ASN A 670    -497.189-147.593  19.641  1.00  0.00      H1   O  
ATOM    782  ND2 ASN A 670    -498.192-148.732  21.265  1.00  0.00      H1   N  
ATOM    783  C   ASN A 670    -500.324-150.533  17.934  1.00  0.00      H1   C  
ATOM    784  O   ASN A 670    -499.935-150.711  16.755  1.00  0.00      H1   O  
ATOM    785  N   GLY A 671    -501.638-150.740  18.268  1.00  0.00      H1   N  
ATOM    786  CA  GLY A 671    -502.793-150.975  17.384  1.00  0.00      H1   C  
ATOM    787  C   GLY A 671    -503.009-149.693  16.516  1.00  0.00      H1   C  
ATOM    788  O   GLY A 671    -502.750-148.562  16.909  1.00  0.00      H1   O  
ATOM    789  N   THR A 672    -503.593-149.921  15.294  1.00  0.00      H1   N  
ATOM    790  CA  THR A 672    -504.097-148.967  14.366  1.00  0.00      H1   C  
ATOM    791  CB  THR A 672    -503.337-148.834  13.087  1.00  0.00      H1   C  
ATOM    792  OG1 THR A 672    -503.289-147.482  12.520  1.00  0.00      H1   O  
ATOM    793  CG2 THR A 672    -503.754-149.767  11.992  1.00  0.00      H1   C  
ATOM    794  C   THR A 672    -505.604-149.066  14.240  1.00  0.00      H1   C  
ATOM    795  O   THR A 672    -506.202-150.083  14.556  1.00  0.00      H1   O  
ATOM    796  N   CYS A 673    -506.308-147.937  13.856  1.00  0.00      H1   N  
ATOM    797  CA  CYS A 673    -507.750-147.648  13.663  1.00  0.00      H1   C  
ATOM    798  CB  CYS A 673    -508.109-146.170  13.631  1.00  0.00      H1   C  
ATOM    799  SG  CYS A 673    -509.737-145.611  14.273  1.00  0.00      H1   S  
ATOM    800  C   CYS A 673    -508.459-148.593  12.669  1.00  0.00      H1   C  
ATOM    801  O   CYS A 673    -509.565-149.081  12.915  1.00  0.00      H1   O  
ATOM    802  N   TYR A 674    -507.913-148.817  11.412  1.00  0.00      H1   N  
ATOM    803  CA  TYR A 674    -508.461-149.751  10.500  1.00  0.00      H1   C  
ATOM    804  CB  TYR A 674    -509.130-149.157   9.249  1.00  0.00      H1   C  
ATOM    805  CG  TYR A 674    -509.892-150.209   8.405  1.00  0.00      H1   C  
ATOM    806  CD1 TYR A 674    -511.195-149.955   8.292  1.00  0.00      H1   C  
ATOM    807  CE1 TYR A 674    -512.032-150.933   7.699  1.00  0.00      H1   C  
ATOM    808  CZ  TYR A 674    -511.484-152.081   7.082  1.00  0.00      H1   C  
ATOM    809  OH  TYR A 674    -512.289-153.047   6.431  1.00  0.00      H1   O  
ATOM    810  CD2 TYR A 674    -509.274-151.323   7.723  1.00  0.00      H1   C  
ATOM    811  CE2 TYR A 674    -510.087-152.221   7.076  1.00  0.00      H1   C  
ATOM    812  C   TYR A 674    -507.106-150.481  10.167  1.00  0.00      H1   C  
ATOM    813  O   TYR A 674    -506.172-149.902   9.618  1.00  0.00      H1   O  
ATOM    814  N   PRO A 675    -506.985-151.724  10.483  1.00  0.00      H1   N  
ATOM    815  CD  PRO A 675    -508.119-152.611  10.758  1.00  0.00      H1   C  
ATOM    816  CA  PRO A 675    -505.825-152.493  10.164  1.00  0.00      H1   C  
ATOM    817  CB  PRO A 675    -506.183-153.930  10.629  1.00  0.00      H1   C  
ATOM    818  CG  PRO A 675    -507.696-154.044  10.586  1.00  0.00      H1   C  
ATOM    819  C   PRO A 675    -505.280-152.456   8.634  1.00  0.00      H1   C  
ATOM    820  O   PRO A 675    -505.985-152.882   7.716  1.00  0.00      H1   O  
ATOM    821  N   GLY A 676    -504.064-151.920   8.363  1.00  0.00      H1   N  
ATOM    822  CA  GLY A 676    -503.633-151.853   6.993  1.00  0.00      H1   C  
ATOM    823  C   GLY A 676    -502.166-151.657   6.962  1.00  0.00      H1   C  
ATOM    824  O   GLY A 676    -501.678-151.009   7.862  1.00  0.00      H1   O  
ATOM    825  N   ASP A 677    -501.511-152.262   5.922  1.00  0.00      H1   N  
ATOM    826  CA  ASP A 677    -500.102-152.026   5.721  1.00  0.00      H1   C  
ATOM    827  CB  ASP A 677    -499.531-152.871   4.618  1.00  0.00      H1   C  
ATOM    828  CG  ASP A 677    -499.659-154.367   4.901  1.00  0.00      H1   C  
ATOM    829  OD1 ASP A 677    -499.208-155.211   4.027  1.00  0.00      H1   O  
ATOM    830  OD2 ASP A 677    -499.882-154.670   6.070  1.00  0.00      H1   O  
ATOM    831  C   ASP A 677    -499.734-150.585   5.454  1.00  0.00      H1   C  
ATOM    832  O   ASP A 677    -500.343-149.802   4.711  1.00  0.00      H1   O  
ATOM    833  N   PHE A 678    -498.631-150.160   6.135  1.00  0.00      H1   N  
ATOM    834  CA  PHE A 678    -498.125-148.838   5.872  1.00  0.00      H1   C  
ATOM    835  CB  PHE A 678    -497.715-148.108   7.222  1.00  0.00      H1   C  
ATOM    836  CG  PHE A 678    -497.780-146.599   7.132  1.00  0.00      H1   C  
ATOM    837  CD1 PHE A 678    -498.829-145.824   7.747  1.00  0.00      H1   C  
ATOM    838  CE1 PHE A 678    -498.710-144.424   7.825  1.00  0.00      H1   C  
ATOM    839  CZ  PHE A 678    -497.689-143.780   7.092  1.00  0.00      H1   C  
ATOM    840  CD2 PHE A 678    -496.777-145.921   6.491  1.00  0.00      H1   C  
ATOM    841  CE2 PHE A 678    -496.729-144.516   6.391  1.00  0.00      H1   C  
ATOM    842  C   PHE A 678    -496.920-148.778   4.908  1.00  0.00      H1   C  
ATOM    843  O   PHE A 678    -495.813-149.022   5.384  1.00  0.00      H1   O  
ATOM    844  N   ILE A 679    -497.155-148.443   3.678  1.00  0.00      H1   N  
ATOM    845  CA  ILE A 679    -496.258-148.550   2.552  1.00  0.00      H1   C  
ATOM    846  CB  ILE A 679    -497.149-148.394   1.244  1.00  0.00      H1   C  
ATOM    847  CG2 ILE A 679    -496.417-148.802   0.000  1.00  0.00      H1   C  
ATOM    848  CG1 ILE A 679    -498.448-149.336   1.204  1.00  0.00      H1   C  
ATOM    849  CD1 ILE A 679    -498.135-150.799   1.452  1.00  0.00      H1   C  
ATOM    850  C   ILE A 679    -495.078-147.511   2.690  1.00  0.00      H1   C  
ATOM    851  O   ILE A 679    -495.330-146.323   3.087  1.00  0.00      H1   O  
ATOM    852  N   ASP A 680    -493.844-147.945   2.403  1.00  0.00      H1   N  
ATOM    853  CA  ASP A 680    -492.611-147.152   2.591  1.00  0.00      H1   C  
ATOM    854  CB  ASP A 680    -492.373-146.165   1.419  1.00  0.00      H1   C  
ATOM    855  CG  ASP A 680    -492.274-146.759   0.047  1.00  0.00      H1   C  
ATOM    856  OD1 ASP A 680    -492.028-147.932  -0.037  1.00  0.00      H1   O  
ATOM    857  OD2 ASP A 680    -492.360-146.023  -0.929  1.00  0.00      H1   O  
ATOM    858  C   ASP A 680    -492.512-146.483   4.018  1.00  0.00      H1   C  
ATOM    859  O   ASP A 680    -492.148-145.330   4.111  1.00  0.00      H1   O  
ATOM    860  N   TYR A 681    -492.780-147.163   5.105  1.00  0.00      H1   N  
ATOM    861  CA  TYR A 681    -492.701-146.734   6.513  1.00  0.00      H1   C  
ATOM    862  CB  TYR A 681    -493.180-147.782   7.520  1.00  0.00      H1   C  
ATOM    863  CG  TYR A 681    -493.013-147.369   8.967  1.00  0.00      H1   C  
ATOM    864  CD1 TYR A 681    -493.660-146.228   9.521  1.00  0.00      H1   C  
ATOM    865  CE1 TYR A 681    -493.472-145.933  10.865  1.00  0.00      H1   C  
ATOM    866  CZ  TYR A 681    -492.716-146.777  11.711  1.00  0.00      H1   C  
ATOM    867  OH  TYR A 681    -492.710-146.444  13.118  1.00  0.00      H1   O  
ATOM    868  CD2 TYR A 681    -492.205-148.173   9.828  1.00  0.00      H1   C  
ATOM    869  CE2 TYR A 681    -491.997-147.854  11.165  1.00  0.00      H1   C  
ATOM    870  C   TYR A 681    -491.226-146.217   6.850  1.00  0.00      H1   C  
ATOM    871  O   TYR A 681    -490.973-145.170   7.454  1.00  0.00      H1   O  
ATOM    872  N   GLU A 682    -490.259-146.969   6.401  1.00  0.00      H1   N  
ATOM    873  CA  GLU A 682    -488.870-146.572   6.635  1.00  0.00      H1   C  
ATOM    874  CB  GLU A 682    -488.013-147.842   6.215  1.00  0.00      H1   C  
ATOM    875  CG  GLU A 682    -488.364-149.126   7.035  1.00  0.00      H1   C  
ATOM    876  CD  GLU A 682    -489.641-149.861   6.489  1.00  0.00      H1   C  
ATOM    877  OE1 GLU A 682    -490.174-150.663   7.242  1.00  0.00      H1   O  
ATOM    878  OE2 GLU A 682    -490.074-149.516   5.377  1.00  0.00      H1   O  
ATOM    879  C   GLU A 682    -488.413-145.272   5.956  1.00  0.00      H1   C  
ATOM    880  O   GLU A 682    -487.900-144.376   6.578  1.00  0.00      H1   O  
ATOM    881  N   GLU A 683    -488.786-145.172   4.717  1.00  0.00      H1   N  
ATOM    882  CA  GLU A 683    -488.536-143.930   3.851  1.00  0.00      H1   C  
ATOM    883  CB  GLU A 683    -488.800-144.214   2.373  1.00  0.00      H1   C  
ATOM    884  CG  GLU A 683    -487.766-145.094   1.663  1.00  0.00      H1   C  
ATOM    885  CD  GLU A 683    -486.455-144.491   1.674  1.00  0.00      H1   C  
ATOM    886  OE1 GLU A 683    -485.554-144.952   2.442  1.00  0.00      H1   O  
ATOM    887  OE2 GLU A 683    -486.171-143.555   0.898  1.00  0.00      H1   O  
ATOM    888  C   GLU A 683    -489.245-142.741   4.513  1.00  0.00      H1   C  
ATOM    889  O   GLU A 683    -488.781-141.619   4.487  1.00  0.00      H1   O  
ATOM    890  N   LEU A 684    -490.401-142.972   5.088  1.00  0.00      H1   N  
ATOM    891  CA  LEU A 684    -491.091-141.918   5.828  1.00  0.00      H1   C  
ATOM    892  CB  LEU A 684    -492.346-142.514   6.468  1.00  0.00      H1   C  
ATOM    893  CG  LEU A 684    -493.315-141.531   7.202  1.00  0.00      H1   C  
ATOM    894  CD1 LEU A 684    -493.918-140.530   6.173  1.00  0.00      H1   C  
ATOM    895  CD2 LEU A 684    -494.350-142.285   8.020  1.00  0.00      H1   C  
ATOM    896  C   LEU A 684    -490.274-141.321   7.001  1.00  0.00      H1   C  
ATOM    897  O   LEU A 684    -490.223-140.121   7.180  1.00  0.00      H1   O  
ATOM    898  N   ARG A 685    -489.747-142.250   7.878  1.00  0.00      H1   N  
ATOM    899  CA  ARG A 685    -488.913-141.845   9.039  1.00  0.00      H1   C  
ATOM    900  CB  ARG A 685    -488.285-143.086   9.822  1.00  0.00      H1   C  
ATOM    901  CG  ARG A 685    -489.341-144.070  10.382  1.00  0.00      H1   C  
ATOM    902  CD  ARG A 685    -488.905-145.151  11.367  1.00  0.00      H1   C  
ATOM    903  NE  ARG A 685    -488.056-146.093  10.644  1.00  0.00      H1   N  
ATOM    904  CZ  ARG A 685    -487.758-147.345  10.967  1.00  0.00      H1   C  
ATOM    905  NH1 ARG A 685    -488.289-148.040  11.927  1.00  0.00      H1   N  
ATOM    906  NH2 ARG A 685    -486.826-147.959  10.279  1.00  0.00      H1   N  
ATOM    907  C   ARG A 685    -487.754-140.875   8.675  1.00  0.00      H1   C  
ATOM    908  O   ARG A 685    -487.316-140.019   9.426  1.00  0.00      H1   O  
ATOM    909  N   GLU A 686    -487.184-141.037   7.462  1.00  0.00      H1   N  
ATOM    910  CA  GLU A 686    -486.261-140.062   6.893  1.00  0.00      H1   C  
ATOM    911  CB  GLU A 686    -485.696-140.647   5.590  1.00  0.00      H1   C  
ATOM    912  CG  GLU A 686    -484.871-139.667   4.720  1.00  0.00      H1   C  
ATOM    913  CD  GLU A 686    -484.355-140.323   3.483  1.00  0.00      H1   C  
ATOM    914  OE1 GLU A 686    -483.612-141.356   3.563  1.00  0.00      H1   O  
ATOM    915  OE2 GLU A 686    -484.571-139.765   2.368  1.00  0.00      H1   O  
ATOM    916  C   GLU A 686    -486.781-138.720   6.659  1.00  0.00      H1   C  
ATOM    917  O   GLU A 686    -486.180-137.679   6.952  1.00  0.00      H1   O  
ATOM    918  N   GLN A 687    -488.024-138.623   6.152  1.00  0.00      H1   N  
ATOM    919  CA  GLN A 687    -488.719-137.402   5.923  1.00  0.00      H1   C  
ATOM    920  CB  GLN A 687    -490.092-137.695   5.215  1.00  0.00      H1   C  
ATOM    921  CG  GLN A 687    -490.043-138.486   3.843  1.00  0.00      H1   C  
ATOM    922  CD  GLN A 687    -488.746-138.206   3.064  1.00  0.00      H1   C  
ATOM    923  OE1 GLN A 687    -488.481-137.102   2.587  1.00  0.00      H1   O  
ATOM    924  NE2 GLN A 687    -487.856-139.187   3.038  1.00  0.00      H1   N  
ATOM    925  C   GLN A 687    -489.048-136.591   7.187  1.00  0.00      H1   C  
ATOM    926  O   GLN A 687    -488.840-135.435   7.334  1.00  0.00      H1   O  
ATOM    927  N   LEU A 688    -489.574-137.347   8.134  1.00  0.00      H1   N  
ATOM    928  CA  LEU A 688    -490.008-136.940   9.445  1.00  0.00      H1   C  
ATOM    929  CB  LEU A 688    -490.971-137.913  10.099  1.00  0.00      H1   C  
ATOM    930  CG  LEU A 688    -492.237-138.171   9.277  1.00  0.00      H1   C  
ATOM    931  CD1 LEU A 688    -493.202-139.113   9.928  1.00  0.00      H1   C  
ATOM    932  CD2 LEU A 688    -493.027-136.914   9.070  1.00  0.00      H1   C  
ATOM    933  C   LEU A 688    -488.777-136.768  10.423  1.00  0.00      H1   C  
ATOM    934  O   LEU A 688    -488.874-137.017  11.603  1.00  0.00      H1   O  
ATOM    935  N   SER A 689    -487.678-136.160   9.931  1.00  0.00      H1   N  
ATOM    936  CA  SER A 689    -486.569-135.822  10.833  1.00  0.00      H1   C  
ATOM    937  CB  SER A 689    -485.674-137.102  10.879  1.00  0.00      H1   C  
ATOM    938  OG  SER A 689    -485.068-137.424   9.604  1.00  0.00      H1   O  
ATOM    939  C   SER A 689    -485.872-134.610  10.237  1.00  0.00      H1   C  
ATOM    940  O   SER A 689    -486.001-134.279   9.042  1.00  0.00      H1   O  
ATOM    941  N   SER A 690    -485.133-133.901  11.105  1.00  0.00      H1   N  
ATOM    942  CA  SER A 690    -484.318-132.736  10.737  1.00  0.00      H1   C  
ATOM    943  CB  SER A 690    -483.183-133.091   9.712  1.00  0.00      H1   C  
ATOM    944  OG  SER A 690    -482.011-133.727  10.253  1.00  0.00      H1   O  
ATOM    945  C   SER A 690    -485.226-131.639  10.195  1.00  0.00      H1   C  
ATOM    946  O   SER A 690    -484.911-131.019   9.144  1.00  0.00      H1   O  
ATOM    947  N   VAL A 691    -486.342-131.281  11.004  1.00  0.00      H1   N  
ATOM    948  CA  VAL A 691    -487.324-130.326  10.583  1.00  0.00      H1   C  
ATOM    949  CB  VAL A 691    -488.653-130.898  11.013  1.00  0.00      H1   C  
ATOM    950  CG1 VAL A 691    -489.867-130.064  10.511  1.00  0.00      H1   C  
ATOM    951  CG2 VAL A 691    -488.823-132.349  10.473  1.00  0.00      H1   C  
ATOM    952  C   VAL A 691    -487.137-128.975  11.275  1.00  0.00      H1   C  
ATOM    953  O   VAL A 691    -486.758-128.842  12.407  1.00  0.00      H1   O  
ATOM    954  N   SER A 692    -487.319-127.844  10.494  1.00  0.00      H1   N  
ATOM    955  CA  SER A 692    -487.273-126.465  10.968  1.00  0.00      H1   C  
ATOM    956  CB  SER A 692    -486.277-125.527  10.162  1.00  0.00      H1   C  
ATOM    957  OG  SER A 692    -486.570-125.578   8.741  1.00  0.00      H1   O  
ATOM    958  C   SER A 692    -488.695-125.851  11.070  1.00  0.00      H1   C  
ATOM    959  O   SER A 692    -488.974-124.908  11.826  1.00  0.00      H1   O  
ATOM    960  N   SER A 693    -489.663-126.574  10.467  1.00  0.00      H1   N  
ATOM    961  CA  SER A 693    -491.070-126.098  10.673  1.00  0.00      H1   C  
ATOM    962  CB  SER A 693    -491.475-124.967   9.707  1.00  0.00      H1   C  
ATOM    963  OG  SER A 693    -492.905-124.640   9.754  1.00  0.00      H1   O  
ATOM    964  C   SER A 693    -491.929-127.247  10.271  1.00  0.00      H1   C  
ATOM    965  O   SER A 693    -491.651-127.923   9.285  1.00  0.00      H1   O  
ATOM    966  N   PHE A 694    -493.016-127.461  11.001  1.00  0.00      H1   N  
ATOM    967  CA  PHE A 694    -493.923-128.540  10.713  1.00  0.00      H1   C  
ATOM    968  CB  PHE A 694    -493.576-129.723  11.622  1.00  0.00      H1   C  
ATOM    969  CG  PHE A 694    -494.221-130.984  11.234  1.00  0.00      H1   C  
ATOM    970  CD1 PHE A 694    -493.896-131.501   9.964  1.00  0.00      H1   C  
ATOM    971  CE1 PHE A 694    -494.537-132.602   9.450  1.00  0.00      H1   C  
ATOM    972  CZ  PHE A 694    -495.540-133.211  10.247  1.00  0.00      H1   C  
ATOM    973  CD2 PHE A 694    -495.075-131.703  12.082  1.00  0.00      H1   C  
ATOM    974  CE2 PHE A 694    -495.878-132.719  11.536  1.00  0.00      H1   C  
ATOM    975  C   PHE A 694    -495.406-128.145  10.968  1.00  0.00      H1   C  
ATOM    976  O   PHE A 694    -495.819-127.928  12.058  1.00  0.00      H1   O  
ATOM    977  N   GLU A 695    -496.206-127.945   9.902  1.00  0.00      H1   N  
ATOM    978  CA  GLU A 695    -497.446-127.284   9.992  1.00  0.00      H1   C  
ATOM    979  CB  GLU A 695    -497.411-125.808   9.609  1.00  0.00      H1   C  
ATOM    980  CG  GLU A 695    -498.704-125.110   9.919  1.00  0.00      H1   C  
ATOM    981  CD  GLU A 695    -498.559-123.610   9.681  1.00  0.00      H1   C  
ATOM    982  OE1 GLU A 695    -498.680-122.998   8.595  1.00  0.00      H1   O  
ATOM    983  OE2 GLU A 695    -498.280-123.025  10.733  1.00  0.00      H1   O  
ATOM    984  C   GLU A 695    -498.678-128.023   9.341  1.00  0.00      H1   C  
ATOM    985  O   GLU A 695    -498.676-128.367   8.131  1.00  0.00      H1   O  
ATOM    986  N   ARG A 696    -499.757-128.352  10.086  1.00  0.00      H1   N  
ATOM    987  CA  ARG A 696    -500.918-129.072   9.511  1.00  0.00      H1   C  
ATOM    988  CB  ARG A 696    -501.704-129.847  10.562  1.00  0.00      H1   C  
ATOM    989  CG  ARG A 696    -502.586-130.927   9.889  1.00  0.00      H1   C  
ATOM    990  CD  ARG A 696    -503.265-131.855  10.841  1.00  0.00      H1   C  
ATOM    991  NE  ARG A 696    -504.354-131.132  11.477  1.00  0.00      H1   N  
ATOM    992  CZ  ARG A 696    -505.235-131.689  12.269  1.00  0.00      H1   C  
ATOM    993  NH1 ARG A 696    -505.237-132.965  12.544  1.00  0.00      H1   N  
ATOM    994  NH2 ARG A 696    -506.184-130.957  12.681  1.00  0.00      H1   N  
ATOM    995  C   ARG A 696    -501.869-128.065   8.848  1.00  0.00      H1   C  
ATOM    996  O   ARG A 696    -502.042-126.907   9.203  1.00  0.00      H1   O  
ATOM    997  N   PHE A 697    -502.574-128.499   7.752  1.00  0.00      H1   N  
ATOM    998  CA  PHE A 697    -503.474-127.599   7.018  1.00  0.00      H1   C  
ATOM    999  CB  PHE A 697    -502.735-126.590   6.088  1.00  0.00      H1   C  
ATOM   1000  CG  PHE A 697    -502.349-127.284   4.808  1.00  0.00      H1   C  
ATOM   1001  CD1 PHE A 697    -503.194-127.154   3.699  1.00  0.00      H1   C  
ATOM   1002  CE1 PHE A 697    -502.856-127.633   2.461  1.00  0.00      H1   C  
ATOM   1003  CZ  PHE A 697    -501.605-128.234   2.294  1.00  0.00      H1   C  
ATOM   1004  CD2 PHE A 697    -501.218-128.165   4.627  1.00  0.00      H1   C  
ATOM   1005  CE2 PHE A 697    -500.791-128.522   3.371  1.00  0.00      H1   C  
ATOM   1006  C   PHE A 697    -504.597-128.296   6.297  1.00  0.00      H1   C  
ATOM   1007  O   PHE A 697    -504.364-129.438   5.847  1.00  0.00      H1   O  
ATOM   1008  N   GLU A 698    -505.798-127.777   6.129  1.00  0.00      H1   N  
ATOM   1009  CA  GLU A 698    -506.936-128.473   5.607  1.00  0.00      H1   C  
ATOM   1010  CB  GLU A 698    -508.274-127.958   6.062  1.00  0.00      H1   C  
ATOM   1011  CG  GLU A 698    -509.503-128.969   5.892  1.00  0.00      H1   C  
ATOM   1012  CD  GLU A 698    -510.780-128.305   6.284  1.00  0.00      H1   C  
ATOM   1013  OE1 GLU A 698    -510.843-127.051   6.347  1.00  0.00      H1   O  
ATOM   1014  OE2 GLU A 698    -511.713-129.088   6.643  1.00  0.00      H1   O  
ATOM   1015  C   GLU A 698    -506.817-128.561   4.108  1.00  0.00      H1   C  
ATOM   1016  O   GLU A 698    -506.951-127.559   3.447  1.00  0.00      H1   O  
ATOM   1017  N   ILE A 699    -506.627-129.702   3.563  1.00  0.00      H1   N  
ATOM   1018  CA  ILE A 699    -506.450-129.788   2.123  1.00  0.00      H1   C  
ATOM   1019  CB  ILE A 699    -505.477-130.921   1.641  1.00  0.00      H1   C  
ATOM   1020  CG2 ILE A 699    -505.916-132.303   2.298  1.00  0.00      H1   C  
ATOM   1021  CG1 ILE A 699    -505.221-131.117   0.133  1.00  0.00      H1   C  
ATOM   1022  CD1 ILE A 699    -503.837-131.643  -0.200  1.00  0.00      H1   C  
ATOM   1023  C   ILE A 699    -507.803-129.925   1.324  1.00  0.00      H1   C  
ATOM   1024  O   ILE A 699    -508.122-129.240   0.300  1.00  0.00      H1   O  
ATOM   1025  N   PHE A 700    -508.649-130.874   1.811  1.00  0.00      H1   N  
ATOM   1026  CA  PHE A 700    -509.940-131.104   1.214  1.00  0.00      H1   C  
ATOM   1027  CB  PHE A 700    -509.998-132.522   0.503  1.00  0.00      H1   C  
ATOM   1028  CG  PHE A 700    -508.840-132.748  -0.483  1.00  0.00      H1   C  
ATOM   1029  CD1 PHE A 700    -508.151-133.997  -0.453  1.00  0.00      H1   C  
ATOM   1030  CE1 PHE A 700    -507.180-134.298  -1.394  1.00  0.00      H1   C  
ATOM   1031  CZ  PHE A 700    -506.853-133.374  -2.363  1.00  0.00      H1   C  
ATOM   1032  CD2 PHE A 700    -508.510-131.836  -1.536  1.00  0.00      H1   C  
ATOM   1033  CE2 PHE A 700    -507.508-132.158  -2.425  1.00  0.00      H1   C  
ATOM   1034  C   PHE A 700    -510.935-131.035   2.384  1.00  0.00      H1   C  
ATOM   1035  O   PHE A 700    -510.754-131.793   3.327  1.00  0.00      H1   O  
ATOM   1036  N   PRO A 701    -512.017-130.224   2.627  1.00  0.00      H1   N  
ATOM   1037  CD  PRO A 701    -512.177-128.853   2.005  1.00  0.00      H1   C  
ATOM   1038  CA  PRO A 701    -512.995-130.375   3.713  1.00  0.00      H1   C  
ATOM   1039  CB  PRO A 701    -514.027-129.276   3.342  1.00  0.00      H1   C  
ATOM   1040  CG  PRO A 701    -513.273-128.175   2.725  1.00  0.00      H1   C  
ATOM   1041  C   PRO A 701    -513.725-131.755   3.864  1.00  0.00      H1   C  
ATOM   1042  O   PRO A 701    -513.537-132.593   2.976  1.00  0.00      H1   O  
ATOM   1043  N   LYS A 702    -514.423-131.990   5.016  1.00  0.00      H1   N  
ATOM   1044  CA  LYS A 702    -515.361-133.052   5.221  1.00  0.00      H1   C  
ATOM   1045  CB  LYS A 702    -515.972-133.054   6.669  1.00  0.00      H1   C  
ATOM   1046  CG  LYS A 702    -516.841-134.272   7.019  1.00  0.00      H1   C  
ATOM   1047  CD  LYS A 702    -517.267-134.363   8.462  1.00  0.00      H1   C  
ATOM   1048  CE  LYS A 702    -517.950-135.634   9.025  1.00  0.00      H1   C  
ATOM   1049  NZ  LYS A 702    -519.219-135.628   8.237  1.00  0.00      H1   N  
ATOM   1050  C   LYS A 702    -516.469-133.103   4.155  1.00  0.00      H1   C  
ATOM   1051  O   LYS A 702    -516.812-134.193   3.737  1.00  0.00      H1   O  
ATOM   1052  N   THR A 703    -517.162-132.021   3.781  1.00  0.00      H1   N  
ATOM   1053  CA  THR A 703    -518.373-131.997   2.931  1.00  0.00      H1   C  
ATOM   1054  CB  THR A 703    -519.499-131.107   3.331  1.00  0.00      H1   C  
ATOM   1055  OG1 THR A 703    -519.806-131.305   4.723  1.00  0.00      H1   O  
ATOM   1056  CG2 THR A 703    -520.835-131.428   2.676  1.00  0.00      H1   C  
ATOM   1057  C   THR A 703    -518.000-131.502   1.600  1.00  0.00      H1   C  
ATOM   1058  O   THR A 703    -517.581-130.379   1.454  1.00  0.00      H1   O  
ATOM   1059  N   SER A 704    -518.040-132.406   0.646  1.00  0.00      H1   N  
ATOM   1060  CA  SER A 704    -517.504-132.338  -0.699  1.00  0.00      H1   C  
ATOM   1061  CB  SER A 704    -517.328-133.703  -1.418  1.00  0.00      H1   C  
ATOM   1062  OG  SER A 704    -516.663-133.591  -2.652  1.00  0.00      H1   O  
ATOM   1063  C   SER A 704    -518.331-131.377  -1.603  1.00  0.00      H1   C  
ATOM   1064  O   SER A 704    -519.520-131.147  -1.345  1.00  0.00      H1   O  
ATOM   1065  N   SER A 705    -517.773-130.833  -2.706  1.00  0.00      H1   N  
ATOM   1066  CA  SER A 705    -518.345-129.868  -3.667  1.00  0.00      H1   C  
ATOM   1067  CB  SER A 705    -517.261-129.060  -4.386  1.00  0.00      H1   C  
ATOM   1068  OG  SER A 705    -516.419-129.803  -5.323  1.00  0.00      H1   O  
ATOM   1069  C   SER A 705    -519.219-130.534  -4.616  1.00  0.00      H1   C  
ATOM   1070  O   SER A 705    -520.081-129.859  -5.197  1.00  0.00      H1   O  
ATOM   1071  N   TRP A 706    -519.004-131.822  -4.835  1.00  0.00      H1   N  
ATOM   1072  CA  TRP A 706    -519.712-132.773  -5.661  1.00  0.00      H1   C  
ATOM   1073  CB  TRP A 706    -518.821-133.917  -6.217  1.00  0.00      H1   C  
ATOM   1074  CG  TRP A 706    -517.787-133.288  -7.141  1.00  0.00      H1   C  
ATOM   1075  CD1 TRP A 706    -516.422-133.003  -6.985  1.00  0.00      H1   C  
ATOM   1076  NE1 TRP A 706    -515.853-132.686  -8.242  1.00  0.00      H1   N  
ATOM   1077  CE2 TRP A 706    -516.878-132.486  -9.104  1.00  0.00      H1   C  
ATOM   1078  CD2 TRP A 706    -518.050-132.887  -8.462  1.00  0.00      H1   C  
ATOM   1079  CE3 TRP A 706    -519.237-132.813  -9.162  1.00  0.00      H1   C  
ATOM   1080  CZ3 TRP A 706    -519.192-132.557 -10.529  1.00  0.00      H1   C  
ATOM   1081  CZ2 TRP A 706    -516.850-131.992 -10.399  1.00  0.00      H1   C  
ATOM   1082  CH2 TRP A 706    -518.030-132.013 -11.097  1.00  0.00      H1   C  
ATOM   1083  C   TRP A 706    -521.076-133.363  -5.049  1.00  0.00      H1   C  
ATOM   1084  O   TRP A 706    -520.984-134.072  -4.077  1.00  0.00      H1   O  
ATOM   1085  N   PRO A 707    -522.268-133.255  -5.751  1.00  0.00      H1   N  
ATOM   1086  CD  PRO A 707    -522.654-132.122  -6.645  1.00  0.00      H1   C  
ATOM   1087  CA  PRO A 707    -523.452-134.159  -5.525  1.00  0.00      H1   C  
ATOM   1088  CB  PRO A 707    -524.430-133.743  -6.615  1.00  0.00      H1   C  
ATOM   1089  CG  PRO A 707    -524.136-132.185  -6.638  1.00  0.00      H1   C  
ATOM   1090  C   PRO A 707    -523.160-135.697  -5.447  1.00  0.00      H1   C  
ATOM   1091  O   PRO A 707    -522.242-136.131  -6.135  1.00  0.00      H1   O  
ATOM   1092  N   ASN A 708    -523.924-136.480  -4.619  1.00  0.00      H1   N  
ATOM   1093  CA  ASN A 708    -523.720-137.880  -4.442  1.00  0.00      H1   C  
ATOM   1094  CB  ASN A 708    -523.829-138.670  -5.766  1.00  0.00      H1   C  
ATOM   1095  CG  ASN A 708    -524.220-140.147  -5.715  1.00  0.00      H1   C  
ATOM   1096  OD1 ASN A 708    -524.801-140.499  -4.660  1.00  0.00      H1   O  
ATOM   1097  ND2 ASN A 708    -524.124-140.941  -6.800  1.00  0.00      H1   N  
ATOM   1098  C   ASN A 708    -522.554-138.367  -3.561  1.00  0.00      H1   C  
ATOM   1099  O   ASN A 708    -522.127-139.507  -3.729  1.00  0.00      H1   O  
ATOM   1100  N   HIS A 709    -521.992-137.640  -2.561  1.00  0.00      H1   N  
ATOM   1101  CA  HIS A 709    -520.870-138.066  -1.703  1.00  0.00      H1   C  
ATOM   1102  CB  HIS A 709    -519.539-137.253  -2.058  1.00  0.00      H1   C  
ATOM   1103  ND1 HIS A 709    -517.815-138.220  -3.639  1.00  0.00      H1   N  
ATOM   1104  CG  HIS A 709    -519.015-137.571  -3.448  1.00  0.00      H1   C  
ATOM   1105  CE1 HIS A 709    -517.581-138.076  -4.936  1.00  0.00      H1   C  
ATOM   1106  NE2 HIS A 709    -518.516-137.371  -5.563  1.00  0.00      H1   N  
ATOM   1107  CD2 HIS A 709    -519.403-137.032  -4.584  1.00  0.00      H1   C  
ATOM   1108  C   HIS A 709    -521.086-137.952  -0.198  1.00  0.00      H1   C  
ATOM   1109  O   HIS A 709    -521.382-136.830   0.229  1.00  0.00      H1   O  
ATOM   1110  N   ASP A 710    -521.022-139.079   0.519  1.00  0.00      H1   N  
ATOM   1111  CA  ASP A 710    -521.460-139.314   1.863  1.00  0.00      H1   C  
ATOM   1112  CB  ASP A 710    -522.225-140.659   1.846  1.00  0.00      H1   C  
ATOM   1113  CG  ASP A 710    -522.880-141.047   3.207  1.00  0.00      H1   C  
ATOM   1114  OD1 ASP A 710    -523.796-141.894   3.233  1.00  0.00      H1   O  
ATOM   1115  OD2 ASP A 710    -522.398-140.608   4.226  1.00  0.00      H1   O  
ATOM   1116  C   ASP A 710    -520.147-139.340   2.776  1.00  0.00      H1   C  
ATOM   1117  O   ASP A 710    -519.208-140.083   2.620  1.00  0.00      H1   O  
ATOM   1118  N   SER A 711    -520.053-138.397   3.795  1.00  0.00      H1   N  
ATOM   1119  CA  SER A 711    -518.826-138.154   4.625  1.00  0.00      H1   C  
ATOM   1120  CB  SER A 711    -518.414-136.644   4.680  1.00  0.00      H1   C  
ATOM   1121  OG  SER A 711    -519.377-135.781   5.369  1.00  0.00      H1   O  
ATOM   1122  C   SER A 711    -518.957-138.837   6.015  1.00  0.00      H1   C  
ATOM   1123  O   SER A 711    -518.162-138.500   6.914  1.00  0.00      H1   O  
ATOM   1124  N   ASN A 712    -519.980-139.715   6.219  1.00  0.00      H1   N  
ATOM   1125  CA  ASN A 712    -520.358-140.127   7.616  1.00  0.00      H1   C  
ATOM   1126  CB  ASN A 712    -521.859-139.885   7.903  1.00  0.00      H1   C  
ATOM   1127  CG  ASN A 712    -522.170-138.391   7.930  1.00  0.00      H1   C  
ATOM   1128  OD1 ASN A 712    -521.283-137.557   8.142  1.00  0.00      H1   O  
ATOM   1129  ND2 ASN A 712    -523.441-138.086   7.492  1.00  0.00      H1   N  
ATOM   1130  C   ASN A 712    -520.022-141.645   7.846  1.00  0.00      H1   C  
ATOM   1131  O   ASN A 712    -520.242-142.105   8.960  1.00  0.00      H1   O  
ATOM   1132  N   LYS A 713    -519.502-142.450   6.897  1.00  0.00      H1   N  
ATOM   1133  CA  LYS A 713    -519.502-143.857   6.896  1.00  0.00      H1   C  
ATOM   1134  CB  LYS A 713    -520.010-144.388   5.507  1.00  0.00      H1   C  
ATOM   1135  CG  LYS A 713    -521.441-143.998   5.237  1.00  0.00      H1   C  
ATOM   1136  CD  LYS A 713    -522.562-144.578   6.133  1.00  0.00      H1   C  
ATOM   1137  CE  LYS A 713    -524.012-144.070   5.782  1.00  0.00      H1   C  
ATOM   1138  NZ  LYS A 713    -524.144-142.635   5.773  1.00  0.00      H1   N  
ATOM   1139  C   LYS A 713    -518.012-144.444   7.111  1.00  0.00      H1   C  
ATOM   1140  O   LYS A 713    -517.826-145.678   7.010  1.00  0.00      H1   O  
ATOM   1141  N   GLY A 714    -516.960-143.582   7.307  1.00  0.00      H1   N  
ATOM   1142  CA  GLY A 714    -515.573-144.026   7.443  1.00  0.00      H1   C  
ATOM   1143  C   GLY A 714    -515.244-144.592   8.783  1.00  0.00      H1   C  
ATOM   1144  O   GLY A 714    -514.371-145.473   8.933  1.00  0.00      H1   O  
ATOM   1145  N   VAL A 715    -515.954-144.165   9.778  1.00  0.00      H1   N  
ATOM   1146  CA  VAL A 715    -515.809-144.634  11.236  1.00  0.00      H1   C  
ATOM   1147  CB  VAL A 715    -516.837-143.806  12.058  1.00  0.00      H1   C  
ATOM   1148  CG1 VAL A 715    -516.278-142.341  11.931  1.00  0.00      H1   C  
ATOM   1149  CG2 VAL A 715    -518.260-144.079  11.590  1.00  0.00      H1   C  
ATOM   1150  C   VAL A 715    -515.918-146.109  11.439  1.00  0.00      H1   C  
ATOM   1151  O   VAL A 715    -516.682-146.794  10.692  1.00  0.00      H1   O  
ATOM   1152  N   THR A 716    -515.201-146.770  12.416  1.00  0.00      H1   N  
ATOM   1153  CA  THR A 716    -515.117-148.179  12.463  1.00  0.00      H1   C  
ATOM   1154  CB  THR A 716    -513.914-148.713  11.562  1.00  0.00      H1   C  
ATOM   1155  OG1 THR A 716    -513.796-150.133  11.559  1.00  0.00      H1   O  
ATOM   1156  CG2 THR A 716    -512.586-148.144  11.943  1.00  0.00      H1   C  
ATOM   1157  C   THR A 716    -514.939-148.741  13.841  1.00  0.00      H1   C  
ATOM   1158  O   THR A 716    -514.495-148.066  14.764  1.00  0.00      H1   O  
ATOM   1159  N   ALA A 717    -515.356-150.034  14.030  1.00  0.00      H1   N  
ATOM   1160  CA  ALA A 717    -515.238-150.729  15.358  1.00  0.00      H1   C  
ATOM   1161  CB  ALA A 717    -516.589-151.478  15.545  1.00  0.00      H1   C  
ATOM   1162  C   ALA A 717    -514.045-151.704  15.420  1.00  0.00      H1   C  
ATOM   1163  O   ALA A 717    -513.895-152.396  16.415  1.00  0.00      H1   O  
ATOM   1164  N   ALA A 718    -513.236-151.628  14.407  1.00  0.00      H1   N  
ATOM   1165  CA  ALA A 718    -511.890-152.145  14.325  1.00  0.00      H1   C  
ATOM   1166  CB  ALA A 718    -511.446-152.129  12.849  1.00  0.00      H1   C  
ATOM   1167  C   ALA A 718    -510.794-151.275  15.062  1.00  0.00      H1   C  
ATOM   1168  O   ALA A 718    -509.633-151.635  15.246  1.00  0.00      H1   O  
ATOM   1169  N   CYS A 719    -511.195-150.000  15.315  1.00  0.00      H1   N  
ATOM   1170  CA  CYS A 719    -510.388-149.087  16.030  1.00  0.00      H1   C  
ATOM   1171  CB  CYS A 719    -511.052-147.665  15.991  1.00  0.00      H1   C  
ATOM   1172  SG  CYS A 719    -509.940-146.180  16.231  1.00  0.00      H1   S  
ATOM   1173  C   CYS A 719    -510.100-149.457  17.471  1.00  0.00      H1   C  
ATOM   1174  O   CYS A 719    -511.082-149.842  18.031  1.00  0.00      H1   O  
ATOM   1175  N   PRO A 720    -508.915-149.458  18.050  1.00  0.00      H1   N  
ATOM   1176  CD  PRO A 720    -507.632-149.407  17.232  1.00  0.00      H1   C  
ATOM   1177  CA  PRO A 720    -508.633-149.608  19.479  1.00  0.00      H1   C  
ATOM   1178  CB  PRO A 720    -507.132-149.237  19.644  1.00  0.00      H1   C  
ATOM   1179  CG  PRO A 720    -506.576-149.684  18.321  1.00  0.00      H1   C  
ATOM   1180  C   PRO A 720    -509.561-148.963  20.443  1.00  0.00      H1   C  
ATOM   1181  O   PRO A 720    -509.564-147.761  20.551  1.00  0.00      H1   O  
ATOM   1182  N   HIS A 721    -510.368-149.812  21.142  1.00  0.00      H1   N  
ATOM   1183  CA  HIS A 721    -511.254-149.572  22.191  1.00  0.00      H1   C  
ATOM   1184  CB  HIS A 721    -510.675-148.492  23.196  1.00  0.00      H1   C  
ATOM   1185  ND1 HIS A 721    -508.916-149.894  24.343  1.00  0.00      H1   N  
ATOM   1186  CG  HIS A 721    -509.233-148.732  23.660  1.00  0.00      H1   C  
ATOM   1187  CE1 HIS A 721    -507.653-149.741  24.734  1.00  0.00      H1   C  
ATOM   1188  NE2 HIS A 721    -507.177-148.580  24.352  1.00  0.00      H1   N  
ATOM   1189  CD2 HIS A 721    -508.148-147.964  23.591  1.00  0.00      H1   C  
ATOM   1190  C   HIS A 721    -512.632-149.272  21.778  1.00  0.00      H1   C  
ATOM   1191  O   HIS A 721    -513.435-148.999  22.651  1.00  0.00      H1   O  
ATOM   1192  N   ALA A 722    -513.000-149.455  20.497  1.00  0.00      H1   N  
ATOM   1193  CA  ALA A 722    -514.346-149.315  20.101  1.00  0.00      H1   C  
ATOM   1194  CB  ALA A 722    -514.410-149.008  18.557  1.00  0.00      H1   C  
ATOM   1195  C   ALA A 722    -515.234-150.591  20.307  1.00  0.00      H1   C  
ATOM   1196  O   ALA A 722    -514.891-151.629  19.793  1.00  0.00      H1   O  
ATOM   1197  N   GLY A 723    -516.334-150.510  21.072  1.00  0.00      H1   N  
ATOM   1198  CA  GLY A 723    -516.884-149.337  21.656  1.00  0.00      H1   C  
ATOM   1199  C   GLY A 723    -517.630-148.497  20.579  1.00  0.00      H1   C  
ATOM   1200  O   GLY A 723    -517.883-148.900  19.430  1.00  0.00      H1   O  
ATOM   1201  N   ALA A 724    -517.872-147.231  20.898  1.00  0.00      H1   N  
ATOM   1202  CA  ALA A 724    -518.317-146.209  19.909  1.00  0.00      H1   C  
ATOM   1203  CB  ALA A 724    -518.726-144.885  20.753  1.00  0.00      H1   C  
ATOM   1204  C   ALA A 724    -517.266-146.121  18.722  1.00  0.00      H1   C  
ATOM   1205  O   ALA A 724    -516.072-146.286  18.857  1.00  0.00      H1   O  
ATOM   1206  N   LYS A 725    -517.745-146.136  17.471  1.00  0.00      H1   N  
ATOM   1207  CA  LYS A 725    -516.936-146.128  16.292  1.00  0.00      H1   C  
ATOM   1208  CB  LYS A 725    -517.751-146.538  15.013  1.00  0.00      H1   C  
ATOM   1209  CG  LYS A 725    -518.278-147.960  14.921  1.00  0.00      H1   C  
ATOM   1210  CD  LYS A 725    -518.815-148.319  13.502  1.00  0.00      H1   C  
ATOM   1211  CE  LYS A 725    -519.444-149.688  13.398  1.00  0.00      H1   C  
ATOM   1212  NZ  LYS A 725    -519.913-149.996  11.976  1.00  0.00      H1   N  
ATOM   1213  C   LYS A 725    -516.036-144.890  16.048  1.00  0.00      H1   C  
ATOM   1214  O   LYS A 725    -516.454-143.750  16.360  1.00  0.00      H1   O  
ATOM   1215  N   SER A 726    -514.844-145.101  15.394  1.00  0.00      H1   N  
ATOM   1216  CA  SER A 726    -513.921-143.917  15.397  1.00  0.00      H1   C  
ATOM   1217  CB  SER A 726    -513.196-143.595  16.708  1.00  0.00      H1   C  
ATOM   1218  OG  SER A 726    -512.336-142.515  16.529  1.00  0.00      H1   O  
ATOM   1219  C   SER A 726    -512.902-144.156  14.206  1.00  0.00      H1   C  
ATOM   1220  O   SER A 726    -512.963-145.224  13.594  1.00  0.00      H1   O  
ATOM   1221  N   PHE A 727    -512.087-143.162  13.771  1.00  0.00      H1   N  
ATOM   1222  CA  PHE A 727    -511.386-143.196  12.591  1.00  0.00      H1   C  
ATOM   1223  CB  PHE A 727    -512.226-142.755  11.403  1.00  0.00      H1   C  
ATOM   1224  CG  PHE A 727    -511.572-143.185  10.161  1.00  0.00      H1   C  
ATOM   1225  CD1 PHE A 727    -511.526-144.542   9.780  1.00  0.00      H1   C  
ATOM   1226  CE1 PHE A 727    -510.912-144.939   8.562  1.00  0.00      H1   C  
ATOM   1227  CZ  PHE A 727    -510.475-143.950   7.647  1.00  0.00      H1   C  
ATOM   1228  CD2 PHE A 727    -511.016-142.200   9.264  1.00  0.00      H1   C  
ATOM   1229  CE2 PHE A 727    -510.498-142.582   7.995  1.00  0.00      H1   C  
ATOM   1230  C   PHE A 727    -510.156-142.256  12.688  1.00  0.00      H1   C  
ATOM   1231  O   PHE A 727    -510.120-141.318  13.524  1.00  0.00      H1   O  
ATOM   1232  N   TYR A 728    -509.223-142.379  11.808  1.00  0.00      H1   N  
ATOM   1233  CA  TYR A 728    -508.134-141.417  11.571  1.00  0.00      H1   C  
ATOM   1234  CB  TYR A 728    -507.247-141.876  10.360  1.00  0.00      H1   C  
ATOM   1235  CG  TYR A 728    -506.798-143.316  10.514  1.00  0.00      H1   C  
ATOM   1236  CD1 TYR A 728    -505.716-143.669  11.230  1.00  0.00      H1   C  
ATOM   1237  CE1 TYR A 728    -505.242-144.967  11.229  1.00  0.00      H1   C  
ATOM   1238  CZ  TYR A 728    -505.878-145.926  10.446  1.00  0.00      H1   C  
ATOM   1239  OH  TYR A 728    -505.432-147.297  10.576  1.00  0.00      H1   O  
ATOM   1240  CD2 TYR A 728    -507.479-144.293   9.778  1.00  0.00      H1   C  
ATOM   1241  CE2 TYR A 728    -506.954-145.641   9.746  1.00  0.00      H1   C  
ATOM   1242  C   TYR A 728    -508.491-139.947  11.429  1.00  0.00      H1   C  
ATOM   1243  O   TYR A 728    -509.358-139.475  10.697  1.00  0.00      H1   O  
ATOM   1244  N   LYS A 729    -507.819-139.117  12.107  1.00  0.00      H1   N  
ATOM   1245  CA  LYS A 729    -508.223-137.683  11.976  1.00  0.00      H1   C  
ATOM   1246  CB  LYS A 729    -507.760-136.869  13.193  1.00  0.00      H1   C  
ATOM   1247  CG  LYS A 729    -508.252-137.539  14.550  1.00  0.00      H1   C  
ATOM   1248  CD  LYS A 729    -508.000-136.750  15.886  1.00  0.00      H1   C  
ATOM   1249  CE  LYS A 729    -506.540-136.137  15.974  1.00  0.00      H1   C  
ATOM   1250  NZ  LYS A 729    -506.525-135.166  17.072  1.00  0.00      H1   N  
ATOM   1251  C   LYS A 729    -507.701-136.955  10.667  1.00  0.00      H1   C  
ATOM   1252  O   LYS A 729    -508.369-136.006  10.257  1.00  0.00      H1   O  
ATOM   1253  N   ASN A 730    -506.593-137.372   9.989  1.00  0.00      H1   N  
ATOM   1254  CA  ASN A 730    -506.053-136.575   8.944  1.00  0.00      H1   C  
ATOM   1255  CB  ASN A 730    -504.411-136.772   9.026  1.00  0.00      H1   C  
ATOM   1256  CG  ASN A 730    -503.850-136.077  10.190  1.00  0.00      H1   C  
ATOM   1257  OD1 ASN A 730    -504.377-135.011  10.595  1.00  0.00      H1   O  
ATOM   1258  ND2 ASN A 730    -502.840-136.683  10.843  1.00  0.00      H1   N  
ATOM   1259  C   ASN A 730    -506.550-137.112   7.605  1.00  0.00      H1   C  
ATOM   1260  O   ASN A 730    -506.225-136.540   6.593  1.00  0.00      H1   O  
ATOM   1261  N   LEU A 731    -507.412-138.194   7.653  1.00  0.00      H1   N  
ATOM   1262  CA  LEU A 731    -507.995-138.800   6.512  1.00  0.00      H1   C  
ATOM   1263  CB  LEU A 731    -507.540-140.294   6.393  1.00  0.00      H1   C  
ATOM   1264  CG  LEU A 731    -506.059-140.540   6.237  1.00  0.00      H1   C  
ATOM   1265  CD1 LEU A 731    -505.935-142.039   5.852  1.00  0.00      H1   C  
ATOM   1266  CD2 LEU A 731    -505.446-139.630   5.135  1.00  0.00      H1   C  
ATOM   1267  C   LEU A 731    -509.539-138.639   6.484  1.00  0.00      H1   C  
ATOM   1268  O   LEU A 731    -510.212-138.672   7.522  1.00  0.00      H1   O  
ATOM   1269  N   ILE A 732    -510.201-138.563   5.320  1.00  0.00      H1   N  
ATOM   1270  CA  ILE A 732    -511.668-138.551   5.172  1.00  0.00      H1   C  
ATOM   1271  CB  ILE A 732    -512.272-137.134   4.969  1.00  0.00      H1   C  
ATOM   1272  CG2 ILE A 732    -511.651-136.263   3.825  1.00  0.00      H1   C  
ATOM   1273  CG1 ILE A 732    -513.872-137.196   4.816  1.00  0.00      H1   C  
ATOM   1274  CD1 ILE A 732    -514.595-137.667   6.061  1.00  0.00      H1   C  
ATOM   1275  C   ILE A 732    -512.099-139.555   4.139  1.00  0.00      H1   C  
ATOM   1276  O   ILE A 732    -511.718-139.509   2.986  1.00  0.00      H1   O  
ATOM   1277  N   TRP A 733    -512.969-140.485   4.627  1.00  0.00      H1   N  
ATOM   1278  CA  TRP A 733    -513.597-141.393   3.800  1.00  0.00      H1   C  
ATOM   1279  CB  TRP A 733    -513.812-142.763   4.640  1.00  0.00      H1   C  
ATOM   1280  CG  TRP A 733    -513.928-144.120   3.880  1.00  0.00      H1   C  
ATOM   1281  CD1 TRP A 733    -514.313-144.283   2.594  1.00  0.00      H1   C  
ATOM   1282  NE1 TRP A 733    -514.316-145.591   2.194  1.00  0.00      H1   N  
ATOM   1283  CE2 TRP A 733    -514.055-146.343   3.285  1.00  0.00      H1   C  
ATOM   1284  CD2 TRP A 733    -513.795-145.474   4.343  1.00  0.00      H1   C  
ATOM   1285  CE3 TRP A 733    -513.367-146.004   5.611  1.00  0.00      H1   C  
ATOM   1286  CZ3 TRP A 733    -513.167-147.403   5.654  1.00  0.00      H1   C  
ATOM   1287  CZ2 TRP A 733    -513.912-147.716   3.406  1.00  0.00      H1   C  
ATOM   1288  CH2 TRP A 733    -513.490-148.215   4.568  1.00  0.00      H1   C  
ATOM   1289  C   TRP A 733    -514.935-140.762   3.143  1.00  0.00      H1   C  
ATOM   1290  O   TRP A 733    -515.867-140.356   3.785  1.00  0.00      H1   O  
ATOM   1291  N   LEU A 734    -514.943-140.817   1.785  1.00  0.00      H1   N  
ATOM   1292  CA  LEU A 734    -516.042-140.440   0.959  1.00  0.00      H1   C  
ATOM   1293  CB  LEU A 734    -515.695-139.145   0.068  1.00  0.00      H1   C  
ATOM   1294  CG  LEU A 734    -515.269-137.889   0.819  1.00  0.00      H1   C  
ATOM   1295  CD1 LEU A 734    -514.616-136.893  -0.093  1.00  0.00      H1   C  
ATOM   1296  CD2 LEU A 734    -516.398-137.180   1.609  1.00  0.00      H1   C  
ATOM   1297  C   LEU A 734    -516.388-141.604   0.160  1.00  0.00      H1   C  
ATOM   1298  O   LEU A 734    -515.605-142.384  -0.385  1.00  0.00      H1   O  
ATOM   1299  N   VAL A 735    -517.677-141.901   0.253  1.00  0.00      H1   N  
ATOM   1300  CA  VAL A 735    -518.450-143.076  -0.348  1.00  0.00      H1   C  
ATOM   1301  CB  VAL A 735    -518.764-144.196   0.705  1.00  0.00      H1   C  
ATOM   1302  CG1 VAL A 735    -519.788-143.661   1.791  1.00  0.00      H1   C  
ATOM   1303  CG2 VAL A 735    -519.232-145.488  -0.026  1.00  0.00      H1   C  
ATOM   1304  C   VAL A 735    -519.631-142.410  -1.057  1.00  0.00      H1   C  
ATOM   1305  O   VAL A 735    -519.993-141.218  -0.837  1.00  0.00      H1   O  
ATOM   1306  N   LYS A 736    -520.296-143.063  -2.049  1.00  0.00      H1   N  
ATOM   1307  CA  LYS A 736    -521.568-142.709  -2.561  1.00  0.00      H1   C  
ATOM   1308  CB  LYS A 736    -521.979-143.605  -3.697  1.00  0.00      H1   C  
ATOM   1309  CG  LYS A 736    -521.738-145.087  -3.531  1.00  0.00      H1   C  
ATOM   1310  CD  LYS A 736    -522.331-145.858  -2.325  1.00  0.00      H1   C  
ATOM   1311  CE  LYS A 736    -523.848-145.928  -2.187  1.00  0.00      H1   C  
ATOM   1312  NZ  LYS A 736    -524.538-146.587  -3.325  1.00  0.00      H1   N  
ATOM   1313  C   LYS A 736    -522.745-142.433  -1.550  1.00  0.00      H1   C  
ATOM   1314  O   LYS A 736    -522.729-142.878  -0.381  1.00  0.00      H1   O  
ATOM   1315  N   LYS A 737    -523.850-141.714  -2.050  1.00  0.00      H1   N  
ATOM   1316  CA  LYS A 737    -525.227-141.789  -1.499  1.00  0.00      H1   C  
ATOM   1317  CB  LYS A 737    -525.946-140.355  -1.458  1.00  0.00      H1   C  
ATOM   1318  CG  LYS A 737    -525.047-139.255  -0.834  1.00  0.00      H1   C  
ATOM   1319  CD  LYS A 737    -525.802-138.054  -0.198  1.00  0.00      H1   C  
ATOM   1320  CE  LYS A 737    -524.890-136.952   0.458  1.00  0.00      H1   C  
ATOM   1321  NZ  LYS A 737    -525.664-135.877   1.096  1.00  0.00      H1   N  
ATOM   1322  C   LYS A 737    -526.160-142.818  -2.113  1.00  0.00      H1   C  
ATOM   1323  O   LYS A 737    -526.808-143.714  -1.514  1.00  0.00      H1   O  
ATOM   1324  N   GLY A 738    -526.303-142.656  -3.464  1.00  0.00      H1   N  
ATOM   1325  CA  GLY A 738    -527.126-143.504  -4.295  1.00  0.00      H1   C  
ATOM   1326  C   GLY A 738    -526.394-144.107  -5.448  1.00  0.00      H1   C  
ATOM   1327  O   GLY A 738    -525.250-144.421  -5.219  1.00  0.00      H1   O  
ATOM   1328  N   ASN A 739    -527.143-144.333  -6.567  1.00  0.00      H1   N  
ATOM   1329  CA  ASN A 739    -526.698-144.795  -7.855  1.00  0.00      H1   C  
ATOM   1330  CB  ASN A 739    -527.850-145.662  -8.505  1.00  0.00      H1   C  
ATOM   1331  CG  ASN A 739    -527.895-147.024  -7.748  1.00  0.00      H1   C  
ATOM   1332  OD1 ASN A 739    -526.988-147.369  -6.943  1.00  0.00      H1   O  
ATOM   1333  ND2 ASN A 739    -529.028-147.804  -8.018  1.00  0.00      H1   N  
ATOM   1334  C   ASN A 739    -526.302-143.605  -8.760  1.00  0.00      H1   C  
ATOM   1335  O   ASN A 739    -526.605-142.470  -8.502  1.00  0.00      H1   O  
ATOM   1336  N   SER A 740    -525.628-143.977  -9.939  1.00  0.00      H1   N  
ATOM   1337  CA  SER A 740    -525.089-142.993 -10.817  1.00  0.00      H1   C  
ATOM   1338  CB  SER A 740    -526.062-141.939 -11.455  1.00  0.00      H1   C  
ATOM   1339  OG  SER A 740    -525.488-141.142 -12.478  1.00  0.00      H1   O  
ATOM   1340  C   SER A 740    -523.997-142.165 -10.099  1.00  0.00      H1   C  
ATOM   1341  O   SER A 740    -524.122-140.945  -9.888  1.00  0.00      H1   O  
ATOM   1342  N   TYR A 741    -522.881-142.839  -9.618  1.00  0.00      H1   N  
ATOM   1343  CA  TYR A 741    -521.796-142.100  -8.961  1.00  0.00      H1   C  
ATOM   1344  CB  TYR A 741    -521.366-142.838  -7.627  1.00  0.00      H1   C  
ATOM   1345  CG  TYR A 741    -520.350-142.247  -6.737  1.00  0.00      H1   C  
ATOM   1346  CD1 TYR A 741    -519.067-142.789  -6.750  1.00  0.00      H1   C  
ATOM   1347  CE1 TYR A 741    -518.053-142.272  -5.953  1.00  0.00      H1   C  
ATOM   1348  CZ  TYR A 741    -518.426-141.286  -4.986  1.00  0.00      H1   C  
ATOM   1349  OH  TYR A 741    -517.527-140.950  -4.031  1.00  0.00      H1   O  
ATOM   1350  CD2 TYR A 741    -520.630-141.208  -5.870  1.00  0.00      H1   C  
ATOM   1351  CE2 TYR A 741    -519.690-140.697  -5.052  1.00  0.00      H1   C  
ATOM   1352  C   TYR A 741    -520.633-141.960 -10.050  1.00  0.00      H1   C  
ATOM   1353  O   TYR A 741    -520.250-142.994 -10.565  1.00  0.00      H1   O  
ATOM   1354  N   PRO A 742    -520.289-140.846 -10.573  1.00  0.00      H1   N  
ATOM   1355  CD  PRO A 742    -520.898-139.540 -10.371  1.00  0.00      H1   C  
ATOM   1356  CA  PRO A 742    -519.347-140.870 -11.694  1.00  0.00      H1   C  
ATOM   1357  CB  PRO A 742    -519.408-139.463 -12.137  1.00  0.00      H1   C  
ATOM   1358  CG  PRO A 742    -519.909-138.591 -10.980  1.00  0.00      H1   C  
ATOM   1359  C   PRO A 742    -517.960-141.319 -11.240  1.00  0.00      H1   C  
ATOM   1360  O   PRO A 742    -517.306-141.992 -11.966  1.00  0.00      H1   O  
ATOM   1361  N   LYS A 743    -517.494-140.846 -10.010  1.00  0.00      H1   N  
ATOM   1362  CA  LYS A 743    -516.195-141.062  -9.590  1.00  0.00      H1   C  
ATOM   1363  CB  LYS A 743    -515.125-140.581 -10.677  1.00  0.00      H1   C  
ATOM   1364  CG  LYS A 743    -515.342-139.191 -11.255  1.00  0.00      H1   C  
ATOM   1365  CD  LYS A 743    -514.260-138.687 -12.166  1.00  0.00      H1   C  
ATOM   1366  CE  LYS A 743    -512.866-139.130 -11.861  1.00  0.00      H1   C  
ATOM   1367  NZ  LYS A 743    -511.993-138.519 -12.858  1.00  0.00      H1   N  
ATOM   1368  C   LYS A 743    -516.056-140.156  -8.417  1.00  0.00      H1   C  
ATOM   1369  O   LYS A 743    -516.836-139.238  -8.187  1.00  0.00      H1   O  
ATOM   1370  N   LEU A 744    -515.133-140.497  -7.475  1.00  0.00      H1   N  
ATOM   1371  CA  LEU A 744    -514.555-139.508  -6.554  1.00  0.00      H1   C  
ATOM   1372  CB  LEU A 744    -514.084-140.410  -5.341  1.00  0.00      H1   C  
ATOM   1373  CG  LEU A 744    -513.235-139.751  -4.283  1.00  0.00      H1   C  
ATOM   1374  CD1 LEU A 744    -514.071-138.563  -3.800  1.00  0.00      H1   C  
ATOM   1375  CD2 LEU A 744    -512.965-140.679  -3.115  1.00  0.00      H1   C  
ATOM   1376  C   LEU A 744    -513.334-138.869  -7.254  1.00  0.00      H1   C  
ATOM   1377  O   LEU A 744    -512.514-139.467  -7.954  1.00  0.00      H1   O  
ATOM   1378  N   SER A 745    -513.206-137.561  -7.058  1.00  0.00      H1   N  
ATOM   1379  CA  SER A 745    -512.254-136.726  -7.725  1.00  0.00      H1   C  
ATOM   1380  CB  SER A 745    -513.041-136.068  -8.958  1.00  0.00      H1   C  
ATOM   1381  OG  SER A 745    -512.253-135.089  -9.606  1.00  0.00      H1   O  
ATOM   1382  C   SER A 745    -511.793-135.763  -6.679  1.00  0.00      H1   C  
ATOM   1383  O   SER A 745    -512.556-134.925  -6.216  1.00  0.00      H1   O  
ATOM   1384  N   LYS A 746    -510.564-135.891  -6.182  1.00  0.00      H1   N  
ATOM   1385  CA  LYS A 746    -509.906-134.816  -5.339  1.00  0.00      H1   C  
ATOM   1386  CB  LYS A 746    -509.658-135.120  -3.877  1.00  0.00      H1   C  
ATOM   1387  CG  LYS A 746    -510.996-135.174  -3.115  1.00  0.00      H1   C  
ATOM   1388  CD  LYS A 746    -511.658-133.845  -2.893  1.00  0.00      H1   C  
ATOM   1389  CE  LYS A 746    -512.703-133.918  -1.786  1.00  0.00      H1   C  
ATOM   1390  NZ  LYS A 746    -513.401-132.718  -1.547  1.00  0.00      H1   N  
ATOM   1391  C   LYS A 746    -508.648-134.359  -5.918  1.00  0.00      H1   C  
ATOM   1392  O   LYS A 746    -507.761-135.134  -6.396  1.00  0.00      H1   O  
ATOM   1393  N   SER A 747    -508.435-133.029  -6.001  1.00  0.00      H1   N  
ATOM   1394  CA  SER A 747    -507.244-132.565  -6.700  1.00  0.00      H1   C  
ATOM   1395  CB  SER A 747    -507.461-132.385  -8.197  1.00  0.00      H1   C  
ATOM   1396  OG  SER A 747    -506.423-131.760  -8.882  1.00  0.00      H1   O  
ATOM   1397  C   SER A 747    -506.684-131.256  -5.975  1.00  0.00      H1   C  
ATOM   1398  O   SER A 747    -507.476-130.458  -5.437  1.00  0.00      H1   O  
ATOM   1399  N   TYR A 748    -505.337-131.057  -5.906  1.00  0.00      H1   N  
ATOM   1400  CA  TYR A 748    -504.864-129.866  -5.347  1.00  0.00      H1   C  
ATOM   1401  CB  TYR A 748    -504.956-129.873  -3.779  1.00  0.00      H1   C  
ATOM   1402  CG  TYR A 748    -504.038-129.022  -2.939  1.00  0.00      H1   C  
ATOM   1403  CD1 TYR A 748    -504.459-127.796  -2.436  1.00  0.00      H1   C  
ATOM   1404  CE1 TYR A 748    -503.515-127.018  -1.680  1.00  0.00      H1   C  
ATOM   1405  CZ  TYR A 748    -502.317-127.529  -1.303  1.00  0.00      H1   C  
ATOM   1406  OH  TYR A 748    -501.398-126.709  -0.667  1.00  0.00      H1   O  
ATOM   1407  CD2 TYR A 748    -502.697-129.404  -2.687  1.00  0.00      H1   C  
ATOM   1408  CE2 TYR A 748    -501.814-128.722  -1.798  1.00  0.00      H1   C  
ATOM   1409  C   TYR A 748    -503.529-129.440  -5.857  1.00  0.00      H1   C  
ATOM   1410  O   TYR A 748    -502.585-130.255  -5.972  1.00  0.00      H1   O  
ATOM   1411  N   ILE A 749    -503.407-128.107  -6.154  1.00  0.00      H1   N  
ATOM   1412  CA  ILE A 749    -502.088-127.542  -6.610  1.00  0.00      H1   C  
ATOM   1413  CB  ILE A 749    -502.130-126.486  -7.674  1.00  0.00      H1   C  
ATOM   1414  CG2 ILE A 749    -500.798-126.504  -8.491  1.00  0.00      H1   C  
ATOM   1415  CG1 ILE A 749    -503.271-126.659  -8.734  1.00  0.00      H1   C  
ATOM   1416  CD1 ILE A 749    -503.297-128.102  -9.333  1.00  0.00      H1   C  
ATOM   1417  C   ILE A 749    -501.556-126.922  -5.353  1.00  0.00      H1   C  
ATOM   1418  O   ILE A 749    -502.222-126.289  -4.569  1.00  0.00      H1   O  
ATOM   1419  N   ASN A 750    -500.276-127.150  -5.041  1.00  0.00      H1   N  
ATOM   1420  CA  ASN A 750    -499.637-126.512  -3.906  1.00  0.00      H1   C  
ATOM   1421  CB  ASN A 750    -498.167-127.059  -3.742  1.00  0.00      H1   C  
ATOM   1422  CG  ASN A 750    -497.481-126.515  -2.472  1.00  0.00      H1   C  
ATOM   1423  OD1 ASN A 750    -497.868-125.659  -1.677  1.00  0.00      H1   O  
ATOM   1424  ND2 ASN A 750    -496.230-127.018  -2.250  1.00  0.00      H1   N  
ATOM   1425  C   ASN A 750    -499.687-124.935  -3.826  1.00  0.00      H1   C  
ATOM   1426  O   ASN A 750    -499.181-124.207  -4.675  1.00  0.00      H1   O  
ATOM   1427  N   ASP A 751    -500.239-124.461  -2.694  1.00  0.00      H1   N  
ATOM   1428  CA  ASP A 751    -500.395-123.080  -2.399  1.00  0.00      H1   C  
ATOM   1429  CB  ASP A 751    -501.885-122.662  -2.351  1.00  0.00      H1   C  
ATOM   1430  CG  ASP A 751    -502.647-123.336  -1.207  1.00  0.00      H1   C  
ATOM   1431  OD1 ASP A 751    -502.098-124.314  -0.584  1.00  0.00      H1   O  
ATOM   1432  OD2 ASP A 751    -503.833-123.080  -1.061  1.00  0.00      H1   O  
ATOM   1433  C   ASP A 751    -499.644-122.544  -1.152  1.00  0.00      H1   C  
ATOM   1434  O   ASP A 751    -499.854-121.397  -0.707  1.00  0.00      H1   O  
ATOM   1435  N   LYS A 752    -498.751-123.271  -0.493  1.00  0.00      H1   N  
ATOM   1436  CA  LYS A 752    -497.945-122.892   0.696  1.00  0.00      H1   C  
ATOM   1437  CB  LYS A 752    -497.685-124.201   1.601  1.00  0.00      H1   C  
ATOM   1438  CG  LYS A 752    -499.040-124.986   1.912  1.00  0.00      H1   C  
ATOM   1439  CD  LYS A 752    -499.912-124.046   2.776  1.00  0.00      H1   C  
ATOM   1440  CE  LYS A 752    -501.361-124.476   2.844  1.00  0.00      H1   C  
ATOM   1441  NZ  LYS A 752    -502.257-123.698   1.920  1.00  0.00      H1   N  
ATOM   1442  C   LYS A 752    -496.608-122.382   0.193  1.00  0.00      H1   C  
ATOM   1443  O   LYS A 752    -495.999-121.508   0.802  1.00  0.00      H1   O  
ATOM   1444  N   GLY A 753    -496.049-123.028  -0.874  1.00  0.00      H1   N  
ATOM   1445  CA  GLY A 753    -494.695-122.737  -1.243  1.00  0.00      H1   C  
ATOM   1446  C   GLY A 753    -493.772-123.493  -0.287  1.00  0.00      H1   C  
ATOM   1447  O   GLY A 753    -492.665-123.026  -0.075  1.00  0.00      H1   O  
ATOM   1448  N   LYS A 754    -494.195-124.628   0.301  1.00  0.00      H1   N  
ATOM   1449  CA  LYS A 754    -493.406-125.398   1.217  1.00  0.00      H1   C  
ATOM   1450  CB  LYS A 754    -493.962-125.294   2.652  1.00  0.00      H1   C  
ATOM   1451  CG  LYS A 754    -493.614-123.952   3.358  1.00  0.00      H1   C  
ATOM   1452  CD  LYS A 754    -493.759-124.091   4.860  1.00  0.00      H1   C  
ATOM   1453  CE  LYS A 754    -493.275-122.784   5.484  1.00  0.00      H1   C  
ATOM   1454  NZ  LYS A 754    -493.301-122.933   6.957  1.00  0.00      H1   N  
ATOM   1455  C   LYS A 754    -493.655-126.835   0.744  1.00  0.00      H1   C  
ATOM   1456  O   LYS A 754    -494.664-127.186   0.132  1.00  0.00      H1   O  
ATOM   1457  N   GLU A 755    -492.800-127.714   1.172  1.00  0.00      H1   N  
ATOM   1458  CA  GLU A 755    -492.964-129.173   0.865  1.00  0.00      H1   C  
ATOM   1459  CB  GLU A 755    -491.727-130.077   1.178  1.00  0.00      H1   C  
ATOM   1460  CG  GLU A 755    -490.418-129.676   0.397  1.00  0.00      H1   C  
ATOM   1461  CD  GLU A 755    -489.240-130.654   0.636  1.00  0.00      H1   C  
ATOM   1462  OE1 GLU A 755    -488.463-130.176   1.476  1.00  0.00      H1   O  
ATOM   1463  OE2 GLU A 755    -489.274-131.794   0.205  1.00  0.00      H1   O  
ATOM   1464  C   GLU A 755    -494.228-129.759   1.455  1.00  0.00      H1   C  
ATOM   1465  O   GLU A 755    -494.352-129.868   2.674  1.00  0.00      H1   O  
ATOM   1466  N   VAL A 756    -495.228-130.218   0.636  1.00  0.00      H1   N  
ATOM   1467  CA  VAL A 756    -496.504-130.671   1.171  1.00  0.00      H1   C  
ATOM   1468  CB  VAL A 756    -497.745-130.115   0.503  1.00  0.00      H1   C  
ATOM   1469  CG1 VAL A 756    -499.077-130.803   1.069  1.00  0.00      H1   C  
ATOM   1470  CG2 VAL A 756    -497.861-128.568   0.839  1.00  0.00      H1   C  
ATOM   1471  C   VAL A 756    -496.565-132.208   1.269  1.00  0.00      H1   C  
ATOM   1472  O   VAL A 756    -496.612-132.896   0.261  1.00  0.00      H1   O  
ATOM   1473  N   LEU A 757    -496.657-132.743   2.546  1.00  0.00      H1   N  
ATOM   1474  CA  LEU A 757    -496.676-134.150   2.893  1.00  0.00      H1   C  
ATOM   1475  CB  LEU A 757    -495.894-134.402   4.135  1.00  0.00      H1   C  
ATOM   1476  CG  LEU A 757    -495.778-135.848   4.553  1.00  0.00      H1   C  
ATOM   1477  CD1 LEU A 757    -494.988-136.774   3.624  1.00  0.00      H1   C  
ATOM   1478  CD2 LEU A 757    -495.149-135.910   5.969  1.00  0.00      H1   C  
ATOM   1479  C   LEU A 757    -498.121-134.531   2.918  1.00  0.00      H1   C  
ATOM   1480  O   LEU A 757    -498.862-134.160   3.849  1.00  0.00      H1   O  
ATOM   1481  N   VAL A 758    -498.532-135.356   1.963  1.00  0.00      H1   N  
ATOM   1482  CA  VAL A 758    -499.913-135.744   1.758  1.00  0.00      H1   C  
ATOM   1483  CB  VAL A 758    -500.395-135.146   0.416  1.00  0.00      H1   C  
ATOM   1484  CG1 VAL A 758    -499.372-135.407  -0.719  1.00  0.00      H1   C  
ATOM   1485  CG2 VAL A 758    -501.795-135.630   0.058  1.00  0.00      H1   C  
ATOM   1486  C   VAL A 758    -500.079-137.286   1.870  1.00  0.00      H1   C  
ATOM   1487  O   VAL A 758    -499.470-138.074   1.152  1.00  0.00      H1   O  
ATOM   1488  N   LEU A 759    -500.974-137.751   2.869  1.00  0.00      H1   N  
ATOM   1489  CA  LEU A 759    -501.202-139.159   3.036  1.00  0.00      H1   C  
ATOM   1490  CB  LEU A 759    -501.033-139.543   4.535  1.00  0.00      H1   C  
ATOM   1491  CG  LEU A 759    -499.717-139.147   5.157  1.00  0.00      H1   C  
ATOM   1492  CD1 LEU A 759    -499.801-137.868   5.949  1.00  0.00      H1   C  
ATOM   1493  CD2 LEU A 759    -499.126-140.212   6.070  1.00  0.00      H1   C  
ATOM   1494  C   LEU A 759    -502.601-139.491   2.522  1.00  0.00      H1   C  
ATOM   1495  O   LEU A 759    -503.455-138.602   2.358  1.00  0.00      H1   O  
ATOM   1496  N   TRP A 760    -502.851-140.752   2.097  1.00  0.00      H1   N  
ATOM   1497  CA  TRP A 760    -504.121-141.200   1.472  1.00  0.00      H1   C  
ATOM   1498  CB  TRP A 760    -504.235-140.811   0.031  1.00  0.00      H1   C  
ATOM   1499  CG  TRP A 760    -503.443-141.595  -0.956  1.00  0.00      H1   C  
ATOM   1500  CD1 TRP A 760    -503.900-142.764  -1.578  1.00  0.00      H1   C  
ATOM   1501  NE1 TRP A 760    -502.910-143.294  -2.373  1.00  0.00      H1   N  
ATOM   1502  CE2 TRP A 760    -501.789-142.462  -2.325  1.00  0.00      H1   C  
ATOM   1503  CD2 TRP A 760    -502.073-141.406  -1.334  1.00  0.00      H1   C  
ATOM   1504  CE3 TRP A 760    -501.055-140.513  -1.002  1.00  0.00      H1   C  
ATOM   1505  CZ3 TRP A 760    -499.806-140.511  -1.773  1.00  0.00      H1   C  
ATOM   1506  CZ2 TRP A 760    -500.611-142.525  -2.968  1.00  0.00      H1   C  
ATOM   1507  CH2 TRP A 760    -499.624-141.584  -2.748  1.00  0.00      H1   C  
ATOM   1508  C   TRP A 760    -504.080-142.704   1.689  1.00  0.00      H1   C  
ATOM   1509  O   TRP A 760    -503.121-143.328   2.203  1.00  0.00      H1   O  
ATOM   1510  N   GLY A 761    -505.187-143.458   1.327  1.00  0.00      H1   N  
ATOM   1511  CA  GLY A 761    -505.186-144.910   1.315  1.00  0.00      H1   C  
ATOM   1512  C   GLY A 761    -506.254-145.505   0.436  1.00  0.00      H1   C  
ATOM   1513  O   GLY A 761    -507.255-144.846   0.081  1.00  0.00      H1   O  
ATOM   1514  N   ILE A 762    -506.025-146.795   0.139  1.00  0.00      H1   N  
ATOM   1515  CA  ILE A 762    -506.877-147.654  -0.733  1.00  0.00      H1   C  
ATOM   1516  CB  ILE A 762    -505.880-148.135  -1.793  1.00  0.00      H1   C  
ATOM   1517  CG2 ILE A 762    -506.636-149.075  -2.690  1.00  0.00      H1   C  
ATOM   1518  CG1 ILE A 762    -505.467-146.892  -2.559  1.00  0.00      H1   C  
ATOM   1519  CD1 ILE A 762    -504.621-147.113  -3.866  1.00  0.00      H1   C  
ATOM   1520  C   ILE A 762    -507.486-148.783   0.098  1.00  0.00      H1   C  
ATOM   1521  O   ILE A 762    -506.861-149.448   0.929  1.00  0.00      H1   O  
ATOM   1522  N   HIS A 763    -508.846-149.007  -0.036  1.00  0.00      H1   N  
ATOM   1523  CA  HIS A 763    -509.571-150.093   0.656  1.00  0.00      H1   C  
ATOM   1524  CB  HIS A 763    -511.020-149.717   1.144  1.00  0.00      H1   C  
ATOM   1525  ND1 HIS A 763    -511.121-151.339   3.079  1.00  0.00      H1   N  
ATOM   1526  CG  HIS A 763    -511.636-150.773   1.939  1.00  0.00      H1   C  
ATOM   1527  CE1 HIS A 763    -512.032-152.270   3.460  1.00  0.00      H1   C  
ATOM   1528  NE2 HIS A 763    -513.062-152.394   2.580  1.00  0.00      H1   N  
ATOM   1529  CD2 HIS A 763    -512.765-151.453   1.600  1.00  0.00      H1   C  
ATOM   1530  C   HIS A 763    -509.668-151.388  -0.210  1.00  0.00      H1   C  
ATOM   1531  O   HIS A 763    -510.340-151.490  -1.222  1.00  0.00      H1   O  
ATOM   1532  N   HIS A 764    -509.075-152.445   0.432  1.00  0.00      H1   N  
ATOM   1533  CA  HIS A 764    -509.041-153.836   0.053  1.00  0.00      H1   C  
ATOM   1534  CB  HIS A 764    -507.544-154.328   0.229  1.00  0.00      H1   C  
ATOM   1535  ND1 HIS A 764    -506.280-154.345  -2.082  1.00  0.00      H1   N  
ATOM   1536  CG  HIS A 764    -506.572-153.745  -0.846  1.00  0.00      H1   C  
ATOM   1537  CE1 HIS A 764    -505.595-153.508  -2.772  1.00  0.00      H1   C  
ATOM   1538  NE2 HIS A 764    -505.301-152.370  -2.002  1.00  0.00      H1   N  
ATOM   1539  CD2 HIS A 764    -505.923-152.574  -0.787  1.00  0.00      H1   C  
ATOM   1540  C   HIS A 764    -510.126-154.700   0.765  1.00  0.00      H1   C  
ATOM   1541  O   HIS A 764    -509.963-154.896   1.952  1.00  0.00      H1   O  
ATOM   1542  N   PRO A 765    -511.224-155.157   0.211  1.00  0.00      H1   N  
ATOM   1543  CD  PRO A 765    -511.626-154.846  -1.125  1.00  0.00      H1   C  
ATOM   1544  CA  PRO A 765    -512.285-155.872   1.054  1.00  0.00      H1   C  
ATOM   1545  CB  PRO A 765    -513.515-155.725   0.014  1.00  0.00      H1   C  
ATOM   1546  CG  PRO A 765    -512.928-155.669  -1.388  1.00  0.00      H1   C  
ATOM   1547  C   PRO A 765    -512.034-157.342   1.299  1.00  0.00      H1   C  
ATOM   1548  O   PRO A 765    -511.104-157.882   0.722  1.00  0.00      H1   O  
ATOM   1549  N   SER A 766    -512.871-158.049   2.140  1.00  0.00      H1   N  
ATOM   1550  CA  SER A 766    -512.944-159.488   2.353  1.00  0.00      H1   C  
ATOM   1551  CB  SER A 766    -513.019-159.795   3.875  1.00  0.00      H1   C  
ATOM   1552  OG  SER A 766    -514.197-159.326   4.512  1.00  0.00      H1   O  
ATOM   1553  C   SER A 766    -514.136-160.144   1.686  1.00  0.00      H1   C  
ATOM   1554  O   SER A 766    -514.269-161.388   1.627  1.00  0.00      H1   O  
ATOM   1555  N   THR A 767    -515.095-159.400   1.149  1.00  0.00      H1   N  
ATOM   1556  CA  THR A 767    -516.211-159.913   0.461  1.00  0.00      H1   C  
ATOM   1557  CB  THR A 767    -517.362-160.093   1.449  1.00  0.00      H1   C  
ATOM   1558  OG1 THR A 767    -518.498-160.633   0.882  1.00  0.00      H1   O  
ATOM   1559  CG2 THR A 767    -517.812-158.774   2.076  1.00  0.00      H1   C  
ATOM   1560  C   THR A 767    -516.741-159.046  -0.753  1.00  0.00      H1   C  
ATOM   1561  O   THR A 767    -516.514-157.819  -0.753  1.00  0.00      H1   O  
ATOM   1562  N   SER A 768    -517.362-159.659  -1.803  1.00  0.00      H1   N  
ATOM   1563  CA  SER A 768    -517.747-158.989  -3.078  1.00  0.00      H1   C  
ATOM   1564  CB  SER A 768    -517.486-159.958  -4.272  1.00  0.00      H1   C  
ATOM   1565  OG  SER A 768    -516.207-160.498  -4.235  1.00  0.00      H1   O  
ATOM   1566  C   SER A 768    -519.186-158.762  -3.071  1.00  0.00      H1   C  
ATOM   1567  O   SER A 768    -519.654-157.970  -3.804  1.00  0.00      H1   O  
ATOM   1568  N   ALA A 769    -519.896-159.440  -2.149  1.00  0.00      H1   N  
ATOM   1569  CA  ALA A 769    -521.334-159.354  -1.907  1.00  0.00      H1   C  
ATOM   1570  CB  ALA A 769    -521.701-160.423  -0.894  1.00  0.00      H1   C  
ATOM   1571  C   ALA A 769    -521.747-157.962  -1.431  1.00  0.00      H1   C  
ATOM   1572  O   ALA A 769    -522.720-157.408  -1.927  1.00  0.00      H1   O  
ATOM   1573  N   ASP A 770    -520.961-157.395  -0.437  1.00  0.00      H1   N  
ATOM   1574  CA  ASP A 770    -520.951-155.978  -0.013  1.00  0.00      H1   C  
ATOM   1575  CB  ASP A 770    -520.178-155.795   1.317  1.00  0.00      H1   C  
ATOM   1576  CG  ASP A 770    -520.568-156.678   2.509  1.00  0.00      H1   C  
ATOM   1577  OD1 ASP A 770    -521.719-157.160   2.604  1.00  0.00      H1   O  
ATOM   1578  OD2 ASP A 770    -519.787-156.777   3.481  1.00  0.00      H1   O  
ATOM   1579  C   ASP A 770    -520.457-155.039  -1.097  1.00  0.00      H1   C  
ATOM   1580  O   ASP A 770    -521.058-153.985  -1.292  1.00  0.00      H1   O  
ATOM   1581  N   GLN A 771    -519.440-155.396  -1.871  1.00  0.00      H1   N  
ATOM   1582  CA  GLN A 771    -519.075-154.542  -2.873  1.00  0.00      H1   C  
ATOM   1583  CB  GLN A 771    -517.656-154.885  -3.307  1.00  0.00      H1   C  
ATOM   1584  CG  GLN A 771    -516.572-154.639  -2.170  1.00  0.00      H1   C  
ATOM   1585  CD  GLN A 771    -516.602-153.288  -1.529  1.00  0.00      H1   C  
ATOM   1586  OE1 GLN A 771    -517.213-152.896  -0.510  1.00  0.00      H1   O  
ATOM   1587  NE2 GLN A 771    -515.832-152.405  -2.250  1.00  0.00      H1   N  
ATOM   1588  C   GLN A 771    -520.048-154.360  -4.046  1.00  0.00      H1   C  
ATOM   1589  O   GLN A 771    -520.189-153.239  -4.608  1.00  0.00      H1   O  
ATOM   1590  N   GLN A 772    -520.705-155.502  -4.369  1.00  0.00      H1   N  
ATOM   1591  CA  GLN A 772    -521.801-155.470  -5.350  1.00  0.00      H1   C  
ATOM   1592  CB  GLN A 772    -522.325-157.007  -5.413  1.00  0.00      H1   C  
ATOM   1593  CG  GLN A 772    -523.356-157.176  -6.523  1.00  0.00      H1   C  
ATOM   1594  CD  GLN A 772    -522.775-156.671  -7.934  1.00  0.00      H1   C  
ATOM   1595  OE1 GLN A 772    -521.773-157.183  -8.351  1.00  0.00      H1   O  
ATOM   1596  NE2 GLN A 772    -523.443-155.582  -8.432  1.00  0.00      H1   N  
ATOM   1597  C   GLN A 772    -522.947-154.509  -4.780  1.00  0.00      H1   C  
ATOM   1598  O   GLN A 772    -523.447-153.575  -5.468  1.00  0.00      H1   O  
ATOM   1599  N   SER A 773    -523.335-154.743  -3.504  1.00  0.00      H1   N  
ATOM   1600  CA  SER A 773    -524.374-153.880  -2.837  1.00  0.00      H1   C  
ATOM   1601  CB  SER A 773    -524.750-154.437  -1.397  1.00  0.00      H1   C  
ATOM   1602  OG  SER A 773    -525.703-155.512  -1.500  1.00  0.00      H1   O  
ATOM   1603  C   SER A 773    -523.996-152.334  -2.729  1.00  0.00      H1   C  
ATOM   1604  O   SER A 773    -524.805-151.496  -3.037  1.00  0.00      H1   O  
ATOM   1605  N   LEU A 774    -522.808-151.999  -2.283  1.00  0.00      H1   N  
ATOM   1606  CA  LEU A 774    -522.366-150.662  -2.083  1.00  0.00      H1   C  
ATOM   1607  CB  LEU A 774    -520.997-150.732  -1.341  1.00  0.00      H1   C  
ATOM   1608  CG  LEU A 774    -520.594-149.336  -0.790  1.00  0.00      H1   C  
ATOM   1609  CD1 LEU A 774    -521.624-148.675   0.159  1.00  0.00      H1   C  
ATOM   1610  CD2 LEU A 774    -519.333-149.457   0.078  1.00  0.00      H1   C  
ATOM   1611  C   LEU A 774    -522.254-149.825  -3.328  1.00  0.00      H1   C  
ATOM   1612  O   LEU A 774    -522.688-148.675  -3.422  1.00  0.00      H1   O  
ATOM   1613  N   TYR A 775    -521.610-150.408  -4.367  1.00  0.00      H1   N  
ATOM   1614  CA  TYR A 775    -521.136-149.689  -5.553  1.00  0.00      H1   C  
ATOM   1615  CB  TYR A 775    -519.587-149.792  -5.741  1.00  0.00      H1   C  
ATOM   1616  CG  TYR A 775    -518.803-148.890  -4.877  1.00  0.00      H1   C  
ATOM   1617  CD1 TYR A 775    -518.849-147.464  -5.089  1.00  0.00      H1   C  
ATOM   1618  CE1 TYR A 775    -518.085-146.584  -4.288  1.00  0.00      H1   C  
ATOM   1619  CZ  TYR A 775    -517.318-147.150  -3.259  1.00  0.00      H1   C  
ATOM   1620  OH  TYR A 775    -516.553-146.273  -2.535  1.00  0.00      H1   O  
ATOM   1621  CD2 TYR A 775    -517.926-149.394  -3.929  1.00  0.00      H1   C  
ATOM   1622  CE2 TYR A 775    -517.198-148.569  -3.112  1.00  0.00      H1   C  
ATOM   1623  C   TYR A 775    -521.843-150.016  -6.771  1.00  0.00      H1   C  
ATOM   1624  O   TYR A 775    -521.708-149.286  -7.770  1.00  0.00      H1   O  
ATOM   1625  N   GLN A 776    -522.540-151.188  -6.875  1.00  0.00      H1   N  
ATOM   1626  CA  GLN A 776    -523.218-151.776  -8.087  1.00  0.00      H1   C  
ATOM   1627  CB  GLN A 776    -524.222-150.829  -8.815  1.00  0.00      H1   C  
ATOM   1628  CG  GLN A 776    -525.337-150.166  -8.016  1.00  0.00      H1   C  
ATOM   1629  CD  GLN A 776    -525.663-150.847  -6.604  1.00  0.00      H1   C  
ATOM   1630  OE1 GLN A 776    -526.162-152.000  -6.583  1.00  0.00      H1   O  
ATOM   1631  NE2 GLN A 776    -525.331-150.077  -5.553  1.00  0.00      H1   N  
ATOM   1632  C   GLN A 776    -522.295-152.535  -9.051  1.00  0.00      H1   C  
ATOM   1633  O   GLN A 776    -522.802-153.189  -9.929  1.00  0.00      H1   O  
ATOM   1634  N   ASN A 777    -521.011-152.518  -8.749  1.00  0.00      H1   N  
ATOM   1635  CA  ASN A 777    -520.018-153.434  -9.309  1.00  0.00      H1   C  
ATOM   1636  CB  ASN A 777    -519.381-152.782 -10.483  1.00  0.00      H1   C  
ATOM   1637  CG  ASN A 777    -518.360-153.749 -11.128  1.00  0.00      H1   C  
ATOM   1638  OD1 ASN A 777    -518.194-154.949 -10.861  1.00  0.00      H1   O  
ATOM   1639  ND2 ASN A 777    -517.726-153.382 -12.270  1.00  0.00      H1   N  
ATOM   1640  C   ASN A 777    -519.164-153.848  -8.069  1.00  0.00      H1   C  
ATOM   1641  O   ASN A 777    -518.919-153.087  -7.120  1.00  0.00      H1   O  
ATOM   1642  N   ALA A 778    -518.843-155.098  -8.061  1.00  0.00      H1   N  
ATOM   1643  CA  ALA A 778    -517.831-155.617  -7.090  1.00  0.00      H1   C  
ATOM   1644  CB  ALA A 778    -517.658-157.208  -7.265  1.00  0.00      H1   C  
ATOM   1645  C   ALA A 778    -516.440-154.990  -7.389  1.00  0.00      H1   C  
ATOM   1646  O   ALA A 778    -515.645-154.670  -6.524  1.00  0.00      H1   O  
ATOM   1647  N   ASP A 779    -516.031-154.904  -8.653  1.00  0.00      H1   N  
ATOM   1648  CA  ASP A 779    -514.714-154.441  -9.098  1.00  0.00      H1   C  
ATOM   1649  CB  ASP A 779    -514.540-154.726 -10.561  1.00  0.00      H1   C  
ATOM   1650  CG  ASP A 779    -514.434-156.206 -10.713  1.00  0.00      H1   C  
ATOM   1651  OD1 ASP A 779    -513.714-156.891  -9.938  1.00  0.00      H1   O  
ATOM   1652  OD2 ASP A 779    -514.844-156.774 -11.803  1.00  0.00      H1   O  
ATOM   1653  C   ASP A 779    -514.493-153.001  -8.849  1.00  0.00      H1   C  
ATOM   1654  O   ASP A 779    -515.438-152.277  -8.776  1.00  0.00      H1   O  
ATOM   1655  N   ALA A 780    -513.251-152.498  -8.664  1.00  0.00      H1   N  
ATOM   1656  CA  ALA A 780    -512.975-151.074  -8.399  1.00  0.00      H1   C  
ATOM   1657  CB  ALA A 780    -512.847-150.865  -6.899  1.00  0.00      H1   C  
ATOM   1658  C   ALA A 780    -511.545-150.640  -8.908  1.00  0.00      H1   C  
ATOM   1659  O   ALA A 780    -510.649-151.501  -9.025  1.00  0.00      H1   O  
ATOM   1660  N   TYR A 781    -511.387-149.376  -9.313  1.00  0.00      H1   N  
ATOM   1661  CA  TYR A 781    -510.112-148.904  -9.859  1.00  0.00      H1   C  
ATOM   1662  CB  TYR A 781    -510.147-148.608 -11.345  1.00  0.00      H1   C  
ATOM   1663  CG  TYR A 781    -510.716-149.784 -12.151  1.00  0.00      H1   C  
ATOM   1664  CD1 TYR A 781    -512.059-149.780 -12.581  1.00  0.00      H1   C  
ATOM   1665  CE1 TYR A 781    -512.623-150.860 -13.330  1.00  0.00      H1   C  
ATOM   1666  CZ  TYR A 781    -511.855-152.022 -13.584  1.00  0.00      H1   C  
ATOM   1667  OH  TYR A 781    -512.346-153.152 -14.348  1.00  0.00      H1   O  
ATOM   1668  CD2 TYR A 781    -509.930-150.831 -12.500  1.00  0.00      H1   C  
ATOM   1669  CE2 TYR A 781    -510.466-151.968 -13.130  1.00  0.00      H1   C  
ATOM   1670  C   TYR A 781    -509.799-147.606  -9.196  1.00  0.00      H1   C  
ATOM   1671  O   TYR A 781    -510.706-146.762  -9.060  1.00  0.00      H1   O  
ATOM   1672  N   VAL A 782    -508.535-147.353  -8.775  1.00  0.00      H1   N  
ATOM   1673  CA  VAL A 782    -507.999-146.242  -8.068  1.00  0.00      H1   C  
ATOM   1674  CB  VAL A 782    -507.759-146.497  -6.493  1.00  0.00      H1   C  
ATOM   1675  CG1 VAL A 782    -507.350-145.098  -5.853  1.00  0.00      H1   C  
ATOM   1676  CG2 VAL A 782    -509.011-147.046  -5.756  1.00  0.00      H1   C  
ATOM   1677  C   VAL A 782    -506.760-145.724  -8.819  1.00  0.00      H1   C  
ATOM   1678  O   VAL A 782    -505.961-146.518  -9.403  1.00  0.00      H1   O  
ATOM   1679  N   PHE A 783    -506.533-144.429  -8.974  1.00  0.00      H1   N  
ATOM   1680  CA  PHE A 783    -505.484-143.827  -9.853  1.00  0.00      H1   C  
ATOM   1681  CB  PHE A 783    -506.077-143.240 -11.170  1.00  0.00      H1   C  
ATOM   1682  CG  PHE A 783    -507.001-144.167 -11.904  1.00  0.00      H1   C  
ATOM   1683  CD1 PHE A 783    -506.385-145.027 -12.816  1.00  0.00      H1   C  
ATOM   1684  CE1 PHE A 783    -507.088-146.002 -13.494  1.00  0.00      H1   C  
ATOM   1685  CZ  PHE A 783    -508.512-146.116 -13.302  1.00  0.00      H1   C  
ATOM   1686  CD2 PHE A 783    -508.433-144.429 -11.663  1.00  0.00      H1   C  
ATOM   1687  CE2 PHE A 783    -509.154-145.412 -12.382  1.00  0.00      H1   C  
ATOM   1688  C   PHE A 783    -505.025-142.642  -8.925  1.00  0.00      H1   C  
ATOM   1689  O   PHE A 783    -505.828-141.980  -8.284  1.00  0.00      H1   O  
ATOM   1690  N   VAL A 784    -503.672-142.512  -8.777  1.00  0.00      H1   N  
ATOM   1691  CA  VAL A 784    -503.044-141.376  -8.123  1.00  0.00      H1   C  
ATOM   1692  CB  VAL A 784    -502.115-141.823  -7.037  1.00  0.00      H1   C  
ATOM   1693  CG1 VAL A 784    -501.275-140.550  -6.538  1.00  0.00      H1   C  
ATOM   1694  CG2 VAL A 784    -503.008-142.406  -5.973  1.00  0.00      H1   C  
ATOM   1695  C   VAL A 784    -502.189-140.683  -9.171  1.00  0.00      H1   C  
ATOM   1696  O   VAL A 784    -501.280-141.275  -9.718  1.00  0.00      H1   O  
ATOM   1697  N   GLY A 785    -502.501-139.399  -9.508  1.00  0.00      H1   N  
ATOM   1698  CA  GLY A 785    -501.818-138.659 -10.471  1.00  0.00      H1   C  
ATOM   1699  C   GLY A 785    -501.139-137.426  -9.939  1.00  0.00      H1   C  
ATOM   1700  O   GLY A 785    -501.758-136.636  -9.239  1.00  0.00      H1   O  
ATOM   1701  N   SER A 786    -499.895-137.183 -10.249  1.00  0.00      H1   N  
ATOM   1702  CA  SER A 786    -499.118-136.143  -9.535  1.00  0.00      H1   C  
ATOM   1703  CB  SER A 786    -498.708-136.614  -8.123  1.00  0.00      H1   C  
ATOM   1704  OG  SER A 786    -497.981-135.582  -7.386  1.00  0.00      H1   O  
ATOM   1705  C   SER A 786    -497.931-135.882 -10.441  1.00  0.00      H1   C  
ATOM   1706  O   SER A 786    -497.523-136.701 -11.305  1.00  0.00      H1   O  
ATOM   1707  N   SER A 787    -497.332-134.653 -10.258  1.00  0.00      H1   N  
ATOM   1708  CA  SER A 787    -496.276-134.101 -11.097  1.00  0.00      H1   C  
ATOM   1709  CB  SER A 787    -495.674-132.769 -10.534  1.00  0.00      H1   C  
ATOM   1710  OG  SER A 787    -496.698-131.810 -10.387  1.00  0.00      H1   O  
ATOM   1711  C   SER A 787    -495.076-134.956 -11.188  1.00  0.00      H1   C  
ATOM   1712  O   SER A 787    -494.447-134.962 -12.202  1.00  0.00      H1   O  
ATOM   1713  N   ARG A 788    -494.631-135.500 -10.069  1.00  0.00      H1   N  
ATOM   1714  CA  ARG A 788    -493.431-136.365  -9.992  1.00  0.00      H1   C  
ATOM   1715  CB  ARG A 788    -492.328-135.773  -9.103  1.00  0.00      H1   C  
ATOM   1716  CG  ARG A 788    -492.080-134.237  -9.190  1.00  0.00      H1   C  
ATOM   1717  CD  ARG A 788    -491.735-133.560 -10.595  1.00  0.00      H1   C  
ATOM   1718  NE  ARG A 788    -492.005-132.079 -10.464  1.00  0.00      H1   N  
ATOM   1719  CZ  ARG A 788    -492.088-131.325 -11.585  1.00  0.00      H1   C  
ATOM   1720  NH1 ARG A 788    -491.659-131.658 -12.752  1.00  0.00      H1   N  
ATOM   1721  NH2 ARG A 788    -492.681-130.174 -11.460  1.00  0.00      H1   N  
ATOM   1722  C   ARG A 788    -493.780-137.771  -9.535  1.00  0.00      H1   C  
ATOM   1723  O   ARG A 788    -492.879-138.510  -9.144  1.00  0.00      H1   O  
ATOM   1724  N   TYR A 789    -495.016-138.076  -9.443  1.00  0.00      H1   N  
ATOM   1725  CA  TYR A 789    -495.517-139.408  -8.998  1.00  0.00      H1   C  
ATOM   1726  CB  TYR A 789    -495.668-139.366  -7.408  1.00  0.00      H1   C  
ATOM   1727  CG  TYR A 789    -496.039-140.702  -6.712  1.00  0.00      H1   C  
ATOM   1728  CD1 TYR A 789    -497.375-141.149  -6.495  1.00  0.00      H1   C  
ATOM   1729  CE1 TYR A 789    -497.528-142.373  -5.937  1.00  0.00      H1   C  
ATOM   1730  CZ  TYR A 789    -496.489-143.110  -5.406  1.00  0.00      H1   C  
ATOM   1731  OH  TYR A 789    -496.724-144.166  -4.577  1.00  0.00      H1   O  
ATOM   1732  CD2 TYR A 789    -494.969-141.451  -6.184  1.00  0.00      H1   C  
ATOM   1733  CE2 TYR A 789    -495.175-142.641  -5.512  1.00  0.00      H1   C  
ATOM   1734  C   TYR A 789    -496.754-139.794  -9.676  1.00  0.00      H1   C  
ATOM   1735  O   TYR A 789    -497.712-139.070  -9.661  1.00  0.00      H1   O  
ATOM   1736  N   SER A 790    -496.750-140.947 -10.429  1.00  0.00      H1   N  
ATOM   1737  CA  SER A 790    -497.914-141.521 -10.978  1.00  0.00      H1   C  
ATOM   1738  CB  SER A 790    -498.025-141.260 -12.514  1.00  0.00      H1   C  
ATOM   1739  OG  SER A 790    -498.999-142.071 -13.111  1.00  0.00      H1   O  
ATOM   1740  C   SER A 790    -498.049-142.962 -10.538  1.00  0.00      H1   C  
ATOM   1741  O   SER A 790    -497.114-143.735 -10.624  1.00  0.00      H1   O  
ATOM   1742  N   LYS A 791    -499.189-143.363 -10.002  1.00  0.00      H1   N  
ATOM   1743  CA  LYS A 791    -499.497-144.713  -9.660  1.00  0.00      H1   C  
ATOM   1744  CB  LYS A 791    -499.235-145.016  -8.176  1.00  0.00      H1   C  
ATOM   1745  CG  LYS A 791    -497.731-145.278  -7.941  1.00  0.00      H1   C  
ATOM   1746  CD  LYS A 791    -496.985-146.438  -8.773  1.00  0.00      H1   C  
ATOM   1747  CE  LYS A 791    -497.629-147.825  -8.576  1.00  0.00      H1   C  
ATOM   1748  NZ  LYS A 791    -497.201-148.724  -9.604  1.00  0.00      H1   N  
ATOM   1749  C   LYS A 791    -500.962-145.013  -9.991  1.00  0.00      H1   C  
ATOM   1750  O   LYS A 791    -501.882-144.252  -9.825  1.00  0.00      H1   O  
ATOM   1751  N   LYS A 792    -501.195-146.227 -10.520  1.00  0.00      H1   N  
ATOM   1752  CA  LYS A 792    -502.481-146.904 -10.745  1.00  0.00      H1   C  
ATOM   1753  CB  LYS A 792    -502.671-147.210 -12.234  1.00  0.00      H1   C  
ATOM   1754  CG  LYS A 792    -502.240-146.065 -13.160  1.00  0.00      H1   C  
ATOM   1755  CD  LYS A 792    -502.395-146.281 -14.681  1.00  0.00      H1   C  
ATOM   1756  CE  LYS A 792    -501.826-147.559 -15.302  1.00  0.00      H1   C  
ATOM   1757  NZ  LYS A 792    -500.357-147.704 -15.045  1.00  0.00      H1   N  
ATOM   1758  C   LYS A 792    -502.512-148.170  -9.865  1.00  0.00      H1   C  
ATOM   1759  O   LYS A 792    -501.583-148.953  -9.753  1.00  0.00      H1   O  
ATOM   1760  N   PHE A 793    -503.663-148.391  -9.274  1.00  0.00      H1   N  
ATOM   1761  CA  PHE A 793    -503.905-149.412  -8.324  1.00  0.00      H1   C  
ATOM   1762  CB  PHE A 793    -504.209-148.625  -6.998  1.00  0.00      H1   C  
ATOM   1763  CG  PHE A 793    -502.872-148.010  -6.585  1.00  0.00      H1   C  
ATOM   1764  CD1 PHE A 793    -502.717-146.595  -6.653  1.00  0.00      H1   C  
ATOM   1765  CE1 PHE A 793    -501.614-145.994  -6.045  1.00  0.00      H1   C  
ATOM   1766  CZ  PHE A 793    -500.575-146.793  -5.463  1.00  0.00      H1   C  
ATOM   1767  CD2 PHE A 793    -501.826-148.783  -6.047  1.00  0.00      H1   C  
ATOM   1768  CE2 PHE A 793    -500.762-148.176  -5.439  1.00  0.00      H1   C  
ATOM   1769  C   PHE A 793    -505.127-150.200  -8.630  1.00  0.00      H1   C  
ATOM   1770  O   PHE A 793    -506.022-149.786  -9.360  1.00  0.00      H1   O  
ATOM   1771  N   LYS A 794    -505.186-151.418  -8.055  1.00  0.00      H1   N  
ATOM   1772  CA  LYS A 794    -506.360-152.221  -8.260  1.00  0.00      H1   C  
ATOM   1773  CB  LYS A 794    -505.977-153.358  -9.279  1.00  0.00      H1   C  
ATOM   1774  CG  LYS A 794    -505.512-152.967 -10.695  1.00  0.00      H1   C  
ATOM   1775  CD  LYS A 794    -506.567-152.193 -11.554  1.00  0.00      H1   C  
ATOM   1776  CE  LYS A 794    -506.158-151.849 -13.060  1.00  0.00      H1   C  
ATOM   1777  NZ  LYS A 794    -505.262-150.715 -13.155  1.00  0.00      H1   N  
ATOM   1778  C   LYS A 794    -506.805-153.005  -6.973  1.00  0.00      H1   C  
ATOM   1779  O   LYS A 794    -506.168-154.005  -6.627  1.00  0.00      H1   O  
ATOM   1780  N   PRO A 795    -507.767-152.481  -6.233  1.00  0.00      H1   N  
ATOM   1781  CD  PRO A 795    -508.426-151.220  -6.475  1.00  0.00      H1   C  
ATOM   1782  CA  PRO A 795    -508.283-153.112  -5.058  1.00  0.00      H1   C  
ATOM   1783  CB  PRO A 795    -509.461-152.177  -4.578  1.00  0.00      H1   C  
ATOM   1784  CG  PRO A 795    -508.963-150.816  -5.140  1.00  0.00      H1   C  
ATOM   1785  C   PRO A 795    -508.586-154.585  -5.168  1.00  0.00      H1   C  
ATOM   1786  O   PRO A 795    -509.465-154.960  -5.957  1.00  0.00      H1   O  
ATOM   1787  N   GLU A 796    -507.974-155.425  -4.324  1.00  0.00      H1   N  
ATOM   1788  CA  GLU A 796    -508.082-156.859  -4.366  1.00  0.00      H1   C  
ATOM   1789  CB  GLU A 796    -506.812-157.634  -4.380  1.00  0.00      H1   C  
ATOM   1790  CG  GLU A 796    -506.053-157.709  -5.766  1.00  0.00      H1   C  
ATOM   1791  CD  GLU A 796    -504.592-158.140  -5.632  1.00  0.00      H1   C  
ATOM   1792  OE1 GLU A 796    -503.709-157.261  -5.751  1.00  0.00      H1   O  
ATOM   1793  OE2 GLU A 796    -504.284-159.345  -5.354  1.00  0.00      H1   O  
ATOM   1794  C   GLU A 796    -508.936-157.455  -3.208  1.00  0.00      H1   C  
ATOM   1795  O   GLU A 796    -508.866-157.080  -2.029  1.00  0.00      H1   O  
ATOM   1796  N   ILE A 797    -509.772-158.454  -3.629  1.00  0.00      H1   N  
ATOM   1797  CA  ILE A 797    -510.810-158.955  -2.713  1.00  0.00      H1   C  
ATOM   1798  CB  ILE A 797    -512.217-159.267  -3.295  1.00  0.00      H1   C  
ATOM   1799  CG2 ILE A 797    -513.144-159.753  -2.123  1.00  0.00      H1   C  
ATOM   1800  CG1 ILE A 797    -512.577-158.025  -4.154  1.00  0.00      H1   C  
ATOM   1801  CD1 ILE A 797    -514.016-157.743  -4.545  1.00  0.00      H1   C  
ATOM   1802  C   ILE A 797    -510.284-160.130  -1.989  1.00  0.00      H1   C  
ATOM   1803  O   ILE A 797    -510.017-161.136  -2.669  1.00  0.00      H1   O  
ATOM   1804  N   ALA A 798    -509.844-160.065  -0.708  1.00  0.00      H1   N  
ATOM   1805  CA  ALA A 798    -509.366-161.206  -0.076  1.00  0.00      H1   C  
ATOM   1806  CB  ALA A 798    -507.934-161.528  -0.333  1.00  0.00      H1   C  
ATOM   1807  C   ALA A 798    -509.689-161.221   1.374  1.00  0.00      H1   C  
ATOM   1808  O   ALA A 798    -509.581-160.208   2.019  1.00  0.00      H1   O  
ATOM   1809  N   ILE A 799    -510.053-162.390   1.961  1.00  0.00      H1   N  
ATOM   1810  CA  ILE A 799    -510.205-162.644   3.383  1.00  0.00      H1   C  
ATOM   1811  CB  ILE A 799    -510.968-163.963   3.695  1.00  0.00      H1   C  
ATOM   1812  CG2 ILE A 799    -511.248-164.015   5.245  1.00  0.00      H1   C  
ATOM   1813  CG1 ILE A 799    -512.371-164.009   2.987  1.00  0.00      H1   C  
ATOM   1814  CD1 ILE A 799    -513.171-165.264   3.104  1.00  0.00      H1   C  
ATOM   1815  C   ILE A 799    -508.796-162.590   4.069  1.00  0.00      H1   C  
ATOM   1816  O   ILE A 799    -507.983-163.570   4.013  1.00  0.00      H1   O  
ATOM   1817  N   ARG A 800    -508.385-161.443   4.722  1.00  0.00      H1   N  
ATOM   1818  CA  ARG A 800    -507.357-161.415   5.751  1.00  0.00      H1   C  
ATOM   1819  CB  ARG A 800    -506.618-160.087   5.996  1.00  0.00      H1   C  
ATOM   1820  CG  ARG A 800    -505.545-159.686   4.910  1.00  0.00      H1   C  
ATOM   1821  CD  ARG A 800    -506.000-159.285   3.534  1.00  0.00      H1   C  
ATOM   1822  NE  ARG A 800    -504.806-159.074   2.648  1.00  0.00      H1   N  
ATOM   1823  CZ  ARG A 800    -504.676-158.314   1.616  1.00  0.00      H1   C  
ATOM   1824  NH1 ARG A 800    -505.716-157.794   0.945  1.00  0.00      H1   N  
ATOM   1825  NH2 ARG A 800    -503.497-158.087   1.007  1.00  0.00      H1   N  
ATOM   1826  C   ARG A 800    -507.844-162.182   7.014  1.00  0.00      H1   C  
ATOM   1827  O   ARG A 800    -509.032-161.987   7.365  1.00  0.00      H1   O  
ATOM   1828  N   PRO A 801    -507.078-162.955   7.751  1.00  0.00      H1   N  
ATOM   1829  CD  PRO A 801    -505.851-163.563   7.307  1.00  0.00      H1   C  
ATOM   1830  CA  PRO A 801    -507.247-163.047   9.248  1.00  0.00      H1   C  
ATOM   1831  CB  PRO A 801    -505.876-163.682   9.750  1.00  0.00      H1   C  
ATOM   1832  CG  PRO A 801    -505.361-164.427   8.541  1.00  0.00      H1   C  
ATOM   1833  C   PRO A 801    -507.759-161.781  10.022  1.00  0.00      H1   C  
ATOM   1834  O   PRO A 801    -507.175-160.687   9.839  1.00  0.00      H1   O  
ATOM   1835  N   LYS A 802    -508.773-161.941  10.829  1.00  0.00      H1   N  
ATOM   1836  CA  LYS A 802    -509.297-160.936  11.652  1.00  0.00      H1   C  
ATOM   1837  CB  LYS A 802    -510.693-161.292  12.347  1.00  0.00      H1   C  
ATOM   1838  CG  LYS A 802    -510.837-162.711  12.926  1.00  0.00      H1   C  
ATOM   1839  CD  LYS A 802    -512.139-162.807  13.760  1.00  0.00      H1   C  
ATOM   1840  CE  LYS A 802    -513.410-162.553  12.946  1.00  0.00      H1   C  
ATOM   1841  NZ  LYS A 802    -514.636-162.817  13.739  1.00  0.00      H1   N  
ATOM   1842  C   LYS A 802    -508.359-160.363  12.619  1.00  0.00      H1   C  
ATOM   1843  O   LYS A 802    -507.808-161.046  13.498  1.00  0.00      H1   O  
ATOM   1844  N   VAL A 803    -508.297-159.049  12.533  1.00  0.00      H1   N  
ATOM   1845  CA  VAL A 803    -507.638-158.123  13.493  1.00  0.00      H1   C  
ATOM   1846  CB  VAL A 803    -506.511-157.208  12.940  1.00  0.00      H1   C  
ATOM   1847  CG1 VAL A 803    -506.266-156.029  13.867  1.00  0.00      H1   C  
ATOM   1848  CG2 VAL A 803    -505.186-157.967  12.717  1.00  0.00      H1   C  
ATOM   1849  C   VAL A 803    -508.756-157.349  14.193  1.00  0.00      H1   C  
ATOM   1850  O   VAL A 803    -509.432-156.538  13.536  1.00  0.00      H1   O  
ATOM   1851  N   ARG A 804    -509.007-157.679  15.438  1.00  0.00      H1   N  
ATOM   1852  CA  ARG A 804    -510.184-157.161  16.140  1.00  0.00      H1   C  
ATOM   1853  CB  ARG A 804    -510.105-155.700  16.614  1.00  0.00      H1   C  
ATOM   1854  CG  ARG A 804    -508.842-155.382  17.557  1.00  0.00      H1   C  
ATOM   1855  CD  ARG A 804    -508.800-154.000  18.065  1.00  0.00      H1   C  
ATOM   1856  NE  ARG A 804    -507.482-153.873  18.793  1.00  0.00      H1   N  
ATOM   1857  CZ  ARG A 804    -507.238-154.156  20.094  1.00  0.00      H1   C  
ATOM   1858  NH1 ARG A 804    -508.219-154.071  20.975  1.00  0.00      H1   N  
ATOM   1859  NH2 ARG A 804    -506.079-154.557  20.505  1.00  0.00      H1   N  
ATOM   1860  C   ARG A 804    -511.537-157.446  15.443  1.00  0.00      H1   C  
ATOM   1861  O   ARG A 804    -512.418-156.644  15.317  1.00  0.00      H1   O  
ATOM   1862  N   ASP A 805    -511.809-158.619  14.923  1.00  0.00      H1   N  
ATOM   1863  CA  ASP A 805    -512.903-159.040  14.115  1.00  0.00      H1   C  
ATOM   1864  CB  ASP A 805    -514.353-158.779  14.726  1.00  0.00      H1   C  
ATOM   1865  CG  ASP A 805    -514.540-159.773  15.770  1.00  0.00      H1   C  
ATOM   1866  OD1 ASP A 805    -515.506-159.406  16.551  1.00  0.00      H1   O  
ATOM   1867  OD2 ASP A 805    -514.011-160.925  15.731  1.00  0.00      H1   O  
ATOM   1868  C   ASP A 805    -512.686-158.534  12.707  1.00  0.00      H1   C  
ATOM   1869  O   ASP A 805    -513.113-159.075  11.700  1.00  0.00      H1   O  
ATOM   1870  N   GLN A 806    -511.842-157.534  12.411  1.00  0.00      H1   N  
ATOM   1871  CA  GLN A 806    -511.781-156.973  11.056  1.00  0.00      H1   C  
ATOM   1872  CB  GLN A 806    -511.324-155.481  11.082  1.00  0.00      H1   C  
ATOM   1873  CG  GLN A 806    -511.465-154.603   9.792  1.00  0.00      H1   C  
ATOM   1874  CD  GLN A 806    -512.878-154.723   9.202  1.00  0.00      H1   C  
ATOM   1875  OE1 GLN A 806    -513.257-155.619   8.439  1.00  0.00      H1   O  
ATOM   1876  NE2 GLN A 806    -513.687-153.771   9.602  1.00  0.00      H1   N  
ATOM   1877  C   GLN A 806    -510.906-157.769  10.053  1.00  0.00      H1   C  
ATOM   1878  O   GLN A 806    -509.684-157.994  10.176  1.00  0.00      H1   O  
ATOM   1879  N   GLU A 807    -511.623-158.257   8.984  1.00  0.00      H1   N  
ATOM   1880  CA  GLU A 807    -510.992-159.145   8.021  1.00  0.00      H1   C  
ATOM   1881  CB  GLU A 807    -511.998-160.230   7.604  1.00  0.00      H1   C  
ATOM   1882  CG  GLU A 807    -512.537-161.100   8.770  1.00  0.00      H1   C  
ATOM   1883  CD  GLU A 807    -513.548-162.102   8.332  1.00  0.00      H1   C  
ATOM   1884  OE1 GLU A 807    -513.348-163.327   8.533  1.00  0.00      H1   O  
ATOM   1885  OE2 GLU A 807    -514.580-161.712   7.640  1.00  0.00      H1   O  
ATOM   1886  C   GLU A 807    -510.548-158.390   6.798  1.00  0.00      H1   C  
ATOM   1887  O   GLU A 807    -509.582-158.657   6.114  1.00  0.00      H1   O  
ATOM   1888  N   GLY A 808    -511.233-157.192   6.537  1.00  0.00      H1   N  
ATOM   1889  CA  GLY A 808    -510.818-156.325   5.566  1.00  0.00      H1   C  
ATOM   1890  C   GLY A 808    -509.523-155.647   5.734  1.00  0.00      H1   C  
ATOM   1891  O   GLY A 808    -508.998-155.634   6.851  1.00  0.00      H1   O  
ATOM   1892  N   ARG A 809    -508.987-154.937   4.711  1.00  0.00      H1   N  
ATOM   1893  CA  ARG A 809    -507.683-154.265   4.764  1.00  0.00      H1   C  
ATOM   1894  CB  ARG A 809    -506.608-155.328   4.317  1.00  0.00      H1   C  
ATOM   1895  CG  ARG A 809    -506.410-156.340   5.490  1.00  0.00      H1   C  
ATOM   1896  CD  ARG A 809    -505.937-155.645   6.806  1.00  0.00      H1   C  
ATOM   1897  NE  ARG A 809    -505.514-156.758   7.708  1.00  0.00      H1   N  
ATOM   1898  CZ  ARG A 809    -506.281-157.455   8.518  1.00  0.00      H1   C  
ATOM   1899  NH1 ARG A 809    -507.540-157.109   8.750  1.00  0.00      H1   N  
ATOM   1900  NH2 ARG A 809    -505.767-158.506   9.102  1.00  0.00      H1   N  
ATOM   1901  C   ARG A 809    -507.533-152.990   3.961  1.00  0.00      H1   C  
ATOM   1902  O   ARG A 809    -508.406-152.560   3.217  1.00  0.00      H1   O  
ATOM   1903  N   MET A 810    -506.447-152.287   4.301  1.00  0.00      H1   N  
ATOM   1904  CA  MET A 810    -506.172-150.969   3.683  1.00  0.00      H1   C  
ATOM   1905  CB  MET A 810    -506.472-149.756   4.578  1.00  0.00      H1   C  
ATOM   1906  CG  MET A 810    -507.980-149.444   4.740  1.00  0.00      H1   C  
ATOM   1907  SD  MET A 810    -508.530-147.721   4.306  1.00  0.00      H1   S  
ATOM   1908  CE  MET A 810    -509.623-147.471   5.686  1.00  0.00      H1   C  
ATOM   1909  C   MET A 810    -504.649-151.043   3.349  1.00  0.00      H1   C  
ATOM   1910  O   MET A 810    -503.947-151.990   3.788  1.00  0.00      H1   O  
ATOM   1911  N   ASN A 811    -504.146-150.028   2.608  1.00  0.00      H1   N  
ATOM   1912  CA  ASN A 811    -502.778-149.742   2.289  1.00  0.00      H1   C  
ATOM   1913  CB  ASN A 811    -502.241-150.158   0.896  1.00  0.00      H1   C  
ATOM   1914  CG  ASN A 811    -502.109-151.669   0.700  1.00  0.00      H1   C  
ATOM   1915  OD1 ASN A 811    -502.161-152.397   1.727  1.00  0.00      H1   O  
ATOM   1916  ND2 ASN A 811    -502.007-152.164  -0.522  1.00  0.00      H1   N  
ATOM   1917  C   ASN A 811    -502.695-148.220   2.316  1.00  0.00      H1   C  
ATOM   1918  O   ASN A 811    -503.521-147.504   1.721  1.00  0.00      H1   O  
ATOM   1919  N   TYR A 812    -501.734-147.684   3.160  1.00  0.00      H1   N  
ATOM   1920  CA  TYR A 812    -501.617-146.253   3.367  1.00  0.00      H1   C  
ATOM   1921  CB  TYR A 812    -501.612-146.017   4.958  1.00  0.00      H1   C  
ATOM   1922  CG  TYR A 812    -502.795-146.540   5.619  1.00  0.00      H1   C  
ATOM   1923  CD1 TYR A 812    -502.687-147.527   6.643  1.00  0.00      H1   C  
ATOM   1924  CE1 TYR A 812    -503.849-147.977   7.257  1.00  0.00      H1   C  
ATOM   1925  CZ  TYR A 812    -505.088-147.540   6.931  1.00  0.00      H1   C  
ATOM   1926  OH  TYR A 812    -506.301-148.086   7.522  1.00  0.00      H1   O  
ATOM   1927  CD2 TYR A 812    -504.037-145.994   5.340  1.00  0.00      H1   C  
ATOM   1928  CE2 TYR A 812    -505.218-146.483   5.984  1.00  0.00      H1   C  
ATOM   1929  C   TYR A 812    -500.305-145.751   2.869  1.00  0.00      H1   C  
ATOM   1930  O   TYR A 812    -499.264-146.413   2.864  1.00  0.00      H1   O  
ATOM   1931  N   TYR A 813    -500.438-144.634   2.215  1.00  0.00      H1   N  
ATOM   1932  CA  TYR A 813    -499.330-144.174   1.311  1.00  0.00      H1   C  
ATOM   1933  CB  TYR A 813    -499.781-144.224  -0.146  1.00  0.00      H1   C  
ATOM   1934  CG  TYR A 813    -500.103-145.606  -0.553  1.00  0.00      H1   C  
ATOM   1935  CD1 TYR A 813    -501.390-146.109  -0.470  1.00  0.00      H1   C  
ATOM   1936  CE1 TYR A 813    -501.786-147.256  -1.128  1.00  0.00      H1   C  
ATOM   1937  CZ  TYR A 813    -500.858-147.994  -1.764  1.00  0.00      H1   C  
ATOM   1938  OH  TYR A 813    -501.313-149.217  -2.248  1.00  0.00      H1   O  
ATOM   1939  CD2 TYR A 813    -499.171-146.392  -1.303  1.00  0.00      H1   C  
ATOM   1940  CE2 TYR A 813    -499.538-147.568  -1.925  1.00  0.00      H1   C  
ATOM   1941  C   TYR A 813    -499.109-142.695   1.610  1.00  0.00      H1   C  
ATOM   1942  O   TYR A 813    -499.991-142.002   2.031  1.00  0.00      H1   O  
ATOM   1943  N   TRP A 814    -497.882-142.296   1.355  1.00  0.00      H1   N  
ATOM   1944  CA  TRP A 814    -497.566-140.877   1.424  1.00  0.00      H1   C  
ATOM   1945  CB  TRP A 814    -496.852-140.670   2.739  1.00  0.00      H1   C  
ATOM   1946  CG  TRP A 814    -495.579-141.431   2.966  1.00  0.00      H1   C  
ATOM   1947  CD1 TRP A 814    -495.536-142.751   3.298  1.00  0.00      H1   C  
ATOM   1948  NE1 TRP A 814    -494.217-143.235   3.276  1.00  0.00      H1   N  
ATOM   1949  CE2 TRP A 814    -493.421-142.228   2.740  1.00  0.00      H1   C  
ATOM   1950  CD2 TRP A 814    -494.231-141.089   2.559  1.00  0.00      H1   C  
ATOM   1951  CE3 TRP A 814    -493.722-139.968   1.989  1.00  0.00      H1   C  
ATOM   1952  CZ3 TRP A 814    -492.407-140.022   1.653  1.00  0.00      H1   C  
ATOM   1953  CZ2 TRP A 814    -492.065-142.262   2.353  1.00  0.00      H1   C  
ATOM   1954  CH2 TRP A 814    -491.541-141.054   1.831  1.00  0.00      H1   C  
ATOM   1955  C   TRP A 814    -496.683-140.415   0.228  1.00  0.00      H1   C  
ATOM   1956  O   TRP A 814    -495.873-141.170  -0.306  1.00  0.00      H1   O  
ATOM   1957  N   THR A 815    -496.720-139.082   0.012  1.00  0.00      H1   N  
ATOM   1958  CA  THR A 815    -495.757-138.491  -0.909  1.00  0.00      H1   C  
ATOM   1959  CB  THR A 815    -496.135-138.697  -2.364  1.00  0.00      H1   C  
ATOM   1960  OG1 THR A 815    -494.984-138.726  -3.176  1.00  0.00      H1   O  
ATOM   1961  CG2 THR A 815    -497.141-137.690  -2.995  1.00  0.00      H1   C  
ATOM   1962  C   THR A 815    -495.589-137.000  -0.522  1.00  0.00      H1   C  
ATOM   1963  O   THR A 815    -496.428-136.408   0.147  1.00  0.00      H1   O  
ATOM   1964  N   LEU A 816    -494.512-136.340  -1.041  1.00  0.00      H1   N  
ATOM   1965  CA  LEU A 816    -494.227-134.892  -0.929  1.00  0.00      H1   C  
ATOM   1966  CB  LEU A 816    -492.820-134.452  -0.358  1.00  0.00      H1   C  
ATOM   1967  CG  LEU A 816    -492.577-134.972   1.045  1.00  0.00      H1   C  
ATOM   1968  CD1 LEU A 816    -491.980-136.419   1.109  1.00  0.00      H1   C  
ATOM   1969  CD2 LEU A 816    -491.733-133.938   1.782  1.00  0.00      H1   C  
ATOM   1970  C   LEU A 816    -494.487-134.185  -2.227  1.00  0.00      H1   C  
ATOM   1971  O   LEU A 816    -494.098-134.669  -3.278  1.00  0.00      H1   O  
ATOM   1972  N   VAL A 817    -495.150-133.049  -2.225  1.00  0.00      H1   N  
ATOM   1973  CA  VAL A 817    -495.433-132.179  -3.361  1.00  0.00      H1   C  
ATOM   1974  CB  VAL A 817    -496.876-131.744  -3.398  1.00  0.00      H1   C  
ATOM   1975  CG1 VAL A 817    -497.128-130.942  -4.644  1.00  0.00      H1   C  
ATOM   1976  CG2 VAL A 817    -497.743-133.096  -3.490  1.00  0.00      H1   C  
ATOM   1977  C   VAL A 817    -494.583-130.951  -3.142  1.00  0.00      H1   C  
ATOM   1978  O   VAL A 817    -494.756-130.211  -2.182  1.00  0.00      H1   O  
ATOM   1979  N   GLU A 818    -493.686-130.714  -4.099  1.00  0.00      H1   N  
ATOM   1980  CA  GLU A 818    -492.733-129.641  -4.057  1.00  0.00      H1   C  
ATOM   1981  CB  GLU A 818    -491.798-129.769  -5.258  1.00  0.00      H1   C  
ATOM   1982  CG  GLU A 818    -490.594-130.696  -4.863  1.00  0.00      H1   C  
ATOM   1983  CD  GLU A 818    -489.556-130.861  -5.983  1.00  0.00      H1   C  
ATOM   1984  OE1 GLU A 818    -489.267-132.026  -6.401  1.00  0.00      H1   O  
ATOM   1985  OE2 GLU A 818    -488.970-129.843  -6.442  1.00  0.00      H1   O  
ATOM   1986  C   GLU A 818    -493.494-128.316  -4.124  1.00  0.00      H1   C  
ATOM   1987  O   GLU A 818    -494.646-128.294  -4.492  1.00  0.00      H1   O  
ATOM   1988  N   PRO A 819    -492.988-127.171  -3.672  1.00  0.00      H1   N  
ATOM   1989  CD  PRO A 819    -491.735-126.992  -2.955  1.00  0.00      H1   C  
ATOM   1990  CA  PRO A 819    -493.412-125.853  -4.234  1.00  0.00      H1   C  
ATOM   1991  CB  PRO A 819    -492.318-124.875  -3.859  1.00  0.00      H1   C  
ATOM   1992  CG  PRO A 819    -491.583-125.475  -2.664  1.00  0.00      H1   C  
ATOM   1993  C   PRO A 819    -493.857-125.812  -5.682  1.00  0.00      H1   C  
ATOM   1994  O   PRO A 819    -493.067-125.982  -6.556  1.00  0.00      H1   O  
ATOM   1995  N   GLY A 820    -495.164-125.435  -5.878  1.00  0.00      H1   N  
ATOM   1996  CA  GLY A 820    -495.853-125.228  -7.118  1.00  0.00      H1   C  
ATOM   1997  C   GLY A 820    -496.480-126.430  -7.860  1.00  0.00      H1   C  
ATOM   1998  O   GLY A 820    -497.255-126.215  -8.811  1.00  0.00      H1   O  
ATOM   1999  N   ASP A 821    -496.199-127.675  -7.382  1.00  0.00      H1   N  
ATOM   2000  CA  ASP A 821    -496.675-128.898  -8.078  1.00  0.00      H1   C  
ATOM   2001  CB  ASP A 821    -495.589-130.036  -7.746  1.00  0.00      H1   C  
ATOM   2002  CG  ASP A 821    -494.358-130.071  -8.654  1.00  0.00      H1   C  
ATOM   2003  OD1 ASP A 821    -493.404-130.870  -8.420  1.00  0.00      H1   O  
ATOM   2004  OD2 ASP A 821    -494.306-129.208  -9.589  1.00  0.00      H1   O  
ATOM   2005  C   ASP A 821    -498.091-129.304  -7.540  1.00  0.00      H1   C  
ATOM   2006  O   ASP A 821    -498.768-128.694  -6.714  1.00  0.00      H1   O  
ATOM   2007  N   LYS A 822    -498.539-130.435  -8.085  1.00  0.00      H1   N  
ATOM   2008  CA  LYS A 822    -499.875-130.874  -8.022  1.00  0.00      H1   C  
ATOM   2009  CB  LYS A 822    -500.702-130.580  -9.288  1.00  0.00      H1   C  
ATOM   2010  CG  LYS A 822    -499.993-131.019 -10.497  1.00  0.00      H1   C  
ATOM   2011  CD  LYS A 822    -500.710-130.851 -11.867  1.00  0.00      H1   C  
ATOM   2012  CE  LYS A 822    -500.636-129.414 -12.458  1.00  0.00      H1   C  
ATOM   2013  NZ  LYS A 822    -499.280-129.147 -12.966  1.00  0.00      H1   N  
ATOM   2014  C   LYS A 822    -499.964-132.375  -7.740  1.00  0.00      H1   C  
ATOM   2015  O   LYS A 822    -499.101-133.231  -8.048  1.00  0.00      H1   O  
ATOM   2016  N   ILE A 823    -501.161-132.780  -7.281  1.00  0.00      H1   N  
ATOM   2017  CA  ILE A 823    -501.540-134.190  -7.043  1.00  0.00      H1   C  
ATOM   2018  CB  ILE A 823    -501.112-134.641  -5.661  1.00  0.00      H1   C  
ATOM   2019  CG2 ILE A 823    -501.549-133.739  -4.521  1.00  0.00      H1   C  
ATOM   2020  CG1 ILE A 823    -501.433-136.219  -5.328  1.00  0.00      H1   C  
ATOM   2021  CD1 ILE A 823    -500.302-136.850  -4.514  1.00  0.00      H1   C  
ATOM   2022  C   ILE A 823    -503.081-134.322  -7.151  1.00  0.00      H1   C  
ATOM   2023  O   ILE A 823    -503.851-133.395  -6.902  1.00  0.00      H1   O  
ATOM   2024  N   THR A 824    -503.584-135.511  -7.590  1.00  0.00      H1   N  
ATOM   2025  CA  THR A 824    -504.940-135.897  -7.769  1.00  0.00      H1   C  
ATOM   2026  CB  THR A 824    -505.501-135.430  -9.119  1.00  0.00      H1   C  
ATOM   2027  OG1 THR A 824    -506.864-135.780  -9.213  1.00  0.00      H1   O  
ATOM   2028  CG2 THR A 824    -504.831-136.081 -10.243  1.00  0.00      H1   C  
ATOM   2029  C   THR A 824    -505.319-137.337  -7.432  1.00  0.00      H1   C  
ATOM   2030  O   THR A 824    -504.561-138.251  -7.819  1.00  0.00      H1   O  
ATOM   2031  N   PHE A 825    -506.465-137.582  -6.829  1.00  0.00      H1   N  
ATOM   2032  CA  PHE A 825    -506.871-138.899  -6.311  1.00  0.00      H1   C  
ATOM   2033  CB  PHE A 825    -507.025-138.848  -4.817  1.00  0.00      H1   C  
ATOM   2034  CG  PHE A 825    -505.766-138.306  -4.050  1.00  0.00      H1   C  
ATOM   2035  CD1 PHE A 825    -505.653-137.073  -3.435  1.00  0.00      H1   C  
ATOM   2036  CE1 PHE A 825    -504.538-136.742  -2.686  1.00  0.00      H1   C  
ATOM   2037  CZ  PHE A 825    -503.427-137.535  -2.694  1.00  0.00      H1   C  
ATOM   2038  CD2 PHE A 825    -504.713-139.192  -3.967  1.00  0.00      H1   C  
ATOM   2039  CE2 PHE A 825    -503.561-138.802  -3.352  1.00  0.00      H1   C  
ATOM   2040  C   PHE A 825    -508.200-139.191  -6.999  1.00  0.00      H1   C  
ATOM   2041  O   PHE A 825    -509.064-138.280  -7.021  1.00  0.00      H1   O  
ATOM   2042  N   GLU A 826    -508.247-140.286  -7.691  1.00  0.00      H1   N  
ATOM   2043  CA  GLU A 826    -509.429-140.637  -8.519  1.00  0.00      H1   C  
ATOM   2044  CB  GLU A 826    -509.101-140.486 -10.004  1.00  0.00      H1   C  
ATOM   2045  CG  GLU A 826    -509.058-139.057 -10.443  1.00  0.00      H1   C  
ATOM   2046  CD  GLU A 826    -508.724-138.945 -11.930  1.00  0.00      H1   C  
ATOM   2047  OE1 GLU A 826    -507.614-138.393 -12.198  1.00  0.00      H1   O  
ATOM   2048  OE2 GLU A 826    -509.511-139.294 -12.842  1.00  0.00      H1   O  
ATOM   2049  C   GLU A 826    -509.790-142.135  -8.284  1.00  0.00      H1   C  
ATOM   2050  O   GLU A 826    -508.953-142.950  -8.230  1.00  0.00      H1   O  
ATOM   2051  N   ALA A 827    -511.105-142.381  -8.172  1.00  0.00      H1   N  
ATOM   2052  CA  ALA A 827    -511.540-143.770  -8.078  1.00  0.00      H1   C  
ATOM   2053  CB  ALA A 827    -511.421-144.240  -6.597  1.00  0.00      H1   C  
ATOM   2054  C   ALA A 827    -512.939-144.003  -8.554  1.00  0.00      H1   C  
ATOM   2055  O   ALA A 827    -513.770-143.057  -8.558  1.00  0.00      H1   O  
ATOM   2056  N   THR A 828    -513.236-145.316  -8.828  1.00  0.00      H1   N  
ATOM   2057  CA  THR A 828    -514.644-145.762  -8.880  1.00  0.00      H1   C  
ATOM   2058  CB  THR A 828    -514.883-146.989  -9.844  1.00  0.00      H1   C  
ATOM   2059  OG1 THR A 828    -514.561-148.271  -9.187  1.00  0.00      H1   O  
ATOM   2060  CG2 THR A 828    -513.988-146.786 -11.040  1.00  0.00      H1   C  
ATOM   2061  C   THR A 828    -515.255-145.913  -7.499  1.00  0.00      H1   C  
ATOM   2062  O   THR A 828    -516.465-145.879  -7.324  1.00  0.00      H1   O  
ATOM   2063  N   GLY A 829    -514.422-146.093  -6.437  1.00  0.00      H1   N  
ATOM   2064  CA  GLY A 829    -514.859-146.471  -5.131  1.00  0.00      H1   C  
ATOM   2065  C   GLY A 829    -513.629-146.926  -4.361  1.00  0.00      H1   C  
ATOM   2066  O   GLY A 829    -512.594-147.173  -4.980  1.00  0.00      H1   O  
ATOM   2067  N   ASN A 830    -513.514-147.062  -2.965  1.00  0.00      H1   N  
ATOM   2068  CA  ASN A 830    -512.499-147.698  -2.187  1.00  0.00      H1   C  
ATOM   2069  CB  ASN A 830    -511.994-149.040  -2.704  1.00  0.00      H1   C  
ATOM   2070  CG  ASN A 830    -513.153-149.979  -2.762  1.00  0.00      H1   C  
ATOM   2071  OD1 ASN A 830    -514.034-150.002  -1.926  1.00  0.00      H1   O  
ATOM   2072  ND2 ASN A 830    -513.177-150.802  -3.817  1.00  0.00      H1   N  
ATOM   2073  C   ASN A 830    -511.307-146.841  -1.873  1.00  0.00      H1   C  
ATOM   2074  O   ASN A 830    -510.204-147.340  -1.662  1.00  0.00      H1   O  
ATOM   2075  N   LEU A 831    -511.484-145.512  -2.004  1.00  0.00      H1   N  
ATOM   2076  CA  LEU A 831    -510.404-144.518  -1.883  1.00  0.00      H1   C  
ATOM   2077  CB  LEU A 831    -510.280-143.644  -3.093  1.00  0.00      H1   C  
ATOM   2078  CG  LEU A 831    -509.548-142.269  -2.999  1.00  0.00      H1   C  
ATOM   2079  CD1 LEU A 831    -508.005-142.419  -2.680  1.00  0.00      H1   C  
ATOM   2080  CD2 LEU A 831    -509.597-141.526  -4.341  1.00  0.00      H1   C  
ATOM   2081  C   LEU A 831    -510.657-143.757  -0.618  1.00  0.00      H1   C  
ATOM   2082  O   LEU A 831    -511.815-143.335  -0.335  1.00  0.00      H1   O  
ATOM   2083  N   VAL A 832    -509.623-143.548   0.247  1.00  0.00      H1   N  
ATOM   2084  CA  VAL A 832    -509.715-142.757   1.516  1.00  0.00      H1   C  
ATOM   2085  CB  VAL A 832    -509.378-143.498   2.745  1.00  0.00      H1   C  
ATOM   2086  CG1 VAL A 832    -509.376-142.720   4.059  1.00  0.00      H1   C  
ATOM   2087  CG2 VAL A 832    -510.324-144.712   2.763  1.00  0.00      H1   C  
ATOM   2088  C   VAL A 832    -508.738-141.616   1.165  1.00  0.00      H1   C  
ATOM   2089  O   VAL A 832    -507.503-141.719   0.931  1.00  0.00      H1   O  
ATOM   2090  N   VAL A 833    -509.369-140.405   1.049  1.00  0.00      H1   N  
ATOM   2091  CA  VAL A 833    -508.701-139.150   0.876  1.00  0.00      H1   C  
ATOM   2092  CB  VAL A 833    -509.413-138.221  -0.147  1.00  0.00      H1   C  
ATOM   2093  CG1 VAL A 833    -509.287-138.639  -1.645  1.00  0.00      H1   C  
ATOM   2094  CG2 VAL A 833    -510.921-138.062   0.288  1.00  0.00      H1   C  
ATOM   2095  C   VAL A 833    -508.177-138.545   2.134  1.00  0.00      H1   C  
ATOM   2096  O   VAL A 833    -508.635-138.965   3.193  1.00  0.00      H1   O  
ATOM   2097  N   PRO A 834    -507.210-137.569   2.142  1.00  0.00      H1   N  
ATOM   2098  CD  PRO A 834    -506.264-137.358   0.991  1.00  0.00      H1   C  
ATOM   2099  CA  PRO A 834    -506.803-136.734   3.202  1.00  0.00      H1   C  
ATOM   2100  CB  PRO A 834    -505.416-136.192   2.835  1.00  0.00      H1   C  
ATOM   2101  CG  PRO A 834    -505.456-136.128   1.315  1.00  0.00      H1   C  
ATOM   2102  C   PRO A 834    -507.778-135.625   3.496  1.00  0.00      H1   C  
ATOM   2103  O   PRO A 834    -508.358-135.035   2.606  1.00  0.00      H1   O  
ATOM   2104  N   ARG A 835    -508.015-135.249   4.792  1.00  0.00      H1   N  
ATOM   2105  CA  ARG A 835    -508.715-133.982   5.133  1.00  0.00      H1   C  
ATOM   2106  CB  ARG A 835    -509.476-134.384   6.433  1.00  0.00      H1   C  
ATOM   2107  CG  ARG A 835    -510.274-133.256   7.114  1.00  0.00      H1   C  
ATOM   2108  CD  ARG A 835    -511.670-133.027   6.393  1.00  0.00      H1   C  
ATOM   2109  NE  ARG A 835    -512.162-131.705   7.005  1.00  0.00      H1   N  
ATOM   2110  CZ  ARG A 835    -512.842-131.526   8.170  1.00  0.00      H1   C  
ATOM   2111  NH1 ARG A 835    -513.251-132.487   8.969  1.00  0.00      H1   N  
ATOM   2112  NH2 ARG A 835    -512.784-130.312   8.647  1.00  0.00      H1   N  
ATOM   2113  C   ARG A 835    -507.709-132.899   5.495  1.00  0.00      H1   C  
ATOM   2114  O   ARG A 835    -507.881-131.726   5.192  1.00  0.00      H1   O  
ATOM   2115  N   TYR A 836    -506.581-133.350   6.102  1.00  0.00      H1   N  
ATOM   2116  CA  TYR A 836    -505.499-132.560   6.661  1.00  0.00      H1   C  
ATOM   2117  CB  TYR A 836    -505.403-132.564   8.169  1.00  0.00      H1   C  
ATOM   2118  CG  TYR A 836    -506.460-131.756   8.842  1.00  0.00      H1   C  
ATOM   2119  CD1 TYR A 836    -506.337-130.346   8.944  1.00  0.00      H1   C  
ATOM   2120  CE1 TYR A 836    -507.386-129.658   9.554  1.00  0.00      H1   C  
ATOM   2121  CZ  TYR A 836    -508.521-130.382  10.047  1.00  0.00      H1   C  
ATOM   2122  OH  TYR A 836    -509.500-129.628  10.702  1.00  0.00      H1   O  
ATOM   2123  CD2 TYR A 836    -507.613-132.477   9.265  1.00  0.00      H1   C  
ATOM   2124  CE2 TYR A 836    -508.634-131.761   9.874  1.00  0.00      H1   C  
ATOM   2125  C   TYR A 836    -504.185-133.053   6.092  1.00  0.00      H1   C  
ATOM   2126  O   TYR A 836    -503.830-134.274   6.024  1.00  0.00      H1   O  
ATOM   2127  N   ALA A 837    -503.310-132.089   5.549  1.00  0.00      H1   N  
ATOM   2128  CA  ALA A 837    -502.072-132.382   4.934  1.00  0.00      H1   C  
ATOM   2129  CB  ALA A 837    -502.054-131.924   3.423  1.00  0.00      H1   C  
ATOM   2130  C   ALA A 837    -500.978-131.683   5.719  1.00  0.00      H1   C  
ATOM   2131  O   ALA A 837    -501.298-130.781   6.555  1.00  0.00      H1   O  
ATOM   2132  N   PHE A 838    -499.685-131.950   5.489  1.00  0.00      H1   N  
ATOM   2133  CA  PHE A 838    -498.626-131.392   6.407  1.00  0.00      H1   C  
ATOM   2134  CB  PHE A 838    -497.906-132.570   7.130  1.00  0.00      H1   C  
ATOM   2135  CG  PHE A 838    -498.824-133.246   8.027  1.00  0.00      H1   C  
ATOM   2136  CD1 PHE A 838    -499.266-134.618   7.809  1.00  0.00      H1   C  
ATOM   2137  CE1 PHE A 838    -500.037-135.299   8.760  1.00  0.00      H1   C  
ATOM   2138  CZ  PHE A 838    -500.240-134.683   9.988  1.00  0.00      H1   C  
ATOM   2139  CD2 PHE A 838    -499.130-132.701   9.340  1.00  0.00      H1   C  
ATOM   2140  CE2 PHE A 838    -499.826-133.386  10.274  1.00  0.00      H1   C  
ATOM   2141  C   PHE A 838    -497.672-130.532   5.579  1.00  0.00      H1   C  
ATOM   2142  O   PHE A 838    -497.159-130.987   4.580  1.00  0.00      H1   O  
ATOM   2143  N   ALA A 839    -497.506-129.172   5.825  1.00  0.00      H1   N  
ATOM   2144  CA  ALA A 839    -496.519-128.370   5.088  1.00  0.00      H1   C  
ATOM   2145  CB  ALA A 839    -497.205-127.002   4.894  1.00  0.00      H1   C  
ATOM   2146  C   ALA A 839    -495.337-128.265   5.957  1.00  0.00      H1   C  
ATOM   2147  O   ALA A 839    -495.352-127.938   7.179  1.00  0.00      H1   O  
ATOM   2148  N   MET A 840    -494.161-128.694   5.407  1.00  0.00      H1   N  
ATOM   2149  CA  MET A 840    -493.002-128.779   6.294  1.00  0.00      H1   C  
ATOM   2150  CB  MET A 840    -492.658-130.290   6.615  1.00  0.00      H1   C  
ATOM   2151  CG  MET A 840    -492.435-131.073   5.296  1.00  0.00      H1   C  
ATOM   2152  SD  MET A 840    -492.306-132.889   5.685  1.00  0.00      H1   S  
ATOM   2153  CE  MET A 840    -491.228-133.154   7.104  1.00  0.00      H1   C  
ATOM   2154  C   MET A 840    -491.724-128.213   5.666  1.00  0.00      H1   C  
ATOM   2155  O   MET A 840    -491.499-128.098   4.423  1.00  0.00      H1   O  
ATOM   2156  N   GLU A 841    -490.749-127.877   6.525  1.00  0.00      H1   N  
ATOM   2157  CA  GLU A 841    -489.412-127.427   6.104  1.00  0.00      H1   C  
ATOM   2158  CB  GLU A 841    -489.378-125.967   6.649  1.00  0.00      H1   C  
ATOM   2159  CG  GLU A 841    -490.346-124.971   5.942  1.00  0.00      H1   C  
ATOM   2160  CD  GLU A 841    -489.904-123.528   6.285  1.00  0.00      H1   C  
ATOM   2161  OE1 GLU A 841    -488.923-122.966   5.715  1.00  0.00      H1   O  
ATOM   2162  OE2 GLU A 841    -490.544-122.886   7.143  1.00  0.00      H1   O  
ATOM   2163  C   GLU A 841    -488.358-128.332   6.857  1.00  0.00      H1   C  
ATOM   2164  O   GLU A 841    -488.285-128.360   8.074  1.00  0.00      H1   O  
ATOM   2165  N   ARG A 842    -487.477-128.975   6.030  1.00  0.00      H1   N  
ATOM   2166  CA  ARG A 842    -486.564-129.976   6.556  1.00  0.00      H1   C  
ATOM   2167  CB  ARG A 842    -487.210-131.427   6.522  1.00  0.00      H1   C  
ATOM   2168  CG  ARG A 842    -487.842-131.745   5.120  1.00  0.00      H1   C  
ATOM   2169  CD  ARG A 842    -486.893-132.013   4.051  1.00  0.00      H1   C  
ATOM   2170  NE  ARG A 842    -487.601-132.478   2.839  1.00  0.00      H1   N  
ATOM   2171  CZ  ARG A 842    -487.480-133.686   2.366  1.00  0.00      H1   C  
ATOM   2172  NH1 ARG A 842    -486.777-134.710   2.892  1.00  0.00      H1   N  
ATOM   2173  NH2 ARG A 842    -488.175-133.937   1.303  1.00  0.00      H1   N  
ATOM   2174  C   ARG A 842    -485.257-129.822   5.935  1.00  0.00      H1   C  
ATOM   2175  O   ARG A 842    -485.020-129.296   4.833  1.00  0.00      H1   O  
ATOM   2176  N   ASN A 843    -484.240-130.281   6.610  1.00  0.00      H1   N  
ATOM   2177  CA  ASN A 843    -482.883-130.417   6.163  1.00  0.00      H1   C  
ATOM   2178  CB  ASN A 843    -481.843-129.815   7.177  1.00  0.00      H1   C  
ATOM   2179  CG  ASN A 843    -482.023-128.321   7.460  1.00  0.00      H1   C  
ATOM   2180  OD1 ASN A 843    -482.864-128.019   8.249  1.00  0.00      H1   O  
ATOM   2181  ND2 ASN A 843    -481.230-127.406   6.863  1.00  0.00      H1   N  
ATOM   2182  C   ASN A 843    -482.640-131.915   6.020  1.00  0.00      H1   C  
ATOM   2183  O   ASN A 843    -483.529-132.771   6.051  1.00  0.00      H1   O  
ATOM   2184  N   ALA A 844    -481.370-132.255   5.800  1.00  0.00      H1   N  
ATOM   2185  CA  ALA A 844    -481.105-133.644   5.598  1.00  0.00      H1   C  
ATOM   2186  CB  ALA A 844    -479.622-133.795   5.264  1.00  0.00      H1   C  
ATOM   2187  C   ALA A 844    -481.462-134.478   6.851  1.00  0.00      H1   C  
ATOM   2188  O   ALA A 844    -481.032-134.082   7.917  1.00  0.00      H1   O  
ATOM   2189  N   GLY A 845    -482.184-135.627   6.674  1.00  0.00      H1   N  
ATOM   2190  CA  GLY A 845    -482.653-136.526   7.717  1.00  0.00      H1   C  
ATOM   2191  C   GLY A 845    -481.640-136.923   8.756  1.00  0.00      H1   C  
ATOM   2192  O   GLY A 845    -480.582-137.400   8.399  1.00  0.00      H1   O  
ATOM   2193  N   SER A 846    -482.080-137.017   9.985  1.00  0.00      H1   N  
ATOM   2194  CA  SER A 846    -481.363-137.678  11.036  1.00  0.00      H1   C  
ATOM   2195  CB  SER A 846    -481.137-136.838  12.334  1.00  0.00      H1   C  
ATOM   2196  OG  SER A 846    -480.573-135.575  12.101  1.00  0.00      H1   O  
ATOM   2197  C   SER A 846    -481.935-139.062  11.367  1.00  0.00      H1   C  
ATOM   2198  O   SER A 846    -481.266-139.792  12.080  1.00  0.00      H1   O  
ATOM   2199  N   GLY A 847    -483.139-139.342  10.849  1.00  0.00      H1   N  
ATOM   2200  CA  GLY A 847    -483.972-140.513  11.100  1.00  0.00      H1   C  
ATOM   2201  C   GLY A 847    -484.211-140.917  12.554  1.00  0.00      H1   C  
ATOM   2202  O   GLY A 847    -484.345-140.115  13.454  1.00  0.00      H1   O  
ATOM   2203  N   ILE A 848    -484.300-142.212  12.740  1.00  0.00      H1   N  
ATOM   2204  CA  ILE A 848    -484.765-142.845  13.960  1.00  0.00      H1   C  
ATOM   2205  CB  ILE A 848    -485.804-143.970  13.704  1.00  0.00      H1   C  
ATOM   2206  CG2 ILE A 848    -485.027-145.206  13.211  1.00  0.00      H1   C  
ATOM   2207  CG1 ILE A 848    -486.667-144.280  14.979  1.00  0.00      H1   C  
ATOM   2208  CD1 ILE A 848    -487.833-145.254  14.979  1.00  0.00      H1   C  
ATOM   2209  C   ILE A 848    -483.604-143.317  14.805  1.00  0.00      H1   C  
ATOM   2210  O   ILE A 848    -482.615-143.922  14.384  1.00  0.00      H1   O  
ATOM   2211  N   ILE A 849    -483.659-142.961  16.107  1.00  0.00      H1   N  
ATOM   2212  CA  ILE A 849    -482.860-143.618  17.123  1.00  0.00      H1   C  
ATOM   2213  CB  ILE A 849    -482.092-142.475  17.915  1.00  0.00      H1   C  
ATOM   2214  CG2 ILE A 849    -481.322-143.078  19.134  1.00  0.00      H1   C  
ATOM   2215  CG1 ILE A 849    -481.238-141.618  16.917  1.00  0.00      H1   C  
ATOM   2216  CD1 ILE A 849    -480.153-142.363  16.213  1.00  0.00      H1   C  
ATOM   2217  C   ILE A 849    -483.690-144.378  18.144  1.00  0.00      H1   C  
ATOM   2218  O   ILE A 849    -484.671-143.915  18.740  1.00  0.00      H1   O  
ATOM   2219  N   ILE A 850    -483.412-145.620  18.257  1.00  0.00      H1   N  
ATOM   2220  CA  ILE A 850    -484.068-146.497  19.210  1.00  0.00      H1   C  
ATOM   2221  CB  ILE A 850    -484.753-147.773  18.664  1.00  0.00      H1   C  
ATOM   2222  CG2 ILE A 850    -485.529-148.550  19.762  1.00  0.00      H1   C  
ATOM   2223  CG1 ILE A 850    -485.632-147.484  17.391  1.00  0.00      H1   C  
ATOM   2224  CD1 ILE A 850    -484.856-147.702  16.132  1.00  0.00      H1   C  
ATOM   2225  C   ILE A 850    -483.006-146.988  20.201  1.00  0.00      H1   C  
ATOM   2226  O   ILE A 850    -482.069-147.732  19.966  1.00  0.00      H1   O  
ATOM   2227  N   SER A 851    -483.095-146.471  21.446  1.00  0.00      H1   N  
ATOM   2228  CA  SER A 851    -482.110-146.829  22.475  1.00  0.00      H1   C  
ATOM   2229  CB  SER A 851    -480.786-146.154  22.288  1.00  0.00      H1   C  
ATOM   2230  OG  SER A 851    -479.767-146.501  23.213  1.00  0.00      H1   O  
ATOM   2231  C   SER A 851    -482.797-146.406  23.729  1.00  0.00      H1   C  
ATOM   2232  O   SER A 851    -483.390-145.342  23.819  1.00  0.00      H1   O  
ATOM   2233  N   ASP A 852    -482.539-147.210  24.838  1.00  0.00      H1   N  
ATOM   2234  CA  ASP A 852    -483.075-147.096  26.185  1.00  0.00      H1   C  
ATOM   2235  CB  ASP A 852    -482.999-148.621  26.746  1.00  0.00      H1   C  
ATOM   2236  CG  ASP A 852    -483.923-149.469  25.964  1.00  0.00      H1   C  
ATOM   2237  OD1 ASP A 852    -484.687-148.908  25.133  1.00  0.00      H1   O  
ATOM   2238  OD2 ASP A 852    -484.006-150.693  26.175  1.00  0.00      H1   O  
ATOM   2239  C   ASP A 852    -482.113-146.310  27.081  1.00  0.00      H1   C  
ATOM   2240  O   ASP A 852    -482.292-146.103  28.288  1.00  0.00      H1   O  
ATOM   2241  N   THR A 853    -481.002-145.843  26.555  1.00  0.00      H1   N  
ATOM   2242  CA  THR A 853    -480.142-144.815  27.078  1.00  0.00      H1   C  
ATOM   2243  CB  THR A 853    -478.973-144.459  26.270  1.00  0.00      H1   C  
ATOM   2244  OG1 THR A 853    -479.288-144.216  24.880  1.00  0.00      H1   O  
ATOM   2245  CG2 THR A 853    -478.032-145.615  26.408  1.00  0.00      H1   C  
ATOM   2246  C   THR A 853    -480.930-143.508  27.268  1.00  0.00      H1   C  
ATOM   2247  O   THR A 853    -481.779-143.269  26.430  1.00  0.00      H1   O  
ATOM   2248  N   PRO A 854    -480.799-142.576  28.164  1.00  0.00      H1   N  
ATOM   2249  CD  PRO A 854    -479.828-142.427  29.238  1.00  0.00      H1   C  
ATOM   2250  CA  PRO A 854    -481.906-141.646  28.352  1.00  0.00      H1   C  
ATOM   2251  CB  PRO A 854    -481.894-141.470  29.896  1.00  0.00      H1   C  
ATOM   2252  CG  PRO A 854    -480.592-142.033  30.505  1.00  0.00      H1   C  
ATOM   2253  C   PRO A 854    -481.741-140.308  27.620  1.00  0.00      H1   C  
ATOM   2254  O   PRO A 854    -480.586-139.947  27.299  1.00  0.00      H1   O  
ATOM   2255  N   VAL A 855    -482.860-139.612  27.406  1.00  0.00      H1   N  
ATOM   2256  CA  VAL A 855    -482.931-138.339  26.876  1.00  0.00      H1   C  
ATOM   2257  CB  VAL A 855    -484.311-138.005  26.187  1.00  0.00      H1   C  
ATOM   2258  CG1 VAL A 855    -484.277-136.628  25.450  1.00  0.00      H1   C  
ATOM   2259  CG2 VAL A 855    -484.807-139.031  25.211  1.00  0.00      H1   C  
ATOM   2260  C   VAL A 855    -482.597-137.249  27.847  1.00  0.00      H1   C  
ATOM   2261  O   VAL A 855    -483.086-137.192  28.981  1.00  0.00      H1   O  
ATOM   2262  N   HIS A 856    -481.660-136.370  27.513  1.00  0.00      H1   N  
ATOM   2263  CA  HIS A 856    -481.197-135.207  28.308  1.00  0.00      H1   C  
ATOM   2264  CB  HIS A 856    -479.922-135.573  29.037  1.00  0.00      H1   C  
ATOM   2265  ND1 HIS A 856    -481.145-136.225  31.256  1.00  0.00      H1   N  
ATOM   2266  CG  HIS A 856    -480.347-136.544  30.173  1.00  0.00      H1   C  
ATOM   2267  CE1 HIS A 856    -481.299-137.318  32.065  1.00  0.00      H1   C  
ATOM   2268  NE2 HIS A 856    -480.621-138.291  31.538  1.00  0.00      H1   N  
ATOM   2269  CD2 HIS A 856    -480.027-137.781  30.383  1.00  0.00      H1   C  
ATOM   2270  C   HIS A 856    -481.212-134.004  27.387  1.00  0.00      H1   C  
ATOM   2271  O   HIS A 856    -481.529-134.116  26.221  1.00  0.00      H1   O  
ATOM   2272  N   ASP A 857    -481.012-132.759  27.975  1.00  0.00      H1   N  
ATOM   2273  CA  ASP A 857    -481.315-131.521  27.327  1.00  0.00      H1   C  
ATOM   2274  CB  ASP A 857    -481.961-130.474  28.382  1.00  0.00      H1   C  
ATOM   2275  CG  ASP A 857    -481.170-130.182  29.640  1.00  0.00      H1   C  
ATOM   2276  OD1 ASP A 857    -480.233-130.906  30.032  1.00  0.00      H1   O  
ATOM   2277  OD2 ASP A 857    -481.656-129.313  30.404  1.00  0.00      H1   O  
ATOM   2278  C   ASP A 857    -480.073-130.917  26.730  1.00  0.00      H1   C  
ATOM   2279  O   ASP A 857    -480.070-129.771  26.236  1.00  0.00      H1   O  
ATOM   2280  N   CYS A 858    -478.932-131.658  26.920  1.00  0.00      H1   N  
ATOM   2281  CA  CYS A 858    -477.599-131.188  26.378  1.00  0.00      H1   C  
ATOM   2282  CB  CYS A 858    -476.467-132.157  26.831  1.00  0.00      H1   C  
ATOM   2283  SG  CYS A 858    -476.219-133.808  26.085  1.00  0.00      H1   S  
ATOM   2284  C   CYS A 858    -477.610-130.980  24.863  1.00  0.00      H1   C  
ATOM   2285  O   CYS A 858    -478.341-131.661  24.186  1.00  0.00      H1   O  
ATOM   2286  N   ASN A 859    -476.809-129.997  24.437  1.00  0.00      H1   N  
ATOM   2287  CA  ASN A 859    -476.620-129.925  22.974  1.00  0.00      H1   C  
ATOM   2288  CB  ASN A 859    -476.127-128.559  22.467  1.00  0.00      H1   C  
ATOM   2289  CG  ASN A 859    -477.075-127.445  22.860  1.00  0.00      H1   C  
ATOM   2290  OD1 ASN A 859    -478.265-127.652  22.875  1.00  0.00      H1   O  
ATOM   2291  ND2 ASN A 859    -476.560-126.262  23.227  1.00  0.00      H1   N  
ATOM   2292  C   ASN A 859    -475.508-130.931  22.551  1.00  0.00      H1   C  
ATOM   2293  O   ASN A 859    -474.736-131.429  23.376  1.00  0.00      H1   O  
ATOM   2294  N   THR A 860    -475.432-131.290  21.223  1.00  0.00      H1   N  
ATOM   2295  CA  THR A 860    -474.212-131.851  20.517  1.00  0.00      H1   C  
ATOM   2296  CB  THR A 860    -473.928-133.306  20.841  1.00  0.00      H1   C  
ATOM   2297  OG1 THR A 860    -472.570-133.643  20.522  1.00  0.00      H1   O  
ATOM   2298  CG2 THR A 860    -474.998-134.197  20.233  1.00  0.00      H1   C  
ATOM   2299  C   THR A 860    -474.280-131.526  19.060  1.00  0.00      H1   C  
ATOM   2300  O   THR A 860    -475.190-130.939  18.507  1.00  0.00      H1   O  
ATOM   2301  N   THR A 861    -473.213-131.811  18.311  1.00  0.00      H1   N  
ATOM   2302  CA  THR A 861    -473.120-131.718  16.864  1.00  0.00      H1   C  
ATOM   2303  CB  THR A 861    -471.756-131.061  16.509  1.00  0.00      H1   C  
ATOM   2304  OG1 THR A 861    -471.782-130.408  15.255  1.00  0.00      H1   O  
ATOM   2305  CG2 THR A 861    -470.601-132.050  16.538  1.00  0.00      H1   C  
ATOM   2306  C   THR A 861    -473.124-133.085  16.198  1.00  0.00      H1   C  
ATOM   2307  O   THR A 861    -473.336-133.306  15.011  1.00  0.00      H1   O  
ATOM   2308  N   CYS A 862    -472.963-134.135  17.043  1.00  0.00      H1   N  
ATOM   2309  CA  CYS A 862    -472.809-135.487  16.554  1.00  0.00      H1   C  
ATOM   2310  CB  CYS A 862    -471.329-135.820  16.341  1.00  0.00      H1   C  
ATOM   2311  SG  CYS A 862    -471.002-137.515  15.800  1.00  0.00      H1   S  
ATOM   2312  C   CYS A 862    -473.401-136.290  17.555  1.00  0.00      H1   C  
ATOM   2313  O   CYS A 862    -473.205-136.227  18.780  1.00  0.00      H1   O  
ATOM   2314  N   GLN A 863    -474.220-137.223  17.076  1.00  0.00      H1   N  
ATOM   2315  CA  GLN A 863    -474.917-138.213  17.886  1.00  0.00      H1   C  
ATOM   2316  CB  GLN A 863    -476.423-137.854  18.119  1.00  0.00      H1   C  
ATOM   2317  CG  GLN A 863    -477.389-138.807  18.905  1.00  0.00      H1   C  
ATOM   2318  CD  GLN A 863    -477.252-138.734  20.391  1.00  0.00      H1   C  
ATOM   2319  OE1 GLN A 863    -477.589-137.738  20.947  1.00  0.00      H1   O  
ATOM   2320  NE2 GLN A 863    -476.841-139.844  21.110  1.00  0.00      H1   N  
ATOM   2321  C   GLN A 863    -474.720-139.625  17.374  1.00  0.00      H1   C  
ATOM   2322  O   GLN A 863    -474.892-139.861  16.187  1.00  0.00      H1   O  
ATOM   2323  N   THR A 864    -474.550-140.605  18.319  1.00  0.00      H1   N  
ATOM   2324  CA  THR A 864    -474.545-142.030  18.013  1.00  0.00      H1   C  
ATOM   2325  CB  THR A 864    -473.160-142.790  18.078  1.00  0.00      H1   C  
ATOM   2326  OG1 THR A 864    -472.710-142.886  19.428  1.00  0.00      H1   O  
ATOM   2327  CG2 THR A 864    -472.108-142.017  17.266  1.00  0.00      H1   C  
ATOM   2328  C   THR A 864    -475.461-142.721  18.990  1.00  0.00      H1   C  
ATOM   2329  O   THR A 864    -475.725-142.173  20.067  1.00  0.00      H1   O  
ATOM   2330  N   PRO A 865    -476.010-143.849  18.783  1.00  0.00      H1   N  
ATOM   2331  CD  PRO A 865    -475.911-144.621  17.539  1.00  0.00      H1   C  
ATOM   2332  CA  PRO A 865    -476.913-144.498  19.723  1.00  0.00      H1   C  
ATOM   2333  CB  PRO A 865    -477.637-145.474  18.830  1.00  0.00      H1   C  
ATOM   2334  CG  PRO A 865    -476.521-145.952  17.892  1.00  0.00      H1   C  
ATOM   2335  C   PRO A 865    -476.185-145.148  20.951  1.00  0.00      H1   C  
ATOM   2336  O   PRO A 865    -476.846-145.927  21.647  1.00  0.00      H1   O  
ATOM   2337  N   LYS A 866    -474.907-144.917  21.217  1.00  0.00      H1   N  
ATOM   2338  CA  LYS A 866    -474.354-145.075  22.560  1.00  0.00      H1   C  
ATOM   2339  CB  LYS A 866    -473.243-146.155  22.535  1.00  0.00      H1   C  
ATOM   2340  CG  LYS A 866    -473.716-147.506  21.949  1.00  0.00      H1   C  
ATOM   2341  CD  LYS A 866    -472.844-148.669  22.382  1.00  0.00      H1   C  
ATOM   2342  CE  LYS A 866    -472.931-149.899  21.467  1.00  0.00      H1   C  
ATOM   2343  NZ  LYS A 866    -471.796-150.838  21.805  1.00  0.00      H1   N  
ATOM   2344  C   LYS A 866    -473.841-143.774  23.133  1.00  0.00      H1   C  
ATOM   2345  O   LYS A 866    -473.321-143.750  24.276  1.00  0.00      H1   O  
ATOM   2346  N   GLY A 867    -474.094-142.663  22.448  1.00  0.00      H1   N  
ATOM   2347  CA  GLY A 867    -473.712-141.386  23.120  1.00  0.00      H1   C  
ATOM   2348  C   GLY A 867    -473.275-140.212  22.229  1.00  0.00      H1   C  
ATOM   2349  O   GLY A 867    -473.111-140.442  21.042  1.00  0.00      H1   O  
ATOM   2350  N   THR A 868    -473.168-138.997  22.761  1.00  0.00      H1   N  
ATOM   2351  CA  THR A 868    -472.778-137.740  22.083  1.00  0.00      H1   C  
ATOM   2352  CB  THR A 868    -473.269-136.464  22.802  1.00  0.00      H1   C  
ATOM   2353  OG1 THR A 868    -472.541-136.196  23.960  1.00  0.00      H1   O  
ATOM   2354  CG2 THR A 868    -474.682-136.563  23.191  1.00  0.00      H1   C  
ATOM   2355  C   THR A 868    -471.347-137.767  21.719  1.00  0.00      H1   C  
ATOM   2356  O   THR A 868    -470.656-138.454  22.385  1.00  0.00      H1   O  
ATOM   2357  N   ILE A 869    -470.850-137.066  20.699  1.00  0.00      H1   N  
ATOM   2358  CA  ILE A 869    -469.445-136.911  20.411  1.00  0.00      H1   C  
ATOM   2359  CB  ILE A 869    -469.013-137.710  19.215  1.00  0.00      H1   C  
ATOM   2360  CG2 ILE A 869    -467.513-137.353  18.711  1.00  0.00      H1   C  
ATOM   2361  CG1 ILE A 869    -468.968-139.225  19.512  1.00  0.00      H1   C  
ATOM   2362  CD1 ILE A 869    -469.216-140.031  18.263  1.00  0.00      H1   C  
ATOM   2363  C   ILE A 869    -469.137-135.385  20.256  1.00  0.00      H1   C  
ATOM   2364  O   ILE A 869    -469.459-134.714  19.280  1.00  0.00      H1   O  
ATOM   2365  N   ASN A 870    -468.367-134.826  21.217  1.00  0.00      H1   N  
ATOM   2366  CA  ASN A 870    -467.885-133.452  21.149  1.00  0.00      H1   C  
ATOM   2367  CB  ASN A 870    -467.874-132.826  22.606  1.00  0.00      H1   C  
ATOM   2368  CG  ASN A 870    -469.327-132.695  23.065  1.00  0.00      H1   C  
ATOM   2369  OD1 ASN A 870    -470.051-131.713  22.805  1.00  0.00      H1   O  
ATOM   2370  ND2 ASN A 870    -469.823-133.721  23.845  1.00  0.00      H1   N  
ATOM   2371  C   ASN A 870    -466.547-133.301  20.552  1.00  0.00      H1   C  
ATOM   2372  O   ASN A 870    -466.195-132.286  19.951  1.00  0.00      H1   O  
ATOM   2373  N   THR A 871    -465.691-134.357  20.569  1.00  0.00      H1   N  
ATOM   2374  CA  THR A 871    -464.406-134.356  19.934  1.00  0.00      H1   C  
ATOM   2375  CB  THR A 871    -463.297-135.191  20.585  1.00  0.00      H1   C  
ATOM   2376  OG1 THR A 871    -462.057-135.157  19.843  1.00  0.00      H1   O  
ATOM   2377  CG2 THR A 871    -463.697-136.678  20.459  1.00  0.00      H1   C  
ATOM   2378  C   THR A 871    -464.537-134.594  18.510  1.00  0.00      H1   C  
ATOM   2379  O   THR A 871    -465.278-135.454  18.020  1.00  0.00      H1   O  
ATOM   2380  N   SER A 872    -463.772-133.725  17.878  1.00  0.00      H1   N  
ATOM   2381  CA  SER A 872    -463.784-133.573  16.477  1.00  0.00      H1   C  
ATOM   2382  CB  SER A 872    -464.040-132.064  16.165  1.00  0.00      H1   C  
ATOM   2383  OG  SER A 872    -463.189-131.211  16.920  1.00  0.00      H1   O  
ATOM   2384  C   SER A 872    -462.553-134.151  15.810  1.00  0.00      H1   C  
ATOM   2385  O   SER A 872    -462.325-133.979  14.604  1.00  0.00      H1   O  
ATOM   2386  N   LEU A 873    -461.674-134.832  16.608  1.00  0.00      H1   N  
ATOM   2387  CA  LEU A 873    -460.572-135.656  16.100  1.00  0.00      H1   C  
ATOM   2388  CB  LEU A 873    -459.496-136.016  17.140  1.00  0.00      H1   C  
ATOM   2389  CG  LEU A 873    -458.804-134.750  17.741  1.00  0.00      H1   C  
ATOM   2390  CD1 LEU A 873    -458.039-135.140  18.995  1.00  0.00      H1   C  
ATOM   2391  CD2 LEU A 873    -457.932-134.004  16.771  1.00  0.00      H1   C  
ATOM   2392  C   LEU A 873    -460.997-136.928  15.339  1.00  0.00      H1   C  
ATOM   2393  O   LEU A 873    -462.062-137.477  15.530  1.00  0.00      H1   O  
ATOM   2394  N   PRO A 874    -460.292-137.399  14.316  1.00  0.00      H1   N  
ATOM   2395  CD  PRO A 874    -458.862-137.234  14.012  1.00  0.00      H1   C  
ATOM   2396  CA  PRO A 874    -460.958-137.967  13.118  1.00  0.00      H1   C  
ATOM   2397  CB  PRO A 874    -459.952-137.726  11.966  1.00  0.00      H1   C  
ATOM   2398  CG  PRO A 874    -458.646-137.897  12.652  1.00  0.00      H1   C  
ATOM   2399  C   PRO A 874    -461.504-139.372  13.140  1.00  0.00      H1   C  
ATOM   2400  O   PRO A 874    -462.144-139.712  12.118  1.00  0.00      H1   O  
ATOM   2401  N   PHE A 875    -461.303-140.108  14.206  1.00  0.00      H1   N  
ATOM   2402  CA  PHE A 875    -461.691-141.510  14.246  1.00  0.00      H1   C  
ATOM   2403  CB  PHE A 875    -460.395-142.412  14.271  1.00  0.00      H1   C  
ATOM   2404  CG  PHE A 875    -459.591-142.018  13.064  1.00  0.00      H1   C  
ATOM   2405  CD1 PHE A 875    -460.055-142.145  11.709  1.00  0.00      H1   C  
ATOM   2406  CE1 PHE A 875    -459.298-141.934  10.585  1.00  0.00      H1   C  
ATOM   2407  CZ  PHE A 875    -457.883-141.724  10.799  1.00  0.00      H1   C  
ATOM   2408  CD2 PHE A 875    -458.212-141.775  13.200  1.00  0.00      H1   C  
ATOM   2409  CE2 PHE A 875    -457.330-141.672  12.073  1.00  0.00      H1   C  
ATOM   2410  C   PHE A 875    -462.627-141.764  15.394  1.00  0.00      H1   C  
ATOM   2411  O   PHE A 875    -462.464-141.130  16.437  1.00  0.00      H1   O  
ATOM   2412  N   GLN A 876    -463.512-142.756  15.260  1.00  0.00      H1   N  
ATOM   2413  CA  GLN A 876    -464.340-143.178  16.394  1.00  0.00      H1   C  
ATOM   2414  CB  GLN A 876    -465.504-142.189  16.813  1.00  0.00      H1   C  
ATOM   2415  CG  GLN A 876    -466.568-142.060  15.752  1.00  0.00      H1   C  
ATOM   2416  CD  GLN A 876    -467.553-143.161  15.769  1.00  0.00      H1   C  
ATOM   2417  OE1 GLN A 876    -467.751-143.934  16.670  1.00  0.00      H1   O  
ATOM   2418  NE2 GLN A 876    -468.319-143.201  14.619  1.00  0.00      H1   N  
ATOM   2419  C   GLN A 876    -464.759-144.638  16.325  1.00  0.00      H1   C  
ATOM   2420  O   GLN A 876    -464.941-145.175  15.253  1.00  0.00      H1   O  
ATOM   2421  N   ASN A 877    -464.931-145.289  17.502  1.00  0.00      H1   N  
ATOM   2422  CA  ASN A 877    -465.063-146.743  17.530  1.00  0.00      H1   C  
ATOM   2423  CB  ASN A 877    -463.692-147.474  17.840  1.00  0.00      H1   C  
ATOM   2424  CG  ASN A 877    -463.771-149.023  17.932  1.00  0.00      H1   C  
ATOM   2425  OD1 ASN A 877    -463.466-149.606  19.004  1.00  0.00      H1   O  
ATOM   2426  ND2 ASN A 877    -463.910-149.669  16.759  1.00  0.00      H1   N  
ATOM   2427  C   ASN A 877    -466.150-147.010  18.528  1.00  0.00      H1   C  
ATOM   2428  O   ASN A 877    -466.206-148.078  19.126  1.00  0.00      H1   O  
ATOM   2429  N   ILE A 878    -467.138-146.047  18.549  1.00  0.00      H1   N  
ATOM   2430  CA  ILE A 878    -468.363-146.272  19.315  1.00  0.00      H1   C  
ATOM   2431  CB  ILE A 878    -468.925-144.855  19.655  1.00  0.00      H1   C  
ATOM   2432  CG2 ILE A 878    -470.284-145.000  20.389  1.00  0.00      H1   C  
ATOM   2433  CG1 ILE A 878    -467.832-144.120  20.469  1.00  0.00      H1   C  
ATOM   2434  CD1 ILE A 878    -468.149-142.700  20.868  1.00  0.00      H1   C  
ATOM   2435  C   ILE A 878    -469.347-147.096  18.499  1.00  0.00      H1   C  
ATOM   2436  O   ILE A 878    -469.738-148.210  18.873  1.00  0.00      H1   O  
ATOM   2437  N   HIS A 879    -469.828-146.553  17.380  1.00  0.00      H1   N  
ATOM   2438  CA  HIS A 879    -470.896-147.190  16.733  1.00  0.00      H1   C  
ATOM   2439  CB  HIS A 879    -472.192-147.059  17.571  1.00  0.00      H1   C  
ATOM   2440  ND1 HIS A 879    -474.147-147.522  16.112  1.00  0.00      H1   N  
ATOM   2441  CG  HIS A 879    -473.266-148.004  16.978  1.00  0.00      H1   C  
ATOM   2442  CE1 HIS A 879    -474.966-148.595  15.950  1.00  0.00      H1   C  
ATOM   2443  NE2 HIS A 879    -474.555-149.695  16.680  1.00  0.00      H1   N  
ATOM   2444  CD2 HIS A 879    -473.474-149.308  17.304  1.00  0.00      H1   C  
ATOM   2445  C   HIS A 879    -470.938-146.567  15.306  1.00  0.00      H1   C  
ATOM   2446  O   HIS A 879    -470.433-145.468  15.076  1.00  0.00      H1   O  
ATOM   2447  N   PRO A 880    -471.348-147.427  14.344  1.00  0.00      H1   N  
ATOM   2448  CD  PRO A 880    -471.353-148.895  14.479  1.00  0.00      H1   C  
ATOM   2449  CA  PRO A 880    -471.270-147.059  12.886  1.00  0.00      H1   C  
ATOM   2450  CB  PRO A 880    -471.424-148.463  12.152  1.00  0.00      H1   C  
ATOM   2451  CG  PRO A 880    -472.018-149.352  13.240  1.00  0.00      H1   C  
ATOM   2452  C   PRO A 880    -472.373-146.117  12.521  1.00  0.00      H1   C  
ATOM   2453  O   PRO A 880    -472.271-145.331  11.613  1.00  0.00      H1   O  
ATOM   2454  N   ILE A 881    -473.529-146.166  13.258  1.00  0.00      H1   N  
ATOM   2455  CA  ILE A 881    -474.612-145.311  13.063  1.00  0.00      H1   C  
ATOM   2456  CB  ILE A 881    -475.879-145.906  13.541  1.00  0.00      H1   C  
ATOM   2457  CG2 ILE A 881    -476.983-144.986  13.147  1.00  0.00      H1   C  
ATOM   2458  CG1 ILE A 881    -476.220-147.276  12.983  1.00  0.00      H1   C  
ATOM   2459  CD1 ILE A 881    -475.991-147.435  11.422  1.00  0.00      H1   C  
ATOM   2460  C   ILE A 881    -474.261-143.940  13.710  1.00  0.00      H1   C  
ATOM   2461  O   ILE A 881    -474.731-143.578  14.786  1.00  0.00      H1   O  
ATOM   2462  N   THR A 882    -473.513-143.096  12.939  1.00  0.00      H1   N  
ATOM   2463  CA  THR A 882    -473.436-141.619  13.251  1.00  0.00      H1   C  
ATOM   2464  CB  THR A 882    -472.045-141.093  12.834  1.00  0.00      H1   C  
ATOM   2465  OG1 THR A 882    -471.569-141.615  11.582  1.00  0.00      H1   O  
ATOM   2466  CG2 THR A 882    -471.062-141.384  13.927  1.00  0.00      H1   C  
ATOM   2467  C   THR A 882    -474.430-140.821  12.509  1.00  0.00      H1   C  
ATOM   2468  O   THR A 882    -474.712-140.957  11.330  1.00  0.00      H1   O  
ATOM   2469  N   ILE A 883    -475.051-139.850  13.282  1.00  0.00      H1   N  
ATOM   2470  CA  ILE A 883    -475.992-138.888  12.706  1.00  0.00      H1   C  
ATOM   2471  CB  ILE A 883    -477.431-139.066  13.076  1.00  0.00      H1   C  
ATOM   2472  CG2 ILE A 883    -477.788-140.472  12.498  1.00  0.00      H1   C  
ATOM   2473  CG1 ILE A 883    -477.646-139.053  14.594  1.00  0.00      H1   C  
ATOM   2474  CD1 ILE A 883    -479.073-139.176  15.184  1.00  0.00      H1   C  
ATOM   2475  C   ILE A 883    -475.462-137.416  12.898  1.00  0.00      H1   C  
ATOM   2476  O   ILE A 883    -474.747-137.212  13.864  1.00  0.00      H1   O  
ATOM   2477  N   GLY A 884    -475.786-136.483  12.061  1.00  0.00      H1   N  
ATOM   2478  CA  GLY A 884    -475.099-135.176  11.923  1.00  0.00      H1   C  
ATOM   2479  C   GLY A 884    -473.646-135.407  11.594  1.00  0.00      H1   C  
ATOM   2480  O   GLY A 884    -473.235-136.481  11.144  1.00  0.00      H1   O  
ATOM   2481  N   LYS A 885    -472.896-134.326  11.551  1.00  0.00      H1   N  
ATOM   2482  CA  LYS A 885    -471.424-134.161  11.227  1.00  0.00      H1   C  
ATOM   2483  CB  LYS A 885    -471.086-132.675  11.092  1.00  0.00      H1   C  
ATOM   2484  CG  LYS A 885    -469.674-132.220  10.745  1.00  0.00      H1   C  
ATOM   2485  CD  LYS A 885    -469.054-132.691   9.466  1.00  0.00      H1   C  
ATOM   2486  CE  LYS A 885    -468.392-131.564   8.683  1.00  0.00      H1   C  
ATOM   2487  NZ  LYS A 885    -467.155-131.230   9.401  1.00  0.00      H1   N  
ATOM   2488  C   LYS A 885    -470.418-134.719  12.180  1.00  0.00      H1   C  
ATOM   2489  O   LYS A 885    -470.282-134.315  13.284  1.00  0.00      H1   O  
ATOM   2490  N   CYS A 886    -469.626-135.714  11.730  1.00  0.00      H1   N  
ATOM   2491  CA  CYS A 886    -469.017-136.641  12.618  1.00  0.00      H1   C  
ATOM   2492  CB  CYS A 886    -470.017-137.908  12.747  1.00  0.00      H1   C  
ATOM   2493  SG  CYS A 886    -471.411-137.454  13.752  1.00  0.00      H1   S  
ATOM   2494  C   CYS A 886    -467.702-137.197  12.093  1.00  0.00      H1   C  
ATOM   2495  O   CYS A 886    -467.398-137.113  10.860  1.00  0.00      H1   O  
ATOM   2496  N   PRO A 887    -466.893-137.754  12.982  1.00  0.00      H1   N  
ATOM   2497  CD  PRO A 887    -467.028-137.585  14.458  1.00  0.00      H1   C  
ATOM   2498  CA  PRO A 887    -465.783-138.629  12.693  1.00  0.00      H1   C  
ATOM   2499  CB  PRO A 887    -465.137-138.950  14.074  1.00  0.00      H1   C  
ATOM   2500  CG  PRO A 887    -465.677-137.879  15.082  1.00  0.00      H1   C  
ATOM   2501  C   PRO A 887    -466.122-139.890  11.949  1.00  0.00      H1   C  
ATOM   2502  O   PRO A 887    -467.286-140.352  11.810  1.00  0.00      H1   O  
ATOM   2503  N   LYS A 888    -465.116-140.475  11.289  1.00  0.00      H1   N  
ATOM   2504  CA  LYS A 888    -465.360-141.773  10.628  1.00  0.00      H1   C  
ATOM   2505  CB  LYS A 888    -464.213-142.012   9.540  1.00  0.00      H1   C  
ATOM   2506  CG  LYS A 888    -464.519-141.115   8.341  1.00  0.00      H1   C  
ATOM   2507  CD  LYS A 888    -463.514-141.258   7.206  1.00  0.00      H1   C  
ATOM   2508  CE  LYS A 888    -462.726-139.933   6.985  1.00  0.00      H1   C  
ATOM   2509  NZ  LYS A 888    -463.661-138.882   6.515  1.00  0.00      H1   N  
ATOM   2510  C   LYS A 888    -465.382-142.963  11.564  1.00  0.00      H1   C  
ATOM   2511  O   LYS A 888    -464.380-143.156  12.285  1.00  0.00      H1   O  
ATOM   2512  N   TYR A 889    -466.441-143.802  11.643  1.00  0.00      H1   N  
ATOM   2513  CA  TYR A 889    -466.315-145.112  12.280  1.00  0.00      H1   C  
ATOM   2514  CB  TYR A 889    -467.658-145.917  12.295  1.00  0.00      H1   C  
ATOM   2515  CG  TYR A 889    -467.535-147.194  13.179  1.00  0.00      H1   C  
ATOM   2516  CD1 TYR A 889    -467.497-147.023  14.572  1.00  0.00      H1   C  
ATOM   2517  CE1 TYR A 889    -467.532-148.202  15.378  1.00  0.00      H1   C  
ATOM   2518  CZ  TYR A 889    -467.406-149.499  14.905  1.00  0.00      H1   C  
ATOM   2519  OH  TYR A 889    -467.410-150.591  15.745  1.00  0.00      H1   O  
ATOM   2520  CD2 TYR A 889    -467.356-148.539  12.663  1.00  0.00      H1   C  
ATOM   2521  CE2 TYR A 889    -467.280-149.659  13.539  1.00  0.00      H1   C  
ATOM   2522  C   TYR A 889    -465.160-145.918  11.692  1.00  0.00      H1   C  
ATOM   2523  O   TYR A 889    -464.965-146.113  10.472  1.00  0.00      H1   O  
ATOM   2524  N   VAL A 890    -464.332-146.507  12.563  1.00  0.00      H1   N  
ATOM   2525  CA  VAL A 890    -463.344-147.447  12.082  1.00  0.00      H1   C  
ATOM   2526  CB  VAL A 890    -461.943-146.896  12.185  1.00  0.00      H1   C  
ATOM   2527  CG1 VAL A 890    -461.811-145.613  11.331  1.00  0.00      H1   C  
ATOM   2528  CG2 VAL A 890    -461.549-146.761  13.644  1.00  0.00      H1   C  
ATOM   2529  C   VAL A 890    -463.481-148.657  12.957  1.00  0.00      H1   C  
ATOM   2530  O   VAL A 890    -464.133-148.561  14.001  1.00  0.00      H1   O  
ATOM   2531  N   LYS A 891    -462.926-149.851  12.580  1.00  0.00      H1   N  
ATOM   2532  CA  LYS A 891    -463.248-151.173  13.258  1.00  0.00      H1   C  
ATOM   2533  CB  LYS A 891    -463.496-152.304  12.263  1.00  0.00      H1   C  
ATOM   2534  CG  LYS A 891    -464.738-152.013  11.350  1.00  0.00      H1   C  
ATOM   2535  CD  LYS A 891    -464.779-153.169  10.268  1.00  0.00      H1   C  
ATOM   2536  CE  LYS A 891    -463.613-153.313   9.313  1.00  0.00      H1   C  
ATOM   2537  NZ  LYS A 891    -463.955-154.308   8.302  1.00  0.00      H1   N  
ATOM   2538  C   LYS A 891    -462.147-151.592  14.224  1.00  0.00      H1   C  
ATOM   2539  O   LYS A 891    -462.077-152.710  14.780  1.00  0.00      H1   O  
ATOM   2540  N   SER A 892    -461.372-150.595  14.611  1.00  0.00      H1   N  
ATOM   2541  CA  SER A 892    -460.162-150.792  15.378  1.00  0.00      H1   C  
ATOM   2542  CB  SER A 892    -458.821-150.390  14.630  1.00  0.00      H1   C  
ATOM   2543  OG  SER A 892    -457.597-150.624  15.337  1.00  0.00      H1   O  
ATOM   2544  C   SER A 892    -460.232-149.986  16.628  1.00  0.00      H1   C  
ATOM   2545  O   SER A 892    -460.752-148.844  16.671  1.00  0.00      H1   O  
ATOM   2546  N   THR A 893    -459.589-150.493  17.703  1.00  0.00      H1   N  
ATOM   2547  CA  THR A 893    -459.808-150.053  19.077  1.00  0.00      H1   C  
ATOM   2548  CB  THR A 893    -459.927-151.080  20.194  1.00  0.00      H1   C  
ATOM   2549  OG1 THR A 893    -458.777-151.924  20.266  1.00  0.00      H1   O  
ATOM   2550  CG2 THR A 893    -461.121-152.035  19.796  1.00  0.00      H1   C  
ATOM   2551  C   THR A 893    -458.684-149.136  19.515  1.00  0.00      H1   C  
ATOM   2552  O   THR A 893    -458.641-148.650  20.699  1.00  0.00      H1   O  
ATOM   2553  N   LYS A 894    -457.726-148.841  18.624  1.00  0.00      H1   N  
ATOM   2554  CA  LYS A 894    -456.704-147.913  19.076  1.00  0.00      H1   C  
ATOM   2555  CB  LYS A 894    -455.675-148.454  20.049  1.00  0.00      H1   C  
ATOM   2556  CG  LYS A 894    -455.052-149.903  19.864  1.00  0.00      H1   C  
ATOM   2557  CD  LYS A 894    -454.700-150.167  18.422  1.00  0.00      H1   C  
ATOM   2558  CE  LYS A 894    -453.741-151.447  18.218  1.00  0.00      H1   C  
ATOM   2559  NZ  LYS A 894    -453.333-151.601  16.872  1.00  0.00      H1   N  
ATOM   2560  C   LYS A 894    -456.144-147.199  17.821  1.00  0.00      H1   C  
ATOM   2561  O   LYS A 894    -455.725-147.881  16.859  1.00  0.00      H1   O  
ATOM   2562  N   LEU A 895    -455.974-145.821  17.887  1.00  0.00      H1   N  
ATOM   2563  CA  LEU A 895    -455.080-145.161  16.898  1.00  0.00      H1   C  
ATOM   2564  CB  LEU A 895    -455.899-144.554  15.702  1.00  0.00      H1   C  
ATOM   2565  CG  LEU A 895    -456.370-145.652  14.670  1.00  0.00      H1   C  
ATOM   2566  CD1 LEU A 895    -457.336-145.030  13.651  1.00  0.00      H1   C  
ATOM   2567  CD2 LEU A 895    -455.295-146.455  13.896  1.00  0.00      H1   C  
ATOM   2568  C   LEU A 895    -454.207-144.084  17.647  1.00  0.00      H1   C  
ATOM   2569  O   LEU A 895    -454.591-142.907  17.726  1.00  0.00      H1   O  
ATOM   2570  N   ARG A 896    -453.097-144.524  18.275  1.00  0.00      H1   N  
ATOM   2571  CA  ARG A 896    -452.123-143.535  18.823  1.00  0.00      H1   C  
ATOM   2572  CB  ARG A 896    -451.656-143.929  20.291  1.00  0.00      H1   C  
ATOM   2573  CG  ARG A 896    -452.824-144.005  21.316  1.00  0.00      H1   C  
ATOM   2574  CD  ARG A 896    -452.408-143.855  22.734  1.00  0.00      H1   C  
ATOM   2575  NE  ARG A 896    -453.608-144.269  23.612  1.00  0.00      H1   N  
ATOM   2576  CZ  ARG A 896    -453.637-144.125  24.954  1.00  0.00      H1   C  
ATOM   2577  NH1 ARG A 896    -452.508-143.928  25.563  1.00  0.00      H1   N  
ATOM   2578  NH2 ARG A 896    -454.743-144.151  25.596  1.00  0.00      H1   N  
ATOM   2579  C   ARG A 896    -450.905-143.332  17.925  1.00  0.00      H1   C  
ATOM   2580  O   ARG A 896    -450.184-144.217  17.540  1.00  0.00      H1   O  
ATOM   2581  N   LEU A 897    -450.652-142.078  17.583  1.00  0.00      H1   N  
ATOM   2582  CA  LEU A 897    -449.752-141.635  16.554  1.00  0.00      H1   C  
ATOM   2583  CB  LEU A 897    -450.555-140.798  15.598  1.00  0.00      H1   C  
ATOM   2584  CG  LEU A 897    -449.681-139.863  14.697  1.00  0.00      H1   C  
ATOM   2585  CD1 LEU A 897    -448.855-140.621  13.674  1.00  0.00      H1   C  
ATOM   2586  CD2 LEU A 897    -450.580-138.952  13.799  1.00  0.00      H1   C  
ATOM   2587  C   LEU A 897    -448.499-140.881  17.178  1.00  0.00      H1   C  
ATOM   2588  O   LEU A 897    -448.559-139.928  17.909  1.00  0.00      H1   O  
ATOM   2589  N   ALA A 898    -447.312-141.408  16.944  1.00  0.00      H1   N  
ATOM   2590  CA  ALA A 898    -446.081-140.948  17.480  1.00  0.00      H1   C  
ATOM   2591  CB  ALA A 898    -444.995-141.957  16.954  1.00  0.00      H1   C  
ATOM   2592  C   ALA A 898    -445.799-139.557  17.127  1.00  0.00      H1   C  
ATOM   2593  O   ALA A 898    -445.837-139.177  15.951  1.00  0.00      H1   O  
ATOM   2594  N   THR A 899    -445.477-138.604  18.065  1.00  0.00      H1   N  
ATOM   2595  CA  THR A 899    -444.930-137.269  17.909  1.00  0.00      H1   C  
ATOM   2596  CB  THR A 899    -445.664-136.164  18.641  1.00  0.00      H1   C  
ATOM   2597  OG1 THR A 899    -445.751-136.508  20.064  1.00  0.00      H1   O  
ATOM   2598  CG2 THR A 899    -447.128-136.111  18.108  1.00  0.00      H1   C  
ATOM   2599  C   THR A 899    -443.482-137.289  18.297  1.00  0.00      H1   C  
ATOM   2600  O   THR A 899    -442.636-136.728  17.582  1.00  0.00      H1   O  
ATOM   2601  N   GLY A 900    -443.220-137.970  19.428  1.00  0.00      H1   N  
ATOM   2602  CA  GLY A 900    -441.802-138.118  19.891  1.00  0.00      H1   C  
ATOM   2603  C   GLY A 900    -440.984-139.112  19.131  1.00  0.00      H1   C  
ATOM   2604  O   GLY A 900    -441.422-139.901  18.253  1.00  0.00      H1   O  
ATOM   2605  N   LEU A 901    -439.726-139.262  19.612  1.00  0.00      H1   N  
ATOM   2606  CA  LEU A 901    -438.799-140.260  19.116  1.00  0.00      H1   C  
ATOM   2607  CB  LEU A 901    -437.403-139.704  19.262  1.00  0.00      H1   C  
ATOM   2608  CG  LEU A 901    -437.042-139.267  20.638  1.00  0.00      H1   C  
ATOM   2609  CD1 LEU A 901    -435.605-139.676  21.001  1.00  0.00      H1   C  
ATOM   2610  CD2 LEU A 901    -437.243-137.740  20.868  1.00  0.00      H1   C  
ATOM   2611  C   LEU A 901    -438.897-141.488  20.027  1.00  0.00      H1   C  
ATOM   2612  O   LEU A 901    -439.549-141.462  21.089  1.00  0.00      H1   O  
ATOM   2613  N   ARG A 902    -438.302-142.619  19.543  1.00  0.00      H1   N  
ATOM   2614  CA  ARG A 902    -438.197-143.799  20.440  1.00  0.00      H1   C  
ATOM   2615  CB  ARG A 902    -437.296-144.956  19.917  1.00  0.00      H1   C  
ATOM   2616  CG  ARG A 902    -437.958-145.852  18.834  1.00  0.00      H1   C  
ATOM   2617  CD  ARG A 902    -437.269-147.227  18.736  1.00  0.00      H1   C  
ATOM   2618  NE  ARG A 902    -437.797-147.889  17.443  1.00  0.00      H1   N  
ATOM   2619  CZ  ARG A 902    -437.564-149.145  17.172  1.00  0.00      H1   C  
ATOM   2620  NH1 ARG A 902    -437.014-149.844  18.117  1.00  0.00      H1   N  
ATOM   2621  NH2 ARG A 902    -437.934-149.632  15.992  1.00  0.00      H1   N  
ATOM   2622  C   ARG A 902    -437.659-143.451  21.826  1.00  0.00      H1   C  
ATOM   2623  O   ARG A 902    -436.679-142.795  22.007  1.00  0.00      H1   O  
ATOM   2624  N   ASN A 903    -438.319-144.034  22.822  1.00  0.00      H1   N  
ATOM   2625  CA  ASN A 903    -437.787-144.116  24.180  1.00  0.00      H1   C  
ATOM   2626  CB  ASN A 903    -438.866-144.352  25.350  1.00  0.00      H1   C  
ATOM   2627  CG  ASN A 903    -438.572-143.678  26.639  1.00  0.00      H1   C  
ATOM   2628  OD1 ASN A 903    -437.819-142.708  26.598  1.00  0.00      H1   O  
ATOM   2629  ND2 ASN A 903    -439.185-144.157  27.739  1.00  0.00      H1   N  
ATOM   2630  C   ASN A 903    -436.653-145.183  24.267  1.00  0.00      H1   C  
ATOM   2631  O   ASN A 903    -436.885-146.386  24.403  1.00  0.00      H1   O  
ATOM   2632  N   VAL A 904    -435.436-144.717  24.069  1.00  0.00      H1   N  
ATOM   2633  CA  VAL A 904    -434.216-145.474  24.374  1.00  0.00      H1   C  
ATOM   2634  CB  VAL A 904    -433.361-145.766  23.163  1.00  0.00      H1   C  
ATOM   2635  CG1 VAL A 904    -432.266-146.804  23.479  1.00  0.00      H1   C  
ATOM   2636  CG2 VAL A 904    -434.198-146.259  22.021  1.00  0.00      H1   C  
ATOM   2637  C   VAL A 904    -433.287-144.797  25.383  1.00  0.00      H1   C  
ATOM   2638  O   VAL A 904    -432.471-143.897  25.086  1.00  0.00      H1   O  
ATOM   2639  N   PRO A 905    -433.320-145.221  26.595  1.00  0.00      H1   N  
ATOM   2640  CD  PRO A 905    -434.341-146.055  27.201  1.00  0.00      H1   C  
ATOM   2641  CA  PRO A 905    -432.455-144.613  27.618  1.00  0.00      H1   C  
ATOM   2642  CB  PRO A 905    -433.410-144.372  28.784  1.00  0.00      H1   C  
ATOM   2643  CG  PRO A 905    -434.290-145.678  28.734  1.00  0.00      H1   C  
ATOM   2644  C   PRO A 905    -431.206-145.340  28.084  1.00  0.00      H1   C  
ATOM   2645  O   PRO A 905    -430.300-144.742  28.652  1.00  0.00      H1   O  
ATOM   2646  N   SER A 906    -431.101-146.620  27.676  1.00  0.00      H1   N  
ATOM   2647  CA  SER A 906    -429.873-147.398  27.789  1.00  0.00      H1   C  
ATOM   2648  CB  SER A 906    -429.531-148.112  29.136  1.00  0.00      H1   C  
ATOM   2649  OG  SER A 906    -429.378-147.105  30.190  1.00  0.00      H1   O  
ATOM   2650  C   SER A 906    -430.058-148.452  26.757  1.00  0.00      H1   C  
ATOM   2651  O   SER A 906    -431.146-148.705  26.275  1.00  0.00      H1   O  
ATOM   2652  N   ILE A 907    -428.969-149.213  26.453  1.00  0.00      H1   N  
ATOM   2653  CA  ILE A 907    -428.800-150.383  25.586  1.00  0.00      H1   C  
ATOM   2654  CB  ILE A 907    -429.612-151.620  25.903  1.00  0.00      H1   C  
ATOM   2655  CG2 ILE A 907    -429.169-152.723  24.933  1.00  0.00      H1   C  
ATOM   2656  CG1 ILE A 907    -429.318-152.181  27.332  1.00  0.00      H1   C  
ATOM   2657  CD1 ILE A 907    -430.171-153.327  27.948  1.00  0.00      H1   C  
ATOM   2658  C   ILE A 907    -428.875-150.039  24.108  1.00  0.00      H1   C  
ATOM   2659  O   ILE A 907    -429.920-149.741  23.581  1.00  0.00      H1   O  
ATOM   2660  N   GLN A 908    -427.709-150.019  23.392  1.00  0.00      H1   N  
ATOM   2661  CA  GLN A 908    -427.567-149.899  21.959  1.00  0.00      H1   C  
ATOM   2662  CB  GLN A 908    -426.113-149.348  21.612  1.00  0.00      H1   C  
ATOM   2663  CG  GLN A 908    -425.560-148.215  22.512  1.00  0.00      H1   C  
ATOM   2664  CD  GLN A 908    -426.506-147.071  22.601  1.00  0.00      H1   C  
ATOM   2665  OE1 GLN A 908    -427.027-146.841  23.709  1.00  0.00      H1   O  
ATOM   2666  NE2 GLN A 908    -426.634-146.221  21.526  1.00  0.00      H1   N  
ATOM   2667  C   GLN A 908    -427.745-151.277  21.290  1.00  0.00      H1   C  
ATOM   2668  O   GLN A 908    -427.165-152.281  21.710  1.00  0.00      H1   O  
ATOM   2669  N   SER A 909    -428.574-151.387  20.249  1.00  0.00      H1   N  
ATOM   2670  CA  SER A 909    -428.793-152.715  19.710  1.00  0.00      H1   C  
ATOM   2671  CB  SER A 909    -429.814-153.499  20.588  1.00  0.00      H1   C  
ATOM   2672  OG  SER A 909    -431.057-152.851  20.491  1.00  0.00      H1   O  
ATOM   2673  C   SER A 909    -429.288-152.621  18.207  1.00  0.00      H1   C  
ATOM   2674  O   SER A 909    -429.829-153.602  17.704  1.00  0.00      H1   O  
ATOM   2675  N   ARG A 910    -429.145-151.458  17.551  1.00  0.00      H1   N  
ATOM   2676  CA  ARG A 910    -429.699-151.174  16.204  1.00  0.00      H1   C  
ATOM   2677  CB  ARG A 910    -430.871-150.124  16.243  1.00  0.00      H1   C  
ATOM   2678  CG  ARG A 910    -432.063-150.590  17.069  1.00  0.00      H1   C  
ATOM   2679  CD  ARG A 910    -433.349-149.883  16.768  1.00  0.00      H1   C  
ATOM   2680  NE  ARG A 910    -433.799-150.232  15.392  1.00  0.00      H1   N  
ATOM   2681  CZ  ARG A 910    -434.398-149.297  14.583  1.00  0.00      H1   C  
ATOM   2682  NH1 ARG A 910    -434.815-148.137  14.985  1.00  0.00      H1   N  
ATOM   2683  NH2 ARG A 910    -434.546-149.624  13.349  1.00  0.00      H1   N  
ATOM   2684  C   ARG A 910    -428.646-150.578  15.280  1.00  0.00      H1   C  
ATOM   2685  O   ARG A 910    -427.582-150.061  15.683  1.00  0.00      H1   O  
ATOM   2686  N   GLY A 911    -428.884-150.523  13.941  1.00  0.00      H1   N  
ATOM   2687  CA  GLY A 911    -427.997-149.840  13.030  1.00  0.00      H1   C  
ATOM   2688  C   GLY A 911    -428.829-148.829  12.250  1.00  0.00      H1   C  
ATOM   2689  O   GLY A 911    -428.477-148.278  11.186  1.00  0.00      H1   O  
ATOM   2690  N   LEU A 912    -430.105-148.631  12.701  1.00  0.00      H1   N  
ATOM   2691  CA  LEU A 912    -431.044-147.861  11.944  1.00  0.00      H1   C  
ATOM   2692  CB  LEU A 912    -432.093-148.634  11.141  1.00  0.00      H1   C  
ATOM   2693  CG  LEU A 912    -431.630-149.464   9.877  1.00  0.00      H1   C  
ATOM   2694  CD1 LEU A 912    -432.694-150.524   9.375  1.00  0.00      H1   C  
ATOM   2695  CD2 LEU A 912    -431.240-148.571   8.685  1.00  0.00      H1   C  
ATOM   2696  C   LEU A 912    -431.664-146.961  13.012  1.00  0.00      H1   C  
ATOM   2697  O   LEU A 912    -431.694-147.365  14.179  1.00  0.00      H1   O  
ATOM   2698  N   PHE A 913    -432.165-145.777  12.698  1.00  0.00      H1   N  
ATOM   2699  CA  PHE A 913    -432.100-145.268  11.349  1.00  0.00      H1   C  
ATOM   2700  CB  PHE A 913    -433.518-144.795  10.974  1.00  0.00      H1   C  
ATOM   2701  CG  PHE A 913    -433.587-144.334   9.562  1.00  0.00      H1   C  
ATOM   2702  CD1 PHE A 913    -433.764-142.970   9.213  1.00  0.00      H1   C  
ATOM   2703  CE1 PHE A 913    -434.001-142.626   7.899  1.00  0.00      H1   C  
ATOM   2704  CZ  PHE A 913    -433.989-143.619   6.905  1.00  0.00      H1   C  
ATOM   2705  CD2 PHE A 913    -433.692-145.292   8.526  1.00  0.00      H1   C  
ATOM   2706  CE2 PHE A 913    -433.842-144.906   7.210  1.00  0.00      H1   C  
ATOM   2707  C   PHE A 913    -430.929-144.317  11.182  1.00  0.00      H1   C  
ATOM   2708  O   PHE A 913    -430.255-144.483  10.127  1.00  0.00      H1   O  
ATOM   2709  N   GLY A 914    -430.732-143.409  12.085  1.00  0.00      H1   N  
ATOM   2710  CA  GLY A 914    -429.545-142.561  12.144  1.00  0.00      H1   C  
ATOM   2711  C   GLY A 914    -428.667-143.028  13.205  1.00  0.00      H1   C  
ATOM   2712  O   GLY A 914    -427.580-143.444  12.870  1.00  0.00      H1   O  
ATOM   2713  N   ALA A 915    -429.047-142.976  14.489  1.00  0.00      H1   N  
ATOM   2714  CA  ALA A 915    -428.255-143.306  15.596  1.00  0.00      H1   C  
ATOM   2715  CB  ALA A 915    -427.239-142.231  15.840  1.00  0.00      H1   C  
ATOM   2716  C   ALA A 915    -428.891-143.586  16.892  1.00  0.00      H1   C  
ATOM   2717  O   ALA A 915    -428.216-144.053  17.783  1.00  0.00      H1   O  
ATOM   2718  N   ILE A 916    -430.223-143.461  17.069  1.00  0.00      H1   N  
ATOM   2719  CA  ILE A 916    -430.942-143.820  18.271  1.00  0.00      H1   C  
ATOM   2720  CB  ILE A 916    -432.465-143.384  18.215  1.00  0.00      H1   C  
ATOM   2721  CG2 ILE A 916    -433.306-144.081  19.303  1.00  0.00      H1   C  
ATOM   2722  CG1 ILE A 916    -432.533-141.859  18.206  1.00  0.00      H1   C  
ATOM   2723  CD1 ILE A 916    -434.020-141.489  17.914  1.00  0.00      H1   C  
ATOM   2724  C   ILE A 916    -430.803-145.317  18.507  1.00  0.00      H1   C  
ATOM   2725  O   ILE A 916    -431.067-146.086  17.596  1.00  0.00      H1   O  
ATOM   2726  N   ALA A 917    -430.314-145.793  19.662  1.00  0.00      H1   N  
ATOM   2727  CA  ALA A 917    -429.905-147.165  19.890  1.00  0.00      H1   C  
ATOM   2728  CB  ALA A 917    -431.109-148.146  19.939  1.00  0.00      H1   C  
ATOM   2729  C   ALA A 917    -428.788-147.682  19.056  1.00  0.00      H1   C  
ATOM   2730  O   ALA A 917    -428.681-148.922  18.884  1.00  0.00      H1   O  
ATOM   2731  N   GLY A 918    -428.109-146.721  18.412  1.00  0.00      H1   N  
ATOM   2732  CA  GLY A 918    -426.927-147.024  17.626  1.00  0.00      H1   C  
ATOM   2733  C   GLY A 918    -425.591-146.643  18.130  1.00  0.00      H1   C  
ATOM   2734  O   GLY A 918    -425.088-147.006  19.218  1.00  0.00      H1   O  
ATOM   2735  N   PHE A 919    -424.869-145.873  17.316  1.00  0.00      H1   N  
ATOM   2736  CA  PHE A 919    -423.604-145.244  17.433  1.00  0.00      H1   C  
ATOM   2737  CB  PHE A 919    -423.327-144.374  16.133  1.00  0.00      H1   C  
ATOM   2738  CG  PHE A 919    -421.923-143.759  16.157  1.00  0.00      H1   C  
ATOM   2739  CD1 PHE A 919    -421.614-142.395  15.889  1.00  0.00      H1   C  
ATOM   2740  CE1 PHE A 919    -420.350-141.853  16.034  1.00  0.00      H1   C  
ATOM   2741  CZ  PHE A 919    -419.282-142.667  16.467  1.00  0.00      H1   C  
ATOM   2742  CD2 PHE A 919    -420.830-144.615  16.498  1.00  0.00      H1   C  
ATOM   2743  CE2 PHE A 919    -419.572-144.038  16.729  1.00  0.00      H1   C  
ATOM   2744  C   PHE A 919    -423.555-144.381  18.710  1.00  0.00      H1   C  
ATOM   2745  O   PHE A 919    -422.810-144.592  19.666  1.00  0.00      H1   O  
ATOM   2746  N   ILE A 920    -424.562-143.494  18.779  1.00  0.00      H1   N  
ATOM   2747  CA  ILE A 920    -424.771-142.535  19.845  1.00  0.00      H1   C  
ATOM   2748  CB  ILE A 920    -425.361-141.142  19.321  1.00  0.00      H1   C  
ATOM   2749  CG2 ILE A 920    -425.517-140.061  20.394  1.00  0.00      H1   C  
ATOM   2750  CG1 ILE A 920    -424.514-140.664  18.087  1.00  0.00      H1   C  
ATOM   2751  CD1 ILE A 920    -425.090-139.455  17.358  1.00  0.00      H1   C  
ATOM   2752  C   ILE A 920    -425.668-143.105  20.930  1.00  0.00      H1   C  
ATOM   2753  O   ILE A 920    -426.817-143.454  20.724  1.00  0.00      H1   O  
ATOM   2754  N   GLU A 921    -425.022-143.261  22.105  1.00  0.00      H1   N  
ATOM   2755  CA  GLU A 921    -425.616-143.619  23.409  1.00  0.00      H1   C  
ATOM   2756  CB  GLU A 921    -424.628-143.017  24.479  1.00  0.00      H1   C  
ATOM   2757  CG  GLU A 921    -423.359-143.964  24.603  1.00  0.00      H1   C  
ATOM   2758  CD  GLU A 921    -422.256-143.420  25.574  1.00  0.00      H1   C  
ATOM   2759  OE1 GLU A 921    -421.112-143.051  25.064  1.00  0.00      H1   O  
ATOM   2760  OE2 GLU A 921    -422.511-143.339  26.792  1.00  0.00      H1   O  
ATOM   2761  C   GLU A 921    -427.077-143.107  23.656  1.00  0.00      H1   C  
ATOM   2762  O   GLU A 921    -427.452-141.984  23.311  1.00  0.00      H1   O  
ATOM   2763  N   GLY A 922    -427.877-143.870  24.446  1.00  0.00      H1   N  
ATOM   2764  CA  GLY A 922    -429.260-143.609  24.875  1.00  0.00      H1   C  
ATOM   2765  C   GLY A 922    -429.578-142.262  25.456  1.00  0.00      H1   C  
ATOM   2766  O   GLY A 922    -428.788-141.673  26.201  1.00  0.00      H1   O  
ATOM   2767  N   GLY A 923    -430.678-141.713  25.090  1.00  0.00      H1   N  
ATOM   2768  CA  GLY A 923    -431.056-140.439  25.733  1.00  0.00      H1   C  
ATOM   2769  C   GLY A 923    -431.212-140.241  27.221  1.00  0.00      H1   C  
ATOM   2770  O   GLY A 923    -431.335-141.160  27.966  1.00  0.00      H1   O  
ATOM   2771  N   TRP A 924    -431.218-138.935  27.654  1.00  0.00      H1   N  
ATOM   2772  CA  TRP A 924    -431.178-138.529  28.965  1.00  0.00      H1   C  
ATOM   2773  CB  TRP A 924    -430.174-137.342  29.142  1.00  0.00      H1   C  
ATOM   2774  CG  TRP A 924    -428.891-137.550  28.393  1.00  0.00      H1   C  
ATOM   2775  CD1 TRP A 924    -427.808-138.350  28.669  1.00  0.00      H1   C  
ATOM   2776  NE1 TRP A 924    -426.780-138.117  27.807  1.00  0.00      H1   N  
ATOM   2777  CE2 TRP A 924    -427.138-137.149  26.993  1.00  0.00      H1   C  
ATOM   2778  CD2 TRP A 924    -428.413-136.612  27.415  1.00  0.00      H1   C  
ATOM   2779  CE3 TRP A 924    -428.942-135.532  26.827  1.00  0.00      H1   C  
ATOM   2780  CZ3 TRP A 924    -428.237-134.912  25.857  1.00  0.00      H1   C  
ATOM   2781  CZ2 TRP A 924    -426.459-136.464  26.008  1.00  0.00      H1   C  
ATOM   2782  CH2 TRP A 924    -426.935-135.318  25.534  1.00  0.00      H1   C  
ATOM   2783  C   TRP A 924    -432.543-138.175  29.557  1.00  0.00      H1   C  
ATOM   2784  O   TRP A 924    -433.253-137.241  29.000  1.00  0.00      H1   O  
ATOM   2785  N   THR A 925    -432.915-138.796  30.721  1.00  0.00      H1   N  
ATOM   2786  CA  THR A 925    -434.123-138.368  31.468  1.00  0.00      H1   C  
ATOM   2787  CB  THR A 925    -434.592-139.298  32.549  1.00  0.00      H1   C  
ATOM   2788  OG1 THR A 925    -433.658-139.235  33.595  1.00  0.00      H1   O  
ATOM   2789  CG2 THR A 925    -434.849-140.723  32.011  1.00  0.00      H1   C  
ATOM   2790  C   THR A 925    -434.109-136.910  31.881  1.00  0.00      H1   C  
ATOM   2791  O   THR A 925    -435.149-136.263  31.899  1.00  0.00      H1   O  
ATOM   2792  N   GLY A 926    -432.988-136.261  32.190  1.00  0.00      H1   N  
ATOM   2793  CA  GLY A 926    -432.903-134.872  32.563  1.00  0.00      H1   C  
ATOM   2794  C   GLY A 926    -433.078-133.873  31.535  1.00  0.00      H1   C  
ATOM   2795  O   GLY A 926    -433.188-132.668  31.862  1.00  0.00      H1   O  
ATOM   2796  N   MET A 927    -433.070-134.325  30.253  1.00  0.00      H1   N  
ATOM   2797  CA  MET A 927    -433.269-133.402  29.157  1.00  0.00      H1   C  
ATOM   2798  CB  MET A 927    -432.467-133.891  27.961  1.00  0.00      H1   C  
ATOM   2799  CG  MET A 927    -432.518-132.836  26.850  1.00  0.00      H1   C  
ATOM   2800  SD  MET A 927    -431.602-133.233  25.287  1.00  0.00      H1   S  
ATOM   2801  CE  MET A 927    -432.205-131.605  24.684  1.00  0.00      H1   C  
ATOM   2802  C   MET A 927    -434.808-133.439  29.053  1.00  0.00      H1   C  
ATOM   2803  O   MET A 927    -435.408-134.401  28.547  1.00  0.00      H1   O  
ATOM   2804  N   VAL A 928    -435.500-132.334  29.467  1.00  0.00      H1   N  
ATOM   2805  CA  VAL A 928    -436.963-132.382  29.726  1.00  0.00      H1   C  
ATOM   2806  CB  VAL A 928    -437.176-131.791  31.131  1.00  0.00      H1   C  
ATOM   2807  CG1 VAL A 928    -436.662-132.827  32.142  1.00  0.00      H1   C  
ATOM   2808  CG2 VAL A 928    -436.357-130.508  31.301  1.00  0.00      H1   C  
ATOM   2809  C   VAL A 928    -437.748-131.527  28.749  1.00  0.00      H1   C  
ATOM   2810  O   VAL A 928    -438.958-131.534  28.719  1.00  0.00      H1   O  
ATOM   2811  N   ASP A 929    -436.964-130.769  27.959  1.00  0.00      H1   N  
ATOM   2812  CA  ASP A 929    -437.321-129.938  26.865  1.00  0.00      H1   C  
ATOM   2813  CB  ASP A 929    -437.263-128.464  27.311  1.00  0.00      H1   C  
ATOM   2814  CG  ASP A 929    -438.567-128.061  28.067  1.00  0.00      H1   C  
ATOM   2815  OD1 ASP A 929    -438.594-128.100  29.360  1.00  0.00      H1   O  
ATOM   2816  OD2 ASP A 929    -439.549-127.794  27.344  1.00  0.00      H1   O  
ATOM   2817  C   ASP A 929    -436.369-130.225  25.751  1.00  0.00      H1   C  
ATOM   2818  O   ASP A 929    -435.202-130.684  25.996  1.00  0.00      H1   O  
ATOM   2819  N   GLY A 930    -436.750-130.078  24.469  1.00  0.00      H1   N  
ATOM   2820  CA  GLY A 930    -436.092-130.458  23.297  1.00  0.00      H1   C  
ATOM   2821  C   GLY A 930    -436.064-131.918  23.026  1.00  0.00      H1   C  
ATOM   2822  O   GLY A 930    -436.274-132.794  23.895  1.00  0.00      H1   O  
ATOM   2823  N   TRP A 931    -435.913-132.343  21.743  1.00  0.00      H1   N  
ATOM   2824  CA  TRP A 931    -435.876-133.772  21.406  1.00  0.00      H1   C  
ATOM   2825  CB  TRP A 931    -436.778-134.051  20.155  1.00  0.00      H1   C  
ATOM   2826  CG  TRP A 931    -438.278-134.111  20.432  1.00  0.00      H1   C  
ATOM   2827  CD1 TRP A 931    -438.893-134.733  21.482  1.00  0.00      H1   C  
ATOM   2828  NE1 TRP A 931    -440.277-134.498  21.359  1.00  0.00      H1   N  
ATOM   2829  CE2 TRP A 931    -440.530-133.776  20.214  1.00  0.00      H1   C  
ATOM   2830  CD2 TRP A 931    -439.319-133.469  19.670  1.00  0.00      H1   C  
ATOM   2831  CE3 TRP A 931    -439.265-132.600  18.564  1.00  0.00      H1   C  
ATOM   2832  CZ3 TRP A 931    -440.456-132.014  18.118  1.00  0.00      H1   C  
ATOM   2833  CZ2 TRP A 931    -441.788-133.477  19.663  1.00  0.00      H1   C  
ATOM   2834  CH2 TRP A 931    -441.730-132.448  18.651  1.00  0.00      H1   C  
ATOM   2835  C   TRP A 931    -434.348-134.196  21.184  1.00  0.00      H1   C  
ATOM   2836  O   TRP A 931    -433.899-135.317  21.408  1.00  0.00      H1   O  
ATOM   2837  N   TYR A 932    -433.490-133.264  20.833  1.00  0.00      H1   N  
ATOM   2838  CA  TYR A 932    -432.082-133.489  20.384  1.00  0.00      H1   C  
ATOM   2839  CB  TYR A 932    -431.834-133.463  18.788  1.00  0.00      H1   C  
ATOM   2840  CG  TYR A 932    -433.149-133.523  17.937  1.00  0.00      H1   C  
ATOM   2841  CD1 TYR A 932    -433.753-134.776  17.772  1.00  0.00      H1   C  
ATOM   2842  CE1 TYR A 932    -434.932-134.908  17.056  1.00  0.00      H1   C  
ATOM   2843  CZ  TYR A 932    -435.487-133.820  16.421  1.00  0.00      H1   C  
ATOM   2844  OH  TYR A 932    -436.705-133.887  15.718  1.00  0.00      H1   O  
ATOM   2845  CD2 TYR A 932    -433.775-132.378  17.362  1.00  0.00      H1   C  
ATOM   2846  CE2 TYR A 932    -434.938-132.532  16.635  1.00  0.00      H1   C  
ATOM   2847  C   TYR A 932    -431.227-132.360  21.014  1.00  0.00      H1   C  
ATOM   2848  O   TYR A 932    -431.534-131.194  20.891  1.00  0.00      H1   O  
ATOM   2849  N   GLY A 933    -430.099-132.800  21.671  1.00  0.00      H1   N  
ATOM   2850  CA  GLY A 933    -429.273-131.907  22.369  1.00  0.00      H1   C  
ATOM   2851  C   GLY A 933    -427.808-132.398  22.710  1.00  0.00      H1   C  
ATOM   2852  O   GLY A 933    -427.245-133.393  22.254  1.00  0.00      H1   O  
ATOM   2853  N   TYR A 934    -427.160-131.635  23.627  1.00  0.00      H1   N  
ATOM   2854  CA  TYR A 934    -425.771-131.527  23.858  1.00  0.00      H1   C  
ATOM   2855  CB  TYR A 934    -425.360-130.023  23.658  1.00  0.00      H1   C  
ATOM   2856  CG  TYR A 934    -425.792-129.431  22.338  1.00  0.00      H1   C  
ATOM   2857  CD1 TYR A 934    -426.453-128.203  22.264  1.00  0.00      H1   C  
ATOM   2858  CE1 TYR A 934    -426.928-127.782  21.045  1.00  0.00      H1   C  
ATOM   2859  CZ  TYR A 934    -426.673-128.468  19.865  1.00  0.00      H1   C  
ATOM   2860  OH  TYR A 934    -427.201-127.916  18.718  1.00  0.00      H1   O  
ATOM   2861  CD2 TYR A 934    -425.467-130.134  21.165  1.00  0.00      H1   C  
ATOM   2862  CE2 TYR A 934    -425.896-129.636  19.922  1.00  0.00      H1   C  
ATOM   2863  C   TYR A 934    -425.372-131.892  25.281  1.00  0.00      H1   C  
ATOM   2864  O   TYR A 934    -425.972-131.408  26.213  1.00  0.00      H1   O  
ATOM   2865  N   HIS A 935    -424.372-132.706  25.603  1.00  0.00      H1   N  
ATOM   2866  CA  HIS A 935    -423.857-132.880  26.949  1.00  0.00      H1   C  
ATOM   2867  CB  HIS A 935    -423.880-134.469  27.342  1.00  0.00      H1   C  
ATOM   2868  ND1 HIS A 935    -422.019-135.447  28.666  1.00  0.00      H1   N  
ATOM   2869  CG  HIS A 935    -423.180-134.677  28.640  1.00  0.00      H1   C  
ATOM   2870  CE1 HIS A 935    -421.527-135.454  29.916  1.00  0.00      H1   C  
ATOM   2871  NE2 HIS A 935    -422.390-134.756  30.771  1.00  0.00      H1   N  
ATOM   2872  CD2 HIS A 935    -423.328-134.213  29.906  1.00  0.00      H1   C  
ATOM   2873  C   HIS A 935    -422.423-132.307  27.012  1.00  0.00      H1   C  
ATOM   2874  O   HIS A 935    -421.534-132.949  26.442  1.00  0.00      H1   O  
ATOM   2875  N   HIS A 936    -422.268-131.232  27.786  1.00  0.00      H1   N  
ATOM   2876  CA  HIS A 936    -421.018-130.570  28.059  1.00  0.00      H1   C  
ATOM   2877  CB  HIS A 936    -421.097-129.035  27.745  1.00  0.00      H1   C  
ATOM   2878  ND1 HIS A 936    -418.701-128.327  27.421  1.00  0.00      H1   N  
ATOM   2879  CG  HIS A 936    -419.793-128.382  28.231  1.00  0.00      H1   C  
ATOM   2880  CE1 HIS A 936    -417.832-127.380  27.909  1.00  0.00      H1   C  
ATOM   2881  NE2 HIS A 936    -418.293-126.807  29.017  1.00  0.00      H1   N  
ATOM   2882  CD2 HIS A 936    -419.563-127.404  29.245  1.00  0.00      H1   C  
ATOM   2883  C   HIS A 936    -420.715-130.808  29.502  1.00  0.00      H1   C  
ATOM   2884  O   HIS A 936    -421.667-130.748  30.281  1.00  0.00      H1   O  
ATOM   2885  N   GLN A 937    -419.483-131.022  29.908  1.00  0.00      H1   N  
ATOM   2886  CA  GLN A 937    -419.066-131.371  31.250  1.00  0.00      H1   C  
ATOM   2887  CB  GLN A 937    -417.571-131.619  31.397  1.00  0.00      H1   C  
ATOM   2888  CG  GLN A 937    -416.999-132.842  30.691  1.00  0.00      H1   C  
ATOM   2889  CD  GLN A 937    -417.839-134.088  31.082  1.00  0.00      H1   C  
ATOM   2890  OE1 GLN A 937    -418.220-134.903  30.266  1.00  0.00      H1   O  
ATOM   2891  NE2 GLN A 937    -417.985-134.352  32.444  1.00  0.00      H1   N  
ATOM   2892  C   GLN A 937    -419.451-130.319  32.306  1.00  0.00      H1   C  
ATOM   2893  O   GLN A 937    -418.968-129.172  32.300  1.00  0.00      H1   O  
ATOM   2894  N   ASN A 938    -420.237-130.689  33.299  1.00  0.00      H1   N  
ATOM   2895  CA  ASN A 938    -420.515-129.778  34.449  1.00  0.00      H1   C  
ATOM   2896  CB  ASN A 938    -422.007-129.234  34.427  1.00  0.00      H1   C  
ATOM   2897  CG  ASN A 938    -422.200-128.128  33.451  1.00  0.00      H1   C  
ATOM   2898  OD1 ASN A 938    -422.339-126.962  33.820  1.00  0.00      H1   O  
ATOM   2899  ND2 ASN A 938    -422.306-128.463  32.119  1.00  0.00      H1   N  
ATOM   2900  C   ASN A 938    -420.378-130.568  35.796  1.00  0.00      H1   C  
ATOM   2901  O   ASN A 938    -420.926-131.643  35.986  1.00  0.00      H1   O  
ATOM   2902  N   GLU A 939    -419.679-129.958  36.811  1.00  0.00      H1   N  
ATOM   2903  CA  GLU A 939    -419.552-130.513  38.135  1.00  0.00      H1   C  
ATOM   2904  CB  GLU A 939    -418.472-129.724  38.983  1.00  0.00      H1   C  
ATOM   2905  CG  GLU A 939    -417.095-129.764  38.200  1.00  0.00      H1   C  
ATOM   2906  CD  GLU A 939    -415.992-129.040  38.832  1.00  0.00      H1   C  
ATOM   2907  OE1 GLU A 939    -416.080-127.788  39.049  1.00  0.00      H1   O  
ATOM   2908  OE2 GLU A 939    -415.077-129.798  39.260  1.00  0.00      H1   O  
ATOM   2909  C   GLU A 939    -420.826-130.657  38.849  1.00  0.00      H1   C  
ATOM   2910  O   GLU A 939    -421.047-131.588  39.603  1.00  0.00      H1   O  
ATOM   2911  N   GLN A 940    -421.732-129.661  38.647  1.00  0.00      H1   N  
ATOM   2912  CA  GLN A 940    -423.046-129.616  39.311  1.00  0.00      H1   C  
ATOM   2913  CB  GLN A 940    -423.367-128.170  39.755  1.00  0.00      H1   C  
ATOM   2914  CG  GLN A 940    -422.348-127.456  40.778  1.00  0.00      H1   C  
ATOM   2915  CD  GLN A 940    -421.723-128.415  41.866  1.00  0.00      H1   C  
ATOM   2916  OE1 GLN A 940    -422.245-129.495  42.151  1.00  0.00      H1   O  
ATOM   2917  NE2 GLN A 940    -420.636-128.079  42.619  1.00  0.00      H1   N  
ATOM   2918  C   GLN A 940    -424.097-130.169  38.364  1.00  0.00      H1   C  
ATOM   2919  O   GLN A 940    -425.307-129.866  38.537  1.00  0.00      H1   O  
ATOM   2920  N   GLY A 941    -423.717-130.944  37.299  1.00  0.00      H1   N  
ATOM   2921  CA  GLY A 941    -424.717-131.520  36.418  1.00  0.00      H1   C  
ATOM   2922  C   GLY A 941    -425.350-130.674  35.440  1.00  0.00      H1   C  
ATOM   2923  O   GLY A 941    -425.156-129.458  35.471  1.00  0.00      H1   O  
ATOM   2924  N   SER A 942    -426.142-131.303  34.608  1.00  0.00      H1   N  
ATOM   2925  CA  SER A 942    -426.600-130.687  33.348  1.00  0.00      H1   C  
ATOM   2926  CB  SER A 942    -426.076-131.600  32.162  1.00  0.00      H1   C  
ATOM   2927  OG  SER A 942    -424.671-131.778  32.067  1.00  0.00      H1   O  
ATOM   2928  C   SER A 942    -428.112-130.546  33.321  1.00  0.00      H1   C  
ATOM   2929  O   SER A 942    -428.878-131.438  33.690  1.00  0.00      H1   O  
ATOM   2930  N   GLY A 943    -428.697-129.487  32.767  1.00  0.00      H1   N  
ATOM   2931  CA  GLY A 943    -428.210-128.392  31.975  1.00  0.00      H1   C  
ATOM   2932  C   GLY A 943    -427.968-128.771  30.537  1.00  0.00      H1   C  
ATOM   2933  O   GLY A 943    -427.007-128.309  29.874  1.00  0.00      H1   O  
ATOM   2934  N   TYR A 944    -428.771-129.735  30.055  1.00  0.00      H1   N  
ATOM   2935  CA  TYR A 944    -428.633-130.326  28.738  1.00  0.00      H1   C  
ATOM   2936  CB  TYR A 944    -429.450-131.597  28.603  1.00  0.00      H1   C  
ATOM   2937  CG  TYR A 944    -428.937-132.724  29.535  1.00  0.00      H1   C  
ATOM   2938  CD1 TYR A 944    -427.774-133.500  29.248  1.00  0.00      H1   C  
ATOM   2939  CE1 TYR A 944    -427.286-134.446  30.112  1.00  0.00      H1   C  
ATOM   2940  CZ  TYR A 944    -428.002-134.736  31.284  1.00  0.00      H1   C  
ATOM   2941  OH  TYR A 944    -427.483-135.783  32.052  1.00  0.00      H1   O  
ATOM   2942  CD2 TYR A 944    -429.580-133.007  30.759  1.00  0.00      H1   C  
ATOM   2943  CE2 TYR A 944    -429.164-133.995  31.606  1.00  0.00      H1   C  
ATOM   2944  C   TYR A 944    -429.158-129.237  27.846  1.00  0.00      H1   C  
ATOM   2945  O   TYR A 944    -430.317-128.762  27.788  1.00  0.00      H1   O  
ATOM   2946  N   ALA A 945    -428.293-128.660  27.031  1.00  0.00      H1   N  
ATOM   2947  CA  ALA A 945    -428.698-127.619  26.118  1.00  0.00      H1   C  
ATOM   2948  CB  ALA A 945    -427.459-126.870  25.812  1.00  0.00      H1   C  
ATOM   2949  C   ALA A 945    -429.230-128.243  24.806  1.00  0.00      H1   C  
ATOM   2950  O   ALA A 945    -429.069-129.491  24.531  1.00  0.00      H1   O  
ATOM   2951  N   ALA A 946    -429.966-127.429  24.036  1.00  0.00      H1   N  
ATOM   2952  CA  ALA A 946    -430.637-127.769  22.727  1.00  0.00      H1   C  
ATOM   2953  CB  ALA A 946    -432.058-128.206  22.882  1.00  0.00      H1   C  
ATOM   2954  C   ALA A 946    -430.568-126.427  21.973  1.00  0.00      H1   C  
ATOM   2955  O   ALA A 946    -430.316-125.344  22.538  1.00  0.00      H1   O  
ATOM   2956  N   ASP A 947    -430.602-126.482  20.632  1.00  0.00      H1   N  
ATOM   2957  CA  ASP A 947    -430.674-125.196  19.836  1.00  0.00      H1   C  
ATOM   2958  CB  ASP A 947    -430.138-125.326  18.358  1.00  0.00      H1   C  
ATOM   2959  CG  ASP A 947    -430.387-124.090  17.427  1.00  0.00      H1   C  
ATOM   2960  OD1 ASP A 947    -429.696-123.035  17.609  1.00  0.00      H1   O  
ATOM   2961  OD2 ASP A 947    -431.175-124.237  16.485  1.00  0.00      H1   O  
ATOM   2962  C   ASP A 947    -432.172-124.945  19.722  1.00  0.00      H1   C  
ATOM   2963  O   ASP A 947    -433.029-125.732  19.255  1.00  0.00      H1   O  
ATOM   2964  N   LEU A 948    -432.578-123.779  20.196  1.00  0.00      H1   N  
ATOM   2965  CA  LEU A 948    -433.939-123.337  20.169  1.00  0.00      H1   C  
ATOM   2966  CB  LEU A 948    -433.978-121.945  20.945  1.00  0.00      H1   C  
ATOM   2967  CG  LEU A 948    -433.497-121.931  22.389  1.00  0.00      H1   C  
ATOM   2968  CD1 LEU A 948    -433.377-120.469  22.841  1.00  0.00      H1   C  
ATOM   2969  CD2 LEU A 948    -434.489-122.765  23.187  1.00  0.00      H1   C  
ATOM   2970  C   LEU A 948    -434.646-123.196  18.824  1.00  0.00      H1   C  
ATOM   2971  O   LEU A 948    -435.717-123.802  18.597  1.00  0.00      H1   O  
ATOM   2972  N   LYS A 949    -434.018-122.510  17.899  1.00  0.00      H1   N  
ATOM   2973  CA  LYS A 949    -434.546-122.277  16.574  1.00  0.00      H1   C  
ATOM   2974  CB  LYS A 949    -433.732-121.247  15.755  1.00  0.00      H1   C  
ATOM   2975  CG  LYS A 949    -432.213-121.689  15.662  1.00  0.00      H1   C  
ATOM   2976  CD  LYS A 949    -431.366-120.539  14.996  1.00  0.00      H1   C  
ATOM   2977  CE  LYS A 949    -429.907-120.928  14.645  1.00  0.00      H1   C  
ATOM   2978  NZ  LYS A 949    -428.947-121.084  15.762  1.00  0.00      H1   N  
ATOM   2979  C   LYS A 949    -434.838-123.615  15.872  1.00  0.00      H1   C  
ATOM   2980  O   LYS A 949    -435.861-123.765  15.187  1.00  0.00      H1   O  
ATOM   2981  N   SER A 950    -433.864-124.531  16.049  1.00  0.00      H1   N  
ATOM   2982  CA  SER A 950    -434.036-125.868  15.548  1.00  0.00      H1   C  
ATOM   2983  CB  SER A 950    -432.862-126.789  15.511  1.00  0.00      H1   C  
ATOM   2984  OG  SER A 950    -431.706-126.282  14.896  1.00  0.00      H1   O  
ATOM   2985  C   SER A 950    -435.191-126.619  16.072  1.00  0.00      H1   C  
ATOM   2986  O   SER A 950    -436.094-127.173  15.419  1.00  0.00      H1   O  
ATOM   2987  N   THR A 951    -435.280-126.627  17.415  1.00  0.00      H1   N  
ATOM   2988  CA  THR A 951    -436.355-127.304  18.126  1.00  0.00      H1   C  
ATOM   2989  CB  THR A 951    -436.172-127.278  19.695  1.00  0.00      H1   C  
ATOM   2990  OG1 THR A 951    -434.855-127.639  20.117  1.00  0.00      H1   O  
ATOM   2991  CG2 THR A 951    -437.103-128.368  20.349  1.00  0.00      H1   C  
ATOM   2992  C   THR A 951    -437.715-126.802  17.836  1.00  0.00      H1   C  
ATOM   2993  O   THR A 951    -438.560-127.605  17.482  1.00  0.00      H1   O  
ATOM   2994  N   GLN A 952    -437.991-125.456  17.853  1.00  0.00      H1   N  
ATOM   2995  CA  GLN A 952    -439.139-124.862  17.448  1.00  0.00      H1   C  
ATOM   2996  CB  GLN A 952    -439.093-123.271  17.621  1.00  0.00      H1   C  
ATOM   2997  CG  GLN A 952    -439.067-122.793  19.033  1.00  0.00      H1   C  
ATOM   2998  CD  GLN A 952    -440.000-123.572  19.983  1.00  0.00      H1   C  
ATOM   2999  OE1 GLN A 952    -439.608-124.110  21.005  1.00  0.00      H1   O  
ATOM   3000  NE2 GLN A 952    -441.275-123.597  19.598  1.00  0.00      H1   N  
ATOM   3001  C   GLN A 952    -439.452-125.164  16.014  1.00  0.00      H1   C  
ATOM   3002  O   GLN A 952    -440.625-125.388  15.765  1.00  0.00      H1   O  
ATOM   3003  N   ASN A 953    -438.493-125.170  15.013  1.00  0.00      H1   N  
ATOM   3004  CA  ASN A 953    -438.716-125.745  13.655  1.00  0.00      H1   C  
ATOM   3005  CB  ASN A 953    -437.466-125.499  12.723  1.00  0.00      H1   C  
ATOM   3006  CG  ASN A 953    -437.366-126.549  11.606  1.00  0.00      H1   C  
ATOM   3007  OD1 ASN A 953    -436.468-127.356  11.583  1.00  0.00      H1   O  
ATOM   3008  ND2 ASN A 953    -438.337-126.599  10.656  1.00  0.00      H1   N  
ATOM   3009  C   ASN A 953    -439.233-127.215  13.683  1.00  0.00      H1   C  
ATOM   3010  O   ASN A 953    -440.225-127.577  12.989  1.00  0.00      H1   O  
ATOM   3011  N   ALA A 954    -438.632-128.175  14.474  1.00  0.00      H1   N  
ATOM   3012  CA  ALA A 954    -439.204-129.518  14.522  1.00  0.00      H1   C  
ATOM   3013  CB  ALA A 954    -438.261-130.407  15.314  1.00  0.00      H1   C  
ATOM   3014  C   ALA A 954    -440.616-129.660  15.063  1.00  0.00      H1   C  
ATOM   3015  O   ALA A 954    -441.405-130.447  14.507  1.00  0.00      H1   O  
ATOM   3016  N   ILE A 955    -440.966-128.833  16.097  1.00  0.00      H1   N  
ATOM   3017  CA  ILE A 955    -442.332-128.745  16.576  1.00  0.00      H1   C  
ATOM   3018  CB  ILE A 955    -442.302-127.978  17.950  1.00  0.00      H1   C  
ATOM   3019  CG2 ILE A 955    -443.806-127.859  18.465  1.00  0.00      H1   C  
ATOM   3020  CG1 ILE A 955    -441.411-128.690  18.934  1.00  0.00      H1   C  
ATOM   3021  CD1 ILE A 955    -441.203-127.882  20.250  1.00  0.00      H1   C  
ATOM   3022  C   ILE A 955    -443.393-128.124  15.538  1.00  0.00      H1   C  
ATOM   3023  O   ILE A 955    -444.538-128.531  15.452  1.00  0.00      H1   O  
ATOM   3024  N   ASP A 956    -442.993-127.189  14.682  1.00  0.00      H1   N  
ATOM   3025  CA  ASP A 956    -443.871-126.818  13.572  1.00  0.00      H1   C  
ATOM   3026  CB  ASP A 956    -443.425-125.563  12.796  1.00  0.00      H1   C  
ATOM   3027  CG  ASP A 956    -443.592-124.146  13.480  1.00  0.00      H1   C  
ATOM   3028  OD1 ASP A 956    -442.850-123.240  13.032  1.00  0.00      H1   O  
ATOM   3029  OD2 ASP A 956    -444.417-123.889  14.408  1.00  0.00      H1   O  
ATOM   3030  C   ASP A 956    -444.100-127.941  12.571  1.00  0.00      H1   C  
ATOM   3031  O   ASP A 956    -445.199-128.204  12.163  1.00  0.00      H1   O  
ATOM   3032  N   GLU A 957    -443.036-128.621  12.151  1.00  0.00      H1   N  
ATOM   3033  CA  GLU A 957    -443.095-129.648  11.137  1.00  0.00      H1   C  
ATOM   3034  CB  GLU A 957    -441.747-130.090  10.560  1.00  0.00      H1   C  
ATOM   3035  CG  GLU A 957    -441.039-128.999   9.779  1.00  0.00      H1   C  
ATOM   3036  CD  GLU A 957    -439.674-129.215   9.108  1.00  0.00      H1   C  
ATOM   3037  OE1 GLU A 957    -439.128-128.307   8.415  1.00  0.00      H1   O  
ATOM   3038  OE2 GLU A 957    -439.149-130.351   9.209  1.00  0.00      H1   O  
ATOM   3039  C   GLU A 957    -443.914-130.840  11.741  1.00  0.00      H1   C  
ATOM   3040  O   GLU A 957    -444.748-131.461  11.037  1.00  0.00      H1   O  
ATOM   3041  N   ILE A 958    -443.780-131.095  13.006  1.00  0.00      H1   N  
ATOM   3042  CA  ILE A 958    -444.628-131.964  13.842  1.00  0.00      H1   C  
ATOM   3043  CB  ILE A 958    -443.869-132.279  15.178  1.00  0.00      H1   C  
ATOM   3044  CG2 ILE A 958    -444.727-132.889  16.335  1.00  0.00      H1   C  
ATOM   3045  CG1 ILE A 958    -442.653-133.215  14.878  1.00  0.00      H1   C  
ATOM   3046  CD1 ILE A 958    -442.942-134.742  14.688  1.00  0.00      H1   C  
ATOM   3047  C   ILE A 958    -446.045-131.478  13.924  1.00  0.00      H1   C  
ATOM   3048  O   ILE A 958    -446.968-132.252  13.771  1.00  0.00      H1   O  
ATOM   3049  N   THR A 959    -446.292-130.131  14.144  1.00  0.00      H1   N  
ATOM   3050  CA  THR A 959    -447.580-129.494  14.200  1.00  0.00      H1   C  
ATOM   3051  CB  THR A 959    -447.634-128.139  14.763  1.00  0.00      H1   C  
ATOM   3052  OG1 THR A 959    -447.008-128.178  16.042  1.00  0.00      H1   O  
ATOM   3053  CG2 THR A 959    -448.997-127.602  14.966  1.00  0.00      H1   C  
ATOM   3054  C   THR A 959    -448.317-129.693  12.890  1.00  0.00      H1   C  
ATOM   3055  O   THR A 959    -449.505-130.116  12.893  1.00  0.00      H1   O  
ATOM   3056  N   ASN A 960    -447.641-129.440  11.714  1.00  0.00      H1   N  
ATOM   3057  CA  ASN A 960    -448.139-129.606  10.366  1.00  0.00      H1   C  
ATOM   3058  CB  ASN A 960    -447.032-129.107   9.380  1.00  0.00      H1   C  
ATOM   3059  CG  ASN A 960    -447.708-128.632   8.092  1.00  0.00      H1   C  
ATOM   3060  OD1 ASN A 960    -447.758-127.452   7.738  1.00  0.00      H1   O  
ATOM   3061  ND2 ASN A 960    -448.141-129.552   7.200  1.00  0.00      H1   N  
ATOM   3062  C   ASN A 960    -448.486-131.090  10.085  1.00  0.00      H1   C  
ATOM   3063  O   ASN A 960    -449.517-131.508   9.566  1.00  0.00      H1   O  
ATOM   3064  N   LYS A 961    -447.567-131.986  10.428  1.00  0.00      H1   N  
ATOM   3065  CA  LYS A 961    -447.746-133.413  10.235  1.00  0.00      H1   C  
ATOM   3066  CB  LYS A 961    -446.543-134.195  10.686  1.00  0.00      H1   C  
ATOM   3067  CG  LYS A 961    -446.709-135.697  10.633  1.00  0.00      H1   C  
ATOM   3068  CD  LYS A 961    -446.412-136.325  12.024  1.00  0.00      H1   C  
ATOM   3069  CE  LYS A 961    -446.621-137.860  12.114  1.00  0.00      H1   C  
ATOM   3070  NZ  LYS A 961    -445.497-138.548  11.470  1.00  0.00      H1   N  
ATOM   3071  C   LYS A 961    -448.951-133.989  11.011  1.00  0.00      H1   C  
ATOM   3072  O   LYS A 961    -449.680-134.785  10.464  1.00  0.00      H1   O  
ATOM   3073  N   VAL A 962    -449.201-133.672  12.296  1.00  0.00      H1   N  
ATOM   3074  CA  VAL A 962    -450.484-133.999  13.019  1.00  0.00      H1   C  
ATOM   3075  CB  VAL A 962    -450.428-133.537  14.480  1.00  0.00      H1   C  
ATOM   3076  CG1 VAL A 962    -451.806-133.712  15.111  1.00  0.00      H1   C  
ATOM   3077  CG2 VAL A 962    -449.446-134.330  15.337  1.00  0.00      H1   C  
ATOM   3078  C   VAL A 962    -451.724-133.425  12.351  1.00  0.00      H1   C  
ATOM   3079  O   VAL A 962    -452.638-134.120  12.017  1.00  0.00      H1   O  
ATOM   3080  N   ASN A 963    -451.780-132.093  12.031  1.00  0.00      H1   N  
ATOM   3081  CA  ASN A 963    -452.865-131.565  11.233  1.00  0.00      H1   C  
ATOM   3082  CB  ASN A 963    -452.923-130.023  11.167  1.00  0.00      H1   C  
ATOM   3083  CG  ASN A 963    -453.006-129.490  12.566  1.00  0.00      H1   C  
ATOM   3084  OD1 ASN A 963    -453.761-130.058  13.355  1.00  0.00      H1   O  
ATOM   3085  ND2 ASN A 963    -452.112-128.489  12.862  1.00  0.00      H1   N  
ATOM   3086  C   ASN A 963    -453.060-132.220   9.878  1.00  0.00      H1   C  
ATOM   3087  O   ASN A 963    -454.212-132.441   9.546  1.00  0.00      H1   O  
ATOM   3088  N   SER A 964    -452.050-132.539   9.150  1.00  0.00      H1   N  
ATOM   3089  CA  SER A 964    -452.137-133.240   7.874  1.00  0.00      H1   C  
ATOM   3090  CB  SER A 964    -450.758-133.657   7.213  1.00  0.00      H1   C  
ATOM   3091  OG  SER A 964    -450.019-132.453   6.997  1.00  0.00      H1   O  
ATOM   3092  C   SER A 964    -452.891-134.612   7.984  1.00  0.00      H1   C  
ATOM   3093  O   SER A 964    -453.697-134.962   7.138  1.00  0.00      H1   O  
ATOM   3094  N   VAL A 965    -452.580-135.394   9.082  1.00  0.00      H1   N  
ATOM   3095  CA  VAL A 965    -453.448-136.608   9.296  1.00  0.00      H1   C  
ATOM   3096  CB  VAL A 965    -452.870-137.435  10.485  1.00  0.00      H1   C  
ATOM   3097  CG1 VAL A 965    -453.679-138.663  10.773  1.00  0.00      H1   C  
ATOM   3098  CG2 VAL A 965    -451.462-137.882  10.106  1.00  0.00      H1   C  
ATOM   3099  C   VAL A 965    -454.860-136.322   9.563  1.00  0.00      H1   C  
ATOM   3100  O   VAL A 965    -455.757-136.949   8.955  1.00  0.00      H1   O  
ATOM   3101  N   ILE A 966    -455.123-135.342  10.522  1.00  0.00      H1   N  
ATOM   3102  CA  ILE A 966    -456.502-134.853  10.822  1.00  0.00      H1   C  
ATOM   3103  CB  ILE A 966    -456.520-133.735  11.849  1.00  0.00      H1   C  
ATOM   3104  CG2 ILE A 966    -457.979-133.200  12.013  1.00  0.00      H1   C  
ATOM   3105  CG1 ILE A 966    -455.844-134.238  13.167  1.00  0.00      H1   C  
ATOM   3106  CD1 ILE A 966    -455.421-133.080  14.108  1.00  0.00      H1   C  
ATOM   3107  C   ILE A 966    -457.279-134.280   9.557  1.00  0.00      H1   C  
ATOM   3108  O   ILE A 966    -458.389-134.730   9.240  1.00  0.00      H1   O  
ATOM   3109  N   GLU A 967    -456.640-133.402   8.746  1.00  0.00      H1   N  
ATOM   3110  CA  GLU A 967    -457.139-132.779   7.454  1.00  0.00      H1   C  
ATOM   3111  CB  GLU A 967    -456.095-131.815   6.908  1.00  0.00      H1   C  
ATOM   3112  CG  GLU A 967    -456.350-131.178   5.550  1.00  0.00      H1   C  
ATOM   3113  CD  GLU A 967    -455.153-130.312   4.980  1.00  0.00      H1   C  
ATOM   3114  OE1 GLU A 967    -455.312-129.762   3.862  1.00  0.00      H1   O  
ATOM   3115  OE2 GLU A 967    -454.052-130.227   5.615  1.00  0.00      H1   O  
ATOM   3116  C   GLU A 967    -457.746-133.689   6.464  1.00  0.00      H1   C  
ATOM   3117  O   GLU A 967    -458.805-133.409   5.916  1.00  0.00      H1   O  
ATOM   3118  N   LYS A 968    -457.101-134.820   6.190  1.00  0.00      H1   N  
ATOM   3119  CA  LYS A 968    -457.400-135.625   5.002  1.00  0.00      H1   C  
ATOM   3120  CB  LYS A 968    -456.164-136.207   4.444  1.00  0.00      H1   C  
ATOM   3121  CG  LYS A 968    -455.146-135.177   3.981  1.00  0.00      H1   C  
ATOM   3122  CD  LYS A 968    -455.707-134.283   2.799  1.00  0.00      H1   C  
ATOM   3123  CE  LYS A 968    -454.703-133.205   2.329  1.00  0.00      H1   C  
ATOM   3124  NZ  LYS A 968    -455.380-132.258   1.398  1.00  0.00      H1   N  
ATOM   3125  C   LYS A 968    -458.280-136.699   5.387  1.00  0.00      H1   C  
ATOM   3126  O   LYS A 968    -458.950-137.275   4.490  1.00  0.00      H1   O  
ATOM   3127  N   MET A 969    -458.477-136.828   6.708  1.00  0.00      H1   N  
ATOM   3128  CA  MET A 969    -459.344-137.767   7.358  1.00  0.00      H1   C  
ATOM   3129  CB  MET A 969    -458.726-138.720   8.337  1.00  0.00      H1   C  
ATOM   3130  CG  MET A 969    -457.906-139.842   7.622  1.00  0.00      H1   C  
ATOM   3131  SD  MET A 969    -459.013-141.114   6.920  1.00  0.00      H1   S  
ATOM   3132  CE  MET A 969    -457.887-142.526   6.862  1.00  0.00      H1   C  
ATOM   3133  C   MET A 969    -460.475-137.036   7.958  1.00  0.00      H1   C  
ATOM   3134  O   MET A 969    -461.256-137.575   8.740  1.00  0.00      H1   O  
ATOM   3135  N   ASN A 970    -460.673-135.726   7.652  1.00  0.00      H1   N  
ATOM   3136  CA  ASN A 970    -461.720-134.833   8.091  1.00  0.00      H1   C  
ATOM   3137  CB  ASN A 970    -461.763-133.551   7.283  1.00  0.00      H1   C  
ATOM   3138  CG  ASN A 970    -462.005-133.690   5.758  1.00  0.00      H1   C  
ATOM   3139  OD1 ASN A 970    -461.847-134.762   5.157  1.00  0.00      H1   O  
ATOM   3140  ND2 ASN A 970    -462.537-132.579   5.079  1.00  0.00      H1   N  
ATOM   3141  C   ASN A 970    -463.147-135.466   8.312  1.00  0.00      H1   C  
ATOM   3142  O   ASN A 970    -463.601-136.350   7.565  1.00  0.00      H1   O  
ATOM   3143  N   THR A 971    -463.813-134.961   9.369  1.00  0.00      H1   N  
ATOM   3144  CA  THR A 971    -465.186-135.233   9.692  1.00  0.00      H1   C  
ATOM   3145  CB  THR A 971    -465.682-134.512  10.949  1.00  0.00      H1   C  
ATOM   3146  OG1 THR A 971    -465.511-133.098  10.851  1.00  0.00      H1   O  
ATOM   3147  CG2 THR A 971    -464.837-134.888  12.181  1.00  0.00      H1   C  
ATOM   3148  C   THR A 971    -466.162-134.970   8.485  1.00  0.00      H1   C  
ATOM   3149  O   THR A 971    -465.975-134.020   7.761  1.00  0.00      H1   O  
ATOM   3150  N   GLN A 972    -467.141-135.822   8.218  1.00  0.00      H1   N  
ATOM   3151  CA  GLN A 972    -468.142-135.589   7.130  1.00  0.00      H1   C  
ATOM   3152  CB  GLN A 972    -467.935-136.588   5.962  1.00  0.00      H1   C  
ATOM   3153  CG  GLN A 972    -468.158-138.106   6.324  1.00  0.00      H1   C  
ATOM   3154  CD  GLN A 972    -467.386-138.604   7.524  1.00  0.00      H1   C  
ATOM   3155  OE1 GLN A 972    -466.129-138.638   7.564  1.00  0.00      H1   O  
ATOM   3156  NE2 GLN A 972    -468.087-138.891   8.642  1.00  0.00      H1   N  
ATOM   3157  C   GLN A 972    -469.496-135.648   7.806  1.00  0.00      H1   C  
ATOM   3158  O   GLN A 972    -469.661-136.031   8.962  1.00  0.00      H1   O  
ATOM   3159  N   PHE A 973    -470.555-135.213   7.053  1.00  0.00      H1   N  
ATOM   3160  CA  PHE A 973    -471.964-135.479   7.326  1.00  0.00      H1   C  
ATOM   3161  CB  PHE A 973    -472.856-134.423   6.546  1.00  0.00      H1   C  
ATOM   3162  CG  PHE A 973    -474.370-134.649   6.718  1.00  0.00      H1   C  
ATOM   3163  CD1 PHE A 973    -474.952-134.025   7.799  1.00  0.00      H1   C  
ATOM   3164  CE1 PHE A 973    -476.352-134.207   8.033  1.00  0.00      H1   C  
ATOM   3165  CZ  PHE A 973    -477.077-135.038   7.226  1.00  0.00      H1   C  
ATOM   3166  CD2 PHE A 973    -475.211-135.224   5.734  1.00  0.00      H1   C  
ATOM   3167  CE2 PHE A 973    -476.537-135.500   6.030  1.00  0.00      H1   C  
ATOM   3168  C   PHE A 973    -472.292-136.921   7.087  1.00  0.00      H1   C  
ATOM   3169  O   PHE A 973    -471.727-137.520   6.194  1.00  0.00      H1   O  
ATOM   3170  N   THR A 974    -473.173-137.485   7.931  1.00  0.00      H1   N  
ATOM   3171  CA  THR A 974    -473.638-138.834   7.770  1.00  0.00      H1   C  
ATOM   3172  CB  THR A 974    -473.179-139.846   8.801  1.00  0.00      H1   C  
ATOM   3173  OG1 THR A 974    -472.345-139.316   9.812  1.00  0.00      H1   O  
ATOM   3174  CG2 THR A 974    -472.485-141.006   8.120  1.00  0.00      H1   C  
ATOM   3175  C   THR A 974    -475.148-138.890   7.586  1.00  0.00      H1   C  
ATOM   3176  O   THR A 974    -475.889-138.933   8.540  1.00  0.00      H1   O  
ATOM   3177  N   ALA A 975    -475.593-139.072   6.377  1.00  0.00      H1   N  
ATOM   3178  CA  ALA A 975    -477.009-139.352   5.974  1.00  0.00      H1   C  
ATOM   3179  CB  ALA A 975    -477.229-138.981   4.478  1.00  0.00      H1   C  
ATOM   3180  C   ALA A 975    -477.459-140.782   6.310  1.00  0.00      H1   C  
ATOM   3181  O   ALA A 975    -476.615-141.691   6.340  1.00  0.00      H1   O  
ATOM   3182  N   VAL A 976    -478.756-140.937   6.623  1.00  0.00      H1   N  
ATOM   3183  CA  VAL A 976    -479.366-142.220   6.876  1.00  0.00      H1   C  
ATOM   3184  CB  VAL A 976    -480.831-142.119   7.408  1.00  0.00      H1   C  
ATOM   3185  CG1 VAL A 976    -480.859-141.031   8.541  1.00  0.00      H1   C  
ATOM   3186  CG2 VAL A 976    -481.848-141.891   6.278  1.00  0.00      H1   C  
ATOM   3187  C   VAL A 976    -479.233-143.318   5.776  1.00  0.00      H1   C  
ATOM   3188  O   VAL A 976    -479.216-143.021   4.577  1.00  0.00      H1   O  
ATOM   3189  N   GLY A 977    -479.008-144.555   6.243  1.00  0.00      H1   N  
ATOM   3190  CA  GLY A 977    -479.040-145.799   5.489  1.00  0.00      H1   C  
ATOM   3191  C   GLY A 977    -480.489-146.091   5.079  1.00  0.00      H1   C  
ATOM   3192  O   GLY A 977    -481.514-145.640   5.642  1.00  0.00      H1   O  
ATOM   3193  N   LYS A 978    -480.593-147.010   4.080  1.00  0.00      H1   N  
ATOM   3194  CA  LYS A 978    -481.861-147.415   3.515  1.00  0.00      H1   C  
ATOM   3195  CB  LYS A 978    -481.699-147.580   1.970  1.00  0.00      H1   C  
ATOM   3196  CG  LYS A 978    -481.500-146.273   1.190  1.00  0.00      H1   C  
ATOM   3197  CD  LYS A 978    -482.699-145.339   1.078  1.00  0.00      H1   C  
ATOM   3198  CE  LYS A 978    -482.679-144.132   2.081  1.00  0.00      H1   C  
ATOM   3199  NZ  LYS A 978    -483.579-143.074   1.682  1.00  0.00      H1   N  
ATOM   3200  C   LYS A 978    -482.277-148.830   4.020  1.00  0.00      H1   C  
ATOM   3201  O   LYS A 978    -481.498-149.743   3.944  1.00  0.00      H1   O  
ATOM   3202  N   GLU A 979    -483.516-149.091   4.519  1.00  0.00      H1   N  
ATOM   3203  CA  GLU A 979    -483.989-150.336   5.058  1.00  0.00      H1   C  
ATOM   3204  CB  GLU A 979    -484.828-149.870   6.250  1.00  0.00      H1   C  
ATOM   3205  CG  GLU A 979    -484.046-149.257   7.503  1.00  0.00      H1   C  
ATOM   3206  CD  GLU A 979    -483.227-150.217   8.291  1.00  0.00      H1   C  
ATOM   3207  OE1 GLU A 979    -481.965-150.036   8.371  1.00  0.00      H1   O  
ATOM   3208  OE2 GLU A 979    -483.826-151.066   8.934  1.00  0.00      H1   O  
ATOM   3209  C   GLU A 979    -484.732-151.241   4.109  1.00  0.00      H1   C  
ATOM   3210  O   GLU A 979    -485.484-150.812   3.269  1.00  0.00      H1   O  
ATOM   3211  N   PHE A 980    -484.524-152.563   4.219  1.00  0.00      H1   N  
ATOM   3212  CA  PHE A 980    -485.096-153.502   3.295  1.00  0.00      H1   C  
ATOM   3213  CB  PHE A 980    -483.999-154.132   2.410  1.00  0.00      H1   C  
ATOM   3214  CG  PHE A 980    -483.498-153.117   1.441  1.00  0.00      H1   C  
ATOM   3215  CD1 PHE A 980    -484.304-152.851   0.277  1.00  0.00      H1   C  
ATOM   3216  CE1 PHE A 980    -483.921-151.807  -0.578  1.00  0.00      H1   C  
ATOM   3217  CZ  PHE A 980    -482.750-151.103  -0.368  1.00  0.00      H1   C  
ATOM   3218  CD2 PHE A 980    -482.322-152.371   1.660  1.00  0.00      H1   C  
ATOM   3219  CE2 PHE A 980    -481.989-151.390   0.769  1.00  0.00      H1   C  
ATOM   3220  C   PHE A 980    -486.043-154.541   3.952  1.00  0.00      H1   C  
ATOM   3221  O   PHE A 980    -485.676-155.116   4.972  1.00  0.00      H1   O  
ATOM   3222  N   ASN A 981    -487.158-154.903   3.386  1.00  0.00      H1   N  
ATOM   3223  CA  ASN A 981    -488.120-155.846   3.901  1.00  0.00      H1   C  
ATOM   3224  CB  ASN A 981    -489.515-155.505   3.260  1.00  0.00      H1   C  
ATOM   3225  CG  ASN A 981    -490.075-154.109   3.526  1.00  0.00      H1   C  
ATOM   3226  OD1 ASN A 981    -490.985-154.017   4.411  1.00  0.00      H1   O  
ATOM   3227  ND2 ASN A 981    -489.812-153.118   2.725  1.00  0.00      H1   N  
ATOM   3228  C   ASN A 981    -487.698-157.299   3.719  1.00  0.00      H1   C  
ATOM   3229  O   ASN A 981    -486.770-157.582   2.978  1.00  0.00      H1   O  
ATOM   3230  N   HIS A 982    -488.361-158.326   4.370  1.00  0.00      H1   N  
ATOM   3231  CA  HIS A 982    -487.963-159.737   4.308  1.00  0.00      H1   C  
ATOM   3232  CB  HIS A 982    -489.000-160.623   5.102  1.00  0.00      H1   C  
ATOM   3233  ND1 HIS A 982    -489.862-163.060   4.965  1.00  0.00      H1   N  
ATOM   3234  CG  HIS A 982    -488.855-162.138   5.008  1.00  0.00      H1   C  
ATOM   3235  CE1 HIS A 982    -489.273-164.258   4.973  1.00  0.00      H1   C  
ATOM   3236  NE2 HIS A 982    -487.993-164.205   5.164  1.00  0.00      H1   N  
ATOM   3237  CD2 HIS A 982    -487.693-162.863   5.273  1.00  0.00      H1   C  
ATOM   3238  C   HIS A 982    -487.727-160.415   2.976  1.00  0.00      H1   C  
ATOM   3239  O   HIS A 982    -486.791-161.205   2.799  1.00  0.00      H1   O  
ATOM   3240  N   LEU A 983    -488.579-160.046   1.993  1.00  0.00      H1   N  
ATOM   3241  CA  LEU A 983    -488.558-160.458   0.571  1.00  0.00      H1   C  
ATOM   3242  CB  LEU A 983    -489.929-160.533  -0.021  1.00  0.00      H1   C  
ATOM   3243  CG  LEU A 983    -490.863-161.414   0.766  1.00  0.00      H1   C  
ATOM   3244  CD1 LEU A 983    -492.347-161.382   0.299  1.00  0.00      H1   C  
ATOM   3245  CD2 LEU A 983    -490.465-162.837   0.763  1.00  0.00      H1   C  
ATOM   3246  C   LEU A 983    -487.772-159.484  -0.332  1.00  0.00      H1   C  
ATOM   3247  O   LEU A 983    -487.947-159.358  -1.508  1.00  0.00      H1   O  
ATOM   3248  N   GLU A 984    -486.840-158.815   0.297  1.00  0.00      H1   N  
ATOM   3249  CA  GLU A 984    -485.907-157.940  -0.313  1.00  0.00      H1   C  
ATOM   3250  CB  GLU A 984    -486.119-156.482   0.153  1.00  0.00      H1   C  
ATOM   3251  CG  GLU A 984    -487.574-156.064  -0.013  1.00  0.00      H1   C  
ATOM   3252  CD  GLU A 984    -487.786-154.560  -0.089  1.00  0.00      H1   C  
ATOM   3253  OE1 GLU A 984    -487.730-153.915   1.004  1.00  0.00      H1   O  
ATOM   3254  OE2 GLU A 984    -487.999-154.060  -1.239  1.00  0.00      H1   O  
ATOM   3255  C   GLU A 984    -484.431-158.360  -0.052  1.00  0.00      H1   C  
ATOM   3256  O   GLU A 984    -483.483-157.586   0.065  1.00  0.00      H1   O  
ATOM   3257  N   LYS A 985    -484.132-159.640   0.133  1.00  0.00      H1   N  
ATOM   3258  CA  LYS A 985    -482.803-160.163   0.626  1.00  0.00      H1   C  
ATOM   3259  CB  LYS A 985    -482.910-161.684   0.706  1.00  0.00      H1   C  
ATOM   3260  CG  LYS A 985    -481.978-162.392   1.696  1.00  0.00      H1   C  
ATOM   3261  CD  LYS A 985    -481.837-161.717   3.042  1.00  0.00      H1   C  
ATOM   3262  CE  LYS A 985    -483.123-161.809   3.873  1.00  0.00      H1   C  
ATOM   3263  NZ  LYS A 985    -483.018-160.935   5.072  1.00  0.00      H1   N  
ATOM   3264  C   LYS A 985    -481.591-159.861  -0.199  1.00  0.00      H1   C  
ATOM   3265  O   LYS A 985    -480.518-159.434   0.294  1.00  0.00      H1   O  
ATOM   3266  N   ARG A 986    -481.663-159.977  -1.536  1.00  0.00      H1   N  
ATOM   3267  CA  ARG A 986    -480.562-159.720  -2.457  1.00  0.00      H1   C  
ATOM   3268  CB  ARG A 986    -480.890-160.323  -3.898  1.00  0.00      H1   C  
ATOM   3269  CG  ARG A 986    -481.369-161.759  -3.968  1.00  0.00      H1   C  
ATOM   3270  CD  ARG A 986    -482.050-162.135  -5.243  1.00  0.00      H1   C  
ATOM   3271  NE  ARG A 986    -483.405-161.463  -5.301  1.00  0.00      H1   N  
ATOM   3272  CZ  ARG A 986    -483.987-161.061  -6.443  1.00  0.00      H1   C  
ATOM   3273  NH1 ARG A 986    -483.369-161.097  -7.636  1.00  0.00      H1   N  
ATOM   3274  NH2 ARG A 986    -485.125-160.409  -6.410  1.00  0.00      H1   N  
ATOM   3275  C   ARG A 986    -480.181-158.226  -2.448  1.00  0.00      H1   C  
ATOM   3276  O   ARG A 986    -479.061-157.891  -2.805  1.00  0.00      H1   O  
ATOM   3277  N   ILE A 987    -481.175-157.323  -2.197  1.00  0.00      H1   N  
ATOM   3278  CA  ILE A 987    -481.045-155.870  -2.118  1.00  0.00      H1   C  
ATOM   3279  CB  ILE A 987    -482.322-154.948  -2.404  1.00  0.00      H1   C  
ATOM   3280  CG2 ILE A 987    -481.883-153.521  -2.619  1.00  0.00      H1   C  
ATOM   3281  CG1 ILE A 987    -483.196-155.483  -3.543  1.00  0.00      H1   C  
ATOM   3282  CD1 ILE A 987    -482.546-155.516  -4.991  1.00  0.00      H1   C  
ATOM   3283  C   ILE A 987    -480.466-155.396  -0.827  1.00  0.00      H1   C  
ATOM   3284  O   ILE A 987    -479.619-154.518  -0.812  1.00  0.00      H1   O  
ATOM   3285  N   GLU A 988    -480.898-156.030   0.312  1.00  0.00      H1   N  
ATOM   3286  CA  GLU A 988    -480.349-155.905   1.668  1.00  0.00      H1   C  
ATOM   3287  CB  GLU A 988    -481.157-156.749   2.663  1.00  0.00      H1   C  
ATOM   3288  CG  GLU A 988    -480.575-156.879   4.130  1.00  0.00      H1   C  
ATOM   3289  CD  GLU A 988    -481.533-157.522   5.076  1.00  0.00      H1   C  
ATOM   3290  OE1 GLU A 988    -481.361-158.686   5.555  1.00  0.00      H1   O  
ATOM   3291  OE2 GLU A 988    -482.600-156.919   5.306  1.00  0.00      H1   O  
ATOM   3292  C   GLU A 988    -478.895-156.297   1.698  1.00  0.00      H1   C  
ATOM   3293  O   GLU A 988    -478.094-155.520   2.189  1.00  0.00      H1   O  
ATOM   3294  N   ASN A 989    -478.529-157.509   1.011  1.00  0.00      H1   N  
ATOM   3295  CA  ASN A 989    -477.217-157.880   0.962  1.00  0.00      H1   C  
ATOM   3296  CB  ASN A 989    -477.078-159.406   0.681  1.00  0.00      H1   C  
ATOM   3297  CG  ASN A 989    -477.824-160.293   1.711  1.00  0.00      H1   C  
ATOM   3298  OD1 ASN A 989    -478.391-161.300   1.314  1.00  0.00      H1   O  
ATOM   3299  ND2 ASN A 989    -477.721-159.979   3.002  1.00  0.00      H1   N  
ATOM   3300  C   ASN A 989    -476.309-157.049   0.022  1.00  0.00      H1   C  
ATOM   3301  O   ASN A 989    -475.152-156.841   0.383  1.00  0.00      H1   O  
ATOM   3302  N   LEU A 990    -476.828-156.448  -1.046  1.00  0.00      H1   N  
ATOM   3303  CA  LEU A 990    -476.130-155.534  -1.939  1.00  0.00      H1   C  
ATOM   3304  CB  LEU A 990    -476.998-155.287  -3.120  1.00  0.00      H1   C  
ATOM   3305  CG  LEU A 990    -476.321-154.437  -4.232  1.00  0.00      H1   C  
ATOM   3306  CD1 LEU A 990    -476.860-154.804  -5.625  1.00  0.00      H1   C  
ATOM   3307  CD2 LEU A 990    -476.449-152.943  -4.095  1.00  0.00      H1   C  
ATOM   3308  C   LEU A 990    -475.854-154.185  -1.190  1.00  0.00      H1   C  
ATOM   3309  O   LEU A 990    -474.720-153.665  -1.229  1.00  0.00      H1   O  
ATOM   3310  N   ASN A 991    -476.793-153.644  -0.385  1.00  0.00      H1   N  
ATOM   3311  CA  ASN A 991    -476.652-152.518   0.482  1.00  0.00      H1   C  
ATOM   3312  CB  ASN A 991    -478.128-152.285   1.017  1.00  0.00      H1   C  
ATOM   3313  CG  ASN A 991    -478.352-150.951   1.800  1.00  0.00      H1   C  
ATOM   3314  OD1 ASN A 991    -477.805-149.899   1.406  1.00  0.00      H1   O  
ATOM   3315  ND2 ASN A 991    -479.003-150.930   2.977  1.00  0.00      H1   N  
ATOM   3316  C   ASN A 991    -475.644-152.834   1.608  1.00  0.00      H1   C  
ATOM   3317  O   ASN A 991    -474.796-151.976   2.000  1.00  0.00      H1   O  
ATOM   3318  N   LYS A 992    -475.724-154.046   2.229  1.00  0.00      H1   N  
ATOM   3319  CA  LYS A 992    -474.807-154.496   3.208  1.00  0.00      H1   C  
ATOM   3320  CB  LYS A 992    -475.286-155.846   3.899  1.00  0.00      H1   C  
ATOM   3321  CG  LYS A 992    -476.285-155.572   5.038  1.00  0.00      H1   C  
ATOM   3322  CD  LYS A 992    -475.824-154.637   6.196  1.00  0.00      H1   C  
ATOM   3323  CE  LYS A 992    -474.382-154.911   6.789  1.00  0.00      H1   C  
ATOM   3324  NZ  LYS A 992    -474.082-153.973   7.879  1.00  0.00      H1   N  
ATOM   3325  C   LYS A 992    -473.354-154.711   2.735  1.00  0.00      H1   C  
ATOM   3326  O   LYS A 992    -472.509-154.233   3.480  1.00  0.00      H1   O  
ATOM   3327  N   LYS A 993    -473.084-155.354   1.584  1.00  0.00      H1   N  
ATOM   3328  CA  LYS A 993    -471.802-155.371   0.995  1.00  0.00      H1   C  
ATOM   3329  CB  LYS A 993    -471.824-156.149  -0.337  1.00  0.00      H1   C  
ATOM   3330  CG  LYS A 993    -471.661-157.662  -0.405  1.00  0.00      H1   C  
ATOM   3331  CD  LYS A 993    -470.282-158.136   0.165  1.00  0.00      H1   C  
ATOM   3332  CE  LYS A 993    -469.081-157.246  -0.141  1.00  0.00      H1   C  
ATOM   3333  NZ  LYS A 993    -467.817-157.994   0.101  1.00  0.00      H1   N  
ATOM   3334  C   LYS A 993    -471.172-153.995   0.777  1.00  0.00      H1   C  
ATOM   3335  O   LYS A 993    -469.968-153.744   1.095  1.00  0.00      H1   O  
ATOM   3336  N   VAL A 994    -471.957-153.021   0.272  1.00  0.00      H1   N  
ATOM   3337  CA  VAL A 994    -471.582-151.620   0.093  1.00  0.00      H1   C  
ATOM   3338  CB  VAL A 994    -472.723-150.795  -0.504  1.00  0.00      H1   C  
ATOM   3339  CG1 VAL A 994    -472.657-149.270  -0.506  1.00  0.00      H1   C  
ATOM   3340  CG2 VAL A 994    -472.779-151.181  -2.030  1.00  0.00      H1   C  
ATOM   3341  C   VAL A 994    -471.075-150.905   1.344  1.00  0.00      H1   C  
ATOM   3342  O   VAL A 994    -470.020-150.302   1.428  1.00  0.00      H1   O  
ATOM   3343  N   ASP A 995    -471.864-151.049   2.405  1.00  0.00      H1   N  
ATOM   3344  CA  ASP A 995    -471.522-150.442   3.671  1.00  0.00      H1   C  
ATOM   3345  CB  ASP A 995    -472.816-150.409   4.457  1.00  0.00      H1   C  
ATOM   3346  CG  ASP A 995    -472.843-149.351   5.634  1.00  0.00      H1   C  
ATOM   3347  OD1 ASP A 995    -471.725-148.962   6.173  1.00  0.00      H1   O  
ATOM   3348  OD2 ASP A 995    -473.957-149.137   6.197  1.00  0.00      H1   O  
ATOM   3349  C   ASP A 995    -470.363-151.047   4.362  1.00  0.00      H1   C  
ATOM   3350  O   ASP A 995    -469.455-150.341   4.847  1.00  0.00      H1   O  
ATOM   3351  N   ASP A 996    -470.334-152.328   4.317  1.00  0.00      H1   N  
ATOM   3352  CA  ASP A 996    -469.252-153.052   4.979  1.00  0.00      H1   C  
ATOM   3353  CB  ASP A 996    -469.734-154.524   4.999  1.00  0.00      H1   C  
ATOM   3354  CG  ASP A 996    -469.109-155.179   6.234  1.00  0.00      H1   C  
ATOM   3355  OD1 ASP A 996    -469.289-154.582   7.346  1.00  0.00      H1   O  
ATOM   3356  OD2 ASP A 996    -468.478-156.229   6.097  1.00  0.00      H1   O  
ATOM   3357  C   ASP A 996    -467.956-152.883   4.171  1.00  0.00      H1   C  
ATOM   3358  O   ASP A 996    -466.901-152.726   4.791  1.00  0.00      H1   O  
ATOM   3359  N   GLY A 997    -468.045-152.753   2.847  1.00  0.00      H1   N  
ATOM   3360  CA  GLY A 997    -466.927-152.699   2.038  1.00  0.00      H1   C  
ATOM   3361  C   GLY A 997    -466.165-151.391   2.240  1.00  0.00      H1   C  
ATOM   3362  O   GLY A 997    -464.921-151.353   2.230  1.00  0.00      H1   O  
ATOM   3363  N   PHE A 998    -466.979-150.302   2.340  1.00  0.00      H1   N  
ATOM   3364  CA  PHE A 998    -466.474-148.935   2.523  1.00  0.00      H1   C  
ATOM   3365  CB  PHE A 998    -467.486-147.881   2.210  1.00  0.00      H1   C  
ATOM   3366  CG  PHE A 998    -467.774-147.742   0.763  1.00  0.00      H1   C  
ATOM   3367  CD1 PHE A 998    -466.765-147.883  -0.194  1.00  0.00      H1   C  
ATOM   3368  CE1 PHE A 998    -467.034-147.717  -1.534  1.00  0.00      H1   C  
ATOM   3369  CZ  PHE A 998    -468.368-147.611  -1.953  1.00  0.00      H1   C  
ATOM   3370  CD2 PHE A 998    -469.091-147.493   0.304  1.00  0.00      H1   C  
ATOM   3371  CE2 PHE A 998    -469.399-147.462  -1.030  1.00  0.00      H1   C  
ATOM   3372  C   PHE A 998    -465.820-148.897   3.946  1.00  0.00      H1   C  
ATOM   3373  O   PHE A 998    -464.763-148.295   4.077  1.00  0.00      H1   O  
ATOM   3374  N   LEU A 999    -466.336-149.482   4.935  1.00  0.00      H1   N  
ATOM   3375  CA  LEU A 999    -465.802-149.493   6.275  1.00  0.00      H1   C  
ATOM   3376  CB  LEU A 999    -466.882-150.127   7.174  1.00  0.00      H1   C  
ATOM   3377  CG  LEU A 999    -466.484-150.281   8.630  1.00  0.00      H1   C  
ATOM   3378  CD1 LEU A 999    -466.022-148.983   9.326  1.00  0.00      H1   C  
ATOM   3379  CD2 LEU A 999    -467.645-150.909   9.474  1.00  0.00      H1   C  
ATOM   3380  C   LEU A 999    -464.487-150.304   6.301  1.00  0.00      H1   C  
ATOM   3381  O   LEU A 999    -463.586-149.910   7.059  1.00  0.00      H1   O  
ATOM   3382  N   ASP A1000    -464.310-151.348   5.503  1.00  0.00      H1   N  
ATOM   3383  CA  ASP A1000    -463.065-152.016   5.289  1.00  0.00      H1   C  
ATOM   3384  CB  ASP A1000    -463.337-153.338   4.520  1.00  0.00      H1   C  
ATOM   3385  CG  ASP A1000    -462.636-154.462   5.141  1.00  0.00      H1   C  
ATOM   3386  OD1 ASP A1000    -462.042-154.382   6.261  1.00  0.00      H1   O  
ATOM   3387  OD2 ASP A1000    -462.709-155.596   4.541  1.00  0.00      H1   O  
ATOM   3388  C   ASP A1000    -461.978-151.198   4.629  1.00  0.00      H1   C  
ATOM   3389  O   ASP A1000    -460.807-151.330   5.017  1.00  0.00      H1   O  
ATOM   3390  N   ILE A1001    -462.232-150.411   3.628  1.00  0.00      H1   N  
ATOM   3391  CA  ILE A1001    -461.342-149.377   3.101  1.00  0.00      H1   C  
ATOM   3392  CB  ILE A1001    -461.844-148.985   1.710  1.00  0.00      H1   C  
ATOM   3393  CG2 ILE A1001    -460.818-147.981   1.075  1.00  0.00      H1   C  
ATOM   3394  CG1 ILE A1001    -462.160-150.096   0.682  1.00  0.00      H1   C  
ATOM   3395  CD1 ILE A1001    -463.224-149.594  -0.358  1.00  0.00      H1   C  
ATOM   3396  C   ILE A1001    -460.978-148.214   4.020  1.00  0.00      H1   C  
ATOM   3397  O   ILE A1001    -459.827-147.905   4.154  1.00  0.00      H1   O  
ATOM   3398  N   TRP A1002    -461.963-147.674   4.751  1.00  0.00      H1   N  
ATOM   3399  CA  TRP A1002    -461.605-146.689   5.807  1.00  0.00      H1   C  
ATOM   3400  CB  TRP A1002    -462.835-145.876   6.307  1.00  0.00      H1   C  
ATOM   3401  CG  TRP A1002    -463.508-145.151   5.219  1.00  0.00      H1   C  
ATOM   3402  CD1 TRP A1002    -464.797-145.256   4.687  1.00  0.00      H1   C  
ATOM   3403  NE1 TRP A1002    -464.922-144.220   3.706  1.00  0.00      H1   N  
ATOM   3404  CE2 TRP A1002    -463.801-143.416   3.662  1.00  0.00      H1   C  
ATOM   3405  CD2 TRP A1002    -462.841-143.986   4.609  1.00  0.00      H1   C  
ATOM   3406  CE3 TRP A1002    -461.603-143.351   4.787  1.00  0.00      H1   C  
ATOM   3407  CZ3 TRP A1002    -461.330-142.267   3.990  1.00  0.00      H1   C  
ATOM   3408  CZ2 TRP A1002    -463.433-142.357   2.899  1.00  0.00      H1   C  
ATOM   3409  CH2 TRP A1002    -462.134-141.782   3.022  1.00  0.00      H1   C  
ATOM   3410  C   TRP A1002    -460.808-147.293   7.025  1.00  0.00      H1   C  
ATOM   3411  O   TRP A1002    -459.900-146.628   7.514  1.00  0.00      H1   O  
ATOM   3412  N   THR A1003    -461.037-148.522   7.480  1.00  0.00      H1   N  
ATOM   3413  CA  THR A1003    -460.309-149.186   8.628  1.00  0.00      H1   C  
ATOM   3414  CB  THR A1003    -460.896-150.395   9.323  1.00  0.00      H1   C  
ATOM   3415  OG1 THR A1003    -462.225-150.128   9.786  1.00  0.00      H1   O  
ATOM   3416  CG2 THR A1003    -460.043-150.863  10.572  1.00  0.00      H1   C  
ATOM   3417  C   THR A1003    -458.900-149.568   8.230  1.00  0.00      H1   C  
ATOM   3418  O   THR A1003    -458.071-149.250   9.082  1.00  0.00      H1   O  
ATOM   3419  N   TYR A1004    -458.662-150.092   7.028  1.00  0.00      H1   N  
ATOM   3420  CA  TYR A1004    -457.374-150.338   6.341  1.00  0.00      H1   C  
ATOM   3421  CB  TYR A1004    -457.556-151.199   4.987  1.00  0.00      H1   C  
ATOM   3422  CG  TYR A1004    -456.219-151.465   4.385  1.00  0.00      H1   C  
ATOM   3423  CD1 TYR A1004    -455.482-152.626   4.720  1.00  0.00      H1   C  
ATOM   3424  CE1 TYR A1004    -454.243-152.881   4.076  1.00  0.00      H1   C  
ATOM   3425  CZ  TYR A1004    -453.741-152.022   3.062  1.00  0.00      H1   C  
ATOM   3426  OH  TYR A1004    -452.551-152.298   2.329  1.00  0.00      H1   O  
ATOM   3427  CD2 TYR A1004    -455.731-150.597   3.364  1.00  0.00      H1   C  
ATOM   3428  CE2 TYR A1004    -454.527-150.873   2.682  1.00  0.00      H1   C  
ATOM   3429  C   TYR A1004    -456.521-149.021   6.234  1.00  0.00      H1   C  
ATOM   3430  O   TYR A1004    -455.463-148.942   6.785  1.00  0.00      H1   O  
ATOM   3431  N   ASN A1005    -457.110-148.073   5.486  1.00  0.00      H1   N  
ATOM   3432  CA  ASN A1005    -456.413-146.848   5.195  1.00  0.00      H1   C  
ATOM   3433  CB  ASN A1005    -457.317-145.901   4.292  1.00  0.00      H1   C  
ATOM   3434  CG  ASN A1005    -457.196-146.370   2.830  1.00  0.00      H1   C  
ATOM   3435  OD1 ASN A1005    -456.509-147.271   2.357  1.00  0.00      H1   O  
ATOM   3436  ND2 ASN A1005    -458.145-145.703   2.110  1.00  0.00      H1   N  
ATOM   3437  C   ASN A1005    -456.042-146.065   6.471  1.00  0.00      H1   C  
ATOM   3438  O   ASN A1005    -454.873-145.696   6.640  1.00  0.00      H1   O  
ATOM   3439  N   ALA A1006    -456.963-145.870   7.408  1.00  0.00      H1   N  
ATOM   3440  CA  ALA A1006    -456.708-145.357   8.800  1.00  0.00      H1   C  
ATOM   3441  CB  ALA A1006    -458.056-145.242   9.582  1.00  0.00      H1   C  
ATOM   3442  C   ALA A1006    -455.672-146.050   9.674  1.00  0.00      H1   C  
ATOM   3443  O   ALA A1006    -454.724-145.443  10.140  1.00  0.00      H1   O  
ATOM   3444  N   GLU A1007    -455.737-147.385   9.778  1.00  0.00      H1   N  
ATOM   3445  CA  GLU A1007    -454.633-148.218  10.255  1.00  0.00      H1   C  
ATOM   3446  CB  GLU A1007    -455.066-149.707  10.399  1.00  0.00      H1   C  
ATOM   3447  CG  GLU A1007    -455.819-149.928  11.708  1.00  0.00      H1   C  
ATOM   3448  CD  GLU A1007    -456.057-151.434  11.981  1.00  0.00      H1   C  
ATOM   3449  OE1 GLU A1007    -456.140-152.219  11.012  1.00  0.00      H1   O  
ATOM   3450  OE2 GLU A1007    -456.115-151.852  13.174  1.00  0.00      H1   O  
ATOM   3451  C   GLU A1007    -453.298-148.058   9.520  1.00  0.00      H1   C  
ATOM   3452  O   GLU A1007    -452.228-147.863  10.116  1.00  0.00      H1   O  
ATOM   3453  N   LEU A1008    -453.282-148.078   8.155  1.00  0.00      H1   N  
ATOM   3454  CA  LEU A1008    -452.157-147.940   7.268  1.00  0.00      H1   C  
ATOM   3455  CB  LEU A1008    -452.550-148.352   5.824  1.00  0.00      H1   C  
ATOM   3456  CG  LEU A1008    -451.569-148.059   4.627  1.00  0.00      H1   C  
ATOM   3457  CD1 LEU A1008    -450.297-148.972   4.909  1.00  0.00      H1   C  
ATOM   3458  CD2 LEU A1008    -452.071-148.342   3.199  1.00  0.00      H1   C  
ATOM   3459  C   LEU A1008    -451.430-146.612   7.349  1.00  0.00      H1   C  
ATOM   3460  O   LEU A1008    -450.234-146.600   7.551  1.00  0.00      H1   O  
ATOM   3461  N   LEU A1009    -452.192-145.508   7.326  1.00  0.00      H1   N  
ATOM   3462  CA  LEU A1009    -451.730-144.113   7.364  1.00  0.00      H1   C  
ATOM   3463  CB  LEU A1009    -452.808-143.164   6.967  1.00  0.00      H1   C  
ATOM   3464  CG  LEU A1009    -452.453-141.659   6.862  1.00  0.00      H1   C  
ATOM   3465  CD1 LEU A1009    -451.364-141.524   5.775  1.00  0.00      H1   C  
ATOM   3466  CD2 LEU A1009    -453.749-140.852   6.634  1.00  0.00      H1   C  
ATOM   3467  C   LEU A1009    -451.199-143.796   8.750  1.00  0.00      H1   C  
ATOM   3468  O   LEU A1009    -450.002-143.381   8.913  1.00  0.00      H1   O  
ATOM   3469  N   VAL A1010    -451.900-144.238   9.829  1.00  0.00      H1   N  
ATOM   3470  CA  VAL A1010    -451.342-144.197  11.163  1.00  0.00      H1   C  
ATOM   3471  CB  VAL A1010    -452.354-144.297  12.294  1.00  0.00      H1   C  
ATOM   3472  CG1 VAL A1010    -451.633-144.533  13.723  1.00  0.00      H1   C  
ATOM   3473  CG2 VAL A1010    -453.299-143.097  12.288  1.00  0.00      H1   C  
ATOM   3474  C   VAL A1010    -450.014-145.031  11.367  1.00  0.00      H1   C  
ATOM   3475  O   VAL A1010    -449.038-144.567  11.844  1.00  0.00      H1   O  
ATOM   3476  N   LEU A1011    -449.990-146.331  10.925  1.00  0.00      H1   N  
ATOM   3477  CA  LEU A1011    -448.776-147.181  11.029  1.00  0.00      H1   C  
ATOM   3478  CB  LEU A1011    -449.325-148.580  10.761  1.00  0.00      H1   C  
ATOM   3479  CG  LEU A1011    -448.354-149.783  10.718  1.00  0.00      H1   C  
ATOM   3480  CD1 LEU A1011    -448.046-150.251  12.114  1.00  0.00      H1   C  
ATOM   3481  CD2 LEU A1011    -448.932-150.825   9.752  1.00  0.00      H1   C  
ATOM   3482  C   LEU A1011    -447.575-146.765  10.179  1.00  0.00      H1   C  
ATOM   3483  O   LEU A1011    -446.419-146.785  10.565  1.00  0.00      H1   O  
ATOM   3484  N   LEU A1012    -447.890-146.402   8.885  1.00  0.00      H1   N  
ATOM   3485  CA  LEU A1012    -446.838-145.720   8.141  1.00  0.00      H1   C  
ATOM   3486  CB  LEU A1012    -447.342-145.427   6.686  1.00  0.00      H1   C  
ATOM   3487  CG  LEU A1012    -446.296-144.635   5.849  1.00  0.00      H1   C  
ATOM   3488  CD1 LEU A1012    -445.073-145.582   5.593  1.00  0.00      H1   C  
ATOM   3489  CD2 LEU A1012    -446.838-144.102   4.545  1.00  0.00      H1   C  
ATOM   3490  C   LEU A1012    -446.214-144.445   8.766  1.00  0.00      H1   C  
ATOM   3491  O   LEU A1012    -445.024-144.349   9.029  1.00  0.00      H1   O  
ATOM   3492  N   GLU A1013    -447.067-143.472   9.234  1.00  0.00      H1   N  
ATOM   3493  CA  GLU A1013    -446.671-142.267   9.924  1.00  0.00      H1   C  
ATOM   3494  CB  GLU A1013    -447.826-141.244  10.154  1.00  0.00      H1   C  
ATOM   3495  CG  GLU A1013    -448.230-140.453   8.876  1.00  0.00      H1   C  
ATOM   3496  CD  GLU A1013    -447.127-139.472   8.402  1.00  0.00      H1   C  
ATOM   3497  OE1 GLU A1013    -447.279-138.931   7.264  1.00  0.00      H1   O  
ATOM   3498  OE2 GLU A1013    -446.130-139.383   9.125  1.00  0.00      H1   O  
ATOM   3499  C   GLU A1013    -445.917-142.422  11.269  1.00  0.00      H1   C  
ATOM   3500  O   GLU A1013    -445.084-141.567  11.610  1.00  0.00      H1   O  
ATOM   3501  N   ASN A1014    -446.282-143.457  12.091  1.00  0.00      H1   N  
ATOM   3502  CA  ASN A1014    -445.485-143.849  13.250  1.00  0.00      H1   C  
ATOM   3503  CB  ASN A1014    -446.131-145.040  14.002  1.00  0.00      H1   C  
ATOM   3504  CG  ASN A1014    -447.423-144.664  14.667  1.00  0.00      H1   C  
ATOM   3505  OD1 ASN A1014    -447.579-143.442  14.825  1.00  0.00      H1   O  
ATOM   3506  ND2 ASN A1014    -448.361-145.604  15.051  1.00  0.00      H1   N  
ATOM   3507  C   ASN A1014    -444.087-144.252  12.858  1.00  0.00      H1   C  
ATOM   3508  O   ASN A1014    -443.089-143.863  13.424  1.00  0.00      H1   O  
ATOM   3509  N   GLU A1015    -443.961-145.069  11.823  1.00  0.00      H1   N  
ATOM   3510  CA  GLU A1015    -442.667-145.458  11.321  1.00  0.00      H1   C  
ATOM   3511  CB  GLU A1015    -442.808-146.437  10.094  1.00  0.00      H1   C  
ATOM   3512  CG  GLU A1015    -441.491-147.244   9.945  1.00  0.00      H1   C  
ATOM   3513  CD  GLU A1015    -441.753-148.252   8.801  1.00  0.00      H1   C  
ATOM   3514  OE1 GLU A1015    -442.515-149.222   8.984  1.00  0.00      H1   O  
ATOM   3515  OE2 GLU A1015    -441.165-147.995   7.730  1.00  0.00      H1   O  
ATOM   3516  C   GLU A1015    -441.831-144.331  10.874  1.00  0.00      H1   C  
ATOM   3517  O   GLU A1015    -440.652-144.220  11.141  1.00  0.00      H1   O  
ATOM   3518  N   ARG A1016    -442.450-143.413  10.124  1.00  0.00      H1   N  
ATOM   3519  CA  ARG A1016    -441.978-142.220   9.574  1.00  0.00      H1   C  
ATOM   3520  CB  ARG A1016    -442.847-141.539   8.559  1.00  0.00      H1   C  
ATOM   3521  CG  ARG A1016    -443.032-142.298   7.187  1.00  0.00      H1   C  
ATOM   3522  CD  ARG A1016    -442.955-141.486   5.889  1.00  0.00      H1   C  
ATOM   3523  NE  ARG A1016    -444.256-140.773   5.791  1.00  0.00      H1   N  
ATOM   3524  CZ  ARG A1016    -444.598-139.803   4.923  1.00  0.00      H1   C  
ATOM   3525  NH1 ARG A1016    -443.795-139.687   3.868  1.00  0.00      H1   N  
ATOM   3526  NH2 ARG A1016    -445.558-138.928   5.219  1.00  0.00      H1   N  
ATOM   3527  C   ARG A1016    -441.594-141.187  10.672  1.00  0.00      H1   C  
ATOM   3528  O   ARG A1016    -440.571-140.549  10.471  1.00  0.00      H1   O  
ATOM   3529  N   THR A1017    -442.378-140.911  11.764  1.00  0.00      H1   N  
ATOM   3530  CA  THR A1017    -441.998-140.037  12.824  1.00  0.00      H1   C  
ATOM   3531  CB  THR A1017    -443.027-139.919  14.034  1.00  0.00      H1   C  
ATOM   3532  OG1 THR A1017    -444.339-139.865  13.659  1.00  0.00      H1   O  
ATOM   3533  CG2 THR A1017    -442.683-138.530  14.708  1.00  0.00      H1   C  
ATOM   3534  C   THR A1017    -440.702-140.569  13.488  1.00  0.00      H1   C  
ATOM   3535  O   THR A1017    -439.751-139.902  13.768  1.00  0.00      H1   O  
ATOM   3536  N   LEU A1018    -440.651-141.862  13.886  1.00  0.00      H1   N  
ATOM   3537  CA  LEU A1018    -439.596-142.431  14.679  1.00  0.00      H1   C  
ATOM   3538  CB  LEU A1018    -439.977-143.890  15.124  1.00  0.00      H1   C  
ATOM   3539  CG  LEU A1018    -441.152-143.975  16.116  1.00  0.00      H1   C  
ATOM   3540  CD1 LEU A1018    -441.457-145.541  16.126  1.00  0.00      H1   C  
ATOM   3541  CD2 LEU A1018    -440.865-143.558  17.529  1.00  0.00      H1   C  
ATOM   3542  C   LEU A1018    -438.268-142.426  13.855  1.00  0.00      H1   C  
ATOM   3543  O   LEU A1018    -437.206-141.985  14.395  1.00  0.00      H1   O  
ATOM   3544  N   ASP A1019    -438.332-142.724  12.538  1.00  0.00      H1   N  
ATOM   3545  CA  ASP A1019    -437.118-142.538  11.675  1.00  0.00      H1   C  
ATOM   3546  CB  ASP A1019    -437.434-143.310  10.341  1.00  0.00      H1   C  
ATOM   3547  CG  ASP A1019    -437.281-144.802  10.479  1.00  0.00      H1   C  
ATOM   3548  OD1 ASP A1019    -436.842-145.286  11.541  1.00  0.00      H1   O  
ATOM   3549  OD2 ASP A1019    -437.531-145.381   9.419  1.00  0.00      H1   O  
ATOM   3550  C   ASP A1019    -436.737-141.092  11.334  1.00  0.00      H1   C  
ATOM   3551  O   ASP A1019    -435.556-140.708  11.160  1.00  0.00      H1   O  
ATOM   3552  N   TYR A1020    -437.700-140.192  11.211  1.00  0.00      H1   N  
ATOM   3553  CA  TYR A1020    -437.315-138.739  10.989  1.00  0.00      H1   C  
ATOM   3554  CB  TYR A1020    -438.459-137.839  10.596  1.00  0.00      H1   C  
ATOM   3555  CG  TYR A1020    -438.979-138.107   9.211  1.00  0.00      H1   C  
ATOM   3556  CD1 TYR A1020    -440.172-137.585   8.792  1.00  0.00      H1   C  
ATOM   3557  CE1 TYR A1020    -440.725-137.842   7.517  1.00  0.00      H1   C  
ATOM   3558  CZ  TYR A1020    -440.030-138.601   6.575  1.00  0.00      H1   C  
ATOM   3559  OH  TYR A1020    -440.462-138.854   5.238  1.00  0.00      H1   O  
ATOM   3560  CD2 TYR A1020    -438.285-138.906   8.301  1.00  0.00      H1   C  
ATOM   3561  CE2 TYR A1020    -438.832-139.182   7.003  1.00  0.00      H1   C  
ATOM   3562  C   TYR A1020    -436.551-138.070  12.134  1.00  0.00      H1   C  
ATOM   3563  O   TYR A1020    -435.708-137.202  11.952  1.00  0.00      H1   O  
ATOM   3564  N   HIS A1021    -436.894-138.440  13.355  1.00  0.00      H1   N  
ATOM   3565  CA  HIS A1021    -436.230-137.957  14.527  1.00  0.00      H1   C  
ATOM   3566  CB  HIS A1021    -436.893-138.449  15.897  1.00  0.00      H1   C  
ATOM   3567  ND1 HIS A1021    -437.967-136.270  16.258  1.00  0.00      H1   N  
ATOM   3568  CG  HIS A1021    -438.070-137.597  16.209  1.00  0.00      H1   C  
ATOM   3569  CE1 HIS A1021    -439.114-135.838  16.675  1.00  0.00      H1   C  
ATOM   3570  NE2 HIS A1021    -439.973-136.829  16.900  1.00  0.00      H1   N  
ATOM   3571  CD2 HIS A1021    -439.341-138.003  16.562  1.00  0.00      H1   C  
ATOM   3572  C   HIS A1021    -434.745-138.487  14.597  1.00  0.00      H1   C  
ATOM   3573  O   HIS A1021    -433.760-137.861  15.018  1.00  0.00      H1   O  
ATOM   3574  N   ASP A1022    -434.533-139.727  14.217  1.00  0.00      H1   N  
ATOM   3575  CA  ASP A1022    -433.291-140.446  14.138  1.00  0.00      H1   C  
ATOM   3576  CB  ASP A1022    -433.747-141.871  13.913  1.00  0.00      H1   C  
ATOM   3577  CG  ASP A1022    -432.845-142.866  14.542  1.00  0.00      H1   C  
ATOM   3578  OD1 ASP A1022    -431.681-142.624  14.891  1.00  0.00      H1   O  
ATOM   3579  OD2 ASP A1022    -433.245-144.090  14.463  1.00  0.00      H1   O  
ATOM   3580  C   ASP A1022    -432.295-139.811  13.190  1.00  0.00      H1   C  
ATOM   3581  O   ASP A1022    -431.102-139.688  13.449  1.00  0.00      H1   O  
ATOM   3582  N   SER A1023    -432.898-139.476  11.968  1.00  0.00      H1   N  
ATOM   3583  CA  SER A1023    -432.275-138.606  10.933  1.00  0.00      H1   C  
ATOM   3584  CB  SER A1023    -433.279-138.476   9.721  1.00  0.00      H1   C  
ATOM   3585  OG  SER A1023    -432.685-137.873   8.523  1.00  0.00      H1   O  
ATOM   3586  C   SER A1023    -431.954-137.186  11.403  1.00  0.00      H1   C  
ATOM   3587  O   SER A1023    -430.910-136.716  11.193  1.00  0.00      H1   O  
ATOM   3588  N   ASN A1024    -432.883-136.490  12.188  1.00  0.00      H1   N  
ATOM   3589  CA  ASN A1024    -432.459-135.221  12.801  1.00  0.00      H1   C  
ATOM   3590  CB  ASN A1024    -433.627-134.729  13.795  1.00  0.00      H1   C  
ATOM   3591  CG  ASN A1024    -434.662-133.896  13.031  1.00  0.00      H1   C  
ATOM   3592  OD1 ASN A1024    -434.617-132.679  13.063  1.00  0.00      H1   O  
ATOM   3593  ND2 ASN A1024    -435.740-134.508  12.481  1.00  0.00      H1   N  
ATOM   3594  C   ASN A1024    -431.234-135.402  13.672  1.00  0.00      H1   C  
ATOM   3595  O   ASN A1024    -430.373-134.534  13.652  1.00  0.00      H1   O  
ATOM   3596  N   VAL A1025    -431.167-136.415  14.558  1.00  0.00      H1   N  
ATOM   3597  CA  VAL A1025    -429.970-136.597  15.390  1.00  0.00      H1   C  
ATOM   3598  CB  VAL A1025    -430.139-137.754  16.391  1.00  0.00      H1   C  
ATOM   3599  CG1 VAL A1025    -428.808-137.933  17.218  1.00  0.00      H1   C  
ATOM   3600  CG2 VAL A1025    -431.340-137.397  17.339  1.00  0.00      H1   C  
ATOM   3601  C   VAL A1025    -428.683-136.797  14.599  1.00  0.00      H1   C  
ATOM   3602  O   VAL A1025    -427.580-136.282  14.881  1.00  0.00      H1   O  
ATOM   3603  N   LYS A1026    -428.733-137.565  13.477  1.00  0.00      H1   N  
ATOM   3604  CA  LYS A1026    -427.574-137.855  12.596  1.00  0.00      H1   C  
ATOM   3605  CB  LYS A1026    -427.956-138.996  11.622  1.00  0.00      H1   C  
ATOM   3606  CG  LYS A1026    -427.185-139.076  10.253  1.00  0.00      H1   C  
ATOM   3607  CD  LYS A1026    -425.694-139.394  10.339  1.00  0.00      H1   C  
ATOM   3608  CE  LYS A1026    -424.988-138.940   9.053  1.00  0.00      H1   C  
ATOM   3609  NZ  LYS A1026    -423.604-139.543   8.926  1.00  0.00      H1   N  
ATOM   3610  C   LYS A1026    -427.142-136.637  11.826  1.00  0.00      H1   C  
ATOM   3611  O   LYS A1026    -425.993-136.313  11.657  1.00  0.00      H1   O  
ATOM   3612  N   ASN A1027    -428.112-135.758  11.389  1.00  0.00      H1   N  
ATOM   3613  CA  ASN A1027    -427.900-134.391  10.906  1.00  0.00      H1   C  
ATOM   3614  CB  ASN A1027    -429.269-133.750  10.412  1.00  0.00      H1   C  
ATOM   3615  CG  ASN A1027    -429.590-134.454   8.987  1.00  0.00      H1   C  
ATOM   3616  OD1 ASN A1027    -428.993-135.428   8.502  1.00  0.00      H1   O  
ATOM   3617  ND2 ASN A1027    -430.456-133.780   8.216  1.00  0.00      H1   N  
ATOM   3618  C   ASN A1027    -427.263-133.498  11.928  1.00  0.00      H1   C  
ATOM   3619  O   ASN A1027    -426.314-132.790  11.607  1.00  0.00      H1   O  
ATOM   3620  N   LEU A1028    -427.791-133.489  13.185  1.00  0.00      H1   N  
ATOM   3621  CA  LEU A1028    -427.132-132.793  14.278  1.00  0.00      H1   C  
ATOM   3622  CB  LEU A1028    -428.097-132.652  15.463  1.00  0.00      H1   C  
ATOM   3623  CG  LEU A1028    -427.533-131.863  16.761  1.00  0.00      H1   C  
ATOM   3624  CD1 LEU A1028    -427.444-130.353  16.333  1.00  0.00      H1   C  
ATOM   3625  CD2 LEU A1028    -428.462-131.957  17.997  1.00  0.00      H1   C  
ATOM   3626  C   LEU A1028    -425.649-133.087  14.642  1.00  0.00      H1   C  
ATOM   3627  O   LEU A1028    -424.838-132.257  14.864  1.00  0.00      H1   O  
ATOM   3628  N   TYR A1029    -425.355-134.449  14.620  1.00  0.00      H1   N  
ATOM   3629  CA  TYR A1029    -423.999-134.925  14.621  1.00  0.00      H1   C  
ATOM   3630  CB  TYR A1029    -424.095-136.494  14.905  1.00  0.00      H1   C  
ATOM   3631  CG  TYR A1029    -422.781-137.278  14.833  1.00  0.00      H1   C  
ATOM   3632  CD1 TYR A1029    -422.736-138.356  14.019  1.00  0.00      H1   C  
ATOM   3633  CE1 TYR A1029    -421.513-139.001  13.818  1.00  0.00      H1   C  
ATOM   3634  CZ  TYR A1029    -420.293-138.632  14.420  1.00  0.00      H1   C  
ATOM   3635  OH  TYR A1029    -419.107-139.422  14.264  1.00  0.00      H1   O  
ATOM   3636  CD2 TYR A1029    -421.655-136.822  15.554  1.00  0.00      H1   C  
ATOM   3637  CE2 TYR A1029    -420.413-137.593  15.336  1.00  0.00      H1   C  
ATOM   3638  C   TYR A1029    -423.099-134.556  13.489  1.00  0.00      H1   C  
ATOM   3639  O   TYR A1029    -422.043-134.009  13.702  1.00  0.00      H1   O  
ATOM   3640  N   GLU A1030    -423.520-134.845  12.198  1.00  0.00      H1   N  
ATOM   3641  CA  GLU A1030    -422.736-134.520  11.038  1.00  0.00      H1   C  
ATOM   3642  CB  GLU A1030    -423.260-135.237   9.722  1.00  0.00      H1   C  
ATOM   3643  CG  GLU A1030    -422.381-134.869   8.428  1.00  0.00      H1   C  
ATOM   3644  CD  GLU A1030    -423.203-135.180   7.156  1.00  0.00      H1   C  
ATOM   3645  OE1 GLU A1030    -424.421-134.875   7.028  1.00  0.00      H1   O  
ATOM   3646  OE2 GLU A1030    -422.548-135.566   6.146  1.00  0.00      H1   O  
ATOM   3647  C   GLU A1030    -422.479-133.074  10.906  1.00  0.00      H1   C  
ATOM   3648  O   GLU A1030    -421.396-132.672  10.710  1.00  0.00      H1   O  
ATOM   3649  N   LYS A1031    -423.512-132.260  11.160  1.00  0.00      H1   N  
ATOM   3650  CA  LYS A1031    -423.328-130.793  11.298  1.00  0.00      H1   C  
ATOM   3651  CB  LYS A1031    -424.683-130.006  11.388  1.00  0.00      H1   C  
ATOM   3652  CG  LYS A1031    -425.530-130.004  10.106  1.00  0.00      H1   C  
ATOM   3653  CD  LYS A1031    -426.766-129.041  10.120  1.00  0.00      H1   C  
ATOM   3654  CE  LYS A1031    -427.834-129.383  11.124  1.00  0.00      H1   C  
ATOM   3655  NZ  LYS A1031    -428.830-128.259  11.104  1.00  0.00      H1   N  
ATOM   3656  C   LYS A1031    -422.345-130.158  12.315  1.00  0.00      H1   C  
ATOM   3657  O   LYS A1031    -421.556-129.277  11.950  1.00  0.00      H1   O  
ATOM   3658  N   VAL A1032    -422.351-130.587  13.610  1.00  0.00      H1   N  
ATOM   3659  CA  VAL A1032    -421.232-130.361  14.504  1.00  0.00      H1   C  
ATOM   3660  CB  VAL A1032    -421.708-130.728  15.916  1.00  0.00      H1   C  
ATOM   3661  CG1 VAL A1032    -420.550-130.780  17.023  1.00  0.00      H1   C  
ATOM   3662  CG2 VAL A1032    -422.855-129.839  16.372  1.00  0.00      H1   C  
ATOM   3663  C   VAL A1032    -419.890-130.845  14.066  1.00  0.00      H1   C  
ATOM   3664  O   VAL A1032    -418.927-130.109  14.058  1.00  0.00      H1   O  
ATOM   3665  N   ARG A1033    -419.771-132.096  13.549  1.00  0.00      H1   N  
ATOM   3666  CA  ARG A1033    -418.585-132.577  12.856  1.00  0.00      H1   C  
ATOM   3667  CB  ARG A1033    -418.851-134.041  12.407  1.00  0.00      H1   C  
ATOM   3668  CG  ARG A1033    -417.666-134.838  11.892  1.00  0.00      H1   C  
ATOM   3669  CD  ARG A1033    -417.527-134.776  10.303  1.00  0.00      H1   C  
ATOM   3670  NE  ARG A1033    -418.667-135.619   9.870  1.00  0.00      H1   N  
ATOM   3671  CZ  ARG A1033    -418.795-136.221   8.662  1.00  0.00      H1   C  
ATOM   3672  NH1 ARG A1033    -418.201-135.717   7.607  1.00  0.00      H1   N  
ATOM   3673  NH2 ARG A1033    -419.662-137.249   8.571  1.00  0.00      H1   N  
ATOM   3674  C   ARG A1033    -418.118-131.746  11.676  1.00  0.00      H1   C  
ATOM   3675  O   ARG A1033    -416.924-131.514  11.533  1.00  0.00      H1   O  
ATOM   3676  N   SER A1034    -418.938-131.246  10.788  1.00  0.00      H1   N  
ATOM   3677  CA  SER A1034    -418.574-130.447   9.634  1.00  0.00      H1   C  
ATOM   3678  CB  SER A1034    -419.753-130.311   8.629  1.00  0.00      H1   C  
ATOM   3679  OG  SER A1034    -419.391-129.594   7.471  1.00  0.00      H1   O  
ATOM   3680  C   SER A1034    -417.954-129.125   9.979  1.00  0.00      H1   C  
ATOM   3681  O   SER A1034    -416.881-128.769   9.529  1.00  0.00      H1   O  
ATOM   3682  N   GLN A1035    -418.487-128.393  10.968  1.00  0.00      H1   N  
ATOM   3683  CA  GLN A1035    -417.810-127.295  11.588  1.00  0.00      H1   C  
ATOM   3684  CB  GLN A1035    -418.801-126.384  12.380  1.00  0.00      H1   C  
ATOM   3685  CG  GLN A1035    -420.020-125.770  11.620  1.00  0.00      H1   C  
ATOM   3686  CD  GLN A1035    -421.068-124.999  12.464  1.00  0.00      H1   C  
ATOM   3687  OE1 GLN A1035    -421.340-125.332  13.625  1.00  0.00      H1   O  
ATOM   3688  NE2 GLN A1035    -421.669-123.894  11.845  1.00  0.00      H1   N  
ATOM   3689  C   GLN A1035    -416.585-127.618  12.487  1.00  0.00      H1   C  
ATOM   3690  O   GLN A1035    -415.706-126.791  12.548  1.00  0.00      H1   O  
ATOM   3691  N   LEU A1036    -416.537-128.751  13.244  1.00  0.00      H1   N  
ATOM   3692  CA  LEU A1036    -415.477-128.967  14.233  1.00  0.00      H1   C  
ATOM   3693  CB  LEU A1036    -415.931-129.620  15.563  1.00  0.00      H1   C  
ATOM   3694  CG  LEU A1036    -416.945-128.780  16.425  1.00  0.00      H1   C  
ATOM   3695  CD1 LEU A1036    -417.235-129.554  17.749  1.00  0.00      H1   C  
ATOM   3696  CD2 LEU A1036    -416.571-127.368  16.655  1.00  0.00      H1   C  
ATOM   3697  C   LEU A1036    -414.359-129.714  13.587  1.00  0.00      H1   C  
ATOM   3698  O   LEU A1036    -413.440-130.041  14.301  1.00  0.00      H1   O  
ATOM   3699  N   LYS A1037    -414.498-130.026  12.275  1.00  0.00      H1   N  
ATOM   3700  CA  LYS A1037    -413.590-130.895  11.480  1.00  0.00      H1   C  
ATOM   3701  CB  LYS A1037    -413.994-130.652  10.006  1.00  0.00      H1   C  
ATOM   3702  CG  LYS A1037    -413.799-129.223   9.475  1.00  0.00      H1   C  
ATOM   3703  CD  LYS A1037    -414.146-129.079   8.022  1.00  0.00      H1   C  
ATOM   3704  CE  LYS A1037    -413.278-130.097   7.156  1.00  0.00      H1   C  
ATOM   3705  NZ  LYS A1037    -413.305-129.953   5.696  1.00  0.00      H1   N  
ATOM   3706  C   LYS A1037    -412.124-130.798  11.721  1.00  0.00      H1   C  
ATOM   3707  O   LYS A1037    -411.437-131.805  11.687  1.00  0.00      H1   O  
ATOM   3708  N   ASN A1038    -411.628-129.583  11.889  1.00  0.00      H1   N  
ATOM   3709  CA  ASN A1038    -410.231-129.193  12.006  1.00  0.00      H1   C  
ATOM   3710  CB  ASN A1038    -410.073-128.148  10.883  1.00  0.00      H1   C  
ATOM   3711  CG  ASN A1038    -410.083-128.838   9.496  1.00  0.00      H1   C  
ATOM   3712  OD1 ASN A1038    -409.758-130.023   9.242  1.00  0.00      H1   O  
ATOM   3713  ND2 ASN A1038    -410.460-128.002   8.471  1.00  0.00      H1   N  
ATOM   3714  C   ASN A1038    -409.826-128.696  13.364  1.00  0.00      H1   C  
ATOM   3715  O   ASN A1038    -408.761-128.115  13.655  1.00  0.00      H1   O  
ATOM   3716  N   ASN A1039    -410.659-129.037  14.362  1.00  0.00      H1   N  
ATOM   3717  CA  ASN A1039    -410.637-128.434  15.629  1.00  0.00      H1   C  
ATOM   3718  CB  ASN A1039    -411.575-127.123  15.750  1.00  0.00      H1   C  
ATOM   3719  CG  ASN A1039    -410.961-125.870  15.007  1.00  0.00      H1   C  
ATOM   3720  OD1 ASN A1039    -411.200-125.623  13.859  1.00  0.00      H1   O  
ATOM   3721  ND2 ASN A1039    -410.057-125.200  15.786  1.00  0.00      H1   N  
ATOM   3722  C   ASN A1039    -410.823-129.366  16.756  1.00  0.00      H1   C  
ATOM   3723  O   ASN A1039    -410.315-129.192  17.868  1.00  0.00      H1   O  
ATOM   3724  N   ALA A1040    -411.351-130.541  16.391  1.00  0.00      H1   N  
ATOM   3725  CA  ALA A1040    -411.502-131.560  17.384  1.00  0.00      H1   C  
ATOM   3726  CB  ALA A1040    -413.030-131.565  17.835  1.00  0.00      H1   C  
ATOM   3727  C   ALA A1040    -411.264-132.924  16.847  1.00  0.00      H1   C  
ATOM   3728  O   ALA A1040    -411.341-133.138  15.616  1.00  0.00      H1   O  
ATOM   3729  N   LYS A1041    -410.898-133.859  17.750  1.00  0.00      H1   N  
ATOM   3730  CA  LYS A1041    -410.811-135.301  17.559  1.00  0.00      H1   C  
ATOM   3731  CB  LYS A1041    -409.675-135.873  18.369  1.00  0.00      H1   C  
ATOM   3732  CG  LYS A1041    -409.843-135.887  19.896  1.00  0.00      H1   C  
ATOM   3733  CD  LYS A1041    -408.617-136.657  20.517  1.00  0.00      H1   C  
ATOM   3734  CE  LYS A1041    -408.713-137.102  21.989  1.00  0.00      H1   C  
ATOM   3735  NZ  LYS A1041    -408.049-136.088  22.836  1.00  0.00      H1   N  
ATOM   3736  C   LYS A1041    -412.131-135.919  17.815  1.00  0.00      H1   C  
ATOM   3737  O   LYS A1041    -412.989-135.369  18.568  1.00  0.00      H1   O  
ATOM   3738  N   GLU A1042    -412.293-137.127  17.339  1.00  0.00      H1   N  
ATOM   3739  CA  GLU A1042    -413.549-137.755  17.642  1.00  0.00      H1   C  
ATOM   3740  CB  GLU A1042    -414.320-138.190  16.425  1.00  0.00      H1   C  
ATOM   3741  CG  GLU A1042    -414.772-137.156  15.363  1.00  0.00      H1   C  
ATOM   3742  CD  GLU A1042    -415.964-137.570  14.519  1.00  0.00      H1   C  
ATOM   3743  OE1 GLU A1042    -416.037-137.036  13.429  1.00  0.00      H1   O  
ATOM   3744  OE2 GLU A1042    -416.767-138.457  14.961  1.00  0.00      H1   O  
ATOM   3745  C   GLU A1042    -413.195-138.860  18.539  1.00  0.00      H1   C  
ATOM   3746  O   GLU A1042    -412.230-139.651  18.378  1.00  0.00      H1   O  
ATOM   3747  N   ILE A1043    -413.954-138.957  19.726  1.00  0.00      H1   N  
ATOM   3748  CA  ILE A1043    -413.789-139.956  20.870  1.00  0.00      H1   C  
ATOM   3749  CB  ILE A1043    -413.493-139.301  22.228  1.00  0.00      H1   C  
ATOM   3750  CG2 ILE A1043    -412.086-138.585  22.159  1.00  0.00      H1   C  
ATOM   3751  CG1 ILE A1043    -414.664-138.225  22.483  1.00  0.00      H1   C  
ATOM   3752  CD1 ILE A1043    -414.846-137.804  23.954  1.00  0.00      H1   C  
ATOM   3753  C   ILE A1043    -414.998-140.927  20.866  1.00  0.00      H1   C  
ATOM   3754  O   ILE A1043    -415.219-141.511  21.899  1.00  0.00      H1   O  
ATOM   3755  N   GLY A1044    -415.787-141.129  19.719  1.00  0.00      H1   N  
ATOM   3756  CA  GLY A1044    -416.794-142.155  19.665  1.00  0.00      H1   C  
ATOM   3757  C   GLY A1044    -418.040-141.691  20.234  1.00  0.00      H1   C  
ATOM   3758  O   GLY A1044    -418.099-140.861  21.107  1.00  0.00      H1   O  
ATOM   3759  N   ASN A1045    -419.103-142.313  19.784  1.00  0.00      H1   N  
ATOM   3760  CA  ASN A1045    -420.471-142.312  20.186  1.00  0.00      H1   C  
ATOM   3761  CB  ASN A1045    -420.581-142.810  21.712  1.00  0.00      H1   C  
ATOM   3762  CG  ASN A1045    -420.070-144.240  21.818  1.00  0.00      H1   C  
ATOM   3763  OD1 ASN A1045    -419.773-144.899  20.797  1.00  0.00      H1   O  
ATOM   3764  ND2 ASN A1045    -419.922-144.803  23.030  1.00  0.00      H1   N  
ATOM   3765  C   ASN A1045    -421.100-141.006  20.044  1.00  0.00      H1   C  
ATOM   3766  O   ASN A1045    -422.025-140.573  20.742  1.00  0.00      H1   O  
ATOM   3767  N   GLY A1046    -420.532-140.314  19.043  1.00  0.00      H1   N  
ATOM   3768  CA  GLY A1046    -420.906-138.899  18.797  1.00  0.00      H1   C  
ATOM   3769  C   GLY A1046    -420.365-137.819  19.708  1.00  0.00      H1   C  
ATOM   3770  O   GLY A1046    -420.908-136.724  19.739  1.00  0.00      H1   O  
ATOM   3771  N   CYS A1047    -419.233-138.073  20.417  1.00  0.00      H1   N  
ATOM   3772  CA  CYS A1047    -418.509-136.989  21.139  1.00  0.00      H1   C  
ATOM   3773  CB  CYS A1047    -418.438-137.361  22.621  1.00  0.00      H1   C  
ATOM   3774  SG  CYS A1047    -418.232-136.072  23.850  1.00  0.00      H1   S  
ATOM   3775  C   CYS A1047    -417.200-136.527  20.526  1.00  0.00      H1   C  
ATOM   3776  O   CYS A1047    -416.427-137.254  19.904  1.00  0.00      H1   O  
ATOM   3777  N   PHE A1048    -416.855-135.252  20.665  1.00  0.00      H1   N  
ATOM   3778  CA  PHE A1048    -415.741-134.546  20.169  1.00  0.00      H1   C  
ATOM   3779  CB  PHE A1048    -416.106-133.352  19.273  1.00  0.00      H1   C  
ATOM   3780  CG  PHE A1048    -417.134-133.748  18.274  1.00  0.00      H1   C  
ATOM   3781  CD1 PHE A1048    -416.729-134.076  16.928  1.00  0.00      H1   C  
ATOM   3782  CE1 PHE A1048    -417.726-134.410  16.018  1.00  0.00      H1   C  
ATOM   3783  CZ  PHE A1048    -419.082-134.406  16.277  1.00  0.00      H1   C  
ATOM   3784  CD2 PHE A1048    -418.505-133.725  18.491  1.00  0.00      H1   C  
ATOM   3785  CE2 PHE A1048    -419.466-134.182  17.521  1.00  0.00      H1   C  
ATOM   3786  C   PHE A1048    -415.020-134.057  21.375  1.00  0.00      H1   C  
ATOM   3787  O   PHE A1048    -415.548-133.541  22.353  1.00  0.00      H1   O  
ATOM   3788  N   GLU A1049    -413.692-134.022  21.277  1.00  0.00      H1   N  
ATOM   3789  CA  GLU A1049    -412.818-133.377  22.199  1.00  0.00      H1   C  
ATOM   3790  CB  GLU A1049    -411.851-134.305  22.996  1.00  0.00      H1   C  
ATOM   3791  CG  GLU A1049    -412.507-135.145  24.146  1.00  0.00      H1   C  
ATOM   3792  CD  GLU A1049    -411.530-135.705  25.133  1.00  0.00      H1   C  
ATOM   3793  OE1 GLU A1049    -410.285-135.641  24.901  1.00  0.00      H1   O  
ATOM   3794  OE2 GLU A1049    -411.955-136.196  26.247  1.00  0.00      H1   O  
ATOM   3795  C   GLU A1049    -411.980-132.432  21.429  1.00  0.00      H1   C  
ATOM   3796  O   GLU A1049    -411.389-132.850  20.465  1.00  0.00      H1   O  
ATOM   3797  N   PHE A1050    -411.983-131.133  21.888  1.00  0.00      H1   N  
ATOM   3798  CA  PHE A1050    -411.228-129.959  21.320  1.00  0.00      H1   C  
ATOM   3799  CB  PHE A1050    -411.743-128.508  21.810  1.00  0.00      H1   C  
ATOM   3800  CG  PHE A1050    -413.100-128.112  21.113  1.00  0.00      H1   C  
ATOM   3801  CD1 PHE A1050    -414.307-128.755  21.494  1.00  0.00      H1   C  
ATOM   3802  CE1 PHE A1050    -415.545-128.305  21.008  1.00  0.00      H1   C  
ATOM   3803  CZ  PHE A1050    -415.513-127.300  20.090  1.00  0.00      H1   C  
ATOM   3804  CD2 PHE A1050    -413.089-127.049  20.193  1.00  0.00      H1   C  
ATOM   3805  CE2 PHE A1050    -414.314-126.645  19.685  1.00  0.00      H1   C  
ATOM   3806  C   PHE A1050    -409.677-129.959  21.513  1.00  0.00      H1   C  
ATOM   3807  O   PHE A1050    -409.140-130.186  22.622  1.00  0.00      H1   O  
ATOM   3808  N   TYR A1051    -408.910-129.522  20.513  1.00  0.00      H1   N  
ATOM   3809  CA  TYR A1051    -407.504-129.191  20.718  1.00  0.00      H1   C  
ATOM   3810  CB  TYR A1051    -406.819-129.073  19.326  1.00  0.00      H1   C  
ATOM   3811  CG  TYR A1051    -407.117-130.252  18.410  1.00  0.00      H1   C  
ATOM   3812  CD1 TYR A1051    -407.141-131.599  18.841  1.00  0.00      H1   C  
ATOM   3813  CE1 TYR A1051    -407.327-132.676  17.938  1.00  0.00      H1   C  
ATOM   3814  CZ  TYR A1051    -407.428-132.386  16.562  1.00  0.00      H1   C  
ATOM   3815  OH  TYR A1051    -407.487-133.384  15.633  1.00  0.00      H1   O  
ATOM   3816  CD2 TYR A1051    -407.430-130.048  16.995  1.00  0.00      H1   C  
ATOM   3817  CE2 TYR A1051    -407.603-131.086  16.158  1.00  0.00      H1   C  
ATOM   3818  C   TYR A1051    -407.424-127.734  21.307  1.00  0.00      H1   C  
ATOM   3819  O   TYR A1051    -407.995-126.839  20.798  1.00  0.00      H1   O  
ATOM   3820  N   HIS A1052    -406.851-127.634  22.447  1.00  0.00      H1   N  
ATOM   3821  CA  HIS A1052    -406.870-126.429  23.236  1.00  0.00      H1   C  
ATOM   3822  CB  HIS A1052    -405.988-125.354  22.669  1.00  0.00      H1   C  
ATOM   3823  ND1 HIS A1052    -403.699-126.456  22.737  1.00  0.00      H1   N  
ATOM   3824  CG  HIS A1052    -404.837-126.007  21.972  1.00  0.00      H1   C  
ATOM   3825  CE1 HIS A1052    -402.779-126.849  21.848  1.00  0.00      H1   C  
ATOM   3826  NE2 HIS A1052    -403.258-126.717  20.530  1.00  0.00      H1   N  
ATOM   3827  CD2 HIS A1052    -404.532-126.137  20.622  1.00  0.00      H1   C  
ATOM   3828  C   HIS A1052    -408.264-125.928  23.655  1.00  0.00      H1   C  
ATOM   3829  O   HIS A1052    -409.286-126.518  23.302  1.00  0.00      H1   O  
ATOM   3830  N   LYS A1053    -408.230-125.025  24.661  1.00  0.00      H1   N  
ATOM   3831  CA  LYS A1053    -409.485-124.558  25.316  1.00  0.00      H1   C  
ATOM   3832  CB  LYS A1053    -409.106-123.898  26.673  1.00  0.00      H1   C  
ATOM   3833  CG  LYS A1053    -408.765-124.949  27.744  1.00  0.00      H1   C  
ATOM   3834  CD  LYS A1053    -408.062-124.443  29.006  1.00  0.00      H1   C  
ATOM   3835  CE  LYS A1053    -407.962-125.453  30.137  1.00  0.00      H1   C  
ATOM   3836  NZ  LYS A1053    -407.326-126.678  29.618  1.00  0.00      H1   N  
ATOM   3837  C   LYS A1053    -410.339-123.753  24.466  1.00  0.00      H1   C  
ATOM   3838  O   LYS A1053    -409.927-122.954  23.653  1.00  0.00      H1   O  
ATOM   3839  N   CYS A1054    -411.650-123.966  24.680  1.00  0.00      H1   N  
ATOM   3840  CA  CYS A1054    -412.690-123.339  23.894  1.00  0.00      H1   C  
ATOM   3841  CB  CYS A1054    -413.375-124.419  23.020  1.00  0.00      H1   C  
ATOM   3842  SG  CYS A1054    -414.885-124.089  22.087  1.00  0.00      H1   S  
ATOM   3843  C   CYS A1054    -413.672-122.937  24.956  1.00  0.00      H1   C  
ATOM   3844  O   CYS A1054    -414.455-123.738  25.414  1.00  0.00      H1   O  
ATOM   3845  N   ASP A1055    -413.638-121.671  25.371  1.00  0.00      H1   N  
ATOM   3846  CA  ASP A1055    -414.430-120.923  26.307  1.00  0.00      H1   C  
ATOM   3847  CB  ASP A1055    -413.947-119.495  26.471  1.00  0.00      H1   C  
ATOM   3848  CG  ASP A1055    -414.119-118.642  25.281  1.00  0.00      H1   C  
ATOM   3849  OD1 ASP A1055    -413.965-117.377  25.322  1.00  0.00      H1   O  
ATOM   3850  OD2 ASP A1055    -414.182-119.239  24.196  1.00  0.00      H1   O  
ATOM   3851  C   ASP A1055    -415.927-120.952  26.201  1.00  0.00      H1   C  
ATOM   3852  O   ASP A1055    -416.481-121.618  25.331  1.00  0.00      H1   O  
ATOM   3853  N   ASN A1056    -416.689-120.193  27.006  1.00  0.00      H1   N  
ATOM   3854  CA  ASN A1056    -418.167-120.012  26.922  1.00  0.00      H1   C  
ATOM   3855  CB  ASN A1056    -418.643-119.169  28.137  1.00  0.00      H1   C  
ATOM   3856  CG  ASN A1056    -420.239-118.981  28.234  1.00  0.00      H1   C  
ATOM   3857  OD1 ASN A1056    -420.950-119.702  27.592  1.00  0.00      H1   O  
ATOM   3858  ND2 ASN A1056    -420.632-117.889  28.861  1.00  0.00      H1   N  
ATOM   3859  C   ASN A1056    -418.658-119.552  25.626  1.00  0.00      H1   C  
ATOM   3860  O   ASN A1056    -419.596-120.089  25.114  1.00  0.00      H1   O  
ATOM   3861  N   THR A1057    -418.042-118.553  24.980  1.00  0.00      H1   N  
ATOM   3862  CA  THR A1057    -418.424-118.040  23.676  1.00  0.00      H1   C  
ATOM   3863  CB  THR A1057    -417.617-116.807  23.529  1.00  0.00      H1   C  
ATOM   3864  OG1 THR A1057    -417.999-115.891  24.531  1.00  0.00      H1   O  
ATOM   3865  CG2 THR A1057    -417.824-116.205  22.158  1.00  0.00      H1   C  
ATOM   3866  C   THR A1057    -418.136-118.983  22.517  1.00  0.00      H1   C  
ATOM   3867  O   THR A1057    -418.964-119.046  21.609  1.00  0.00      H1   O  
ATOM   3868  N   CYS A1058    -417.011-119.647  22.597  1.00  0.00      H1   N  
ATOM   3869  CA  CYS A1058    -416.719-120.845  21.847  1.00  0.00      H1   C  
ATOM   3870  CB  CYS A1058    -415.296-121.235  22.094  1.00  0.00      H1   C  
ATOM   3871  SG  CYS A1058    -414.529-122.440  20.988  1.00  0.00      H1   S  
ATOM   3872  C   CYS A1058    -417.799-121.952  21.964  1.00  0.00      H1   C  
ATOM   3873  O   CYS A1058    -418.460-122.243  20.998  1.00  0.00      H1   O  
ATOM   3874  N   MET A1059    -418.076-122.483  23.166  1.00  0.00      H1   N  
ATOM   3875  CA  MET A1059    -419.052-123.524  23.353  1.00  0.00      H1   C  
ATOM   3876  CB  MET A1059    -418.945-124.162  24.676  1.00  0.00      H1   C  
ATOM   3877  CG  MET A1059    -417.672-125.123  24.784  1.00  0.00      H1   C  
ATOM   3878  SD  MET A1059    -417.724-126.644  23.817  1.00  0.00      H1   S  
ATOM   3879  CE  MET A1059    -416.214-127.353  24.384  1.00  0.00      H1   C  
ATOM   3880  C   MET A1059    -420.443-123.192  22.912  1.00  0.00      H1   C  
ATOM   3881  O   MET A1059    -421.248-123.985  22.378  1.00  0.00      H1   O  
ATOM   3882  N   GLU A1060    -420.920-121.937  23.173  1.00  0.00      H1   N  
ATOM   3883  CA  GLU A1060    -422.199-121.385  22.804  1.00  0.00      H1   C  
ATOM   3884  CB  GLU A1060    -422.357-120.032  23.452  1.00  0.00      H1   C  
ATOM   3885  CG  GLU A1060    -423.703-119.295  23.150  1.00  0.00      H1   C  
ATOM   3886  CD  GLU A1060    -424.174-118.380  24.249  1.00  0.00      H1   C  
ATOM   3887  OE1 GLU A1060    -424.066-117.155  24.087  1.00  0.00      H1   O  
ATOM   3888  OE2 GLU A1060    -424.746-118.903  25.269  1.00  0.00      H1   O  
ATOM   3889  C   GLU A1060    -422.221-121.347  21.217  1.00  0.00      H1   C  
ATOM   3890  O   GLU A1060    -423.225-121.670  20.603  1.00  0.00      H1   O  
ATOM   3891  N   SER A1061    -421.145-120.956  20.500  1.00  0.00      H1   N  
ATOM   3892  CA  SER A1061    -421.126-120.937  19.031  1.00  0.00      H1   C  
ATOM   3893  CB  SER A1061    -419.738-120.535  18.423  1.00  0.00      H1   C  
ATOM   3894  OG  SER A1061    -419.282-119.239  18.881  1.00  0.00      H1   O  
ATOM   3895  C   SER A1061    -421.303-122.404  18.481  1.00  0.00      H1   C  
ATOM   3896  O   SER A1061    -421.846-122.710  17.443  1.00  0.00      H1   O  
ATOM   3897  N   VAL A1062    -420.725-123.384  19.161  1.00  0.00      H1   N  
ATOM   3898  CA  VAL A1062    -420.897-124.841  18.806  1.00  0.00      H1   C  
ATOM   3899  CB  VAL A1062    -420.078-125.716  19.756  1.00  0.00      H1   C  
ATOM   3900  CG1 VAL A1062    -420.318-127.271  19.457  1.00  0.00      H1   C  
ATOM   3901  CG2 VAL A1062    -418.570-125.338  19.583  1.00  0.00      H1   C  
ATOM   3902  C   VAL A1062    -422.381-125.290  18.981  1.00  0.00      H1   C  
ATOM   3903  O   VAL A1062    -423.092-125.899  18.130  1.00  0.00      H1   O  
ATOM   3904  N   LYS A1063    -422.933-124.879  20.146  1.00  0.00      H1   N  
ATOM   3905  CA  LYS A1063    -424.261-125.242  20.595  1.00  0.00      H1   C  
ATOM   3906  CB  LYS A1063    -424.409-124.928  22.121  1.00  0.00      H1   C  
ATOM   3907  CG  LYS A1063    -423.738-126.000  22.958  1.00  0.00      H1   C  
ATOM   3908  CD  LYS A1063    -424.079-125.793  24.445  1.00  0.00      H1   C  
ATOM   3909  CE  LYS A1063    -423.205-124.685  25.044  1.00  0.00      H1   C  
ATOM   3910  NZ  LYS A1063    -423.657-124.196  26.367  1.00  0.00      H1   N  
ATOM   3911  C   LYS A1063    -425.407-124.557  19.786  1.00  0.00      H1   C  
ATOM   3912  O   LYS A1063    -426.520-125.057  19.619  1.00  0.00      H1   O  
ATOM   3913  N   ASN A1064    -425.087-123.436  19.120  1.00  0.00      H1   N  
ATOM   3914  CA  ASN A1064    -426.025-122.654  18.327  1.00  0.00      H1   C  
ATOM   3915  CB  ASN A1064    -425.778-121.199  18.451  1.00  0.00      H1   C  
ATOM   3916  CG  ASN A1064    -426.367-120.799  19.812  1.00  0.00      H1   C  
ATOM   3917  OD1 ASN A1064    -427.204-121.529  20.347  1.00  0.00      H1   O  
ATOM   3918  ND2 ASN A1064    -426.024-119.595  20.314  1.00  0.00      H1   N  
ATOM   3919  C   ASN A1064    -425.850-123.031  16.849  1.00  0.00      H1   C  
ATOM   3920  O   ASN A1064    -426.658-122.636  16.023  1.00  0.00      H1   O  
ATOM   3921  N   GLY A1065    -424.821-123.880  16.622  1.00  0.00      H1   N  
ATOM   3922  CA  GLY A1065    -424.579-124.339  15.227  1.00  0.00      H1   C  
ATOM   3923  C   GLY A1065    -423.952-123.214  14.366  1.00  0.00      H1   C  
ATOM   3924  O   GLY A1065    -424.014-123.179  13.139  1.00  0.00      H1   O  
ATOM   3925  N   THR A1066    -423.334-122.209  15.035  1.00  0.00      H1   N  
ATOM   3926  CA  THR A1066    -422.803-120.954  14.454  1.00  0.00      H1   C  
ATOM   3927  CB  THR A1066    -423.342-119.730  15.156  1.00  0.00      H1   C  
ATOM   3928  OG1 THR A1066    -423.024-119.667  16.557  1.00  0.00      H1   O  
ATOM   3929  CG2 THR A1066    -424.843-119.554  14.965  1.00  0.00      H1   C  
ATOM   3930  C   THR A1066    -421.328-120.920  14.449  1.00  0.00      H1   C  
ATOM   3931  O   THR A1066    -420.753-119.850  14.230  1.00  0.00      H1   O  
ATOM   3932  N   TYR A1067    -420.628-122.021  14.733  1.00  0.00      H1   N  
ATOM   3933  CA  TYR A1067    -419.175-122.105  14.720  1.00  0.00      H1   C  
ATOM   3934  CB  TYR A1067    -418.720-123.479  15.254  1.00  0.00      H1   C  
ATOM   3935  CG  TYR A1067    -417.237-123.473  15.589  1.00  0.00      H1   C  
ATOM   3936  CD1 TYR A1067    -416.772-123.180  16.900  1.00  0.00      H1   C  
ATOM   3937  CE1 TYR A1067    -415.448-123.496  17.326  1.00  0.00      H1   C  
ATOM   3938  CZ  TYR A1067    -414.470-123.964  16.382  1.00  0.00      H1   C  
ATOM   3939  OH  TYR A1067    -413.149-124.463  16.716  1.00  0.00      H1   O  
ATOM   3940  CD2 TYR A1067    -416.270-124.038  14.705  1.00  0.00      H1   C  
ATOM   3941  CE2 TYR A1067    -414.969-124.212  15.049  1.00  0.00      H1   C  
ATOM   3942  C   TYR A1067    -418.527-121.574  13.385  1.00  0.00      H1   C  
ATOM   3943  O   TYR A1067    -418.741-122.024  12.258  1.00  0.00      H1   O  
ATOM   3944  N   ASP A1068    -417.675-120.531  13.453  1.00  0.00      H1   N  
ATOM   3945  CA  ASP A1068    -417.107-119.782  12.360  1.00  0.00      H1   C  
ATOM   3946  CB  ASP A1068    -417.140-118.275  12.716  1.00  0.00      H1   C  
ATOM   3947  CG  ASP A1068    -416.701-117.433  11.530  1.00  0.00      H1   C  
ATOM   3948  OD1 ASP A1068    -417.227-117.602  10.432  1.00  0.00      H1   O  
ATOM   3949  OD2 ASP A1068    -415.950-116.392  11.805  1.00  0.00      H1   O  
ATOM   3950  C   ASP A1068    -415.642-120.146  12.171  1.00  0.00      H1   C  
ATOM   3951  O   ASP A1068    -414.780-120.007  13.009  1.00  0.00      H1   O  
ATOM   3952  N   TYR A1069    -415.326-120.672  10.987  1.00  0.00      H1   N  
ATOM   3953  CA  TYR A1069    -413.984-121.144  10.740  1.00  0.00      H1   C  
ATOM   3954  CB  TYR A1069    -413.683-121.847   9.334  1.00  0.00      H1   C  
ATOM   3955  CG  TYR A1069    -414.612-123.013   9.077  1.00  0.00      H1   C  
ATOM   3956  CD1 TYR A1069    -414.373-124.235   9.769  1.00  0.00      H1   C  
ATOM   3957  CE1 TYR A1069    -415.143-125.335   9.545  1.00  0.00      H1   C  
ATOM   3958  CZ  TYR A1069    -416.174-125.354   8.619  1.00  0.00      H1   C  
ATOM   3959  OH  TYR A1069    -416.867-126.541   8.199  1.00  0.00      H1   O  
ATOM   3960  CD2 TYR A1069    -415.763-122.973   8.274  1.00  0.00      H1   C  
ATOM   3961  CE2 TYR A1069    -416.482-124.157   8.026  1.00  0.00      H1   C  
ATOM   3962  C   TYR A1069    -412.858-120.028  10.838  1.00  0.00      H1   C  
ATOM   3963  O   TYR A1069    -411.867-120.181  11.565  1.00  0.00      H1   O  
ATOM   3964  N   PRO A1070    -412.885-118.722  10.307  1.00  0.00      H1   N  
ATOM   3965  CD  PRO A1070    -413.811-118.317   9.234  1.00  0.00      H1   C  
ATOM   3966  CA  PRO A1070    -411.770-117.827  10.488  1.00  0.00      H1   C  
ATOM   3967  CB  PRO A1070    -412.122-116.664   9.598  1.00  0.00      H1   C  
ATOM   3968  CG  PRO A1070    -413.034-117.212   8.481  1.00  0.00      H1   C  
ATOM   3969  C   PRO A1070    -411.500-117.378  11.949  1.00  0.00      H1   C  
ATOM   3970  O   PRO A1070    -410.349-117.060  12.260  1.00  0.00      H1   O  
ATOM   3971  N   LYS A1071    -412.503-117.319  12.836  1.00  0.00      H1   N  
ATOM   3972  CA  LYS A1071    -412.359-116.932  14.190  1.00  0.00      H1   C  
ATOM   3973  CB  LYS A1071    -413.815-116.881  14.768  1.00  0.00      H1   C  
ATOM   3974  CG  LYS A1071    -414.098-116.696  16.216  1.00  0.00      H1   C  
ATOM   3975  CD  LYS A1071    -413.709-115.244  16.751  1.00  0.00      H1   C  
ATOM   3976  CE  LYS A1071    -414.119-115.080  18.179  1.00  0.00      H1   C  
ATOM   3977  NZ  LYS A1071    -413.606-113.844  18.753  1.00  0.00      H1   N  
ATOM   3978  C   LYS A1071    -411.603-117.926  15.001  1.00  0.00      H1   C  
ATOM   3979  O   LYS A1071    -410.840-117.541  15.944  1.00  0.00      H1   O  
ATOM   3980  N   TYR A1072    -411.832-119.276  14.770  1.00  0.00      H1   N  
ATOM   3981  CA  TYR A1072    -411.278-120.305  15.642  1.00  0.00      H1   C  
ATOM   3982  CB  TYR A1072    -412.472-121.148  16.281  1.00  0.00      H1   C  
ATOM   3983  CG  TYR A1072    -413.243-120.354  17.248  1.00  0.00      H1   C  
ATOM   3984  CD1 TYR A1072    -414.601-120.380  17.147  1.00  0.00      H1   C  
ATOM   3985  CE1 TYR A1072    -415.360-119.774  18.140  1.00  0.00      H1   C  
ATOM   3986  CZ  TYR A1072    -414.834-119.055  19.140  1.00  0.00      H1   C  
ATOM   3987  OH  TYR A1072    -415.626-118.281  20.026  1.00  0.00      H1   O  
ATOM   3988  CD2 TYR A1072    -412.644-119.750  18.365  1.00  0.00      H1   C  
ATOM   3989  CE2 TYR A1072    -413.418-119.062  19.316  1.00  0.00      H1   C  
ATOM   3990  C   TYR A1072    -410.359-121.312  14.902  1.00  0.00      H1   C  
ATOM   3991  O   TYR A1072    -409.706-122.112  15.512  1.00  0.00      H1   O  
ATOM   3992  N   SER A1073    -410.303-121.251  13.547  1.00  0.00      H1   N  
ATOM   3993  CA  SER A1073    -409.849-122.413  12.760  1.00  0.00      H1   C  
ATOM   3994  CB  SER A1073    -410.877-123.096  11.720  1.00  0.00      H1   C  
ATOM   3995  OG  SER A1073    -410.508-124.417  11.411  1.00  0.00      H1   O  
ATOM   3996  C   SER A1073    -408.542-121.947  12.047  1.00  0.00      H1   C  
ATOM   3997  O   SER A1073    -408.472-120.850  11.591  1.00  0.00      H1   O  
ATOM   3998  N   GLU A1074    -407.556-122.831  11.897  1.00  0.00      H1   N  
ATOM   3999  CA  GLU A1074    -406.307-122.618  11.208  1.00  0.00      H1   C  
ATOM   4000  CB  GLU A1074    -406.523-122.643   9.661  1.00  0.00      H1   C  
ATOM   4001  CG  GLU A1074    -406.705-124.105   9.074  1.00  0.00      H1   C  
ATOM   4002  CD  GLU A1074    -407.151-124.143   7.567  1.00  0.00      H1   C  
ATOM   4003  OE1 GLU A1074    -408.318-123.852   7.310  1.00  0.00      H1   O  
ATOM   4004  OE2 GLU A1074    -406.320-124.486   6.693  1.00  0.00      H1   O  
ATOM   4005  C   GLU A1074    -405.449-121.449  11.693  1.00  0.00      H1   C  
ATOM   4006  O   GLU A1074    -405.769-120.779  12.665  1.00  0.00      H1   O  
ATOM   4007  N   GLU A1075    -404.355-121.158  10.958  1.00  0.00      H1   N  
ATOM   4008  CA  GLU A1075    -403.620-119.996  11.230  1.00  0.00      H1   C  
ATOM   4009  CB  GLU A1075    -402.185-120.403  11.639  1.00  0.00      H1   C  
ATOM   4010  CG  GLU A1075    -402.187-121.288  12.945  1.00  0.00      H1   C  
ATOM   4011  CD  GLU A1075    -400.813-121.594  13.457  1.00  0.00      H1   C  
ATOM   4012  OE1 GLU A1075    -400.484-121.312  14.647  1.00  0.00      H1   O  
ATOM   4013  OE2 GLU A1075    -400.037-122.253  12.698  1.00  0.00      H1   O  
ATOM   4014  C   GLU A1075    -403.550-119.085   9.968  1.00  0.00      H1   C  
ATOM   4015  O   GLU A1075    -403.166-119.514   8.890  1.00  0.00      H1   O  
ATOM   4016  N   ALA A1076    -403.979-117.798  10.066  1.00  0.00      H1   N  
ATOM   4017  CA  ALA A1076    -403.824-116.749   9.063  1.00  0.00      H1   C  
ATOM   4018  CB  ALA A1076    -404.498-115.577   9.766  1.00  0.00      H1   C  
ATOM   4019  C   ALA A1076    -402.414-116.471   8.656  1.00  0.00      H1   C  
ATOM   4020  O   ALA A1076    -401.431-116.854   9.347  1.00  0.00      H1   O  
ATOM   4021  N   LYS A1077    -402.382-115.904   7.448  1.00  0.00      H1   N  
ATOM   4022  CA  LYS A1077    -401.231-115.883   6.519  1.00  0.00      H1   C  
ATOM   4023  CB  LYS A1077    -401.490-115.158   5.164  1.00  0.00      H1   C  
ATOM   4024  CG  LYS A1077    -402.127-116.103   4.024  1.00  0.00      H1   C  
ATOM   4025  CD  LYS A1077    -401.257-117.172   3.396  1.00  0.00      H1   C  
ATOM   4026  CE  LYS A1077    -400.160-116.554   2.539  1.00  0.00      H1   C  
ATOM   4027  NZ  LYS A1077    -399.497-117.732   1.870  1.00  0.00      H1   N  
ATOM   4028  C   LYS A1077    -400.074-115.288   7.107  1.00  0.00      H1   C  
ATOM   4029  O   LYS A1077    -400.013-114.217   7.774  1.00  0.00      H1   O  
ATOM   4030  N   LEU A1078    -398.956-116.072   7.006  1.00  0.00      H1   N  
ATOM   4031  CA  LEU A1078    -397.710-115.468   7.344  1.00  0.00      H1   C  
ATOM   4032  CB  LEU A1078    -397.263-114.209   6.612  1.00  0.00      H1   C  
ATOM   4033  CG  LEU A1078    -397.416-114.306   5.075  1.00  0.00      H1   C  
ATOM   4034  CD1 LEU A1078    -396.837-113.014   4.487  1.00  0.00      H1   C  
ATOM   4035  CD2 LEU A1078    -396.777-115.437   4.349  1.00  0.00      H1   C  
ATOM   4036  C   LEU A1078    -397.608-115.513   8.900  1.00  0.00      H1   C  
ATOM   4037  O   LEU A1078    -396.869-114.842   9.627  1.00  0.00      H1   O  
ATOM   4038  N   ASN A1079    -398.333-116.567   9.491  1.00  0.00      H1   N  
ATOM   4039  CA  ASN A1079    -397.983-117.234  10.850  1.00  0.00      H1   C  
ATOM   4040  CB  ASN A1079    -399.000-118.336  11.037  1.00  0.00      H1   C  
ATOM   4041  CG  ASN A1079    -398.902-119.384   9.920  1.00  0.00      H1   C  
ATOM   4042  OD1 ASN A1079    -397.960-120.201   9.956  1.00  0.00      H1   O  
ATOM   4043  ND2 ASN A1079    -399.893-119.439   8.939  1.00  0.00      H1   N  
ATOM   4044  C   ASN A1079    -396.493-117.647  11.082  1.00  0.00      H1   C  
ATOM   4045  O   ASN A1079    -395.645-117.690  10.193  1.00  0.00      H1   O  
ATOM   4046  N   ARG A1080    -396.175-117.884  12.343  1.00  0.00      H1   N  
ATOM   4047  CA  ARG A1080    -394.813-118.296  12.735  1.00  0.00      H1   C  
ATOM   4048  CB  ARG A1080    -394.863-118.705  14.249  1.00  0.00      H1   C  
ATOM   4049  CG  ARG A1080    -393.637-119.163  15.033  1.00  0.00      H1   C  
ATOM   4050  CD  ARG A1080    -392.553-118.132  15.165  1.00  0.00      H1   C  
ATOM   4051  NE  ARG A1080    -391.872-117.843  13.885  1.00  0.00      H1   N  
ATOM   4052  CZ  ARG A1080    -391.366-116.719  13.520  1.00  0.00      H1   C  
ATOM   4053  NH1 ARG A1080    -391.340-115.668  14.227  1.00  0.00      H1   N  
ATOM   4054  NH2 ARG A1080    -390.654-116.723  12.426  1.00  0.00      H1   N  
ATOM   4055  C   ARG A1080    -394.263-119.493  11.976  1.00  0.00      H1   C  
ATOM   4056  O   ARG A1080    -393.119-119.483  11.522  1.00  0.00      H1   O  
ATOM   4057  N   GLU A1081    -395.090-120.612  11.899  1.00  0.00      H1   N  
ATOM   4058  CA  GLU A1081    -394.626-121.821  11.279  1.00  0.00      H1   C  
ATOM   4059  CB  GLU A1081    -395.525-122.973  11.627  1.00  0.00      H1   C  
ATOM   4060  CG  GLU A1081    -395.298-124.369  10.921  1.00  0.00      H1   C  
ATOM   4061  CD  GLU A1081    -396.168-125.375  11.680  1.00  0.00      H1   C  
ATOM   4062  OE1 GLU A1081    -397.402-125.330  11.505  1.00  0.00      H1   O  
ATOM   4063  OE2 GLU A1081    -395.581-126.124  12.465  1.00  0.00      H1   O  
ATOM   4064  C   GLU A1081    -394.484-121.680   9.761  1.00  0.00      H1   C  
ATOM   4065  O   GLU A1081    -393.522-122.224   9.202  1.00  0.00      H1   O  
ATOM   4066  N   GLU A1082    -395.383-120.989   9.018  1.00  0.00      H1   N  
ATOM   4067  CA  GLU A1082    -395.222-120.615   7.613  1.00  0.00      H1   C  
ATOM   4068  CB  GLU A1082    -396.665-119.981   7.102  1.00  0.00      H1   C  
ATOM   4069  CG  GLU A1082    -396.738-119.356   5.638  1.00  0.00      H1   C  
ATOM   4070  CD  GLU A1082    -398.119-118.975   5.100  1.00  0.00      H1   C  
ATOM   4071  OE1 GLU A1082    -398.998-118.493   5.898  1.00  0.00      H1   O  
ATOM   4072  OE2 GLU A1082    -398.182-119.116   3.834  1.00  0.00      H1   O  
ATOM   4073  C   GLU A1082    -394.005-119.802   7.309  1.00  0.00      H1   C  
ATOM   4074  O   GLU A1082    -393.203-120.143   6.458  1.00  0.00      H1   O  
ATOM   4075  N   ILE A1083    -393.792-118.675   8.117  1.00  0.00      H1   N  
ATOM   4076  CA  ILE A1083    -392.610-117.765   7.995  1.00  0.00      H1   C  
ATOM   4077  CB  ILE A1083    -392.781-116.443   8.787  1.00  0.00      H1   C  
ATOM   4078  CG2 ILE A1083    -391.505-115.625   8.861  1.00  0.00      H1   C  
ATOM   4079  CG1 ILE A1083    -393.888-115.599   8.059  1.00  0.00      H1   C  
ATOM   4080  CD1 ILE A1083    -393.577-115.180   6.594  1.00  0.00      H1   C  
ATOM   4081  C   ILE A1083    -391.344-118.467   8.443  1.00  0.00      H1   C  
ATOM   4082  O   ILE A1083    -390.297-118.364   7.865  1.00  0.00      H1   O  
ATOM   4083  N   ASP A1084    -391.414-119.466   9.437  1.00  0.00      H1   N  
ATOM   4084  CA  ASP A1084    -390.250-120.290   9.747  1.00  0.00      H1   C  
ATOM   4085  CB  ASP A1084    -390.393-121.096  11.030  1.00  0.00      H1   C  
ATOM   4086  CG  ASP A1084    -390.292-120.260  12.320  1.00  0.00      H1   C  
ATOM   4087  OD1 ASP A1084    -390.800-120.623  13.393  1.00  0.00      H1   O  
ATOM   4088  OD2 ASP A1084    -389.797-119.121  12.212  1.00  0.00      H1   O  
ATOM   4089  C   ASP A1084    -389.995-121.285   8.620  1.00  0.00      H1   C  
ATOM   4090  O   ASP A1084    -388.868-121.630   8.287  1.00  0.00      H1   O  
ATOM   4091  N   GLY A1085    -391.047-121.584   7.858  1.00  0.00      H1   N  
ATOM   4092  CA  GLY A1085    -390.971-122.429   6.657  1.00  0.00      H1   C  
ATOM   4093  C   GLY A1085    -390.201-121.855   5.557  1.00  0.00      H1   C  
ATOM   4094  O   GLY A1085    -389.333-122.514   5.051  1.00  0.00      H1   O  
ATOM   4095  N   VAL A1086    -390.479-120.596   5.210  1.00  0.00      H1   N  
ATOM   4096  CA  VAL A1086    -389.725-119.704   4.410  1.00  0.00      H1   C  
ATOM   4097  CB  VAL A1086    -390.544-118.458   4.513  1.00  0.00      H1   C  
ATOM   4098  CG1 VAL A1086    -389.754-117.245   4.042  1.00  0.00      H1   C  
ATOM   4099  CG2 VAL A1086    -391.802-118.649   3.656  1.00  0.00      H1   C  
ATOM   4100  C   VAL A1086    -388.250-119.479   4.902  1.00  0.00      H1   C  
ATOM   4101  O   VAL A1086    -387.294-119.724   4.213  1.00  0.00      H1   O  
ATOM   4102  N   LYS A1087    -388.024-119.235   6.235  1.00  0.00      H1   N  
ATOM   4103  CA  LYS A1087    -386.699-119.104   6.797  1.00  0.00      H1   C  
ATOM   4104  CB  LYS A1087    -386.900-118.654   8.304  1.00  0.00      H1   C  
ATOM   4105  CG  LYS A1087    -385.588-118.601   9.057  1.00  0.00      H1   C  
ATOM   4106  CD  LYS A1087    -385.691-117.802  10.355  1.00  0.00      H1   C  
ATOM   4107  CE  LYS A1087    -386.746-118.374  11.374  1.00  0.00      H1   C  
ATOM   4108  NZ  LYS A1087    -387.098-117.398  12.333  1.00  0.00      H1   N  
ATOM   4109  C   LYS A1087    -385.772-120.275   6.644  1.00  0.00      H1   C  
ATOM   4110  O   LYS A1087    -384.575-120.282   6.378  1.00  0.00      H1   O  
ATOM   4111  N   LEU A1088    -386.446-121.500   6.910  1.00  0.00      H1   N  
ATOM   4112  CA  LEU A1088    -385.900-122.850   6.794  1.00  0.00      H1   C  
ATOM   4113  CB  LEU A1088    -386.848-123.873   7.365  1.00  0.00      H1   C  
ATOM   4114  CG  LEU A1088    -386.397-125.384   7.236  1.00  0.00      H1   C  
ATOM   4115  CD1 LEU A1088    -386.712-126.201   8.468  1.00  0.00      H1   C  
ATOM   4116  CD2 LEU A1088    -387.240-126.009   6.087  1.00  0.00      H1   C  
ATOM   4117  C   LEU A1088    -385.430-123.139   5.460  1.00  0.00      H1   C  
ATOM   4118  O   LEU A1088    -384.293-123.547   5.269  1.00  0.00      H1   O  
ATOM   4119  N   GLU A1089    -386.221-122.898   4.404  1.00  0.00      H1   N  
ATOM   4120  CA  GLU A1089    -385.633-122.837   3.018  1.00  0.00      H1   C  
ATOM   4121  CB  GLU A1089    -386.818-122.811   2.003  1.00  0.00      H1   C  
ATOM   4122  CG  GLU A1089    -386.456-122.675   0.516  1.00  0.00      H1   C  
ATOM   4123  CD  GLU A1089    -387.520-123.246  -0.431  1.00  0.00      H1   C  
ATOM   4124  OE1 GLU A1089    -388.551-122.510  -0.690  1.00  0.00      H1   O  
ATOM   4125  OE2 GLU A1089    -387.435-124.394  -0.790  1.00  0.00      H1   O  
ATOM   4126  C   GLU A1089    -384.642-121.839   2.624  1.00  0.00      H1   C  
ATOM   4127  O   GLU A1089    -383.673-122.172   2.064  1.00  0.00      H1   O  
ATOM   4128  N   SER A1090    -384.838-120.610   3.082  1.00  0.00      H1   N  
ATOM   4129  CA  SER A1090    -383.939-119.517   2.843  1.00  0.00      H1   C  
ATOM   4130  CB  SER A1090    -384.493-118.254   3.509  1.00  0.00      H1   C  
ATOM   4131  OG  SER A1090    -383.681-117.156   3.210  1.00  0.00      H1   O  
ATOM   4132  C   SER A1090    -382.604-119.824   3.506  1.00  0.00      H1   C  
ATOM   4133  O   SER A1090    -381.537-119.594   2.994  1.00  0.00      H1   O  
ATOM   4134  N   THR A1091    -382.654-120.379   4.680  1.00  0.00      H1   N  
ATOM   4135  CA  THR A1091    -381.451-120.812   5.407  1.00  0.00      H1   C  
ATOM   4136  CB  THR A1091    -381.704-121.500   6.781  1.00  0.00      H1   C  
ATOM   4137  OG1 THR A1091    -382.417-120.726   7.756  1.00  0.00      H1   O  
ATOM   4138  CG2 THR A1091    -380.397-121.889   7.497  1.00  0.00      H1   C  
ATOM   4139  C   THR A1091    -380.755-121.853   4.586  1.00  0.00      H1   C  
ATOM   4140  O   THR A1091    -379.530-121.752   4.284  1.00  0.00      H1   O  
ATOM   4141  N   ARG A1092    -381.406-122.915   4.195  1.00  0.00      H1   N  
ATOM   4142  CA  ARG A1092    -380.746-123.971   3.418  1.00  0.00      H1   C  
ATOM   4143  CB  ARG A1092    -381.883-125.077   3.167  1.00  0.00      H1   C  
ATOM   4144  CG  ARG A1092    -381.375-126.515   3.138  1.00  0.00      H1   C  
ATOM   4145  CD  ARG A1092    -380.411-126.777   1.940  1.00  0.00      H1   C  
ATOM   4146  NE  ARG A1092    -381.188-126.533   0.669  1.00  0.00      H1   N  
ATOM   4147  CZ  ARG A1092    -380.603-126.638  -0.464  1.00  0.00      H1   C  
ATOM   4148  NH1 ARG A1092    -381.076-126.118  -1.578  1.00  0.00      H1   N  
ATOM   4149  NH2 ARG A1092    -379.378-127.170  -0.573  1.00  0.00      H1   N  
ATOM   4150  C   ARG A1092    -380.220-123.423   2.046  1.00  0.00      H1   C  
ATOM   4151  O   ARG A1092    -379.073-123.703   1.748  1.00  0.00      H1   O  
ATOM   4152  N   ILE A1093    -381.032-122.649   1.300  1.00  0.00      H1   N  
ATOM   4153  CA  ILE A1093    -380.643-122.001   0.041  1.00  0.00      H1   C  
ATOM   4154  CB  ILE A1093    -381.783-121.319  -0.701  1.00  0.00      H1   C  
ATOM   4155  CG2 ILE A1093    -381.309-120.478  -1.869  1.00  0.00      H1   C  
ATOM   4156  CG1 ILE A1093    -382.864-122.404  -1.112  1.00  0.00      H1   C  
ATOM   4157  CD1 ILE A1093    -384.169-121.886  -1.711  1.00  0.00      H1   C  
ATOM   4158  C   ILE A1093    -379.452-121.053   0.156  1.00  0.00      H1   C  
ATOM   4159  O   ILE A1093    -378.528-121.058  -0.630  1.00  0.00      H1   O  
ATOM   4160  N   TYR A1094    -379.348-120.232   1.241  1.00  0.00      H1   N  
ATOM   4161  CA  TYR A1094    -378.158-119.449   1.479  1.00  0.00      H1   C  
ATOM   4162  CB  TYR A1094    -378.337-118.170   2.484  1.00  0.00      H1   C  
ATOM   4163  CG  TYR A1094    -379.065-117.061   1.796  1.00  0.00      H1   C  
ATOM   4164  CD1 TYR A1094    -378.361-116.168   0.944  1.00  0.00      H1   C  
ATOM   4165  CE1 TYR A1094    -378.832-114.958   0.504  1.00  0.00      H1   C  
ATOM   4166  CZ  TYR A1094    -380.146-114.572   0.899  1.00  0.00      H1   C  
ATOM   4167  OH  TYR A1094    -380.781-113.420   0.556  1.00  0.00      H1   O  
ATOM   4168  CD2 TYR A1094    -380.391-116.560   2.169  1.00  0.00      H1   C  
ATOM   4169  CE2 TYR A1094    -380.886-115.354   1.742  1.00  0.00      H1   C  
ATOM   4170  C   TYR A1094    -376.912-120.225   1.964  1.00  0.00      H1   C  
ATOM   4171  O   TYR A1094    -375.777-119.984   1.517  1.00  0.00      H1   O  
ATOM   4172  N   GLN A1095    -377.083-121.101   2.925  1.00  0.00      H1   N  
ATOM   4173  CA  GLN A1095    -376.102-121.912   3.593  1.00  0.00      H1   C  
ATOM   4174  CB  GLN A1095    -376.677-122.693   4.801  1.00  0.00      H1   C  
ATOM   4175  CG  GLN A1095    -376.998-121.881   6.063  1.00  0.00      H1   C  
ATOM   4176  CD  GLN A1095    -375.741-121.319   6.645  1.00  0.00      H1   C  
ATOM   4177  OE1 GLN A1095    -375.658-120.059   6.812  1.00  0.00      H1   O  
ATOM   4178  NE2 GLN A1095    -374.753-122.137   7.058  1.00  0.00      H1   N  
ATOM   4179  C   GLN A1095    -375.393-122.896   2.703  1.00  0.00      H1   C  
ATOM   4180  O   GLN A1095    -374.168-123.097   2.812  1.00  0.00      H1   O  
ATOM   4181  N   ILE A1096    -376.050-123.518   1.641  1.00  0.00      H1   N  
ATOM   4182  CA  ILE A1096    -375.293-124.325   0.607  1.00  0.00      H1   C  
ATOM   4183  CB  ILE A1096    -376.275-125.078  -0.291  1.00  0.00      H1   C  
ATOM   4184  CG2 ILE A1096    -377.141-124.068  -1.118  1.00  0.00      H1   C  
ATOM   4185  CG1 ILE A1096    -375.712-126.144  -1.298  1.00  0.00      H1   C  
ATOM   4186  CD1 ILE A1096    -374.776-127.290  -0.755  1.00  0.00      H1   C  
ATOM   4187  C   ILE A1096    -374.260-123.390  -0.099  1.00  0.00      H1   C  
ATOM   4188  O   ILE A1096    -373.146-123.825  -0.407  1.00  0.00      H1   O  
ATOM   4189  N   LEU A1097    -374.680-122.102  -0.421  1.00  0.00      H1   N  
ATOM   4190  CA  LEU A1097    -373.779-121.080  -1.066  1.00  0.00      H1   C  
ATOM   4191  CB  LEU A1097    -374.565-119.860  -1.549  1.00  0.00      H1   C  
ATOM   4192  CG  LEU A1097    -375.709-120.214  -2.594  1.00  0.00      H1   C  
ATOM   4193  CD1 LEU A1097    -376.281-118.991  -3.276  1.00  0.00      H1   C  
ATOM   4194  CD2 LEU A1097    -375.204-121.165  -3.683  1.00  0.00      H1   C  
ATOM   4195  C   LEU A1097    -372.660-120.763  -0.114  1.00  0.00      H1   C  
ATOM   4196  O   LEU A1097    -371.492-120.605  -0.494  1.00  0.00      H1   O  
ATOM   4197  N   ALA A1098    -372.901-120.626   1.201  1.00  0.00      H1   N  
ATOM   4198  CA  ALA A1098    -371.854-120.410   2.204  1.00  0.00      H1   C  
ATOM   4199  CB  ALA A1098    -372.516-120.051   3.554  1.00  0.00      H1   C  
ATOM   4200  C   ALA A1098    -370.917-121.602   2.446  1.00  0.00      H1   C  
ATOM   4201  O   ALA A1098    -369.686-121.415   2.466  1.00  0.00      H1   O  
ATOM   4202  N   ILE A1099    -371.434-122.867   2.443  1.00  0.00      H1   N  
ATOM   4203  CA  ILE A1099    -370.576-124.041   2.534  1.00  0.00      H1   C  
ATOM   4204  CB  ILE A1099    -371.436-125.261   2.733  1.00  0.00      H1   C  
ATOM   4205  CG2 ILE A1099    -370.711-126.579   2.709  1.00  0.00      H1   C  
ATOM   4206  CG1 ILE A1099    -372.216-125.256   4.103  1.00  0.00      H1   C  
ATOM   4207  CD1 ILE A1099    -373.509-125.980   4.071  1.00  0.00      H1   C  
ATOM   4208  C   ILE A1099    -369.636-124.132   1.327  1.00  0.00      H1   C  
ATOM   4209  O   ILE A1099    -368.454-124.274   1.489  1.00  0.00      H1   O  
ATOM   4210  N   TYR A1100    -370.118-123.880   0.077  1.00  0.00      H1   N  
ATOM   4211  CA  TYR A1100    -369.261-123.839  -1.105  1.00  0.00      H1   C  
ATOM   4212  CB  TYR A1100    -370.084-123.790  -2.534  1.00  0.00      H1   C  
ATOM   4213  CG  TYR A1100    -370.641-125.144  -2.931  1.00  0.00      H1   C  
ATOM   4214  CD1 TYR A1100    -372.027-125.365  -3.038  1.00  0.00      H1   C  
ATOM   4215  CE1 TYR A1100    -372.519-126.679  -3.390  1.00  0.00      H1   C  
ATOM   4216  CZ  TYR A1100    -371.663-127.776  -3.398  1.00  0.00      H1   C  
ATOM   4217  OH  TYR A1100    -372.197-129.020  -3.628  1.00  0.00      H1   O  
ATOM   4218  CD2 TYR A1100    -369.780-126.245  -2.976  1.00  0.00      H1   C  
ATOM   4219  CE2 TYR A1100    -370.289-127.541  -3.294  1.00  0.00      H1   C  
ATOM   4220  C   TYR A1100    -368.274-122.657  -1.000  1.00  0.00      H1   C  
ATOM   4221  O   TYR A1100    -367.131-122.834  -1.408  1.00  0.00      H1   O  
ATOM   4222  N   SER A1101    -368.665-121.497  -0.494  1.00  0.00      H1   N  
ATOM   4223  CA  SER A1101    -367.753-120.407  -0.234  1.00  0.00      H1   C  
ATOM   4224  CB  SER A1101    -368.476-119.097   0.109  1.00  0.00      H1   C  
ATOM   4225  OG  SER A1101    -369.459-118.647  -0.830  1.00  0.00      H1   O  
ATOM   4226  C   SER A1101    -366.636-120.712   0.830  1.00  0.00      H1   C  
ATOM   4227  O   SER A1101    -365.491-120.301   0.675  1.00  0.00      H1   O  
ATOM   4228  N   THR A1102    -366.991-121.414   1.955  1.00  0.00      H1   N  
ATOM   4229  CA  THR A1102    -366.060-121.874   2.933  1.00  0.00      H1   C  
ATOM   4230  CB  THR A1102    -366.877-122.556   4.052  1.00  0.00      H1   C  
ATOM   4231  OG1 THR A1102    -367.894-121.705   4.579  1.00  0.00      H1   O  
ATOM   4232  CG2 THR A1102    -365.995-123.001   5.252  1.00  0.00      H1   C  
ATOM   4233  C   THR A1102    -364.991-122.811   2.461  1.00  0.00      H1   C  
ATOM   4234  O   THR A1102    -363.843-122.681   2.873  1.00  0.00      H1   O  
ATOM   4235  N   VAL A1103    -365.299-123.790   1.597  1.00  0.00      H1   N  
ATOM   4236  CA  VAL A1103    -364.373-124.703   0.926  1.00  0.00      H1   C  
ATOM   4237  CB  VAL A1103    -365.181-125.691   0.047  1.00  0.00      H1   C  
ATOM   4238  CG1 VAL A1103    -364.293-126.440  -1.072  1.00  0.00      H1   C  
ATOM   4239  CG2 VAL A1103    -365.791-126.644   0.981  1.00  0.00      H1   C  
ATOM   4240  C   VAL A1103    -363.314-124.043  -0.047  1.00  0.00      H1   C  
ATOM   4241  O   VAL A1103    -362.112-124.271   0.051  1.00  0.00      H1   O  
ATOM   4242  N   ALA A1104    -363.820-123.224  -1.000  1.00  0.00      H1   N  
ATOM   4243  CA  ALA A1104    -363.092-122.429  -1.931  1.00  0.00      H1   C  
ATOM   4244  CB  ALA A1104    -364.115-121.766  -2.889  1.00  0.00      H1   C  
ATOM   4245  C   ALA A1104    -362.171-121.397  -1.271  1.00  0.00      H1   C  
ATOM   4246  O   ALA A1104    -360.952-121.370  -1.543  1.00  0.00      H1   O  
ATOM   4247  N   SER A1105    -362.650-120.635  -0.263  1.00  0.00      H1   N  
ATOM   4248  CA  SER A1105    -361.834-119.847   0.647  1.00  0.00      H1   C  
ATOM   4249  CB  SER A1105    -362.615-118.963   1.670  1.00  0.00      H1   C  
ATOM   4250  OG  SER A1105    -363.693-118.279   1.028  1.00  0.00      H1   O  
ATOM   4251  C   SER A1105    -360.797-120.679   1.462  1.00  0.00      H1   C  
ATOM   4252  O   SER A1105    -359.661-120.234   1.566  1.00  0.00      H1   O  
ATOM   4253  N   SER A1106    -361.117-121.810   1.927  1.00  0.00      H1   N  
ATOM   4254  CA  SER A1106    -360.095-122.672   2.519  1.00  0.00      H1   C  
ATOM   4255  CB  SER A1106    -360.670-123.994   3.193  1.00  0.00      H1   C  
ATOM   4256  OG  SER A1106    -361.680-123.713   4.125  1.00  0.00      H1   O  
ATOM   4257  C   SER A1106    -358.925-123.129   1.681  1.00  0.00      H1   C  
ATOM   4258  O   SER A1106    -357.788-123.173   2.100  1.00  0.00      H1   O  
ATOM   4259  N   LEU A1107    -359.249-123.591   0.423  1.00  0.00      H1   N  
ATOM   4260  CA  LEU A1107    -358.237-123.961  -0.532  1.00  0.00      H1   C  
ATOM   4261  CB  LEU A1107    -358.985-124.516  -1.800  1.00  0.00      H1   C  
ATOM   4262  CG  LEU A1107    -358.211-124.751  -3.113  1.00  0.00      H1   C  
ATOM   4263  CD1 LEU A1107    -357.133-125.771  -2.775  1.00  0.00      H1   C  
ATOM   4264  CD2 LEU A1107    -359.257-125.178  -4.230  1.00  0.00      H1   C  
ATOM   4265  C   LEU A1107    -357.243-122.847  -0.869  1.00  0.00      H1   C  
ATOM   4266  O   LEU A1107    -356.007-123.000  -1.004  1.00  0.00      H1   O  
ATOM   4267  N   VAL A1108    -357.863-121.670  -1.158  1.00  0.00      H1   N  
ATOM   4268  CA  VAL A1108    -357.178-120.432  -1.510  1.00  0.00      H1   C  
ATOM   4269  CB  VAL A1108    -358.056-119.368  -1.985  1.00  0.00      H1   C  
ATOM   4270  CG1 VAL A1108    -357.536-117.981  -1.991  1.00  0.00      H1   C  
ATOM   4271  CG2 VAL A1108    -358.410-119.688  -3.422  1.00  0.00      H1   C  
ATOM   4272  C   VAL A1108    -356.233-120.015  -0.386  1.00  0.00      H1   C  
ATOM   4273  O   VAL A1108    -355.055-119.664  -0.546  1.00  0.00      H1   O  
ATOM   4274  N   LEU A1109    -356.667-120.057   0.925  1.00  0.00      H1   N  
ATOM   4275  CA  LEU A1109    -355.824-119.801   2.080  1.00  0.00      H1   C  
ATOM   4276  CB  LEU A1109    -356.879-119.823   3.253  1.00  0.00      H1   C  
ATOM   4277  CG  LEU A1109    -356.241-119.740   4.650  1.00  0.00      H1   C  
ATOM   4278  CD1 LEU A1109    -355.664-118.344   4.839  1.00  0.00      H1   C  
ATOM   4279  CD2 LEU A1109    -357.192-119.964   5.768  1.00  0.00      H1   C  
ATOM   4280  C   LEU A1109    -354.715-120.746   2.301  1.00  0.00      H1   C  
ATOM   4281  O   LEU A1109    -353.615-120.205   2.602  1.00  0.00      H1   O  
ATOM   4282  N   VAL A1110    -354.910-122.087   2.234  1.00  0.00      H1   N  
ATOM   4283  CA  VAL A1110    -353.843-123.023   2.343  1.00  0.00      H1   C  
ATOM   4284  CB  VAL A1110    -354.386-124.420   2.495  1.00  0.00      H1   C  
ATOM   4285  CG1 VAL A1110    -353.288-125.514   2.577  1.00  0.00      H1   C  
ATOM   4286  CG2 VAL A1110    -355.279-124.501   3.751  1.00  0.00      H1   C  
ATOM   4287  C   VAL A1110    -352.840-122.934   1.193  1.00  0.00      H1   C  
ATOM   4288  O   VAL A1110    -351.632-122.784   1.345  1.00  0.00      H1   O  
ATOM   4289  N   VAL A1111    -353.332-122.840  -0.066  1.00  0.00      H1   N  
ATOM   4290  CA  VAL A1111    -352.515-122.613  -1.227  1.00  0.00      H1   C  
ATOM   4291  CB  VAL A1111    -353.199-122.715  -2.587  1.00  0.00      H1   C  
ATOM   4292  CG1 VAL A1111    -352.089-122.435  -3.624  1.00  0.00      H1   C  
ATOM   4293  CG2 VAL A1111    -353.655-124.173  -2.816  1.00  0.00      H1   C  
ATOM   4294  C   VAL A1111    -351.601-121.295  -1.112  1.00  0.00      H1   C  
ATOM   4295  O   VAL A1111    -350.428-121.308  -1.488  1.00  0.00      H1   O  
ATOM   4296  N   SER A1112    -352.154-120.173  -0.622  1.00  0.00      H1   N  
ATOM   4297  CA  SER A1112    -351.451-118.865  -0.410  1.00  0.00      H1   C  
ATOM   4298  CB  SER A1112    -352.391-117.791   0.012  1.00  0.00      H1   C  
ATOM   4299  OG  SER A1112    -353.418-117.516  -1.014  1.00  0.00      H1   O  
ATOM   4300  C   SER A1112    -350.351-118.861   0.577  1.00  0.00      H1   C  
ATOM   4301  O   SER A1112    -349.153-118.503   0.339  1.00  0.00      H1   O  
ATOM   4302  N   LEU A1113    -350.584-119.557   1.689  1.00  0.00      H1   N  
ATOM   4303  CA  LEU A1113    -349.633-119.742   2.828  1.00  0.00      H1   C  
ATOM   4304  CB  LEU A1113    -350.343-120.109   4.158  1.00  0.00      H1   C  
ATOM   4305  CG  LEU A1113    -351.167-118.988   4.782  1.00  0.00      H1   C  
ATOM   4306  CD1 LEU A1113    -352.144-119.689   5.778  1.00  0.00      H1   C  
ATOM   4307  CD2 LEU A1113    -350.250-117.996   5.553  1.00  0.00      H1   C  
ATOM   4308  C   LEU A1113    -348.508-120.739   2.461  1.00  0.00      H1   C  
ATOM   4309  O   LEU A1113    -347.334-120.560   2.852  1.00  0.00      H1   O  
ATOM   4310  N   GLY A1114    -348.730-121.784   1.629  1.00  0.00      H1   N  
ATOM   4311  CA  GLY A1114    -347.601-122.619   1.226  1.00  0.00      H1   C  
ATOM   4312  C   GLY A1114    -346.773-122.127   0.094  1.00  0.00      H1   C  
ATOM   4313  O   GLY A1114    -345.561-122.382   0.094  1.00  0.00      H1   O  
ATOM   4314  N   ALA A1115    -347.442-121.397  -0.800  1.00  0.00      H1   N  
ATOM   4315  CA  ALA A1115    -346.811-120.555  -1.828  1.00  0.00      H1   C  
ATOM   4316  CB  ALA A1115    -347.783-119.738  -2.649  1.00  0.00      H1   C  
ATOM   4317  C   ALA A1115    -345.816-119.528  -1.319  1.00  0.00      H1   C  
ATOM   4318  O   ALA A1115    -345.008-119.084  -2.063  1.00  0.00      H1   O  
ATOM   4319  N   ILE A1116    -345.971-119.099  -0.004  1.00  0.00      H1   N  
ATOM   4320  CA  ILE A1116    -345.010-118.248   0.698  1.00  0.00      H1   C  
ATOM   4321  CB  ILE A1116    -345.660-117.029   1.354  1.00  0.00      H1   C  
ATOM   4322  CG2 ILE A1116    -346.382-116.270   0.173  1.00  0.00      H1   C  
ATOM   4323  CG1 ILE A1116    -346.647-117.397   2.462  1.00  0.00      H1   C  
ATOM   4324  CD1 ILE A1116    -347.436-116.289   3.148  1.00  0.00      H1   C  
ATOM   4325  C   ILE A1116    -344.117-118.876   1.751  1.00  0.00      H1   C  
ATOM   4326  O   ILE A1116    -343.318-118.164   2.422  1.00  0.00      H1   O  
ATOM   4327  N   SER A1117    -344.061-120.219   1.892  1.00  0.00      H1   N  
ATOM   4328  CA  SER A1117    -343.099-120.826   2.836  1.00  0.00      H1   C  
ATOM   4329  CB  SER A1117    -343.846-120.665   4.200  1.00  0.00      H1   C  
ATOM   4330  OG  SER A1117    -345.158-121.251   4.292  1.00  0.00      H1   O  
ATOM   4331  C   SER A1117    -342.716-122.344   2.763  1.00  0.00      H1   C  
ATOM   4332  O   SER A1117    -342.009-122.937   3.546  1.00  0.00      H1   O  
ATOM   4333  N   PHE A1118    -343.285-123.044   1.743  1.00  0.00      H1   N  
ATOM   4334  CA  PHE A1118    -343.102-124.505   1.581  1.00  0.00      H1   C  
ATOM   4335  CB  PHE A1118    -344.342-125.325   1.142  1.00  0.00      H1   C  
ATOM   4336  CG  PHE A1118    -344.159-126.765   1.408  1.00  0.00      H1   C  
ATOM   4337  CD1 PHE A1118    -344.039-127.690   0.280  1.00  0.00      H1   C  
ATOM   4338  CE1 PHE A1118    -343.714-129.038   0.461  1.00  0.00      H1   C  
ATOM   4339  CZ  PHE A1118    -343.666-129.512   1.821  1.00  0.00      H1   C  
ATOM   4340  CD2 PHE A1118    -344.112-127.341   2.703  1.00  0.00      H1   C  
ATOM   4341  CE2 PHE A1118    -343.859-128.649   2.871  1.00  0.00      H1   C  
ATOM   4342  C   PHE A1118    -341.928-124.846   0.544  1.00  0.00      H1   C  
ATOM   4343  O   PHE A1118    -341.652-123.990  -0.363  1.00  0.00      H1   O  
ATOM   4344  N   TRP A1119    -341.189-125.984   0.653  1.00  0.00      H1   N  
ATOM   4345  CA  TRP A1119    -340.043-126.303  -0.135  1.00  0.00      H1   C  
ATOM   4346  CB  TRP A1119    -339.058-127.102   0.757  1.00  0.00      H1   C  
ATOM   4347  CG  TRP A1119    -337.814-127.520   0.035  1.00  0.00      H1   C  
ATOM   4348  CD1 TRP A1119    -337.454-128.852  -0.211  1.00  0.00      H1   C  
ATOM   4349  NE1 TRP A1119    -336.198-128.860  -0.810  1.00  0.00      H1   N  
ATOM   4350  CE2 TRP A1119    -335.685-127.565  -0.837  1.00  0.00      H1   C  
ATOM   4351  CD2 TRP A1119    -336.717-126.651  -0.384  1.00  0.00      H1   C  
ATOM   4352  CE3 TRP A1119    -336.440-125.296  -0.235  1.00  0.00      H1   C  
ATOM   4353  CZ3 TRP A1119    -335.241-124.796  -0.795  1.00  0.00      H1   C  
ATOM   4354  CZ2 TRP A1119    -334.545-127.106  -1.391  1.00  0.00      H1   C  
ATOM   4355  CH2 TRP A1119    -334.358-125.718  -1.410  1.00  0.00      H1   C  
ATOM   4356  C   TRP A1119    -340.339-127.086  -1.356  1.00  0.00      H1   C  
ATOM   4357  O   TRP A1119    -341.093-128.052  -1.342  1.00  0.00      H1   O  
ATOM   4358  N   MET A1120    -339.653-126.829  -2.555  1.00  0.00      H1   N  
ATOM   4359  CA  MET A1120    -340.131-127.278  -3.801  1.00  0.00      H1   C  
ATOM   4360  CB  MET A1120    -340.255-126.027  -4.711  1.00  0.00      H1   C  
ATOM   4361  CG  MET A1120    -341.163-124.902  -4.109  1.00  0.00      H1   C  
ATOM   4362  SD  MET A1120    -342.831-125.407  -3.667  1.00  0.00      H1   S  
ATOM   4363  CE  MET A1120    -343.683-125.049  -5.224  1.00  0.00      H1   C  
ATOM   4364  C   MET A1120    -339.218-128.304  -4.468  1.00  0.00      H1   C  
ATOM   4365  O   MET A1120    -339.275-128.597  -5.617  1.00  0.00      H1   O  
ATOM   4366  N   CYS A1121    -338.272-128.814  -3.640  1.00  0.00      H1   N  
ATOM   4367  CA  CYS A1121    -337.246-129.808  -4.084  1.00  0.00      H1   C  
ATOM   4368  CB  CYS A1121    -337.905-131.298  -4.264  1.00  0.00      H1   C  
ATOM   4369  SG  CYS A1121    -338.266-132.033  -2.635  1.00  0.00      H1   S  
ATOM   4370  C   CYS A1121    -336.477-129.402  -5.280  1.00  0.00      H1   C  
ATOM   4371  O   CYS A1121    -336.392-130.132  -6.302  1.00  0.00      H1   O  
ATOM   4372  N   SER A1122    -336.088-128.184  -5.339  1.00  0.00      H1   N  
ATOM   4373  CA  SER A1122    -335.388-127.569  -6.525  1.00  0.00      H1   C  
ATOM   4374  CB  SER A1122    -335.892-126.194  -6.912  1.00  0.00      H1   C  
ATOM   4375  OG  SER A1122    -337.305-126.151  -6.810  1.00  0.00      H1   O  
ATOM   4376  C   SER A1122    -333.872-127.398  -6.226  1.00  0.00      H1   C  
ATOM   4377  O   SER A1122    -333.546-127.003  -5.165  1.00  0.00      H1   O  
ATOM   4378  N   ASN A1123    -332.970-127.713  -7.152  1.00  0.00      H1   N  
ATOM   4379  CA  ASN A1123    -331.532-127.518  -6.974  1.00  0.00      H1   C  
ATOM   4380  CB  ASN A1123    -331.326-125.981  -7.056  1.00  0.00      H1   C  
ATOM   4381  CG  ASN A1123    -331.962-125.340  -8.308  1.00  0.00      H1   C  
ATOM   4382  OD1 ASN A1123    -332.686-124.320  -8.120  1.00  0.00      H1   O  
ATOM   4383  ND2 ASN A1123    -331.716-125.749  -9.567  1.00  0.00      H1   N  
ATOM   4384  C   ASN A1123    -330.925-128.278  -5.796  1.00  0.00      H1   C  
ATOM   4385  O   ASN A1123    -331.410-129.415  -5.523  1.00  0.00      H1   O  
ATOM   4386  N   GLY A1124    -329.881-127.710  -5.046  1.00  0.00      H1   N  
ATOM   4387  CA  GLY A1124    -329.419-128.465  -3.908  1.00  0.00      H1   C  
ATOM   4388  C   GLY A1124    -330.462-129.013  -2.869  1.00  0.00      H1   C  
ATOM   4389  O   GLY A1124    -331.568-128.375  -2.691  1.00  0.00      H1   O  
ATOM   4390  N   SER A1125    -330.098-130.007  -2.106  1.00  0.00      H1   N  
ATOM   4391  CA  SER A1125    -330.878-130.643  -1.077  1.00  0.00      H1   C  
ATOM   4392  CB  SER A1125    -330.164-131.883  -0.488  1.00  0.00      H1   C  
ATOM   4393  OG  SER A1125    -330.959-132.526   0.529  1.00  0.00      H1   O  
ATOM   4394  C   SER A1125    -331.062-129.717   0.107  1.00  0.00      H1   C  
ATOM   4395  O   SER A1125    -330.158-129.057   0.610  1.00  0.00      H1   O  
ATOM   4396  N   LEU A1126    -332.307-129.592   0.564  1.00  0.00      H1   N  
ATOM   4397  CA  LEU A1126    -332.506-128.882   1.799  1.00  0.00      H1   C  
ATOM   4398  CB  LEU A1126    -334.049-128.747   2.049  1.00  0.00      H1   C  
ATOM   4399  CG  LEU A1126    -334.428-127.888   3.243  1.00  0.00      H1   C  
ATOM   4400  CD1 LEU A1126    -333.996-126.417   3.014  1.00  0.00      H1   C  
ATOM   4401  CD2 LEU A1126    -335.905-127.857   3.728  1.00  0.00      H1   C  
ATOM   4402  C   LEU A1126    -331.768-129.482   3.079  1.00  0.00      H1   C  
ATOM   4403  O   LEU A1126    -332.165-130.577   3.465  1.00  0.00      H1   O  
ATOM   4404  N   GLN A1127    -330.678-128.870   3.554  1.00  0.00      H1   N  
ATOM   4405  CA  GLN A1127    -330.109-129.276   4.885  1.00  0.00      H1   C  
ATOM   4406  CB  GLN A1127    -328.580-129.052   4.877  1.00  0.00      H1   C  
ATOM   4407  CG  GLN A1127    -327.689-129.714   3.853  1.00  0.00      H1   C  
ATOM   4408  CD  GLN A1127    -327.790-131.265   4.022  1.00  0.00      H1   C  
ATOM   4409  OE1 GLN A1127    -327.011-131.895   4.734  1.00  0.00      H1   O  
ATOM   4410  NE2 GLN A1127    -328.686-131.912   3.279  1.00  0.00      H1   N  
ATOM   4411  C   GLN A1127    -330.794-128.661   6.131  1.00  0.00      H1   C  
ATOM   4412  O   GLN A1127    -331.116-127.443   6.074  1.00  0.00      H1   O  
ATOM   4413  N   CYS A1128    -330.961-129.423   7.219  1.00  0.00      H1   N  
ATOM   4414  CA  CYS A1128    -331.585-128.975   8.432  1.00  0.00      H1   C  
ATOM   4415  CB  CYS A1128    -331.764-130.154   9.394  1.00  0.00      H1   C  
ATOM   4416  SG  CYS A1128    -332.705-131.534   8.679  1.00  0.00      H1   S  
ATOM   4417  C   CYS A1128    -330.907-127.849   9.219  1.00  0.00      H1   C  
ATOM   4418  O   CYS A1128    -329.671-127.689   9.119  1.00  0.00      H1   O  
ATOM   4419  N   ARG A1129    -331.720-127.052   9.966  1.00  0.00      H1   N  
ATOM   4420  CA  ARG A1129    -331.187-126.059  10.853  1.00  0.00      H1   C  
ATOM   4421  CB  ARG A1129    -332.180-124.967  11.280  1.00  0.00      H1   C  
ATOM   4422  CG  ARG A1129    -332.396-123.793  10.328  1.00  0.00      H1   C  
ATOM   4423  CD  ARG A1129    -332.593-124.117   8.819  1.00  0.00      H1   C  
ATOM   4424  NE  ARG A1129    -332.795-122.771   8.199  1.00  0.00      H1   N  
ATOM   4425  CZ  ARG A1129    -332.846-122.491   6.908  1.00  0.00      H1   C  
ATOM   4426  NH1 ARG A1129    -333.118-123.483   6.076  1.00  0.00      H1   N  
ATOM   4427  NH2 ARG A1129    -332.631-121.260   6.504  1.00  0.00      H1   N  
ATOM   4428  C   ARG A1129    -330.422-126.712  12.019  1.00  0.00      H1   C  
ATOM   4429  O   ARG A1129    -330.531-127.865  12.399  1.00  0.00      H1   O  
ATOM   4430  N   ILE A1130    -329.622-125.893  12.686  1.00  0.00      H1   N  
ATOM   4431  CA  ILE A1130    -328.748-126.458  13.722  1.00  0.00      H1   C  
ATOM   4432  CB  ILE A1130    -327.369-125.717  13.830  1.00  0.00      H1   C  
ATOM   4433  CG2 ILE A1130    -326.716-125.665  12.429  1.00  0.00      H1   C  
ATOM   4434  CG1 ILE A1130    -327.545-124.323  14.506  1.00  0.00      H1   C  
ATOM   4435  CD1 ILE A1130    -326.695-124.268  15.885  1.00  0.00      H1   C  
ATOM   4436  C   ILE A1130    -329.368-126.688  15.081  1.00  0.00      H1   C  
ATOM   4437  O   ILE A1130    -330.110-125.829  15.585  1.00  0.00      H1   O  
ATOM   4438  N   CYS A1131    -328.967-127.726  15.756  1.00  0.00      H1   N  
ATOM   4439  CA  CYS A1131    -329.242-128.187  17.158  1.00  0.00      H1   C  
ATOM   4440  CB  CYS A1131    -328.325-129.366  17.347  1.00  0.00      H1   C  
ATOM   4441  SG  CYS A1131    -328.514-130.236  18.954  1.00  0.00      H1   S  
ATOM   4442  C   CYS A1131    -328.930-127.257  18.321  1.00  0.00      H1   C  
ATOM   4443  O   CYS A1131    -327.848-126.687  18.371  1.00  0.00      H1   O  
ATOM   4444  N   ILE A1132    -329.870-127.075  19.259  1.00  0.00      H1   N  
ATOM   4445  CA  ILE A1132    -329.896-126.275  20.472  1.00  0.00      H1   C  
ATOM   4446  CB  ILE A1132    -331.354-126.036  20.997  1.00  0.00      H1   C  
ATOM   4447  CG2 ILE A1132    -331.362-125.373  22.394  1.00  0.00      H1   C  
ATOM   4448  CG1 ILE A1132    -332.274-125.259  19.989  1.00  0.00      H1   C  
ATOM   4449  CD1 ILE A1132    -331.941-123.787  19.782  1.00  0.00      H1   C  
ATOM   4450  C   ILE A1132    -329.061-126.873  21.568  1.00  0.00      H1   C  
ATOM   4451  O   ILE A1132    -328.235-126.193  22.236  1.00  0.00      H1   O  
ATOM   4452  OXT ILE A1132    -329.091-128.129  21.601  1.00  0.00      H1   O  
TER    4453      ILE A1132
ATOM   4454  N   MET B   1    -378.481-141.921  13.049  1.00  0.00      H2   N  
ATOM   4455  CA  MET B   1    -378.710-140.972  11.995  1.00  0.00      H2   C  
ATOM   4456  CB  MET B   1    -379.003-141.533  10.559  1.00  0.00      H2   C  
ATOM   4457  CG  MET B   1    -380.438-142.100  10.309  1.00  0.00      H2   C  
ATOM   4458  SD  MET B   1    -380.481-143.046   8.694  1.00  0.00      H2   S  
ATOM   4459  CE  MET B   1    -381.809-144.120   9.255  1.00  0.00      H2   C  
ATOM   4460  C   MET B   1    -379.801-139.969  12.383  1.00  0.00      H2   C  
ATOM   4461  O   MET B   1    -380.601-140.329  13.192  1.00  0.00      H2   O  
ATOM   4462  N   LYS B   2    -379.803-138.773  11.761  1.00  0.00      H2   N  
ATOM   4463  CA  LYS B   2    -380.854-137.847  11.937  1.00  0.00      H2   C  
ATOM   4464  CB  LYS B   2    -380.683-136.743  10.865  1.00  0.00      H2   C  
ATOM   4465  CG  LYS B   2    -379.462-135.840  11.088  1.00  0.00      H2   C  
ATOM   4466  CD  LYS B   2    -379.766-134.539  11.907  1.00  0.00      H2   C  
ATOM   4467  CE  LYS B   2    -378.612-133.529  11.968  1.00  0.00      H2   C  
ATOM   4468  NZ  LYS B   2    -378.827-132.481  12.991  1.00  0.00      H2   N  
ATOM   4469  C   LYS B   2    -382.282-138.263  12.002  1.00  0.00      H2   C  
ATOM   4470  O   LYS B   2    -382.852-138.887  11.081  1.00  0.00      H2   O  
ATOM   4471  N   ALA B   3    -382.981-137.930  13.131  1.00  0.00      H2   N  
ATOM   4472  CA  ALA B   3    -384.362-138.331  13.293  1.00  0.00      H2   C  
ATOM   4473  CB  ALA B   3    -384.830-137.834  14.664  1.00  0.00      H2   C  
ATOM   4474  C   ALA B   3    -385.392-137.776  12.212  1.00  0.00      H2   C  
ATOM   4475  O   ALA B   3    -386.302-138.438  11.724  1.00  0.00      H2   O  
ATOM   4476  N   ILE B   4    -385.194-136.613  11.619  1.00  0.00      H2   N  
ATOM   4477  CA  ILE B   4    -385.904-136.103  10.469  1.00  0.00      H2   C  
ATOM   4478  CB  ILE B   4    -385.897-134.639  10.244  1.00  0.00      H2   C  
ATOM   4479  CG2 ILE B   4    -384.546-134.055  10.015  1.00  0.00      H2   C  
ATOM   4480  CG1 ILE B   4    -386.924-134.059   9.237  1.00  0.00      H2   C  
ATOM   4481  CD1 ILE B   4    -388.326-134.706   9.391  1.00  0.00      H2   C  
ATOM   4482  C   ILE B   4    -385.564-136.933   9.213  1.00  0.00      H2   C  
ATOM   4483  O   ILE B   4    -386.473-137.141   8.450  1.00  0.00      H2   O  
ATOM   4484  N   LEU B   5    -384.339-137.455   9.089  1.00  0.00      H2   N  
ATOM   4485  CA  LEU B   5    -384.080-138.539   8.155  1.00  0.00      H2   C  
ATOM   4486  CB  LEU B   5    -382.568-138.697   7.895  1.00  0.00      H2   C  
ATOM   4487  CG  LEU B   5    -382.123-139.760   6.855  1.00  0.00      H2   C  
ATOM   4488  CD1 LEU B   5    -382.500-139.333   5.442  1.00  0.00      H2   C  
ATOM   4489  CD2 LEU B   5    -380.593-139.836   6.792  1.00  0.00      H2   C  
ATOM   4490  C   LEU B   5    -384.745-139.855   8.410  1.00  0.00      H2   C  
ATOM   4491  O   LEU B   5    -385.304-140.422   7.508  1.00  0.00      H2   O  
ATOM   4492  N   VAL B   6    -384.744-140.359   9.713  1.00  0.00      H2   N  
ATOM   4493  CA  VAL B   6    -385.491-141.517  10.105  1.00  0.00      H2   C  
ATOM   4494  CB  VAL B   6    -385.266-141.898  11.597  1.00  0.00      H2   C  
ATOM   4495  CG1 VAL B   6    -386.073-143.165  11.968  1.00  0.00      H2   C  
ATOM   4496  CG2 VAL B   6    -383.738-142.081  11.801  1.00  0.00      H2   C  
ATOM   4497  C   VAL B   6    -386.975-141.377   9.832  1.00  0.00      H2   C  
ATOM   4498  O   VAL B   6    -387.520-142.284   9.245  1.00  0.00      H2   O  
ATOM   4499  N   VAL B   7    -387.520-140.178  10.105  1.00  0.00      H2   N  
ATOM   4500  CA  VAL B   7    -388.901-139.694   9.744  1.00  0.00      H2   C  
ATOM   4501  CB  VAL B   7    -389.382-138.485  10.527  1.00  0.00      H2   C  
ATOM   4502  CG1 VAL B   7    -390.682-137.820   9.917  1.00  0.00      H2   C  
ATOM   4503  CG2 VAL B   7    -389.669-138.917  11.932  1.00  0.00      H2   C  
ATOM   4504  C   VAL B   7    -389.288-139.885   8.267  1.00  0.00      H2   C  
ATOM   4505  O   VAL B   7    -390.209-140.573   7.866  1.00  0.00      H2   O  
ATOM   4506  N   LEU B   8    -388.445-139.270   7.399  1.00  0.00      H2   N  
ATOM   4507  CA  LEU B   8    -388.539-139.316   5.974  1.00  0.00      H2   C  
ATOM   4508  CB  LEU B   8    -387.413-138.469   5.255  1.00  0.00      H2   C  
ATOM   4509  CG  LEU B   8    -387.427-138.541   3.701  1.00  0.00      H2   C  
ATOM   4510  CD1 LEU B   8    -388.477-137.552   3.034  1.00  0.00      H2   C  
ATOM   4511  CD2 LEU B   8    -386.029-138.128   3.154  1.00  0.00      H2   C  
ATOM   4512  C   LEU B   8    -388.427-140.772   5.505  1.00  0.00      H2   C  
ATOM   4513  O   LEU B   8    -389.134-141.200   4.537  1.00  0.00      H2   O  
ATOM   4514  N   LEU B   9    -387.519-141.561   6.056  1.00  0.00      H2   N  
ATOM   4515  CA  LEU B   9    -387.327-142.913   5.603  1.00  0.00      H2   C  
ATOM   4516  CB  LEU B   9    -385.870-143.360   5.958  1.00  0.00      H2   C  
ATOM   4517  CG  LEU B   9    -384.801-142.754   5.061  1.00  0.00      H2   C  
ATOM   4518  CD1 LEU B   9    -383.476-143.368   5.505  1.00  0.00      H2   C  
ATOM   4519  CD2 LEU B   9    -385.015-143.017   3.498  1.00  0.00      H2   C  
ATOM   4520  C   LEU B   9    -388.373-143.890   5.954  1.00  0.00      H2   C  
ATOM   4521  O   LEU B   9    -388.782-144.709   5.087  1.00  0.00      H2   O  
ATOM   4522  N   TYR B  10    -388.947-143.769   7.204  1.00  0.00      H2   N  
ATOM   4523  CA  TYR B  10    -390.233-144.390   7.462  1.00  0.00      H2   C  
ATOM   4524  CB  TYR B  10    -390.571-144.307   8.973  1.00  0.00      H2   C  
ATOM   4525  CG  TYR B  10    -391.860-144.811   9.468  1.00  0.00      H2   C  
ATOM   4526  CD1 TYR B  10    -392.075-146.131   9.859  1.00  0.00      H2   C  
ATOM   4527  CE1 TYR B  10    -393.298-146.548  10.347  1.00  0.00      H2   C  
ATOM   4528  CZ  TYR B  10    -394.320-145.625  10.567  1.00  0.00      H2   C  
ATOM   4529  OH  TYR B  10    -395.486-146.147  11.251  1.00  0.00      H2   O  
ATOM   4530  CD2 TYR B  10    -392.908-143.829   9.715  1.00  0.00      H2   C  
ATOM   4531  CE2 TYR B  10    -394.103-144.301  10.317  1.00  0.00      H2   C  
ATOM   4532  C   TYR B  10    -391.377-143.853   6.578  1.00  0.00      H2   C  
ATOM   4533  O   TYR B  10    -392.178-144.674   6.126  1.00  0.00      H2   O  
ATOM   4534  N   THR B  11    -391.425-142.578   6.181  1.00  0.00      H2   N  
ATOM   4535  CA  THR B  11    -392.418-142.124   5.162  1.00  0.00      H2   C  
ATOM   4536  CB  THR B  11    -392.675-140.629   4.892  1.00  0.00      H2   C  
ATOM   4537  OG1 THR B  11    -391.592-139.891   4.455  1.00  0.00      H2   O  
ATOM   4538  CG2 THR B  11    -393.103-140.027   6.223  1.00  0.00      H2   C  
ATOM   4539  C   THR B  11    -392.232-142.699   3.811  1.00  0.00      H2   C  
ATOM   4540  O   THR B  11    -393.168-143.092   3.182  1.00  0.00      H2   O  
ATOM   4541  N   PHE B  12    -391.012-142.965   3.397  1.00  0.00      H2   N  
ATOM   4542  CA  PHE B  12    -390.665-143.776   2.156  1.00  0.00      H2   C  
ATOM   4543  CB  PHE B  12    -389.166-143.642   1.770  1.00  0.00      H2   C  
ATOM   4544  CG  PHE B  12    -388.793-142.384   1.059  1.00  0.00      H2   C  
ATOM   4545  CD1 PHE B  12    -389.699-141.352   0.748  1.00  0.00      H2   C  
ATOM   4546  CE1 PHE B  12    -389.292-140.172   0.195  1.00  0.00      H2   C  
ATOM   4547  CZ  PHE B  12    -387.930-139.893  -0.071  1.00  0.00      H2   C  
ATOM   4548  CD2 PHE B  12    -387.410-142.126   0.867  1.00  0.00      H2   C  
ATOM   4549  CE2 PHE B  12    -387.032-140.867   0.327  1.00  0.00      H2   C  
ATOM   4550  C   PHE B  12    -391.083-145.218   2.168  1.00  0.00      H2   C  
ATOM   4551  O   PHE B  12    -391.713-145.779   1.260  1.00  0.00      H2   O  
ATOM   4552  N   ALA B  13    -390.687-145.853   3.325  1.00  0.00      H2   N  
ATOM   4553  CA  ALA B  13    -390.934-147.258   3.602  1.00  0.00      H2   C  
ATOM   4554  CB  ALA B  13    -390.247-147.690   4.875  1.00  0.00      H2   C  
ATOM   4555  C   ALA B  13    -392.420-147.599   3.673  1.00  0.00      H2   C  
ATOM   4556  O   ALA B  13    -392.939-148.578   3.125  1.00  0.00      H2   O  
ATOM   4557  N   THR B  14    -393.204-146.746   4.390  1.00  0.00      H2   N  
ATOM   4558  CA  THR B  14    -394.661-146.867   4.722  1.00  0.00      H2   C  
ATOM   4559  CB  THR B  14    -395.027-146.566   6.224  1.00  0.00      H2   C  
ATOM   4560  OG1 THR B  14    -394.883-145.205   6.541  1.00  0.00      H2   O  
ATOM   4561  CG2 THR B  14    -394.064-147.405   7.151  1.00  0.00      H2   C  
ATOM   4562  C   THR B  14    -395.608-146.072   3.792  1.00  0.00      H2   C  
ATOM   4563  O   THR B  14    -396.771-145.854   4.069  1.00  0.00      H2   O  
ATOM   4564  N   ALA B  15    -395.095-145.650   2.621  1.00  0.00      H2   N  
ATOM   4565  CA  ALA B  15    -395.696-144.950   1.566  1.00  0.00      H2   C  
ATOM   4566  CB  ALA B  15    -394.732-144.515   0.426  1.00  0.00      H2   C  
ATOM   4567  C   ALA B  15    -396.914-145.722   1.009  1.00  0.00      H2   C  
ATOM   4568  O   ALA B  15    -396.839-146.979   0.930  1.00  0.00      H2   O  
ATOM   4569  N   ASN B  16    -397.994-145.028   0.616  1.00  0.00      H2   N  
ATOM   4570  CA  ASN B  16    -398.996-145.593  -0.304  1.00  0.00      H2   C  
ATOM   4571  CB  ASN B  16    -398.496-145.848  -1.709  1.00  0.00      H2   C  
ATOM   4572  CG  ASN B  16    -397.802-144.641  -2.309  1.00  0.00      H2   C  
ATOM   4573  OD1 ASN B  16    -396.726-144.795  -2.827  1.00  0.00      H2   O  
ATOM   4574  ND2 ASN B  16    -398.463-143.478  -2.287  1.00  0.00      H2   N  
ATOM   4575  C   ASN B  16    -399.801-146.694   0.244  1.00  0.00      H2   C  
ATOM   4576  O   ASN B  16    -400.004-147.764  -0.383  1.00  0.00      H2   O  
ATOM   4577  N   ALA B  17    -400.264-146.454   1.551  1.00  0.00      H2   N  
ATOM   4578  CA  ALA B  17    -400.720-147.489   2.470  1.00  0.00      H2   C  
ATOM   4579  CB  ALA B  17    -400.886-146.830   3.841  1.00  0.00      H2   C  
ATOM   4580  C   ALA B  17    -401.901-148.285   2.023  1.00  0.00      H2   C  
ATOM   4581  O   ALA B  17    -402.491-148.110   0.959  1.00  0.00      H2   O  
ATOM   4582  N   ASP B  18    -402.263-149.250   2.847  1.00  0.00      H2   N  
ATOM   4583  CA  ASP B  18    -403.421-150.105   2.587  1.00  0.00      H2   C  
ATOM   4584  CB  ASP B  18    -403.527-151.370   3.539  1.00  0.00      H2   C  
ATOM   4585  CG  ASP B  18    -402.210-152.074   3.569  1.00  0.00      H2   C  
ATOM   4586  OD1 ASP B  18    -401.698-152.235   4.716  1.00  0.00      H2   O  
ATOM   4587  OD2 ASP B  18    -401.599-152.429   2.493  1.00  0.00      H2   O  
ATOM   4588  C   ASP B  18    -404.753-149.310   2.611  1.00  0.00      H2   C  
ATOM   4589  O   ASP B  18    -405.220-148.803   3.623  1.00  0.00      H2   O  
ATOM   4590  N   THR B  19    -405.329-149.085   1.383  1.00  0.00      H2   N  
ATOM   4591  CA  THR B  19    -406.719-148.857   1.248  1.00  0.00      H2   C  
ATOM   4592  CB  THR B  19    -407.172-148.909  -0.262  1.00  0.00      H2   C  
ATOM   4593  OG1 THR B  19    -406.237-148.272  -1.142  1.00  0.00      H2   O  
ATOM   4594  CG2 THR B  19    -408.509-148.079  -0.539  1.00  0.00      H2   C  
ATOM   4595  C   THR B  19    -407.630-149.836   2.021  1.00  0.00      H2   C  
ATOM   4596  O   THR B  19    -407.468-151.058   2.038  1.00  0.00      H2   O  
ATOM   4597  N   LEU B  20    -408.590-149.248   2.762  1.00  0.00      H2   N  
ATOM   4598  CA  LEU B  20    -409.675-149.989   3.400  1.00  0.00      H2   C  
ATOM   4599  CB  LEU B  20    -409.644-149.804   4.918  1.00  0.00      H2   C  
ATOM   4600  CG  LEU B  20    -410.814-150.242   5.808  1.00  0.00      H2   C  
ATOM   4601  CD1 LEU B  20    -411.263-151.729   5.424  1.00  0.00      H2   C  
ATOM   4602  CD2 LEU B  20    -410.412-150.087   7.264  1.00  0.00      H2   C  
ATOM   4603  C   LEU B  20    -410.885-149.501   2.843  1.00  0.00      H2   C  
ATOM   4604  O   LEU B  20    -411.170-148.308   2.869  1.00  0.00      H2   O  
ATOM   4605  N   CYS B  21    -411.664-150.391   2.205  1.00  0.00      H2   N  
ATOM   4606  CA  CYS B  21    -412.957-149.914   1.730  1.00  0.00      H2   C  
ATOM   4607  CB  CYS B  21    -413.040-150.292   0.160  1.00  0.00      H2   C  
ATOM   4608  SG  CYS B  21    -412.009-149.066  -0.794  1.00  0.00      H2   S  
ATOM   4609  C   CYS B  21    -414.165-150.496   2.549  1.00  0.00      H2   C  
ATOM   4610  O   CYS B  21    -414.064-151.719   2.933  1.00  0.00      H2   O  
ATOM   4611  N   ILE B  22    -415.244-149.679   2.843  1.00  0.00      H2   N  
ATOM   4612  CA  ILE B  22    -416.488-150.162   3.375  1.00  0.00      H2   C  
ATOM   4613  CB  ILE B  22    -417.102-149.144   4.269  1.00  0.00      H2   C  
ATOM   4614  CG2 ILE B  22    -418.297-149.743   5.030  1.00  0.00      H2   C  
ATOM   4615  CG1 ILE B  22    -416.001-148.586   5.247  1.00  0.00      H2   C  
ATOM   4616  CD1 ILE B  22    -415.226-149.640   6.077  1.00  0.00      H2   C  
ATOM   4617  C   ILE B  22    -417.368-150.606   2.188  1.00  0.00      H2   C  
ATOM   4618  O   ILE B  22    -417.289-149.956   1.136  1.00  0.00      H2   O  
ATOM   4619  N   GLY B  23    -418.132-151.733   2.208  1.00  0.00      H2   N  
ATOM   4620  CA  GLY B  23    -418.822-152.196   1.044  1.00  0.00      H2   C  
ATOM   4621  C   GLY B  23    -420.005-153.052   1.411  1.00  0.00      H2   C  
ATOM   4622  O   GLY B  23    -420.547-153.016   2.520  1.00  0.00      H2   O  
ATOM   4623  N   TYR B  24    -420.508-153.866   0.421  1.00  0.00      H2   N  
ATOM   4624  CA  TYR B  24    -421.633-154.694   0.612  1.00  0.00      H2   C  
ATOM   4625  CB  TYR B  24    -422.959-153.940   0.315  1.00  0.00      H2   C  
ATOM   4626  CG  TYR B  24    -423.080-153.603  -1.093  1.00  0.00      H2   C  
ATOM   4627  CD1 TYR B  24    -423.967-154.399  -1.883  1.00  0.00      H2   C  
ATOM   4628  CE1 TYR B  24    -424.139-154.192  -3.241  1.00  0.00      H2   C  
ATOM   4629  CZ  TYR B  24    -423.332-153.234  -3.918  1.00  0.00      H2   C  
ATOM   4630  OH  TYR B  24    -423.481-152.940  -5.252  1.00  0.00      H2   O  
ATOM   4631  CD2 TYR B  24    -422.306-152.651  -1.772  1.00  0.00      H2   C  
ATOM   4632  CE2 TYR B  24    -422.502-152.424  -3.106  1.00  0.00      H2   C  
ATOM   4633  C   TYR B  24    -421.483-155.981  -0.274  1.00  0.00      H2   C  
ATOM   4634  O   TYR B  24    -420.674-156.033  -1.250  1.00  0.00      H2   O  
ATOM   4635  N   HIS B  25    -422.174-157.080   0.124  1.00  0.00      H2   N  
ATOM   4636  CA  HIS B  25    -422.090-158.270  -0.670  1.00  0.00      H2   C  
ATOM   4637  CB  HIS B  25    -422.621-159.488   0.101  1.00  0.00      H2   C  
ATOM   4638  ND1 HIS B  25    -421.751-161.274  -1.524  1.00  0.00      H2   N  
ATOM   4639  CG  HIS B  25    -422.525-160.843  -0.529  1.00  0.00      H2   C  
ATOM   4640  CE1 HIS B  25    -422.012-162.561  -1.807  1.00  0.00      H2   C  
ATOM   4641  NE2 HIS B  25    -422.879-163.096  -0.906  1.00  0.00      H2   N  
ATOM   4642  CD2 HIS B  25    -423.232-162.037  -0.156  1.00  0.00      H2   C  
ATOM   4643  C   HIS B  25    -422.877-158.046  -1.967  1.00  0.00      H2   C  
ATOM   4644  O   HIS B  25    -424.001-157.539  -1.953  1.00  0.00      H2   O  
ATOM   4645  N   ALA B  26    -422.353-158.501  -3.154  1.00  0.00      H2   N  
ATOM   4646  CA  ALA B  26    -422.998-158.486  -4.474  1.00  0.00      H2   C  
ATOM   4647  CB  ALA B  26    -422.115-157.844  -5.444  1.00  0.00      H2   C  
ATOM   4648  C   ALA B  26    -423.164-159.881  -4.843  1.00  0.00      H2   C  
ATOM   4649  O   ALA B  26    -422.146-160.624  -4.924  1.00  0.00      H2   O  
ATOM   4650  N   ASN B  27    -424.430-160.349  -5.260  1.00  0.00      H2   N  
ATOM   4651  CA  ASN B  27    -424.640-161.721  -5.663  1.00  0.00      H2   C  
ATOM   4652  CB  ASN B  27    -424.944-162.738  -4.459  1.00  0.00      H2   C  
ATOM   4653  CG  ASN B  27    -424.874-164.178  -4.947  1.00  0.00      H2   C  
ATOM   4654  OD1 ASN B  27    -424.668-164.364  -6.170  1.00  0.00      H2   O  
ATOM   4655  ND2 ASN B  27    -425.120-165.234  -4.103  1.00  0.00      H2   N  
ATOM   4656  C   ASN B  27    -425.833-161.716  -6.658  1.00  0.00      H2   C  
ATOM   4657  O   ASN B  27    -426.940-161.380  -6.218  1.00  0.00      H2   O  
ATOM   4658  N   ASN B  28    -425.651-161.892  -7.976  1.00  0.00      H2   N  
ATOM   4659  CA  ASN B  28    -426.733-161.999  -8.972  1.00  0.00      H2   C  
ATOM   4660  CB  ASN B  28    -426.194-162.092 -10.432  1.00  0.00      H2   C  
ATOM   4661  CG  ASN B  28    -427.153-161.427 -11.443  1.00  0.00      H2   C  
ATOM   4662  OD1 ASN B  28    -428.253-161.031 -11.225  1.00  0.00      H2   O  
ATOM   4663  ND2 ASN B  28    -426.861-161.375 -12.750  1.00  0.00      H2   N  
ATOM   4664  C   ASN B  28    -427.750-163.071  -8.564  1.00  0.00      H2   C  
ATOM   4665  O   ASN B  28    -427.526-164.125  -7.904  1.00  0.00      H2   O  
ATOM   4666  N   SER B  29    -428.986-162.756  -9.007  1.00  0.00      H2   N  
ATOM   4667  CA  SER B  29    -430.268-163.439  -8.712  1.00  0.00      H2   C  
ATOM   4668  CB  SER B  29    -430.899-162.900  -7.407  1.00  0.00      H2   C  
ATOM   4669  OG  SER B  29    -432.237-163.286  -7.257  1.00  0.00      H2   O  
ATOM   4670  C   SER B  29    -431.174-163.216  -9.882  1.00  0.00      H2   C  
ATOM   4671  O   SER B  29    -430.961-162.271 -10.704  1.00  0.00      H2   O  
ATOM   4672  N   THR B  30    -432.234-164.068 -10.097  1.00  0.00      H2   N  
ATOM   4673  CA  THR B  30    -433.277-163.908 -11.063  1.00  0.00      H2   C  
ATOM   4674  CB  THR B  30    -433.505-165.204 -11.928  1.00  0.00      H2   C  
ATOM   4675  OG1 THR B  30    -433.867-166.308 -11.054  1.00  0.00      H2   O  
ATOM   4676  CG2 THR B  30    -432.185-165.554 -12.711  1.00  0.00      H2   C  
ATOM   4677  C   THR B  30    -434.612-163.360 -10.516  1.00  0.00      H2   C  
ATOM   4678  O   THR B  30    -435.659-163.049 -11.193  1.00  0.00      H2   O  
ATOM   4679  N   ASP B  31    -434.735-163.061  -9.203  1.00  0.00      H2   N  
ATOM   4680  CA  ASP B  31    -435.728-162.176  -8.545  1.00  0.00      H2   C  
ATOM   4681  CB  ASP B  31    -435.928-162.418  -6.977  1.00  0.00      H2   C  
ATOM   4682  CG  ASP B  31    -436.789-163.631  -6.665  1.00  0.00      H2   C  
ATOM   4683  OD1 ASP B  31    -436.967-164.540  -7.576  1.00  0.00      H2   O  
ATOM   4684  OD2 ASP B  31    -437.326-163.636  -5.519  1.00  0.00      H2   O  
ATOM   4685  C   ASP B  31    -435.493-160.740  -8.765  1.00  0.00      H2   C  
ATOM   4686  O   ASP B  31    -434.402-160.246  -8.497  1.00  0.00      H2   O  
ATOM   4687  N   THR B  32    -436.501-160.028  -9.241  1.00  0.00      H2   N  
ATOM   4688  CA  THR B  32    -436.492-158.524  -9.254  1.00  0.00      H2   C  
ATOM   4689  CB  THR B  32    -436.403-157.979 -10.634  1.00  0.00      H2   C  
ATOM   4690  OG1 THR B  32    -437.514-158.245 -11.440  1.00  0.00      H2   O  
ATOM   4691  CG2 THR B  32    -435.218-158.569 -11.353  1.00  0.00      H2   C  
ATOM   4692  C   THR B  32    -437.669-158.000  -8.535  1.00  0.00      H2   C  
ATOM   4693  O   THR B  32    -438.715-158.680  -8.395  1.00  0.00      H2   O  
ATOM   4694  N   VAL B  33    -437.525-156.850  -7.970  1.00  0.00      H2   N  
ATOM   4695  CA  VAL B  33    -438.636-156.050  -7.320  1.00  0.00      H2   C  
ATOM   4696  CB  VAL B  33    -438.395-155.800  -5.814  1.00  0.00      H2   C  
ATOM   4697  CG1 VAL B  33    -438.699-157.143  -5.187  1.00  0.00      H2   C  
ATOM   4698  CG2 VAL B  33    -437.012-155.236  -5.554  1.00  0.00      H2   C  
ATOM   4699  C   VAL B  33    -438.740-154.721  -8.007  1.00  0.00      H2   C  
ATOM   4700  O   VAL B  33    -437.726-154.284  -8.555  1.00  0.00      H2   O  
ATOM   4701  N   ASP B  34    -439.938-154.143  -8.007  1.00  0.00      H2   N  
ATOM   4702  CA  ASP B  34    -440.129-152.782  -8.424  1.00  0.00      H2   C  
ATOM   4703  CB  ASP B  34    -441.475-152.571  -9.155  1.00  0.00      H2   C  
ATOM   4704  CG  ASP B  34    -441.322-153.440 -10.437  1.00  0.00      H2   C  
ATOM   4705  OD1 ASP B  34    -440.203-153.563 -11.054  1.00  0.00      H2   O  
ATOM   4706  OD2 ASP B  34    -442.449-153.722 -10.898  1.00  0.00      H2   O  
ATOM   4707  C   ASP B  34    -440.119-151.858  -7.278  1.00  0.00      H2   C  
ATOM   4708  O   ASP B  34    -440.334-152.304  -6.118  1.00  0.00      H2   O  
ATOM   4709  N   THR B  35    -439.903-150.553  -7.494  1.00  0.00      H2   N  
ATOM   4710  CA  THR B  35    -439.928-149.560  -6.375  1.00  0.00      H2   C  
ATOM   4711  CB  THR B  35    -438.540-148.878  -5.996  1.00  0.00      H2   C  
ATOM   4712  OG1 THR B  35    -438.327-147.656  -6.684  1.00  0.00      H2   O  
ATOM   4713  CG2 THR B  35    -437.386-149.912  -6.149  1.00  0.00      H2   C  
ATOM   4714  C   THR B  35    -440.973-148.541  -6.791  1.00  0.00      H2   C  
ATOM   4715  O   THR B  35    -441.742-148.746  -7.706  1.00  0.00      H2   O  
ATOM   4716  N   VAL B  36    -441.064-147.375  -6.179  1.00  0.00      H2   N  
ATOM   4717  CA  VAL B  36    -441.983-146.248  -6.455  1.00  0.00      H2   C  
ATOM   4718  CB  VAL B  36    -441.766-145.096  -5.448  1.00  0.00      H2   C  
ATOM   4719  CG1 VAL B  36    -442.264-145.457  -3.999  1.00  0.00      H2   C  
ATOM   4720  CG2 VAL B  36    -440.342-144.446  -5.416  1.00  0.00      H2   C  
ATOM   4721  C   VAL B  36    -441.796-145.763  -7.853  1.00  0.00      H2   C  
ATOM   4722  O   VAL B  36    -442.737-145.189  -8.373  1.00  0.00      H2   O  
ATOM   4723  N   LEU B  37    -440.577-145.884  -8.479  1.00  0.00      H2   N  
ATOM   4724  CA  LEU B  37    -440.292-145.469  -9.852  1.00  0.00      H2   C  
ATOM   4725  CB  LEU B  37    -439.801-144.042  -9.778  1.00  0.00      H2   C  
ATOM   4726  CG  LEU B  37    -439.432-143.356 -11.103  1.00  0.00      H2   C  
ATOM   4727  CD1 LEU B  37    -440.718-143.223 -11.986  1.00  0.00      H2   C  
ATOM   4728  CD2 LEU B  37    -438.935-141.996 -10.625  1.00  0.00      H2   C  
ATOM   4729  C   LEU B  37    -439.292-146.352 -10.532  1.00  0.00      H2   C  
ATOM   4730  O   LEU B  37    -439.284-146.530 -11.708  1.00  0.00      H2   O  
ATOM   4731  N   GLU B  38    -438.309-146.963  -9.803  1.00  0.00      H2   N  
ATOM   4732  CA  GLU B  38    -437.382-147.857 -10.492  1.00  0.00      H2   C  
ATOM   4733  CB  GLU B  38    -436.288-148.407  -9.494  1.00  0.00      H2   C  
ATOM   4734  CG  GLU B  38    -435.182-147.455  -8.864  1.00  0.00      H2   C  
ATOM   4735  CD  GLU B  38    -433.898-148.071  -8.429  1.00  0.00      H2   C  
ATOM   4736  OE1 GLU B  38    -433.528-148.006  -7.306  1.00  0.00      H2   O  
ATOM   4737  OE2 GLU B  38    -433.125-148.407  -9.420  1.00  0.00      H2   O  
ATOM   4738  C   GLU B  38    -438.175-149.133 -10.977  1.00  0.00      H2   C  
ATOM   4739  O   GLU B  38    -439.050-149.691 -10.323  1.00  0.00      H2   O  
ATOM   4740  N   LYS B  39    -437.865-149.663 -12.129  1.00  0.00      H2   N  
ATOM   4741  CA  LYS B  39    -438.377-150.873 -12.724  1.00  0.00      H2   C  
ATOM   4742  CB  LYS B  39    -438.784-150.593 -14.228  1.00  0.00      H2   C  
ATOM   4743  CG  LYS B  39    -439.963-149.711 -14.373  1.00  0.00      H2   C  
ATOM   4744  CD  LYS B  39    -441.295-150.307 -13.842  1.00  0.00      H2   C  
ATOM   4745  CE  LYS B  39    -442.601-149.439 -13.948  1.00  0.00      H2   C  
ATOM   4746  NZ  LYS B  39    -442.664-148.309 -12.892  1.00  0.00      H2   N  
ATOM   4747  C   LYS B  39    -437.187-151.909 -12.687  1.00  0.00      H2   C  
ATOM   4748  O   LYS B  39    -436.067-151.566 -13.005  1.00  0.00      H2   O  
ATOM   4749  N   ASN B  40    -437.447-153.150 -12.201  1.00  0.00      H2   N  
ATOM   4750  CA  ASN B  40    -436.640-154.316 -12.227  1.00  0.00      H2   C  
ATOM   4751  CB  ASN B  40    -436.311-154.922 -13.623  1.00  0.00      H2   C  
ATOM   4752  CG  ASN B  40    -437.637-155.125 -14.377  1.00  0.00      H2   C  
ATOM   4753  OD1 ASN B  40    -438.765-155.234 -13.783  1.00  0.00      H2   O  
ATOM   4754  ND2 ASN B  40    -437.637-155.321 -15.690  1.00  0.00      H2   N  
ATOM   4755  C   ASN B  40    -435.340-154.156 -11.446  1.00  0.00      H2   C  
ATOM   4756  O   ASN B  40    -434.246-154.349 -12.053  1.00  0.00      H2   O  
ATOM   4757  N   VAL B  41    -435.459-153.851 -10.179  1.00  0.00      H2   N  
ATOM   4758  CA  VAL B  41    -434.308-153.878  -9.339  1.00  0.00      H2   C  
ATOM   4759  CB  VAL B  41    -434.570-153.062  -8.105  1.00  0.00      H2   C  
ATOM   4760  CG1 VAL B  41    -433.328-153.153  -7.156  1.00  0.00      H2   C  
ATOM   4761  CG2 VAL B  41    -434.701-151.613  -8.611  1.00  0.00      H2   C  
ATOM   4762  C   VAL B  41    -433.909-155.352  -8.986  1.00  0.00      H2   C  
ATOM   4763  O   VAL B  41    -434.646-156.011  -8.257  1.00  0.00      H2   O  
ATOM   4764  N   THR B  42    -432.749-155.920  -9.422  1.00  0.00      H2   N  
ATOM   4765  CA  THR B  42    -432.252-157.238  -8.963  1.00  0.00      H2   C  
ATOM   4766  CB  THR B  42    -431.165-157.919  -9.805  1.00  0.00      H2   C  
ATOM   4767  OG1 THR B  42    -431.612-157.971 -11.191  1.00  0.00      H2   O  
ATOM   4768  CG2 THR B  42    -430.776-159.396  -9.448  1.00  0.00      H2   C  
ATOM   4769  C   THR B  42    -431.828-157.295  -7.502  1.00  0.00      H2   C  
ATOM   4770  O   THR B  42    -431.024-156.482  -7.040  1.00  0.00      H2   O  
ATOM   4771  N   VAL B  43    -432.328-158.316  -6.767  1.00  0.00      H2   N  
ATOM   4772  CA  VAL B  43    -432.192-158.458  -5.340  1.00  0.00      H2   C  
ATOM   4773  CB  VAL B  43    -433.253-157.884  -4.565  1.00  0.00      H2   C  
ATOM   4774  CG1 VAL B  43    -433.365-156.342  -4.895  1.00  0.00      H2   C  
ATOM   4775  CG2 VAL B  43    -434.665-158.377  -4.938  1.00  0.00      H2   C  
ATOM   4776  C   VAL B  43    -432.206-159.986  -4.988  1.00  0.00      H2   C  
ATOM   4777  O   VAL B  43    -432.882-160.813  -5.608  1.00  0.00      H2   O  
ATOM   4778  N   THR B  44    -431.509-160.408  -3.956  1.00  0.00      H2   N  
ATOM   4779  CA  THR B  44    -431.231-161.796  -3.551  1.00  0.00      H2   C  
ATOM   4780  CB  THR B  44    -430.251-161.731  -2.410  1.00  0.00      H2   C  
ATOM   4781  OG1 THR B  44    -430.631-160.853  -1.361  1.00  0.00      H2   O  
ATOM   4782  CG2 THR B  44    -428.876-161.255  -2.960  1.00  0.00      H2   C  
ATOM   4783  C   THR B  44    -432.413-162.622  -3.082  1.00  0.00      H2   C  
ATOM   4784  O   THR B  44    -432.466-163.839  -3.448  1.00  0.00      H2   O  
ATOM   4785  N   HIS B  45    -433.446-162.050  -2.426  1.00  0.00      H2   N  
ATOM   4786  CA  HIS B  45    -434.752-162.756  -2.265  1.00  0.00      H2   C  
ATOM   4787  CB  HIS B  45    -434.877-163.635  -0.959  1.00  0.00      H2   C  
ATOM   4788  ND1 HIS B  45    -434.690-162.371   1.158  1.00  0.00      H2   N  
ATOM   4789  CG  HIS B  45    -434.060-163.120   0.215  1.00  0.00      H2   C  
ATOM   4790  CE1 HIS B  45    -433.804-162.202   2.078  1.00  0.00      H2   C  
ATOM   4791  NE2 HIS B  45    -432.611-162.734   1.706  1.00  0.00      H2   N  
ATOM   4792  CD2 HIS B  45    -432.766-163.329   0.486  1.00  0.00      H2   C  
ATOM   4793  C   HIS B  45    -435.833-161.633  -2.210  1.00  0.00      H2   C  
ATOM   4794  O   HIS B  45    -435.565-160.466  -1.971  1.00  0.00      H2   O  
ATOM   4795  N   SER B  46    -437.136-162.011  -2.475  1.00  0.00      H2   N  
ATOM   4796  CA  SER B  46    -438.164-161.043  -2.166  1.00  0.00      H2   C  
ATOM   4797  CB  SER B  46    -438.341-159.996  -3.246  1.00  0.00      H2   C  
ATOM   4798  OG  SER B  46    -438.264-160.680  -4.525  1.00  0.00      H2   O  
ATOM   4799  C   SER B  46    -439.464-161.747  -1.922  1.00  0.00      H2   C  
ATOM   4800  O   SER B  46    -439.982-162.584  -2.650  1.00  0.00      H2   O  
ATOM   4801  N   VAL B  47    -439.980-161.641  -0.669  1.00  0.00      H2   N  
ATOM   4802  CA  VAL B  47    -441.178-162.453  -0.414  1.00  0.00      H2   C  
ATOM   4803  CB  VAL B  47    -441.456-162.508   1.029  1.00  0.00      H2   C  
ATOM   4804  CG1 VAL B  47    -442.684-163.402   1.294  1.00  0.00      H2   C  
ATOM   4805  CG2 VAL B  47    -440.222-162.950   1.820  1.00  0.00      H2   C  
ATOM   4806  C   VAL B  47    -442.389-162.021  -1.203  1.00  0.00      H2   C  
ATOM   4807  O   VAL B  47    -442.656-160.869  -1.277  1.00  0.00      H2   O  
ATOM   4808  N   ASN B  48    -443.122-162.962  -1.868  1.00  0.00      H2   N  
ATOM   4809  CA  ASN B  48    -444.405-162.596  -2.425  1.00  0.00      H2   C  
ATOM   4810  CB  ASN B  48    -444.755-163.640  -3.558  1.00  0.00      H2   C  
ATOM   4811  CG  ASN B  48    -445.714-163.191  -4.673  1.00  0.00      H2   C  
ATOM   4812  OD1 ASN B  48    -446.221-162.081  -4.644  1.00  0.00      H2   O  
ATOM   4813  ND2 ASN B  48    -445.570-163.960  -5.773  1.00  0.00      H2   N  
ATOM   4814  C   ASN B  48    -445.569-162.541  -1.394  1.00  0.00      H2   C  
ATOM   4815  O   ASN B  48    -445.642-163.387  -0.518  1.00  0.00      H2   O  
ATOM   4816  N   LEU B  49    -446.438-161.510  -1.470  1.00  0.00      H2   N  
ATOM   4817  CA  LEU B  49    -447.530-161.279  -0.593  1.00  0.00      H2   C  
ATOM   4818  CB  LEU B  49    -447.656-159.769  -0.202  1.00  0.00      H2   C  
ATOM   4819  CG  LEU B  49    -446.329-158.903   0.073  1.00  0.00      H2   C  
ATOM   4820  CD1 LEU B  49    -446.664-157.607   0.814  1.00  0.00      H2   C  
ATOM   4821  CD2 LEU B  49    -445.262-159.617   0.915  1.00  0.00      H2   C  
ATOM   4822  C   LEU B  49    -448.831-161.769  -1.234  1.00  0.00      H2   C  
ATOM   4823  O   LEU B  49    -449.888-161.411  -0.751  1.00  0.00      H2   O  
ATOM   4824  N   LEU B  50    -448.841-162.653  -2.272  1.00  0.00      H2   N  
ATOM   4825  CA  LEU B  50    -450.130-163.174  -2.881  1.00  0.00      H2   C  
ATOM   4826  CB  LEU B  50    -450.723-162.286  -3.961  1.00  0.00      H2   C  
ATOM   4827  CG  LEU B  50    -449.887-162.003  -5.252  1.00  0.00      H2   C  
ATOM   4828  CD1 LEU B  50    -449.301-163.163  -6.091  1.00  0.00      H2   C  
ATOM   4829  CD2 LEU B  50    -450.566-160.954  -6.139  1.00  0.00      H2   C  
ATOM   4830  C   LEU B  50    -449.690-164.577  -3.344  1.00  0.00      H2   C  
ATOM   4831  O   LEU B  50    -448.513-164.859  -3.455  1.00  0.00      H2   O  
ATOM   4832  N   GLU B  51    -450.609-165.398  -3.787  1.00  0.00      H2   N  
ATOM   4833  CA  GLU B  51    -450.492-166.602  -4.470  1.00  0.00      H2   C  
ATOM   4834  CB  GLU B  51    -451.049-167.797  -3.619  1.00  0.00      H2   C  
ATOM   4835  CG  GLU B  51    -450.122-168.435  -2.522  1.00  0.00      H2   C  
ATOM   4836  CD  GLU B  51    -450.573-169.768  -1.882  1.00  0.00      H2   C  
ATOM   4837  OE1 GLU B  51    -449.864-170.230  -0.899  1.00  0.00      H2   O  
ATOM   4838  OE2 GLU B  51    -451.607-170.341  -2.290  1.00  0.00      H2   O  
ATOM   4839  C   GLU B  51    -451.316-166.460  -5.765  1.00  0.00      H2   C  
ATOM   4840  O   GLU B  51    -452.360-165.756  -5.855  1.00  0.00      H2   O  
ATOM   4841  N   ASP B  52    -450.821-167.078  -6.884  1.00  0.00      H2   N  
ATOM   4842  CA  ASP B  52    -451.295-167.044  -8.258  1.00  0.00      H2   C  
ATOM   4843  CB  ASP B  52    -450.076-166.529  -9.136  1.00  0.00      H2   C  
ATOM   4844  CG  ASP B  52    -448.679-167.150  -8.944  1.00  0.00      H2   C  
ATOM   4845  OD1 ASP B  52    -448.496-168.010  -8.067  1.00  0.00      H2   O  
ATOM   4846  OD2 ASP B  52    -447.739-166.801  -9.727  1.00  0.00      H2   O  
ATOM   4847  C   ASP B  52    -451.998-168.347  -8.735  1.00  0.00      H2   C  
ATOM   4848  O   ASP B  52    -452.457-168.516  -9.843  1.00  0.00      H2   O  
ATOM   4849  N   LYS B  53    -452.156-169.341  -7.816  1.00  0.00      H2   N  
ATOM   4850  CA  LYS B  53    -452.574-170.706  -8.112  1.00  0.00      H2   C  
ATOM   4851  CB  LYS B  53    -451.439-171.588  -8.747  1.00  0.00      H2   C  
ATOM   4852  CG  LYS B  53    -450.250-171.835  -7.781  1.00  0.00      H2   C  
ATOM   4853  CD  LYS B  53    -449.544-173.185  -7.925  1.00  0.00      H2   C  
ATOM   4854  CE  LYS B  53    -448.431-173.483  -6.956  1.00  0.00      H2   C  
ATOM   4855  NZ  LYS B  53    -448.976-174.055  -5.685  1.00  0.00      H2   N  
ATOM   4856  C   LYS B  53    -453.343-171.443  -6.983  1.00  0.00      H2   C  
ATOM   4857  O   LYS B  53    -453.164-171.178  -5.772  1.00  0.00      H2   O  
ATOM   4858  N   HIS B  54    -454.188-172.440  -7.381  1.00  0.00      H2   N  
ATOM   4859  CA  HIS B  54    -454.713-173.221  -6.325  1.00  0.00      H2   C  
ATOM   4860  CB  HIS B  54    -456.033-172.610  -5.766  1.00  0.00      H2   C  
ATOM   4861  ND1 HIS B  54    -458.468-173.125  -6.375  1.00  0.00      H2   N  
ATOM   4862  CG  HIS B  54    -457.237-172.741  -6.713  1.00  0.00      H2   C  
ATOM   4863  CE1 HIS B  54    -459.253-173.010  -7.481  1.00  0.00      H2   C  
ATOM   4864  NE2 HIS B  54    -458.556-172.361  -8.436  1.00  0.00      H2   N  
ATOM   4865  CD2 HIS B  54    -457.327-172.295  -8.007  1.00  0.00      H2   C  
ATOM   4866  C   HIS B  54    -455.071-174.616  -6.888  1.00  0.00      H2   C  
ATOM   4867  O   HIS B  54    -455.134-174.829  -8.076  1.00  0.00      H2   O  
ATOM   4868  N   ASN B  55    -455.270-175.532  -5.919  1.00  0.00      H2   N  
ATOM   4869  CA  ASN B  55    -455.802-176.850  -6.329  1.00  0.00      H2   C  
ATOM   4870  CB  ASN B  55    -455.822-177.750  -5.078  1.00  0.00      H2   C  
ATOM   4871  CG  ASN B  55    -454.384-177.877  -4.452  1.00  0.00      H2   C  
ATOM   4872  OD1 ASN B  55    -453.352-177.663  -5.139  1.00  0.00      H2   O  
ATOM   4873  ND2 ASN B  55    -454.381-178.309  -3.219  1.00  0.00      H2   N  
ATOM   4874  C   ASN B  55    -457.257-176.835  -6.963  1.00  0.00      H2   C  
ATOM   4875  O   ASN B  55    -458.081-175.938  -6.651  1.00  0.00      H2   O  
ATOM   4876  N   GLY B  56    -457.519-177.759  -7.911  1.00  0.00      H2   N  
ATOM   4877  CA  GLY B  56    -458.777-177.738  -8.685  1.00  0.00      H2   C  
ATOM   4878  C   GLY B  56    -459.953-178.370  -8.049  1.00  0.00      H2   C  
ATOM   4879  O   GLY B  56    -461.062-177.997  -8.443  1.00  0.00      H2   O  
ATOM   4880  N   LYS B  57    -459.751-179.350  -7.154  1.00  0.00      H2   N  
ATOM   4881  CA  LYS B  57    -460.861-179.957  -6.511  1.00  0.00      H2   C  
ATOM   4882  CB  LYS B  57    -460.337-181.151  -5.627  1.00  0.00      H2   C  
ATOM   4883  CG  LYS B  57    -459.398-180.692  -4.556  1.00  0.00      H2   C  
ATOM   4884  CD  LYS B  57    -458.760-181.896  -3.778  1.00  0.00      H2   C  
ATOM   4885  CE  LYS B  57    -457.713-181.463  -2.736  1.00  0.00      H2   C  
ATOM   4886  NZ  LYS B  57    -457.095-182.674  -2.217  1.00  0.00      H2   N  
ATOM   4887  C   LYS B  57    -461.693-179.042  -5.603  1.00  0.00      H2   C  
ATOM   4888  O   LYS B  57    -461.175-178.192  -4.908  1.00  0.00      H2   O  
ATOM   4889  N   LEU B  58    -463.051-179.165  -5.624  1.00  0.00      H2   N  
ATOM   4890  CA  LEU B  58    -463.900-178.436  -4.721  1.00  0.00      H2   C  
ATOM   4891  CB  LEU B  58    -465.241-178.277  -5.343  1.00  0.00      H2   C  
ATOM   4892  CG  LEU B  58    -465.481-177.244  -6.410  1.00  0.00      H2   C  
ATOM   4893  CD1 LEU B  58    -464.769-177.508  -7.751  1.00  0.00      H2   C  
ATOM   4894  CD2 LEU B  58    -467.029-177.011  -6.696  1.00  0.00      H2   C  
ATOM   4895  C   LEU B  58    -463.881-179.129  -3.381  1.00  0.00      H2   C  
ATOM   4896  O   LEU B  58    -463.831-180.382  -3.323  1.00  0.00      H2   O  
ATOM   4897  N   CYS B  59    -463.997-178.294  -2.290  1.00  0.00      H2   N  
ATOM   4898  CA  CYS B  59    -464.042-178.830  -0.976  1.00  0.00      H2   C  
ATOM   4899  CB  CYS B  59    -462.710-178.503  -0.202  1.00  0.00      H2   C  
ATOM   4900  SG  CYS B  59    -461.247-179.298  -0.958  1.00  0.00      H2   S  
ATOM   4901  C   CYS B  59    -465.217-178.391  -0.130  1.00  0.00      H2   C  
ATOM   4902  O   CYS B  59    -466.011-177.532  -0.439  1.00  0.00      H2   O  
ATOM   4903  N   LYS B  60    -465.385-179.089   1.048  1.00  0.00      H2   N  
ATOM   4904  CA  LYS B  60    -466.331-178.767   2.091  1.00  0.00      H2   C  
ATOM   4905  CB  LYS B  60    -466.646-180.073   2.931  1.00  0.00      H2   C  
ATOM   4906  CG  LYS B  60    -467.393-181.120   2.136  1.00  0.00      H2   C  
ATOM   4907  CD  LYS B  60    -467.633-182.470   2.885  1.00  0.00      H2   C  
ATOM   4908  CE  LYS B  60    -466.245-183.121   3.169  1.00  0.00      H2   C  
ATOM   4909  NZ  LYS B  60    -466.364-184.477   3.868  1.00  0.00      H2   N  
ATOM   4910  C   LYS B  60    -466.122-177.613   2.921  1.00  0.00      H2   C  
ATOM   4911  O   LYS B  60    -465.034-177.160   3.290  1.00  0.00      H2   O  
ATOM   4912  N   LEU B  61    -467.255-176.963   3.289  1.00  0.00      H2   N  
ATOM   4913  CA  LEU B  61    -467.239-175.918   4.190  1.00  0.00      H2   C  
ATOM   4914  CB  LEU B  61    -467.806-174.496   3.707  1.00  0.00      H2   C  
ATOM   4915  CG  LEU B  61    -467.144-173.928   2.436  1.00  0.00      H2   C  
ATOM   4916  CD1 LEU B  61    -467.915-172.726   2.046  1.00  0.00      H2   C  
ATOM   4917  CD2 LEU B  61    -465.745-173.471   2.682  1.00  0.00      H2   C  
ATOM   4918  C   LEU B  61    -467.958-176.446   5.421  1.00  0.00      H2   C  
ATOM   4919  O   LEU B  61    -469.083-176.895   5.295  1.00  0.00      H2   O  
ATOM   4920  N   ARG B  62    -467.305-176.327   6.562  1.00  0.00      H2   N  
ATOM   4921  CA  ARG B  62    -467.992-176.466   7.831  1.00  0.00      H2   C  
ATOM   4922  CB  ARG B  62    -469.169-175.459   8.043  1.00  0.00      H2   C  
ATOM   4923  CG  ARG B  62    -468.794-173.930   8.170  1.00  0.00      H2   C  
ATOM   4924  CD  ARG B  62    -469.934-172.914   8.663  1.00  0.00      H2   C  
ATOM   4925  NE  ARG B  62    -471.161-173.132   7.906  1.00  0.00      H2   N  
ATOM   4926  CZ  ARG B  62    -471.482-172.579   6.709  1.00  0.00      H2   C  
ATOM   4927  NH1 ARG B  62    -470.669-171.789   6.059  1.00  0.00      H2   N  
ATOM   4928  NH2 ARG B  62    -472.666-172.679   6.212  1.00  0.00      H2   N  
ATOM   4929  C   ARG B  62    -468.350-177.904   8.165  1.00  0.00      H2   C  
ATOM   4930  O   ARG B  62    -469.307-178.185   8.883  1.00  0.00      H2   O  
ATOM   4931  N   GLY B  63    -467.509-178.827   7.646  1.00  0.00      H2   N  
ATOM   4932  CA  GLY B  63    -467.663-180.231   8.021  1.00  0.00      H2   C  
ATOM   4933  C   GLY B  63    -468.643-181.062   7.281  1.00  0.00      H2   C  
ATOM   4934  O   GLY B  63    -468.350-182.102   6.774  1.00  0.00      H2   O  
ATOM   4935  N   VAL B  64    -469.882-180.467   7.102  1.00  0.00      H2   N  
ATOM   4936  CA  VAL B  64    -471.066-180.956   6.416  1.00  0.00      H2   C  
ATOM   4937  CB  VAL B  64    -472.364-180.130   6.759  1.00  0.00      H2   C
[truncated: 10,420,149 more chars]
