# Supplementary material for: Breathing and Tilting: Mesoscale Simulations Illuminate Influenza Glycoprotein Vulnerabilities
Source: ACS Cent Sci. 2022 Dec 8;8(12):1646–63. doi: 10.1021/acscentsci.2c00981 (PMC9801513; doi:10.1021/acscentsci.2c00981)
Supplement: Supplementary file 13 — oc2c00981_si_014.zip [file oc2c00981_si_014.zip › ha_head_breathing_msm/2009g_macrostate0_microstate298.pdb]

REMARK   1 CREATED WITH MDTraj 1.9.4, 2022-10-07
CRYST1 1141.951 1193.800 1154.882  90.00  90.00  90.00 P 1           1 
MODEL        0
ATOM      1  N   MET A 567     -81.575 111.652 450.194  1.00  0.00      H1   N  
ATOM      2  CA  MET A 567     -82.565 110.562 450.207  1.00  0.00      H1   C  
ATOM      3  CB  MET A 567     -83.641 110.645 449.125  1.00  0.00      H1   C  
ATOM      4  CG  MET A 567     -83.608 109.613 447.936  1.00  0.00      H1   C  
ATOM      5  SD  MET A 567     -84.364 110.171 446.396  1.00  0.00      H1   S  
ATOM      6  CE  MET A 567     -86.031 110.589 446.849  1.00  0.00      H1   C  
ATOM      7  C   MET A 567     -81.838 109.214 450.213  1.00  0.00      H1   C  
ATOM      8  O   MET A 567     -80.622 109.213 449.916  1.00  0.00      H1   O  
ATOM      9  N   LYS A 568     -82.619 108.211 450.536  1.00  0.00      H1   N  
ATOM     10  CA  LYS A 568     -82.181 106.811 450.379  1.00  0.00      H1   C  
ATOM     11  CB  LYS A 568     -83.231 105.822 450.944  1.00  0.00      H1   C  
ATOM     12  CG  LYS A 568     -83.854 106.121 452.347  1.00  0.00      H1   C  
ATOM     13  CD  LYS A 568     -82.882 106.308 453.569  1.00  0.00      H1   C  
ATOM     14  CE  LYS A 568     -83.713 106.235 454.876  1.00  0.00      H1   C  
ATOM     15  NZ  LYS A 568     -82.993 106.200 456.099  1.00  0.00      H1   N  
ATOM     16  C   LYS A 568     -81.764 106.397 448.972  1.00  0.00      H1   C  
ATOM     17  O   LYS A 568     -82.439 106.689 447.958  1.00  0.00      H1   O  
ATOM     18  N   ALA A 569     -80.635 105.718 448.773  1.00  0.00      H1   N  
ATOM     19  CA  ALA A 569     -80.094 105.476 447.461  1.00  0.00      H1   C  
ATOM     20  CB  ALA A 569     -78.671 104.919 447.523  1.00  0.00      H1   C  
ATOM     21  C   ALA A 569     -81.019 104.666 446.491  1.00  0.00      H1   C  
ATOM     22  O   ALA A 569     -81.092 105.002 445.306  1.00  0.00      H1   O  
ATOM     23  N   ILE A 570     -81.727 103.656 446.983  1.00  0.00      H1   N  
ATOM     24  CA  ILE A 570     -82.692 102.835 446.147  1.00  0.00      H1   C  
ATOM     25  CB  ILE A 570     -83.255 101.670 446.967  1.00  0.00      H1   C  
ATOM     26  CG2 ILE A 570     -83.957 102.153 448.223  1.00  0.00      H1   C  
ATOM     27  CG1 ILE A 570     -84.220 100.859 446.048  1.00  0.00      H1   C  
ATOM     28  CD1 ILE A 570     -83.413 100.039 444.959  1.00  0.00      H1   C  
ATOM     29  C   ILE A 570     -83.678 103.831 445.463  1.00  0.00      H1   C  
ATOM     30  O   ILE A 570     -84.076 103.595 444.363  1.00  0.00      H1   O  
ATOM     31  N   LEU A 571     -84.125 104.948 446.150  1.00  0.00      H1   N  
ATOM     32  CA  LEU A 571     -85.126 105.817 445.613  1.00  0.00      H1   C  
ATOM     33  CB  LEU A 571     -85.585 106.759 446.717  1.00  0.00      H1   C  
ATOM     34  CG  LEU A 571     -86.082 106.036 448.006  1.00  0.00      H1   C  
ATOM     35  CD1 LEU A 571     -86.322 106.956 449.181  1.00  0.00      H1   C  
ATOM     36  CD2 LEU A 571     -87.450 105.233 447.835  1.00  0.00      H1   C  
ATOM     37  C   LEU A 571     -84.536 106.629 444.498  1.00  0.00      H1   C  
ATOM     38  O   LEU A 571     -85.306 106.904 443.543  1.00  0.00      H1   O  
ATOM     39  N   VAL A 572     -83.200 106.831 444.559  1.00  0.00      H1   N  
ATOM     40  CA  VAL A 572     -82.467 107.398 443.438  1.00  0.00      H1   C  
ATOM     41  CB  VAL A 572     -81.051 107.687 443.783  1.00  0.00      H1   C  
ATOM     42  CG1 VAL A 572     -80.319 108.262 442.519  1.00  0.00      H1   C  
ATOM     43  CG2 VAL A 572     -81.095 108.750 444.930  1.00  0.00      H1   C  
ATOM     44  C   VAL A 572     -82.469 106.427 442.306  1.00  0.00      H1   C  
ATOM     45  O   VAL A 572     -82.793 106.805 441.178  1.00  0.00      H1   O  
ATOM     46  N   VAL A 573     -82.153 105.142 442.509  1.00  0.00      H1   N  
ATOM     47  CA  VAL A 573     -82.204 104.143 441.499  1.00  0.00      H1   C  
ATOM     48  CB  VAL A 573     -81.725 102.758 441.976  1.00  0.00      H1   C  
ATOM     49  CG1 VAL A 573     -81.737 101.741 440.831  1.00  0.00      H1   C  
ATOM     50  CG2 VAL A 573     -80.261 102.848 442.387  1.00  0.00      H1   C  
ATOM     51  C   VAL A 573     -83.591 103.996 440.828  1.00  0.00      H1   C  
ATOM     52  O   VAL A 573     -83.807 103.869 439.625  1.00  0.00      H1   O  
ATOM     53  N   LEU A 574     -84.729 104.037 441.612  1.00  0.00      H1   N  
ATOM     54  CA  LEU A 574     -86.065 103.970 441.030  1.00  0.00      H1   C  
ATOM     55  CB  LEU A 574     -87.091 103.734 442.164  1.00  0.00      H1   C  
ATOM     56  CG  LEU A 574     -86.902 102.408 442.952  1.00  0.00      H1   C  
ATOM     57  CD1 LEU A 574     -87.857 102.429 444.121  1.00  0.00      H1   C  
ATOM     58  CD2 LEU A 574     -87.157 101.185 442.016  1.00  0.00      H1   C  
ATOM     59  C   LEU A 574     -86.525 105.203 440.290  1.00  0.00      H1   C  
ATOM     60  O   LEU A 574     -87.018 105.098 439.149  1.00  0.00      H1   O  
ATOM     61  N   LEU A 575     -86.203 106.410 440.831  1.00  0.00      H1   N  
ATOM     62  CA  LEU A 575     -86.243 107.693 440.207  1.00  0.00      H1   C  
ATOM     63  CB  LEU A 575     -85.667 108.925 441.116  1.00  0.00      H1   C  
ATOM     64  CG  LEU A 575     -86.786 109.498 442.033  1.00  0.00      H1   C  
ATOM     65  CD1 LEU A 575     -86.266 110.592 442.946  1.00  0.00      H1   C  
ATOM     66  CD2 LEU A 575     -87.868 110.187 441.217  1.00  0.00      H1   C  
ATOM     67  C   LEU A 575     -85.515 107.556 438.817  1.00  0.00      H1   C  
ATOM     68  O   LEU A 575     -86.127 107.786 437.730  1.00  0.00      H1   O  
ATOM     69  N   TYR A 576     -84.246 107.154 438.760  1.00  0.00      H1   N  
ATOM     70  CA  TYR A 576     -83.410 107.025 437.606  1.00  0.00      H1   C  
ATOM     71  CB  TYR A 576     -81.985 106.347 437.991  1.00  0.00      H1   C  
ATOM     72  CG  TYR A 576     -81.083 106.188 436.826  1.00  0.00      H1   C  
ATOM     73  CD1 TYR A 576     -80.350 107.287 436.309  1.00  0.00      H1   C  
ATOM     74  CE1 TYR A 576     -79.539 107.069 435.196  1.00  0.00      H1   C  
ATOM     75  CZ  TYR A 576     -79.352 105.809 434.637  1.00  0.00      H1   C  
ATOM     76  OH  TYR A 576     -78.667 105.609 433.371  1.00  0.00      H1   O  
ATOM     77  CD2 TYR A 576     -80.859 104.956 436.234  1.00  0.00      H1   C  
ATOM     78  CE2 TYR A 576     -80.055 104.722 435.120  1.00  0.00      H1   C  
ATOM     79  C   TYR A 576     -84.011 106.067 436.524  1.00  0.00      H1   C  
ATOM     80  O   TYR A 576     -83.914 106.272 435.328  1.00  0.00      H1   O  
ATOM     81  N   THR A 577     -84.553 104.929 436.967  1.00  0.00      H1   N  
ATOM     82  CA  THR A 577     -85.056 103.888 436.045  1.00  0.00      H1   C  
ATOM     83  CB  THR A 577     -84.949 102.463 436.665  1.00  0.00      H1   C  
ATOM     84  OG1 THR A 577     -83.751 102.244 437.397  1.00  0.00      H1   O  
ATOM     85  CG2 THR A 577     -84.973 101.445 435.516  1.00  0.00      H1   C  
ATOM     86  C   THR A 577     -86.365 104.316 435.433  1.00  0.00      H1   C  
ATOM     87  O   THR A 577     -86.667 104.068 434.277  1.00  0.00      H1   O  
ATOM     88  N   PHE A 578     -87.158 105.140 436.173  1.00  0.00      H1   N  
ATOM     89  CA  PHE A 578     -88.219 105.859 435.576  1.00  0.00      H1   C  
ATOM     90  CB  PHE A 578     -89.124 106.656 436.659  1.00  0.00      H1   C  
ATOM     91  CG  PHE A 578     -89.818 105.723 437.553  1.00  0.00      H1   C  
ATOM     92  CD1 PHE A 578     -89.808 105.812 438.943  1.00  0.00      H1   C  
ATOM     93  CE1 PHE A 578     -90.568 104.925 439.747  1.00  0.00      H1   C  
ATOM     94  CZ  PHE A 578     -91.351 103.969 439.185  1.00  0.00      H1   C  
ATOM     95  CD2 PHE A 578     -90.808 104.807 437.031  1.00  0.00      H1   C  
ATOM     96  CE2 PHE A 578     -91.494 103.978 437.784  1.00  0.00      H1   C  
ATOM     97  C   PHE A 578     -87.806 106.938 434.531  1.00  0.00      H1   C  
ATOM     98  O   PHE A 578     -88.700 107.351 433.786  1.00  0.00      H1   O  
ATOM     99  N   ALA A 579     -86.599 107.465 434.496  1.00  0.00      H1   N  
ATOM    100  CA  ALA A 579     -86.113 108.353 433.537  1.00  0.00      H1   C  
ATOM    101  CB  ALA A 579     -85.061 109.211 434.193  1.00  0.00      H1   C  
ATOM    102  C   ALA A 579     -85.393 107.784 432.354  1.00  0.00      H1   C  
ATOM    103  O   ALA A 579     -84.926 108.544 431.552  1.00  0.00      H1   O  
ATOM    104  N   THR A 580     -85.176 106.428 432.265  1.00  0.00      H1   N  
ATOM    105  CA  THR A 580     -84.402 105.660 431.342  1.00  0.00      H1   C  
ATOM    106  CB  THR A 580     -83.155 105.078 432.001  1.00  0.00      H1   C  
ATOM    107  OG1 THR A 580     -83.334 104.595 433.332  1.00  0.00      H1   O  
ATOM    108  CG2 THR A 580     -82.066 106.219 432.064  1.00  0.00      H1   C  
ATOM    109  C   THR A 580     -85.241 104.522 430.773  1.00  0.00      H1   C  
ATOM    110  O   THR A 580     -85.156 104.277 429.590  1.00  0.00      H1   O  
ATOM    111  N   ALA A 581     -86.138 103.912 431.516  1.00  0.00      H1   N  
ATOM    112  CA  ALA A 581     -86.756 102.689 430.960  1.00  0.00      H1   C  
ATOM    113  CB  ALA A 581     -85.712 101.565 430.759  1.00  0.00      H1   C  
ATOM    114  C   ALA A 581     -87.971 102.094 431.643  1.00  0.00      H1   C  
ATOM    115  O   ALA A 581     -88.546 101.200 431.002  1.00  0.00      H1   O  
ATOM    116  N   ASN A 582     -88.416 102.591 432.812  1.00  0.00      H1   N  
ATOM    117  CA  ASN A 582     -89.678 102.270 433.393  1.00  0.00      H1   C  
ATOM    118  CB  ASN A 582     -89.431 102.019 434.878  1.00  0.00      H1   C  
ATOM    119  CG  ASN A 582     -88.590 100.746 435.134  1.00  0.00      H1   C  
ATOM    120  OD1 ASN A 582     -88.199 100.039 434.271  1.00  0.00      H1   O  
ATOM    121  ND2 ASN A 582     -88.212 100.625 436.405  1.00  0.00      H1   N  
ATOM    122  C   ASN A 582     -90.673 103.416 433.186  1.00  0.00      H1   C  
ATOM    123  O   ASN A 582     -90.347 104.576 433.335  1.00  0.00      H1   O  
ATOM    124  N   ALA A 583     -91.924 103.041 432.882  1.00  0.00      H1   N  
ATOM    125  CA  ALA A 583     -93.105 103.890 432.737  1.00  0.00      H1   C  
ATOM    126  CB  ALA A 583     -94.181 103.163 431.937  1.00  0.00      H1   C  
ATOM    127  C   ALA A 583     -93.558 104.239 434.145  1.00  0.00      H1   C  
ATOM    128  O   ALA A 583     -93.362 103.408 435.033  1.00  0.00      H1   O  
ATOM    129  N   ASP A 584     -94.205 105.398 434.359  1.00  0.00      H1   N  
ATOM    130  CA  ASP A 584     -94.422 105.898 435.688  1.00  0.00      H1   C  
ATOM    131  CB  ASP A 584     -94.794 107.411 435.554  1.00  0.00      H1   C  
ATOM    132  CG  ASP A 584     -93.708 108.219 434.965  1.00  0.00      H1   C  
ATOM    133  OD1 ASP A 584     -92.580 108.128 435.522  1.00  0.00      H1   O  
ATOM    134  OD2 ASP A 584     -93.952 109.002 434.026  1.00  0.00      H1   O  
ATOM    135  C   ASP A 584     -95.567 105.149 436.437  1.00  0.00      H1   C  
ATOM    136  O   ASP A 584     -96.325 104.402 435.813  1.00  0.00      H1   O  
ATOM    137  N   THR A 585     -95.710 105.267 437.794  1.00  0.00      H1   N  
ATOM    138  CA  THR A 585     -96.675 104.426 438.550  1.00  0.00      H1   C  
ATOM    139  CB  THR A 585     -95.971 103.086 438.899  1.00  0.00      H1   C  
ATOM    140  OG1 THR A 585     -96.920 102.032 439.218  1.00  0.00      H1   O  
ATOM    141  CG2 THR A 585     -94.981 103.105 440.043  1.00  0.00      H1   C  
ATOM    142  C   THR A 585     -97.259 105.170 439.793  1.00  0.00      H1   C  
ATOM    143  O   THR A 585     -96.783 106.194 440.235  1.00  0.00      H1   O  
ATOM    144  N   LEU A 586     -98.466 104.736 440.187  1.00  0.00      H1   N  
ATOM    145  CA  LEU A 586     -99.263 105.286 441.271  1.00  0.00      H1   C  
ATOM    146  CB  LEU A 586    -100.153 106.405 440.682  1.00  0.00      H1   C  
ATOM    147  CG  LEU A 586    -101.222 106.899 441.675  1.00  0.00      H1   C  
ATOM    148  CD1 LEU A 586    -100.575 107.868 442.672  1.00  0.00      H1   C  
ATOM    149  CD2 LEU A 586    -102.394 107.657 440.990  1.00  0.00      H1   C  
ATOM    150  C   LEU A 586    -100.056 104.183 441.900  1.00  0.00      H1   C  
ATOM    151  O   LEU A 586    -100.641 103.310 441.186  1.00  0.00      H1   O  
ATOM    152  N   CYS A 587    -100.196 104.164 443.239  1.00  0.00      H1   N  
ATOM    153  CA  CYS A 587    -101.052 103.213 443.832  1.00  0.00      H1   C  
ATOM    154  CB  CYS A 587    -100.242 101.881 444.094  1.00  0.00      H1   C  
ATOM    155  SG  CYS A 587    -101.158 100.379 444.386  1.00  0.00      H1   S  
ATOM    156  C   CYS A 587    -101.569 103.698 445.127  1.00  0.00      H1   C  
ATOM    157  O   CYS A 587    -100.976 104.474 445.852  1.00  0.00      H1   O  
ATOM    158  N   ILE A 588    -102.744 103.156 445.480  1.00  0.00      H1   N  
ATOM    159  CA  ILE A 588    -103.471 103.579 446.647  1.00  0.00      H1   C  
ATOM    160  CB  ILE A 588    -104.933 103.464 446.312  1.00  0.00      H1   C  
ATOM    161  CG2 ILE A 588    -105.371 104.528 445.341  1.00  0.00      H1   C  
ATOM    162  CG1 ILE A 588    -105.273 102.050 445.747  1.00  0.00      H1   C  
ATOM    163  CD1 ILE A 588    -106.704 101.728 446.097  1.00  0.00      H1   C  
ATOM    164  C   ILE A 588    -103.084 102.729 447.802  1.00  0.00      H1   C  
ATOM    165  O   ILE A 588    -102.745 101.566 447.648  1.00  0.00      H1   O  
ATOM    166  N   GLY A 589    -103.212 103.206 449.050  1.00  0.00      H1   N  
ATOM    167  CA  GLY A 589    -102.941 102.509 450.303  1.00  0.00      H1   C  
ATOM    168  C   GLY A 589    -103.531 103.204 451.467  1.00  0.00      H1   C  
ATOM    169  O   GLY A 589    -104.200 104.228 451.312  1.00  0.00      H1   O  
ATOM    170  N   TYR A 590    -103.256 102.608 452.645  1.00  0.00      H1   N  
ATOM    171  CA  TYR A 590    -103.765 103.125 453.943  1.00  0.00      H1   C  
ATOM    172  CB  TYR A 590    -105.013 102.266 454.309  1.00  0.00      H1   C  
ATOM    173  CG  TYR A 590    -104.767 100.827 454.224  1.00  0.00      H1   C  
ATOM    174  CD1 TYR A 590    -104.337 100.068 455.351  1.00  0.00      H1   C  
ATOM    175  CE1 TYR A 590    -104.025  98.683 455.284  1.00  0.00      H1   C  
ATOM    176  CZ  TYR A 590    -104.035  98.134 454.024  1.00  0.00      H1   C  
ATOM    177  OH  TYR A 590    -103.629  96.761 453.868  1.00  0.00      H1   O  
ATOM    178  CD2 TYR A 590    -104.936 100.143 453.016  1.00  0.00      H1   C  
ATOM    179  CE2 TYR A 590    -104.528  98.837 452.887  1.00  0.00      H1   C  
ATOM    180  C   TYR A 590    -102.687 103.063 455.035  1.00  0.00      H1   C  
ATOM    181  O   TYR A 590    -101.638 102.409 454.909  1.00  0.00      H1   O  
ATOM    182  N   HIS A 591    -102.792 103.884 456.130  1.00  0.00      H1   N  
ATOM    183  CA  HIS A 591    -101.684 104.075 457.063  1.00  0.00      H1   C  
ATOM    184  CB  HIS A 591    -101.836 105.413 457.761  1.00  0.00      H1   C  
ATOM    185  ND1 HIS A 591    -102.308 106.064 460.232  1.00  0.00      H1   N  
ATOM    186  CG  HIS A 591    -102.626 105.448 459.059  1.00  0.00      H1   C  
ATOM    187  CE1 HIS A 591    -103.275 105.897 461.144  1.00  0.00      H1   C  
ATOM    188  NE2 HIS A 591    -104.238 105.205 460.613  1.00  0.00      H1   N  
ATOM    189  CD2 HIS A 591    -103.879 104.871 459.306  1.00  0.00      H1   C  
ATOM    190  C   HIS A 591    -101.524 102.929 458.081  1.00  0.00      H1   C  
ATOM    191  O   HIS A 591    -102.541 102.262 458.359  1.00  0.00      H1   O  
ATOM    192  N   ALA A 592    -100.318 102.694 458.670  1.00  0.00      H1   N  
ATOM    193  CA  ALA A 592    -100.090 101.608 459.596  1.00  0.00      H1   C  
ATOM    194  CB  ALA A 592     -99.353 100.456 458.897  1.00  0.00      H1   C  
ATOM    195  C   ALA A 592     -99.272 102.099 460.771  1.00  0.00      H1   C  
ATOM    196  O   ALA A 592     -98.508 103.092 460.726  1.00  0.00      H1   O  
ATOM    197  N   ASN A 593     -99.536 101.398 461.884  1.00  0.00      H1   N  
ATOM    198  CA  ASN A 593     -98.943 101.688 463.122  1.00  0.00      H1   C  
ATOM    199  CB  ASN A 593    -100.045 101.734 464.280  1.00  0.00      H1   C  
ATOM    200  CG  ASN A 593     -99.566 102.235 465.611  1.00  0.00      H1   C  
ATOM    201  OD1 ASN A 593     -98.360 102.433 465.841  1.00  0.00      H1   O  
ATOM    202  ND2 ASN A 593    -100.443 102.383 466.613  1.00  0.00      H1   N  
ATOM    203  C   ASN A 593     -98.000 100.515 463.389  1.00  0.00      H1   C  
ATOM    204  O   ASN A 593     -98.392  99.353 463.120  1.00  0.00      H1   O  
ATOM    205  N   ASN A 594     -96.815 100.700 463.929  1.00  0.00      H1   N  
ATOM    206  CA  ASN A 594     -95.979  99.608 464.409  1.00  0.00      H1   C  
ATOM    207  CB  ASN A 594     -94.504 100.026 464.251  1.00  0.00      H1   C  
ATOM    208  CG  ASN A 594     -94.108 101.290 464.976  1.00  0.00      H1   C  
ATOM    209  OD1 ASN A 594     -94.248 102.400 464.403  1.00  0.00      H1   O  
ATOM    210  ND2 ASN A 594     -93.594 101.116 466.209  1.00  0.00      H1   N  
ATOM    211  C   ASN A 594     -96.299  99.172 465.875  1.00  0.00      H1   C  
ATOM    212  O   ASN A 594     -96.253  97.970 466.270  1.00  0.00      H1   O  
ATOM    213  N   SER A 595     -96.727 100.145 466.709  1.00  0.00      H1   N  
ATOM    214  CA  SER A 595     -97.117  99.913 468.134  1.00  0.00      H1   C  
ATOM    215  CB  SER A 595     -96.504 100.918 469.156  1.00  0.00      H1   C  
ATOM    216  OG  SER A 595     -97.020 102.232 469.125  1.00  0.00      H1   O  
ATOM    217  C   SER A 595     -98.623  99.846 468.277  1.00  0.00      H1   C  
ATOM    218  O   SER A 595     -99.279 100.612 469.020  1.00  0.00      H1   O  
ATOM    219  N   THR A 596     -99.290  98.981 467.439  1.00  0.00      H1   N  
ATOM    220  CA  THR A 596    -100.724  98.760 467.189  1.00  0.00      H1   C  
ATOM    221  CB  THR A 596    -101.190  97.539 466.322  1.00  0.00      H1   C  
ATOM    222  OG1 THR A 596    -100.395  96.455 466.739  1.00  0.00      H1   O  
ATOM    223  CG2 THR A 596    -100.933  97.979 464.863  1.00  0.00      H1   C  
ATOM    224  C   THR A 596    -101.499  98.656 468.531  1.00  0.00      H1   C  
ATOM    225  O   THR A 596    -100.966  98.221 469.563  1.00  0.00      H1   O  
ATOM    226  N   ASP A 597    -102.783  98.960 468.463  1.00  0.00      H1   N  
ATOM    227  CA  ASP A 597    -103.797  98.721 469.402  1.00  0.00      H1   C  
ATOM    228  CB  ASP A 597    -104.843  99.857 469.466  1.00  0.00      H1   C  
ATOM    229  CG  ASP A 597    -104.323 101.076 470.206  1.00  0.00      H1   C  
ATOM    230  OD1 ASP A 597    -105.011 102.123 470.249  1.00  0.00      H1   O  
ATOM    231  OD2 ASP A 597    -103.372 100.801 470.996  1.00  0.00      H1   O  
ATOM    232  C   ASP A 597    -104.527  97.453 469.185  1.00  0.00      H1   C  
ATOM    233  O   ASP A 597    -104.617  96.971 468.026  1.00  0.00      H1   O  
ATOM    234  N   THR A 598    -104.877  96.784 470.256  1.00  0.00      H1   N  
ATOM    235  CA  THR A 598    -105.694  95.610 470.154  1.00  0.00      H1   C  
ATOM    236  CB  THR A 598    -105.195  94.449 470.989  1.00  0.00      H1   C  
ATOM    237  OG1 THR A 598    -103.822  94.234 470.898  1.00  0.00      H1   O  
ATOM    238  CG2 THR A 598    -105.976  93.145 470.515  1.00  0.00      H1   C  
ATOM    239  C   THR A 598    -107.211  95.783 470.588  1.00  0.00      H1   C  
ATOM    240  O   THR A 598    -107.425  96.338 471.692  1.00  0.00      H1   O  
ATOM    241  N   VAL A 599    -108.190  95.380 469.719  1.00  0.00      H1   N  
ATOM    242  CA  VAL A 599    -109.623  95.552 469.912  1.00  0.00      H1   C  
ATOM    243  CB  VAL A 599    -110.175  96.739 469.142  1.00  0.00      H1   C  
ATOM    244  CG1 VAL A 599    -109.396  97.997 469.481  1.00  0.00      H1   C  
ATOM    245  CG2 VAL A 599    -110.052  96.447 467.573  1.00  0.00      H1   C  
ATOM    246  C   VAL A 599    -110.386  94.267 469.495  1.00  0.00      H1   C  
ATOM    247  O   VAL A 599    -109.857  93.445 468.737  1.00  0.00      H1   O  
ATOM    248  N   ASP A 600    -111.618  94.103 469.964  1.00  0.00      H1   N  
ATOM    249  CA  ASP A 600    -112.463  92.915 469.836  1.00  0.00      H1   C  
ATOM    250  CB  ASP A 600    -112.898  92.380 471.227  1.00  0.00      H1   C  
ATOM    251  CG  ASP A 600    -111.831  91.681 472.026  1.00  0.00      H1   C  
ATOM    252  OD1 ASP A 600    -110.656  91.486 471.527  1.00  0.00      H1   O  
ATOM    253  OD2 ASP A 600    -112.242  91.140 473.083  1.00  0.00      H1   O  
ATOM    254  C   ASP A 600    -113.655  93.267 469.015  1.00  0.00      H1   C  
ATOM    255  O   ASP A 600    -114.267  94.341 469.107  1.00  0.00      H1   O  
ATOM    256  N   THR A 601    -113.967  92.310 468.059  1.00  0.00      H1   N  
ATOM    257  CA  THR A 601    -115.200  92.370 467.222  1.00  0.00      H1   C  
ATOM    258  CB  THR A 601    -114.861  92.571 465.790  1.00  0.00      H1   C  
ATOM    259  OG1 THR A 601    -113.947  91.610 465.334  1.00  0.00      H1   O  
ATOM    260  CG2 THR A 601    -114.346  93.923 465.577  1.00  0.00      H1   C  
ATOM    261  C   THR A 601    -116.143  91.112 467.303  1.00  0.00      H1   C  
ATOM    262  O   THR A 601    -115.723  90.124 467.870  1.00  0.00      H1   O  
ATOM    263  N   VAL A 602    -117.383  91.204 466.762  1.00  0.00      H1   N  
ATOM    264  CA  VAL A 602    -118.292  90.060 466.683  1.00  0.00      H1   C  
ATOM    265  CB  VAL A 602    -119.593  90.463 465.969  1.00  0.00      H1   C  
ATOM    266  CG1 VAL A 602    -120.604  89.309 465.698  1.00  0.00      H1   C  
ATOM    267  CG2 VAL A 602    -120.383  91.549 466.806  1.00  0.00      H1   C  
ATOM    268  C   VAL A 602    -117.542  88.947 465.819  1.00  0.00      H1   C  
ATOM    269  O   VAL A 602    -117.654  87.786 466.158  1.00  0.00      H1   O  
ATOM    270  N   LEU A 603    -116.863  89.311 464.770  1.00  0.00      H1   N  
ATOM    271  CA  LEU A 603    -116.090  88.387 463.968  1.00  0.00      H1   C  
ATOM    272  CB  LEU A 603    -115.645  89.125 462.669  1.00  0.00      H1   C  
ATOM    273  CG  LEU A 603    -114.791  88.327 461.673  1.00  0.00      H1   C  
ATOM    274  CD1 LEU A 603    -115.369  87.038 461.215  1.00  0.00      H1   C  
ATOM    275  CD2 LEU A 603    -114.278  89.157 460.492  1.00  0.00      H1   C  
ATOM    276  C   LEU A 603    -114.808  87.773 464.606  1.00  0.00      H1   C  
ATOM    277  O   LEU A 603    -114.704  86.522 464.681  1.00  0.00      H1   O  
ATOM    278  N   GLU A 604    -113.917  88.523 465.181  1.00  0.00      H1   N  
ATOM    279  CA  GLU A 604    -112.729  88.001 465.766  1.00  0.00      H1   C  
ATOM    280  CB  GLU A 604    -111.575  88.150 464.776  1.00  0.00      H1   C  
ATOM    281  CG  GLU A 604    -110.278  87.741 465.334  1.00  0.00      H1   C  
ATOM    282  CD  GLU A 604    -109.165  87.579 464.330  1.00  0.00      H1   C  
ATOM    283  OE1 GLU A 604    -109.444  87.325 463.127  1.00  0.00      H1   O  
ATOM    284  OE2 GLU A 604    -107.969  87.809 464.719  1.00  0.00      H1   O  
ATOM    285  C   GLU A 604    -112.420  88.799 467.023  1.00  0.00      H1   C  
ATOM    286  O   GLU A 604    -112.582  89.990 467.102  1.00  0.00      H1   O  
ATOM    287  N   LYS A 605    -111.838  88.112 468.063  1.00  0.00      H1   N  
ATOM    288  CA  LYS A 605    -111.294  88.720 469.320  1.00  0.00      H1   C  
ATOM    289  CB  LYS A 605    -111.662  87.831 470.535  1.00  0.00      H1   C  
ATOM    290  CG  LYS A 605    -113.146  87.557 470.675  1.00  0.00      H1   C  
ATOM    291  CD  LYS A 605    -114.080  88.737 470.643  1.00  0.00      H1   C  
ATOM    292  CE  LYS A 605    -115.580  88.256 470.669  1.00  0.00      H1   C  
ATOM    293  NZ  LYS A 605    -115.981  87.904 469.369  1.00  0.00      H1   N  
ATOM    294  C   LYS A 605    -109.761  88.800 469.200  1.00  0.00      H1   C  
ATOM    295  O   LYS A 605    -109.194  87.779 468.863  1.00  0.00      H1   O  
ATOM    296  N   ASN A 606    -109.136  89.928 469.499  1.00  0.00      H1   N  
ATOM    297  CA  ASN A 606    -107.730  90.281 469.484  1.00  0.00      H1   C  
ATOM    298  CB  ASN A 606    -106.820  89.247 470.309  1.00  0.00      H1   C  
ATOM    299  CG  ASN A 606    -107.239  88.993 471.723  1.00  0.00      H1   C  
ATOM    300  OD1 ASN A 606    -107.886  89.839 472.353  1.00  0.00      H1   O  
ATOM    301  ND2 ASN A 606    -106.943  87.731 472.205  1.00  0.00      H1   N  
ATOM    302  C   ASN A 606    -107.293  90.680 468.048  1.00  0.00      H1   C  
ATOM    303  O   ASN A 606    -106.372  90.037 467.520  1.00  0.00      H1   O  
ATOM    304  N   VAL A 607    -108.034  91.702 467.517  1.00  0.00      H1   N  
ATOM    305  CA  VAL A 607    -107.812  92.358 466.221  1.00  0.00      H1   C  
ATOM    306  CB  VAL A 607    -109.138  92.844 465.519  1.00  0.00      H1   C  
ATOM    307  CG1 VAL A 607    -108.911  93.592 464.201  1.00  0.00      H1   C  
ATOM    308  CG2 VAL A 607    -110.019  91.624 465.236  1.00  0.00      H1   C  
ATOM    309  C   VAL A 607    -106.950  93.506 466.389  1.00  0.00      H1   C  
ATOM    310  O   VAL A 607    -107.183  94.375 467.196  1.00  0.00      H1   O  
ATOM    311  N   THR A 608    -105.923  93.542 465.564  1.00  0.00      H1   N  
ATOM    312  CA  THR A 608    -104.902  94.631 465.540  1.00  0.00      H1   C  
ATOM    313  CB  THR A 608    -103.545  94.107 465.026  1.00  0.00      H1   C  
ATOM    314  OG1 THR A 608    -103.690  93.079 464.074  1.00  0.00      H1   O  
ATOM    315  CG2 THR A 608    -102.937  93.559 466.365  1.00  0.00      H1   C  
ATOM    316  C   THR A 608    -105.294  95.833 464.701  1.00  0.00      H1   C  
ATOM    317  O   THR A 608    -105.652  95.662 463.575  1.00  0.00      H1   O  
ATOM    318  N   VAL A 609    -105.437  97.067 465.289  1.00  0.00      H1   N  
ATOM    319  CA  VAL A 609    -105.787  98.385 464.627  1.00  0.00      H1   C  
ATOM    320  CB  VAL A 609    -107.250  98.816 464.997  1.00  0.00      H1   C  
ATOM    321  CG1 VAL A 609    -108.228  97.750 464.525  1.00  0.00      H1   C  
ATOM    322  CG2 VAL A 609    -107.359  99.194 466.392  1.00  0.00      H1   C  
ATOM    323  C   VAL A 609    -104.724  99.402 464.814  1.00  0.00      H1   C  
ATOM    324  O   VAL A 609    -103.896  99.271 465.686  1.00  0.00      H1   O  
ATOM    325  N   THR A 610    -104.616 100.491 464.015  1.00  0.00      H1   N  
ATOM    326  CA  THR A 610    -103.778 101.671 464.251  1.00  0.00      H1   C  
ATOM    327  CB  THR A 610    -103.691 102.630 463.059  1.00  0.00      H1   C  
ATOM    328  OG1 THR A 610    -104.923 103.265 462.865  1.00  0.00      H1   O  
ATOM    329  CG2 THR A 610    -103.476 101.790 461.785  1.00  0.00      H1   C  
ATOM    330  C   THR A 610    -104.129 102.450 465.610  1.00  0.00      H1   C  
ATOM    331  O   THR A 610    -103.231 102.750 466.429  1.00  0.00      H1   O  
ATOM    332  N   HIS A 611    -105.406 102.722 465.978  1.00  0.00      H1   N  
ATOM    333  CA  HIS A 611    -105.712 103.498 467.178  1.00  0.00      H1   C  
ATOM    334  CB  HIS A 611    -105.464 105.029 466.919  1.00  0.00      H1   C  
ATOM    335  ND1 HIS A 611    -107.487 106.353 466.058  1.00  0.00      H1   N  
ATOM    336  CG  HIS A 611    -106.314 105.690 465.750  1.00  0.00      H1   C  
ATOM    337  CE1 HIS A 611    -107.876 106.796 464.850  1.00  0.00      H1   C  
ATOM    338  NE2 HIS A 611    -106.994 106.408 463.806  1.00  0.00      H1   N  
ATOM    339  CD2 HIS A 611    -105.981 105.745 464.482  1.00  0.00      H1   C  
ATOM    340  C   HIS A 611    -107.131 103.254 467.754  1.00  0.00      H1   C  
ATOM    341  O   HIS A 611    -108.030 102.740 467.070  1.00  0.00      H1   O  
ATOM    342  N   SER A 612    -107.344 103.508 469.034  1.00  0.00      H1   N  
ATOM    343  CA  SER A 612    -108.545 103.105 469.777  1.00  0.00      H1   C  
ATOM    344  CB  SER A 612    -108.565 101.614 470.298  1.00  0.00      H1   C  
ATOM    345  OG  SER A 612    -107.442 101.414 471.167  1.00  0.00      H1   O  
ATOM    346  C   SER A 612    -108.762 104.040 470.960  1.00  0.00      H1   C  
ATOM    347  O   SER A 612    -107.961 104.860 471.404  1.00  0.00      H1   O  
ATOM    348  N   VAL A 613    -110.038 104.045 471.501  1.00  0.00      H1   N  
ATOM    349  CA  VAL A 613    -110.491 104.884 472.586  1.00  0.00      H1   C  
ATOM    350  CB  VAL A 613    -111.442 105.926 472.035  1.00  0.00      H1   C  
ATOM    351  CG1 VAL A 613    -112.786 105.391 471.553  1.00  0.00      H1   C  
ATOM    352  CG2 VAL A 613    -111.697 107.020 473.104  1.00  0.00      H1   C  
ATOM    353  C   VAL A 613    -111.064 104.052 473.738  1.00  0.00      H1   C  
ATOM    354  O   VAL A 613    -111.944 103.185 473.622  1.00  0.00      H1   O  
ATOM    355  N   ASN A 614    -110.505 104.283 474.962  1.00  0.00      H1   N  
ATOM    356  CA  ASN A 614    -111.065 103.641 476.140  1.00  0.00      H1   C  
ATOM    357  CB  ASN A 614    -110.121 103.908 477.360  1.00  0.00      H1   C  
ATOM    358  CG  ASN A 614    -110.450 102.973 478.540  1.00  0.00      H1   C  
ATOM    359  OD1 ASN A 614    -111.102 101.940 478.462  1.00  0.00      H1   O  
ATOM    360  ND2 ASN A 614    -109.972 103.451 479.715  1.00  0.00      H1   N  
ATOM    361  C   ASN A 614    -112.493 104.047 476.503  1.00  0.00      H1   C  
ATOM    362  O   ASN A 614    -112.888 105.228 476.446  1.00  0.00      H1   O  
ATOM    363  N   LEU A 615    -113.395 103.045 476.910  1.00  0.00      H1   N  
ATOM    364  CA  LEU A 615    -114.654 103.324 477.581  1.00  0.00      H1   C  
ATOM    365  CB  LEU A 615    -115.847 102.592 476.839  1.00  0.00      H1   C  
ATOM    366  CG  LEU A 615    -115.883 103.020 475.363  1.00  0.00      H1   C  
ATOM    367  CD1 LEU A 615    -116.844 102.084 474.616  1.00  0.00      H1   C  
ATOM    368  CD2 LEU A 615    -116.360 104.454 475.249  1.00  0.00      H1   C  
ATOM    369  C   LEU A 615    -114.832 102.778 479.000  1.00  0.00      H1   C  
ATOM    370  O   LEU A 615    -115.906 103.074 479.552  1.00  0.00      H1   O  
ATOM    371  N   LEU A 616    -113.836 102.020 479.590  1.00  0.00      H1   N  
ATOM    372  CA  LEU A 616    -114.094 101.389 480.825  1.00  0.00      H1   C  
ATOM    373  CB  LEU A 616    -114.203  99.832 480.575  1.00  0.00      H1   C  
ATOM    374  CG  LEU A 616    -114.400  99.096 481.917  1.00  0.00      H1   C  
ATOM    375  CD1 LEU A 616    -114.854  97.667 481.556  1.00  0.00      H1   C  
ATOM    376  CD2 LEU A 616    -113.119  98.854 482.769  1.00  0.00      H1   C  
ATOM    377  C   LEU A 616    -112.985 101.788 481.754  1.00  0.00      H1   C  
ATOM    378  O   LEU A 616    -111.756 101.597 481.502  1.00  0.00      H1   O  
ATOM    379  N   GLU A 617    -113.348 102.336 482.924  1.00  0.00      H1   N  
ATOM    380  CA  GLU A 617    -112.473 102.875 484.007  1.00  0.00      H1   C  
ATOM    381  CB  GLU A 617    -113.229 104.097 484.724  1.00  0.00      H1   C  
ATOM    382  CG  GLU A 617    -112.546 104.592 486.074  1.00  0.00      H1   C  
ATOM    383  CD  GLU A 617    -111.196 105.259 485.873  1.00  0.00      H1   C  
ATOM    384  OE1 GLU A 617    -110.379 104.605 485.176  1.00  0.00      H1   O  
ATOM    385  OE2 GLU A 617    -110.886 106.360 486.438  1.00  0.00      H1   O  
ATOM    386  C   GLU A 617    -112.137 101.826 485.006  1.00  0.00      H1   C  
ATOM    387  O   GLU A 617    -112.998 101.128 485.484  1.00  0.00      H1   O  
ATOM    388  N   ASP A 618    -110.840 101.665 485.385  1.00  0.00      H1   N  
ATOM    389  CA  ASP A 618    -110.424 100.698 486.288  1.00  0.00      H1   C  
ATOM    390  CB  ASP A 618    -109.892  99.492 485.463  1.00  0.00      H1   C  
ATOM    391  CG  ASP A 618    -108.585  99.682 484.706  1.00  0.00      H1   C  
ATOM    392  OD1 ASP A 618    -108.036  98.583 484.295  1.00  0.00      H1   O  
ATOM    393  OD2 ASP A 618    -108.158 100.836 484.411  1.00  0.00      H1   O  
ATOM    394  C   ASP A 618    -109.386 101.313 487.195  1.00  0.00      H1   C  
ATOM    395  O   ASP A 618    -108.717 100.685 487.980  1.00  0.00      H1   O  
ATOM    396  N   LYS A 619    -109.124 102.669 487.063  1.00  0.00      H1   N  
ATOM    397  CA  LYS A 619    -108.278 103.294 488.014  1.00  0.00      H1   C  
ATOM    398  CB  LYS A 619    -107.586 104.549 487.370  1.00  0.00      H1   C  
ATOM    399  CG  LYS A 619    -106.920 104.174 485.991  1.00  0.00      H1   C  
ATOM    400  CD  LYS A 619    -106.060 102.942 486.141  1.00  0.00      H1   C  
ATOM    401  CE  LYS A 619    -105.212 102.477 484.952  1.00  0.00      H1   C  
ATOM    402  NZ  LYS A 619    -105.942 102.278 483.770  1.00  0.00      H1   N  
ATOM    403  C   LYS A 619    -108.975 103.692 489.256  1.00  0.00      H1   C  
ATOM    404  O   LYS A 619    -110.180 104.036 489.336  1.00  0.00      H1   O  
ATOM    405  N   HIS A 620    -108.107 103.768 490.372  1.00  0.00      H1   N  
ATOM    406  CA  HIS A 620    -108.531 104.077 491.704  1.00  0.00      H1   C  
ATOM    407  CB  HIS A 620    -108.055 102.872 492.594  1.00  0.00      H1   C  
ATOM    408  ND1 HIS A 620    -109.132 103.810 494.729  1.00  0.00      H1   N  
ATOM    409  CG  HIS A 620    -108.467 102.861 494.020  1.00  0.00      H1   C  
ATOM    410  CE1 HIS A 620    -109.180 103.479 496.024  1.00  0.00      H1   C  
ATOM    411  NE2 HIS A 620    -108.564 102.328 496.185  1.00  0.00      H1   N  
ATOM    412  CD2 HIS A 620    -108.063 102.001 494.946  1.00  0.00      H1   C  
ATOM    413  C   HIS A 620    -107.817 105.313 492.143  1.00  0.00      H1   C  
ATOM    414  O   HIS A 620    -106.584 105.312 492.100  1.00  0.00      H1   O  
ATOM    415  N   ASN A 621    -108.508 106.303 492.674  1.00  0.00      H1   N  
ATOM    416  CA  ASN A 621    -107.953 107.373 493.507  1.00  0.00      H1   C  
ATOM    417  CB  ASN A 621    -108.142 108.663 492.725  1.00  0.00      H1   C  
ATOM    418  CG  ASN A 621    -107.581 109.929 493.396  1.00  0.00      H1   C  
ATOM    419  OD1 ASN A 621    -108.385 110.707 493.930  1.00  0.00      H1   O  
ATOM    420  ND2 ASN A 621    -106.204 109.875 493.613  1.00  0.00      H1   N  
ATOM    421  C   ASN A 621    -108.602 107.443 494.874  1.00  0.00      H1   C  
ATOM    422  O   ASN A 621    -109.777 107.139 495.052  1.00  0.00      H1   O  
ATOM    423  N   GLY A 622    -107.763 107.762 495.886  1.00  0.00      H1   N  
ATOM    424  CA  GLY A 622    -108.175 107.810 497.234  1.00  0.00      H1   C  
ATOM    425  C   GLY A 622    -108.966 108.986 497.836  1.00  0.00      H1   C  
ATOM    426  O   GLY A 622    -109.397 108.831 498.941  1.00  0.00      H1   O  
ATOM    427  N   LYS A 623    -108.966 110.115 497.167  1.00  0.00      H1   N  
ATOM    428  CA  LYS A 623    -109.509 111.323 497.685  1.00  0.00      H1   C  
ATOM    429  CB  LYS A 623    -109.561 112.442 496.628  1.00  0.00      H1   C  
ATOM    430  CG  LYS A 623    -108.194 113.060 496.340  1.00  0.00      H1   C  
ATOM    431  CD  LYS A 623    -108.345 114.364 495.638  1.00  0.00      H1   C  
ATOM    432  CE  LYS A 623    -108.895 114.249 494.235  1.00  0.00      H1   C  
ATOM    433  NZ  LYS A 623    -108.205 113.380 493.289  1.00  0.00      H1   N  
ATOM    434  C   LYS A 623    -110.999 111.266 498.235  1.00  0.00      H1   C  
ATOM    435  O   LYS A 623    -111.893 110.598 497.635  1.00  0.00      H1   O  
ATOM    436  N   LEU A 624    -111.359 111.964 499.316  1.00  0.00      H1   N  
ATOM    437  CA  LEU A 624    -112.723 112.021 499.813  1.00  0.00      H1   C  
ATOM    438  CB  LEU A 624    -112.758 111.759 501.370  1.00  0.00      H1   C  
ATOM    439  CG  LEU A 624    -112.065 110.457 501.862  1.00  0.00      H1   C  
ATOM    440  CD1 LEU A 624    -111.997 110.749 503.403  1.00  0.00      H1   C  
ATOM    441  CD2 LEU A 624    -112.859 109.132 501.551  1.00  0.00      H1   C  
ATOM    442  C   LEU A 624    -113.402 113.293 499.399  1.00  0.00      H1   C  
ATOM    443  O   LEU A 624    -112.872 114.388 499.727  1.00  0.00      H1   O  
ATOM    444  N   CYS A 625    -114.422 113.148 498.566  1.00  0.00      H1   N  
ATOM    445  CA  CYS A 625    -114.940 114.278 497.828  1.00  0.00      H1   C  
ATOM    446  CB  CYS A 625    -114.727 114.051 496.301  1.00  0.00      H1   C  
ATOM    447  SG  CYS A 625    -112.921 113.916 496.004  1.00  0.00      H1   S  
ATOM    448  C   CYS A 625    -116.461 114.455 498.200  1.00  0.00      H1   C  
ATOM    449  O   CYS A 625    -117.200 113.654 498.787  1.00  0.00      H1   O  
ATOM    450  N   LYS A 626    -116.918 115.731 497.975  1.00  0.00      H1   N  
ATOM    451  CA  LYS A 626    -118.283 116.184 498.027  1.00  0.00      H1   C  
ATOM    452  CB  LYS A 626    -118.457 117.662 497.521  1.00  0.00      H1   C  
ATOM    453  CG  LYS A 626    -117.693 118.628 498.466  1.00  0.00      H1   C  
ATOM    454  CD  LYS A 626    -118.035 120.065 497.990  1.00  0.00      H1   C  
ATOM    455  CE  LYS A 626    -117.843 121.200 499.089  1.00  0.00      H1   C  
ATOM    456  NZ  LYS A 626    -116.445 121.248 499.402  1.00  0.00      H1   N  
ATOM    457  C   LYS A 626    -119.165 115.413 496.991  1.00  0.00      H1   C  
ATOM    458  O   LYS A 626    -118.697 115.081 495.914  1.00  0.00      H1   O  
ATOM    459  N   LEU A 627    -120.445 115.241 497.331  1.00  0.00      H1   N  
ATOM    460  CA  LEU A 627    -121.437 114.450 496.506  1.00  0.00      H1   C  
ATOM    461  CB  LEU A 627    -121.986 113.387 497.409  1.00  0.00      H1   C  
ATOM    462  CG  LEU A 627    -122.702 112.264 496.609  1.00  0.00      H1   C  
ATOM    463  CD1 LEU A 627    -121.831 111.620 495.502  1.00  0.00      H1   C  
ATOM    464  CD2 LEU A 627    -123.127 111.061 497.477  1.00  0.00      H1   C  
ATOM    465  C   LEU A 627    -122.508 115.432 496.122  1.00  0.00      H1   C  
ATOM    466  O   LEU A 627    -123.260 115.942 496.934  1.00  0.00      H1   O  
ATOM    467  N   ARG A 628    -122.603 115.833 494.902  1.00  0.00      H1   N  
ATOM    468  CA  ARG A 628    -123.642 116.776 494.340  1.00  0.00      H1   C  
ATOM    469  CB  ARG A 628    -125.147 116.338 494.298  1.00  0.00      H1   C  
ATOM    470  CG  ARG A 628    -125.434 115.078 493.546  1.00  0.00      H1   C  
ATOM    471  CD  ARG A 628    -126.887 114.578 493.388  1.00  0.00      H1   C  
ATOM    472  NE  ARG A 628    -127.691 115.482 492.536  1.00  0.00      H1   N  
ATOM    473  CZ  ARG A 628    -128.974 115.370 492.225  1.00  0.00      H1   C  
ATOM    474  NH1 ARG A 628    -129.800 114.475 492.720  1.00  0.00      H1   N  
ATOM    475  NH2 ARG A 628    -129.551 116.221 491.428  1.00  0.00      H1   N  
ATOM    476  C   ARG A 628    -123.460 118.181 494.880  1.00  0.00      H1   C  
ATOM    477  O   ARG A 628    -124.484 118.857 495.107  1.00  0.00      H1   O  
ATOM    478  N   GLY A 629    -122.197 118.701 495.135  1.00  0.00      H1   N  
ATOM    479  CA  GLY A 629    -122.048 119.895 495.897  1.00  0.00      H1   C  
ATOM    480  C   GLY A 629    -122.316 119.757 497.337  1.00  0.00      H1   C  
ATOM    481  O   GLY A 629    -122.213 120.737 498.106  1.00  0.00      H1   O  
ATOM    482  N   VAL A 630    -122.695 118.590 497.846  1.00  0.00      H1   N  
ATOM    483  CA  VAL A 630    -123.037 118.403 499.200  1.00  0.00      H1   C  
ATOM    484  CB  VAL A 630    -124.270 117.515 499.438  1.00  0.00      H1   C  
ATOM    485  CG1 VAL A 630    -124.697 117.388 500.946  1.00  0.00      H1   C  
ATOM    486  CG2 VAL A 630    -125.419 118.127 498.612  1.00  0.00      H1   C  
ATOM    487  C   VAL A 630    -121.796 117.901 500.024  1.00  0.00      H1   C  
ATOM    488  O   VAL A 630    -121.196 116.899 499.599  1.00  0.00      H1   O  
ATOM    489  N   ALA A 631    -121.317 118.627 501.023  1.00  0.00      H1   N  
ATOM    490  CA  ALA A 631    -120.184 118.243 501.860  1.00  0.00      H1   C  
ATOM    491  CB  ALA A 631    -120.292 119.312 502.940  1.00  0.00      H1   C  
ATOM    492  C   ALA A 631    -120.203 116.833 502.535  1.00  0.00      H1   C  
ATOM    493  O   ALA A 631    -121.260 116.349 502.827  1.00  0.00      H1   O  
ATOM    494  N   PRO A 632    -119.124 116.119 502.760  1.00  0.00      H1   N  
ATOM    495  CD  PRO A 632    -117.808 116.290 502.057  1.00  0.00      H1   C  
ATOM    496  CA  PRO A 632    -119.016 115.089 503.818  1.00  0.00      H1   C  
ATOM    497  CB  PRO A 632    -117.706 114.446 503.537  1.00  0.00      H1   C  
ATOM    498  CG  PRO A 632    -116.839 115.535 502.876  1.00  0.00      H1   C  
ATOM    499  C   PRO A 632    -119.047 115.775 505.207  1.00  0.00      H1   C  
ATOM    500  O   PRO A 632    -118.818 116.985 505.422  1.00  0.00      H1   O  
ATOM    501  N   LEU A 633    -119.445 114.963 506.163  1.00  0.00      H1   N  
ATOM    502  CA  LEU A 633    -119.237 115.306 507.589  1.00  0.00      H1   C  
ATOM    503  CB  LEU A 633    -120.533 114.868 508.330  1.00  0.00      H1   C  
ATOM    504  CG  LEU A 633    -120.649 115.339 509.794  1.00  0.00      H1   C  
ATOM    505  CD1 LEU A 633    -120.896 116.786 509.979  1.00  0.00      H1   C  
ATOM    506  CD2 LEU A 633    -121.721 114.402 510.346  1.00  0.00      H1   C  
ATOM    507  C   LEU A 633    -118.011 114.480 508.023  1.00  0.00      H1   C  
ATOM    508  O   LEU A 633    -117.963 113.263 508.031  1.00  0.00      H1   O  
ATOM    509  N   HIS A 634    -116.931 115.200 508.338  1.00  0.00      H1   N  
ATOM    510  CA  HIS A 634    -115.637 114.734 508.642  1.00  0.00      H1   C  
ATOM    511  CB  HIS A 634    -114.518 115.220 507.712  1.00  0.00      H1   C  
ATOM    512  ND1 HIS A 634    -112.210 114.088 508.122  1.00  0.00      H1   N  
ATOM    513  CG  HIS A 634    -113.061 115.188 508.305  1.00  0.00      H1   C  
ATOM    514  CE1 HIS A 634    -111.023 114.463 508.661  1.00  0.00      H1   C  
ATOM    515  NE2 HIS A 634    -111.074 115.650 509.230  1.00  0.00      H1   N  
ATOM    516  CD2 HIS A 634    -112.313 116.127 508.920  1.00  0.00      H1   C  
ATOM    517  C   HIS A 634    -115.332 115.264 510.087  1.00  0.00      H1   C  
ATOM    518  O   HIS A 634    -115.190 116.459 510.350  1.00  0.00      H1   O  
ATOM    519  N   LEU A 635    -115.254 114.388 511.169  1.00  0.00      H1   N  
ATOM    520  CA  LEU A 635    -115.207 114.662 512.643  1.00  0.00      H1   C  
ATOM    521  CB  LEU A 635    -116.236 113.822 513.424  1.00  0.00      H1   C  
ATOM    522  CG  LEU A 635    -117.728 113.862 512.983  1.00  0.00      H1   C  
ATOM    523  CD1 LEU A 635    -118.196 115.241 512.565  1.00  0.00      H1   C  
ATOM    524  CD2 LEU A 635    -118.033 112.831 511.857  1.00  0.00      H1   C  
ATOM    525  C   LEU A 635    -113.734 114.495 513.184  1.00  0.00      H1   C  
ATOM    526  O   LEU A 635    -113.499 114.743 514.362  1.00  0.00      H1   O  
ATOM    527  N   GLY A 636    -112.759 114.203 512.317  1.00  0.00      H1   N  
ATOM    528  CA  GLY A 636    -111.357 114.077 512.664  1.00  0.00      H1   C  
ATOM    529  C   GLY A 636    -110.927 113.041 513.655  1.00  0.00      H1   C  
ATOM    530  O   GLY A 636    -111.012 111.836 513.361  1.00  0.00      H1   O  
ATOM    531  N   LYS A 637    -110.447 113.361 514.876  1.00  0.00      H1   N  
ATOM    532  CA  LYS A 637    -110.009 112.463 515.868  1.00  0.00      H1   C  
ATOM    533  CB  LYS A 637    -108.662 112.906 516.537  1.00  0.00      H1   C  
ATOM    534  CG  LYS A 637    -108.748 114.135 517.410  1.00  0.00      H1   C  
ATOM    535  CD  LYS A 637    -107.499 114.454 518.245  1.00  0.00      H1   C  
ATOM    536  CE  LYS A 637    -106.332 115.028 517.350  1.00  0.00      H1   C  
ATOM    537  NZ  LYS A 637    -106.756 116.228 516.633  1.00  0.00      H1   N  
ATOM    538  C   LYS A 637    -111.059 112.279 516.886  1.00  0.00      H1   C  
ATOM    539  O   LYS A 637    -110.826 111.611 517.863  1.00  0.00      H1   O  
ATOM    540  N   CYS A 638    -112.243 112.779 516.596  1.00  0.00      H1   N  
ATOM    541  CA  CYS A 638    -113.394 112.641 517.385  1.00  0.00      H1   C  
ATOM    542  CB  CYS A 638    -113.878 114.082 517.878  1.00  0.00      H1   C  
ATOM    543  SG  CYS A 638    -115.327 114.208 518.955  1.00  0.00      H1   S  
ATOM    544  C   CYS A 638    -114.421 111.882 516.685  1.00  0.00      H1   C  
ATOM    545  O   CYS A 638    -114.414 111.725 515.463  1.00  0.00      H1   O  
ATOM    546  N   ASN A 639    -115.380 111.203 517.389  1.00  0.00      H1   N  
ATOM    547  CA  ASN A 639    -116.302 110.266 516.729  1.00  0.00      H1   C  
ATOM    548  CB  ASN A 639    -116.071 108.861 517.467  1.00  0.00      H1   C  
ATOM    549  CG  ASN A 639    -116.332 108.931 518.984  1.00  0.00      H1   C  
ATOM    550  OD1 ASN A 639    -116.711 110.021 519.573  1.00  0.00      H1   O  
ATOM    551  ND2 ASN A 639    -116.194 107.794 519.684  1.00  0.00      H1   N  
ATOM    552  C   ASN A 639    -117.707 110.856 516.828  1.00  0.00      H1   C  
ATOM    553  O   ASN A 639    -117.842 111.970 517.353  1.00  0.00      H1   O  
ATOM    554  N   ILE A 640    -118.727 110.202 516.274  1.00  0.00      H1   N  
ATOM    555  CA  ILE A 640    -120.058 110.752 516.315  1.00  0.00      H1   C  
ATOM    556  CB  ILE A 640    -121.167 110.023 515.456  1.00  0.00      H1   C  
ATOM    557  CG2 ILE A 640    -122.540 110.559 515.760  1.00  0.00      H1   C  
ATOM    558  CG1 ILE A 640    -120.693 110.129 513.985  1.00  0.00      H1   C  
ATOM    559  CD1 ILE A 640    -121.616 109.287 513.093  1.00  0.00      H1   C  
ATOM    560  C   ILE A 640    -120.574 111.000 517.759  1.00  0.00      H1   C  
ATOM    561  O   ILE A 640    -121.327 111.952 518.083  1.00  0.00      H1   O  
ATOM    562  N   ALA A 641    -120.145 110.147 518.760  1.00  0.00      H1   N  
ATOM    563  CA  ALA A 641    -120.573 110.307 520.113  1.00  0.00      H1   C  
ATOM    564  CB  ALA A 641    -120.150 109.013 520.852  1.00  0.00      H1   C  
ATOM    565  C   ALA A 641    -120.068 111.522 520.807  1.00  0.00      H1   C  
ATOM    566  O   ALA A 641    -120.824 112.248 521.453  1.00  0.00      H1   O  
ATOM    567  N   GLY A 642    -118.768 111.782 520.561  1.00  0.00      H1   N  
ATOM    568  CA  GLY A 642    -118.096 112.975 521.070  1.00  0.00      H1   C  
ATOM    569  C   GLY A 642    -118.631 114.211 520.542  1.00  0.00      H1   C  
ATOM    570  O   GLY A 642    -119.153 115.138 521.206  1.00  0.00      H1   O  
ATOM    571  N   TRP A 643    -118.794 114.243 519.258  1.00  0.00      H1   N  
ATOM    572  CA  TRP A 643    -119.372 115.351 518.601  1.00  0.00      H1   C  
ATOM    573  CB  TRP A 643    -119.033 115.202 517.103  1.00  0.00      H1   C  
ATOM    574  CG  TRP A 643    -119.753 116.055 516.156  1.00  0.00      H1   C  
ATOM    575  CD1 TRP A 643    -119.247 117.253 515.714  1.00  0.00      H1   C  
ATOM    576  NE1 TRP A 643    -120.175 117.825 514.856  1.00  0.00      H1   N  
ATOM    577  CE2 TRP A 643    -121.177 116.977 514.625  1.00  0.00      H1   C  
ATOM    578  CD2 TRP A 643    -120.970 115.820 515.443  1.00  0.00      H1   C  
ATOM    579  CE3 TRP A 643    -121.878 114.774 515.365  1.00  0.00      H1   C  
ATOM    580  CZ3 TRP A 643    -122.976 114.862 514.462  1.00  0.00      H1   C  
ATOM    581  CZ2 TRP A 643    -122.248 117.053 513.693  1.00  0.00      H1   C  
ATOM    582  CH2 TRP A 643    -123.084 115.961 513.628  1.00  0.00      H1   C  
ATOM    583  C   TRP A 643    -120.801 115.661 518.965  1.00  0.00      H1   C  
ATOM    584  O   TRP A 643    -121.067 116.822 519.286  1.00  0.00      H1   O  
ATOM    585  N   ILE A 644    -121.686 114.704 519.001  1.00  0.00      H1   N  
ATOM    586  CA  ILE A 644    -123.072 114.950 519.396  1.00  0.00      H1   C  
ATOM    587  CB  ILE A 644    -123.901 113.727 518.869  1.00  0.00      H1   C  
ATOM    588  CG2 ILE A 644    -123.999 112.559 519.799  1.00  0.00      H1   C  
ATOM    589  CG1 ILE A 644    -125.331 114.174 518.487  1.00  0.00      H1   C  
ATOM    590  CD1 ILE A 644    -125.433 115.005 517.204  1.00  0.00      H1   C  
ATOM    591  C   ILE A 644    -123.370 115.124 520.818  1.00  0.00      H1   C  
ATOM    592  O   ILE A 644    -124.409 115.748 521.184  1.00  0.00      H1   O  
ATOM    593  N   LEU A 645    -122.446 114.750 521.817  1.00  0.00      H1   N  
ATOM    594  CA  LEU A 645    -122.598 115.268 523.174  1.00  0.00      H1   C  
ATOM    595  CB  LEU A 645    -122.024 114.256 524.079  1.00  0.00      H1   C  
ATOM    596  CG  LEU A 645    -122.761 112.874 524.352  1.00  0.00      H1   C  
ATOM    597  CD1 LEU A 645    -121.752 111.954 524.947  1.00  0.00      H1   C  
ATOM    598  CD2 LEU A 645    -123.956 113.130 525.235  1.00  0.00      H1   C  
ATOM    599  C   LEU A 645    -121.830 116.554 523.518  1.00  0.00      H1   C  
ATOM    600  O   LEU A 645    -121.975 117.020 524.639  1.00  0.00      H1   O  
ATOM    601  N   GLY A 646    -121.066 117.167 522.565  1.00  0.00      H1   N  
ATOM    602  CA  GLY A 646    -120.394 118.467 522.798  1.00  0.00      H1   C  
ATOM    603  C   GLY A 646    -119.166 118.451 523.712  1.00  0.00      H1   C  
ATOM    604  O   GLY A 646    -119.043 119.202 524.605  1.00  0.00      H1   O  
ATOM    605  N   ASN A 647    -118.274 117.466 523.462  1.00  0.00      H1   N  
ATOM    606  CA  ASN A 647    -116.978 117.353 524.053  1.00  0.00      H1   C  
ATOM    607  CB  ASN A 647    -116.400 116.009 523.580  1.00  0.00      H1   C  
ATOM    608  CG  ASN A 647    -115.024 115.743 524.017  1.00  0.00      H1   C  
ATOM    609  OD1 ASN A 647    -114.165 116.609 524.087  1.00  0.00      H1   O  
ATOM    610  ND2 ASN A 647    -114.673 114.448 524.221  1.00  0.00      H1   N  
ATOM    611  C   ASN A 647    -116.144 118.591 523.562  1.00  0.00      H1   C  
ATOM    612  O   ASN A 647    -115.969 118.731 522.333  1.00  0.00      H1   O  
ATOM    613  N   PRO A 648    -115.552 119.472 524.414  1.00  0.00      H1   N  
ATOM    614  CD  PRO A 648    -115.655 119.408 525.908  1.00  0.00      H1   C  
ATOM    615  CA  PRO A 648    -114.784 120.741 524.110  1.00  0.00      H1   C  
ATOM    616  CB  PRO A 648    -113.864 120.920 525.378  1.00  0.00      H1   C  
ATOM    617  CG  PRO A 648    -114.916 120.603 526.462  1.00  0.00      H1   C  
ATOM    618  C   PRO A 648    -113.914 120.685 522.859  1.00  0.00      H1   C  
ATOM    619  O   PRO A 648    -113.888 121.711 522.181  1.00  0.00      H1   O  
ATOM    620  N   GLU A 649    -113.149 119.581 522.601  1.00  0.00      H1   N  
ATOM    621  CA  GLU A 649    -112.318 119.454 521.472  1.00  0.00      H1   C  
ATOM    622  CB  GLU A 649    -111.072 118.593 521.789  1.00  0.00      H1   C  
ATOM    623  CG  GLU A 649    -110.241 119.128 522.951  1.00  0.00      H1   C  
ATOM    624  CD  GLU A 649    -108.890 118.404 523.109  1.00  0.00      H1   C  
ATOM    625  OE1 GLU A 649    -107.845 119.070 523.187  1.00  0.00      H1   O  
ATOM    626  OE2 GLU A 649    -108.907 117.129 523.156  1.00  0.00      H1   O  
ATOM    627  C   GLU A 649    -112.829 118.921 520.133  1.00  0.00      H1   C  
ATOM    628  O   GLU A 649    -112.122 118.934 519.085  1.00  0.00      H1   O  
ATOM    629  N   CYS A 650    -114.125 118.660 520.075  1.00  0.00      H1   N  
ATOM    630  CA  CYS A 650    -114.875 118.302 518.922  1.00  0.00      H1   C  
ATOM    631  CB  CYS A 650    -115.927 117.142 519.131  1.00  0.00      H1   C  
ATOM    632  SG  CYS A 650    -115.055 115.834 520.065  1.00  0.00      H1   S  
ATOM    633  C   CYS A 650    -115.621 119.572 518.484  1.00  0.00      H1   C  
ATOM    634  O   CYS A 650    -116.336 119.571 517.451  1.00  0.00      H1   O  
ATOM    635  N   GLU A 651    -115.373 120.682 519.164  1.00  0.00      H1   N  
ATOM    636  CA  GLU A 651    -115.846 122.045 518.709  1.00  0.00      H1   C  
ATOM    637  CB  GLU A 651    -115.960 122.997 519.849  1.00  0.00      H1   C  
ATOM    638  CG  GLU A 651    -117.033 122.684 520.943  1.00  0.00      H1   C  
ATOM    639  CD  GLU A 651    -118.488 122.876 520.553  1.00  0.00      H1   C  
ATOM    640  OE1 GLU A 651    -119.324 121.937 520.539  1.00  0.00      H1   O  
ATOM    641  OE2 GLU A 651    -118.866 124.037 520.298  1.00  0.00      H1   O  
ATOM    642  C   GLU A 651    -114.851 122.661 517.685  1.00  0.00      H1   C  
ATOM    643  O   GLU A 651    -113.596 122.665 517.858  1.00  0.00      H1   O  
ATOM    644  N   SER A 652    -115.249 123.227 516.596  1.00  0.00      H1   N  
ATOM    645  CA  SER A 652    -114.435 123.870 515.557  1.00  0.00      H1   C  
ATOM    646  CB  SER A 652    -113.524 125.024 516.097  1.00  0.00      H1   C  
ATOM    647  OG  SER A 652    -113.215 125.990 515.099  1.00  0.00      H1   O  
ATOM    648  C   SER A 652    -113.738 122.967 514.565  1.00  0.00      H1   C  
ATOM    649  O   SER A 652    -112.536 123.150 514.261  1.00  0.00      H1   O  
ATOM    650  N   LEU A 653    -114.427 122.012 514.007  1.00  0.00      H1   N  
ATOM    651  CA  LEU A 653    -113.994 120.988 513.079  1.00  0.00      H1   C  
ATOM    652  CB  LEU A 653    -114.521 119.627 513.505  1.00  0.00      H1   C  
ATOM    653  CG  LEU A 653    -114.039 119.052 514.859  1.00  0.00      H1   C  
ATOM    654  CD1 LEU A 653    -114.608 117.651 515.098  1.00  0.00      H1   C  
ATOM    655  CD2 LEU A 653    -112.581 118.954 515.093  1.00  0.00      H1   C  
ATOM    656  C   LEU A 653    -114.278 121.241 511.658  1.00  0.00      H1   C  
ATOM    657  O   LEU A 653    -113.958 120.462 510.795  1.00  0.00      H1   O  
ATOM    658  N   SER A 654    -114.908 122.427 511.401  1.00  0.00      H1   N  
ATOM    659  CA  SER A 654    -115.196 122.814 510.016  1.00  0.00      H1   C  
ATOM    660  CB  SER A 654    -113.960 122.724 508.961  1.00  0.00      H1   C  
ATOM    661  OG  SER A 654    -112.882 123.413 509.620  1.00  0.00      H1   O  
ATOM    662  C   SER A 654    -116.465 122.064 509.477  1.00  0.00      H1   C  
ATOM    663  O   SER A 654    -116.657 121.937 508.298  1.00  0.00      H1   O  
ATOM    664  N   THR A 655    -117.416 121.613 510.393  1.00  0.00      H1   N  
ATOM    665  CA  THR A 655    -118.686 120.823 510.153  1.00  0.00      H1   C  
ATOM    666  CB  THR A 655    -119.265 120.239 511.390  1.00  0.00      H1   C  
ATOM    667  OG1 THR A 655    -119.387 121.109 512.526  1.00  0.00      H1   O  
ATOM    668  CG2 THR A 655    -118.321 119.009 511.871  1.00  0.00      H1   C  
ATOM    669  C   THR A 655    -119.709 121.705 509.390  1.00  0.00      H1   C  
ATOM    670  O   THR A 655    -120.070 122.800 509.786  1.00  0.00      H1   O  
ATOM    671  N   ALA A 656    -120.129 121.248 508.183  1.00  0.00      H1   N  
ATOM    672  CA  ALA A 656    -121.207 121.865 507.437  1.00  0.00      H1   C  
ATOM    673  CB  ALA A 656    -121.290 121.298 506.048  1.00  0.00      H1   C  
ATOM    674  C   ALA A 656    -122.549 121.664 508.197  1.00  0.00      H1   C  
ATOM    675  O   ALA A 656    -122.523 121.005 509.255  1.00  0.00      H1   O  
ATOM    676  N   SER A 657    -123.707 122.136 507.688  1.00  0.00      H1   N  
ATOM    677  CA  SER A 657    -125.025 122.013 508.374  1.00  0.00      H1   C  
ATOM    678  CB  SER A 657    -125.698 123.397 508.655  1.00  0.00      H1   C  
ATOM    679  OG  SER A 657    -125.829 124.212 507.524  1.00  0.00      H1   O  
ATOM    680  C   SER A 657    -126.021 121.163 507.557  1.00  0.00      H1   C  
ATOM    681  O   SER A 657    -127.188 120.996 507.871  1.00  0.00      H1   O  
ATOM    682  N   SER A 658    -125.478 120.746 506.385  1.00  0.00      H1   N  
ATOM    683  CA  SER A 658    -126.193 119.811 505.589  1.00  0.00      H1   C  
ATOM    684  CB  SER A 658    -127.074 120.444 504.467  1.00  0.00      H1   C  
ATOM    685  OG  SER A 658    -127.721 119.557 503.666  1.00  0.00      H1   O  
ATOM    686  C   SER A 658    -125.125 118.921 504.993  1.00  0.00      H1   C  
ATOM    687  O   SER A 658    -124.079 119.525 504.675  1.00  0.00      H1   O  
ATOM    688  N   TRP A 659    -125.282 117.596 504.942  1.00  0.00      H1   N  
ATOM    689  CA  TRP A 659    -124.301 116.567 504.518  1.00  0.00      H1   C  
ATOM    690  CB  TRP A 659    -123.340 116.204 505.657  1.00  0.00      H1   C  
ATOM    691  CG  TRP A 659    -123.947 115.741 506.899  1.00  0.00      H1   C  
ATOM    692  CD1 TRP A 659    -124.217 114.418 507.122  1.00  0.00      H1   C  
ATOM    693  NE1 TRP A 659    -124.715 114.260 508.400  1.00  0.00      H1   N  
ATOM    694  CE2 TRP A 659    -124.699 115.529 509.036  1.00  0.00      H1   C  
ATOM    695  CD2 TRP A 659    -124.289 116.433 508.085  1.00  0.00      H1   C  
ATOM    696  CE3 TRP A 659    -124.231 117.741 508.458  1.00  0.00      H1   C  
ATOM    697  CZ3 TRP A 659    -124.536 118.156 509.750  1.00  0.00      H1   C  
ATOM    698  CZ2 TRP A 659    -125.012 115.846 510.298  1.00  0.00      H1   C  
ATOM    699  CH2 TRP A 659    -124.877 117.194 510.656  1.00  0.00      H1   C  
ATOM    700  C   TRP A 659    -124.746 115.312 503.762  1.00  0.00      H1   C  
ATOM    701  O   TRP A 659    -125.819 114.709 503.984  1.00  0.00      H1   O  
ATOM    702  N   SER A 660    -123.913 114.914 502.765  1.00  0.00      H1   N  
ATOM    703  CA  SER A 660    -124.242 113.744 502.011  1.00  0.00      H1   C  
ATOM    704  CB  SER A 660    -123.525 113.820 500.658  1.00  0.00      H1   C  
ATOM    705  OG  SER A 660    -122.107 114.190 500.843  1.00  0.00      H1   O  
ATOM    706  C   SER A 660    -124.058 112.410 502.702  1.00  0.00      H1   C  
ATOM    707  O   SER A 660    -124.883 111.512 502.733  1.00  0.00      H1   O  
ATOM    708  N   TYR A 661    -122.827 112.201 503.351  1.00  0.00      H1   N  
ATOM    709  CA  TYR A 661    -122.396 111.059 504.115  1.00  0.00      H1   C  
ATOM    710  CB  TYR A 661    -121.648 109.986 503.238  1.00  0.00      H1   C  
ATOM    711  CG  TYR A 661    -120.432 110.677 502.592  1.00  0.00      H1   C  
ATOM    712  CD1 TYR A 661    -119.204 110.625 503.317  1.00  0.00      H1   C  
ATOM    713  CE1 TYR A 661    -118.004 111.076 502.732  1.00  0.00      H1   C  
ATOM    714  CZ  TYR A 661    -118.013 111.645 501.480  1.00  0.00      H1   C  
ATOM    715  OH  TYR A 661    -116.769 112.066 500.947  1.00  0.00      H1   O  
ATOM    716  CD2 TYR A 661    -120.463 111.384 501.375  1.00  0.00      H1   C  
ATOM    717  CE2 TYR A 661    -119.266 111.868 500.836  1.00  0.00      H1   C  
ATOM    718  C   TYR A 661    -121.590 111.513 505.306  1.00  0.00      H1   C  
ATOM    719  O   TYR A 661    -121.076 112.637 505.400  1.00  0.00      H1   O  
ATOM    720  N   ILE A 662    -121.512 110.655 506.354  1.00  0.00      H1   N  
ATOM    721  CA  ILE A 662    -120.579 110.818 507.476  1.00  0.00      H1   C  
ATOM    722  CB  ILE A 662    -121.226 110.569 508.794  1.00  0.00      H1   C  
ATOM    723  CG2 ILE A 662    -120.255 110.911 509.905  1.00  0.00      H1   C  
ATOM    724  CG1 ILE A 662    -122.544 111.325 508.904  1.00  0.00      H1   C  
ATOM    725  CD1 ILE A 662    -123.211 111.178 510.257  1.00  0.00      H1   C  
ATOM    726  C   ILE A 662    -119.427 109.883 507.282  1.00  0.00      H1   C  
ATOM    727  O   ILE A 662    -119.610 108.723 507.069  1.00  0.00      H1   O  
ATOM    728  N   VAL A 663    -118.226 110.466 507.371  1.00  0.00      H1   N  
ATOM    729  CA  VAL A 663    -116.963 109.713 507.277  1.00  0.00      H1   C  
ATOM    730  CB  VAL A 663    -116.104 110.040 506.042  1.00  0.00      H1   C  
ATOM    731  CG1 VAL A 663    -115.649 111.546 505.840  1.00  0.00      H1   C  
ATOM    732  CG2 VAL A 663    -114.799 109.185 506.002  1.00  0.00      H1   C  
ATOM    733  C   VAL A 663    -116.276 109.889 508.632  1.00  0.00      H1   C  
ATOM    734  O   VAL A 663    -116.184 111.027 509.187  1.00  0.00      H1   O  
ATOM    735  N   GLU A 664    -115.782 108.840 509.294  1.00  0.00      H1   N  
ATOM    736  CA  GLU A 664    -115.449 108.742 510.692  1.00  0.00      H1   C  
ATOM    737  CB  GLU A 664    -116.636 108.041 511.493  1.00  0.00      H1   C  
ATOM    738  CG  GLU A 664    -116.548 108.351 512.971  1.00  0.00      H1   C  
ATOM    739  CD  GLU A 664    -117.499 107.465 513.756  1.00  0.00      H1   C  
ATOM    740  OE1 GLU A 664    -118.099 107.840 514.790  1.00  0.00      H1   O  
ATOM    741  OE2 GLU A 664    -117.631 106.266 513.354  1.00  0.00      H1   O  
ATOM    742  C   GLU A 664    -114.241 107.892 510.903  1.00  0.00      H1   C  
ATOM    743  O   GLU A 664    -114.077 106.866 510.188  1.00  0.00      H1   O  
ATOM    744  N   THR A 665    -113.278 108.337 511.776  1.00  0.00      H1   N  
ATOM    745  CA  THR A 665    -112.046 107.640 512.127  1.00  0.00      H1   C  
ATOM    746  CB  THR A 665    -110.958 108.443 512.923  1.00  0.00      H1   C  
ATOM    747  OG1 THR A 665    -109.642 107.894 513.141  1.00  0.00      H1   O  
ATOM    748  CG2 THR A 665    -111.486 108.723 514.358  1.00  0.00      H1   C  
ATOM    749  C   THR A 665    -112.289 106.329 512.840  1.00  0.00      H1   C  
ATOM    750  O   THR A 665    -113.222 106.098 513.590  1.00  0.00      H1   O  
ATOM    751  N   SER A 666    -111.401 105.388 512.542  1.00  0.00      H1   N  
ATOM    752  CA  SER A 666    -111.260 104.111 513.169  1.00  0.00      H1   C  
ATOM    753  CB  SER A 666    -110.182 103.196 512.512  1.00  0.00      H1   C  
ATOM    754  OG  SER A 666    -110.645 102.710 511.245  1.00  0.00      H1   O  
ATOM    755  C   SER A 666    -110.837 104.195 514.696  1.00  0.00      H1   C  
ATOM    756  O   SER A 666    -111.432 103.523 515.545  1.00  0.00      H1   O  
ATOM    757  N   SER A 667    -109.811 104.915 515.036  1.00  0.00      H1   N  
ATOM    758  CA  SER A 667    -109.542 105.170 516.408  1.00  0.00      H1   C  
ATOM    759  CB  SER A 667    -108.166 104.522 516.745  1.00  0.00      H1   C  
ATOM    760  OG  SER A 667    -107.852 104.481 518.115  1.00  0.00      H1   O  
ATOM    761  C   SER A 667    -109.529 106.644 516.804  1.00  0.00      H1   C  
ATOM    762  O   SER A 667    -108.825 107.462 516.226  1.00  0.00      H1   O  
ATOM    763  N   SER A 668    -110.391 106.969 517.794  1.00  0.00      H1   N  
ATOM    764  CA  SER A 668    -110.595 108.306 518.304  1.00  0.00      H1   C  
ATOM    765  CB  SER A 668    -112.081 108.687 518.488  1.00  0.00      H1   C  
ATOM    766  OG  SER A 668    -112.849 107.565 518.865  1.00  0.00      H1   O  
ATOM    767  C   SER A 668    -109.757 108.618 519.568  1.00  0.00      H1   C  
ATOM    768  O   SER A 668    -109.480 107.745 520.351  1.00  0.00      H1   O  
ATOM    769  N   ASP A 669    -109.445 109.923 519.704  1.00  0.00      H1   N  
ATOM    770  CA  ASP A 669    -108.783 110.388 520.928  1.00  0.00      H1   C  
ATOM    771  CB  ASP A 669    -107.586 111.335 520.499  1.00  0.00      H1   C  
ATOM    772  CG  ASP A 669    -106.556 110.560 519.614  1.00  0.00      H1   C  
ATOM    773  OD1 ASP A 669    -105.757 111.207 518.886  1.00  0.00      H1   O  
ATOM    774  OD2 ASP A 669    -106.443 109.375 519.824  1.00  0.00      H1   O  
ATOM    775  C   ASP A 669    -109.801 111.263 521.737  1.00  0.00      H1   C  
ATOM    776  O   ASP A 669    -109.614 111.657 522.889  1.00  0.00      H1   O  
ATOM    777  N   ASN A 670    -110.956 111.659 521.112  1.00  0.00      H1   N  
ATOM    778  CA  ASN A 670    -112.019 112.276 521.839  1.00  0.00      H1   C  
ATOM    779  CB  ASN A 670    -112.193 113.803 521.411  1.00  0.00      H1   C  
ATOM    780  CG  ASN A 670    -110.846 114.615 521.504  1.00  0.00      H1   C  
ATOM    781  OD1 ASN A 670    -110.338 115.030 520.435  1.00  0.00      H1   O  
ATOM    782  ND2 ASN A 670    -110.298 114.803 522.709  1.00  0.00      H1   N  
ATOM    783  C   ASN A 670    -113.292 111.548 521.508  1.00  0.00      H1   C  
ATOM    784  O   ASN A 670    -113.591 111.171 520.392  1.00  0.00      H1   O  
ATOM    785  N   GLY A 671    -114.148 111.470 522.500  1.00  0.00      H1   N  
ATOM    786  CA  GLY A 671    -115.461 110.950 522.406  1.00  0.00      H1   C  
ATOM    787  C   GLY A 671    -116.167 111.241 523.666  1.00  0.00      H1   C  
ATOM    788  O   GLY A 671    -116.609 112.363 524.037  1.00  0.00      H1   O  
ATOM    789  N   THR A 672    -116.384 110.237 524.464  1.00  0.00      H1   N  
ATOM    790  CA  THR A 672    -117.073 110.377 525.737  1.00  0.00      H1   C  
ATOM    791  CB  THR A 672    -117.867 109.215 526.320  1.00  0.00      H1   C  
ATOM    792  OG1 THR A 672    -117.136 107.989 526.417  1.00  0.00      H1   O  
ATOM    793  CG2 THR A 672    -119.137 109.087 525.466  1.00  0.00      H1   C  
ATOM    794  C   THR A 672    -116.020 110.634 526.762  1.00  0.00      H1   C  
ATOM    795  O   THR A 672    -115.282 109.770 527.145  1.00  0.00      H1   O  
ATOM    796  N   CYS A 673    -115.897 111.866 527.300  1.00  0.00      H1   N  
ATOM    797  CA  CYS A 673    -114.762 112.267 528.055  1.00  0.00      H1   C  
ATOM    798  CB  CYS A 673    -114.323 113.726 527.837  1.00  0.00      H1   C  
ATOM    799  SG  CYS A 673    -115.402 115.208 528.200  1.00  0.00      H1   S  
ATOM    800  C   CYS A 673    -115.120 112.141 529.500  1.00  0.00      H1   C  
ATOM    801  O   CYS A 673    -114.205 112.231 530.353  1.00  0.00      H1   O  
ATOM    802  N   TYR A 674    -116.398 112.083 529.932  1.00  0.00      H1   N  
ATOM    803  CA  TYR A 674    -116.718 111.504 531.219  1.00  0.00      H1   C  
ATOM    804  CB  TYR A 674    -117.857 112.317 531.971  1.00  0.00      H1   C  
ATOM    805  CG  TYR A 674    -118.000 111.791 533.456  1.00  0.00      H1   C  
ATOM    806  CD1 TYR A 674    -117.325 112.492 534.517  1.00  0.00      H1   C  
ATOM    807  CE1 TYR A 674    -117.429 112.002 535.833  1.00  0.00      H1   C  
ATOM    808  CZ  TYR A 674    -118.057 110.894 536.075  1.00  0.00      H1   C  
ATOM    809  OH  TYR A 674    -118.181 110.424 537.423  1.00  0.00      H1   O  
ATOM    810  CD2 TYR A 674    -118.760 110.687 533.771  1.00  0.00      H1   C  
ATOM    811  CE2 TYR A 674    -118.704 110.173 535.116  1.00  0.00      H1   C  
ATOM    812  C   TYR A 674    -117.165 110.109 530.940  1.00  0.00      H1   C  
ATOM    813  O   TYR A 674    -118.152 110.036 530.135  1.00  0.00      H1   O  
ATOM    814  N   PRO A 675    -116.590 108.996 531.494  1.00  0.00      H1   N  
ATOM    815  CD  PRO A 675    -115.692 108.974 532.700  1.00  0.00      H1   C  
ATOM    816  CA  PRO A 675    -116.949 107.686 530.926  1.00  0.00      H1   C  
ATOM    817  CB  PRO A 675    -115.868 106.810 531.781  1.00  0.00      H1   C  
ATOM    818  CG  PRO A 675    -115.727 107.525 533.039  1.00  0.00      H1   C  
ATOM    819  C   PRO A 675    -118.349 107.129 531.106  1.00  0.00      H1   C  
ATOM    820  O   PRO A 675    -119.030 107.575 532.016  1.00  0.00      H1   O  
ATOM    821  N   GLY A 676    -118.771 106.234 530.169  1.00  0.00      H1   N  
ATOM    822  CA  GLY A 676    -120.078 105.643 530.243  1.00  0.00      H1   C  
ATOM    823  C   GLY A 676    -120.750 105.363 528.977  1.00  0.00      H1   C  
ATOM    824  O   GLY A 676    -120.326 105.864 527.949  1.00  0.00      H1   O  
ATOM    825  N   ASP A 677    -121.730 104.377 528.994  1.00  0.00      H1   N  
ATOM    826  CA  ASP A 677    -122.296 103.801 527.793  1.00  0.00      H1   C  
ATOM    827  CB  ASP A 677    -122.951 102.424 528.208  1.00  0.00      H1   C  
ATOM    828  CG  ASP A 677    -121.860 101.404 528.596  1.00  0.00      H1   C  
ATOM    829  OD1 ASP A 677    -120.673 101.640 528.432  1.00  0.00      H1   O  
ATOM    830  OD2 ASP A 677    -122.243 100.298 528.923  1.00  0.00      H1   O  
ATOM    831  C   ASP A 677    -123.244 104.717 527.001  1.00  0.00      H1   C  
ATOM    832  O   ASP A 677    -124.201 105.228 527.552  1.00  0.00      H1   O  
ATOM    833  N   PHE A 678    -123.087 104.884 525.700  1.00  0.00      H1   N  
ATOM    834  CA  PHE A 678    -124.029 105.622 524.899  1.00  0.00      H1   C  
ATOM    835  CB  PHE A 678    -123.250 106.298 523.799  1.00  0.00      H1   C  
ATOM    836  CG  PHE A 678    -124.080 107.466 523.165  1.00  0.00      H1   C  
ATOM    837  CD1 PHE A 678    -123.597 108.793 523.263  1.00  0.00      H1   C  
ATOM    838  CE1 PHE A 678    -124.234 109.854 522.586  1.00  0.00      H1   C  
ATOM    839  CZ  PHE A 678    -125.381 109.568 521.830  1.00  0.00      H1   C  
ATOM    840  CD2 PHE A 678    -125.243 107.206 522.513  1.00  0.00      H1   C  
ATOM    841  CE2 PHE A 678    -125.925 108.221 521.867  1.00  0.00      H1   C  
ATOM    842  C   PHE A 678    -125.061 104.642 524.408  1.00  0.00      H1   C  
ATOM    843  O   PHE A 678    -124.676 103.779 523.599  1.00  0.00      H1   O  
ATOM    844  N   ILE A 679    -126.317 104.728 524.824  1.00  0.00      H1   N  
ATOM    845  CA  ILE A 679    -127.308 103.788 524.562  1.00  0.00      H1   C  
ATOM    846  CB  ILE A 679    -128.301 103.705 525.738  1.00  0.00      H1   C  
ATOM    847  CG2 ILE A 679    -129.078 102.401 525.586  1.00  0.00      H1   C  
ATOM    848  CG1 ILE A 679    -127.611 103.739 527.107  1.00  0.00      H1   C  
ATOM    849  CD1 ILE A 679    -126.606 102.530 527.371  1.00  0.00      H1   C  
ATOM    850  C   ILE A 679    -128.082 104.053 523.271  1.00  0.00      H1   C  
ATOM    851  O   ILE A 679    -128.420 105.203 522.897  1.00  0.00      H1   O  
ATOM    852  N   ASP A 680    -128.181 103.031 522.405  1.00  0.00      H1   N  
ATOM    853  CA  ASP A 680    -128.807 103.029 521.104  1.00  0.00      H1   C  
ATOM    854  CB  ASP A 680    -130.222 103.541 521.130  1.00  0.00      H1   C  
ATOM    855  CG  ASP A 680    -131.034 102.878 522.238  1.00  0.00      H1   C  
ATOM    856  OD1 ASP A 680    -131.107 101.628 522.270  1.00  0.00      H1   O  
ATOM    857  OD2 ASP A 680    -131.729 103.650 522.965  1.00  0.00      H1   O  
ATOM    858  C   ASP A 680    -128.028 103.706 519.984  1.00  0.00      H1   C  
ATOM    859  O   ASP A 680    -128.543 104.210 518.983  1.00  0.00      H1   O  
ATOM    860  N   TYR A 681    -126.675 103.837 520.261  1.00  0.00      H1   N  
ATOM    861  CA  TYR A 681    -125.767 104.501 519.368  1.00  0.00      H1   C  
ATOM    862  CB  TYR A 681    -124.257 104.416 519.940  1.00  0.00      H1   C  
ATOM    863  CG  TYR A 681    -123.125 105.218 519.234  1.00  0.00      H1   C  
ATOM    864  CD1 TYR A 681    -123.395 106.529 518.909  1.00  0.00      H1   C  
ATOM    865  CE1 TYR A 681    -122.365 107.154 518.250  1.00  0.00      H1   C  
ATOM    866  CZ  TYR A 681    -121.072 106.600 518.020  1.00  0.00      H1   C  
ATOM    867  OH  TYR A 681    -119.996 107.378 517.467  1.00  0.00      H1   O  
ATOM    868  CD2 TYR A 681    -121.876 104.609 519.012  1.00  0.00      H1   C  
ATOM    869  CE2 TYR A 681    -120.773 105.292 518.536  1.00  0.00      H1   C  
ATOM    870  C   TYR A 681    -125.801 104.212 517.825  1.00  0.00      H1   C  
ATOM    871  O   TYR A 681    -125.802 105.135 517.021  1.00  0.00      H1   O  
ATOM    872  N   GLU A 682    -125.944 102.933 517.375  1.00  0.00      H1   N  
ATOM    873  CA  GLU A 682    -126.110 102.550 516.034  1.00  0.00      H1   C  
ATOM    874  CB  GLU A 682    -125.960 101.098 515.766  1.00  0.00      H1   C  
ATOM    875  CG  GLU A 682    -124.599 100.541 516.081  1.00  0.00      H1   C  
ATOM    876  CD  GLU A 682    -124.745  99.113 515.695  1.00  0.00      H1   C  
ATOM    877  OE1 GLU A 682    -124.794  98.855 514.476  1.00  0.00      H1   O  
ATOM    878  OE2 GLU A 682    -124.837  98.258 516.627  1.00  0.00      H1   O  
ATOM    879  C   GLU A 682    -127.409 102.967 515.367  1.00  0.00      H1   C  
ATOM    880  O   GLU A 682    -127.452 103.106 514.115  1.00  0.00      H1   O  
ATOM    881  N   GLU A 683    -128.421 103.225 516.159  1.00  0.00      H1   N  
ATOM    882  CA  GLU A 683    -129.586 103.932 515.610  1.00  0.00      H1   C  
ATOM    883  CB  GLU A 683    -130.860 103.641 516.400  1.00  0.00      H1   C  
ATOM    884  CG  GLU A 683    -131.271 102.140 516.287  1.00  0.00      H1   C  
ATOM    885  CD  GLU A 683    -132.558 101.685 516.999  1.00  0.00      H1   C  
ATOM    886  OE1 GLU A 683    -132.732 102.012 518.182  1.00  0.00      H1   O  
ATOM    887  OE2 GLU A 683    -133.415 100.943 516.448  1.00  0.00      H1   O  
ATOM    888  C   GLU A 683    -129.378 105.428 515.464  1.00  0.00      H1   C  
ATOM    889  O   GLU A 683    -129.736 105.991 514.438  1.00  0.00      H1   O  
ATOM    890  N   LEU A 684    -128.638 106.121 516.374  1.00  0.00      H1   N  
ATOM    891  CA  LEU A 684    -128.265 107.560 516.249  1.00  0.00      H1   C  
ATOM    892  CB  LEU A 684    -127.432 108.012 517.459  1.00  0.00      H1   C  
ATOM    893  CG  LEU A 684    -127.284 109.502 517.589  1.00  0.00      H1   C  
ATOM    894  CD1 LEU A 684    -128.660 110.136 518.019  1.00  0.00      H1   C  
ATOM    895  CD2 LEU A 684    -126.185 109.727 518.557  1.00  0.00      H1   C  
ATOM    896  C   LEU A 684    -127.519 107.814 515.001  1.00  0.00      H1   C  
ATOM    897  O   LEU A 684    -127.754 108.812 514.302  1.00  0.00      H1   O  
ATOM    898  N   ARG A 685    -126.570 106.910 514.667  1.00  0.00      H1   N  
ATOM    899  CA  ARG A 685    -125.825 106.951 513.402  1.00  0.00      H1   C  
ATOM    900  CB  ARG A 685    -124.931 105.680 513.335  1.00  0.00      H1   C  
ATOM    901  CG  ARG A 685    -123.777 105.921 514.394  1.00  0.00      H1   C  
ATOM    902  CD  ARG A 685    -122.911 104.705 514.845  1.00  0.00      H1   C  
ATOM    903  NE  ARG A 685    -121.845 104.505 513.841  1.00  0.00      H1   N  
ATOM    904  CZ  ARG A 685    -120.687 105.120 513.827  1.00  0.00      H1   C  
ATOM    905  NH1 ARG A 685    -120.126 105.853 514.719  1.00  0.00      H1   N  
ATOM    906  NH2 ARG A 685    -119.873 104.897 512.779  1.00  0.00      H1   N  
ATOM    907  C   ARG A 685    -126.657 106.931 512.082  1.00  0.00      H1   C  
ATOM    908  O   ARG A 685    -126.438 107.645 511.141  1.00  0.00      H1   O  
ATOM    909  N   GLU A 686    -127.668 106.065 512.028  1.00  0.00      H1   N  
ATOM    910  CA  GLU A 686    -128.672 106.073 510.948  1.00  0.00      H1   C  
ATOM    911  CB  GLU A 686    -129.777 104.980 511.078  1.00  0.00      H1   C  
ATOM    912  CG  GLU A 686    -129.084 103.540 510.998  1.00  0.00      H1   C  
ATOM    913  CD  GLU A 686    -130.007 102.337 511.267  1.00  0.00      H1   C  
ATOM    914  OE1 GLU A 686    -129.450 101.266 511.521  1.00  0.00      H1   O  
ATOM    915  OE2 GLU A 686    -131.242 102.526 511.289  1.00  0.00      H1   O  
ATOM    916  C   GLU A 686    -129.535 107.337 510.882  1.00  0.00      H1   C  
ATOM    917  O   GLU A 686    -129.806 107.853 509.770  1.00  0.00      H1   O  
ATOM    918  N   GLN A 687    -129.884 107.915 512.076  1.00  0.00      H1   N  
ATOM    919  CA  GLN A 687    -130.677 109.090 512.100  1.00  0.00      H1   C  
ATOM    920  CB  GLN A 687    -131.190 109.498 513.513  1.00  0.00      H1   C  
ATOM    921  CG  GLN A 687    -131.896 108.394 514.438  1.00  0.00      H1   C  
ATOM    922  CD  GLN A 687    -132.739 107.488 513.544  1.00  0.00      H1   C  
ATOM    923  OE1 GLN A 687    -133.667 107.860 512.836  1.00  0.00      H1   O  
ATOM    924  NE2 GLN A 687    -132.417 106.134 513.557  1.00  0.00      H1   N  
ATOM    925  C   GLN A 687    -129.891 110.396 511.742  1.00  0.00      H1   C  
ATOM    926  O   GLN A 687    -130.482 111.342 511.218  1.00  0.00      H1   O  
ATOM    927  N   LEU A 688    -128.553 110.460 511.951  1.00  0.00      H1   N  
ATOM    928  CA  LEU A 688    -127.738 111.536 511.549  1.00  0.00      H1   C  
ATOM    929  CB  LEU A 688    -126.551 111.588 512.559  1.00  0.00      H1   C  
ATOM    930  CG  LEU A 688    -127.026 111.916 513.983  1.00  0.00      H1   C  
ATOM    931  CD1 LEU A 688    -125.895 111.920 514.953  1.00  0.00      H1   C  
ATOM    932  CD2 LEU A 688    -127.614 113.329 514.073  1.00  0.00      H1   C  
ATOM    933  C   LEU A 688    -127.114 111.490 510.098  1.00  0.00      H1   C  
ATOM    934  O   LEU A 688    -126.507 112.465 509.690  1.00  0.00      H1   O  
ATOM    935  N   SER A 689    -127.324 110.326 509.401  1.00  0.00      H1   N  
ATOM    936  CA  SER A 689    -126.404 109.936 508.309  1.00  0.00      H1   C  
ATOM    937  CB  SER A 689    -126.539 108.467 507.830  1.00  0.00      H1   C  
ATOM    938  OG  SER A 689    -125.800 108.025 506.679  1.00  0.00      H1   O  
ATOM    939  C   SER A 689    -126.366 110.736 507.023  1.00  0.00      H1   C  
ATOM    940  O   SER A 689    -125.283 110.957 506.481  1.00  0.00      H1   O  
ATOM    941  N   SER A 690    -127.552 111.154 506.547  1.00  0.00      H1   N  
ATOM    942  CA  SER A 690    -127.545 112.305 505.592  1.00  0.00      H1   C  
ATOM    943  CB  SER A 690    -127.952 111.862 504.184  1.00  0.00      H1   C  
ATOM    944  OG  SER A 690    -127.974 112.957 503.206  1.00  0.00      H1   O  
ATOM    945  C   SER A 690    -128.670 113.246 506.171  1.00  0.00      H1   C  
ATOM    946  O   SER A 690    -129.851 112.918 506.081  1.00  0.00      H1   O  
ATOM    947  N   VAL A 691    -128.146 114.353 506.732  1.00  0.00      H1   N  
ATOM    948  CA  VAL A 691    -128.918 115.290 507.564  1.00  0.00      H1   C  
ATOM    949  CB  VAL A 691    -128.599 115.041 509.010  1.00  0.00      H1   C  
ATOM    950  CG1 VAL A 691    -128.650 116.362 509.873  1.00  0.00      H1   C  
ATOM    951  CG2 VAL A 691    -129.679 114.154 509.710  1.00  0.00      H1   C  
ATOM    952  C   VAL A 691    -128.733 116.730 507.068  1.00  0.00      H1   C  
ATOM    953  O   VAL A 691    -127.649 117.052 506.653  1.00  0.00      H1   O  
ATOM    954  N   SER A 692    -129.779 117.593 507.044  1.00  0.00      H1   N  
ATOM    955  CA  SER A 692    -129.874 118.927 506.451  1.00  0.00      H1   C  
ATOM    956  CB  SER A 692    -130.777 118.931 505.202  1.00  0.00      H1   C  
ATOM    957  OG  SER A 692    -130.259 118.037 504.249  1.00  0.00      H1   O  
ATOM    958  C   SER A 692    -130.440 119.989 507.339  1.00  0.00      H1   C  
ATOM    959  O   SER A 692    -131.212 119.653 508.189  1.00  0.00      H1   O  
ATOM    960  N   SER A 693    -130.103 121.229 507.225  1.00  0.00      H1   N  
ATOM    961  CA  SER A 693    -130.692 122.365 508.011  1.00  0.00      H1   C  
ATOM    962  CB  SER A 693    -132.244 122.668 507.724  1.00  0.00      H1   C  
ATOM    963  OG  SER A 693    -133.121 121.714 508.378  1.00  0.00      H1   O  
ATOM    964  C   SER A 693    -130.423 122.250 509.535  1.00  0.00      H1   C  
ATOM    965  O   SER A 693    -131.215 122.684 510.373  1.00  0.00      H1   O  
ATOM    966  N   PHE A 694    -129.256 121.639 509.888  1.00  0.00      H1   N  
ATOM    967  CA  PHE A 694    -128.914 121.180 511.288  1.00  0.00      H1   C  
ATOM    968  CB  PHE A 694    -127.945 119.983 511.123  1.00  0.00      H1   C  
ATOM    969  CG  PHE A 694    -127.306 119.469 512.317  1.00  0.00      H1   C  
ATOM    970  CD1 PHE A 694    -127.906 118.502 513.057  1.00  0.00      H1   C  
ATOM    971  CE1 PHE A 694    -127.111 117.829 513.986  1.00  0.00      H1   C  
ATOM    972  CZ  PHE A 694    -125.801 118.188 514.285  1.00  0.00      H1   C  
ATOM    973  CD2 PHE A 694    -126.044 119.943 512.667  1.00  0.00      H1   C  
ATOM    974  CE2 PHE A 694    -125.248 119.312 513.673  1.00  0.00      H1   C  
ATOM    975  C   PHE A 694    -128.351 122.308 512.069  1.00  0.00      H1   C  
ATOM    976  O   PHE A 694    -127.321 122.854 511.655  1.00  0.00      H1   O  
ATOM    977  N   GLU A 695    -129.029 122.622 513.203  1.00  0.00      H1   N  
ATOM    978  CA  GLU A 695    -128.668 123.765 514.012  1.00  0.00      H1   C  
ATOM    979  CB  GLU A 695    -129.374 125.011 513.693  1.00  0.00      H1   C  
ATOM    980  CG  GLU A 695    -130.812 125.198 514.196  1.00  0.00      H1   C  
ATOM    981  CD  GLU A 695    -131.627 126.101 513.243  1.00  0.00      H1   C  
ATOM    982  OE1 GLU A 695    -132.831 125.797 512.963  1.00  0.00      H1   O  
ATOM    983  OE2 GLU A 695    -131.113 127.158 512.733  1.00  0.00      H1   O  
ATOM    984  C   GLU A 695    -128.795 123.262 515.475  1.00  0.00      H1   C  
ATOM    985  O   GLU A 695    -129.734 122.611 515.886  1.00  0.00      H1   O  
ATOM    986  N   ARG A 696    -127.756 123.539 516.344  1.00  0.00      H1   N  
ATOM    987  CA  ARG A 696    -127.926 123.533 517.828  1.00  0.00      H1   C  
ATOM    988  CB  ARG A 696    -126.543 123.604 518.621  1.00  0.00      H1   C  
ATOM    989  CG  ARG A 696    -125.720 122.302 518.472  1.00  0.00      H1   C  
ATOM    990  CD  ARG A 696    -124.733 121.936 519.634  1.00  0.00      H1   C  
ATOM    991  NE  ARG A 696    -123.840 123.127 519.858  1.00  0.00      H1   N  
ATOM    992  CZ  ARG A 696    -122.541 123.008 519.994  1.00  0.00      H1   C  
ATOM    993  NH1 ARG A 696    -121.895 121.842 519.853  1.00  0.00      H1   N  
ATOM    994  NH2 ARG A 696    -121.779 123.993 520.391  1.00  0.00      H1   N  
ATOM    995  C   ARG A 696    -128.877 124.747 518.312  1.00  0.00      H1   C  
ATOM    996  O   ARG A 696    -128.931 125.814 517.741  1.00  0.00      H1   O  
ATOM    997  N   PHE A 697    -129.659 124.546 519.339  1.00  0.00      H1   N  
ATOM    998  CA  PHE A 697    -130.495 125.523 520.043  1.00  0.00      H1   C  
ATOM    999  CB  PHE A 697    -132.034 125.563 519.561  1.00  0.00      H1   C  
ATOM   1000  CG  PHE A 697    -132.832 124.361 519.770  1.00  0.00      H1   C  
ATOM   1001  CD1 PHE A 697    -132.747 123.271 518.907  1.00  0.00      H1   C  
ATOM   1002  CE1 PHE A 697    -133.647 122.173 519.021  1.00  0.00      H1   C  
ATOM   1003  CZ  PHE A 697    -134.571 122.170 520.133  1.00  0.00      H1   C  
ATOM   1004  CD2 PHE A 697    -133.663 124.292 520.869  1.00  0.00      H1   C  
ATOM   1005  CE2 PHE A 697    -134.553 123.167 521.113  1.00  0.00      H1   C  
ATOM   1006  C   PHE A 697    -130.464 125.163 521.519  1.00  0.00      H1   C  
ATOM   1007  O   PHE A 697    -130.090 124.044 521.839  1.00  0.00      H1   O  
ATOM   1008  N   GLU A 698    -130.872 126.003 522.392  1.00  0.00      H1   N  
ATOM   1009  CA  GLU A 698    -130.893 125.861 523.818  1.00  0.00      H1   C  
ATOM   1010  CB  GLU A 698    -130.404 127.300 524.471  1.00  0.00      H1   C  
ATOM   1011  CG  GLU A 698    -128.939 127.676 524.246  1.00  0.00      H1   C  
ATOM   1012  CD  GLU A 698    -128.447 128.841 525.090  1.00  0.00      H1   C  
ATOM   1013  OE1 GLU A 698    -128.937 129.999 524.892  1.00  0.00      H1   O  
ATOM   1014  OE2 GLU A 698    -127.653 128.676 526.033  1.00  0.00      H1   O  
ATOM   1015  C   GLU A 698    -132.301 125.502 524.274  1.00  0.00      H1   C  
ATOM   1016  O   GLU A 698    -133.178 126.360 524.547  1.00  0.00      H1   O  
ATOM   1017  N   ILE A 699    -132.538 124.206 524.493  1.00  0.00      H1   N  
ATOM   1018  CA  ILE A 699    -133.783 123.604 524.911  1.00  0.00      H1   C  
ATOM   1019  CB  ILE A 699    -133.844 122.055 524.771  1.00  0.00      H1   C  
ATOM   1020  CG2 ILE A 699    -132.608 121.452 525.422  1.00  0.00      H1   C  
ATOM   1021  CG1 ILE A 699    -135.198 121.405 524.973  1.00  0.00      H1   C  
ATOM   1022  CD1 ILE A 699    -135.265 120.056 524.257  1.00  0.00      H1   C  
ATOM   1023  C   ILE A 699    -134.291 123.985 526.315  1.00  0.00      H1   C  
ATOM   1024  O   ILE A 699    -135.476 124.316 526.569  1.00  0.00      H1   O  
ATOM   1025  N   PHE A 700    -133.311 124.064 527.223  1.00  0.00      H1   N  
ATOM   1026  CA  PHE A 700    -133.487 124.362 528.589  1.00  0.00      H1   C  
ATOM   1027  CB  PHE A 700    -133.463 123.104 529.557  1.00  0.00      H1   C  
ATOM   1028  CG  PHE A 700    -134.366 121.932 529.160  1.00  0.00      H1   C  
ATOM   1029  CD1 PHE A 700    -135.767 122.217 529.169  1.00  0.00      H1   C  
ATOM   1030  CE1 PHE A 700    -136.738 121.250 529.119  1.00  0.00      H1   C  
ATOM   1031  CZ  PHE A 700    -136.337 119.942 529.022  1.00  0.00      H1   C  
ATOM   1032  CD2 PHE A 700    -133.982 120.627 528.983  1.00  0.00      H1   C  
ATOM   1033  CE2 PHE A 700    -134.983 119.606 529.011  1.00  0.00      H1   C  
ATOM   1034  C   PHE A 700    -132.433 125.338 529.012  1.00  0.00      H1   C  
ATOM   1035  O   PHE A 700    -131.281 124.884 529.256  1.00  0.00      H1   O  
ATOM   1036  N   PRO A 701    -132.699 126.615 529.170  1.00  0.00      H1   N  
ATOM   1037  CD  PRO A 701    -133.873 127.307 528.447  1.00  0.00      H1   C  
ATOM   1038  CA  PRO A 701    -131.757 127.613 529.715  1.00  0.00      H1   C  
ATOM   1039  CB  PRO A 701    -132.768 128.734 530.148  1.00  0.00      H1   C  
ATOM   1040  CG  PRO A 701    -133.730 128.788 528.958  1.00  0.00      H1   C  
ATOM   1041  C   PRO A 701    -130.916 127.295 530.958  1.00  0.00      H1   C  
ATOM   1042  O   PRO A 701    -131.463 127.127 532.059  1.00  0.00      H1   O  
ATOM   1043  N   LYS A 702    -129.536 127.411 530.829  1.00  0.00      H1   N  
ATOM   1044  CA  LYS A 702    -128.612 127.189 531.893  1.00  0.00      H1   C  
ATOM   1045  CB  LYS A 702    -127.189 126.757 531.331  1.00  0.00      H1   C  
ATOM   1046  CG  LYS A 702    -126.107 126.222 532.315  1.00  0.00      H1   C  
ATOM   1047  CD  LYS A 702    -124.702 125.723 531.655  1.00  0.00      H1   C  
ATOM   1048  CE  LYS A 702    -123.574 125.365 532.652  1.00  0.00      H1   C  
ATOM   1049  NZ  LYS A 702    -123.035 126.434 533.465  1.00  0.00      H1   N  
ATOM   1050  C   LYS A 702    -128.479 128.433 532.800  1.00  0.00      H1   C  
ATOM   1051  O   LYS A 702    -128.178 128.317 533.995  1.00  0.00      H1   O  
ATOM   1052  N   THR A 703    -128.717 129.541 532.244  1.00  0.00      H1   N  
ATOM   1053  CA  THR A 703    -128.794 130.822 532.876  1.00  0.00      H1   C  
ATOM   1054  CB  THR A 703    -127.768 131.933 532.380  1.00  0.00      H1   C  
ATOM   1055  OG1 THR A 703    -127.788 132.299 531.002  1.00  0.00      H1   O  
ATOM   1056  CG2 THR A 703    -126.300 131.413 532.672  1.00  0.00      H1   C  
ATOM   1057  C   THR A 703    -130.183 131.396 532.716  1.00  0.00      H1   C  
ATOM   1058  O   THR A 703    -130.786 131.091 531.710  1.00  0.00      H1   O  
ATOM   1059  N   SER A 704    -130.727 132.135 533.659  1.00  0.00      H1   N  
ATOM   1060  CA  SER A 704    -132.152 132.481 533.619  1.00  0.00      H1   C  
ATOM   1061  CB  SER A 704    -132.774 133.302 532.475  1.00  0.00      H1   C  
ATOM   1062  OG  SER A 704    -131.964 134.434 532.141  1.00  0.00      H1   O  
ATOM   1063  C   SER A 704    -132.964 131.354 534.134  1.00  0.00      H1   C  
ATOM   1064  O   SER A 704    -134.156 131.263 533.957  1.00  0.00      H1   O  
ATOM   1065  N   SER A 705    -132.388 130.370 534.933  1.00  0.00      H1   N  
ATOM   1066  CA  SER A 705    -133.108 129.311 535.513  1.00  0.00      H1   C  
ATOM   1067  CB  SER A 705    -133.585 128.220 534.574  1.00  0.00      H1   C  
ATOM   1068  OG  SER A 705    -134.488 127.245 535.179  1.00  0.00      H1   O  
ATOM   1069  C   SER A 705    -132.130 128.732 536.609  1.00  0.00      H1   C  
ATOM   1070  O   SER A 705    -130.941 129.051 536.741  1.00  0.00      H1   O  
ATOM   1071  N   TRP A 706    -132.653 127.775 537.423  1.00  0.00      H1   N  
ATOM   1072  CA  TRP A 706    -131.938 126.860 538.368  1.00  0.00      H1   C  
ATOM   1073  CB  TRP A 706    -131.244 125.706 537.606  1.00  0.00      H1   C  
ATOM   1074  CG  TRP A 706    -132.131 124.740 536.898  1.00  0.00      H1   C  
ATOM   1075  CD1 TRP A 706    -133.135 123.967 537.420  1.00  0.00      H1   C  
ATOM   1076  NE1 TRP A 706    -133.740 123.197 536.386  1.00  0.00      H1   N  
ATOM   1077  CE2 TRP A 706    -133.132 123.497 535.188  1.00  0.00      H1   C  
ATOM   1078  CD2 TRP A 706    -132.052 124.414 535.514  1.00  0.00      H1   C  
ATOM   1079  CE3 TRP A 706    -131.088 124.725 534.534  1.00  0.00      H1   C  
ATOM   1080  CZ3 TRP A 706    -131.353 124.232 533.199  1.00  0.00      H1   C  
ATOM   1081  CZ2 TRP A 706    -133.156 122.833 533.984  1.00  0.00      H1   C  
ATOM   1082  CH2 TRP A 706    -132.354 123.275 532.997  1.00  0.00      H1   C  
ATOM   1083  C   TRP A 706    -131.121 127.395 539.600  1.00  0.00      H1   C  
ATOM   1084  O   TRP A 706    -130.145 126.727 539.921  1.00  0.00      H1   O  
ATOM   1085  N   PRO A 707    -131.556 128.392 540.422  1.00  0.00      H1   N  
ATOM   1086  CD  PRO A 707    -132.891 129.000 540.393  1.00  0.00      H1   C  
ATOM   1087  CA  PRO A 707    -130.648 129.006 541.368  1.00  0.00      H1   C  
ATOM   1088  CB  PRO A 707    -131.307 130.332 541.715  1.00  0.00      H1   C  
ATOM   1089  CG  PRO A 707    -132.847 130.051 541.467  1.00  0.00      H1   C  
ATOM   1090  C   PRO A 707    -130.394 128.203 542.626  1.00  0.00      H1   C  
ATOM   1091  O   PRO A 707    -129.460 128.485 543.347  1.00  0.00      H1   O  
ATOM   1092  N   ASN A 708    -131.291 127.213 542.871  1.00  0.00      H1   N  
ATOM   1093  CA  ASN A 708    -131.203 126.350 544.112  1.00  0.00      H1   C  
ATOM   1094  CB  ASN A 708    -132.564 126.014 544.799  1.00  0.00      H1   C  
ATOM   1095  CG  ASN A 708    -133.262 127.452 544.962  1.00  0.00      H1   C  
ATOM   1096  OD1 ASN A 708    -134.298 127.724 544.298  1.00  0.00      H1   O  
ATOM   1097  ND2 ASN A 708    -132.826 128.251 545.951  1.00  0.00      H1   N  
ATOM   1098  C   ASN A 708    -130.490 125.076 543.839  1.00  0.00      H1   C  
ATOM   1099  O   ASN A 708    -130.214 124.309 544.738  1.00  0.00      H1   O  
ATOM   1100  N   HIS A 709    -130.179 124.832 542.554  1.00  0.00      H1   N  
ATOM   1101  CA  HIS A 709    -129.195 123.800 542.104  1.00  0.00      H1   C  
ATOM   1102  CB  HIS A 709    -129.620 122.973 540.870  1.00  0.00      H1   C  
ATOM   1103  ND1 HIS A 709    -132.054 122.645 540.385  1.00  0.00      H1   N  
ATOM   1104  CG  HIS A 709    -130.914 122.194 541.023  1.00  0.00      H1   C  
ATOM   1105  CE1 HIS A 709    -133.066 121.882 540.859  1.00  0.00      H1   C  
ATOM   1106  NE2 HIS A 709    -132.610 120.930 541.736  1.00  0.00      H1   N  
ATOM   1107  CD2 HIS A 709    -131.266 121.216 541.877  1.00  0.00      H1   C  
ATOM   1108  C   HIS A 709    -127.876 124.527 541.651  1.00  0.00      H1   C  
ATOM   1109  O   HIS A 709    -127.885 125.728 541.376  1.00  0.00      H1   O  
ATOM   1110  N   ASP A 710    -126.726 123.820 541.561  1.00  0.00      H1   N  
ATOM   1111  CA  ASP A 710    -125.456 124.376 541.153  1.00  0.00      H1   C  
ATOM   1112  CB  ASP A 710    -124.459 124.169 542.329  1.00  0.00      H1   C  
ATOM   1113  CG  ASP A 710    -123.018 124.540 541.968  1.00  0.00      H1   C  
ATOM   1114  OD1 ASP A 710    -122.062 123.849 542.363  1.00  0.00      H1   O  
ATOM   1115  OD2 ASP A 710    -122.884 125.658 541.488  1.00  0.00      H1   O  
ATOM   1116  C   ASP A 710    -125.029 123.537 539.889  1.00  0.00      H1   C  
ATOM   1117  O   ASP A 710    -125.128 122.296 539.814  1.00  0.00      H1   O  
ATOM   1118  N   SER A 711    -124.450 124.186 538.856  1.00  0.00      H1   N  
ATOM   1119  CA  SER A 711    -123.618 123.427 537.918  1.00  0.00      H1   C  
ATOM   1120  CB  SER A 711    -124.223 123.489 536.461  1.00  0.00      H1   C  
ATOM   1121  OG  SER A 711    -124.254 124.758 535.831  1.00  0.00      H1   O  
ATOM   1122  C   SER A 711    -122.218 123.961 537.846  1.00  0.00      H1   C  
ATOM   1123  O   SER A 711    -121.417 123.467 537.013  1.00  0.00      H1   O  
ATOM   1124  N   ASN A 712    -121.784 124.894 538.789  1.00  0.00      H1   N  
ATOM   1125  CA  ASN A 712    -120.342 125.263 538.832  1.00  0.00      H1   C  
ATOM   1126  CB  ASN A 712    -120.155 126.480 539.872  1.00  0.00      H1   C  
ATOM   1127  CG  ASN A 712    -120.846 127.778 539.432  1.00  0.00      H1   C  
ATOM   1128  OD1 ASN A 712    -120.925 128.033 538.239  1.00  0.00      H1   O  
ATOM   1129  ND2 ASN A 712    -121.443 128.561 540.369  1.00  0.00      H1   N  
ATOM   1130  C   ASN A 712    -119.478 124.091 539.185  1.00  0.00      H1   C  
ATOM   1131  O   ASN A 712    -118.370 123.895 538.702  1.00  0.00      H1   O  
ATOM   1132  N   LYS A 713    -119.979 123.247 540.113  1.00  0.00      H1   N  
ATOM   1133  CA  LYS A 713    -119.374 121.977 540.675  1.00  0.00      H1   C  
ATOM   1134  CB  LYS A 713    -119.942 121.456 541.990  1.00  0.00      H1   C  
ATOM   1135  CG  LYS A 713    -119.404 122.367 543.187  1.00  0.00      H1   C  
ATOM   1136  CD  LYS A 713    -119.709 121.781 544.524  1.00  0.00      H1   C  
ATOM   1137  CE  LYS A 713    -121.134 121.423 544.887  1.00  0.00      H1   C  
ATOM   1138  NZ  LYS A 713    -122.101 122.526 544.694  1.00  0.00      H1   N  
ATOM   1139  C   LYS A 713    -119.495 120.851 539.744  1.00  0.00      H1   C  
ATOM   1140  O   LYS A 713    -118.800 119.837 539.757  1.00  0.00      H1   O  
ATOM   1141  N   GLY A 714    -120.480 121.028 538.799  1.00  0.00      H1   N  
ATOM   1142  CA  GLY A 714    -120.860 120.070 537.820  1.00  0.00      H1   C  
ATOM   1143  C   GLY A 714    -119.962 120.049 536.611  1.00  0.00      H1   C  
ATOM   1144  O   GLY A 714    -120.362 120.247 535.470  1.00  0.00      H1   O  
ATOM   1145  N   VAL A 715    -118.651 119.861 536.921  1.00  0.00      H1   N  
ATOM   1146  CA  VAL A 715    -117.475 119.821 536.009  1.00  0.00      H1   C  
ATOM   1147  CB  VAL A 715    -116.727 121.185 535.960  1.00  0.00      H1   C  
ATOM   1148  CG1 VAL A 715    -117.615 122.244 535.255  1.00  0.00      H1   C  
ATOM   1149  CG2 VAL A 715    -116.482 121.737 537.424  1.00  0.00      H1   C  
ATOM   1150  C   VAL A 715    -116.551 118.782 536.499  1.00  0.00      H1   C  
ATOM   1151  O   VAL A 715    -116.633 118.269 537.641  1.00  0.00      H1   O  
ATOM   1152  N   THR A 716    -115.616 118.303 535.659  1.00  0.00      H1   N  
ATOM   1153  CA  THR A 716    -114.687 117.172 535.823  1.00  0.00      H1   C  
ATOM   1154  CB  THR A 716    -115.240 115.942 535.140  1.00  0.00      H1   C  
ATOM   1155  OG1 THR A 716    -114.535 114.811 535.660  1.00  0.00      H1   O  
ATOM   1156  CG2 THR A 716    -115.321 115.934 533.644  1.00  0.00      H1   C  
ATOM   1157  C   THR A 716    -113.362 117.531 535.177  1.00  0.00      H1   C  
ATOM   1158  O   THR A 716    -113.273 118.308 534.219  1.00  0.00      H1   O  
ATOM   1159  N   ALA A 717    -112.284 116.869 535.678  1.00  0.00      H1   N  
ATOM   1160  CA  ALA A 717    -110.992 116.938 535.041  1.00  0.00      H1   C  
ATOM   1161  CB  ALA A 717    -109.822 116.905 536.050  1.00  0.00      H1   C  
ATOM   1162  C   ALA A 717    -110.806 115.720 534.107  1.00  0.00      H1   C  
ATOM   1163  O   ALA A 717    -109.784 115.572 533.444  1.00  0.00      H1   O  
ATOM   1164  N   ALA A 718    -111.877 114.782 533.992  1.00  0.00      H1   N  
ATOM   1165  CA  ALA A 718    -111.812 113.714 533.018  1.00  0.00      H1   C  
ATOM   1166  CB  ALA A 718    -112.855 112.620 533.221  1.00  0.00      H1   C  
ATOM   1167  C   ALA A 718    -111.924 114.220 531.525  1.00  0.00      H1   C  
ATOM   1168  O   ALA A 718    -111.464 113.629 530.562  1.00  0.00      H1   O  
ATOM   1169  N   CYS A 719    -112.378 115.467 531.464  1.00  0.00      H1   N  
ATOM   1170  CA  CYS A 719    -112.698 116.174 530.213  1.00  0.00      H1   C  
ATOM   1171  CB  CYS A 719    -114.113 116.760 530.460  1.00  0.00      H1   C  
ATOM   1172  SG  CYS A 719    -115.396 115.439 530.242  1.00  0.00      H1   S  
ATOM   1173  C   CYS A 719    -111.678 117.234 529.933  1.00  0.00      H1   C  
ATOM   1174  O   CYS A 719    -110.766 117.552 530.706  1.00  0.00      H1   O  
ATOM   1175  N   PRO A 720    -111.605 117.644 528.556  1.00  0.00      H1   N  
ATOM   1176  CD  PRO A 720    -112.425 117.214 527.412  1.00  0.00      H1   C  
ATOM   1177  CA  PRO A 720    -110.428 118.265 528.079  1.00  0.00      H1   C  
ATOM   1178  CB  PRO A 720    -110.656 118.641 526.630  1.00  0.00      H1   C  
ATOM   1179  CG  PRO A 720    -111.607 117.531 526.184  1.00  0.00      H1   C  
ATOM   1180  C   PRO A 720    -110.068 119.622 528.706  1.00  0.00      H1   C  
ATOM   1181  O   PRO A 720    -110.976 120.312 529.113  1.00  0.00      H1   O  
ATOM   1182  N   HIS A 721    -108.783 119.962 528.584  1.00  0.00      H1   N  
ATOM   1183  CA  HIS A 721    -108.200 121.307 528.833  1.00  0.00      H1   C  
ATOM   1184  CB  HIS A 721    -108.932 122.533 528.168  1.00  0.00      H1   C  
ATOM   1185  ND1 HIS A 721    -108.249 121.852 525.887  1.00  0.00      H1   N  
ATOM   1186  CG  HIS A 721    -109.239 122.358 526.651  1.00  0.00      H1   C  
ATOM   1187  CE1 HIS A 721    -108.722 121.808 524.650  1.00  0.00      H1   C  
ATOM   1188  NE2 HIS A 721    -110.025 122.132 524.636  1.00  0.00      H1   N  
ATOM   1189  CD2 HIS A 721    -110.361 122.491 525.896  1.00  0.00      H1   C  
ATOM   1190  C   HIS A 721    -108.036 121.500 530.368  1.00  0.00      H1   C  
ATOM   1191  O   HIS A 721    -107.512 122.484 530.793  1.00  0.00      H1   O  
ATOM   1192  N   ALA A 722    -108.448 120.557 531.152  1.00  0.00      H1   N  
ATOM   1193  CA  ALA A 722    -108.162 120.482 532.547  1.00  0.00      H1   C  
ATOM   1194  CB  ALA A 722    -109.164 119.491 533.209  1.00  0.00      H1   C  
ATOM   1195  C   ALA A 722    -106.689 120.046 532.816  1.00  0.00      H1   C  
ATOM   1196  O   ALA A 722    -106.308 118.968 532.453  1.00  0.00      H1   O  
ATOM   1197  N   GLY A 723    -105.828 120.861 533.452  1.00  0.00      H1   N  
ATOM   1198  CA  GLY A 723    -105.979 122.198 534.033  1.00  0.00      H1   C  
ATOM   1199  C   GLY A 723    -107.167 122.433 534.895  1.00  0.00      H1   C  
ATOM   1200  O   GLY A 723    -107.586 121.569 535.631  1.00  0.00      H1   O  
ATOM   1201  N   ALA A 724    -107.683 123.648 534.873  1.00  0.00      H1   N  
ATOM   1202  CA  ALA A 724    -108.960 123.988 535.437  1.00  0.00      H1   C  
ATOM   1203  CB  ALA A 724    -109.388 125.445 535.205  1.00  0.00      H1   C  
ATOM   1204  C   ALA A 724    -110.127 123.063 534.839  1.00  0.00      H1   C  
ATOM   1205  O   ALA A 724    -110.199 122.736 533.613  1.00  0.00      H1   O  
ATOM   1206  N   LYS A 725    -111.153 122.590 535.584  1.00  0.00      H1   N  
ATOM   1207  CA  LYS A 725    -112.026 121.465 535.257  1.00  0.00      H1   C  
ATOM   1208  CB  LYS A 725    -112.857 121.025 536.540  1.00  0.00      H1   C  
ATOM   1209  CG  LYS A 725    -111.936 120.417 537.657  1.00  0.00      H1   C  
ATOM   1210  CD  LYS A 725    -112.804 119.947 538.917  1.00  0.00      H1   C  
ATOM   1211  CE  LYS A 725    -112.123 119.238 540.091  1.00  0.00      H1   C  
ATOM   1212  NZ  LYS A 725    -110.801 119.714 540.296  1.00  0.00      H1   N  
ATOM   1213  C   LYS A 725    -112.965 121.895 534.112  1.00  0.00      H1   C  
ATOM   1214  O   LYS A 725    -113.267 123.049 533.858  1.00  0.00      H1   O  
ATOM   1215  N   SER A 726    -113.574 120.904 533.385  1.00  0.00      H1   N  
ATOM   1216  CA  SER A 726    -114.392 121.319 532.274  1.00  0.00      H1   C  
ATOM   1217  CB  SER A 726    -113.563 121.423 530.913  1.00  0.00      H1   C  
ATOM   1218  OG  SER A 726    -114.304 122.074 529.896  1.00  0.00      H1   O  
ATOM   1219  C   SER A 726    -115.427 120.250 532.064  1.00  0.00      H1   C  
ATOM   1220  O   SER A 726    -115.364 119.258 532.796  1.00  0.00      H1   O  
ATOM   1221  N   PHE A 727    -116.448 120.425 531.220  1.00  0.00      H1   N  
ATOM   1222  CA  PHE A 727    -117.480 119.422 531.071  1.00  0.00      H1   C  
ATOM   1223  CB  PHE A 727    -118.531 119.741 532.167  1.00  0.00      H1   C  
ATOM   1224  CG  PHE A 727    -119.488 118.568 532.321  1.00  0.00      H1   C  
ATOM   1225  CD1 PHE A 727    -119.073 117.255 532.805  1.00  0.00      H1   C  
ATOM   1226  CE1 PHE A 727    -119.950 116.210 532.953  1.00  0.00      H1   C  
ATOM   1227  CZ  PHE A 727    -121.323 116.390 532.624  1.00  0.00      H1   C  
ATOM   1228  CD2 PHE A 727    -120.897 118.720 532.032  1.00  0.00      H1   C  
ATOM   1229  CE2 PHE A 727    -121.781 117.612 532.143  1.00  0.00      H1   C  
ATOM   1230  C   PHE A 727    -117.968 119.464 529.639  1.00  0.00      H1   C  
ATOM   1231  O   PHE A 727    -117.435 120.184 528.777  1.00  0.00      H1   O  
ATOM   1232  N   TYR A 728    -118.951 118.666 529.233  1.00  0.00      H1   N  
ATOM   1233  CA  TYR A 728    -119.646 118.873 528.012  1.00  0.00      H1   C  
ATOM   1234  CB  TYR A 728    -120.730 117.754 527.821  1.00  0.00      H1   C  
ATOM   1235  CG  TYR A 728    -120.256 116.344 527.878  1.00  0.00      H1   C  
ATOM   1236  CD1 TYR A 728    -119.602 115.752 526.778  1.00  0.00      H1   C  
ATOM   1237  CE1 TYR A 728    -119.066 114.522 526.908  1.00  0.00      H1   C  
ATOM   1238  CZ  TYR A 728    -119.261 113.768 528.089  1.00  0.00      H1   C  
ATOM   1239  OH  TYR A 728    -118.789 112.472 528.141  1.00  0.00      H1   O  
ATOM   1240  CD2 TYR A 728    -120.395 115.668 529.139  1.00  0.00      H1   C  
ATOM   1241  CE2 TYR A 728    -119.875 114.388 529.261  1.00  0.00      H1   C  
ATOM   1242  C   TYR A 728    -120.331 120.187 527.841  1.00  0.00      H1   C  
ATOM   1243  O   TYR A 728    -120.825 120.803 528.761  1.00  0.00      H1   O  
ATOM   1244  N   LYS A 729    -120.432 120.656 526.595  1.00  0.00      H1   N  
ATOM   1245  CA  LYS A 729    -121.238 121.767 526.162  1.00  0.00      H1   C  
ATOM   1246  CB  LYS A 729    -120.654 122.051 524.787  1.00  0.00      H1   C  
ATOM   1247  CG  LYS A 729    -119.239 122.554 524.621  1.00  0.00      H1   C  
ATOM   1248  CD  LYS A 729    -119.157 123.999 525.071  1.00  0.00      H1   C  
ATOM   1249  CE  LYS A 729    -117.899 124.803 524.698  1.00  0.00      H1   C  
ATOM   1250  NZ  LYS A 729    -117.849 126.098 525.350  1.00  0.00      H1   N  
ATOM   1251  C   LYS A 729    -122.698 121.468 526.089  1.00  0.00      H1   C  
ATOM   1252  O   LYS A 729    -123.553 122.330 526.450  1.00  0.00      H1   O  
ATOM   1253  N   ASN A 730    -123.094 120.271 525.663  1.00  0.00      H1   N  
ATOM   1254  CA  ASN A 730    -124.518 119.921 525.440  1.00  0.00      H1   C  
ATOM   1255  CB  ASN A 730    -124.823 118.903 524.258  1.00  0.00      H1   C  
ATOM   1256  CG  ASN A 730    -124.200 119.375 522.965  1.00  0.00      H1   C  
ATOM   1257  OD1 ASN A 730    -123.663 120.443 522.815  1.00  0.00      H1   O  
ATOM   1258  ND2 ASN A 730    -124.279 118.454 521.999  1.00  0.00      H1   N  
ATOM   1259  C   ASN A 730    -125.383 119.567 526.705  1.00  0.00      H1   C  
ATOM   1260  O   ASN A 730    -126.570 119.715 526.717  1.00  0.00      H1   O  
ATOM   1261  N   LEU A 731    -124.742 119.211 527.796  1.00  0.00      H1   N  
ATOM   1262  CA  LEU A 731    -125.300 118.762 529.045  1.00  0.00      H1   C  
ATOM   1263  CB  LEU A 731    -124.895 117.240 529.388  1.00  0.00      H1   C  
ATOM   1264  CG  LEU A 731    -125.171 116.238 528.335  1.00  0.00      H1   C  
ATOM   1265  CD1 LEU A 731    -124.796 114.766 528.807  1.00  0.00      H1   C  
ATOM   1266  CD2 LEU A 731    -126.635 116.131 527.885  1.00  0.00      H1   C  
ATOM   1267  C   LEU A 731    -124.914 119.681 530.218  1.00  0.00      H1   C  
ATOM   1268  O   LEU A 731    -123.957 120.407 530.164  1.00  0.00      H1   O  
ATOM   1269  N   ILE A 732    -125.796 119.676 531.284  1.00  0.00      H1   N  
ATOM   1270  CA  ILE A 732    -125.746 120.459 532.548  1.00  0.00      H1   C  
ATOM   1271  CB  ILE A 732    -126.847 121.522 532.701  1.00  0.00      H1   C  
ATOM   1272  CG2 ILE A 732    -126.648 122.450 533.960  1.00  0.00      H1   C  
ATOM   1273  CG1 ILE A 732    -127.129 122.239 531.310  1.00  0.00      H1   C  
ATOM   1274  CD1 ILE A 732    -128.477 123.006 531.315  1.00  0.00      H1   C  
ATOM   1275  C   ILE A 732    -125.865 119.531 533.711  1.00  0.00      H1   C  
ATOM   1276  O   ILE A 732    -126.813 118.750 533.933  1.00  0.00      H1   O  
ATOM   1277  N   TRP A 733    -124.793 119.470 534.569  1.00  0.00      H1   N  
ATOM   1278  CA  TRP A 733    -124.620 118.532 535.628  1.00  0.00      H1   C  
ATOM   1279  CB  TRP A 733    -123.177 118.117 535.796  1.00  0.00      H1   C  
ATOM   1280  CG  TRP A 733    -122.841 117.075 536.830  1.00  0.00      H1   C  
ATOM   1281  CD1 TRP A 733    -123.604 116.462 537.786  1.00  0.00      H1   C  
ATOM   1282  NE1 TRP A 733    -122.910 115.477 538.424  1.00  0.00      H1   N  
ATOM   1283  CE2 TRP A 733    -121.654 115.461 537.870  1.00  0.00      H1   C  
ATOM   1284  CD2 TRP A 733    -121.572 116.524 536.926  1.00  0.00      H1   C  
ATOM   1285  CE3 TRP A 733    -120.397 116.686 536.222  1.00  0.00      H1   C  
ATOM   1286  CZ3 TRP A 733    -119.297 115.914 536.432  1.00  0.00      H1   C  
ATOM   1287  CZ2 TRP A 733    -120.570 114.559 538.041  1.00  0.00      H1   C  
ATOM   1288  CH2 TRP A 733    -119.395 114.808 537.331  1.00  0.00      H1   C  
ATOM   1289  C   TRP A 733    -125.163 119.228 536.906  1.00  0.00      H1   C  
ATOM   1290  O   TRP A 733    -124.409 119.814 537.695  1.00  0.00      H1   O  
ATOM   1291  N   LEU A 734    -126.465 119.210 537.065  1.00  0.00      H1   N  
ATOM   1292  CA  LEU A 734    -127.155 119.832 538.190  1.00  0.00      H1   C  
ATOM   1293  CB  LEU A 734    -128.634 120.279 537.977  1.00  0.00      H1   C  
ATOM   1294  CG  LEU A 734    -128.982 121.388 536.896  1.00  0.00      H1   C  
ATOM   1295  CD1 LEU A 734    -130.462 121.519 536.865  1.00  0.00      H1   C  
ATOM   1296  CD2 LEU A 734    -128.358 122.736 537.178  1.00  0.00      H1   C  
ATOM   1297  C   LEU A 734    -127.194 119.177 539.532  1.00  0.00      H1   C  
ATOM   1298  O   LEU A 734    -128.095 118.329 539.730  1.00  0.00      H1   O  
ATOM   1299  N   VAL A 735    -126.193 119.529 540.411  1.00  0.00      H1   N  
ATOM   1300  CA  VAL A 735    -125.883 118.988 541.716  1.00  0.00      H1   C  
ATOM   1301  CB  VAL A 735    -124.452 118.596 541.839  1.00  0.00      H1   C  
ATOM   1302  CG1 VAL A 735    -124.079 117.706 540.707  1.00  0.00      H1   C  
ATOM   1303  CG2 VAL A 735    -123.483 119.816 541.915  1.00  0.00      H1   C  
ATOM   1304  C   VAL A 735    -126.362 119.993 542.815  1.00  0.00      H1   C  
ATOM   1305  O   VAL A 735    -126.962 121.021 542.473  1.00  0.00      H1   O  
ATOM   1306  N   LYS A 736    -126.357 119.615 544.105  1.00  0.00      H1   N  
ATOM   1307  CA  LYS A 736    -126.767 120.366 545.281  1.00  0.00      H1   C  
ATOM   1308  CB  LYS A 736    -126.960 119.425 546.470  1.00  0.00      H1   C  
ATOM   1309  CG  LYS A 736    -125.681 119.130 547.367  1.00  0.00      H1   C  
ATOM   1310  CD  LYS A 736    -126.050 118.203 548.544  1.00  0.00      H1   C  
ATOM   1311  CE  LYS A 736    -124.981 118.186 549.669  1.00  0.00      H1   C  
ATOM   1312  NZ  LYS A 736    -125.323 117.147 550.632  1.00  0.00      H1   N  
ATOM   1313  C   LYS A 736    -125.914 121.629 545.534  1.00  0.00      H1   C  
ATOM   1314  O   LYS A 736    -124.789 121.752 545.067  1.00  0.00      H1   O  
ATOM   1315  N   LYS A 737    -126.620 122.531 546.245  1.00  0.00      H1   N  
ATOM   1316  CA  LYS A 737    -126.105 123.626 547.039  1.00  0.00      H1   C  
ATOM   1317  CB  LYS A 737    -125.922 124.979 546.375  1.00  0.00      H1   C  
ATOM   1318  CG  LYS A 737    -127.167 125.449 545.639  1.00  0.00      H1   C  
ATOM   1319  CD  LYS A 737    -127.013 126.361 544.455  1.00  0.00      H1   C  
ATOM   1320  CE  LYS A 737    -126.339 127.724 544.475  1.00  0.00      H1   C  
ATOM   1321  NZ  LYS A 737    -127.252 128.715 545.053  1.00  0.00      H1   N  
ATOM   1322  C   LYS A 737    -126.953 123.699 548.311  1.00  0.00      H1   C  
ATOM   1323  O   LYS A 737    -128.190 123.658 548.306  1.00  0.00      H1   O  
ATOM   1324  N   GLY A 738    -126.273 123.877 549.524  1.00  0.00      H1   N  
ATOM   1325  CA  GLY A 738    -126.865 123.384 550.758  1.00  0.00      H1   C  
ATOM   1326  C   GLY A 738    -127.614 122.055 550.875  1.00  0.00      H1   C  
ATOM   1327  O   GLY A 738    -127.273 121.054 550.235  1.00  0.00      H1   O  
ATOM   1328  N   ASN A 739    -128.510 121.906 551.852  1.00  0.00      H1   N  
ATOM   1329  CA  ASN A 739    -129.122 120.632 552.278  1.00  0.00      H1   C  
ATOM   1330  CB  ASN A 739    -129.244 120.571 553.760  1.00  0.00      H1   C  
ATOM   1331  CG  ASN A 739    -127.891 120.692 554.377  1.00  0.00      H1   C  
ATOM   1332  OD1 ASN A 739    -127.087 119.785 554.424  1.00  0.00      H1   O  
ATOM   1333  ND2 ASN A 739    -127.528 121.887 554.863  1.00  0.00      H1   N  
ATOM   1334  C   ASN A 739    -130.475 120.392 551.656  1.00  0.00      H1   C  
ATOM   1335  O   ASN A 739    -131.181 119.315 551.747  1.00  0.00      H1   O  
ATOM   1336  N   SER A 740    -131.107 121.345 551.021  1.00  0.00      H1   N  
ATOM   1337  CA  SER A 740    -132.388 121.080 550.308  1.00  0.00      H1   C  
ATOM   1338  CB  SER A 740    -133.627 121.877 550.747  1.00  0.00      H1   C  
ATOM   1339  OG  SER A 740    -134.808 121.486 550.092  1.00  0.00      H1   O  
ATOM   1340  C   SER A 740    -132.121 121.226 548.794  1.00  0.00      H1   C  
ATOM   1341  O   SER A 740    -131.642 122.178 548.268  1.00  0.00      H1   O  
ATOM   1342  N   TYR A 741    -132.274 120.077 548.114  1.00  0.00      H1   N  
ATOM   1343  CA  TYR A 741    -132.119 119.856 546.715  1.00  0.00      H1   C  
ATOM   1344  CB  TYR A 741    -131.344 118.495 546.505  1.00  0.00      H1   C  
ATOM   1345  CG  TYR A 741    -131.008 118.051 545.074  1.00  0.00      H1   C  
ATOM   1346  CD1 TYR A 741    -130.041 118.762 544.336  1.00  0.00      H1   C  
ATOM   1347  CE1 TYR A 741    -129.868 118.467 542.994  1.00  0.00      H1   C  
ATOM   1348  CZ  TYR A 741    -130.562 117.474 542.361  1.00  0.00      H1   C  
ATOM   1349  OH  TYR A 741    -130.256 117.006 541.129  1.00  0.00      H1   O  
ATOM   1350  CD2 TYR A 741    -131.903 117.214 544.386  1.00  0.00      H1   C  
ATOM   1351  CE2 TYR A 741    -131.700 116.960 543.001  1.00  0.00      H1   C  
ATOM   1352  C   TYR A 741    -133.511 119.951 546.079  1.00  0.00      H1   C  
ATOM   1353  O   TYR A 741    -134.335 119.137 546.391  1.00  0.00      H1   O  
ATOM   1354  N   PRO A 742    -133.851 120.797 545.097  1.00  0.00      H1   N  
ATOM   1355  CD  PRO A 742    -133.196 122.160 545.038  1.00  0.00      H1   C  
ATOM   1356  CA  PRO A 742    -135.213 120.758 544.536  1.00  0.00      H1   C  
ATOM   1357  CB  PRO A 742    -135.322 122.132 543.820  1.00  0.00      H1   C  
ATOM   1358  CG  PRO A 742    -134.292 123.072 544.485  1.00  0.00      H1   C  
ATOM   1359  C   PRO A 742    -135.467 119.562 543.625  1.00  0.00      H1   C  
ATOM   1360  O   PRO A 742    -134.500 119.308 542.941  1.00  0.00      H1   O  
ATOM   1361  N   LYS A 743    -136.652 118.961 543.536  1.00  0.00      H1   N  
ATOM   1362  CA  LYS A 743    -137.060 118.131 542.401  1.00  0.00      H1   C  
ATOM   1363  CB  LYS A 743    -138.416 117.401 542.727  1.00  0.00      H1   C  
ATOM   1364  CG  LYS A 743    -138.990 116.420 541.706  1.00  0.00      H1   C  
ATOM   1365  CD  LYS A 743    -140.327 115.652 542.094  1.00  0.00      H1   C  
ATOM   1366  CE  LYS A 743    -141.629 116.515 542.113  1.00  0.00      H1   C  
ATOM   1367  NZ  LYS A 743    -141.908 116.935 540.801  1.00  0.00      H1   N  
ATOM   1368  C   LYS A 743    -137.152 118.910 541.083  1.00  0.00      H1   C  
ATOM   1369  O   LYS A 743    -137.854 119.910 540.947  1.00  0.00      H1   O  
ATOM   1370  N   LEU A 744    -136.473 118.372 540.016  1.00  0.00      H1   N  
ATOM   1371  CA  LEU A 744    -136.602 118.905 538.679  1.00  0.00      H1   C  
ATOM   1372  CB  LEU A 744    -135.511 118.497 537.706  1.00  0.00      H1   C  
ATOM   1373  CG  LEU A 744    -135.437 119.188 536.269  1.00  0.00      H1   C  
ATOM   1374  CD1 LEU A 744    -134.014 119.638 535.905  1.00  0.00      H1   C  
ATOM   1375  CD2 LEU A 744    -136.149 118.380 535.186  1.00  0.00      H1   C  
ATOM   1376  C   LEU A 744    -137.908 118.688 538.102  1.00  0.00      H1   C  
ATOM   1377  O   LEU A 744    -138.503 117.665 538.356  1.00  0.00      H1   O  
ATOM   1378  N   SER A 745    -138.447 119.670 537.309  1.00  0.00      H1   N  
ATOM   1379  CA  SER A 745    -139.646 119.508 536.439  1.00  0.00      H1   C  
ATOM   1380  CB  SER A 745    -141.019 119.539 537.158  1.00  0.00      H1   C  
ATOM   1381  OG  SER A 745    -142.124 119.338 536.291  1.00  0.00      H1   O  
ATOM   1382  C   SER A 745    -139.603 120.477 535.235  1.00  0.00      H1   C  
ATOM   1383  O   SER A 745    -139.558 121.690 535.402  1.00  0.00      H1   O  
ATOM   1384  N   LYS A 746    -139.576 119.934 534.039  1.00  0.00      H1   N  
ATOM   1385  CA  LYS A 746    -139.438 120.674 532.903  1.00  0.00      H1   C  
ATOM   1386  CB  LYS A 746    -137.971 120.839 532.568  1.00  0.00      H1   C  
ATOM   1387  CG  LYS A 746    -137.144 121.793 533.436  1.00  0.00      H1   C  
ATOM   1388  CD  LYS A 746    -137.599 123.278 533.253  1.00  0.00      H1   C  
ATOM   1389  CE  LYS A 746    -136.739 124.273 534.067  1.00  0.00      H1   C  
ATOM   1390  NZ  LYS A 746    -137.231 125.738 534.005  1.00  0.00      H1   N  
ATOM   1391  C   LYS A 746    -140.110 120.013 531.758  1.00  0.00      H1   C  
ATOM   1392  O   LYS A 746    -140.331 118.817 531.751  1.00  0.00      H1   O  
ATOM   1393  N   SER A 747    -140.472 120.810 530.754  1.00  0.00      H1   N  
ATOM   1394  CA  SER A 747    -141.116 120.249 529.610  1.00  0.00      H1   C  
ATOM   1395  CB  SER A 747    -142.619 120.071 529.769  1.00  0.00      H1   C  
ATOM   1396  OG  SER A 747    -143.390 121.301 530.033  1.00  0.00      H1   O  
ATOM   1397  C   SER A 747    -140.874 121.212 528.443  1.00  0.00      H1   C  
ATOM   1398  O   SER A 747    -140.259 122.311 528.668  1.00  0.00      H1   O  
ATOM   1399  N   TYR A 748    -141.292 120.864 527.122  1.00  0.00      H1   N  
ATOM   1400  CA  TYR A 748    -140.965 121.623 525.914  1.00  0.00      H1   C  
ATOM   1401  CB  TYR A 748    -139.436 121.397 525.601  1.00  0.00      H1   C  
ATOM   1402  CG  TYR A 748    -138.928 122.059 524.404  1.00  0.00      H1   C  
ATOM   1403  CD1 TYR A 748    -138.629 123.463 524.255  1.00  0.00      H1   C  
ATOM   1404  CE1 TYR A 748    -138.466 124.078 523.051  1.00  0.00      H1   C  
ATOM   1405  CZ  TYR A 748    -138.544 123.245 521.882  1.00  0.00      H1   C  
ATOM   1406  OH  TYR A 748    -138.591 123.740 520.548  1.00  0.00      H1   O  
ATOM   1407  CD2 TYR A 748    -138.758 121.291 523.314  1.00  0.00      H1   C  
ATOM   1408  CE2 TYR A 748    -138.515 121.851 522.054  1.00  0.00      H1   C  
ATOM   1409  C   TYR A 748    -141.804 121.017 524.808  1.00  0.00      H1   C  
ATOM   1410  O   TYR A 748    -141.606 119.839 524.482  1.00  0.00      H1   O  
ATOM   1411  N   ILE A 749    -142.793 121.789 524.230  1.00  0.00      H1   N  
ATOM   1412  CA  ILE A 749    -143.449 121.384 523.019  1.00  0.00      H1   C  
ATOM   1413  CB  ILE A 749    -144.841 121.967 522.833  1.00  0.00      H1   C  
ATOM   1414  CG2 ILE A 749    -144.784 123.502 522.485  1.00  0.00      H1   C  
ATOM   1415  CG1 ILE A 749    -145.567 121.230 521.673  1.00  0.00      H1   C  
ATOM   1416  CD1 ILE A 749    -146.997 121.805 521.378  1.00  0.00      H1   C  
ATOM   1417  C   ILE A 749    -142.473 121.785 521.936  1.00  0.00      H1   C  
ATOM   1418  O   ILE A 749    -141.827 122.809 521.999  1.00  0.00      H1   O  
ATOM   1419  N   ASN A 750    -142.263 120.867 520.991  1.00  0.00      H1   N  
ATOM   1420  CA  ASN A 750    -141.375 121.313 519.840  1.00  0.00      H1   C  
ATOM   1421  CB  ASN A 750    -140.945 119.954 519.144  1.00  0.00      H1   C  
ATOM   1422  CG  ASN A 750    -139.961 120.181 517.991  1.00  0.00      H1   C  
ATOM   1423  OD1 ASN A 750    -139.444 121.289 517.876  1.00  0.00      H1   O  
ATOM   1424  ND2 ASN A 750    -139.633 119.205 517.167  1.00  0.00      H1   N  
ATOM   1425  C   ASN A 750    -142.093 122.288 518.903  1.00  0.00      H1   C  
ATOM   1426  O   ASN A 750    -143.138 121.955 518.358  1.00  0.00      H1   O  
ATOM   1427  N   ASP A 751    -141.481 123.488 518.698  1.00  0.00      H1   N  
ATOM   1428  CA  ASP A 751    -141.963 124.529 517.768  1.00  0.00      H1   C  
ATOM   1429  CB  ASP A 751    -142.270 125.817 518.596  1.00  0.00      H1   C  
ATOM   1430  CG  ASP A 751    -141.261 126.416 519.513  1.00  0.00      H1   C  
ATOM   1431  OD1 ASP A 751    -140.315 125.817 520.040  1.00  0.00      H1   O  
ATOM   1432  OD2 ASP A 751    -141.448 127.661 519.834  1.00  0.00      H1   O  
ATOM   1433  C   ASP A 751    -140.985 124.840 516.562  1.00  0.00      H1   C  
ATOM   1434  O   ASP A 751    -141.141 125.852 515.887  1.00  0.00      H1   O  
ATOM   1435  N   LYS A 752    -140.007 124.001 516.346  1.00  0.00      H1   N  
ATOM   1436  CA  LYS A 752    -138.946 124.459 515.496  1.00  0.00      H1   C  
ATOM   1437  CB  LYS A 752    -137.648 123.730 515.972  1.00  0.00      H1   C  
ATOM   1438  CG  LYS A 752    -137.329 123.910 517.455  1.00  0.00      H1   C  
ATOM   1439  CD  LYS A 752    -137.565 125.341 518.029  1.00  0.00      H1   C  
ATOM   1440  CE  LYS A 752    -136.604 126.321 517.349  1.00  0.00      H1   C  
ATOM   1441  NZ  LYS A 752    -136.864 127.624 517.930  1.00  0.00      H1   N  
ATOM   1442  C   LYS A 752    -139.244 124.047 514.070  1.00  0.00      H1   C  
ATOM   1443  O   LYS A 752    -138.593 124.582 513.195  1.00  0.00      H1   O  
ATOM   1444  N   GLY A 753    -140.343 123.366 513.843  1.00  0.00      H1   N  
ATOM   1445  CA  GLY A 753    -140.860 122.993 512.477  1.00  0.00      H1   C  
ATOM   1446  C   GLY A 753    -140.245 121.817 511.808  1.00  0.00      H1   C  
ATOM   1447  O   GLY A 753    -140.397 121.459 510.614  1.00  0.00      H1   O  
ATOM   1448  N   LYS A 754    -139.442 121.149 512.624  1.00  0.00      H1   N  
ATOM   1449  CA  LYS A 754    -138.561 119.997 512.196  1.00  0.00      H1   C  
ATOM   1450  CB  LYS A 754    -137.345 120.546 511.322  1.00  0.00      H1   C  
ATOM   1451  CG  LYS A 754    -136.477 121.572 511.975  1.00  0.00      H1   C  
ATOM   1452  CD  LYS A 754    -135.500 122.334 511.069  1.00  0.00      H1   C  
ATOM   1453  CE  LYS A 754    -134.596 123.319 511.874  1.00  0.00      H1   C  
ATOM   1454  NZ  LYS A 754    -133.494 123.976 511.062  1.00  0.00      H1   N  
ATOM   1455  C   LYS A 754    -138.136 119.182 513.366  1.00  0.00      H1   C  
ATOM   1456  O   LYS A 754    -138.428 119.608 514.505  1.00  0.00      H1   O  
ATOM   1457  N   GLU A 755    -137.555 117.982 513.189  1.00  0.00      H1   N  
ATOM   1458  CA  GLU A 755    -137.144 117.053 514.253  1.00  0.00      H1   C  
ATOM   1459  CB  GLU A 755    -136.834 115.600 513.763  1.00  0.00      H1   C  
ATOM   1460  CG  GLU A 755    -138.016 115.081 512.878  1.00  0.00      H1   C  
ATOM   1461  CD  GLU A 755    -137.670 113.853 512.151  1.00  0.00      H1   C  
ATOM   1462  OE1 GLU A 755    -136.814 113.934 511.255  1.00  0.00      H1   O  
ATOM   1463  OE2 GLU A 755    -138.200 112.759 512.557  1.00  0.00      H1   O  
ATOM   1464  C   GLU A 755    -136.168 117.584 515.160  1.00  0.00      H1   C  
ATOM   1465  O   GLU A 755    -135.139 118.111 514.789  1.00  0.00      H1   O  
ATOM   1466  N   VAL A 756    -136.399 117.271 516.501  1.00  0.00      H1   N  
ATOM   1467  CA  VAL A 756    -135.537 117.631 517.638  1.00  0.00      H1   C  
ATOM   1468  CB  VAL A 756    -136.415 118.455 518.629  1.00  0.00      H1   C  
ATOM   1469  CG1 VAL A 756    -135.877 118.464 520.031  1.00  0.00      H1   C  
ATOM   1470  CG2 VAL A 756    -136.455 119.854 518.004  1.00  0.00      H1   C  
ATOM   1471  C   VAL A 756    -134.885 116.459 518.296  1.00  0.00      H1   C  
ATOM   1472  O   VAL A 756    -135.468 115.531 518.909  1.00  0.00      H1   O  
ATOM   1473  N   LEU A 757    -133.533 116.347 518.168  1.00  0.00      H1   N  
ATOM   1474  CA  LEU A 757    -132.671 115.529 518.921  1.00  0.00      H1   C  
ATOM   1475  CB  LEU A 757    -131.372 115.332 518.072  1.00  0.00      H1   C  
ATOM   1476  CG  LEU A 757    -130.180 114.524 518.725  1.00  0.00      H1   C  
ATOM   1477  CD1 LEU A 757    -130.561 113.206 519.398  1.00  0.00      H1   C  
ATOM   1478  CD2 LEU A 757    -129.111 114.500 517.705  1.00  0.00      H1   C  
ATOM   1479  C   LEU A 757    -132.306 116.089 520.255  1.00  0.00      H1   C  
ATOM   1480  O   LEU A 757    -131.770 117.174 520.280  1.00  0.00      H1   O  
ATOM   1481  N   VAL A 758    -132.632 115.329 521.358  1.00  0.00      H1   N  
ATOM   1482  CA  VAL A 758    -132.423 115.748 522.768  1.00  0.00      H1   C  
ATOM   1483  CB  VAL A 758    -133.702 116.305 523.455  1.00  0.00      H1   C  
ATOM   1484  CG1 VAL A 758    -134.936 115.463 523.314  1.00  0.00      H1   C  
ATOM   1485  CG2 VAL A 758    -133.482 116.603 524.959  1.00  0.00      H1   C  
ATOM   1486  C   VAL A 758    -131.787 114.585 523.513  1.00  0.00      H1   C  
ATOM   1487  O   VAL A 758    -132.450 113.592 523.699  1.00  0.00      H1   O  
ATOM   1488  N   LEU A 759    -130.505 114.764 524.000  1.00  0.00      H1   N  
ATOM   1489  CA  LEU A 759    -129.753 113.693 524.668  1.00  0.00      H1   C  
ATOM   1490  CB  LEU A 759    -128.331 113.817 524.110  1.00  0.00      H1   C  
ATOM   1491  CG  LEU A 759    -128.142 113.614 522.563  1.00  0.00      H1   C  
ATOM   1492  CD1 LEU A 759    -128.002 114.874 521.799  1.00  0.00      H1   C  
ATOM   1493  CD2 LEU A 759    -126.906 112.737 522.449  1.00  0.00      H1   C  
ATOM   1494  C   LEU A 759    -129.694 114.156 526.136  1.00  0.00      H1   C  
ATOM   1495  O   LEU A 759    -129.672 115.348 526.361  1.00  0.00      H1   O  
ATOM   1496  N   TRP A 760    -129.703 113.244 527.123  1.00  0.00      H1   N  
ATOM   1497  CA  TRP A 760    -129.454 113.575 528.491  1.00  0.00      H1   C  
ATOM   1498  CB  TRP A 760    -130.778 113.610 529.357  1.00  0.00      H1   C  
ATOM   1499  CG  TRP A 760    -131.680 112.363 529.210  1.00  0.00      H1   C  
ATOM   1500  CD1 TRP A 760    -131.739 111.396 530.143  1.00  0.00      H1   C  
ATOM   1501  NE1 TRP A 760    -132.631 110.444 529.784  1.00  0.00      H1   N  
ATOM   1502  CE2 TRP A 760    -133.104 110.674 528.550  1.00  0.00      H1   C  
ATOM   1503  CD2 TRP A 760    -132.442 111.875 528.092  1.00  0.00      H1   C  
ATOM   1504  CE3 TRP A 760    -132.849 112.430 526.846  1.00  0.00      H1   C  
ATOM   1505  CZ3 TRP A 760    -133.770 111.683 526.144  1.00  0.00      H1   C  
ATOM   1506  CZ2 TRP A 760    -133.942 109.923 527.732  1.00  0.00      H1   C  
ATOM   1507  CH2 TRP A 760    -134.271 110.461 526.494  1.00  0.00      H1   C  
ATOM   1508  C   TRP A 760    -128.656 112.382 528.988  1.00  0.00      H1   C  
ATOM   1509  O   TRP A 760    -128.437 111.352 528.324  1.00  0.00      H1   O  
ATOM   1510  N   GLY A 761    -128.071 112.530 530.171  1.00  0.00      H1   N  
ATOM   1511  CA  GLY A 761    -127.325 111.485 530.814  1.00  0.00      H1   C  
ATOM   1512  C   GLY A 761    -128.089 111.002 532.019  1.00  0.00      H1   C  
ATOM   1513  O   GLY A 761    -128.785 111.750 532.733  1.00  0.00      H1   O  
ATOM   1514  N   ILE A 762    -127.871 109.722 532.274  1.00  0.00      H1   N  
ATOM   1515  CA  ILE A 762    -128.137 109.284 533.652  1.00  0.00      H1   C  
ATOM   1516  CB  ILE A 762    -129.020 108.065 533.821  1.00  0.00      H1   C  
ATOM   1517  CG2 ILE A 762    -129.290 107.726 535.319  1.00  0.00      H1   C  
ATOM   1518  CG1 ILE A 762    -130.364 108.216 533.049  1.00  0.00      H1   C  
ATOM   1519  CD1 ILE A 762    -131.361 109.354 533.458  1.00  0.00      H1   C  
ATOM   1520  C   ILE A 762    -126.784 109.038 534.254  1.00  0.00      H1   C  
ATOM   1521  O   ILE A 762    -126.011 108.223 533.802  1.00  0.00      H1   O  
ATOM   1522  N   HIS A 763    -126.501 109.723 535.376  1.00  0.00      H1   N  
ATOM   1523  CA  HIS A 763    -125.274 109.526 536.039  1.00  0.00      H1   C  
ATOM   1524  CB  HIS A 763    -124.840 110.897 536.621  1.00  0.00      H1   C  
ATOM   1525  ND1 HIS A 763    -122.558 109.870 537.113  1.00  0.00      H1   N  
ATOM   1526  CG  HIS A 763    -123.542 110.789 537.357  1.00  0.00      H1   C  
ATOM   1527  CE1 HIS A 763    -121.593 110.065 538.101  1.00  0.00      H1   C  
ATOM   1528  NE2 HIS A 763    -121.921 111.040 538.939  1.00  0.00      H1   N  
ATOM   1529  CD2 HIS A 763    -123.139 111.518 538.423  1.00  0.00      H1   C  
ATOM   1530  C   HIS A 763    -125.416 108.533 537.150  1.00  0.00      H1   C  
ATOM   1531  O   HIS A 763    -126.079 108.778 538.126  1.00  0.00      H1   O  
ATOM   1532  N   HIS A 764    -124.523 107.524 537.113  1.00  0.00      H1   N  
ATOM   1533  CA  HIS A 764    -124.352 106.482 538.201  1.00  0.00      H1   C  
ATOM   1534  CB  HIS A 764    -124.307 105.055 537.640  1.00  0.00      H1   C  
ATOM   1535  ND1 HIS A 764    -126.648 104.255 537.194  1.00  0.00      H1   N  
ATOM   1536  CG  HIS A 764    -125.466 104.801 536.739  1.00  0.00      H1   C  
ATOM   1537  CE1 HIS A 764    -127.445 104.230 536.159  1.00  0.00      H1   C  
ATOM   1538  NE2 HIS A 764    -126.853 104.629 535.072  1.00  0.00      H1   N  
ATOM   1539  CD2 HIS A 764    -125.580 104.981 535.383  1.00  0.00      H1   C  
ATOM   1540  C   HIS A 764    -123.031 106.679 538.924  1.00  0.00      H1   C  
ATOM   1541  O   HIS A 764    -122.028 106.253 538.360  1.00  0.00      H1   O  
ATOM   1542  N   PRO A 765    -123.027 107.200 540.181  1.00  0.00      H1   N  
ATOM   1543  CD  PRO A 765    -123.925 108.246 540.592  1.00  0.00      H1   C  
ATOM   1544  CA  PRO A 765    -122.023 106.988 541.144  1.00  0.00      H1   C  
ATOM   1545  CB  PRO A 765    -122.548 107.653 542.368  1.00  0.00      H1   C  
ATOM   1546  CG  PRO A 765    -123.354 108.851 541.874  1.00  0.00      H1   C  
ATOM   1547  C   PRO A 765    -121.592 105.535 541.520  1.00  0.00      H1   C  
ATOM   1548  O   PRO A 765    -122.465 104.674 541.359  1.00  0.00      H1   O  
ATOM   1549  N   SER A 766    -120.375 105.389 542.024  1.00  0.00      H1   N  
ATOM   1550  CA  SER A 766    -119.941 104.145 542.500  1.00  0.00      H1   C  
ATOM   1551  CB  SER A 766    -118.419 104.132 542.235  1.00  0.00      H1   C  
ATOM   1552  OG  SER A 766    -117.693 105.279 542.765  1.00  0.00      H1   O  
ATOM   1553  C   SER A 766    -120.034 103.955 543.980  1.00  0.00      H1   C  
ATOM   1554  O   SER A 766    -119.561 102.924 544.419  1.00  0.00      H1   O  
ATOM   1555  N   THR A 767    -120.467 104.910 544.798  1.00  0.00      H1   N  
ATOM   1556  CA  THR A 767    -120.691 104.650 546.246  1.00  0.00      H1   C  
ATOM   1557  CB  THR A 767    -119.548 104.512 547.176  1.00  0.00      H1   C  
ATOM   1558  OG1 THR A 767    -119.860 103.787 548.329  1.00  0.00      H1   O  
ATOM   1559  CG2 THR A 767    -118.931 105.834 547.683  1.00  0.00      H1   C  
ATOM   1560  C   THR A 767    -121.665 105.639 546.708  1.00  0.00      H1   C  
ATOM   1561  O   THR A 767    -121.837 106.734 546.186  1.00  0.00      H1   O  
ATOM   1562  N   SER A 768    -122.479 105.286 547.773  1.00  0.00      H1   N  
ATOM   1563  CA  SER A 768    -123.549 106.034 548.447  1.00  0.00      H1   C  
ATOM   1564  CB  SER A 768    -124.406 105.269 549.580  1.00  0.00      H1   C  
ATOM   1565  OG  SER A 768    -125.622 106.058 549.765  1.00  0.00      H1   O  
ATOM   1566  C   SER A 768    -123.126 107.410 548.853  1.00  0.00      H1   C  
ATOM   1567  O   SER A 768    -123.808 108.388 548.631  1.00  0.00      H1   O  
ATOM   1568  N   ALA A 769    -121.925 107.559 549.485  1.00  0.00      H1   N  
ATOM   1569  CA  ALA A 769    -121.378 108.838 549.946  1.00  0.00      H1   C  
ATOM   1570  CB  ALA A 769    -120.026 108.506 550.519  1.00  0.00      H1   C  
ATOM   1571  C   ALA A 769    -121.291 109.836 548.799  1.00  0.00      H1   C  
ATOM   1572  O   ALA A 769    -121.622 111.024 548.881  1.00  0.00      H1   O  
ATOM   1573  N   ASP A 770    -120.802 109.343 547.581  1.00  0.00      H1   N  
ATOM   1574  CA  ASP A 770    -120.721 110.243 546.446  1.00  0.00      H1   C  
ATOM   1575  CB  ASP A 770    -120.009 109.557 545.172  1.00  0.00      H1   C  
ATOM   1576  CG  ASP A 770    -118.464 109.327 545.357  1.00  0.00      H1   C  
ATOM   1577  OD1 ASP A 770    -117.906 109.599 546.465  1.00  0.00      H1   O  
ATOM   1578  OD2 ASP A 770    -117.793 109.029 544.315  1.00  0.00      H1   O  
ATOM   1579  C   ASP A 770    -122.085 110.704 545.902  1.00  0.00      H1   C  
ATOM   1580  O   ASP A 770    -122.313 111.820 545.554  1.00  0.00      H1   O  
ATOM   1581  N   GLN A 771    -123.071 109.843 545.965  1.00  0.00      H1   N  
ATOM   1582  CA  GLN A 771    -124.468 110.057 545.688  1.00  0.00      H1   C  
ATOM   1583  CB  GLN A 771    -125.236 108.685 545.704  1.00  0.00      H1   C  
ATOM   1584  CG  GLN A 771    -126.765 108.645 545.913  1.00  0.00      H1   C  
ATOM   1585  CD  GLN A 771    -127.445 108.883 544.592  1.00  0.00      H1   C  
ATOM   1586  OE1 GLN A 771    -127.065 108.376 543.561  1.00  0.00      H1   O  
ATOM   1587  NE2 GLN A 771    -128.550 109.693 544.632  1.00  0.00      H1   N  
ATOM   1588  C   GLN A 771    -125.238 111.056 546.421  1.00  0.00      H1   C  
ATOM   1589  O   GLN A 771    -126.036 111.815 545.967  1.00  0.00      H1   O  
ATOM   1590  N   GLN A 772    -124.980 111.105 547.748  1.00  0.00      H1   N  
ATOM   1591  CA  GLN A 772    -125.388 112.136 548.690  1.00  0.00      H1   C  
ATOM   1592  CB  GLN A 772    -125.260 111.475 550.141  1.00  0.00      H1   C  
ATOM   1593  CG  GLN A 772    -126.104 110.220 550.228  1.00  0.00      H1   C  
ATOM   1594  CD  GLN A 772    -126.102 109.698 551.666  1.00  0.00      H1   C  
ATOM   1595  OE1 GLN A 772    -126.243 110.399 552.639  1.00  0.00      H1   O  
ATOM   1596  NE2 GLN A 772    -125.888 108.377 551.845  1.00  0.00      H1   N  
ATOM   1597  C   GLN A 772    -124.561 113.370 548.589  1.00  0.00      H1   C  
ATOM   1598  O   GLN A 772    -125.109 114.441 548.785  1.00  0.00      H1   O  
ATOM   1599  N   SER A 773    -123.192 113.390 548.333  1.00  0.00      H1   N  
ATOM   1600  CA  SER A 773    -122.588 114.641 548.072  1.00  0.00      H1   C  
ATOM   1601  CB  SER A 773    -121.034 114.401 547.894  1.00  0.00      H1   C  
ATOM   1602  OG  SER A 773    -120.409 113.711 548.995  1.00  0.00      H1   O  
ATOM   1603  C   SER A 773    -123.104 115.422 546.847  1.00  0.00      H1   C  
ATOM   1604  O   SER A 773    -123.261 116.627 546.978  1.00  0.00      H1   O  
ATOM   1605  N   LEU A 774    -123.293 114.749 545.696  1.00  0.00      H1   N  
ATOM   1606  CA  LEU A 774    -123.973 115.355 544.544  1.00  0.00      H1   C  
ATOM   1607  CB  LEU A 774    -123.866 114.477 543.312  1.00  0.00      H1   C  
ATOM   1608  CG  LEU A 774    -122.422 114.115 542.910  1.00  0.00      H1   C  
ATOM   1609  CD1 LEU A 774    -122.358 113.124 541.744  1.00  0.00      H1   C  
ATOM   1610  CD2 LEU A 774    -121.597 115.348 542.607  1.00  0.00      H1   C  
ATOM   1611  C   LEU A 774    -125.453 115.638 544.790  1.00  0.00      H1   C  
ATOM   1612  O   LEU A 774    -125.927 116.723 544.586  1.00  0.00      H1   O  
ATOM   1613  N   TYR A 775    -126.317 114.672 545.265  1.00  0.00      H1   N  
ATOM   1614  CA  TYR A 775    -127.788 114.746 545.193  1.00  0.00      H1   C  
ATOM   1615  CB  TYR A 775    -128.385 113.605 544.310  1.00  0.00      H1   C  
ATOM   1616  CG  TYR A 775    -127.853 113.645 542.915  1.00  0.00      H1   C  
ATOM   1617  CD1 TYR A 775    -127.953 114.902 542.267  1.00  0.00      H1   C  
ATOM   1618  CE1 TYR A 775    -127.408 115.109 541.000  1.00  0.00      H1   C  
ATOM   1619  CZ  TYR A 775    -126.646 114.060 540.396  1.00  0.00      H1   C  
ATOM   1620  OH  TYR A 775    -125.908 114.272 539.232  1.00  0.00      H1   O  
ATOM   1621  CD2 TYR A 775    -127.082 112.665 542.312  1.00  0.00      H1   C  
ATOM   1622  CE2 TYR A 775    -126.508 112.819 541.059  1.00  0.00      H1   C  
ATOM   1623  C   TYR A 775    -128.510 114.612 546.553  1.00  0.00      H1   C  
ATOM   1624  O   TYR A 775    -129.644 114.208 546.521  1.00  0.00      H1   O  
ATOM   1625  N   GLN A 776    -127.844 114.846 547.705  1.00  0.00      H1   N  
ATOM   1626  CA  GLN A 776    -128.398 114.906 549.056  1.00  0.00      H1   C  
ATOM   1627  CB  GLN A 776    -129.473 116.014 549.185  1.00  0.00      H1   C  
ATOM   1628  CG  GLN A 776    -130.074 116.087 550.576  1.00  0.00      H1   C  
ATOM   1629  CD  GLN A 776    -129.136 116.479 551.721  1.00  0.00      H1   C  
ATOM   1630  OE1 GLN A 776    -128.008 116.805 551.548  1.00  0.00      H1   O  
ATOM   1631  NE2 GLN A 776    -129.589 116.385 552.950  1.00  0.00      H1   N  
ATOM   1632  C   GLN A 776    -128.860 113.577 549.641  1.00  0.00      H1   C  
ATOM   1633  O   GLN A 776    -128.396 113.188 550.719  1.00  0.00      H1   O  
ATOM   1634  N   ASN A 777    -129.702 112.869 548.934  1.00  0.00      H1   N  
ATOM   1635  CA  ASN A 777    -130.340 111.682 549.376  1.00  0.00      H1   C  
ATOM   1636  CB  ASN A 777    -131.873 111.695 549.077  1.00  0.00      H1   C  
ATOM   1637  CG  ASN A 777    -132.620 112.701 550.019  1.00  0.00      H1   C  
ATOM   1638  OD1 ASN A 777    -132.108 113.162 551.004  1.00  0.00      H1   O  
ATOM   1639  ND2 ASN A 777    -133.869 113.031 549.658  1.00  0.00      H1   N  
ATOM   1640  C   ASN A 777    -129.733 110.488 548.637  1.00  0.00      H1   C  
ATOM   1641  O   ASN A 777    -129.319 110.536 547.469  1.00  0.00      H1   O  
ATOM   1642  N   ALA A 778    -129.743 109.294 549.319  1.00  0.00      H1   N  
ATOM   1643  CA  ALA A 778    -129.108 108.065 548.863  1.00  0.00      H1   C  
ATOM   1644  CB  ALA A 778    -129.007 107.092 550.046  1.00  0.00      H1   C  
ATOM   1645  C   ALA A 778    -129.905 107.477 547.699  1.00  0.00      H1   C  
ATOM   1646  O   ALA A 778    -129.400 106.897 546.689  1.00  0.00      H1   O  
ATOM   1647  N   ASP A 779    -131.272 107.679 547.728  1.00  0.00      H1   N  
ATOM   1648  CA  ASP A 779    -132.191 107.269 546.710  1.00  0.00      H1   C  
ATOM   1649  CB  ASP A 779    -133.321 106.355 547.173  1.00  0.00      H1   C  
ATOM   1650  CG  ASP A 779    -132.746 105.009 547.641  1.00  0.00      H1   C  
ATOM   1651  OD1 ASP A 779    -131.905 104.385 546.924  1.00  0.00      H1   O  
ATOM   1652  OD2 ASP A 779    -133.303 104.441 548.578  1.00  0.00      H1   O  
ATOM   1653  C   ASP A 779    -132.800 108.465 545.874  1.00  0.00      H1   C  
ATOM   1654  O   ASP A 779    -133.287 109.425 546.403  1.00  0.00      H1   O  
ATOM   1655  N   ALA A 780    -132.758 108.331 544.507  1.00  0.00      H1   N  
ATOM   1656  CA  ALA A 780    -133.201 109.315 543.551  1.00  0.00      H1   C  
ATOM   1657  CB  ALA A 780    -132.227 110.454 543.305  1.00  0.00      H1   C  
ATOM   1658  C   ALA A 780    -133.627 108.540 542.324  1.00  0.00      H1   C  
ATOM   1659  O   ALA A 780    -133.221 107.409 542.098  1.00  0.00      H1   O  
ATOM   1660  N   TYR A 781    -134.433 109.177 541.413  1.00  0.00      H1   N  
ATOM   1661  CA  TYR A 781    -134.914 108.519 540.268  1.00  0.00      H1   C  
ATOM   1662  CB  TYR A 781    -136.310 107.867 540.465  1.00  0.00      H1   C  
ATOM   1663  CG  TYR A 781    -137.438 108.855 540.595  1.00  0.00      H1   C  
ATOM   1664  CD1 TYR A 781    -138.015 109.166 541.896  1.00  0.00      H1   C  
ATOM   1665  CE1 TYR A 781    -139.169 109.917 542.008  1.00  0.00      H1   C  
ATOM   1666  CZ  TYR A 781    -139.813 110.390 540.822  1.00  0.00      H1   C  
ATOM   1667  OH  TYR A 781    -140.897 111.295 540.999  1.00  0.00      H1   O  
ATOM   1668  CD2 TYR A 781    -138.133 109.355 539.447  1.00  0.00      H1   C  
ATOM   1669  CE2 TYR A 781    -139.257 110.092 539.586  1.00  0.00      H1   C  
ATOM   1670  C   TYR A 781    -134.970 109.616 539.264  1.00  0.00      H1   C  
ATOM   1671  O   TYR A 781    -134.880 110.832 539.613  1.00  0.00      H1   O  
ATOM   1672  N   VAL A 782    -135.110 109.231 537.986  1.00  0.00      H1   N  
ATOM   1673  CA  VAL A 782    -135.278 110.090 536.846  1.00  0.00      H1   C  
ATOM   1674  CB  VAL A 782    -134.113 110.040 535.928  1.00  0.00      H1   C  
ATOM   1675  CG1 VAL A 782    -134.298 110.934 534.748  1.00  0.00      H1   C  
ATOM   1676  CG2 VAL A 782    -132.854 110.332 536.778  1.00  0.00      H1   C  
ATOM   1677  C   VAL A 782    -136.512 109.716 536.049  1.00  0.00      H1   C  
ATOM   1678  O   VAL A 782    -136.692 108.535 535.723  1.00  0.00      H1   O  
ATOM   1679  N   PHE A 783    -137.405 110.680 535.743  1.00  0.00      H1   N  
ATOM   1680  CA  PHE A 783    -138.542 110.438 534.877  1.00  0.00      H1   C  
ATOM   1681  CB  PHE A 783    -139.834 110.684 535.698  1.00  0.00      H1   C  
ATOM   1682  CG  PHE A 783    -141.023 110.498 534.849  1.00  0.00      H1   C  
ATOM   1683  CD1 PHE A 783    -141.624 109.251 534.662  1.00  0.00      H1   C  
ATOM   1684  CE1 PHE A 783    -142.682 109.034 533.814  1.00  0.00      H1   C  
ATOM   1685  CZ  PHE A 783    -143.217 110.095 533.110  1.00  0.00      H1   C  
ATOM   1686  CD2 PHE A 783    -141.697 111.613 534.303  1.00  0.00      H1   C  
ATOM   1687  CE2 PHE A 783    -142.729 111.455 533.329  1.00  0.00      H1   C  
ATOM   1688  C   PHE A 783    -138.463 111.268 533.664  1.00  0.00      H1   C  
ATOM   1689  O   PHE A 783    -138.156 112.429 533.688  1.00  0.00      H1   O  
ATOM   1690  N   VAL A 784    -138.742 110.636 532.472  1.00  0.00      H1   N  
ATOM   1691  CA  VAL A 784    -138.719 111.247 531.132  1.00  0.00      H1   C  
ATOM   1692  CB  VAL A 784    -137.550 110.711 530.321  1.00  0.00      H1   C  
ATOM   1693  CG1 VAL A 784    -137.339 111.452 529.014  1.00  0.00      H1   C  
ATOM   1694  CG2 VAL A 784    -136.220 110.897 531.159  1.00  0.00      H1   C  
ATOM   1695  C   VAL A 784    -139.976 110.902 530.489  1.00  0.00      H1   C  
ATOM   1696  O   VAL A 784    -140.375 109.735 530.404  1.00  0.00      H1   O  
ATOM   1697  N   GLY A 785    -140.671 111.898 529.913  1.00  0.00      H1   N  
ATOM   1698  CA  GLY A 785    -141.872 111.670 529.053  1.00  0.00      H1   C  
ATOM   1699  C   GLY A 785    -141.804 112.355 527.751  1.00  0.00      H1   C  
ATOM   1700  O   GLY A 785    -141.214 113.415 527.604  1.00  0.00      H1   O  
ATOM   1701  N   SER A 786    -142.463 111.730 526.749  1.00  0.00      H1   N  
ATOM   1702  CA  SER A 786    -142.544 112.402 525.517  1.00  0.00      H1   C  
ATOM   1703  CB  SER A 786    -141.284 112.295 524.638  1.00  0.00      H1   C  
ATOM   1704  OG  SER A 786    -141.326 112.998 523.404  1.00  0.00      H1   O  
ATOM   1705  C   SER A 786    -143.708 111.901 524.677  1.00  0.00      H1   C  
ATOM   1706  O   SER A 786    -144.290 110.916 525.104  1.00  0.00      H1   O  
ATOM   1707  N   SER A 787    -144.171 112.532 523.605  1.00  0.00      H1   N  
ATOM   1708  CA  SER A 787    -145.438 112.100 523.040  1.00  0.00      H1   C  
ATOM   1709  CB  SER A 787    -145.731 112.836 521.734  1.00  0.00      H1   C  
ATOM   1710  OG  SER A 787    -145.669 114.248 522.018  1.00  0.00      H1   O  
ATOM   1711  C   SER A 787    -145.578 110.612 522.573  1.00  0.00      H1   C  
ATOM   1712  O   SER A 787    -146.678 110.042 522.571  1.00  0.00      H1   O  
ATOM   1713  N   ARG A 788    -144.454 109.985 522.135  1.00  0.00      H1   N  
ATOM   1714  CA  ARG A 788    -144.462 108.650 521.662  1.00  0.00      H1   C  
ATOM   1715  CB  ARG A 788    -143.872 108.538 520.273  1.00  0.00      H1   C  
ATOM   1716  CG  ARG A 788    -144.661 109.424 519.298  1.00  0.00      H1   C  
ATOM   1717  CD  ARG A 788    -144.326 109.059 517.864  1.00  0.00      H1   C  
ATOM   1718  NE  ARG A 788    -145.132 110.045 517.045  1.00  0.00      H1   N  
ATOM   1719  CZ  ARG A 788    -144.709 110.624 515.982  1.00  0.00      H1   C  
ATOM   1720  NH1 ARG A 788    -144.127 109.946 514.995  1.00  0.00      H1   N  
ATOM   1721  NH2 ARG A 788    -144.680 111.951 515.876  1.00  0.00      H1   N  
ATOM   1722  C   ARG A 788    -143.653 107.716 522.541  1.00  0.00      H1   C  
ATOM   1723  O   ARG A 788    -143.546 106.513 522.311  1.00  0.00      H1   O  
ATOM   1724  N   TYR A 789    -143.055 108.295 523.630  1.00  0.00      H1   N  
ATOM   1725  CA  TYR A 789    -142.087 107.627 524.407  1.00  0.00      H1   C  
ATOM   1726  CB  TYR A 789    -140.725 108.147 523.808  1.00  0.00      H1   C  
ATOM   1727  CG  TYR A 789    -139.410 107.827 524.534  1.00  0.00      H1   C  
ATOM   1728  CD1 TYR A 789    -138.621 106.752 524.141  1.00  0.00      H1   C  
ATOM   1729  CE1 TYR A 789    -137.344 106.570 524.663  1.00  0.00      H1   C  
ATOM   1730  CZ  TYR A 789    -136.888 107.401 525.723  1.00  0.00      H1   C  
ATOM   1731  OH  TYR A 789    -135.594 107.284 526.302  1.00  0.00      H1   O  
ATOM   1732  CD2 TYR A 789    -138.973 108.643 525.659  1.00  0.00      H1   C  
ATOM   1733  CE2 TYR A 789    -137.761 108.370 526.229  1.00  0.00      H1   C  
ATOM   1734  C   TYR A 789    -142.152 107.929 525.978  1.00  0.00      H1   C  
ATOM   1735  O   TYR A 789    -142.676 108.934 526.449  1.00  0.00      H1   O  
ATOM   1736  N   SER A 790    -141.647 106.968 526.808  1.00  0.00      H1   N  
ATOM   1737  CA  SER A 790    -141.486 107.400 528.171  1.00  0.00      H1   C  
ATOM   1738  CB  SER A 790    -142.770 107.088 529.081  1.00  0.00      H1   C  
ATOM   1739  OG  SER A 790    -142.578 107.542 530.437  1.00  0.00      H1   O  
ATOM   1740  C   SER A 790    -140.374 106.545 528.778  1.00  0.00      H1   C  
ATOM   1741  O   SER A 790    -140.235 105.395 528.299  1.00  0.00      H1   O  
ATOM   1742  N   LYS A 791    -139.581 107.003 529.771  1.00  0.00      H1   N  
ATOM   1743  CA  LYS A 791    -138.779 106.143 530.599  1.00  0.00      H1   C  
ATOM   1744  CB  LYS A 791    -137.301 105.954 530.204  1.00  0.00      H1   C  
ATOM   1745  CG  LYS A 791    -137.083 105.446 528.779  1.00  0.00      H1   C  
ATOM   1746  CD  LYS A 791    -137.134 103.897 528.609  1.00  0.00      H1   C  
ATOM   1747  CE  LYS A 791    -136.976 103.395 527.214  1.00  0.00      H1   C  
ATOM   1748  NZ  LYS A 791    -136.793 101.925 527.238  1.00  0.00      H1   N  
ATOM   1749  C   LYS A 791    -138.730 106.717 532.026  1.00  0.00      H1   C  
ATOM   1750  O   LYS A 791    -138.776 107.893 532.355  1.00  0.00      H1   O  
ATOM   1751  N   LYS A 792    -138.546 105.776 533.005  1.00  0.00      H1   N  
ATOM   1752  CA  LYS A 792    -138.219 105.968 534.382  1.00  0.00      H1   C  
ATOM   1753  CB  LYS A 792    -139.530 105.784 535.285  1.00  0.00      H1   C  
ATOM   1754  CG  LYS A 792    -139.327 106.371 536.725  1.00  0.00      H1   C  
ATOM   1755  CD  LYS A 792    -140.627 106.357 537.577  1.00  0.00      H1   C  
ATOM   1756  CE  LYS A 792    -140.866 104.993 538.205  1.00  0.00      H1   C  
ATOM   1757  NZ  LYS A 792    -142.150 104.969 538.883  1.00  0.00      H1   N  
ATOM   1758  C   LYS A 792    -137.025 105.093 534.806  1.00  0.00      H1   C  
ATOM   1759  O   LYS A 792    -136.950 103.893 534.589  1.00  0.00      H1   O  
ATOM   1760  N   PHE A 793    -136.075 105.755 535.460  1.00  0.00      H1   N  
ATOM   1761  CA  PHE A 793    -134.804 105.079 535.687  1.00  0.00      H1   C  
ATOM   1762  CB  PHE A 793    -133.817 105.964 534.843  1.00  0.00      H1   C  
ATOM   1763  CG  PHE A 793    -134.085 105.894 533.384  1.00  0.00      H1   C  
ATOM   1764  CD1 PHE A 793    -134.369 107.114 532.674  1.00  0.00      H1   C  
ATOM   1765  CE1 PHE A 793    -134.191 107.143 531.241  1.00  0.00      H1   C  
ATOM   1766  CZ  PHE A 793    -133.880 105.949 530.587  1.00  0.00      H1   C  
ATOM   1767  CD2 PHE A 793    -133.775 104.764 532.697  1.00  0.00      H1   C  
ATOM   1768  CE2 PHE A 793    -133.645 104.748 531.307  1.00  0.00      H1   C  
ATOM   1769  C   PHE A 793    -134.542 105.156 537.220  1.00  0.00      H1   C  
ATOM   1770  O   PHE A 793    -134.757 106.222 537.756  1.00  0.00      H1   O  
ATOM   1771  N   LYS A 794    -134.116 104.008 537.901  1.00  0.00      H1   N  
ATOM   1772  CA  LYS A 794    -133.600 104.065 539.244  1.00  0.00      H1   C  
ATOM   1773  CB  LYS A 794    -134.318 103.141 540.217  1.00  0.00      H1   C  
ATOM   1774  CG  LYS A 794    -133.637 102.999 541.530  1.00  0.00      H1   C  
ATOM   1775  CD  LYS A 794    -133.500 104.434 542.169  1.00  0.00      H1   C  
ATOM   1776  CE  LYS A 794    -133.470 104.350 543.673  1.00  0.00      H1   C  
ATOM   1777  NZ  LYS A 794    -132.184 103.744 544.176  1.00  0.00      H1   N  
ATOM   1778  C   LYS A 794    -132.111 103.679 539.296  1.00  0.00      H1   C  
ATOM   1779  O   LYS A 794    -131.835 102.489 539.128  1.00  0.00      H1   O  
ATOM   1780  N   PRO A 795    -131.100 104.550 539.506  1.00  0.00      H1   N  
ATOM   1781  CD  PRO A 795    -131.190 105.909 538.938  1.00  0.00      H1   C  
ATOM   1782  CA  PRO A 795    -129.718 104.214 539.893  1.00  0.00      H1   C  
ATOM   1783  CB  PRO A 795    -128.964 105.544 539.725  1.00  0.00      H1   C  
ATOM   1784  CG  PRO A 795    -129.744 106.253 538.573  1.00  0.00      H1   C  
ATOM   1785  C   PRO A 795    -129.514 103.353 541.115  1.00  0.00      H1   C  
ATOM   1786  O   PRO A 795    -130.143 103.651 542.099  1.00  0.00      H1   O  
ATOM   1787  N   GLU A 796    -128.690 102.287 541.052  1.00  0.00      H1   N  
ATOM   1788  CA  GLU A 796    -128.361 101.417 542.125  1.00  0.00      H1   C  
ATOM   1789  CB  GLU A 796    -129.158 100.003 542.133  1.00  0.00      H1   C  
ATOM   1790  CG  GLU A 796    -130.617 100.138 542.518  1.00  0.00      H1   C  
ATOM   1791  CD  GLU A 796    -130.831 100.419 543.960  1.00  0.00      H1   C  
ATOM   1792  OE1 GLU A 796    -131.816 101.136 544.327  1.00  0.00      H1   O  
ATOM   1793  OE2 GLU A 796    -130.053  99.887 544.793  1.00  0.00      H1   O  
ATOM   1794  C   GLU A 796    -126.828 101.203 542.265  1.00  0.00      H1   C  
ATOM   1795  O   GLU A 796    -126.209 100.916 541.252  1.00  0.00      H1   O  
ATOM   1796  N   ILE A 797    -126.280 101.350 543.481  1.00  0.00      H1   N  
ATOM   1797  CA  ILE A 797    -124.803 101.411 543.653  1.00  0.00      H1   C  
ATOM   1798  CB  ILE A 797    -124.476 101.803 545.078  1.00  0.00      H1   C  
ATOM   1799  CG2 ILE A 797    -122.921 101.885 545.196  1.00  0.00      H1   C  
ATOM   1800  CG1 ILE A 797    -125.094 103.143 545.418  1.00  0.00      H1   C  
ATOM   1801  CD1 ILE A 797    -124.660 104.331 544.617  1.00  0.00      H1   C  
ATOM   1802  C   ILE A 797    -123.991 100.210 543.135  1.00  0.00      H1   C  
ATOM   1803  O   ILE A 797    -124.240  99.059 543.497  1.00  0.00      H1   O  
ATOM   1804  N   ALA A 798    -123.039 100.485 542.267  1.00  0.00      H1   N  
ATOM   1805  CA  ALA A 798    -122.147  99.529 541.828  1.00  0.00      H1   C  
ATOM   1806  CB  ALA A 798    -122.859  98.749 540.609  1.00  0.00      H1   C  
ATOM   1807  C   ALA A 798    -120.759 100.025 541.537  1.00  0.00      H1   C  
ATOM   1808  O   ALA A 798    -120.631 101.174 541.029  1.00  0.00      H1   O  
ATOM   1809  N   ILE A 799    -119.717  99.269 541.914  1.00  0.00      H1   N  
ATOM   1810  CA  ILE A 799    -118.333  99.624 541.710  1.00  0.00      H1   C  
ATOM   1811  CB  ILE A 799    -117.375  99.048 542.721  1.00  0.00      H1   C  
ATOM   1812  CG2 ILE A 799    -117.163  97.512 542.541  1.00  0.00      H1   C  
ATOM   1813  CG1 ILE A 799    -116.020  99.763 542.736  1.00  0.00      H1   C  
ATOM   1814  CD1 ILE A 799    -115.988 101.269 543.143  1.00  0.00      H1   C  
ATOM   1815  C   ILE A 799    -117.791  99.468 540.278  1.00  0.00      H1   C  
ATOM   1816  O   ILE A 799    -118.169  98.475 539.613  1.00  0.00      H1   O  
ATOM   1817  N   ARG A 800    -117.009 100.422 539.722  1.00  0.00      H1   N  
ATOM   1818  CA  ARG A 800    -116.316 100.227 538.411  1.00  0.00      H1   C  
ATOM   1819  CB  ARG A 800    -116.806 101.030 537.195  1.00  0.00      H1   C  
ATOM   1820  CG  ARG A 800    -118.253 100.837 536.781  1.00  0.00      H1   C  
ATOM   1821  CD  ARG A 800    -119.228 101.796 537.506  1.00  0.00      H1   C  
ATOM   1822  NE  ARG A 800    -120.612 101.469 537.046  1.00  0.00      H1   N  
ATOM   1823  CZ  ARG A 800    -121.681 101.973 537.613  1.00  0.00      H1   C  
ATOM   1824  NH1 ARG A 800    -121.823 102.596 538.741  1.00  0.00      H1   N  
ATOM   1825  NH2 ARG A 800    -122.787 101.573 537.127  1.00  0.00      H1   N  
ATOM   1826  C   ARG A 800    -114.809 100.685 538.736  1.00  0.00      H1   C  
ATOM   1827  O   ARG A 800    -114.643 101.339 539.721  1.00  0.00      H1   O  
ATOM   1828  N   PRO A 801    -113.772 100.345 537.973  1.00  0.00      H1   N  
ATOM   1829  CD  PRO A 801    -113.930  99.370 536.895  1.00  0.00      H1   C  
ATOM   1830  CA  PRO A 801    -112.429 100.854 538.000  1.00  0.00      H1   C  
ATOM   1831  CB  PRO A 801    -111.756 100.094 536.819  1.00  0.00      H1   C  
ATOM   1832  CG  PRO A 801    -112.529  98.826 536.760  1.00  0.00      H1   C  
ATOM   1833  C   PRO A 801    -112.350 102.333 537.851  1.00  0.00      H1   C  
ATOM   1834  O   PRO A 801    -113.262 102.934 537.239  1.00  0.00      H1   O  
ATOM   1835  N   LYS A 802    -111.299 102.953 538.292  1.00  0.00      H1   N  
ATOM   1836  CA  LYS A 802    -110.808 104.228 537.826  1.00  0.00      H1   C  
ATOM   1837  CB  LYS A 802    -109.544 104.717 538.638  1.00  0.00      H1   C  
ATOM   1838  CG  LYS A 802    -109.793 104.953 540.078  1.00  0.00      H1   C  
ATOM   1839  CD  LYS A 802    -108.473 105.266 540.886  1.00  0.00      H1   C  
ATOM   1840  CE  LYS A 802    -108.610 105.026 542.381  1.00  0.00      H1   C  
ATOM   1841  NZ  LYS A 802    -109.565 105.964 542.972  1.00  0.00      H1   N  
ATOM   1842  C   LYS A 802    -110.573 104.318 536.333  1.00  0.00      H1   C  
ATOM   1843  O   LYS A 802    -109.550 103.911 535.765  1.00  0.00      H1   O  
ATOM   1844  N   VAL A 803    -111.481 105.106 535.682  1.00  0.00      H1   N  
ATOM   1845  CA  VAL A 803    -111.260 105.476 534.239  1.00  0.00      H1   C  
ATOM   1846  CB  VAL A 803    -112.326 104.975 533.264  1.00  0.00      H1   C  
ATOM   1847  CG1 VAL A 803    -112.390 105.585 531.874  1.00  0.00      H1   C  
ATOM   1848  CG2 VAL A 803    -112.162 103.485 533.152  1.00  0.00      H1   C  
ATOM   1849  C   VAL A 803    -111.184 107.066 534.186  1.00  0.00      H1   C  
ATOM   1850  O   VAL A 803    -112.132 107.740 534.592  1.00  0.00      H1   O  
ATOM   1851  N   ARG A 804    -109.980 107.597 533.815  1.00  0.00      H1   N  
ATOM   1852  CA  ARG A 804    -109.565 108.957 534.140  1.00  0.00      H1   C  
ATOM   1853  CB  ARG A 804    -110.088 109.918 533.063  1.00  0.00      H1   C  
ATOM   1854  CG  ARG A 804    -109.275 109.817 531.781  1.00  0.00      H1   C  
ATOM   1855  CD  ARG A 804    -107.747 110.143 531.940  1.00  0.00      H1   C  
ATOM   1856  NE  ARG A 804    -107.076 108.968 531.262  1.00  0.00      H1   N  
ATOM   1857  CZ  ARG A 804    -105.856 108.923 530.746  1.00  0.00      H1   C  
ATOM   1858  NH1 ARG A 804    -104.888 109.684 531.141  1.00  0.00      H1   N  
ATOM   1859  NH2 ARG A 804    -105.684 108.004 529.862  1.00  0.00      H1   N  
ATOM   1860  C   ARG A 804    -109.812 109.489 535.578  1.00  0.00      H1   C  
ATOM   1861  O   ARG A 804    -110.327 110.562 535.825  1.00  0.00      H1   O  
ATOM   1862  N   ASP A 805    -109.636 108.552 536.568  1.00  0.00      H1   N  
ATOM   1863  CA  ASP A 805    -109.827 108.760 537.957  1.00  0.00      H1   C  
ATOM   1864  CB  ASP A 805    -109.229 109.985 538.656  1.00  0.00      H1   C  
ATOM   1865  CG  ASP A 805    -107.756 110.164 538.411  1.00  0.00      H1   C  
ATOM   1866  OD1 ASP A 805    -107.293 111.327 538.646  1.00  0.00      H1   O  
ATOM   1867  OD2 ASP A 805    -107.055 109.232 538.018  1.00  0.00      H1   O  
ATOM   1868  C   ASP A 805    -111.299 108.541 538.386  1.00  0.00      H1   C  
ATOM   1869  O   ASP A 805    -111.659 108.691 539.568  1.00  0.00      H1   O  
ATOM   1870  N   GLN A 806    -112.214 108.282 537.397  1.00  0.00      H1   N  
ATOM   1871  CA  GLN A 806    -113.635 108.366 537.679  1.00  0.00      H1   C  
ATOM   1872  CB  GLN A 806    -114.499 109.086 536.591  1.00  0.00      H1   C  
ATOM   1873  CG  GLN A 806    -114.058 110.543 536.384  1.00  0.00      H1   C  
ATOM   1874  CD  GLN A 806    -113.836 111.279 537.716  1.00  0.00      H1   C  
ATOM   1875  OE1 GLN A 806    -114.434 111.125 538.801  1.00  0.00      H1   O  
ATOM   1876  NE2 GLN A 806    -112.887 112.266 537.683  1.00  0.00      H1   N  
ATOM   1877  C   GLN A 806    -114.166 106.887 537.723  1.00  0.00      H1   C  
ATOM   1878  O   GLN A 806    -113.914 106.106 536.837  1.00  0.00      H1   O  
ATOM   1879  N   GLU A 807    -114.839 106.556 538.823  1.00  0.00      H1   N  
ATOM   1880  CA  GLU A 807    -115.310 105.204 539.089  1.00  0.00      H1   C  
ATOM   1881  CB  GLU A 807    -114.943 104.820 540.608  1.00  0.00      H1   C  
ATOM   1882  CG  GLU A 807    -113.421 104.529 540.702  1.00  0.00      H1   C  
ATOM   1883  CD  GLU A 807    -112.976 104.442 542.135  1.00  0.00      H1   C  
ATOM   1884  OE1 GLU A 807    -113.473 103.590 542.939  1.00  0.00      H1   O  
ATOM   1885  OE2 GLU A 807    -112.044 105.216 542.451  1.00  0.00      H1   O  
ATOM   1886  C   GLU A 807    -116.807 105.236 538.863  1.00  0.00      H1   C  
ATOM   1887  O   GLU A 807    -117.377 104.222 538.535  1.00  0.00      H1   O  
ATOM   1888  N   GLY A 808    -117.497 106.381 539.046  1.00  0.00      H1   N  
ATOM   1889  CA  GLY A 808    -118.843 106.489 538.540  1.00  0.00      H1   C  
ATOM   1890  C   GLY A 808    -118.976 106.496 537.017  1.00  0.00      H1   C  
ATOM   1891  O   GLY A 808    -117.995 106.468 536.320  1.00  0.00      H1   O  
ATOM   1892  N   ARG A 809    -120.131 106.519 536.434  1.00  0.00      H1   N  
ATOM   1893  CA  ARG A 809    -120.444 106.571 534.993  1.00  0.00      H1   C  
ATOM   1894  CB  ARG A 809    -120.780 105.151 534.553  1.00  0.00      H1   C  
ATOM   1895  CG  ARG A 809    -119.573 104.215 534.590  1.00  0.00      H1   C  
ATOM   1896  CD  ARG A 809    -118.265 104.580 533.789  1.00  0.00      H1   C  
ATOM   1897  NE  ARG A 809    -117.180 103.534 534.074  1.00  0.00      H1   N  
ATOM   1898  CZ  ARG A 809    -116.177 103.622 534.876  1.00  0.00      H1   C  
ATOM   1899  NH1 ARG A 809    -116.022 104.579 535.710  1.00  0.00      H1   N  
ATOM   1900  NH2 ARG A 809    -115.224 102.702 534.896  1.00  0.00      H1   N  
ATOM   1901  C   ARG A 809    -121.548 107.551 534.601  1.00  0.00      H1   C  
ATOM   1902  O   ARG A 809    -122.459 107.860 535.340  1.00  0.00      H1   O  
ATOM   1903  N   MET A 810    -121.571 107.952 533.338  1.00  0.00      H1   N  
ATOM   1904  CA  MET A 810    -122.682 108.574 532.736  1.00  0.00      H1   C  
ATOM   1905  CB  MET A 810    -122.272 110.000 532.364  1.00  0.00      H1   C  
ATOM   1906  CG  MET A 810    -122.183 110.941 533.682  1.00  0.00      H1   C  
ATOM   1907  SD  MET A 810    -122.057 112.685 533.289  1.00  0.00      H1   S  
ATOM   1908  CE  MET A 810    -122.147 113.078 535.050  1.00  0.00      H1   C  
ATOM   1909  C   MET A 810    -123.060 107.773 531.577  1.00  0.00      H1   C  
ATOM   1910  O   MET A 810    -122.357 107.691 530.574  1.00  0.00      H1   O  
ATOM   1911  N   ASN A 811    -124.243 107.185 531.620  1.00  0.00      H1   N  
ATOM   1912  CA  ASN A 811    -124.789 106.486 530.487  1.00  0.00      H1   C  
ATOM   1913  CB  ASN A 811    -125.512 105.210 530.862  1.00  0.00      H1   C  
ATOM   1914  CG  ASN A 811    -124.571 104.311 531.613  1.00  0.00      H1   C  
ATOM   1915  OD1 ASN A 811    -123.340 104.248 531.716  1.00  0.00      H1   O  
ATOM   1916  ND2 ASN A 811    -125.244 103.249 532.183  1.00  0.00      H1   N  
ATOM   1917  C   ASN A 811    -125.699 107.430 529.817  1.00  0.00      H1   C  
ATOM   1918  O   ASN A 811    -126.372 108.288 530.444  1.00  0.00      H1   O  
ATOM   1919  N   TYR A 812    -125.631 107.461 528.437  1.00  0.00      H1   N  
ATOM   1920  CA  TYR A 812    -126.185 108.473 527.592  1.00  0.00      H1   C  
ATOM   1921  CB  TYR A 812    -125.257 109.061 526.485  1.00  0.00      H1   C  
ATOM   1922  CG  TYR A 812    -123.994 109.540 527.180  1.00  0.00      H1   C  
ATOM   1923  CD1 TYR A 812    -122.817 108.709 527.233  1.00  0.00      H1   C  
ATOM   1924  CE1 TYR A 812    -121.739 109.148 528.026  1.00  0.00      H1   C  
ATOM   1925  CZ  TYR A 812    -121.734 110.474 528.611  1.00  0.00      H1   C  
ATOM   1926  OH  TYR A 812    -120.672 110.905 529.427  1.00  0.00      H1   O  
ATOM   1927  CD2 TYR A 812    -124.029 110.767 527.846  1.00  0.00      H1   C  
ATOM   1928  CE2 TYR A 812    -122.848 111.281 528.463  1.00  0.00      H1   C  
ATOM   1929  C   TYR A 812    -127.303 107.996 526.880  1.00  0.00      H1   C  
ATOM   1930  O   TYR A 812    -127.363 106.890 526.285  1.00  0.00      H1   O  
ATOM   1931  N   TYR A 813    -128.450 108.713 527.020  1.00  0.00      H1   N  
ATOM   1932  CA  TYR A 813    -129.765 108.488 526.472  1.00  0.00      H1   C  
ATOM   1933  CB  TYR A 813    -130.884 108.165 527.523  1.00  0.00      H1   C  
ATOM   1934  CG  TYR A 813    -130.625 106.859 528.235  1.00  0.00      H1   C  
ATOM   1935  CD1 TYR A 813    -129.907 106.918 529.463  1.00  0.00      H1   C  
ATOM   1936  CE1 TYR A 813    -129.787 105.694 530.208  1.00  0.00      H1   C  
ATOM   1937  CZ  TYR A 813    -130.231 104.497 529.756  1.00  0.00      H1   C  
ATOM   1938  OH  TYR A 813    -129.954 103.277 530.411  1.00  0.00      H1   O  
ATOM   1939  CD2 TYR A 813    -131.189 105.600 527.821  1.00  0.00      H1   C  
ATOM   1940  CE2 TYR A 813    -130.967 104.432 528.563  1.00  0.00      H1   C  
ATOM   1941  C   TYR A 813    -130.076 109.531 525.450  1.00  0.00      H1   C  
ATOM   1942  O   TYR A 813    -129.528 110.653 525.407  1.00  0.00      H1   O  
ATOM   1943  N   TRP A 814    -131.042 109.212 524.548  1.00  0.00      H1   N  
ATOM   1944  CA  TRP A 814    -131.562 110.237 523.618  1.00  0.00      H1   C  
ATOM   1945  CB  TRP A 814    -130.557 110.407 522.470  1.00  0.00      H1   C  
ATOM   1946  CG  TRP A 814    -130.341 109.168 521.656  1.00  0.00      H1   C  
ATOM   1947  CD1 TRP A 814    -129.590 108.134 522.042  1.00  0.00      H1   C  
ATOM   1948  NE1 TRP A 814    -129.582 107.130 521.098  1.00  0.00      H1   N  
ATOM   1949  CE2 TRP A 814    -130.499 107.418 520.097  1.00  0.00      H1   C  
ATOM   1950  CD2 TRP A 814    -130.998 108.749 520.459  1.00  0.00      H1   C  
ATOM   1951  CE3 TRP A 814    -131.963 109.384 519.594  1.00  0.00      H1   C  
ATOM   1952  CZ3 TRP A 814    -132.391 108.666 518.501  1.00  0.00      H1   C  
ATOM   1953  CZ2 TRP A 814    -131.053 106.749 519.038  1.00  0.00      H1   C  
ATOM   1954  CH2 TRP A 814    -131.970 107.361 518.257  1.00  0.00      H1   C  
ATOM   1955  C   TRP A 814    -132.984 109.849 523.073  1.00  0.00      H1   C  
ATOM   1956  O   TRP A 814    -133.380 108.693 523.281  1.00  0.00      H1   O  
ATOM   1957  N   THR A 815    -133.689 110.805 522.428  1.00  0.00      H1   N  
ATOM   1958  CA  THR A 815    -134.947 110.559 521.701  1.00  0.00      H1   C  
ATOM   1959  CB  THR A 815    -136.209 110.554 522.566  1.00  0.00      H1   C  
ATOM   1960  OG1 THR A 815    -137.378 110.157 521.792  1.00  0.00      H1   O  
ATOM   1961  CG2 THR A 815    -136.549 111.809 523.280  1.00  0.00      H1   C  
ATOM   1962  C   THR A 815    -134.916 111.609 520.560  1.00  0.00      H1   C  
ATOM   1963  O   THR A 815    -134.353 112.627 520.724  1.00  0.00      H1   O  
ATOM   1964  N   LEU A 816    -135.544 111.259 519.437  1.00  0.00      H1   N  
ATOM   1965  CA  LEU A 816    -135.960 112.234 518.424  1.00  0.00      H1   C  
ATOM   1966  CB  LEU A 816    -135.888 111.648 516.963  1.00  0.00      H1   C  
ATOM   1967  CG  LEU A 816    -134.552 111.343 516.376  1.00  0.00      H1   C  
ATOM   1968  CD1 LEU A 816    -134.708 111.187 514.815  1.00  0.00      H1   C  
ATOM   1969  CD2 LEU A 816    -133.472 112.385 516.612  1.00  0.00      H1   C  
ATOM   1970  C   LEU A 816    -137.388 112.628 518.610  1.00  0.00      H1   C  
ATOM   1971  O   LEU A 816    -138.280 111.822 518.497  1.00  0.00      H1   O  
ATOM   1972  N   VAL A 817    -137.702 113.891 518.941  1.00  0.00      H1   N  
ATOM   1973  CA  VAL A 817    -139.041 114.436 519.106  1.00  0.00      H1   C  
ATOM   1974  CB  VAL A 817    -138.977 115.545 520.090  1.00  0.00      H1   C  
ATOM   1975  CG1 VAL A 817    -140.299 116.197 520.380  1.00  0.00      H1   C  
ATOM   1976  CG2 VAL A 817    -138.403 114.958 521.464  1.00  0.00      H1   C  
ATOM   1977  C   VAL A 817    -139.479 115.049 517.769  1.00  0.00      H1   C  
ATOM   1978  O   VAL A 817    -138.800 115.837 517.172  1.00  0.00      H1   O  
ATOM   1979  N   GLU A 818    -140.676 114.702 517.200  1.00  0.00      H1   N  
ATOM   1980  CA  GLU A 818    -141.199 115.184 515.947  1.00  0.00      H1   C  
ATOM   1981  CB  GLU A 818    -142.179 114.207 515.412  1.00  0.00      H1   C  
ATOM   1982  CG  GLU A 818    -141.404 113.036 514.759  1.00  0.00      H1   C  
ATOM   1983  CD  GLU A 818    -142.199 112.143 513.803  1.00  0.00      H1   C  
ATOM   1984  OE1 GLU A 818    -143.411 112.421 513.542  1.00  0.00      H1   O  
ATOM   1985  OE2 GLU A 818    -141.694 111.110 513.280  1.00  0.00      H1   O  
ATOM   1986  C   GLU A 818    -141.846 116.513 516.004  1.00  0.00      H1   C  
ATOM   1987  O   GLU A 818    -141.948 117.028 517.149  1.00  0.00      H1   O  
ATOM   1988  N   PRO A 819    -142.163 117.232 514.884  1.00  0.00      H1   N  
ATOM   1989  CD  PRO A 819    -141.525 117.005 513.607  1.00  0.00      H1   C  
ATOM   1990  CA  PRO A 819    -142.884 118.494 514.831  1.00  0.00      H1   C  
ATOM   1991  CB  PRO A 819    -143.176 118.692 513.301  1.00  0.00      H1   C  
ATOM   1992  CG  PRO A 819    -141.960 118.121 512.621  1.00  0.00      H1   C  
ATOM   1993  C   PRO A 819    -144.168 118.427 515.642  1.00  0.00      H1   C  
ATOM   1994  O   PRO A 819    -145.067 117.641 515.527  1.00  0.00      H1   O  
ATOM   1995  N   GLY A 820    -144.292 119.399 516.561  1.00  0.00      H1   N  
ATOM   1996  CA  GLY A 820    -145.474 119.563 517.408  1.00  0.00      H1   C  
ATOM   1997  C   GLY A 820    -145.747 118.506 518.396  1.00  0.00      H1   C  
ATOM   1998  O   GLY A 820    -146.789 118.404 519.069  1.00  0.00      H1   O  
ATOM   1999  N   ASP A 821    -144.709 117.736 518.738  1.00  0.00      H1   N  
ATOM   2000  CA  ASP A 821    -144.714 116.752 519.821  1.00  0.00      H1   C  
ATOM   2001  CB  ASP A 821    -144.078 115.427 519.264  1.00  0.00      H1   C  
ATOM   2002  CG  ASP A 821    -145.051 114.442 518.711  1.00  0.00      H1   C  
ATOM   2003  OD1 ASP A 821    -146.285 114.703 518.679  1.00  0.00      H1   O  
ATOM   2004  OD2 ASP A 821    -144.603 113.347 518.204  1.00  0.00      H1   O  
ATOM   2005  C   ASP A 821    -143.858 117.319 520.982  1.00  0.00      H1   C  
ATOM   2006  O   ASP A 821    -142.979 118.200 520.739  1.00  0.00      H1   O  
ATOM   2007  N   LYS A 822    -144.094 116.905 522.232  1.00  0.00      H1   N  
ATOM   2008  CA  LYS A 822    -143.433 117.540 523.410  1.00  0.00      H1   C  
ATOM   2009  CB  LYS A 822    -144.556 118.199 524.344  1.00  0.00      H1   C  
ATOM   2010  CG  LYS A 822    -145.437 117.193 525.041  1.00  0.00      H1   C  
ATOM   2011  CD  LYS A 822    -146.316 117.983 526.020  1.00  0.00      H1   C  
ATOM   2012  CE  LYS A 822    -145.609 118.632 527.284  1.00  0.00      H1   C  
ATOM   2013  NZ  LYS A 822    -146.542 119.389 528.221  1.00  0.00      H1   N  
ATOM   2014  C   LYS A 822    -142.586 116.523 524.193  1.00  0.00      H1   C  
ATOM   2015  O   LYS A 822    -142.649 115.324 524.074  1.00  0.00      H1   O  
ATOM   2016  N   ILE A 823    -141.630 117.023 525.005  1.00  0.00      H1   N  
ATOM   2017  CA  ILE A 823    -140.839 116.323 525.860  1.00  0.00      H1   C  
ATOM   2018  CB  ILE A 823    -139.411 116.135 525.304  1.00  0.00      H1   C  
ATOM   2019  CG2 ILE A 823    -138.804 117.420 524.914  1.00  0.00      H1   C  
ATOM   2020  CG1 ILE A 823    -138.515 115.285 526.218  1.00  0.00      H1   C  
ATOM   2021  CD1 ILE A 823    -137.788 114.252 525.441  1.00  0.00      H1   C  
ATOM   2022  C   ILE A 823    -140.796 116.814 527.276  1.00  0.00      H1   C  
ATOM   2023  O   ILE A 823    -140.811 118.037 527.428  1.00  0.00      H1   O  
ATOM   2024  N   THR A 824    -140.788 115.999 528.296  1.00  0.00      H1   N  
ATOM   2025  CA  THR A 824    -140.951 116.421 529.788  1.00  0.00      H1   C  
ATOM   2026  CB  THR A 824    -142.319 116.017 530.340  1.00  0.00      H1   C  
ATOM   2027  OG1 THR A 824    -143.357 116.724 529.700  1.00  0.00      H1   O  
ATOM   2028  CG2 THR A 824    -142.587 116.369 531.880  1.00  0.00      H1   C  
ATOM   2029  C   THR A 824    -139.873 115.709 530.588  1.00  0.00      H1   C  
ATOM   2030  O   THR A 824    -139.492 114.542 530.283  1.00  0.00      H1   O  
ATOM   2031  N   PHE A 825    -139.250 116.342 531.634  1.00  0.00      H1   N  
ATOM   2032  CA  PHE A 825    -138.292 115.686 532.445  1.00  0.00      H1   C  
ATOM   2033  CB  PHE A 825    -136.786 116.143 532.316  1.00  0.00      H1   C  
ATOM   2034  CG  PHE A 825    -136.208 115.664 531.082  1.00  0.00      H1   C  
ATOM   2035  CD1 PHE A 825    -135.523 114.480 531.100  1.00  0.00      H1   C  
ATOM   2036  CE1 PHE A 825    -135.040 113.882 529.881  1.00  0.00      H1   C  
ATOM   2037  CZ  PHE A 825    -135.222 114.537 528.651  1.00  0.00      H1   C  
ATOM   2038  CD2 PHE A 825    -136.325 116.400 529.921  1.00  0.00      H1   C  
ATOM   2039  CE2 PHE A 825    -135.890 115.805 528.677  1.00  0.00      H1   C  
ATOM   2040  C   PHE A 825    -138.756 115.967 533.783  1.00  0.00      H1   C  
ATOM   2041  O   PHE A 825    -139.300 117.012 534.124  1.00  0.00      H1   O  
ATOM   2042  N   GLU A 826    -138.507 115.043 534.686  1.00  0.00      H1   N  
ATOM   2043  CA  GLU A 826    -138.613 115.194 536.152  1.00  0.00      H1   C  
ATOM   2044  CB  GLU A 826    -139.971 114.824 536.724  1.00  0.00      H1   C  
ATOM   2045  CG  GLU A 826    -139.941 114.403 538.258  1.00  0.00      H1   C  
ATOM   2046  CD  GLU A 826    -141.289 114.104 538.679  1.00  0.00      H1   C  
ATOM   2047  OE1 GLU A 826    -141.554 112.936 539.060  1.00  0.00      H1   O  
ATOM   2048  OE2 GLU A 826    -142.174 115.002 538.687  1.00  0.00      H1   O  
ATOM   2049  C   GLU A 826    -137.585 114.352 536.863  1.00  0.00      H1   C  
ATOM   2050  O   GLU A 826    -137.326 113.207 536.487  1.00  0.00      H1   O  
ATOM   2051  N   ALA A 827    -136.852 114.799 537.842  1.00  0.00      H1   N  
ATOM   2052  CA  ALA A 827    -135.908 113.992 538.480  1.00  0.00      H1   C  
ATOM   2053  CB  ALA A 827    -134.555 113.870 537.750  1.00  0.00      H1   C  
ATOM   2054  C   ALA A 827    -135.591 114.416 539.898  1.00  0.00      H1   C  
ATOM   2055  O   ALA A 827    -135.657 115.593 540.204  1.00  0.00      H1   O  
ATOM   2056  N   THR A 828    -135.252 113.520 540.830  1.00  0.00      H1   N  
ATOM   2057  CA  THR A 828    -134.904 113.828 542.231  1.00  0.00      H1   C  
ATOM   2058  CB  THR A 828    -135.615 112.965 543.258  1.00  0.00      H1   C  
ATOM   2059  OG1 THR A 828    -135.475 111.608 542.878  1.00  0.00      H1   O  
ATOM   2060  CG2 THR A 828    -137.162 113.305 543.205  1.00  0.00      H1   C  
ATOM   2061  C   THR A 828    -133.324 113.844 542.477  1.00  0.00      H1   C  
ATOM   2062  O   THR A 828    -132.774 114.031 543.553  1.00  0.00      H1   O  
ATOM   2063  N   GLY A 829    -132.618 113.487 541.413  1.00  0.00      H1   N  
ATOM   2064  CA  GLY A 829    -131.140 113.352 541.397  1.00  0.00      H1   C  
ATOM   2065  C   GLY A 829    -130.740 112.606 540.089  1.00  0.00      H1   C  
ATOM   2066  O   GLY A 829    -131.634 112.136 539.380  1.00  0.00      H1   O  
ATOM   2067  N   ASN A 830    -129.390 112.399 539.835  1.00  0.00      H1   N  
ATOM   2068  CA  ASN A 830    -128.779 111.481 538.895  1.00  0.00      H1   C  
ATOM   2069  CB  ASN A 830    -129.053 109.971 539.168  1.00  0.00      H1   C  
ATOM   2070  CG  ASN A 830    -128.721 109.701 540.645  1.00  0.00      H1   C  
ATOM   2071  OD1 ASN A 830    -129.490 109.755 541.621  1.00  0.00      H1   O  
ATOM   2072  ND2 ASN A 830    -127.474 109.263 540.849  1.00  0.00      H1   N  
ATOM   2073  C   ASN A 830    -128.964 111.838 537.439  1.00  0.00      H1   C  
ATOM   2074  O   ASN A 830    -128.326 111.278 536.585  1.00  0.00      H1   O  
ATOM   2075  N   LEU A 831    -129.866 112.819 537.129  1.00  0.00      H1   N  
ATOM   2076  CA  LEU A 831    -130.121 113.383 535.783  1.00  0.00      H1   C  
ATOM   2077  CB  LEU A 831    -131.605 113.715 535.575  1.00  0.00      H1   C  
ATOM   2078  CG  LEU A 831    -132.102 114.455 534.293  1.00  0.00      H1   C  
ATOM   2079  CD1 LEU A 831    -131.924 113.459 533.129  1.00  0.00      H1   C  
ATOM   2080  CD2 LEU A 831    -133.442 115.035 534.427  1.00  0.00      H1   C  
ATOM   2081  C   LEU A 831    -129.256 114.531 535.313  1.00  0.00      H1   C  
ATOM   2082  O   LEU A 831    -129.207 115.583 535.955  1.00  0.00      H1   O  
ATOM   2083  N   VAL A 832    -128.520 114.278 534.291  1.00  0.00      H1   N  
ATOM   2084  CA  VAL A 832    -127.648 115.265 533.629  1.00  0.00      H1   C  
ATOM   2085  CB  VAL A 832    -126.344 114.675 533.093  1.00  0.00      H1   C  
ATOM   2086  CG1 VAL A 832    -125.224 115.790 533.017  1.00  0.00      H1   C  
ATOM   2087  CG2 VAL A 832    -125.955 113.470 533.969  1.00  0.00      H1   C  
ATOM   2088  C   VAL A 832    -128.615 115.732 532.509  1.00  0.00      H1   C  
ATOM   2089  O   VAL A 832    -128.880 115.036 531.527  1.00  0.00      H1   O  
ATOM   2090  N   VAL A 833    -129.112 116.968 532.710  1.00  0.00      H1   N  
ATOM   2091  CA  VAL A 833    -130.216 117.572 531.913  1.00  0.00      H1   C  
ATOM   2092  CB  VAL A 833    -131.092 118.472 532.771  1.00  0.00      H1   C  
ATOM   2093  CG1 VAL A 833    -130.363 119.794 533.063  1.00  0.00      H1   C  
ATOM   2094  CG2 VAL A 833    -132.483 118.717 532.190  1.00  0.00      H1   C  
ATOM   2095  C   VAL A 833    -129.565 118.337 530.748  1.00  0.00      H1   C  
ATOM   2096  O   VAL A 833    -128.427 118.763 530.819  1.00  0.00      H1   O  
ATOM   2097  N   PRO A 834    -130.273 118.483 529.596  1.00  0.00      H1   N  
ATOM   2098  CD  PRO A 834    -131.416 117.642 529.175  1.00  0.00      H1   C  
ATOM   2099  CA  PRO A 834    -129.765 119.220 528.434  1.00  0.00      H1   C  
ATOM   2100  CB  PRO A 834    -130.844 119.138 527.316  1.00  0.00      H1   C  
ATOM   2101  CG  PRO A 834    -131.581 117.812 527.619  1.00  0.00      H1   C  
ATOM   2102  C   PRO A 834    -129.448 120.718 528.628  1.00  0.00      H1   C  
ATOM   2103  O   PRO A 834    -130.265 121.332 529.289  1.00  0.00      H1   O  
ATOM   2104  N   ARG A 835    -128.451 121.248 527.936  1.00  0.00      H1   N  
ATOM   2105  CA  ARG A 835    -128.449 122.651 527.553  1.00  0.00      H1   C  
ATOM   2106  CB  ARG A 835    -127.052 123.348 527.843  1.00  0.00      H1   C  
ATOM   2107  CG  ARG A 835    -127.048 124.881 527.504  1.00  0.00      H1   C  
ATOM   2108  CD  ARG A 835    -125.680 125.491 527.726  1.00  0.00      H1   C  
ATOM   2109  NE  ARG A 835    -125.859 126.899 527.165  1.00  0.00      H1   N  
ATOM   2110  CZ  ARG A 835    -124.892 127.782 527.334  1.00  0.00      H1   C  
ATOM   2111  NH1 ARG A 835    -123.693 127.562 527.862  1.00  0.00      H1   N  
ATOM   2112  NH2 ARG A 835    -125.075 128.931 526.811  1.00  0.00      H1   N  
ATOM   2113  C   ARG A 835    -128.795 122.835 526.083  1.00  0.00      H1   C  
ATOM   2114  O   ARG A 835    -129.877 123.319 525.715  1.00  0.00      H1   O  
ATOM   2115  N   TYR A 836    -127.898 122.345 525.192  1.00  0.00      H1   N  
ATOM   2116  CA  TYR A 836    -127.994 122.355 523.720  1.00  0.00      H1   C  
ATOM   2117  CB  TYR A 836    -126.630 122.509 522.868  1.00  0.00      H1   C  
ATOM   2118  CG  TYR A 836    -125.836 123.711 523.354  1.00  0.00      H1   C  
ATOM   2119  CD1 TYR A 836    -124.486 123.687 523.706  1.00  0.00      H1   C  
ATOM   2120  CE1 TYR A 836    -123.753 124.890 523.713  1.00  0.00      H1   C  
ATOM   2121  CZ  TYR A 836    -124.470 126.132 523.680  1.00  0.00      H1   C  
ATOM   2122  OH  TYR A 836    -123.753 127.366 523.836  1.00  0.00      H1   O  
ATOM   2123  CD2 TYR A 836    -126.472 124.966 523.247  1.00  0.00      H1   C  
ATOM   2124  CE2 TYR A 836    -125.763 126.164 523.377  1.00  0.00      H1   C  
ATOM   2125  C   TYR A 836    -128.656 121.167 523.244  1.00  0.00      H1   C  
ATOM   2126  O   TYR A 836    -128.341 119.996 523.621  1.00  0.00      H1   O  
ATOM   2127  N   ALA A 837    -129.653 121.321 522.365  1.00  0.00      H1   N  
ATOM   2128  CA  ALA A 837    -130.390 120.315 521.593  1.00  0.00      H1   C  
ATOM   2129  CB  ALA A 837    -131.844 120.206 522.086  1.00  0.00      H1   C  
ATOM   2130  C   ALA A 837    -130.255 120.675 520.086  1.00  0.00      H1   C  
ATOM   2131  O   ALA A 837    -129.818 121.757 519.795  1.00  0.00      H1   O  
ATOM   2132  N   PHE A 838    -130.640 119.772 519.207  1.00  0.00      H1   N  
ATOM   2133  CA  PHE A 838    -130.429 119.980 517.829  1.00  0.00      H1   C  
ATOM   2134  CB  PHE A 838    -129.469 118.964 517.149  1.00  0.00      H1   C  
ATOM   2135  CG  PHE A 838    -128.149 118.680 517.931  1.00  0.00      H1   C  
ATOM   2136  CD1 PHE A 838    -126.993 118.907 517.240  1.00  0.00      H1   C  
ATOM   2137  CE1 PHE A 838    -125.766 118.724 517.869  1.00  0.00      H1   C  
ATOM   2138  CZ  PHE A 838    -125.747 118.098 519.144  1.00  0.00      H1   C  
ATOM   2139  CD2 PHE A 838    -128.128 117.900 519.107  1.00  0.00      H1   C  
ATOM   2140  CE2 PHE A 838    -126.927 117.576 519.698  1.00  0.00      H1   C  
ATOM   2141  C   PHE A 838    -131.693 119.923 517.012  1.00  0.00      H1   C  
ATOM   2142  O   PHE A 838    -132.497 119.010 517.127  1.00  0.00      H1   O  
ATOM   2143  N   ALA A 839    -132.019 120.971 516.241  1.00  0.00      H1   N  
ATOM   2144  CA  ALA A 839    -133.114 120.849 515.311  1.00  0.00      H1   C  
ATOM   2145  CB  ALA A 839    -134.111 122.042 515.312  1.00  0.00      H1   C  
ATOM   2146  C   ALA A 839    -132.604 120.528 513.882  1.00  0.00      H1   C  
ATOM   2147  O   ALA A 839    -131.520 121.041 513.527  1.00  0.00      H1   O  
ATOM   2148  N   MET A 840    -133.240 119.677 513.083  1.00  0.00      H1   N  
ATOM   2149  CA  MET A 840    -132.678 119.145 511.848  1.00  0.00      H1   C  
ATOM   2150  CB  MET A 840    -131.725 118.072 512.029  1.00  0.00      H1   C  
ATOM   2151  CG  MET A 840    -132.136 116.939 513.003  1.00  0.00      H1   C  
ATOM   2152  SD  MET A 840    -130.737 115.792 513.135  1.00  0.00      H1   S  
ATOM   2153  CE  MET A 840    -131.896 114.665 514.006  1.00  0.00      H1   C  
ATOM   2154  C   MET A 840    -133.742 118.548 510.943  1.00  0.00      H1   C  
ATOM   2155  O   MET A 840    -134.858 118.278 511.326  1.00  0.00      H1   O  
ATOM   2156  N   GLU A 841    -133.430 118.219 509.683  1.00  0.00      H1   N  
ATOM   2157  CA  GLU A 841    -134.191 117.502 508.744  1.00  0.00      H1   C  
ATOM   2158  CB  GLU A 841    -134.502 118.442 507.538  1.00  0.00      H1   C  
ATOM   2159  CG  GLU A 841    -135.569 119.536 507.843  1.00  0.00      H1   C  
ATOM   2160  CD  GLU A 841    -135.735 120.547 506.679  1.00  0.00      H1   C  
ATOM   2161  OE1 GLU A 841    -135.206 120.245 505.587  1.00  0.00      H1   O  
ATOM   2162  OE2 GLU A 841    -136.334 121.647 506.749  1.00  0.00      H1   O  
ATOM   2163  C   GLU A 841    -133.388 116.271 508.338  1.00  0.00      H1   C  
ATOM   2164  O   GLU A 841    -132.231 116.350 507.987  1.00  0.00      H1   O  
ATOM   2165  N   ARG A 842    -133.981 115.074 508.238  1.00  0.00      H1   N  
ATOM   2166  CA  ARG A 842    -133.366 113.823 507.857  1.00  0.00      H1   C  
ATOM   2167  CB  ARG A 842    -133.905 112.552 508.655  1.00  0.00      H1   C  
ATOM   2168  CG  ARG A 842    -133.673 112.644 510.189  1.00  0.00      H1   C  
ATOM   2169  CD  ARG A 842    -134.051 111.323 510.862  1.00  0.00      H1   C  
ATOM   2170  NE  ARG A 842    -135.586 111.348 510.880  1.00  0.00      H1   N  
ATOM   2171  CZ  ARG A 842    -136.446 110.468 510.429  1.00  0.00      H1   C  
ATOM   2172  NH1 ARG A 842    -136.160 109.308 509.933  1.00  0.00      H1   N  
ATOM   2173  NH2 ARG A 842    -137.743 110.769 510.632  1.00  0.00      H1   N  
ATOM   2174  C   ARG A 842    -133.649 113.535 506.375  1.00  0.00      H1   C  
ATOM   2175  O   ARG A 842    -134.787 113.502 505.901  1.00  0.00      H1   O  
ATOM   2176  N   ASN A 843    -132.590 113.156 505.622  1.00  0.00      H1   N  
ATOM   2177  CA  ASN A 843    -132.668 112.341 504.480  1.00  0.00      H1   C  
ATOM   2178  CB  ASN A 843    -131.583 112.814 503.473  1.00  0.00      H1   C  
ATOM   2179  CG  ASN A 843    -131.642 114.334 503.382  1.00  0.00      H1   C  
ATOM   2180  OD1 ASN A 843    -132.648 115.026 503.109  1.00  0.00      H1   O  
ATOM   2181  ND2 ASN A 843    -130.444 114.966 503.434  1.00  0.00      H1   N  
ATOM   2182  C   ASN A 843    -132.396 110.820 504.820  1.00  0.00      H1   C  
ATOM   2183  O   ASN A 843    -132.082 110.403 505.899  1.00  0.00      H1   O  
ATOM   2184  N   ALA A 844    -132.542 109.926 503.800  1.00  0.00      H1   N  
ATOM   2185  CA  ALA A 844    -131.944 108.642 503.713  1.00  0.00      H1   C  
ATOM   2186  CB  ALA A 844    -132.541 107.944 502.504  1.00  0.00      H1   C  
ATOM   2187  C   ALA A 844    -130.427 108.729 503.490  1.00  0.00      H1   C  
ATOM   2188  O   ALA A 844    -129.988 109.174 502.417  1.00  0.00      H1   O  
ATOM   2189  N   GLY A 845    -129.659 108.439 504.521  1.00  0.00      H1   N  
ATOM   2190  CA  GLY A 845    -128.231 108.085 504.553  1.00  0.00      H1   C  
ATOM   2191  C   GLY A 845    -127.861 106.973 503.652  1.00  0.00      H1   C  
ATOM   2192  O   GLY A 845    -128.773 106.162 503.199  1.00  0.00      H1   O  
ATOM   2193  N   SER A 846    -126.567 106.826 503.328  1.00  0.00      H1   N  
ATOM   2194  CA  SER A 846    -125.878 105.680 502.767  1.00  0.00      H1   C  
ATOM   2195  CB  SER A 846    -124.878 106.131 501.629  1.00  0.00      H1   C  
ATOM   2196  OG  SER A 846    -123.930 107.115 501.953  1.00  0.00      H1   O  
ATOM   2197  C   SER A 846    -125.109 104.904 503.842  1.00  0.00      H1   C  
ATOM   2198  O   SER A 846    -124.500 103.880 503.584  1.00  0.00      H1   O  
ATOM   2199  N   GLY A 847    -125.172 105.271 505.172  1.00  0.00      H1   N  
ATOM   2200  CA  GLY A 847    -124.230 104.696 506.212  1.00  0.00      H1   C  
ATOM   2201  C   GLY A 847    -122.848 105.213 506.263  1.00  0.00      H1   C  
ATOM   2202  O   GLY A 847    -122.318 105.766 505.282  1.00  0.00      H1   O  
ATOM   2203  N   ILE A 848    -122.318 104.968 507.476  1.00  0.00      H1   N  
ATOM   2204  CA  ILE A 848    -121.157 105.705 507.983  1.00  0.00      H1   C  
ATOM   2205  CB  ILE A 848    -121.105 105.769 509.577  1.00  0.00      H1   C  
ATOM   2206  CG2 ILE A 848    -120.002 106.754 509.997  1.00  0.00      H1   C  
ATOM   2207  CG1 ILE A 848    -122.457 105.945 510.244  1.00  0.00      H1   C  
ATOM   2208  CD1 ILE A 848    -123.239 107.195 509.738  1.00  0.00      H1   C  
ATOM   2209  C   ILE A 848    -119.930 105.058 507.386  1.00  0.00      H1   C  
ATOM   2210  O   ILE A 848    -119.756 103.825 507.497  1.00  0.00      H1   O  
ATOM   2211  N   ILE A 849    -119.066 105.836 506.733  1.00  0.00      H1   N  
ATOM   2212  CA  ILE A 849    -117.805 105.326 506.100  1.00  0.00      H1   C  
ATOM   2213  CB  ILE A 849    -117.607 105.988 504.731  1.00  0.00      H1   C  
ATOM   2214  CG2 ILE A 849    -116.369 105.408 504.069  1.00  0.00      H1   C  
ATOM   2215  CG1 ILE A 849    -118.860 105.756 503.821  1.00  0.00      H1   C  
ATOM   2216  CD1 ILE A 849    -119.080 106.809 502.699  1.00  0.00      H1   C  
ATOM   2217  C   ILE A 849    -116.717 105.532 507.048  1.00  0.00      H1   C  
ATOM   2218  O   ILE A 849    -116.712 106.513 507.738  1.00  0.00      H1   O  
ATOM   2219  N   ILE A 850    -115.816 104.487 507.210  1.00  0.00      H1   N  
ATOM   2220  CA  ILE A 850    -114.754 104.501 508.244  1.00  0.00      H1   C  
ATOM   2221  CB  ILE A 850    -114.795 103.311 509.228  1.00  0.00      H1   C  
ATOM   2222  CG2 ILE A 850    -113.815 103.528 510.397  1.00  0.00      H1   C  
ATOM   2223  CG1 ILE A 850    -116.251 103.094 509.801  1.00  0.00      H1   C  
ATOM   2224  CD1 ILE A 850    -117.051 104.280 510.428  1.00  0.00      H1   C  
ATOM   2225  C   ILE A 850    -113.362 104.646 507.580  1.00  0.00      H1   C  
ATOM   2226  O   ILE A 850    -112.917 103.820 506.801  1.00  0.00      H1   O  
ATOM   2227  N   SER A 851    -112.726 105.784 507.768  1.00  0.00      H1   N  
ATOM   2228  CA  SER A 851    -111.563 106.162 507.048  1.00  0.00      H1   C  
ATOM   2229  CB  SER A 851    -111.728 106.548 505.607  1.00  0.00      H1   C  
ATOM   2230  OG  SER A 851    -110.587 107.256 505.021  1.00  0.00      H1   O  
ATOM   2231  C   SER A 851    -110.851 107.192 507.893  1.00  0.00      H1   C  
ATOM   2232  O   SER A 851    -111.524 108.047 508.483  1.00  0.00      H1   O  
ATOM   2233  N   ASP A 852    -109.524 107.239 507.952  1.00  0.00      H1   N  
ATOM   2234  CA  ASP A 852    -108.826 108.167 508.790  1.00  0.00      H1   C  
ATOM   2235  CB  ASP A 852    -107.660 107.464 509.554  1.00  0.00      H1   C  
ATOM   2236  CG  ASP A 852    -108.149 106.316 510.444  1.00  0.00      H1   C  
ATOM   2237  OD1 ASP A 852    -107.359 105.366 510.777  1.00  0.00      H1   O  
ATOM   2238  OD2 ASP A 852    -109.266 106.319 510.895  1.00  0.00      H1   O  
ATOM   2239  C   ASP A 852    -108.314 109.412 508.040  1.00  0.00      H1   C  
ATOM   2240  O   ASP A 852    -107.704 110.292 508.666  1.00  0.00      H1   O  
ATOM   2241  N   THR A 853    -108.496 109.415 506.694  1.00  0.00      H1   N  
ATOM   2242  CA  THR A 853    -107.911 110.483 505.911  1.00  0.00      H1   C  
ATOM   2243  CB  THR A 853    -107.874 110.337 504.305  1.00  0.00      H1   C  
ATOM   2244  OG1 THR A 853    -107.844 109.001 503.825  1.00  0.00      H1   O  
ATOM   2245  CG2 THR A 853    -106.607 111.076 503.773  1.00  0.00      H1   C  
ATOM   2246  C   THR A 853    -108.731 111.722 506.155  1.00  0.00      H1   C  
ATOM   2247  O   THR A 853    -109.973 111.745 506.160  1.00  0.00      H1   O  
ATOM   2248  N   PRO A 854    -108.186 112.920 506.421  1.00  0.00      H1   N  
ATOM   2249  CD  PRO A 854    -106.825 113.153 506.968  1.00  0.00      H1   C  
ATOM   2250  CA  PRO A 854    -108.829 114.161 506.098  1.00  0.00      H1   C  
ATOM   2251  CB  PRO A 854    -107.724 115.199 506.280  1.00  0.00      H1   C  
ATOM   2252  CG  PRO A 854    -106.756 114.624 507.321  1.00  0.00      H1   C  
ATOM   2253  C   PRO A 854    -109.420 114.345 504.704  1.00  0.00      H1   C  
ATOM   2254  O   PRO A 854    -108.943 113.628 503.816  1.00  0.00      H1   O  
ATOM   2255  N   VAL A 855    -110.520 115.112 504.495  1.00  0.00      H1   N  
ATOM   2256  CA  VAL A 855    -111.288 115.266 503.258  1.00  0.00      H1   C  
ATOM   2257  CB  VAL A 855    -112.807 115.466 503.595  1.00  0.00      H1   C  
ATOM   2258  CG1 VAL A 855    -113.309 114.301 504.461  1.00  0.00      H1   C  
ATOM   2259  CG2 VAL A 855    -113.050 116.915 504.142  1.00  0.00      H1   C  
ATOM   2260  C   VAL A 855    -110.777 116.398 502.313  1.00  0.00      H1   C  
ATOM   2261  O   VAL A 855    -110.488 117.454 502.814  1.00  0.00      H1   O  
ATOM   2262  N   HIS A 856    -110.750 116.127 501.002  1.00  0.00      H1   N  
ATOM   2263  CA  HIS A 856    -110.290 117.031 499.964  1.00  0.00      H1   C  
ATOM   2264  CB  HIS A 856    -109.622 116.286 498.798  1.00  0.00      H1   C  
ATOM   2265  ND1 HIS A 856    -107.899 114.985 499.959  1.00  0.00      H1   N  
ATOM   2266  CG  HIS A 856    -108.139 115.892 499.024  1.00  0.00      H1   C  
ATOM   2267  CE1 HIS A 856    -106.546 114.943 500.076  1.00  0.00      H1   C  
ATOM   2268  NE2 HIS A 856    -105.936 115.730 499.216  1.00  0.00      H1   N  
ATOM   2269  CD2 HIS A 856    -106.949 116.316 498.474  1.00  0.00      H1   C  
ATOM   2270  C   HIS A 856    -111.503 117.818 499.455  1.00  0.00      H1   C  
ATOM   2271  O   HIS A 856    -112.650 117.463 499.682  1.00  0.00      H1   O  
ATOM   2272  N   ASP A 857    -111.112 118.948 498.779  1.00  0.00      H1   N  
ATOM   2273  CA  ASP A 857    -112.057 119.988 498.371  1.00  0.00      H1   C  
ATOM   2274  CB  ASP A 857    -111.177 121.129 497.819  1.00  0.00      H1   C  
ATOM   2275  CG  ASP A 857    -110.457 121.948 498.871  1.00  0.00      H1   C  
ATOM   2276  OD1 ASP A 857    -109.686 121.362 499.676  1.00  0.00      H1   O  
ATOM   2277  OD2 ASP A 857    -110.569 123.216 498.764  1.00  0.00      H1   O  
ATOM   2278  C   ASP A 857    -113.122 119.525 497.381  1.00  0.00      H1   C  
ATOM   2279  O   ASP A 857    -114.332 119.814 497.412  1.00  0.00      H1   O  
ATOM   2280  N   CYS A 858    -112.618 118.774 496.382  1.00  0.00      H1   N  
ATOM   2281  CA  CYS A 858    -113.216 117.987 495.359  1.00  0.00      H1   C  
ATOM   2282  CB  CYS A 858    -112.409 116.679 495.087  1.00  0.00      H1   C  
ATOM   2283  SG  CYS A 858    -112.210 115.685 496.610  1.00  0.00      H1   S  
ATOM   2284  C   CYS A 858    -114.704 117.763 495.388  1.00  0.00      H1   C  
ATOM   2285  O   CYS A 858    -115.324 117.386 496.368  1.00  0.00      H1   O  
ATOM   2286  N   ASN A 859    -115.396 118.024 494.253  1.00  0.00      H1   N  
ATOM   2287  CA  ASN A 859    -116.811 117.713 494.080  1.00  0.00      H1   C  
ATOM   2288  CB  ASN A 859    -117.581 119.035 493.697  1.00  0.00      H1   C  
ATOM   2289  CG  ASN A 859    -119.072 118.857 493.532  1.00  0.00      H1   C  
ATOM   2290  OD1 ASN A 859    -119.662 117.945 494.108  1.00  0.00      H1   O  
ATOM   2291  ND2 ASN A 859    -119.806 119.712 492.776  1.00  0.00      H1   N  
ATOM   2292  C   ASN A 859    -116.930 116.646 493.023  1.00  0.00      H1   C  
ATOM   2293  O   ASN A 859    -116.210 116.600 492.055  1.00  0.00      H1   O  
ATOM   2294  N   THR A 860    -117.931 115.743 493.207  1.00  0.00      H1   N  
ATOM   2295  CA  THR A 860    -118.287 114.643 492.245  1.00  0.00      H1   C  
ATOM   2296  CB  THR A 860    -117.402 113.373 492.541  1.00  0.00      H1   C  
ATOM   2297  OG1 THR A 860    -117.520 112.329 491.551  1.00  0.00      H1   O  
ATOM   2298  CG2 THR A 860    -117.610 112.792 493.915  1.00  0.00      H1   C  
ATOM   2299  C   THR A 860    -119.769 114.358 492.375  1.00  0.00      H1   C  
ATOM   2300  O   THR A 860    -120.484 114.635 493.386  1.00  0.00      H1   O  
ATOM   2301  N   THR A 861    -120.306 113.767 491.265  1.00  0.00      H1   N  
ATOM   2302  CA  THR A 861    -121.710 113.313 491.139  1.00  0.00      H1   C  
ATOM   2303  CB  THR A 861    -122.229 113.427 489.740  1.00  0.00      H1   C  
ATOM   2304  OG1 THR A 861    -121.760 114.593 489.079  1.00  0.00      H1   O  
ATOM   2305  CG2 THR A 861    -123.749 113.590 489.724  1.00  0.00      H1   C  
ATOM   2306  C   THR A 861    -121.601 111.838 491.588  1.00  0.00      H1   C  
ATOM   2307  O   THR A 861    -122.609 111.232 491.983  1.00  0.00      H1   O  
ATOM   2308  N   CYS A 862    -120.362 111.158 491.789  1.00  0.00      H1   N  
ATOM   2309  CA  CYS A 862    -120.222 109.763 492.076  1.00  0.00      H1   C  
ATOM   2310  CB  CYS A 862    -119.800 109.032 490.765  1.00  0.00      H1   C  
ATOM   2311  SG  CYS A 862    -119.575 107.260 491.189  1.00  0.00      H1   S  
ATOM   2312  C   CYS A 862    -119.119 109.553 493.155  1.00  0.00      H1   C  
ATOM   2313  O   CYS A 862    -117.946 109.773 492.900  1.00  0.00      H1   O  
ATOM   2314  N   GLN A 863    -119.456 108.995 494.320  1.00  0.00      H1   N  
ATOM   2315  CA  GLN A 863    -118.528 108.571 495.376  1.00  0.00      H1   C  
ATOM   2316  CB  GLN A 863    -118.959 109.111 496.711  1.00  0.00      H1   C  
ATOM   2317  CG  GLN A 863    -118.346 110.425 497.096  1.00  0.00      H1   C  
ATOM   2318  CD  GLN A 863    -116.792 110.378 497.256  1.00  0.00      H1   C  
ATOM   2319  OE1 GLN A 863    -116.139 110.776 496.368  1.00  0.00      H1   O  
ATOM   2320  NE2 GLN A 863    -116.223 109.949 498.397  1.00  0.00      H1   N  
ATOM   2321  C   GLN A 863    -118.524 107.051 495.547  1.00  0.00      H1   C  
ATOM   2322  O   GLN A 863    -119.381 106.445 494.906  1.00  0.00      H1   O  
ATOM   2323  N   THR A 864    -117.574 106.446 496.344  1.00  0.00      H1   N  
ATOM   2324  CA  THR A 864    -117.466 105.009 496.436  1.00  0.00      H1   C  
ATOM   2325  CB  THR A 864    -116.716 104.420 495.239  1.00  0.00      H1   C  
ATOM   2326  OG1 THR A 864    -116.552 103.049 495.409  1.00  0.00      H1   O  
ATOM   2327  CG2 THR A 864    -115.343 104.984 494.911  1.00  0.00      H1   C  
ATOM   2328  C   THR A 864    -116.510 104.834 497.666  1.00  0.00      H1   C  
ATOM   2329  O   THR A 864    -115.662 105.718 497.941  1.00  0.00      H1   O  
ATOM   2330  N   PRO A 865    -116.630 103.809 498.483  1.00  0.00      H1   N  
ATOM   2331  CD  PRO A 865    -117.744 102.812 498.368  1.00  0.00      H1   C  
ATOM   2332  CA  PRO A 865    -116.325 104.091 499.917  1.00  0.00      H1   C  
ATOM   2333  CB  PRO A 865    -117.077 103.034 500.709  1.00  0.00      H1   C  
ATOM   2334  CG  PRO A 865    -117.644 102.052 499.706  1.00  0.00      H1   C  
ATOM   2335  C   PRO A 865    -114.816 103.999 500.169  1.00  0.00      H1   C  
ATOM   2336  O   PRO A 865    -114.382 104.485 501.242  1.00  0.00      H1   O  
ATOM   2337  N   LYS A 866    -114.027 103.464 499.247  1.00  0.00      H1   N  
ATOM   2338  CA  LYS A 866    -112.595 103.690 499.070  1.00  0.00      H1   C  
ATOM   2339  CB  LYS A 866    -111.892 102.554 498.283  1.00  0.00      H1   C  
ATOM   2340  CG  LYS A 866    -112.072 101.196 498.995  1.00  0.00      H1   C  
ATOM   2341  CD  LYS A 866    -111.273 100.071 498.382  1.00  0.00      H1   C  
ATOM   2342  CE  LYS A 866    -109.889  99.996 499.007  1.00  0.00      H1   C  
ATOM   2343  NZ  LYS A 866    -109.058  98.900 498.359  1.00  0.00      H1   N  
ATOM   2344  C   LYS A 866    -112.111 105.072 498.743  1.00  0.00      H1   C  
ATOM   2345  O   LYS A 866    -110.981 105.478 499.018  1.00  0.00      H1   O  
ATOM   2346  N   GLY A 867    -112.867 105.896 498.055  1.00  0.00      H1   N  
ATOM   2347  CA  GLY A 867    -112.316 107.083 497.485  1.00  0.00      H1   C  
ATOM   2348  C   GLY A 867    -113.347 107.770 496.638  1.00  0.00      H1   C  
ATOM   2349  O   GLY A 867    -114.447 108.011 497.141  1.00  0.00      H1   O  
ATOM   2350  N   THR A 868    -112.951 108.160 495.409  1.00  0.00      H1   N  
ATOM   2351  CA  THR A 868    -113.844 108.964 494.477  1.00  0.00      H1   C  
ATOM   2352  CB  THR A 868    -113.614 110.485 494.513  1.00  0.00      H1   C  
ATOM   2353  OG1 THR A 868    -114.623 111.190 493.859  1.00  0.00      H1   O  
ATOM   2354  CG2 THR A 868    -112.190 110.706 493.998  1.00  0.00      H1   C  
ATOM   2355  C   THR A 868    -113.795 108.331 493.066  1.00  0.00      H1   C  
ATOM   2356  O   THR A 868    -112.935 107.539 492.794  1.00  0.00      H1   O  
ATOM   2357  N   ILE A 869    -114.801 108.605 492.202  1.00  0.00      H1   N  
ATOM   2358  CA  ILE A 869    -114.792 108.231 490.822  1.00  0.00      H1   C  
ATOM   2359  CB  ILE A 869    -115.936 107.323 490.540  1.00  0.00      H1   C  
ATOM   2360  CG2 ILE A 869    -115.928 107.108 488.972  1.00  0.00      H1   C  
ATOM   2361  CG1 ILE A 869    -115.643 106.055 491.330  1.00  0.00      H1   C  
ATOM   2362  CD1 ILE A 869    -116.848 105.063 491.401  1.00  0.00      H1   C  
ATOM   2363  C   ILE A 869    -115.014 109.603 490.119  1.00  0.00      H1   C  
ATOM   2364  O   ILE A 869    -116.001 110.312 490.411  1.00  0.00      H1   O  
ATOM   2365  N   ASN A 870    -114.115 109.979 489.119  1.00  0.00      H1   N  
ATOM   2366  CA  ASN A 870    -114.342 111.256 488.461  1.00  0.00      H1   C  
ATOM   2367  CB  ASN A 870    -113.197 112.239 488.883  1.00  0.00      H1   C  
ATOM   2368  CG  ASN A 870    -113.081 112.458 490.385  1.00  0.00      H1   C  
ATOM   2369  OD1 ASN A 870    -112.119 112.048 491.070  1.00  0.00      H1   O  
ATOM   2370  ND2 ASN A 870    -114.051 113.191 490.985  1.00  0.00      H1   N  
ATOM   2371  C   ASN A 870    -114.397 111.135 487.010  1.00  0.00      H1   C  
ATOM   2372  O   ASN A 870    -114.497 112.093 486.201  1.00  0.00      H1   O  
ATOM   2373  N   THR A 871    -114.403 109.897 486.548  1.00  0.00      H1   N  
ATOM   2374  CA  THR A 871    -114.306 109.616 485.120  1.00  0.00      H1   C  
ATOM   2375  CB  THR A 871    -113.990 108.134 484.790  1.00  0.00      H1   C  
ATOM   2376  OG1 THR A 871    -113.715 107.971 483.417  1.00  0.00      H1   O  
ATOM   2377  CG2 THR A 871    -115.208 107.257 485.056  1.00  0.00      H1   C  
ATOM   2378  C   THR A 871    -115.608 110.076 484.353  1.00  0.00      H1   C  
ATOM   2379  O   THR A 871    -116.772 109.856 484.641  1.00  0.00      H1   O  
ATOM   2380  N   SER A 872    -115.273 110.641 483.177  1.00  0.00      H1   N  
ATOM   2381  CA  SER A 872    -116.258 110.979 482.183  1.00  0.00      H1   C  
ATOM   2382  CB  SER A 872    -115.728 112.005 481.144  1.00  0.00      H1   C  
ATOM   2383  OG  SER A 872    -116.524 112.268 480.011  1.00  0.00      H1   O  
ATOM   2384  C   SER A 872    -116.693 109.648 481.489  1.00  0.00      H1   C  
ATOM   2385  O   SER A 872    -117.755 109.602 480.885  1.00  0.00      H1   O  
ATOM   2386  N   LEU A 873    -115.945 108.488 481.500  1.00  0.00      H1   N  
ATOM   2387  CA  LEU A 873    -116.205 107.291 480.782  1.00  0.00      H1   C  
ATOM   2388  CB  LEU A 873    -115.029 106.317 480.907  1.00  0.00      H1   C  
ATOM   2389  CG  LEU A 873    -113.750 106.824 480.343  1.00  0.00      H1   C  
ATOM   2390  CD1 LEU A 873    -112.600 105.710 480.395  1.00  0.00      H1   C  
ATOM   2391  CD2 LEU A 873    -113.978 107.262 478.915  1.00  0.00      H1   C  
ATOM   2392  C   LEU A 873    -117.493 106.502 481.228  1.00  0.00      H1   C  
ATOM   2393  O   LEU A 873    -117.757 106.575 482.413  1.00  0.00      H1   O  
ATOM   2394  N   PRO A 874    -118.297 105.914 480.365  1.00  0.00      H1   N  
ATOM   2395  CD  PRO A 874    -117.988 105.913 478.945  1.00  0.00      H1   C  
ATOM   2396  CA  PRO A 874    -119.535 105.170 480.636  1.00  0.00      H1   C  
ATOM   2397  CB  PRO A 874    -119.985 104.709 479.285  1.00  0.00      H1   C  
ATOM   2398  CG  PRO A 874    -118.811 104.813 478.303  1.00  0.00      H1   C  
ATOM   2399  C   PRO A 874    -119.471 104.009 481.621  1.00  0.00      H1   C  
ATOM   2400  O   PRO A 874    -120.519 103.676 482.184  1.00  0.00      H1   O  
ATOM   2401  N   PHE A 875    -118.351 103.326 481.794  1.00  0.00      H1   N  
ATOM   2402  CA  PHE A 875    -118.284 102.047 482.543  1.00  0.00      H1   C  
ATOM   2403  CB  PHE A 875    -118.050 100.754 481.571  1.00  0.00      H1   C  
ATOM   2404  CG  PHE A 875    -118.931 100.711 480.388  1.00  0.00      H1   C  
ATOM   2405  CD1 PHE A 875    -120.351 100.703 480.578  1.00  0.00      H1   C  
ATOM   2406  CE1 PHE A 875    -121.131 100.664 479.451  1.00  0.00      H1   C  
ATOM   2407  CZ  PHE A 875    -120.551 100.535 478.151  1.00  0.00      H1   C  
ATOM   2408  CD2 PHE A 875    -118.359 100.453 479.126  1.00  0.00      H1   C  
ATOM   2409  CE2 PHE A 875    -119.148 100.343 477.970  1.00  0.00      H1   C  
ATOM   2410  C   PHE A 875    -117.181 102.103 483.489  1.00  0.00      H1   C  
ATOM   2411  O   PHE A 875    -116.229 102.854 483.213  1.00  0.00      H1   O  
ATOM   2412  N   GLN A 876    -117.267 101.309 484.562  1.00  0.00      H1   N  
ATOM   2413  CA  GLN A 876    -116.192 101.192 485.413  1.00  0.00      H1   C  
ATOM   2414  CB  GLN A 876    -116.100 102.288 486.575  1.00  0.00      H1   C  
ATOM   2415  CG  GLN A 876    -117.186 102.470 487.623  1.00  0.00      H1   C  
ATOM   2416  CD  GLN A 876    -117.036 101.430 488.679  1.00  0.00      H1   C  
ATOM   2417  OE1 GLN A 876    -115.957 100.913 488.916  1.00  0.00      H1   O  
ATOM   2418  NE2 GLN A 876    -118.149 101.125 489.460  1.00  0.00      H1   N  
ATOM   2419  C   GLN A 876    -116.275  99.808 485.963  1.00  0.00      H1   C  
ATOM   2420  O   GLN A 876    -117.332  99.160 485.911  1.00  0.00      H1   O  
ATOM   2421  N   ASN A 877    -115.146  99.320 486.525  1.00  0.00      H1   N  
ATOM   2422  CA  ASN A 877    -115.055  97.937 487.001  1.00  0.00      H1   C  
ATOM   2423  CB  ASN A 877    -114.191  97.124 486.038  1.00  0.00      H1   C  
ATOM   2424  CG  ASN A 877    -113.720  95.727 486.440  1.00  0.00      H1   C  
ATOM   2425  OD1 ASN A 877    -112.532  95.460 486.371  1.00  0.00      H1   O  
ATOM   2426  ND2 ASN A 877    -114.663  94.852 486.849  1.00  0.00      H1   N  
ATOM   2427  C   ASN A 877    -114.312  97.980 488.388  1.00  0.00      H1   C  
ATOM   2428  O   ASN A 877    -114.228  96.960 489.077  1.00  0.00      H1   O  
ATOM   2429  N   ILE A 878    -113.704  99.114 488.823  1.00  0.00      H1   N  
ATOM   2430  CA  ILE A 878    -112.903  99.221 489.983  1.00  0.00      H1   C  
ATOM   2431  CB  ILE A 878    -111.991 100.500 490.033  1.00  0.00      H1   C  
ATOM   2432  CG2 ILE A 878    -112.820 101.729 489.827  1.00  0.00      H1   C  
ATOM   2433  CG1 ILE A 878    -110.973 100.792 491.165  1.00  0.00      H1   C  
ATOM   2434  CD1 ILE A 878    -109.892  99.731 491.320  1.00  0.00      H1   C  
ATOM   2435  C   ILE A 878    -113.468  99.032 491.372  1.00  0.00      H1   C  
ATOM   2436  O   ILE A 878    -112.933  98.414 492.301  1.00  0.00      H1   O  
ATOM   2437  N   HIS A 879    -114.744  99.502 491.557  1.00  0.00      H1   N  
ATOM   2438  CA  HIS A 879    -115.407  99.233 492.820  1.00  0.00      H1   C  
ATOM   2439  CB  HIS A 879    -115.515 100.597 493.652  1.00  0.00      H1   C  
ATOM   2440  ND1 HIS A 879    -113.275 100.810 494.761  1.00  0.00      H1   N  
ATOM   2441  CG  HIS A 879    -114.218 101.224 493.867  1.00  0.00      H1   C  
ATOM   2442  CE1 HIS A 879    -112.286 101.572 494.725  1.00  0.00      H1   C  
ATOM   2443  NE2 HIS A 879    -112.554 102.619 493.931  1.00  0.00      H1   N  
ATOM   2444  CD2 HIS A 879    -113.776 102.427 493.415  1.00  0.00      H1   C  
ATOM   2445  C   HIS A 879    -116.872  98.752 492.645  1.00  0.00      H1   C  
ATOM   2446  O   HIS A 879    -117.562  99.205 491.718  1.00  0.00      H1   O  
ATOM   2447  N   PRO A 880    -117.394  97.798 493.459  1.00  0.00      H1   N  
ATOM   2448  CD  PRO A 880    -116.486  96.690 493.900  1.00  0.00      H1   C  
ATOM   2449  CA  PRO A 880    -118.770  97.358 493.351  1.00  0.00      H1   C  
ATOM   2450  CB  PRO A 880    -118.793  95.947 493.984  1.00  0.00      H1   C  
ATOM   2451  CG  PRO A 880    -117.444  95.792 494.722  1.00  0.00      H1   C  
ATOM   2452  C   PRO A 880    -119.749  98.347 493.956  1.00  0.00      H1   C  
ATOM   2453  O   PRO A 880    -120.896  98.477 493.459  1.00  0.00      H1   O  
ATOM   2454  N   ILE A 881    -119.382  98.958 495.113  1.00  0.00      H1   N  
ATOM   2455  CA  ILE A 881    -120.287  99.902 495.759  1.00  0.00      H1   C  
ATOM   2456  CB  ILE A 881    -120.206  99.764 497.314  1.00  0.00      H1   C  
ATOM   2457  CG2 ILE A 881    -120.908 100.959 497.996  1.00  0.00      H1   C  
ATOM   2458  CG1 ILE A 881    -120.873  98.446 497.810  1.00  0.00      H1   C  
ATOM   2459  CD1 ILE A 881    -120.470  98.013 499.265  1.00  0.00      H1   C  
ATOM   2460  C   ILE A 881    -120.009 101.281 495.295  1.00  0.00      H1   C  
ATOM   2461  O   ILE A 881    -118.919 101.818 495.456  1.00  0.00      H1   O  
ATOM   2462  N   THR A 882    -121.060 101.905 494.712  1.00  0.00      H1   N  
ATOM   2463  CA  THR A 882    -120.949 103.359 494.406  1.00  0.00      H1   C  
ATOM   2464  CB  THR A 882    -120.814 103.642 492.924  1.00  0.00      H1   C  
ATOM   2465  OG1 THR A 882    -121.965 103.224 492.160  1.00  0.00      H1   O  
ATOM   2466  CG2 THR A 882    -119.557 102.865 492.389  1.00  0.00      H1   C  
ATOM   2467  C   THR A 882    -122.235 104.043 494.877  1.00  0.00      H1   C  
ATOM   2468  O   THR A 882    -123.254 103.376 495.112  1.00  0.00      H1   O  
ATOM   2469  N   ILE A 883    -122.112 105.393 495.066  1.00  0.00      H1   N  
ATOM   2470  CA  ILE A 883    -123.210 106.170 495.660  1.00  0.00      H1   C  
ATOM   2471  CB  ILE A 883    -122.852 106.413 497.115  1.00  0.00      H1   C  
ATOM   2472  CG2 ILE A 883    -124.117 106.891 497.853  1.00  0.00      H1   C  
ATOM   2473  CG1 ILE A 883    -122.102 105.211 497.770  1.00  0.00      H1   C  
ATOM   2474  CD1 ILE A 883    -121.832 105.356 499.287  1.00  0.00      H1   C  
ATOM   2475  C   ILE A 883    -123.178 107.439 494.817  1.00  0.00      H1   C  
ATOM   2476  O   ILE A 883    -122.119 107.988 494.494  1.00  0.00      H1   O  
ATOM   2477  N   GLY A 884    -124.334 108.013 494.433  1.00  0.00      H1   N  
ATOM   2478  CA  GLY A 884    -124.437 109.117 493.433  1.00  0.00      H1   C  
ATOM   2479  C   GLY A 884    -124.830 108.586 492.062  1.00  0.00      H1   C  
ATOM   2480  O   GLY A 884    -125.434 107.566 491.944  1.00  0.00      H1   O  
ATOM   2481  N   LYS A 885    -124.511 109.303 491.017  1.00  0.00      H1   N  
ATOM   2482  CA  LYS A 885    -124.854 109.076 489.677  1.00  0.00      H1   C  
ATOM   2483  CB  LYS A 885    -125.686 110.210 489.072  1.00  0.00      H1   C  
ATOM   2484  CG  LYS A 885    -126.862 110.665 489.953  1.00  0.00      H1   C  
ATOM   2485  CD  LYS A 885    -127.662 111.811 489.295  1.00  0.00      H1   C  
ATOM   2486  CE  LYS A 885    -128.719 112.495 490.189  1.00  0.00      H1   C  
ATOM   2487  NZ  LYS A 885    -130.001 111.801 490.272  1.00  0.00      H1   N  
ATOM   2488  C   LYS A 885    -123.497 108.907 488.965  1.00  0.00      H1   C  
ATOM   2489  O   LYS A 885    -122.742 109.836 488.679  1.00  0.00      H1   O  
ATOM   2490  N   CYS A 886    -123.284 107.663 488.540  1.00  0.00      H1   N  
ATOM   2491  CA  CYS A 886    -121.987 107.144 488.259  1.00  0.00      H1   C  
ATOM   2492  CB  CYS A 886    -121.726 106.012 489.319  1.00  0.00      H1   C  
ATOM   2493  SG  CYS A 886    -121.493 106.600 491.026  1.00  0.00      H1   S  
ATOM   2494  C   CYS A 886    -121.987 106.565 486.895  1.00  0.00      H1   C  
ATOM   2495  O   CYS A 886    -123.120 106.320 486.338  1.00  0.00      H1   O  
ATOM   2496  N   PRO A 887    -120.803 106.235 486.381  1.00  0.00      H1   N  
ATOM   2497  CD  PRO A 887    -119.483 106.769 486.763  1.00  0.00      H1   C  
ATOM   2498  CA  PRO A 887    -120.659 105.247 485.336  1.00  0.00      H1   C  
ATOM   2499  CB  PRO A 887    -119.157 105.038 485.273  1.00  0.00      H1   C  
ATOM   2500  CG  PRO A 887    -118.624 105.530 486.594  1.00  0.00      H1   C  
ATOM   2501  C   PRO A 887    -121.398 103.976 485.549  1.00  0.00      H1   C  
ATOM   2502  O   PRO A 887    -121.734 103.719 486.699  1.00  0.00      H1   O  
ATOM   2503  N   LYS A 888    -121.914 103.199 484.568  1.00  0.00      H1   N  
ATOM   2504  CA  LYS A 888    -122.526 101.946 484.878  1.00  0.00      H1   C  
ATOM   2505  CB  LYS A 888    -123.335 101.452 483.581  1.00  0.00      H1   C  
ATOM   2506  CG  LYS A 888    -124.170 100.200 483.730  1.00  0.00      H1   C  
ATOM   2507  CD  LYS A 888    -125.412 100.307 484.687  1.00  0.00      H1   C  
ATOM   2508  CE  LYS A 888    -126.513 101.116 484.193  1.00  0.00      H1   C  
ATOM   2509  NZ  LYS A 888    -127.536 101.026 485.167  1.00  0.00      H1   N  
ATOM   2510  C   LYS A 888    -121.471 100.858 485.290  1.00  0.00      H1   C  
ATOM   2511  O   LYS A 888    -120.416 100.680 484.620  1.00  0.00      H1   O  
ATOM   2512  N   TYR A 889    -121.674 100.070 486.398  1.00  0.00      H1   N  
ATOM   2513  CA  TYR A 889    -120.806  98.972 486.851  1.00  0.00      H1   C  
ATOM   2514  CB  TYR A 889    -121.066  98.652 488.311  1.00  0.00      H1   C  
ATOM   2515  CG  TYR A 889    -120.164  97.567 488.897  1.00  0.00      H1   C  
ATOM   2516  CD1 TYR A 889    -118.802  97.673 488.914  1.00  0.00      H1   C  
ATOM   2517  CE1 TYR A 889    -118.044  96.596 489.353  1.00  0.00      H1   C  
ATOM   2518  CZ  TYR A 889    -118.629  95.513 489.983  1.00  0.00      H1   C  
ATOM   2519  OH  TYR A 889    -117.859  94.586 490.578  1.00  0.00      H1   O  
ATOM   2520  CD2 TYR A 889    -120.783  96.395 489.396  1.00  0.00      H1   C  
ATOM   2521  CE2 TYR A 889    -120.016  95.395 490.060  1.00  0.00      H1   C  
ATOM   2522  C   TYR A 889    -120.928  97.774 485.927  1.00  0.00      H1   C  
ATOM   2523  O   TYR A 889    -122.002  97.243 485.662  1.00  0.00      H1   O  
ATOM   2524  N   VAL A 890    -119.796  97.299 485.352  1.00  0.00      H1   N  
ATOM   2525  CA  VAL A 890    -119.755  96.049 484.575  1.00  0.00      H1   C  
ATOM   2526  CB  VAL A 890    -119.532  96.251 483.093  1.00  0.00      H1   C  
ATOM   2527  CG1 VAL A 890    -120.780  97.005 482.524  1.00  0.00      H1   C  
ATOM   2528  CG2 VAL A 890    -118.251  97.047 482.909  1.00  0.00      H1   C  
ATOM   2529  C   VAL A 890    -118.659  95.189 485.190  1.00  0.00      H1   C  
ATOM   2530  O   VAL A 890    -117.721  95.556 485.850  1.00  0.00      H1   O  
ATOM   2531  N   LYS A 891    -118.855  93.894 484.909  1.00  0.00      H1   N  
ATOM   2532  CA  LYS A 891    -118.046  92.819 485.383  1.00  0.00      H1   C  
ATOM   2533  CB  LYS A 891    -118.827  91.489 485.534  1.00  0.00      H1   C  
ATOM   2534  CG  LYS A 891    -119.986  91.803 486.525  1.00  0.00      H1   C  
ATOM   2535  CD  LYS A 891    -120.480  90.554 487.264  1.00  0.00      H1   C  
ATOM   2536  CE  LYS A 891    -121.329  89.728 486.307  1.00  0.00      H1   C  
ATOM   2537  NZ  LYS A 891    -121.751  88.511 486.935  1.00  0.00      H1   N  
ATOM   2538  C   LYS A 891    -116.758  92.623 484.587  1.00  0.00      H1   C  
ATOM   2539  O   LYS A 891    -115.798  91.999 485.029  1.00  0.00      H1   O  
ATOM   2540  N   SER A 892    -116.734  93.136 483.344  1.00  0.00      H1   N  
ATOM   2541  CA  SER A 892    -115.596  93.194 482.393  1.00  0.00      H1   C  
ATOM   2542  CB  SER A 892    -115.944  94.074 481.096  1.00  0.00      H1   C  
ATOM   2543  OG  SER A 892    -117.148  93.730 480.499  1.00  0.00      H1   O  
ATOM   2544  C   SER A 892    -114.438  93.823 483.021  1.00  0.00      H1   C  
ATOM   2545  O   SER A 892    -114.410  94.909 483.652  1.00  0.00      H1   O  
ATOM   2546  N   THR A 893    -113.222  93.272 482.773  1.00  0.00      H1   N  
ATOM   2547  CA  THR A 893    -111.993  93.893 483.374  1.00  0.00      H1   C  
ATOM   2548  CB  THR A 893    -110.800  92.894 483.423  1.00  0.00      H1   C  
ATOM   2549  OG1 THR A 893    -110.711  92.260 482.106  1.00  0.00      H1   O  
ATOM   2550  CG2 THR A 893    -111.070  91.723 484.410  1.00  0.00      H1   C  
ATOM   2551  C   THR A 893    -111.588  95.066 482.507  1.00  0.00      H1   C  
ATOM   2552  O   THR A 893    -110.838  95.912 482.945  1.00  0.00      H1   O  
ATOM   2553  N   LYS A 894    -112.051  95.170 481.262  1.00  0.00      H1   N  
ATOM   2554  CA  LYS A 894    -111.607  96.158 480.300  1.00  0.00      H1   C  
ATOM   2555  CB  LYS A 894    -110.175  95.840 479.721  1.00  0.00      H1   C  
ATOM   2556  CG  LYS A 894    -110.207  94.646 478.680  1.00  0.00      H1   C  
ATOM   2557  CD  LYS A 894    -108.808  94.100 478.507  1.00  0.00      H1   C  
ATOM   2558  CE  LYS A 894    -108.646  93.186 477.303  1.00  0.00      H1   C  
ATOM   2559  NZ  LYS A 894    -109.391  91.958 477.403  1.00  0.00      H1   N  
ATOM   2560  C   LYS A 894    -112.490  96.110 479.126  1.00  0.00      H1   C  
ATOM   2561  O   LYS A 894    -113.130  95.068 478.965  1.00  0.00      H1   O  
ATOM   2562  N   LEU A 895    -112.520  97.255 478.428  1.00  0.00      H1   N  
ATOM   2563  CA  LEU A 895    -113.322  97.418 477.231  1.00  0.00      H1   C  
ATOM   2564  CB  LEU A 895    -114.840  97.769 477.342  1.00  0.00      H1   C  
ATOM   2565  CG  LEU A 895    -115.749  96.624 477.857  1.00  0.00      H1   C  
ATOM   2566  CD1 LEU A 895    -117.141  97.111 478.494  1.00  0.00      H1   C  
ATOM   2567  CD2 LEU A 895    -115.982  95.515 476.763  1.00  0.00      H1   C  
ATOM   2568  C   LEU A 895    -112.824  98.724 476.572  1.00  0.00      H1   C  
ATOM   2569  O   LEU A 895    -112.739  99.765 477.207  1.00  0.00      H1   O  
ATOM   2570  N   ARG A 896    -112.473  98.655 475.202  1.00  0.00      H1   N  
ATOM   2571  CA  ARG A 896    -111.935  99.727 474.362  1.00  0.00      H1   C  
ATOM   2572  CB  ARG A 896    -110.369  99.923 474.368  1.00  0.00      H1   C  
ATOM   2573  CG  ARG A 896    -109.590 100.161 475.730  1.00  0.00      H1   C  
ATOM   2574  CD  ARG A 896    -109.096  98.934 476.523  1.00  0.00      H1   C  
ATOM   2575  NE  ARG A 896    -107.856  98.468 475.726  1.00  0.00      H1   N  
ATOM   2576  CZ  ARG A 896    -106.993  97.626 476.171  1.00  0.00      H1   C  
ATOM   2577  NH1 ARG A 896    -106.935  97.169 477.391  1.00  0.00      H1   N  
ATOM   2578  NH2 ARG A 896    -106.119  97.165 475.335  1.00  0.00      H1   N  
ATOM   2579  C   ARG A 896    -112.445  99.566 472.947  1.00  0.00      H1   C  
ATOM   2580  O   ARG A 896    -112.618  98.459 472.444  1.00  0.00      H1   O  
ATOM   2581  N   LEU A 897    -112.698 100.679 472.328  1.00  0.00      H1   N  
ATOM   2582  CA  LEU A 897    -113.399 100.745 471.066  1.00  0.00      H1   C  
ATOM   2583  CB  LEU A 897    -114.565 101.684 471.315  1.00  0.00      H1   C  
ATOM   2584  CG  LEU A 897    -115.824 101.506 470.457  1.00  0.00      H1   C  
ATOM   2585  CD1 LEU A 897    -117.024 102.334 470.901  1.00  0.00      H1   C  
ATOM   2586  CD2 LEU A 897    -115.594 102.001 469.040  1.00  0.00      H1   C  
ATOM   2587  C   LEU A 897    -112.396 101.279 470.086  1.00  0.00      H1   C  
ATOM   2588  O   LEU A 897    -111.680 102.269 470.270  1.00  0.00      H1   O  
ATOM   2589  N   ALA A 898    -112.320 100.600 468.945  1.00  0.00      H1   N  
ATOM   2590  CA  ALA A 898    -111.527 101.032 467.774  1.00  0.00      H1   C  
ATOM   2591  CB  ALA A 898    -111.562  99.941 466.659  1.00  0.00      H1   C  
ATOM   2592  C   ALA A 898    -111.962 102.356 467.228  1.00  0.00      H1   C  
ATOM   2593  O   ALA A 898    -113.083 102.458 466.752  1.00  0.00      H1   O  
ATOM   2594  N   THR A 899    -111.061 103.328 467.084  1.00  0.00      H1   N  
ATOM   2595  CA  THR A 899    -111.316 104.486 466.161  1.00  0.00      H1   C  
ATOM   2596  CB  THR A 899    -110.927 105.865 466.803  1.00  0.00      H1   C  
ATOM   2597  OG1 THR A 899    -109.613 105.778 467.461  1.00  0.00      H1   O  
ATOM   2598  CG2 THR A 899    -112.011 106.131 467.874  1.00  0.00      H1   C  
ATOM   2599  C   THR A 899    -110.672 104.415 464.830  1.00  0.00      H1   C  
ATOM   2600  O   THR A 899    -111.201 104.935 463.864  1.00  0.00      H1   O  
ATOM   2601  N   GLY A 900    -109.594 103.595 464.736  1.00  0.00      H1   N  
ATOM   2602  CA  GLY A 900    -108.797 103.391 463.527  1.00  0.00      H1   C  
ATOM   2603  C   GLY A 900    -108.906 102.090 462.759  1.00  0.00      H1   C  
ATOM   2604  O   GLY A 900    -109.526 101.088 463.203  1.00  0.00      H1   O  
ATOM   2605  N   LEU A 901    -108.455 102.109 461.445  1.00  0.00      H1   N  
ATOM   2606  CA  LEU A 901    -108.410 100.939 460.564  1.00  0.00      H1   C  
ATOM   2607  CB  LEU A 901    -108.080 101.231 459.120  1.00  0.00      H1   C  
ATOM   2608  CG  LEU A 901    -106.662 101.785 458.852  1.00  0.00      H1   C  
ATOM   2609  CD1 LEU A 901    -105.558 100.786 458.638  1.00  0.00      H1   C  
ATOM   2610  CD2 LEU A 901    -106.698 102.710 457.614  1.00  0.00      H1   C  
ATOM   2611  C   LEU A 901    -107.444  99.798 461.063  1.00  0.00      H1   C  
ATOM   2612  O   LEU A 901    -106.503 100.075 461.812  1.00  0.00      H1   O  
ATOM   2613  N   ARG A 902    -107.632  98.605 460.581  1.00  0.00      H1   N  
ATOM   2614  CA  ARG A 902    -106.843  97.448 460.966  1.00  0.00      H1   C  
ATOM   2615  CB  ARG A 902    -107.764  96.233 460.849  1.00  0.00      H1   C  
ATOM   2616  CG  ARG A 902    -108.466  96.085 459.431  1.00  0.00      H1   C  
ATOM   2617  CD  ARG A 902    -109.616  95.106 459.475  1.00  0.00      H1   C  
ATOM   2618  NE  ARG A 902    -110.150  95.135 458.086  1.00  0.00      H1   N  
ATOM   2619  CZ  ARG A 902    -109.802  94.315 457.058  1.00  0.00      H1   C  
ATOM   2620  NH1 ARG A 902    -108.859  93.392 457.219  1.00  0.00      H1   N  
ATOM   2621  NH2 ARG A 902    -110.427  94.378 455.896  1.00  0.00      H1   N  
ATOM   2622  C   ARG A 902    -105.477  97.130 460.344  1.00  0.00      H1   C  
ATOM   2623  O   ARG A 902    -105.242  97.346 459.150  1.00  0.00      H1   O  
ATOM   2624  N   ASN A 903    -104.535  96.584 461.116  1.00  0.00      H1   N  
ATOM   2625  CA  ASN A 903    -103.327  96.122 460.647  1.00  0.00      H1   C  
ATOM   2626  CB  ASN A 903    -102.211  97.033 461.454  1.00  0.00      H1   C  
ATOM   2627  CG  ASN A 903    -102.077  98.451 461.019  1.00  0.00      H1   C  
ATOM   2628  OD1 ASN A 903    -101.419  99.241 461.653  1.00  0.00      H1   O  
ATOM   2629  ND2 ASN A 903    -102.689  98.872 459.841  1.00  0.00      H1   N  
ATOM   2630  C   ASN A 903    -103.140  94.692 461.019  1.00  0.00      H1   C  
ATOM   2631  O   ASN A 903    -102.689  94.414 462.120  1.00  0.00      H1   O  
ATOM   2632  N   VAL A 904    -103.378  93.758 460.039  1.00  0.00      H1   N  
ATOM   2633  CA  VAL A 904    -103.327  92.341 460.315  1.00  0.00      H1   C  
ATOM   2634  CB  VAL A 904    -104.633  91.599 460.335  1.00  0.00      H1   C  
ATOM   2635  CG1 VAL A 904    -104.600  90.135 460.519  1.00  0.00      H1   C  
ATOM   2636  CG2 VAL A 904    -105.594  92.213 461.424  1.00  0.00      H1   C  
ATOM   2637  C   VAL A 904    -102.406  91.580 459.309  1.00  0.00      H1   C  
ATOM   2638  O   VAL A 904    -102.733  91.585 458.094  1.00  0.00      H1   O  
ATOM   2639  N   PRO A 905    -101.402  90.828 459.684  1.00  0.00      H1   N  
ATOM   2640  CD  PRO A 905    -100.833  90.851 461.010  1.00  0.00      H1   C  
ATOM   2641  CA  PRO A 905    -100.637  89.945 458.815  1.00  0.00      H1   C  
ATOM   2642  CB  PRO A 905     -99.468  89.460 459.778  1.00  0.00      H1   C  
ATOM   2643  CG  PRO A 905     -99.384  90.514 460.879  1.00  0.00      H1   C  
ATOM   2644  C   PRO A 905    -101.440  88.731 458.251  1.00  0.00      H1   C  
ATOM   2645  O   PRO A 905    -101.731  87.808 459.023  1.00  0.00      H1   O  
ATOM   2646  N   SER A 906    -101.687  88.627 456.893  1.00  0.00      H1   N  
ATOM   2647  CA  SER A 906    -102.707  87.826 456.321  1.00  0.00      H1   C  
ATOM   2648  CB  SER A 906    -104.162  87.836 456.964  1.00  0.00      H1   C  
ATOM   2649  OG  SER A 906    -105.046  87.067 456.187  1.00  0.00      H1   O  
ATOM   2650  C   SER A 906    -102.825  88.222 454.872  1.00  0.00      H1   C  
ATOM   2651  O   SER A 906    -102.780  89.421 454.597  1.00  0.00      H1   O  
ATOM   2652  N   ILE A 907    -103.025  87.288 453.915  1.00  0.00      H1   N  
ATOM   2653  CA  ILE A 907    -103.285  87.569 452.565  1.00  0.00      H1   C  
ATOM   2654  CB  ILE A 907    -102.834  86.398 451.677  1.00  0.00      H1   C  
ATOM   2655  CG2 ILE A 907    -103.274  86.548 450.187  1.00  0.00      H1   C  
ATOM   2656  CG1 ILE A 907    -101.269  86.140 451.818  1.00  0.00      H1   C  
ATOM   2657  CD1 ILE A 907    -100.227  87.180 451.177  1.00  0.00      H1   C  
ATOM   2658  C   ILE A 907    -104.735  87.930 452.322  1.00  0.00      H1   C  
ATOM   2659  O   ILE A 907    -105.053  88.497 451.245  1.00  0.00      H1   O  
ATOM   2660  N   GLN A 908    -105.640  87.696 453.280  1.00  0.00      H1   N  
ATOM   2661  CA  GLN A 908    -107.039  87.790 453.105  1.00  0.00      H1   C  
ATOM   2662  CB  GLN A 908    -107.618  86.831 451.993  1.00  0.00      H1   C  
ATOM   2663  CG  GLN A 908    -109.198  86.715 452.019  1.00  0.00      H1   C  
ATOM   2664  CD  GLN A 908    -109.943  87.992 452.324  1.00  0.00      H1   C  
ATOM   2665  OE1 GLN A 908    -109.720  89.004 451.568  1.00  0.00      H1   O  
ATOM   2666  NE2 GLN A 908    -110.780  88.036 453.349  1.00  0.00      H1   N  
ATOM   2667  C   GLN A 908    -107.637  87.613 454.477  1.00  0.00      H1   C  
ATOM   2668  O   GLN A 908    -107.953  86.522 454.888  1.00  0.00      H1   O  
ATOM   2669  N   SER A 909    -107.849  88.694 455.263  1.00  0.00      H1   N  
ATOM   2670  CA  SER A 909    -108.584  88.694 456.503  1.00  0.00      H1   C  
ATOM   2671  CB  SER A 909    -107.873  89.179 457.797  1.00  0.00      H1   C  
ATOM   2672  OG  SER A 909    -108.760  89.407 458.937  1.00  0.00      H1   O  
ATOM   2673  C   SER A 909    -109.694  89.602 456.208  1.00  0.00      H1   C  
ATOM   2674  O   SER A 909    -109.566  90.696 455.600  1.00  0.00      H1   O  
ATOM   2675  N   ARG A 910    -110.940  89.161 456.604  1.00  0.00      H1   N  
ATOM   2676  CA  ARG A 910    -112.135  89.967 456.618  1.00  0.00      H1   C  
ATOM   2677  CB  ARG A 910    -112.043  91.245 457.513  1.00  0.00      H1   C  
ATOM   2678  CG  ARG A 910    -113.285  92.030 458.078  1.00  0.00      H1   C  
ATOM   2679  CD  ARG A 910    -112.797  93.206 458.936  1.00  0.00      H1   C  
ATOM   2680  NE  ARG A 910    -113.910  93.689 459.875  1.00  0.00      H1   N  
ATOM   2681  CZ  ARG A 910    -115.044  94.309 459.465  1.00  0.00      H1   C  
ATOM   2682  NH1 ARG A 910    -115.164  94.821 458.306  1.00  0.00      H1   N  
ATOM   2683  NH2 ARG A 910    -115.976  94.554 460.330  1.00  0.00      H1   N  
ATOM   2684  C   ARG A 910    -112.829  90.123 455.320  1.00  0.00      H1   C  
ATOM   2685  O   ARG A 910    -112.217  90.549 454.332  1.00  0.00      H1   O  
ATOM   2686  N   GLY A 911    -114.132  89.648 455.239  1.00  0.00      H1   N  
ATOM   2687  CA  GLY A 911    -114.798  89.312 454.027  1.00  0.00      H1   C  
ATOM   2688  C   GLY A 911    -115.818  90.271 453.682  1.00  0.00      H1   C  
ATOM   2689  O   GLY A 911    -116.218  90.367 452.555  1.00  0.00      H1   O  
ATOM   2690  N   LEU A 912    -116.365  91.078 454.698  1.00  0.00      H1   N  
ATOM   2691  CA  LEU A 912    -117.378  92.128 454.532  1.00  0.00      H1   C  
ATOM   2692  CB  LEU A 912    -118.782  91.533 454.836  1.00  0.00      H1   C  
ATOM   2693  CG  LEU A 912    -119.939  92.394 455.301  1.00  0.00      H1   C  
ATOM   2694  CD1 LEU A 912    -120.651  93.220 454.217  1.00  0.00      H1   C  
ATOM   2695  CD2 LEU A 912    -120.933  91.312 455.825  1.00  0.00      H1   C  
ATOM   2696  C   LEU A 912    -117.032  93.361 455.431  1.00  0.00      H1   C  
ATOM   2697  O   LEU A 912    -116.955  93.252 456.626  1.00  0.00      H1   O  
ATOM   2698  N   PHE A 913    -116.696  94.594 454.936  1.00  0.00      H1   N  
ATOM   2699  CA  PHE A 913    -116.691  94.955 453.493  1.00  0.00      H1   C  
ATOM   2700  CB  PHE A 913    -117.053  96.398 453.148  1.00  0.00      H1   C  
ATOM   2701  CG  PHE A 913    -118.466  96.712 453.537  1.00  0.00      H1   C  
ATOM   2702  CD1 PHE A 913    -119.022  96.617 454.840  1.00  0.00      H1   C  
ATOM   2703  CE1 PHE A 913    -120.336  96.869 455.045  1.00  0.00      H1   C  
ATOM   2704  CZ  PHE A 913    -121.113  97.232 453.977  1.00  0.00      H1   C  
ATOM   2705  CD2 PHE A 913    -119.340  97.090 452.495  1.00  0.00      H1   C  
ATOM   2706  CE2 PHE A 913    -120.678  97.425 452.684  1.00  0.00      H1   C  
ATOM   2707  C   PHE A 913    -115.350  94.682 452.849  1.00  0.00      H1   C  
ATOM   2708  O   PHE A 913    -115.208  94.852 451.648  1.00  0.00      H1   O  
ATOM   2709  N   GLY A 914    -114.355  94.249 453.672  1.00  0.00      H1   N  
ATOM   2710  CA  GLY A 914    -112.920  93.991 453.385  1.00  0.00      H1   C  
ATOM   2711  C   GLY A 914    -112.114  94.964 452.537  1.00  0.00      H1   C  
ATOM   2712  O   GLY A 914    -112.315  96.137 452.526  1.00  0.00      H1   O  
ATOM   2713  N   ALA A 915    -111.046  94.374 451.872  1.00  0.00      H1   N  
ATOM   2714  CA  ALA A 915    -109.951  94.985 451.059  1.00  0.00      H1   C  
ATOM   2715  CB  ALA A 915    -110.562  96.094 450.163  1.00  0.00      H1   C  
ATOM   2716  C   ALA A 915    -108.688  95.366 451.751  1.00  0.00      H1   C  
ATOM   2717  O   ALA A 915    -107.630  95.202 451.140  1.00  0.00      H1   O  
ATOM   2718  N   ILE A 916    -108.806  95.772 453.083  1.00  0.00      H1   N  
ATOM   2719  CA  ILE A 916    -107.652  95.930 453.910  1.00  0.00      H1   C  
ATOM   2720  CB  ILE A 916    -107.922  96.821 455.151  1.00  0.00      H1   C  
ATOM   2721  CG2 ILE A 916    -106.956  96.511 456.303  1.00  0.00      H1   C  
ATOM   2722  CG1 ILE A 916    -108.066  98.269 454.634  1.00  0.00      H1   C  
ATOM   2723  CD1 ILE A 916    -108.346  99.249 455.769  1.00  0.00      H1   C  
ATOM   2724  C   ILE A 916    -107.115  94.527 454.244  1.00  0.00      H1   C  
ATOM   2725  O   ILE A 916    -107.919  93.603 454.497  1.00  0.00      H1   O  
ATOM   2726  N   ALA A 917    -105.752  94.206 454.116  1.00  0.00      H1   N  
ATOM   2727  CA  ALA A 917    -105.250  92.798 454.182  1.00  0.00      H1   C  
ATOM   2728  CB  ALA A 917    -105.346  92.287 455.597  1.00  0.00      H1   C  
ATOM   2729  C   ALA A 917    -105.905  91.836 453.181  1.00  0.00      H1   C  
ATOM   2730  O   ALA A 917    -106.475  90.827 453.510  1.00  0.00      H1   O  
ATOM   2731  N   GLY A 918    -105.926  92.189 451.889  1.00  0.00      H1   N  
ATOM   2732  CA  GLY A 918    -106.619  91.490 450.871  1.00  0.00      H1   C  
ATOM   2733  C   GLY A 918    -106.339  92.124 449.570  1.00  0.00      H1   C  
ATOM   2734  O   GLY A 918    -105.145  92.202 449.226  1.00  0.00      H1   O  
ATOM   2735  N   PHE A 919    -107.347  92.722 448.991  1.00  0.00      H1   N  
ATOM   2736  CA  PHE A 919    -107.190  93.505 447.701  1.00  0.00      H1   C  
ATOM   2737  CB  PHE A 919    -108.512  93.973 447.180  1.00  0.00      H1   C  
ATOM   2738  CG  PHE A 919    -108.620  94.775 445.824  1.00  0.00      H1   C  
ATOM   2739  CD1 PHE A 919    -109.718  95.591 445.649  1.00  0.00      H1   C  
ATOM   2740  CE1 PHE A 919    -109.742  96.435 444.498  1.00  0.00      H1   C  
ATOM   2741  CZ  PHE A 919    -108.823  96.329 443.527  1.00  0.00      H1   C  
ATOM   2742  CD2 PHE A 919    -107.634  94.650 444.791  1.00  0.00      H1   C  
ATOM   2743  CE2 PHE A 919    -107.761  95.431 443.627  1.00  0.00      H1   C  
ATOM   2744  C   PHE A 919    -106.114  94.504 447.766  1.00  0.00      H1   C  
ATOM   2745  O   PHE A 919    -105.340  94.486 446.849  1.00  0.00      H1   O  
ATOM   2746  N   ILE A 920    -105.903  95.432 448.767  1.00  0.00      H1   N  
ATOM   2747  CA  ILE A 920    -104.860  96.376 448.774  1.00  0.00      H1   C  
ATOM   2748  CB  ILE A 920    -105.436  97.761 449.040  1.00  0.00      H1   C  
ATOM   2749  CG2 ILE A 920    -104.301  98.747 449.034  1.00  0.00      H1   C  
ATOM   2750  CG1 ILE A 920    -106.549  98.218 448.085  1.00  0.00      H1   C  
ATOM   2751  CD1 ILE A 920    -106.293  98.061 446.604  1.00  0.00      H1   C  
ATOM   2752  C   ILE A 920    -103.864  95.958 449.799  1.00  0.00      H1   C  
ATOM   2753  O   ILE A 920    -104.180  95.877 450.979  1.00  0.00      H1   O  
ATOM   2754  N   GLU A 921    -102.656  95.678 449.315  1.00  0.00      H1   N  
ATOM   2755  CA  GLU A 921    -101.577  95.078 450.127  1.00  0.00      H1   C  
ATOM   2756  CB  GLU A 921    -100.484  94.636 449.136  1.00  0.00      H1   C  
ATOM   2757  CG  GLU A 921    -100.984  93.630 448.074  1.00  0.00      H1   C  
ATOM   2758  CD  GLU A 921     -99.923  93.183 447.130  1.00  0.00      H1   C  
ATOM   2759  OE1 GLU A 921     -99.485  93.993 446.261  1.00  0.00      H1   O  
ATOM   2760  OE2 GLU A 921     -99.705  91.948 446.988  1.00  0.00      H1   O  
ATOM   2761  C   GLU A 921    -101.146  95.927 451.361  1.00  0.00      H1   C  
ATOM   2762  O   GLU A 921    -101.447  97.141 451.456  1.00  0.00      H1   O  
ATOM   2763  N   GLY A 922    -100.405  95.362 452.339  1.00  0.00      H1   N  
ATOM   2764  CA  GLY A 922    -100.142  95.975 453.621  1.00  0.00      H1   C  
ATOM   2765  C   GLY A 922     -99.886  97.431 453.809  1.00  0.00      H1   C  
ATOM   2766  O   GLY A 922     -99.095  98.090 453.128  1.00  0.00      H1   O  
ATOM   2767  N   GLY A 923    -100.537  98.016 454.793  1.00  0.00      H1   N  
ATOM   2768  CA  GLY A 923    -100.451  99.380 455.210  1.00  0.00      H1   C  
ATOM   2769  C   GLY A 923     -99.177 100.014 455.462  1.00  0.00      H1   C  
ATOM   2770  O   GLY A 923     -98.199  99.402 455.836  1.00  0.00      H1   O  
ATOM   2771  N   TRP A 924     -99.161 101.310 455.283  1.00  0.00      H1   N  
ATOM   2772  CA  TRP A 924     -97.964 102.114 455.232  1.00  0.00      H1   C  
ATOM   2773  CB  TRP A 924     -97.964 103.183 454.225  1.00  0.00      H1   C  
ATOM   2774  CG  TRP A 924     -98.228 102.760 452.808  1.00  0.00      H1   C  
ATOM   2775  CD1 TRP A 924     -97.926 101.516 452.360  1.00  0.00      H1   C  
ATOM   2776  NE1 TRP A 924     -98.266 101.416 451.049  1.00  0.00      H1   N  
ATOM   2777  CE2 TRP A 924     -98.716 102.603 450.599  1.00  0.00      H1   C  
ATOM   2778  CD2 TRP A 924     -98.760 103.495 451.663  1.00  0.00      H1   C  
ATOM   2779  CE3 TRP A 924     -99.216 104.765 451.486  1.00  0.00      H1   C  
ATOM   2780  CZ3 TRP A 924     -99.748 105.153 450.296  1.00  0.00      H1   C  
ATOM   2781  CZ2 TRP A 924     -99.298 102.957 449.380  1.00  0.00      H1   C  
ATOM   2782  CH2 TRP A 924     -99.761 104.206 449.300  1.00  0.00      H1   C  
ATOM   2783  C   TRP A 924     -97.588 102.731 456.573  1.00  0.00      H1   C  
ATOM   2784  O   TRP A 924     -98.129 103.686 457.078  1.00  0.00      H1   O  
ATOM   2785  N   THR A 925     -96.509 102.177 457.203  1.00  0.00      H1   N  
ATOM   2786  CA  THR A 925     -95.897 102.877 458.399  1.00  0.00      H1   C  
ATOM   2787  CB  THR A 925     -94.741 101.957 459.024  1.00  0.00      H1   C  
ATOM   2788  OG1 THR A 925     -93.951 101.335 458.056  1.00  0.00      H1   O  
ATOM   2789  CG2 THR A 925     -95.308 100.841 459.985  1.00  0.00      H1   C  
ATOM   2790  C   THR A 925     -95.392 104.231 458.177  1.00  0.00      H1   C  
ATOM   2791  O   THR A 925     -95.300 105.093 459.055  1.00  0.00      H1   O  
ATOM   2792  N   GLY A 926     -95.001 104.509 456.933  1.00  0.00      H1   N  
ATOM   2793  CA  GLY A 926     -94.277 105.656 456.512  1.00  0.00      H1   C  
ATOM   2794  C   GLY A 926     -95.060 106.930 456.719  1.00  0.00      H1   C  
ATOM   2795  O   GLY A 926     -94.390 107.984 456.854  1.00  0.00      H1   O  
ATOM   2796  N   MET A 927     -96.383 106.845 456.746  1.00  0.00      H1   N  
ATOM   2797  CA  MET A 927     -97.292 107.952 456.917  1.00  0.00      H1   C  
ATOM   2798  CB  MET A 927     -98.661 107.643 456.330  1.00  0.00      H1   C  
ATOM   2799  CG  MET A 927     -98.750 107.950 454.759  1.00  0.00      H1   C  
ATOM   2800  SD  MET A 927    -100.168 107.295 453.897  1.00  0.00      H1   S  
ATOM   2801  CE  MET A 927    -101.489 108.315 454.508  1.00  0.00      H1   C  
ATOM   2802  C   MET A 927     -97.223 108.557 458.314  1.00  0.00      H1   C  
ATOM   2803  O   MET A 927     -97.302 107.809 459.322  1.00  0.00      H1   O  
ATOM   2804  N   VAL A 928     -97.077 109.880 458.389  1.00  0.00      H1   N  
ATOM   2805  CA  VAL A 928     -96.836 110.577 459.589  1.00  0.00      H1   C  
ATOM   2806  CB  VAL A 928     -95.726 111.660 459.573  1.00  0.00      H1   C  
ATOM   2807  CG1 VAL A 928     -94.389 111.065 459.143  1.00  0.00      H1   C  
ATOM   2808  CG2 VAL A 928     -96.221 112.883 458.765  1.00  0.00      H1   C  
ATOM   2809  C   VAL A 928     -98.212 111.231 459.904  1.00  0.00      H1   C  
ATOM   2810  O   VAL A 928     -98.444 111.600 461.052  1.00  0.00      H1   O  
ATOM   2811  N   ASP A 929     -99.107 111.378 458.860  1.00  0.00      H1   N  
ATOM   2812  CA  ASP A 929    -100.440 111.953 459.001  1.00  0.00      H1   C  
ATOM   2813  CB  ASP A 929    -100.227 113.509 458.715  1.00  0.00      H1   C  
ATOM   2814  CG  ASP A 929    -101.463 114.310 459.021  1.00  0.00      H1   C  
ATOM   2815  OD1 ASP A 929    -101.392 115.484 458.627  1.00  0.00      H1   O  
ATOM   2816  OD2 ASP A 929    -102.494 113.814 459.626  1.00  0.00      H1   O  
ATOM   2817  C   ASP A 929    -101.319 111.301 458.017  1.00  0.00      H1   C  
ATOM   2818  O   ASP A 929    -100.867 110.742 456.957  1.00  0.00      H1   O  
ATOM   2819  N   GLY A 930    -102.646 111.391 458.274  1.00  0.00      H1   N  
ATOM   2820  CA  GLY A 930    -103.716 110.820 457.379  1.00  0.00      H1   C  
ATOM   2821  C   GLY A 930    -104.048 109.409 457.772  1.00  0.00      H1   C  
ATOM   2822  O   GLY A 930    -103.354 108.748 458.576  1.00  0.00      H1   O  
ATOM   2823  N   TRP A 931    -105.085 108.800 457.208  1.00  0.00      H1   N  
ATOM   2824  CA  TRP A 931    -105.579 107.440 457.315  1.00  0.00      H1   C  
ATOM   2825  CB  TRP A 931    -107.092 107.472 457.771  1.00  0.00      H1   C  
ATOM   2826  CG  TRP A 931    -107.256 107.898 459.215  1.00  0.00      H1   C  
ATOM   2827  CD1 TRP A 931    -106.329 108.191 460.236  1.00  0.00      H1   C  
ATOM   2828  NE1 TRP A 931    -106.902 108.479 461.407  1.00  0.00      H1   N  
ATOM   2829  CE2 TRP A 931    -108.259 108.345 461.229  1.00  0.00      H1   C  
ATOM   2830  CD2 TRP A 931    -108.502 108.102 459.879  1.00  0.00      H1   C  
ATOM   2831  CE3 TRP A 931    -109.800 108.005 459.416  1.00  0.00      H1   C  
ATOM   2832  CZ3 TRP A 931    -110.926 108.137 460.333  1.00  0.00      H1   C  
ATOM   2833  CZ2 TRP A 931    -109.301 108.505 462.130  1.00  0.00      H1   C  
ATOM   2834  CH2 TRP A 931    -110.635 108.265 461.711  1.00  0.00      H1   C  
ATOM   2835  C   TRP A 931    -105.538 106.738 455.961  1.00  0.00      H1   C  
ATOM   2836  O   TRP A 931    -105.326 105.491 455.931  1.00  0.00      H1   O  
ATOM   2837  N   TYR A 932    -105.741 107.457 454.822  1.00  0.00      H1   N  
ATOM   2838  CA  TYR A 932    -105.780 106.754 453.565  1.00  0.00      H1   C  
ATOM   2839  CB  TYR A 932    -107.119 106.604 452.931  1.00  0.00      H1   C  
ATOM   2840  CG  TYR A 932    -108.272 106.341 453.966  1.00  0.00      H1   C  
ATOM   2841  CD1 TYR A 932    -108.625 105.040 454.404  1.00  0.00      H1   C  
ATOM   2842  CE1 TYR A 932    -109.466 104.826 455.544  1.00  0.00      H1   C  
ATOM   2843  CZ  TYR A 932    -110.308 105.907 455.964  1.00  0.00      H1   C  
ATOM   2844  OH  TYR A 932    -111.278 105.649 456.979  1.00  0.00      H1   O  
ATOM   2845  CD2 TYR A 932    -109.092 107.391 454.331  1.00  0.00      H1   C  
ATOM   2846  CE2 TYR A 932    -110.122 107.138 455.329  1.00  0.00      H1   C  
ATOM   2847  C   TYR A 932    -104.916 107.563 452.629  1.00  0.00      H1   C  
ATOM   2848  O   TYR A 932    -104.757 108.811 452.800  1.00  0.00      H1   O  
ATOM   2849  N   GLY A 933    -104.158 106.888 451.653  1.00  0.00      H1   N  
ATOM   2850  CA  GLY A 933    -102.940 107.545 451.045  1.00  0.00      H1   C  
ATOM   2851  C   GLY A 933    -102.663 107.212 449.657  1.00  0.00      H1   C  
ATOM   2852  O   GLY A 933    -103.176 106.179 449.173  1.00  0.00      H1   O  
ATOM   2853  N   TYR A 934    -101.791 108.033 449.040  1.00  0.00      H1   N  
ATOM   2854  CA  TYR A 934    -101.224 107.818 447.711  1.00  0.00      H1   C  
ATOM   2855  CB  TYR A 934    -101.450 109.202 446.866  1.00  0.00      H1   C  
ATOM   2856  CG  TYR A 934    -102.871 109.549 446.875  1.00  0.00      H1   C  
ATOM   2857  CD1 TYR A 934    -103.685 109.117 445.828  1.00  0.00      H1   C  
ATOM   2858  CE1 TYR A 934    -105.061 109.461 445.860  1.00  0.00      H1   C  
ATOM   2859  CZ  TYR A 934    -105.525 110.408 446.772  1.00  0.00      H1   C  
ATOM   2860  OH  TYR A 934    -106.895 110.753 446.832  1.00  0.00      H1   O  
ATOM   2861  CD2 TYR A 934    -103.408 110.354 447.936  1.00  0.00      H1   C  
ATOM   2862  CE2 TYR A 934    -104.731 110.786 447.884  1.00  0.00      H1   C  
ATOM   2863  C   TYR A 934     -99.698 107.582 447.758  1.00  0.00      H1   C  
ATOM   2864  O   TYR A 934     -99.012 108.246 448.494  1.00  0.00      H1   O  
ATOM   2865  N   HIS A 935     -99.197 106.682 446.909  1.00  0.00      H1   N  
ATOM   2866  CA  HIS A 935     -97.801 106.289 446.821  1.00  0.00      H1   C  
ATOM   2867  CB  HIS A 935     -97.339 104.829 447.177  1.00  0.00      H1   C  
ATOM   2868  ND1 HIS A 935     -94.829 105.117 447.283  1.00  0.00      H1   N  
ATOM   2869  CG  HIS A 935     -95.971 104.420 446.954  1.00  0.00      H1   C  
ATOM   2870  CE1 HIS A 935     -93.772 104.261 446.981  1.00  0.00      H1   C  
ATOM   2871  NE2 HIS A 935     -94.161 103.215 446.297  1.00  0.00      H1   N  
ATOM   2872  CD2 HIS A 935     -95.591 103.264 446.348  1.00  0.00      H1   C  
ATOM   2873  C   HIS A 935     -97.248 106.567 445.361  1.00  0.00      H1   C  
ATOM   2874  O   HIS A 935     -97.761 105.925 444.451  1.00  0.00      H1   O  
ATOM   2875  N   HIS A 936     -96.207 107.394 445.268  1.00  0.00      H1   N  
ATOM   2876  CA  HIS A 936     -95.418 107.579 444.042  1.00  0.00      H1   C  
ATOM   2877  CB  HIS A 936     -96.066 108.714 443.065  1.00  0.00      H1   C  
ATOM   2878  ND1 HIS A 936     -95.397 110.932 443.832  1.00  0.00      H1   N  
ATOM   2879  CG  HIS A 936     -96.330 109.990 443.784  1.00  0.00      H1   C  
ATOM   2880  CE1 HIS A 936     -95.950 111.944 444.517  1.00  0.00      H1   C  
ATOM   2881  NE2 HIS A 936     -97.265 111.736 444.823  1.00  0.00      H1   N  
ATOM   2882  CD2 HIS A 936     -97.493 110.478 444.339  1.00  0.00      H1   C  
ATOM   2883  C   HIS A 936     -94.006 107.971 444.470  1.00  0.00      H1   C  
ATOM   2884  O   HIS A 936     -93.777 108.148 445.690  1.00  0.00      H1   O  
ATOM   2885  N   GLN A 937     -93.064 107.981 443.610  1.00  0.00      H1   N  
ATOM   2886  CA  GLN A 937     -91.768 108.591 444.004  1.00  0.00      H1   C  
ATOM   2887  CB  GLN A 937     -90.760 108.314 442.844  1.00  0.00      H1   C  
ATOM   2888  CG  GLN A 937     -90.031 107.013 443.160  1.00  0.00      H1   C  
ATOM   2889  CD  GLN A 937     -89.246 106.983 444.539  1.00  0.00      H1   C  
ATOM   2890  OE1 GLN A 937     -89.119 107.991 445.238  1.00  0.00      H1   O  
ATOM   2891  NE2 GLN A 937     -88.767 105.778 444.808  1.00  0.00      H1   N  
ATOM   2892  C   GLN A 937     -91.902 110.096 444.217  1.00  0.00      H1   C  
ATOM   2893  O   GLN A 937     -92.585 110.883 443.541  1.00  0.00      H1   O  
ATOM   2894  N   ASN A 938     -91.213 110.661 445.246  1.00  0.00      H1   N  
ATOM   2895  CA  ASN A 938     -91.054 112.094 445.430  1.00  0.00      H1   C  
ATOM   2896  CB  ASN A 938     -91.773 112.624 446.839  1.00  0.00      H1   C  
ATOM   2897  CG  ASN A 938     -91.549 114.049 447.324  1.00  0.00      H1   C  
ATOM   2898  OD1 ASN A 938     -90.809 114.792 446.643  1.00  0.00      H1   O  
ATOM   2899  ND2 ASN A 938     -92.127 114.493 448.523  1.00  0.00      H1   N  
ATOM   2900  C   ASN A 938     -89.473 112.332 445.431  1.00  0.00      H1   C  
ATOM   2901  O   ASN A 938     -88.775 111.529 446.028  1.00  0.00      H1   O  
ATOM   2902  N   GLU A 939     -89.011 113.441 444.849  1.00  0.00      H1   N  
ATOM   2903  CA  GLU A 939     -87.615 113.724 444.779  1.00  0.00      H1   C  
ATOM   2904  CB  GLU A 939     -87.447 114.810 443.730  1.00  0.00      H1   C  
ATOM   2905  CG  GLU A 939     -87.677 114.276 442.227  1.00  0.00      H1   C  
ATOM   2906  CD  GLU A 939     -87.144 115.296 441.262  1.00  0.00      H1   C  
ATOM   2907  OE1 GLU A 939     -86.023 115.149 440.748  1.00  0.00      H1   O  
ATOM   2908  OE2 GLU A 939     -87.878 116.277 440.936  1.00  0.00      H1   O  
ATOM   2909  C   GLU A 939     -87.048 114.295 446.080  1.00  0.00      H1   C  
ATOM   2910  O   GLU A 939     -85.847 114.157 446.368  1.00  0.00      H1   O  
ATOM   2911  N   GLN A 940     -87.902 114.907 446.972  1.00  0.00      H1   N  
ATOM   2912  CA  GLN A 940     -87.550 115.582 448.216  1.00  0.00      H1   C  
ATOM   2913  CB  GLN A 940     -88.544 116.710 448.575  1.00  0.00      H1   C  
ATOM   2914  CG  GLN A 940     -88.707 117.616 447.357  1.00  0.00      H1   C  
ATOM   2915  CD  GLN A 940     -87.339 118.101 446.804  1.00  0.00      H1   C  
ATOM   2916  OE1 GLN A 940     -86.340 118.140 447.563  1.00  0.00      H1   O  
ATOM   2917  NE2 GLN A 940     -87.200 118.320 445.493  1.00  0.00      H1   N  
ATOM   2918  C   GLN A 940     -87.401 114.676 449.426  1.00  0.00      H1   C  
ATOM   2919  O   GLN A 940     -86.812 115.015 450.453  1.00  0.00      H1   O  
ATOM   2920  N   GLY A 941     -87.742 113.367 449.209  1.00  0.00      H1   N  
ATOM   2921  CA  GLY A 941     -87.740 112.281 450.160  1.00  0.00      H1   C  
ATOM   2922  C   GLY A 941     -89.072 111.485 450.098  1.00  0.00      H1   C  
ATOM   2923  O   GLY A 941     -89.420 110.998 449.068  1.00  0.00      H1   O  
ATOM   2924  N   SER A 942     -89.826 111.309 451.210  1.00  0.00      H1   N  
ATOM   2925  CA  SER A 942     -91.134 110.629 451.214  1.00  0.00      H1   C  
ATOM   2926  CB  SER A 942     -91.639 110.326 452.623  1.00  0.00      H1   C  
ATOM   2927  OG  SER A 942     -92.826 109.567 452.680  1.00  0.00      H1   O  
ATOM   2928  C   SER A 942     -92.154 111.472 450.489  1.00  0.00      H1   C  
ATOM   2929  O   SER A 942     -92.125 112.659 450.725  1.00  0.00      H1   O  
ATOM   2930  N   GLY A 943     -93.109 110.966 449.631  1.00  0.00      H1   N  
ATOM   2931  CA  GLY A 943     -93.148 109.591 449.107  1.00  0.00      H1   C  
ATOM   2932  C   GLY A 943     -94.487 109.036 449.264  1.00  0.00      H1   C  
ATOM   2933  O   GLY A 943     -95.002 108.355 448.409  1.00  0.00      H1   O  
ATOM   2934  N   TYR A 944     -95.079 109.272 450.406  1.00  0.00      H1   N  
ATOM   2935  CA  TYR A 944     -96.460 108.884 450.741  1.00  0.00      H1   C  
ATOM   2936  CB  TYR A 944     -96.602 108.043 452.021  1.00  0.00      H1   C  
ATOM   2937  CG  TYR A 944     -95.687 106.864 451.829  1.00  0.00      H1   C  
ATOM   2938  CD1 TYR A 944     -95.910 105.976 450.767  1.00  0.00      H1   C  
ATOM   2939  CE1 TYR A 944     -95.060 104.864 450.512  1.00  0.00      H1   C  
ATOM   2940  CZ  TYR A 944     -93.976 104.712 451.358  1.00  0.00      H1   C  
ATOM   2941  OH  TYR A 944     -93.184 103.513 451.290  1.00  0.00      H1   O  
ATOM   2942  CD2 TYR A 944     -94.629 106.660 452.690  1.00  0.00      H1   C  
ATOM   2943  CE2 TYR A 944     -93.780 105.595 452.423  1.00  0.00      H1   C  
ATOM   2944  C   TYR A 944     -97.135 110.181 451.011  1.00  0.00      H1   C  
ATOM   2945  O   TYR A 944     -96.693 111.067 451.736  1.00  0.00      H1   O  
ATOM   2946  N   ALA A 945     -98.355 110.286 450.455  1.00  0.00      H1   N  
ATOM   2947  CA  ALA A 945     -99.145 111.447 450.527  1.00  0.00      H1   C  
ATOM   2948  CB  ALA A 945     -99.162 112.285 449.234  1.00  0.00      H1   C  
ATOM   2949  C   ALA A 945    -100.553 110.948 450.883  1.00  0.00      H1   C  
ATOM   2950  O   ALA A 945    -100.800 109.761 450.947  1.00  0.00      H1   O  
ATOM   2951  N   ALA A 946    -101.417 111.874 451.313  1.00  0.00      H1   N  
ATOM   2952  CA  ALA A 946    -102.485 111.585 452.344  1.00  0.00      H1   C  
ATOM   2953  CB  ALA A 946    -102.014 112.061 453.731  1.00  0.00      H1   C  
ATOM   2954  C   ALA A 946    -103.858 112.275 452.084  1.00  0.00      H1   C  
ATOM   2955  O   ALA A 946    -103.936 113.512 451.946  1.00  0.00      H1   O  
ATOM   2956  N   ASP A 947    -105.000 111.499 452.070  1.00  0.00      H1   N  
ATOM   2957  CA  ASP A 947    -106.353 112.058 451.851  1.00  0.00      H1   C  
ATOM   2958  CB  ASP A 947    -107.442 110.943 451.602  1.00  0.00      H1   C  
ATOM   2959  CG  ASP A 947    -108.822 111.525 451.458  1.00  0.00      H1   C  
ATOM   2960  OD1 ASP A 947    -108.966 112.515 450.694  1.00  0.00      H1   O  
ATOM   2961  OD2 ASP A 947    -109.759 111.024 452.088  1.00  0.00      H1   O  
ATOM   2962  C   ASP A 947    -106.768 113.131 452.800  1.00  0.00      H1   C  
ATOM   2963  O   ASP A 947    -106.783 112.872 453.987  1.00  0.00      H1   O  
ATOM   2964  N   LEU A 948    -107.102 114.374 452.361  1.00  0.00      H1   N  
ATOM   2965  CA  LEU A 948    -107.402 115.403 453.333  1.00  0.00      H1   C  
ATOM   2966  CB  LEU A 948    -106.756 116.753 453.009  1.00  0.00      H1   C  
ATOM   2967  CG  LEU A 948    -106.904 117.848 454.099  1.00  0.00      H1   C  
ATOM   2968  CD1 LEU A 948    -106.200 117.628 455.416  1.00  0.00      H1   C  
ATOM   2969  CD2 LEU A 948    -106.316 119.170 453.573  1.00  0.00      H1   C  
ATOM   2970  C   LEU A 948    -108.852 115.556 453.671  1.00  0.00      H1   C  
ATOM   2971  O   LEU A 948    -109.375 115.060 454.683  1.00  0.00      H1   O  
ATOM   2972  N   LYS A 949    -109.597 116.378 452.885  1.00  0.00      H1   N  
ATOM   2973  CA  LYS A 949    -110.883 116.932 453.213  1.00  0.00      H1   C  
ATOM   2974  CB  LYS A 949    -111.358 118.042 452.142  1.00  0.00      H1   C  
ATOM   2975  CG  LYS A 949    -110.514 119.384 452.187  1.00  0.00      H1   C  
ATOM   2976  CD  LYS A 949    -110.395 119.967 453.596  1.00  0.00      H1   C  
ATOM   2977  CE  LYS A 949    -109.493 121.191 453.527  1.00  0.00      H1   C  
ATOM   2978  NZ  LYS A 949    -109.295 121.833 454.800  1.00  0.00      H1   N  
ATOM   2979  C   LYS A 949    -111.953 115.909 453.496  1.00  0.00      H1   C  
ATOM   2980  O   LYS A 949    -112.685 115.917 454.505  1.00  0.00      H1   O  
ATOM   2981  N   SER A 950    -112.085 114.868 452.645  1.00  0.00      H1   N  
ATOM   2982  CA  SER A 950    -112.975 113.720 452.846  1.00  0.00      H1   C  
ATOM   2983  CB  SER A 950    -112.927 112.616 451.636  1.00  0.00      H1   C  
ATOM   2984  OG  SER A 950    -113.821 111.541 452.045  1.00  0.00      H1   O  
ATOM   2985  C   SER A 950    -112.681 112.989 454.175  1.00  0.00      H1   C  
ATOM   2986  O   SER A 950    -113.588 112.710 454.937  1.00  0.00      H1   O  
ATOM   2987  N   THR A 951    -111.389 112.817 454.473  1.00  0.00      H1   N  
ATOM   2988  CA  THR A 951    -110.904 112.120 455.692  1.00  0.00      H1   C  
ATOM   2989  CB  THR A 951    -109.466 111.742 455.667  1.00  0.00      H1   C  
ATOM   2990  OG1 THR A 951    -109.289 110.676 454.744  1.00  0.00      H1   O  
ATOM   2991  CG2 THR A 951    -108.906 111.292 457.055  1.00  0.00      H1   C  
ATOM   2992  C   THR A 951    -111.154 112.952 456.911  1.00  0.00      H1   C  
ATOM   2993  O   THR A 951    -111.633 112.486 457.940  1.00  0.00      H1   O  
ATOM   2994  N   GLN A 952    -111.000 114.213 456.849  1.00  0.00      H1   N  
ATOM   2995  CA  GLN A 952    -111.329 115.190 457.834  1.00  0.00      H1   C  
ATOM   2996  CB  GLN A 952    -110.760 116.557 457.466  1.00  0.00      H1   C  
ATOM   2997  CG  GLN A 952    -109.159 116.697 457.573  1.00  0.00      H1   C  
ATOM   2998  CD  GLN A 952    -108.408 116.296 458.923  1.00  0.00      H1   C  
ATOM   2999  OE1 GLN A 952    -107.516 115.441 458.916  1.00  0.00      H1   O  
ATOM   3000  NE2 GLN A 952    -108.823 116.870 460.064  1.00  0.00      H1   N  
ATOM   3001  C   GLN A 952    -112.803 115.258 458.111  1.00  0.00      H1   C  
ATOM   3002  O   GLN A 952    -113.173 115.148 459.288  1.00  0.00      H1   O  
ATOM   3003  N   ASN A 953    -113.719 115.227 457.109  1.00  0.00      H1   N  
ATOM   3004  CA  ASN A 953    -115.154 115.010 457.316  1.00  0.00      H1   C  
ATOM   3005  CB  ASN A 953    -116.029 115.245 456.034  1.00  0.00      H1   C  
ATOM   3006  CG  ASN A 953    -116.078 116.782 455.790  1.00  0.00      H1   C  
ATOM   3007  OD1 ASN A 953    -115.657 117.644 456.578  1.00  0.00      H1   O  
ATOM   3008  ND2 ASN A 953    -116.364 117.188 454.506  1.00  0.00      H1   N  
ATOM   3009  C   ASN A 953    -115.528 113.647 457.995  1.00  0.00      H1   C  
ATOM   3010  O   ASN A 953    -116.343 113.688 458.926  1.00  0.00      H1   O  
ATOM   3011  N   ALA A 954    -114.801 112.581 457.640  1.00  0.00      H1   N  
ATOM   3012  CA  ALA A 954    -114.933 111.341 458.380  1.00  0.00      H1   C  
ATOM   3013  CB  ALA A 954    -114.290 110.179 457.661  1.00  0.00      H1   C  
ATOM   3014  C   ALA A 954    -114.553 111.422 459.872  1.00  0.00      H1   C  
ATOM   3015  O   ALA A 954    -115.365 110.936 460.672  1.00  0.00      H1   O  
ATOM   3016  N   ILE A 955    -113.384 112.026 460.207  1.00  0.00      H1   N  
ATOM   3017  CA  ILE A 955    -112.912 112.114 461.625  1.00  0.00      H1   C  
ATOM   3018  CB  ILE A 955    -111.553 112.923 461.586  1.00  0.00      H1   C  
ATOM   3019  CG2 ILE A 955    -111.241 113.475 462.991  1.00  0.00      H1   C  
ATOM   3020  CG1 ILE A 955    -110.466 112.026 461.041  1.00  0.00      H1   C  
ATOM   3021  CD1 ILE A 955    -109.136 112.768 460.712  1.00  0.00      H1   C  
ATOM   3022  C   ILE A 955    -113.878 112.785 462.497  1.00  0.00      H1   C  
ATOM   3023  O   ILE A 955    -114.025 112.331 463.659  1.00  0.00      H1   O  
ATOM   3024  N   ASP A 956    -114.559 113.884 461.976  1.00  0.00      H1   N  
ATOM   3025  CA  ASP A 956    -115.552 114.553 462.712  1.00  0.00      H1   C  
ATOM   3026  CB  ASP A 956    -115.938 115.750 461.775  1.00  0.00      H1   C  
ATOM   3027  CG  ASP A 956    -116.428 116.947 462.562  1.00  0.00      H1   C  
ATOM   3028  OD1 ASP A 956    -115.854 117.184 463.604  1.00  0.00      H1   O  
ATOM   3029  OD2 ASP A 956    -117.334 117.706 462.026  1.00  0.00      H1   O  
ATOM   3030  C   ASP A 956    -116.721 113.709 463.220  1.00  0.00      H1   C  
ATOM   3031  O   ASP A 956    -116.911 113.651 464.409  1.00  0.00      H1   O  
ATOM   3032  N   GLU A 957    -117.243 112.885 462.327  1.00  0.00      H1   N  
ATOM   3033  CA  GLU A 957    -118.295 111.917 462.502  1.00  0.00      H1   C  
ATOM   3034  CB  GLU A 957    -119.160 111.508 461.223  1.00  0.00      H1   C  
ATOM   3035  CG  GLU A 957    -119.981 112.677 460.842  1.00  0.00      H1   C  
ATOM   3036  CD  GLU A 957    -120.732 112.477 459.557  1.00  0.00      H1   C  
ATOM   3037  OE1 GLU A 957    -121.429 113.472 459.193  1.00  0.00      H1   O  
ATOM   3038  OE2 GLU A 957    -120.605 111.569 458.728  1.00  0.00      H1   O  
ATOM   3039  C   GLU A 957    -117.886 110.642 463.253  1.00  0.00      H1   C  
ATOM   3040  O   GLU A 957    -118.678 110.104 464.000  1.00  0.00      H1   O  
ATOM   3041  N   ILE A 958    -116.589 110.180 463.198  1.00  0.00      H1   N  
ATOM   3042  CA  ILE A 958    -116.092 109.191 464.106  1.00  0.00      H1   C  
ATOM   3043  CB  ILE A 958    -114.739 108.653 463.643  1.00  0.00      H1   C  
ATOM   3044  CG2 ILE A 958    -113.827 107.839 464.705  1.00  0.00      H1   C  
ATOM   3045  CG1 ILE A 958    -114.862 107.687 462.453  1.00  0.00      H1   C  
ATOM   3046  CD1 ILE A 958    -115.417 106.309 462.770  1.00  0.00      H1   C  
ATOM   3047  C   ILE A 958    -115.980 109.717 465.516  1.00  0.00      H1   C  
ATOM   3048  O   ILE A 958    -116.304 109.054 466.490  1.00  0.00      H1   O  
ATOM   3049  N   THR A 959    -115.550 110.991 465.696  1.00  0.00      H1   N  
ATOM   3050  CA  THR A 959    -115.462 111.668 466.983  1.00  0.00      H1   C  
ATOM   3051  CB  THR A 959    -114.742 113.008 466.770  1.00  0.00      H1   C  
ATOM   3052  OG1 THR A 959    -113.434 112.795 466.236  1.00  0.00      H1   O  
ATOM   3053  CG2 THR A 959    -114.586 113.652 468.125  1.00  0.00      H1   C  
ATOM   3054  C   THR A 959    -116.831 111.920 467.585  1.00  0.00      H1   C  
ATOM   3055  O   THR A 959    -117.071 111.561 468.728  1.00  0.00      H1   O  
ATOM   3056  N   ASN A 960    -117.758 112.484 466.775  1.00  0.00      H1   N  
ATOM   3057  CA  ASN A 960    -119.137 112.704 467.218  1.00  0.00      H1   C  
ATOM   3058  CB  ASN A 960    -120.004 113.289 466.055  1.00  0.00      H1   C  
ATOM   3059  CG  ASN A 960    -119.552 114.681 465.719  1.00  0.00      H1   C  
ATOM   3060  OD1 ASN A 960    -118.944 115.343 466.571  1.00  0.00      H1   O  
ATOM   3061  ND2 ASN A 960    -119.841 115.162 464.499  1.00  0.00      H1   N  
ATOM   3062  C   ASN A 960    -119.772 111.385 467.636  1.00  0.00      H1   C  
ATOM   3063  O   ASN A 960    -120.368 111.391 468.711  1.00  0.00      H1   O  
ATOM   3064  N   LYS A 961    -119.596 110.321 466.851  1.00  0.00      H1   N  
ATOM   3065  CA  LYS A 961    -120.090 108.988 467.176  1.00  0.00      H1   C  
ATOM   3066  CB  LYS A 961    -119.707 108.011 466.010  1.00  0.00      H1   C  
ATOM   3067  CG  LYS A 961    -120.193 106.485 466.139  1.00  0.00      H1   C  
ATOM   3068  CD  LYS A 961    -121.752 106.388 466.137  1.00  0.00      H1   C  
ATOM   3069  CE  LYS A 961    -122.224 104.960 466.569  1.00  0.00      H1   C  
ATOM   3070  NZ  LYS A 961    -122.024 103.831 465.670  1.00  0.00      H1   N  
ATOM   3071  C   LYS A 961    -119.573 108.420 468.462  1.00  0.00      H1   C  
ATOM   3072  O   LYS A 961    -120.400 107.965 469.284  1.00  0.00      H1   O  
ATOM   3073  N   VAL A 962    -118.292 108.461 468.702  1.00  0.00      H1   N  
ATOM   3074  CA  VAL A 962    -117.582 108.171 469.919  1.00  0.00      H1   C  
ATOM   3075  CB  VAL A 962    -116.035 108.279 469.800  1.00  0.00      H1   C  
ATOM   3076  CG1 VAL A 962    -115.268 108.569 471.123  1.00  0.00      H1   C  
ATOM   3077  CG2 VAL A 962    -115.615 106.930 469.230  1.00  0.00      H1   C  
ATOM   3078  C   VAL A 962    -117.982 108.978 471.171  1.00  0.00      H1   C  
ATOM   3079  O   VAL A 962    -118.321 108.440 472.185  1.00  0.00      H1   O  
ATOM   3080  N   ASN A 963    -118.155 110.297 471.097  1.00  0.00      H1   N  
ATOM   3081  CA  ASN A 963    -118.634 111.115 472.238  1.00  0.00      H1   C  
ATOM   3082  CB  ASN A 963    -118.544 112.634 471.871  1.00  0.00      H1   C  
ATOM   3083  CG  ASN A 963    -117.122 113.085 471.857  1.00  0.00      H1   C  
ATOM   3084  OD1 ASN A 963    -116.170 112.409 472.288  1.00  0.00      H1   O  
ATOM   3085  ND2 ASN A 963    -116.947 114.287 471.297  1.00  0.00      H1   N  
ATOM   3086  C   ASN A 963    -120.093 110.830 472.527  1.00  0.00      H1   C  
ATOM   3087  O   ASN A 963    -120.528 110.687 473.687  1.00  0.00      H1   O  
ATOM   3088  N   SER A 964    -120.900 110.588 471.499  1.00  0.00      H1   N  
ATOM   3089  CA  SER A 964    -122.315 110.132 471.750  1.00  0.00      H1   C  
ATOM   3090  CB  SER A 964    -123.136 110.329 470.377  1.00  0.00      H1   C  
ATOM   3091  OG  SER A 964    -124.489 110.155 470.606  1.00  0.00      H1   O  
ATOM   3092  C   SER A 964    -122.480 108.798 472.490  1.00  0.00      H1   C  
ATOM   3093  O   SER A 964    -123.200 108.724 473.479  1.00  0.00      H1   O  
ATOM   3094  N   VAL A 965    -121.653 107.779 472.099  1.00  0.00      H1   N  
ATOM   3095  CA  VAL A 965    -121.454 106.567 472.892  1.00  0.00      H1   C  
ATOM   3096  CB  VAL A 965    -120.725 105.425 472.149  1.00  0.00      H1   C  
ATOM   3097  CG1 VAL A 965    -120.349 104.184 473.026  1.00  0.00      H1   C  
ATOM   3098  CG2 VAL A 965    -121.500 105.078 470.916  1.00  0.00      H1   C  
ATOM   3099  C   VAL A 965    -120.891 106.749 474.292  1.00  0.00      H1   C  
ATOM   3100  O   VAL A 965    -121.295 106.057 475.251  1.00  0.00      H1   O  
ATOM   3101  N   ILE A 966    -119.881 107.610 474.427  1.00  0.00      H1   N  
ATOM   3102  CA  ILE A 966    -119.288 107.900 475.722  1.00  0.00      H1   C  
ATOM   3103  CB  ILE A 966    -118.192 108.931 475.542  1.00  0.00      H1   C  
ATOM   3104  CG2 ILE A 966    -118.052 109.984 476.640  1.00  0.00      H1   C  
ATOM   3105  CG1 ILE A 966    -116.893 108.248 475.194  1.00  0.00      H1   C  
ATOM   3106  CD1 ILE A 966    -115.916 109.083 474.430  1.00  0.00      H1   C  
ATOM   3107  C   ILE A 966    -120.310 108.449 476.700  1.00  0.00      H1   C  
ATOM   3108  O   ILE A 966    -120.435 108.073 477.837  1.00  0.00      H1   O  
ATOM   3109  N   GLU A 967    -121.077 109.438 476.206  1.00  0.00      H1   N  
ATOM   3110  CA  GLU A 967    -122.081 110.134 476.949  1.00  0.00      H1   C  
ATOM   3111  CB  GLU A 967    -122.678 111.323 476.105  1.00  0.00      H1   C  
ATOM   3112  CG  GLU A 967    -124.064 111.929 476.478  1.00  0.00      H1   C  
ATOM   3113  CD  GLU A 967    -124.380 112.899 475.403  1.00  0.00      H1   C  
ATOM   3114  OE1 GLU A 967    -125.063 112.486 474.422  1.00  0.00      H1   O  
ATOM   3115  OE2 GLU A 967    -123.915 114.061 475.406  1.00  0.00      H1   O  
ATOM   3116  C   GLU A 967    -123.200 109.264 477.553  1.00  0.00      H1   C  
ATOM   3117  O   GLU A 967    -123.499 109.309 478.722  1.00  0.00      H1   O  
ATOM   3118  N   LYS A 968    -123.591 108.205 476.759  1.00  0.00      H1   N  
ATOM   3119  CA  LYS A 968    -124.751 107.236 476.951  1.00  0.00      H1   C  
ATOM   3120  CB  LYS A 968    -124.811 106.306 475.700  1.00  0.00      H1   C  
ATOM   3121  CG  LYS A 968    -126.040 105.338 475.749  1.00  0.00      H1   C  
ATOM   3122  CD  LYS A 968    -127.420 106.031 475.804  1.00  0.00      H1   C  
ATOM   3123  CE  LYS A 968    -128.560 104.993 475.633  1.00  0.00      H1   C  
ATOM   3124  NZ  LYS A 968    -129.662 105.776 475.264  1.00  0.00      H1   N  
ATOM   3125  C   LYS A 968    -124.893 106.595 478.380  1.00  0.00      H1   C  
ATOM   3126  O   LYS A 968    -125.899 106.738 479.024  1.00  0.00      H1   O  
ATOM   3127  N   MET A 969    -123.853 105.951 478.857  1.00  0.00      H1   N  
ATOM   3128  CA  MET A 969    -123.957 105.240 480.106  1.00  0.00      H1   C  
ATOM   3129  CB  MET A 969    -123.583 103.816 479.924  1.00  0.00      H1   C  
ATOM   3130  CG  MET A 969    -124.787 102.866 479.541  1.00  0.00      H1   C  
ATOM   3131  SD  MET A 969    -125.990 102.735 480.791  1.00  0.00      H1   S  
ATOM   3132  CE  MET A 969    -127.412 103.151 479.702  1.00  0.00      H1   C  
ATOM   3133  C   MET A 969    -123.245 105.837 481.281  1.00  0.00      H1   C  
ATOM   3134  O   MET A 969    -123.033 105.163 482.278  1.00  0.00      H1   O  
ATOM   3135  N   ASN A 970    -122.879 107.184 481.220  1.00  0.00      H1   N  
ATOM   3136  CA  ASN A 970    -122.275 107.965 482.279  1.00  0.00      H1   C  
ATOM   3137  CB  ASN A 970    -121.357 109.029 481.603  1.00  0.00      H1   C  
ATOM   3138  CG  ASN A 970    -120.461 109.791 482.617  1.00  0.00      H1   C  
ATOM   3139  OD1 ASN A 970    -120.694 110.965 482.834  1.00  0.00      H1   O  
ATOM   3140  ND2 ASN A 970    -119.475 109.177 483.264  1.00  0.00      H1   N  
ATOM   3141  C   ASN A 970    -123.396 108.571 483.033  1.00  0.00      H1   C  
ATOM   3142  O   ASN A 970    -124.555 108.642 482.560  1.00  0.00      H1   O  
ATOM   3143  N   THR A 971    -123.124 108.996 484.315  1.00  0.00      H1   N  
ATOM   3144  CA  THR A 971    -124.188 109.611 485.177  1.00  0.00      H1   C  
ATOM   3145  CB  THR A 971    -124.471 111.092 484.941  1.00  0.00      H1   C  
ATOM   3146  OG1 THR A 971    -124.719 111.395 483.586  1.00  0.00      H1   O  
ATOM   3147  CG2 THR A 971    -123.242 111.899 485.375  1.00  0.00      H1   C  
ATOM   3148  C   THR A 971    -125.485 108.794 485.331  1.00  0.00      H1   C  
ATOM   3149  O   THR A 971    -126.592 109.215 485.051  1.00  0.00      H1   O  
ATOM   3150  N   GLN A 972    -125.356 107.558 485.806  1.00  0.00      H1   N  
ATOM   3151  CA  GLN A 972    -126.479 106.744 485.987  1.00  0.00      H1   C  
ATOM   3152  CB  GLN A 972    -126.211 105.447 485.222  1.00  0.00      H1   C  
ATOM   3153  CG  GLN A 972    -125.720 105.485 483.793  1.00  0.00      H1   C  
ATOM   3154  CD  GLN A 972    -126.903 105.925 482.954  1.00  0.00      H1   C  
ATOM   3155  OE1 GLN A 972    -127.818 105.133 482.644  1.00  0.00      H1   O  
ATOM   3156  NE2 GLN A 972    -126.880 107.202 482.469  1.00  0.00      H1   N  
ATOM   3157  C   GLN A 972    -126.623 106.442 487.522  1.00  0.00      H1   C  
ATOM   3158  O   GLN A 972    -125.614 106.256 488.150  1.00  0.00      H1   O  
ATOM   3159  N   PHE A 973    -127.837 106.458 488.068  1.00  0.00      H1   N  
ATOM   3160  CA  PHE A 973    -128.165 106.369 489.431  1.00  0.00      H1   C  
ATOM   3161  CB  PHE A 973    -129.633 106.566 489.606  1.00  0.00      H1   C  
ATOM   3162  CG  PHE A 973    -130.241 106.395 491.034  1.00  0.00      H1   C  
ATOM   3163  CD1 PHE A 973    -129.795 107.090 492.115  1.00  0.00      H1   C  
ATOM   3164  CE1 PHE A 973    -130.303 106.750 493.457  1.00  0.00      H1   C  
ATOM   3165  CZ  PHE A 973    -131.152 105.735 493.669  1.00  0.00      H1   C  
ATOM   3166  CD2 PHE A 973    -131.117 105.315 491.247  1.00  0.00      H1   C  
ATOM   3167  CE2 PHE A 973    -131.696 105.066 492.536  1.00  0.00      H1   C  
ATOM   3168  C   PHE A 973    -127.590 105.082 490.143  1.00  0.00      H1   C  
ATOM   3169  O   PHE A 973    -127.727 103.903 489.722  1.00  0.00      H1   O  
ATOM   3170  N   THR A 974    -127.030 105.267 491.379  1.00  0.00      H1   N  
ATOM   3171  CA  THR A 974    -126.703 104.182 492.369  1.00  0.00      H1   C  
ATOM   3172  CB  THR A 974    -125.263 103.688 492.395  1.00  0.00      H1   C  
ATOM   3173  OG1 THR A 974    -124.272 104.681 492.488  1.00  0.00      H1   O  
ATOM   3174  CG2 THR A 974    -125.072 102.894 491.158  1.00  0.00      H1   C  
ATOM   3175  C   THR A 974    -127.060 104.705 493.791  1.00  0.00      H1   C  
ATOM   3176  O   THR A 974    -126.987 105.909 494.101  1.00  0.00      H1   O  
ATOM   3177  N   ALA A 975    -127.347 103.807 494.674  1.00  0.00      H1   N  
ATOM   3178  CA  ALA A 975    -127.639 103.958 496.120  1.00  0.00      H1   C  
ATOM   3179  CB  ALA A 975    -129.135 104.178 496.440  1.00  0.00      H1   C  
ATOM   3180  C   ALA A 975    -127.093 102.743 496.842  1.00  0.00      H1   C  
ATOM   3181  O   ALA A 975    -126.692 101.702 496.251  1.00  0.00      H1   O  
ATOM   3182  N   VAL A 976    -127.135 102.790 498.188  1.00  0.00      H1   N  
ATOM   3183  CA  VAL A 976    -126.822 101.659 499.027  1.00  0.00      H1   C  
ATOM   3184  CB  VAL A 976    -125.715 102.150 499.918  1.00  0.00      H1   C  
ATOM   3185  CG1 VAL A 976    -125.170 100.974 500.831  1.00  0.00      H1   C  
ATOM   3186  CG2 VAL A 976    -124.511 102.668 499.157  1.00  0.00      H1   C  
ATOM   3187  C   VAL A 976    -128.119 101.285 499.781  1.00  0.00      H1   C  
ATOM   3188  O   VAL A 976    -128.866 100.345 499.414  1.00  0.00      H1   O  
ATOM   3189  N   GLY A 977    -128.568 102.043 500.790  1.00  0.00      H1   N  
ATOM   3190  CA  GLY A 977    -129.663 101.675 501.606  1.00  0.00      H1   C  
ATOM   3191  C   GLY A 977    -129.409 100.512 502.579  1.00  0.00      H1   C  
ATOM   3192  O   GLY A 977    -128.574  99.650 502.468  1.00  0.00      H1   O  
ATOM   3193  N   LYS A 978    -130.297 100.370 503.565  1.00  0.00      H1   N  
ATOM   3194  CA  LYS A 978    -130.385  99.287 504.496  1.00  0.00      H1   C  
ATOM   3195  CB  LYS A 978    -131.469  99.511 505.604  1.00  0.00      H1   C  
ATOM   3196  CG  LYS A 978    -131.217 100.670 506.536  1.00  0.00      H1   C  
ATOM   3197  CD  LYS A 978    -130.173 100.435 507.606  1.00  0.00      H1   C  
ATOM   3198  CE  LYS A 978    -130.359  99.271 508.531  1.00  0.00      H1   C  
ATOM   3199  NZ  LYS A 978    -129.339  99.451 509.710  1.00  0.00      H1   N  
ATOM   3200  C   LYS A 978    -130.688  97.884 503.849  1.00  0.00      H1   C  
ATOM   3201  O   LYS A 978    -131.753  97.722 503.179  1.00  0.00      H1   O  
ATOM   3202  N   GLU A 979    -129.822  96.860 504.045  1.00  0.00      H1   N  
ATOM   3203  CA  GLU A 979    -129.933  95.579 503.391  1.00  0.00      H1   C  
ATOM   3204  CB  GLU A 979    -128.545  95.084 503.025  1.00  0.00      H1   C  
ATOM   3205  CG  GLU A 979    -127.821  95.915 501.911  1.00  0.00      H1   C  
ATOM   3206  CD  GLU A 979    -126.524  95.206 501.440  1.00  0.00      H1   C  
ATOM   3207  OE1 GLU A 979    -125.509  95.211 502.178  1.00  0.00      H1   O  
ATOM   3208  OE2 GLU A 979    -126.448  94.754 500.293  1.00  0.00      H1   O  
ATOM   3209  C   GLU A 979    -130.754  94.486 504.146  1.00  0.00      H1   C  
ATOM   3210  O   GLU A 979    -131.071  94.701 505.303  1.00  0.00      H1   O  
ATOM   3211  N   PHE A 980    -131.130  93.277 503.627  1.00  0.00      H1   N  
ATOM   3212  CA  PHE A 980    -131.839  92.273 504.362  1.00  0.00      H1   C  
ATOM   3213  CB  PHE A 980    -132.445  91.120 503.398  1.00  0.00      H1   C  
ATOM   3214  CG  PHE A 980    -133.476  91.741 502.544  1.00  0.00      H1   C  
ATOM   3215  CD1 PHE A 980    -134.809  91.878 502.996  1.00  0.00      H1   C  
ATOM   3216  CE1 PHE A 980    -135.867  92.323 502.175  1.00  0.00      H1   C  
ATOM   3217  CZ  PHE A 980    -135.542  92.793 500.917  1.00  0.00      H1   C  
ATOM   3218  CD2 PHE A 980    -133.233  92.065 501.182  1.00  0.00      H1   C  
ATOM   3219  CE2 PHE A 980    -134.281  92.581 500.405  1.00  0.00      H1   C  
ATOM   3220  C   PHE A 980    -131.073  91.691 505.523  1.00  0.00      H1   C  
ATOM   3221  O   PHE A 980    -129.893  91.501 505.416  1.00  0.00      H1   O  
ATOM   3222  N   ASN A 981    -131.792  91.361 506.628  1.00  0.00      H1   N  
ATOM   3223  CA  ASN A 981    -131.261  90.819 507.839  1.00  0.00      H1   C  
ATOM   3224  CB  ASN A 981    -132.297  90.989 508.969  1.00  0.00      H1   C  
ATOM   3225  CG  ASN A 981    -132.637  92.397 509.271  1.00  0.00      H1   C  
ATOM   3226  OD1 ASN A 981    -131.848  93.154 509.850  1.00  0.00      H1   O  
ATOM   3227  ND2 ASN A 981    -133.888  92.835 508.870  1.00  0.00      H1   N  
ATOM   3228  C   ASN A 981    -130.804  89.335 507.672  1.00  0.00      H1   C  
ATOM   3229  O   ASN A 981    -131.134  88.602 506.754  1.00  0.00      H1   O  
ATOM   3230  N   HIS A 982    -130.035  88.801 508.707  1.00  0.00      H1   N  
ATOM   3231  CA  HIS A 982    -129.453  87.537 508.809  1.00  0.00      H1   C  
ATOM   3232  CB  HIS A 982    -128.695  87.467 510.123  1.00  0.00      H1   C  
ATOM   3233  ND1 HIS A 982    -126.240  87.960 509.681  1.00  0.00      H1   N  
ATOM   3234  CG  HIS A 982    -127.440  88.335 510.218  1.00  0.00      H1   C  
ATOM   3235  CE1 HIS A 982    -125.320  88.852 510.033  1.00  0.00      H1   C  
ATOM   3236  NE2 HIS A 982    -125.846  89.774 510.834  1.00  0.00      H1   N  
ATOM   3237  CD2 HIS A 982    -127.173  89.424 510.984  1.00  0.00      H1   C  
ATOM   3238  C   HIS A 982    -130.377  86.325 508.721  1.00  0.00      H1   C  
ATOM   3239  O   HIS A 982    -130.033  85.352 508.017  1.00  0.00      H1   O  
ATOM   3240  N   LEU A 983    -131.504  86.309 509.412  1.00  0.00      H1   N  
ATOM   3241  CA  LEU A 983    -132.397  85.195 509.441  1.00  0.00      H1   C  
ATOM   3242  CB  LEU A 983    -133.160  85.142 510.802  1.00  0.00      H1   C  
ATOM   3243  CG  LEU A 983    -132.282  85.276 512.032  1.00  0.00      H1   C  
ATOM   3244  CD1 LEU A 983    -132.985  84.948 513.408  1.00  0.00      H1   C  
ATOM   3245  CD2 LEU A 983    -130.900  84.620 512.008  1.00  0.00      H1   C  
ATOM   3246  C   LEU A 983    -133.366  85.198 508.263  1.00  0.00      H1   C  
ATOM   3247  O   LEU A 983    -134.211  84.306 508.096  1.00  0.00      H1   O  
ATOM   3248  N   GLU A 984    -133.141  86.332 507.497  1.00  0.00      H1   N  
ATOM   3249  CA  GLU A 984    -133.891  86.568 506.249  1.00  0.00      H1   C  
ATOM   3250  CB  GLU A 984    -134.569  87.986 506.135  1.00  0.00      H1   C  
ATOM   3251  CG  GLU A 984    -135.169  88.630 507.449  1.00  0.00      H1   C  
ATOM   3252  CD  GLU A 984    -135.617  90.048 507.217  1.00  0.00      H1   C  
ATOM   3253  OE1 GLU A 984    -134.828  91.000 506.859  1.00  0.00      H1   O  
ATOM   3254  OE2 GLU A 984    -136.834  90.238 507.513  1.00  0.00      H1   O  
ATOM   3255  C   GLU A 984    -133.004  86.157 505.084  1.00  0.00      H1   C  
ATOM   3256  O   GLU A 984    -133.159  86.513 503.949  1.00  0.00      H1   O  
ATOM   3257  N   LYS A 985    -132.109  85.190 505.283  1.00  0.00      H1   N  
ATOM   3258  CA  LYS A 985    -131.114  84.630 504.390  1.00  0.00      H1   C  
ATOM   3259  CB  LYS A 985    -130.241  83.553 505.032  1.00  0.00      H1   C  
ATOM   3260  CG  LYS A 985    -131.069  82.428 505.753  1.00  0.00      H1   C  
ATOM   3261  CD  LYS A 985    -130.131  81.418 506.437  1.00  0.00      H1   C  
ATOM   3262  CE  LYS A 985    -129.751  81.779 507.962  1.00  0.00      H1   C  
ATOM   3263  NZ  LYS A 985    -128.957  80.718 508.522  1.00  0.00      H1   N  
ATOM   3264  C   LYS A 985    -131.650  84.229 502.985  1.00  0.00      H1   C  
ATOM   3265  O   LYS A 985    -131.087  84.683 501.990  1.00  0.00      H1   O  
ATOM   3266  N   ARG A 986    -132.796  83.525 502.885  1.00  0.00      H1   N  
ATOM   3267  CA  ARG A 986    -133.456  83.272 501.572  1.00  0.00      H1   C  
ATOM   3268  CB  ARG A 986    -134.705  82.393 501.818  1.00  0.00      H1   C  
ATOM   3269  CG  ARG A 986    -134.383  80.973 502.156  1.00  0.00      H1   C  
ATOM   3270  CD  ARG A 986    -135.699  80.114 502.191  1.00  0.00      H1   C  
ATOM   3271  NE  ARG A 986    -136.358  80.604 503.442  1.00  0.00      H1   N  
ATOM   3272  CZ  ARG A 986    -137.664  80.926 503.500  1.00  0.00      H1   C  
ATOM   3273  NH1 ARG A 986    -138.522  80.432 502.631  1.00  0.00      H1   N  
ATOM   3274  NH2 ARG A 986    -138.151  81.701 504.384  1.00  0.00      H1   N  
ATOM   3275  C   ARG A 986    -133.777  84.524 500.806  1.00  0.00      H1   C  
ATOM   3276  O   ARG A 986    -133.489  84.611 499.609  1.00  0.00      H1   O  
ATOM   3277  N   ILE A 987    -134.322  85.617 501.422  1.00  0.00      H1   N  
ATOM   3278  CA  ILE A 987    -134.692  86.766 500.772  1.00  0.00      H1   C  
ATOM   3279  CB  ILE A 987    -135.748  87.499 501.683  1.00  0.00      H1   C  
ATOM   3280  CG2 ILE A 987    -136.201  88.859 501.002  1.00  0.00      H1   C  
ATOM   3281  CG1 ILE A 987    -136.945  86.594 502.089  1.00  0.00      H1   C  
ATOM   3282  CD1 ILE A 987    -137.946  87.275 502.960  1.00  0.00      H1   C  
ATOM   3283  C   ILE A 987    -133.451  87.624 500.454  1.00  0.00      H1   C  
ATOM   3284  O   ILE A 987    -133.409  88.255 499.425  1.00  0.00      H1   O  
ATOM   3285  N   GLU A 988    -132.354  87.399 501.215  1.00  0.00      H1   N  
ATOM   3286  CA  GLU A 988    -131.003  87.862 501.022  1.00  0.00      H1   C  
ATOM   3287  CB  GLU A 988    -130.048  87.778 502.226  1.00  0.00      H1   C  
ATOM   3288  CG  GLU A 988    -128.574  88.120 501.738  1.00  0.00      H1   C  
ATOM   3289  CD  GLU A 988    -127.486  88.170 502.855  1.00  0.00      H1   C  
ATOM   3290  OE1 GLU A 988    -127.522  89.193 503.618  1.00  0.00      H1   O  
ATOM   3291  OE2 GLU A 988    -126.490  87.376 502.739  1.00  0.00      H1   O  
ATOM   3292  C   GLU A 988    -130.468  87.431 499.689  1.00  0.00      H1   C  
ATOM   3293  O   GLU A 988    -130.052  88.262 498.857  1.00  0.00      H1   O  
ATOM   3294  N   ASN A 989    -130.603  86.141 499.380  1.00  0.00      H1   N  
ATOM   3295  CA  ASN A 989    -130.360  85.435 498.172  1.00  0.00      H1   C  
ATOM   3296  CB  ASN A 989    -130.338  83.913 498.387  1.00  0.00      H1   C  
ATOM   3297  CG  ASN A 989    -128.999  83.520 499.008  1.00  0.00      H1   C  
ATOM   3298  OD1 ASN A 989    -128.137  82.975 498.308  1.00  0.00      H1   O  
ATOM   3299  ND2 ASN A 989    -128.762  83.590 500.333  1.00  0.00      H1   N  
ATOM   3300  C   ASN A 989    -131.295  85.906 497.090  1.00  0.00      H1   C  
ATOM   3301  O   ASN A 989    -130.878  86.084 495.930  1.00  0.00      H1   O  
ATOM   3302  N   LEU A 990    -132.579  86.189 497.351  1.00  0.00      H1   N  
ATOM   3303  CA  LEU A 990    -133.486  86.708 496.378  1.00  0.00      H1   C  
ATOM   3304  CB  LEU A 990    -134.887  86.764 496.909  1.00  0.00      H1   C  
ATOM   3305  CG  LEU A 990    -135.976  87.220 495.892  1.00  0.00      H1   C  
ATOM   3306  CD1 LEU A 990    -135.929  86.362 494.630  1.00  0.00      H1   C  
ATOM   3307  CD2 LEU A 990    -137.341  87.180 496.532  1.00  0.00      H1   C  
ATOM   3308  C   LEU A 990    -133.097  88.070 495.832  1.00  0.00      H1   C  
ATOM   3309  O   LEU A 990    -132.994  88.156 494.601  1.00  0.00      H1   O  
ATOM   3310  N   ASN A 991    -132.781  89.100 496.686  1.00  0.00      H1   N  
ATOM   3311  CA  ASN A 991    -132.339  90.415 496.201  1.00  0.00      H1   C  
ATOM   3312  CB  ASN A 991    -132.292  91.371 497.454  1.00  0.00      H1   C  
ATOM   3313  CG  ASN A 991    -131.870  92.767 497.141  1.00  0.00      H1   C  
ATOM   3314  OD1 ASN A 991    -132.248  93.486 496.204  1.00  0.00      H1   O  
ATOM   3315  ND2 ASN A 991    -130.835  93.243 497.886  1.00  0.00      H1   N  
ATOM   3316  C   ASN A 991    -130.959  90.354 495.527  1.00  0.00      H1   C  
ATOM   3317  O   ASN A 991    -130.654  90.947 494.496  1.00  0.00      H1   O  
ATOM   3318  N   LYS A 992    -129.980  89.612 496.076  1.00  0.00      H1   N  
ATOM   3319  CA  LYS A 992    -128.673  89.312 495.411  1.00  0.00      H1   C  
ATOM   3320  CB  LYS A 992    -127.634  88.533 496.307  1.00  0.00      H1   C  
ATOM   3321  CG  LYS A 992    -126.933  89.417 497.396  1.00  0.00      H1   C  
ATOM   3322  CD  LYS A 992    -126.024  88.620 498.381  1.00  0.00      H1   C  
ATOM   3323  CE  LYS A 992    -125.567  89.470 499.594  1.00  0.00      H1   C  
ATOM   3324  NZ  LYS A 992    -124.966  88.578 500.587  1.00  0.00      H1   N  
ATOM   3325  C   LYS A 992    -128.751  88.635 494.099  1.00  0.00      H1   C  
ATOM   3326  O   LYS A 992    -128.025  88.963 493.202  1.00  0.00      H1   O  
ATOM   3327  N   LYS A 993    -129.622  87.587 493.886  1.00  0.00      H1   N  
ATOM   3328  CA  LYS A 993    -129.958  87.034 492.593  1.00  0.00      H1   C  
ATOM   3329  CB  LYS A 993    -130.817  85.722 492.800  1.00  0.00      H1   C  
ATOM   3330  CG  LYS A 993    -131.669  85.242 491.611  1.00  0.00      H1   C  
ATOM   3331  CD  LYS A 993    -132.633  84.104 491.937  1.00  0.00      H1   C  
ATOM   3332  CE  LYS A 993    -133.571  83.793 490.828  1.00  0.00      H1   C  
ATOM   3333  NZ  LYS A 993    -134.356  82.592 491.146  1.00  0.00      H1   N  
ATOM   3334  C   LYS A 993    -130.541  88.011 491.599  1.00  0.00      H1   C  
ATOM   3335  O   LYS A 993    -130.128  88.125 490.459  1.00  0.00      H1   O  
ATOM   3336  N   VAL A 994    -131.523  88.846 492.072  1.00  0.00      H1   N  
ATOM   3337  CA  VAL A 994    -132.062  89.975 491.236  1.00  0.00      H1   C  
ATOM   3338  CB  VAL A 994    -133.082  90.895 492.013  1.00  0.00      H1   C  
ATOM   3339  CG1 VAL A 994    -133.544  92.057 491.171  1.00  0.00      H1   C  
ATOM   3340  CG2 VAL A 994    -134.373  90.065 492.338  1.00  0.00      H1   C  
ATOM   3341  C   VAL A 994    -130.963  90.936 490.726  1.00  0.00      H1   C  
ATOM   3342  O   VAL A 994    -130.715  91.056 489.527  1.00  0.00      H1   O  
ATOM   3343  N   ASP A 995    -130.182  91.571 491.654  1.00  0.00      H1   N  
ATOM   3344  CA  ASP A 995    -129.125  92.443 491.276  1.00  0.00      H1   C  
ATOM   3345  CB  ASP A 995    -128.530  93.105 492.514  1.00  0.00      H1   C  
ATOM   3346  CG  ASP A 995    -129.601  93.989 493.160  1.00  0.00      H1   C  
ATOM   3347  OD1 ASP A 995    -130.507  94.421 492.476  1.00  0.00      H1   O  
ATOM   3348  OD2 ASP A 995    -129.404  94.342 494.355  1.00  0.00      H1   O  
ATOM   3349  C   ASP A 995    -128.044  91.832 490.414  1.00  0.00      H1   C  
ATOM   3350  O   ASP A 995    -127.614  92.359 489.388  1.00  0.00      H1   O  
ATOM   3351  N   ASP A 996    -127.488  90.615 490.731  1.00  0.00      H1   N  
ATOM   3352  CA  ASP A 996    -126.478  89.923 490.038  1.00  0.00      H1   C  
ATOM   3353  CB  ASP A 996    -125.771  88.792 490.788  1.00  0.00      H1   C  
ATOM   3354  CG  ASP A 996    -124.688  89.335 491.746  1.00  0.00      H1   C  
ATOM   3355  OD1 ASP A 996    -123.954  88.504 492.299  1.00  0.00      H1   O  
ATOM   3356  OD2 ASP A 996    -124.466  90.588 491.866  1.00  0.00      H1   O  
ATOM   3357  C   ASP A 996    -126.861  89.615 488.593  1.00  0.00      H1   C  
ATOM   3358  O   ASP A 996    -126.030  89.658 487.668  1.00  0.00      H1   O  
ATOM   3359  N   GLY A 997    -128.099  89.273 488.364  1.00  0.00      H1   N  
ATOM   3360  CA  GLY A 997    -128.604  89.020 486.972  1.00  0.00      H1   C  
ATOM   3361  C   GLY A 997    -128.797  90.254 486.151  1.00  0.00      H1   C  
ATOM   3362  O   GLY A 997    -128.450  90.223 484.998  1.00  0.00      H1   O  
ATOM   3363  N   PHE A 998    -129.208  91.422 486.727  1.00  0.00      H1   N  
ATOM   3364  CA  PHE A 998    -129.388  92.731 486.121  1.00  0.00      H1   C  
ATOM   3365  CB  PHE A 998    -130.060  93.784 486.988  1.00  0.00      H1   C  
ATOM   3366  CG  PHE A 998    -131.571  93.748 487.063  1.00  0.00      H1   C  
ATOM   3367  CD1 PHE A 998    -132.263  93.899 488.345  1.00  0.00      H1   C  
ATOM   3368  CE1 PHE A 998    -133.651  93.850 488.414  1.00  0.00      H1   C  
ATOM   3369  CZ  PHE A 998    -134.350  93.818 487.180  1.00  0.00      H1   C  
ATOM   3370  CD2 PHE A 998    -132.295  93.845 485.865  1.00  0.00      H1   C  
ATOM   3371  CE2 PHE A 998    -133.696  93.821 485.973  1.00  0.00      H1   C  
ATOM   3372  C   PHE A 998    -128.001  93.200 485.606  1.00  0.00      H1   C  
ATOM   3373  O   PHE A 998    -127.889  93.691 484.480  1.00  0.00      H1   O  
ATOM   3374  N   LEU A 999    -126.923  93.044 486.535  1.00  0.00      H1   N  
ATOM   3375  CA  LEU A 999    -125.545  93.336 486.316  1.00  0.00      H1   C  
ATOM   3376  CB  LEU A 999    -124.679  93.161 487.576  1.00  0.00      H1   C  
ATOM   3377  CG  LEU A 999    -123.165  93.168 487.480  1.00  0.00      H1   C  
ATOM   3378  CD1 LEU A 999    -122.728  94.455 486.786  1.00  0.00      H1   C  
ATOM   3379  CD2 LEU A 999    -122.582  93.053 488.909  1.00  0.00      H1   C  
ATOM   3380  C   LEU A 999    -124.951  92.428 485.186  1.00  0.00      H1   C  
ATOM   3381  O   LEU A 999    -124.239  92.876 484.294  1.00  0.00      H1   O  
ATOM   3382  N   ASP A1000    -125.366  91.129 485.153  1.00  0.00      H1   N  
ATOM   3383  CA  ASP A1000    -124.986  90.258 484.055  1.00  0.00      H1   C  
ATOM   3384  CB  ASP A1000    -125.463  88.777 484.325  1.00  0.00      H1   C  
ATOM   3385  CG  ASP A1000    -124.314  87.848 484.803  1.00  0.00      H1   C  
ATOM   3386  OD1 ASP A1000    -123.131  88.135 484.579  1.00  0.00      H1   O  
ATOM   3387  OD2 ASP A1000    -124.650  86.718 485.310  1.00  0.00      H1   O  
ATOM   3388  C   ASP A1000    -125.474  90.689 482.715  1.00  0.00      H1   C  
ATOM   3389  O   ASP A1000    -124.833  90.683 481.644  1.00  0.00      H1   O  
ATOM   3390  N   ILE A1001    -126.767  91.150 482.639  1.00  0.00      H1   N  
ATOM   3391  CA  ILE A1001    -127.350  91.781 481.494  1.00  0.00      H1   C  
ATOM   3392  CB  ILE A1001    -128.826  91.854 481.688  1.00  0.00      H1   C  
ATOM   3393  CG2 ILE A1001    -129.544  92.734 480.739  1.00  0.00      H1   C  
ATOM   3394  CG1 ILE A1001    -129.470  90.400 481.576  1.00  0.00      H1   C  
ATOM   3395  CD1 ILE A1001    -129.250  89.562 480.227  1.00  0.00      H1   C  
ATOM   3396  C   ILE A1001    -126.721  93.143 481.115  1.00  0.00      H1   C  
ATOM   3397  O   ILE A1001    -126.417  93.397 479.975  1.00  0.00      H1   O  
ATOM   3398  N   TRP A1002    -126.527  94.115 482.071  1.00  0.00      H1   N  
ATOM   3399  CA  TRP A1002    -125.756  95.313 481.742  1.00  0.00      H1   C  
ATOM   3400  CB  TRP A1002    -125.653  96.169 483.032  1.00  0.00      H1   C  
ATOM   3401  CG  TRP A1002    -126.946  96.777 483.594  1.00  0.00      H1   C  
ATOM   3402  CD1 TRP A1002    -127.516  96.700 484.848  1.00  0.00      H1   C  
ATOM   3403  NE1 TRP A1002    -128.621  97.472 484.963  1.00  0.00      H1   N  
ATOM   3404  CE2 TRP A1002    -128.801  98.182 483.842  1.00  0.00      H1   C  
ATOM   3405  CD2 TRP A1002    -127.751  97.736 482.918  1.00  0.00      H1   C  
ATOM   3406  CE3 TRP A1002    -127.666  98.338 481.659  1.00  0.00      H1   C  
ATOM   3407  CZ3 TRP A1002    -128.635  99.258 481.264  1.00  0.00      H1   C  
ATOM   3408  CZ2 TRP A1002    -129.717  99.125 483.472  1.00  0.00      H1   C  
ATOM   3409  CH2 TRP A1002    -129.556  99.727 482.183  1.00  0.00      H1   C  
ATOM   3410  C   TRP A1002    -124.344  95.027 481.244  1.00  0.00      H1   C  
ATOM   3411  O   TRP A1002    -123.852  95.585 480.260  1.00  0.00      H1   O  
ATOM   3412  N   THR A1003    -123.613  94.105 481.838  1.00  0.00      H1   N  
ATOM   3413  CA  THR A1003    -122.346  93.593 481.306  1.00  0.00      H1   C  
ATOM   3414  CB  THR A1003    -121.673  92.677 482.263  1.00  0.00      H1   C  
ATOM   3415  OG1 THR A1003    -121.636  93.201 483.588  1.00  0.00      H1   O  
ATOM   3416  CG2 THR A1003    -120.260  92.366 481.794  1.00  0.00      H1   C  
ATOM   3417  C   THR A1003    -122.433  92.951 479.945  1.00  0.00      H1   C  
ATOM   3418  O   THR A1003    -121.761  93.402 479.022  1.00  0.00      H1   O  
ATOM   3419  N   TYR A1004    -123.383  92.020 479.724  1.00  0.00      H1   N  
ATOM   3420  CA  TYR A1004    -123.647  91.506 478.388  1.00  0.00      H1   C  
ATOM   3421  CB  TYR A1004    -124.881  90.575 478.444  1.00  0.00      H1   C  
ATOM   3422  CG  TYR A1004    -125.123  89.865 477.185  1.00  0.00      H1   C  
ATOM   3423  CD1 TYR A1004    -124.225  88.841 476.719  1.00  0.00      H1   C  
ATOM   3424  CE1 TYR A1004    -124.337  88.407 475.390  1.00  0.00      H1   C  
ATOM   3425  CZ  TYR A1004    -125.345  88.838 474.595  1.00  0.00      H1   C  
ATOM   3426  OH  TYR A1004    -125.307  88.294 473.287  1.00  0.00      H1   O  
ATOM   3427  CD2 TYR A1004    -126.170  90.296 476.333  1.00  0.00      H1   C  
ATOM   3428  CE2 TYR A1004    -126.362  89.737 475.022  1.00  0.00      H1   C  
ATOM   3429  C   TYR A1004    -123.958  92.548 477.272  1.00  0.00      H1   C  
ATOM   3430  O   TYR A1004    -123.288  92.515 476.238  1.00  0.00      H1   O  
ATOM   3431  N   ASN A1005    -124.877  93.531 477.484  1.00  0.00      H1   N  
ATOM   3432  CA  ASN A1005    -125.156  94.543 476.480  1.00  0.00      H1   C  
ATOM   3433  CB  ASN A1005    -126.506  95.234 476.807  1.00  0.00      H1   C  
ATOM   3434  CG  ASN A1005    -127.698  94.258 476.570  1.00  0.00      H1   C  
ATOM   3435  OD1 ASN A1005    -128.005  93.724 475.499  1.00  0.00      H1   O  
ATOM   3436  ND2 ASN A1005    -128.432  93.971 477.723  1.00  0.00      H1   N  
ATOM   3437  C   ASN A1005    -123.972  95.593 476.324  1.00  0.00      H1   C  
ATOM   3438  O   ASN A1005    -123.652  95.952 475.206  1.00  0.00      H1   O  
ATOM   3439  N   ALA A1006    -123.350  96.021 477.420  1.00  0.00      H1   N  
ATOM   3440  CA  ALA A1006    -122.148  96.844 477.388  1.00  0.00      H1   C  
ATOM   3441  CB  ALA A1006    -121.548  97.012 478.786  1.00  0.00      H1   C  
ATOM   3442  C   ALA A1006    -121.069  96.214 476.479  1.00  0.00      H1   C  
ATOM   3443  O   ALA A1006    -120.432  96.927 475.685  1.00  0.00      H1   O  
ATOM   3444  N   GLU A1007    -120.797  94.896 476.801  1.00  0.00      H1   N  
ATOM   3445  CA  GLU A1007    -119.837  94.210 475.967  1.00  0.00      H1   C  
ATOM   3446  CB  GLU A1007    -119.557  92.805 476.557  1.00  0.00      H1   C  
ATOM   3447  CG  GLU A1007    -118.793  91.719 475.730  1.00  0.00      H1   C  
ATOM   3448  CD  GLU A1007    -118.333  90.495 476.556  1.00  0.00      H1   C  
ATOM   3449  OE1 GLU A1007    -119.283  89.693 476.872  1.00  0.00      H1   O  
ATOM   3450  OE2 GLU A1007    -117.155  90.434 476.968  1.00  0.00      H1   O  
ATOM   3451  C   GLU A1007    -120.296  94.063 474.478  1.00  0.00      H1   C  
ATOM   3452  O   GLU A1007    -119.563  94.323 473.583  1.00  0.00      H1   O  
ATOM   3453  N   LEU A1008    -121.641  93.767 474.231  1.00  0.00      H1   N  
ATOM   3454  CA  LEU A1008    -122.213  93.740 472.903  1.00  0.00      H1   C  
ATOM   3455  CB  LEU A1008    -123.707  93.258 473.017  1.00  0.00      H1   C  
ATOM   3456  CG  LEU A1008    -124.463  93.095 471.628  1.00  0.00      H1   C  
ATOM   3457  CD1 LEU A1008    -123.697  92.291 470.640  1.00  0.00      H1   C  
ATOM   3458  CD2 LEU A1008    -125.869  92.536 471.853  1.00  0.00      H1   C  
ATOM   3459  C   LEU A1008    -122.073  95.033 472.138  1.00  0.00      H1   C  
ATOM   3460  O   LEU A1008    -121.654  95.042 470.999  1.00  0.00      H1   O  
ATOM   3461  N   LEU A1009    -122.301  96.195 472.781  1.00  0.00      H1   N  
ATOM   3462  CA  LEU A1009    -122.015  97.557 472.149  1.00  0.00      H1   C  
ATOM   3463  CB  LEU A1009    -122.267  98.680 473.153  1.00  0.00      H1   C  
ATOM   3464  CG  LEU A1009    -122.382 100.102 472.653  1.00  0.00      H1   C  
ATOM   3465  CD1 LEU A1009    -123.271 100.348 471.493  1.00  0.00      H1   C  
ATOM   3466  CD2 LEU A1009    -122.781 100.994 473.841  1.00  0.00      H1   C  
ATOM   3467  C   LEU A1009    -120.623  97.657 471.613  1.00  0.00      H1   C  
ATOM   3468  O   LEU A1009    -120.445  97.950 470.472  1.00  0.00      H1   O  
ATOM   3469  N   VAL A1010    -119.617  97.340 472.448  1.00  0.00      H1   N  
ATOM   3470  CA  VAL A1010    -118.233  97.398 472.022  1.00  0.00      H1   C  
ATOM   3471  CB  VAL A1010    -117.409  96.991 473.230  1.00  0.00      H1   C  
ATOM   3472  CG1 VAL A1010    -116.021  96.467 472.949  1.00  0.00      H1   C  
ATOM   3473  CG2 VAL A1010    -117.394  98.149 474.264  1.00  0.00      H1   C  
ATOM   3474  C   VAL A1010    -117.913  96.508 470.836  1.00  0.00      H1   C  
ATOM   3475  O   VAL A1010    -117.349  97.031 469.893  1.00  0.00      H1   O  
ATOM   3476  N   LEU A1011    -118.426  95.206 470.855  1.00  0.00      H1   N  
ATOM   3477  CA  LEU A1011    -118.319  94.287 469.761  1.00  0.00      H1   C  
ATOM   3478  CB  LEU A1011    -118.892  92.942 470.204  1.00  0.00      H1   C  
ATOM   3479  CG  LEU A1011    -118.080  92.180 471.329  1.00  0.00      H1   C  
ATOM   3480  CD1 LEU A1011    -118.798  90.968 471.772  1.00  0.00      H1   C  
ATOM   3481  CD2 LEU A1011    -116.655  91.839 470.844  1.00  0.00      H1   C  
ATOM   3482  C   LEU A1011    -119.087  94.730 468.556  1.00  0.00      H1   C  
ATOM   3483  O   LEU A1011    -118.548  94.543 467.453  1.00  0.00      H1   O  
ATOM   3484  N   LEU A1012    -120.213  95.359 468.659  1.00  0.00      H1   N  
ATOM   3485  CA  LEU A1012    -120.968  95.872 467.456  1.00  0.00      H1   C  
ATOM   3486  CB  LEU A1012    -122.381  96.344 467.868  1.00  0.00      H1   C  
ATOM   3487  CG  LEU A1012    -123.325  95.188 468.258  1.00  0.00      H1   C  
ATOM   3488  CD1 LEU A1012    -124.476  95.732 469.161  1.00  0.00      H1   C  
ATOM   3489  CD2 LEU A1012    -123.825  94.544 466.960  1.00  0.00      H1   C  
ATOM   3490  C   LEU A1012    -120.234  97.017 466.834  1.00  0.00      H1   C  
ATOM   3491  O   LEU A1012    -119.984  97.044 465.639  1.00  0.00      H1   O  
ATOM   3492  N   GLU A1013    -119.880  97.970 467.726  1.00  0.00      H1   N  
ATOM   3493  CA  GLU A1013    -119.178  99.135 467.276  1.00  0.00      H1   C  
ATOM   3494  CB  GLU A1013    -119.029 100.050 468.407  1.00  0.00      H1   C  
ATOM   3495  CG  GLU A1013    -120.438 100.602 468.830  1.00  0.00      H1   C  
ATOM   3496  CD  GLU A1013    -120.867 101.721 467.995  1.00  0.00      H1   C  
ATOM   3497  OE1 GLU A1013    -120.045 102.676 467.759  1.00  0.00      H1   O  
ATOM   3498  OE2 GLU A1013    -122.009 101.738 467.477  1.00  0.00      H1   O  
ATOM   3499  C   GLU A1013    -117.874  98.938 466.645  1.00  0.00      H1   C  
ATOM   3500  O   GLU A1013    -117.556  99.470 465.596  1.00  0.00      H1   O  
ATOM   3501  N   ASN A1014    -117.014  98.119 467.151  1.00  0.00      H1   N  
ATOM   3502  CA  ASN A1014    -115.760  97.807 466.451  1.00  0.00      H1   C  
ATOM   3503  CB  ASN A1014    -114.796  96.904 467.217  1.00  0.00      H1   C  
ATOM   3504  CG  ASN A1014    -114.369  97.604 468.564  1.00  0.00      H1   C  
ATOM   3505  OD1 ASN A1014    -114.524  98.835 468.666  1.00  0.00      H1   O  
ATOM   3506  ND2 ASN A1014    -113.900  96.912 469.638  1.00  0.00      H1   N  
ATOM   3507  C   ASN A1014    -115.995  97.293 465.150  1.00  0.00      H1   C  
ATOM   3508  O   ASN A1014    -115.305  97.698 464.212  1.00  0.00      H1   O  
ATOM   3509  N   GLU A1015    -116.917  96.400 464.961  1.00  0.00      H1   N  
ATOM   3510  CA  GLU A1015    -117.292  95.887 463.600  1.00  0.00      H1   C  
ATOM   3511  CB  GLU A1015    -118.386  94.736 463.723  1.00  0.00      H1   C  
ATOM   3512  CG  GLU A1015    -118.396  93.736 462.594  1.00  0.00      H1   C  
ATOM   3513  CD  GLU A1015    -117.321  92.638 462.839  1.00  0.00      H1   C  
ATOM   3514  OE1 GLU A1015    -117.583  91.682 463.612  1.00  0.00      H1   O  
ATOM   3515  OE2 GLU A1015    -116.324  92.662 462.115  1.00  0.00      H1   O  
ATOM   3516  C   GLU A1015    -117.855  96.998 462.638  1.00  0.00      H1   C  
ATOM   3517  O   GLU A1015    -117.393  97.194 461.502  1.00  0.00      H1   O  
ATOM   3518  N   ARG A1016    -118.769  97.833 463.101  1.00  0.00      H1   N  
ATOM   3519  CA  ARG A1016    -119.337  99.000 462.416  1.00  0.00      H1   C  
ATOM   3520  CB  ARG A1016    -120.463  99.770 463.221  1.00  0.00      H1   C  
ATOM   3521  CG  ARG A1016    -121.752  98.863 463.299  1.00  0.00      H1   C  
ATOM   3522  CD  ARG A1016    -122.591  98.872 462.043  1.00  0.00      H1   C  
ATOM   3523  NE  ARG A1016    -123.074 100.322 461.874  1.00  0.00      H1   N  
ATOM   3524  CZ  ARG A1016    -122.924 101.109 460.852  1.00  0.00      H1   C  
ATOM   3525  NH1 ARG A1016    -122.678 100.626 459.611  1.00  0.00      H1   N  
ATOM   3526  NH2 ARG A1016    -123.030 102.399 460.930  1.00  0.00      H1   N  
ATOM   3527  C   ARG A1016    -118.370 100.028 461.931  1.00  0.00      H1   C  
ATOM   3528  O   ARG A1016    -118.347 100.511 460.872  1.00  0.00      H1   O  
ATOM   3529  N   THR A1017    -117.367 100.439 462.815  1.00  0.00      H1   N  
ATOM   3530  CA  THR A1017    -116.244 101.320 462.431  1.00  0.00      H1   C  
ATOM   3531  CB  THR A1017    -115.614 101.945 463.648  1.00  0.00      H1   C  
ATOM   3532  OG1 THR A1017    -116.377 103.030 464.113  1.00  0.00      H1   O  
ATOM   3533  CG2 THR A1017    -114.249 102.527 463.267  1.00  0.00      H1   C  
ATOM   3534  C   THR A1017    -115.276 100.663 461.383  1.00  0.00      H1   C  
ATOM   3535  O   THR A1017    -114.780 101.253 460.403  1.00  0.00      H1   O  
ATOM   3536  N   LEU A1018    -115.000  99.352 461.541  1.00  0.00      H1   N  
ATOM   3537  CA  LEU A1018    -114.204  98.607 460.625  1.00  0.00      H1   C  
ATOM   3538  CB  LEU A1018    -113.689  97.287 461.251  1.00  0.00      H1   C  
ATOM   3539  CG  LEU A1018    -112.679  97.595 462.411  1.00  0.00      H1   C  
ATOM   3540  CD1 LEU A1018    -112.272  96.237 462.937  1.00  0.00      H1   C  
ATOM   3541  CD2 LEU A1018    -111.495  98.488 461.992  1.00  0.00      H1   C  
ATOM   3542  C   LEU A1018    -114.834  98.315 459.268  1.00  0.00      H1   C  
ATOM   3543  O   LEU A1018    -114.206  98.433 458.256  1.00  0.00      H1   O  
ATOM   3544  N   ASP A1019    -116.168  98.160 459.229  1.00  0.00      H1   N  
ATOM   3545  CA  ASP A1019    -116.882  98.108 458.000  1.00  0.00      H1   C  
ATOM   3546  CB  ASP A1019    -118.386  97.973 458.229  1.00  0.00      H1   C  
ATOM   3547  CG  ASP A1019    -118.754  96.561 458.736  1.00  0.00      H1   C  
ATOM   3548  OD1 ASP A1019    -119.903  96.302 459.123  1.00  0.00      H1   O  
ATOM   3549  OD2 ASP A1019    -117.923  95.613 458.543  1.00  0.00      H1   O  
ATOM   3550  C   ASP A1019    -116.708  99.349 457.147  1.00  0.00      H1   C  
ATOM   3551  O   ASP A1019    -116.512  99.308 455.891  1.00  0.00      H1   O  
ATOM   3552  N   TYR A1020    -116.720 100.544 457.808  1.00  0.00      H1   N  
ATOM   3553  CA  TYR A1020    -116.393 101.738 457.170  1.00  0.00      H1   C  
ATOM   3554  CB  TYR A1020    -116.740 102.979 458.116  1.00  0.00      H1   C  
ATOM   3555  CG  TYR A1020    -116.181 104.321 457.603  1.00  0.00      H1   C  
ATOM   3556  CD1 TYR A1020    -116.431 104.883 456.353  1.00  0.00      H1   C  
ATOM   3557  CE1 TYR A1020    -115.570 105.792 455.775  1.00  0.00      H1   C  
ATOM   3558  CZ  TYR A1020    -114.478 106.241 456.517  1.00  0.00      H1   C  
ATOM   3559  OH  TYR A1020    -113.545 107.108 455.912  1.00  0.00      H1   O  
ATOM   3560  CD2 TYR A1020    -115.077 104.791 458.391  1.00  0.00      H1   C  
ATOM   3561  CE2 TYR A1020    -114.200 105.736 457.832  1.00  0.00      H1   C  
ATOM   3562  C   TYR A1020    -114.951 101.871 456.665  1.00  0.00      H1   C  
ATOM   3563  O   TYR A1020    -114.746 102.301 455.557  1.00  0.00      H1   O  
ATOM   3564  N   HIS A1021    -113.922 101.423 457.395  1.00  0.00      H1   N  
ATOM   3565  CA  HIS A1021    -112.493 101.381 457.076  1.00  0.00      H1   C  
ATOM   3566  CB  HIS A1021    -111.646 101.078 458.337  1.00  0.00      H1   C  
ATOM   3567  ND1 HIS A1021    -111.126 103.401 458.878  1.00  0.00      H1   N  
ATOM   3568  CG  HIS A1021    -111.608 102.200 459.342  1.00  0.00      H1   C  
ATOM   3569  CE1 HIS A1021    -111.044 104.155 459.936  1.00  0.00      H1   C  
ATOM   3570  NE2 HIS A1021    -111.436 103.492 461.085  1.00  0.00      H1   N  
ATOM   3571  CD2 HIS A1021    -111.664 102.233 460.701  1.00  0.00      H1   C  
ATOM   3572  C   HIS A1021    -112.118 100.570 455.877  1.00  0.00      H1   C  
ATOM   3573  O   HIS A1021    -111.439 101.033 454.954  1.00  0.00      H1   O  
ATOM   3574  N   ASP A1022    -112.873  99.410 455.830  1.00  0.00      H1   N  
ATOM   3575  CA  ASP A1022    -113.089  98.521 454.697  1.00  0.00      H1   C  
ATOM   3576  CB  ASP A1022    -113.846  97.241 455.196  1.00  0.00      H1   C  
ATOM   3577  CG  ASP A1022    -113.005  96.319 456.042  1.00  0.00      H1   C  
ATOM   3578  OD1 ASP A1022    -113.488  95.236 456.422  1.00  0.00      H1   O  
ATOM   3579  OD2 ASP A1022    -111.772  96.625 456.201  1.00  0.00      H1   O  
ATOM   3580  C   ASP A1022    -113.631  99.077 453.398  1.00  0.00      H1   C  
ATOM   3581  O   ASP A1022    -113.140  98.977 452.301  1.00  0.00      H1   O  
ATOM   3582  N   SER A1023    -114.809  99.742 453.555  1.00  0.00      H1   N  
ATOM   3583  CA  SER A1023    -115.456 100.502 452.526  1.00  0.00      H1   C  
ATOM   3584  CB  SER A1023    -116.844 101.085 452.995  1.00  0.00      H1   C  
ATOM   3585  OG  SER A1023    -117.905 100.114 453.027  1.00  0.00      H1   O  
ATOM   3586  C   SER A1023    -114.663 101.580 451.977  1.00  0.00      H1   C  
ATOM   3587  O   SER A1023    -114.634 101.682 450.717  1.00  0.00      H1   O  
ATOM   3588  N   ASN A1024    -113.871 102.401 452.759  1.00  0.00      H1   N  
ATOM   3589  CA  ASN A1024    -113.194 103.572 452.190  1.00  0.00      H1   C  
ATOM   3590  CB  ASN A1024    -112.767 104.539 453.407  1.00  0.00      H1   C  
ATOM   3591  CG  ASN A1024    -112.671 105.935 452.804  1.00  0.00      H1   C  
ATOM   3592  OD1 ASN A1024    -113.676 106.582 452.664  1.00  0.00      H1   O  
ATOM   3593  ND2 ASN A1024    -111.434 106.417 452.527  1.00  0.00      H1   N  
ATOM   3594  C   ASN A1024    -112.039 103.243 451.307  1.00  0.00      H1   C  
ATOM   3595  O   ASN A1024    -111.601 103.962 450.392  1.00  0.00      H1   O  
ATOM   3596  N   VAL A1025    -111.327 102.112 451.565  1.00  0.00      H1   N  
ATOM   3597  CA  VAL A1025    -110.275 101.594 450.667  1.00  0.00      H1   C  
ATOM   3598  CB  VAL A1025    -109.469 100.503 451.272  1.00  0.00      H1   C  
ATOM   3599  CG1 VAL A1025    -108.531  99.643 450.385  1.00  0.00      H1   C  
ATOM   3600  CG2 VAL A1025    -108.600 101.165 452.365  1.00  0.00      H1   C  
ATOM   3601  C   VAL A1025    -110.761 101.315 449.214  1.00  0.00      H1   C  
ATOM   3602  O   VAL A1025    -110.143 101.769 448.244  1.00  0.00      H1   O  
ATOM   3603  N   LYS A1026    -111.957 100.692 448.975  1.00  0.00      H1   N  
ATOM   3604  CA  LYS A1026    -112.614 100.632 447.661  1.00  0.00      H1   C  
ATOM   3605  CB  LYS A1026    -113.761  99.625 447.771  1.00  0.00      H1   C  
ATOM   3606  CG  LYS A1026    -114.609  99.381 446.498  1.00  0.00      H1   C  
ATOM   3607  CD  LYS A1026    -113.695  98.734 445.474  1.00  0.00      H1   C  
ATOM   3608  CE  LYS A1026    -114.308  98.434 444.057  1.00  0.00      H1   C  
ATOM   3609  NZ  LYS A1026    -115.492  97.560 444.106  1.00  0.00      H1   N  
ATOM   3610  C   LYS A1026    -113.133 101.980 447.155  1.00  0.00      H1   C  
ATOM   3611  O   LYS A1026    -113.090 102.222 445.977  1.00  0.00      H1   O  
ATOM   3612  N   ASN A1027    -113.633 102.877 448.078  1.00  0.00      H1   N  
ATOM   3613  CA  ASN A1027    -114.061 104.218 447.681  1.00  0.00      H1   C  
ATOM   3614  CB  ASN A1027    -114.731 104.967 448.867  1.00  0.00      H1   C  
ATOM   3615  CG  ASN A1027    -115.961 104.321 449.406  1.00  0.00      H1   C  
ATOM   3616  OD1 ASN A1027    -116.445 103.356 448.804  1.00  0.00      H1   O  
ATOM   3617  ND2 ASN A1027    -116.290 104.623 450.653  1.00  0.00      H1   N  
ATOM   3618  C   ASN A1027    -112.830 105.038 447.164  1.00  0.00      H1   C  
ATOM   3619  O   ASN A1027    -112.985 105.798 446.206  1.00  0.00      H1   O  
ATOM   3620  N   LEU A1028    -111.640 104.872 447.707  1.00  0.00      H1   N  
ATOM   3621  CA  LEU A1028    -110.392 105.385 447.221  1.00  0.00      H1   C  
ATOM   3622  CB  LEU A1028    -109.377 105.336 448.380  1.00  0.00      H1   C  
ATOM   3623  CG  LEU A1028    -107.960 105.952 448.115  1.00  0.00      H1   C  
ATOM   3624  CD1 LEU A1028    -108.031 107.428 447.773  1.00  0.00      H1   C  
ATOM   3625  CD2 LEU A1028    -106.861 105.559 449.157  1.00  0.00      H1   C  
ATOM   3626  C   LEU A1028    -109.877 104.766 445.844  1.00  0.00      H1   C  
ATOM   3627  O   LEU A1028    -109.395 105.395 444.887  1.00  0.00      H1   O  
ATOM   3628  N   TYR A1029    -110.136 103.441 445.576  1.00  0.00      H1   N  
ATOM   3629  CA  TYR A1029    -109.835 102.791 444.331  1.00  0.00      H1   C  
ATOM   3630  CB  TYR A1029    -110.075 101.239 444.479  1.00  0.00      H1   C  
ATOM   3631  CG  TYR A1029    -110.164 100.443 443.212  1.00  0.00      H1   C  
ATOM   3632  CD1 TYR A1029    -111.370 100.318 442.453  1.00  0.00      H1   C  
ATOM   3633  CE1 TYR A1029    -111.329  99.851 441.140  1.00  0.00      H1   C  
ATOM   3634  CZ  TYR A1029    -110.091  99.438 440.655  1.00  0.00      H1   C  
ATOM   3635  OH  TYR A1029    -110.186  98.950 439.352  1.00  0.00      H1   O  
ATOM   3636  CD2 TYR A1029    -108.917 100.004 442.639  1.00  0.00      H1   C  
ATOM   3637  CE2 TYR A1029    -108.848  99.501 441.315  1.00  0.00      H1   C  
ATOM   3638  C   TYR A1029    -110.708 103.330 443.168  1.00  0.00      H1   C  
ATOM   3639  O   TYR A1029    -110.161 103.651 442.067  1.00  0.00      H1   O  
ATOM   3640  N   GLU A1030    -112.022 103.532 443.487  1.00  0.00      H1   N  
ATOM   3641  CA  GLU A1030    -112.931 104.146 442.532  1.00  0.00      H1   C  
ATOM   3642  CB  GLU A1030    -114.356 103.973 443.089  1.00  0.00      H1   C  
ATOM   3643  CG  GLU A1030    -115.325 103.820 441.868  1.00  0.00      H1   C  
ATOM   3644  CD  GLU A1030    -115.319 102.428 441.230  1.00  0.00      H1   C  
ATOM   3645  OE1 GLU A1030    -114.997 102.391 440.006  1.00  0.00      H1   O  
ATOM   3646  OE2 GLU A1030    -115.578 101.432 441.866  1.00  0.00      H1   O  
ATOM   3647  C   GLU A1030    -112.665 105.585 442.137  1.00  0.00      H1   C  
ATOM   3648  O   GLU A1030    -112.736 105.875 440.890  1.00  0.00      H1   O  
ATOM   3649  N   LYS A1031    -112.366 106.479 443.134  1.00  0.00      H1   N  
ATOM   3650  CA  LYS A1031    -111.940 107.887 442.917  1.00  0.00      H1   C  
ATOM   3651  CB  LYS A1031    -111.994 108.700 444.261  1.00  0.00      H1   C  
ATOM   3652  CG  LYS A1031    -113.414 108.937 444.790  1.00  0.00      H1   C  
ATOM   3653  CD  LYS A1031    -113.483 109.669 446.144  1.00  0.00      H1   C  
ATOM   3654  CE  LYS A1031    -113.206 108.669 447.306  1.00  0.00      H1   C  
ATOM   3655  NZ  LYS A1031    -113.210 109.490 448.591  1.00  0.00      H1   N  
ATOM   3656  C   LYS A1031    -110.687 108.056 442.161  1.00  0.00      H1   C  
ATOM   3657  O   LYS A1031    -110.646 108.900 441.297  1.00  0.00      H1   O  
ATOM   3658  N   VAL A1032    -109.582 107.197 442.396  1.00  0.00      H1   N  
ATOM   3659  CA  VAL A1032    -108.490 107.143 441.504  1.00  0.00      H1   C  
ATOM   3660  CB  VAL A1032    -107.394 106.308 442.111  1.00  0.00      H1   C  
ATOM   3661  CG1 VAL A1032    -106.274 105.929 441.143  1.00  0.00      H1   C  
ATOM   3662  CG2 VAL A1032    -106.875 107.123 443.339  1.00  0.00      H1   C  
ATOM   3663  C   VAL A1032    -108.801 106.640 440.089  1.00  0.00      H1   C  
ATOM   3664  O   VAL A1032    -108.418 107.304 439.148  1.00  0.00      H1   O  
ATOM   3665  N   ARG A1033    -109.602 105.529 439.984  1.00  0.00      H1   N  
ATOM   3666  CA  ARG A1033    -109.814 104.760 438.774  1.00  0.00      H1   C  
ATOM   3667  CB  ARG A1033    -110.555 103.450 439.012  1.00  0.00      H1   C  
ATOM   3668  CG  ARG A1033    -110.698 102.631 437.676  1.00  0.00      H1   C  
ATOM   3669  CD  ARG A1033    -111.797 101.554 437.759  1.00  0.00      H1   C  
ATOM   3670  NE  ARG A1033    -113.167 102.150 437.960  1.00  0.00      H1   N  
ATOM   3671  CZ  ARG A1033    -113.661 103.102 437.163  1.00  0.00      H1   C  
ATOM   3672  NH1 ARG A1033    -113.449 103.277 435.886  1.00  0.00      H1   N  
ATOM   3673  NH2 ARG A1033    -114.454 103.926 437.813  1.00  0.00      H1   N  
ATOM   3674  C   ARG A1033    -110.656 105.592 437.822  1.00  0.00      H1   C  
ATOM   3675  O   ARG A1033    -110.332 105.667 436.671  1.00  0.00      H1   O  
ATOM   3676  N   SER A1034    -111.700 106.287 438.375  1.00  0.00      H1   N  
ATOM   3677  CA  SER A1034    -112.483 107.265 437.693  1.00  0.00      H1   C  
ATOM   3678  CB  SER A1034    -113.719 107.664 438.547  1.00  0.00      H1   C  
ATOM   3679  OG  SER A1034    -114.717 108.238 437.758  1.00  0.00      H1   O  
ATOM   3680  C   SER A1034    -111.693 108.421 437.157  1.00  0.00      H1   C  
ATOM   3681  O   SER A1034    -111.954 108.918 436.049  1.00  0.00      H1   O  
ATOM   3682  N   GLN A1035    -110.606 108.893 437.865  1.00  0.00      H1   N  
ATOM   3683  CA  GLN A1035    -109.765 109.865 437.261  1.00  0.00      H1   C  
ATOM   3684  CB  GLN A1035    -108.880 110.516 438.335  1.00  0.00      H1   C  
ATOM   3685  CG  GLN A1035    -109.719 111.574 439.139  1.00  0.00      H1   C  
ATOM   3686  CD  GLN A1035    -108.910 112.052 440.387  1.00  0.00      H1   C  
ATOM   3687  OE1 GLN A1035    -108.252 113.095 440.386  1.00  0.00      H1   O  
ATOM   3688  NE2 GLN A1035    -109.070 111.248 441.420  1.00  0.00      H1   N  
ATOM   3689  C   GLN A1035    -108.777 109.282 436.164  1.00  0.00      H1   C  
ATOM   3690  O   GLN A1035    -108.647 109.833 435.079  1.00  0.00      H1   O  
ATOM   3691  N   LEU A1036    -108.214 108.105 436.393  1.00  0.00      H1   N  
ATOM   3692  CA  LEU A1036    -107.165 107.659 435.465  1.00  0.00      H1   C  
ATOM   3693  CB  LEU A1036    -106.170 106.839 436.243  1.00  0.00      H1   C  
ATOM   3694  CG  LEU A1036    -104.930 107.573 436.799  1.00  0.00      H1   C  
ATOM   3695  CD1 LEU A1036    -105.242 108.612 437.884  1.00  0.00      H1   C  
ATOM   3696  CD2 LEU A1036    -104.099 106.372 437.348  1.00  0.00      H1   C  
ATOM   3697  C   LEU A1036    -107.778 106.867 434.191  1.00  0.00      H1   C  
ATOM   3698  O   LEU A1036    -107.146 106.644 433.171  1.00  0.00      H1   O  
ATOM   3699  N   LYS A1037    -109.047 106.502 434.345  1.00  0.00      H1   N  
ATOM   3700  CA  LYS A1037    -109.783 105.673 433.446  1.00  0.00      H1   C  
ATOM   3701  CB  LYS A1037    -110.444 106.690 432.466  1.00  0.00      H1   C  
ATOM   3702  CG  LYS A1037    -111.267 107.697 433.283  1.00  0.00      H1   C  
ATOM   3703  CD  LYS A1037    -111.998 108.735 432.480  1.00  0.00      H1   C  
ATOM   3704  CE  LYS A1037    -111.859 110.190 433.182  1.00  0.00      H1   C  
ATOM   3705  NZ  LYS A1037    -112.495 111.221 432.334  1.00  0.00      H1   N  
ATOM   3706  C   LYS A1037    -109.090 104.497 432.800  1.00  0.00      H1   C  
ATOM   3707  O   LYS A1037    -108.687 103.624 433.516  1.00  0.00      H1   O  
ATOM   3708  N   ASN A1038    -108.993 104.479 431.461  1.00  0.00      H1   N  
ATOM   3709  CA  ASN A1038    -108.193 103.532 430.729  1.00  0.00      H1   C  
ATOM   3710  CB  ASN A1038    -109.092 102.825 429.702  1.00  0.00      H1   C  
ATOM   3711  CG  ASN A1038    -110.360 102.216 430.358  1.00  0.00      H1   C  
ATOM   3712  OD1 ASN A1038    -110.262 101.545 431.419  1.00  0.00      H1   O  
ATOM   3713  ND2 ASN A1038    -111.597 102.462 429.798  1.00  0.00      H1   N  
ATOM   3714  C   ASN A1038    -107.027 104.255 429.993  1.00  0.00      H1   C  
ATOM   3715  O   ASN A1038    -106.433 103.793 429.025  1.00  0.00      H1   O  
ATOM   3716  N   ASN A1039    -106.719 105.428 430.505  1.00  0.00      H1   N  
ATOM   3717  CA  ASN A1039    -105.665 106.317 429.942  1.00  0.00      H1   C  
ATOM   3718  CB  ASN A1039    -106.214 107.791 430.116  1.00  0.00      H1   C  
ATOM   3719  CG  ASN A1039    -107.256 108.034 429.074  1.00  0.00      H1   C  
ATOM   3720  OD1 ASN A1039    -107.270 107.496 428.012  1.00  0.00      H1   O  
ATOM   3721  ND2 ASN A1039    -108.149 109.043 429.343  1.00  0.00      H1   N  
ATOM   3722  C   ASN A1039    -104.320 106.168 430.705  1.00  0.00      H1   C  
ATOM   3723  O   ASN A1039    -103.400 106.966 430.508  1.00  0.00      H1   O  
ATOM   3724  N   ALA A1040    -104.304 105.192 431.548  1.00  0.00      H1   N  
ATOM   3725  CA  ALA A1040    -103.216 104.518 432.239  1.00  0.00      H1   C  
ATOM   3726  CB  ALA A1040    -102.769 105.222 433.618  1.00  0.00      H1   C  
ATOM   3727  C   ALA A1040    -103.780 103.152 432.485  1.00  0.00      H1   C  
ATOM   3728  O   ALA A1040    -104.960 102.929 432.475  1.00  0.00      H1   O  
ATOM   3729  N   LYS A1041    -102.977 102.116 432.707  1.00  0.00      H1   N  
ATOM   3730  CA  LYS A1041    -103.430 100.742 432.747  1.00  0.00      H1   C  
ATOM   3731  CB  LYS A1041    -102.633  99.877 431.710  1.00  0.00      H1   C  
ATOM   3732  CG  LYS A1041    -101.108  99.921 431.894  1.00  0.00      H1   C  
ATOM   3733  CD  LYS A1041    -100.450  98.745 431.201  1.00  0.00      H1   C  
ATOM   3734  CE  LYS A1041     -98.979  98.422 431.661  1.00  0.00      H1   C  
ATOM   3735  NZ  LYS A1041     -98.130  99.407 431.098  1.00  0.00      H1   N  
ATOM   3736  C   LYS A1041    -103.293 100.061 434.127  1.00  0.00      H1   C  
ATOM   3737  O   LYS A1041    -102.462 100.405 434.904  1.00  0.00      H1   O  
ATOM   3738  N   GLU A1042    -104.080  99.011 434.377  1.00  0.00      H1   N  
ATOM   3739  CA  GLU A1042    -104.064  98.409 435.721  1.00  0.00      H1   C  
ATOM   3740  CB  GLU A1042    -105.375  97.820 436.269  1.00  0.00      H1   C  
ATOM   3741  CG  GLU A1042    -106.393  99.006 436.589  1.00  0.00      H1   C  
ATOM   3742  CD  GLU A1042    -107.622  98.616 437.335  1.00  0.00      H1   C  
ATOM   3743  OE1 GLU A1042    -108.710  98.739 436.692  1.00  0.00      H1   O  
ATOM   3744  OE2 GLU A1042    -107.651  98.259 438.578  1.00  0.00      H1   O  
ATOM   3745  C   GLU A1042    -102.904  97.407 435.797  1.00  0.00      H1   C  
ATOM   3746  O   GLU A1042    -102.752  96.660 434.845  1.00  0.00      H1   O  
ATOM   3747  N   ILE A1043    -102.104  97.445 436.870  1.00  0.00      H1   N  
ATOM   3748  CA  ILE A1043    -101.108  96.375 437.082  1.00  0.00      H1   C  
ATOM   3749  CB  ILE A1043     -99.664  96.983 437.170  1.00  0.00      H1   C  
ATOM   3750  CG2 ILE A1043     -99.327  97.760 435.881  1.00  0.00      H1   C  
ATOM   3751  CG1 ILE A1043     -99.427  97.834 438.370  1.00  0.00      H1   C  
ATOM   3752  CD1 ILE A1043     -98.188  98.767 438.381  1.00  0.00      H1   C  
ATOM   3753  C   ILE A1043    -101.504  95.593 438.361  1.00  0.00      H1   C  
ATOM   3754  O   ILE A1043    -100.669  94.823 438.885  1.00  0.00      H1   O  
ATOM   3755  N   GLY A1044    -102.742  95.721 438.839  1.00  0.00      H1   N  
ATOM   3756  CA  GLY A1044    -103.392  95.075 439.993  1.00  0.00      H1   C  
ATOM   3757  C   GLY A1044    -103.096  95.640 441.343  1.00  0.00      H1   C  
ATOM   3758  O   GLY A1044    -102.262  96.480 441.516  1.00  0.00      H1   O  
ATOM   3759  N   ASN A1045    -103.889  95.164 442.337  1.00  0.00      H1   N  
ATOM   3760  CA  ASN A1045    -103.893  95.721 443.656  1.00  0.00      H1   C  
ATOM   3761  CB  ASN A1045    -102.803  95.138 444.651  1.00  0.00      H1   C  
ATOM   3762  CG  ASN A1045    -102.743  93.608 444.434  1.00  0.00      H1   C  
ATOM   3763  OD1 ASN A1045    -101.990  93.063 443.611  1.00  0.00      H1   O  
ATOM   3764  ND2 ASN A1045    -103.715  92.920 445.100  1.00  0.00      H1   N  
ATOM   3765  C   ASN A1045    -104.070  97.202 443.896  1.00  0.00      H1   C  
ATOM   3766  O   ASN A1045    -103.654  97.711 444.868  1.00  0.00      H1   O  
ATOM   3767  N   GLY A1046    -104.807  97.936 443.049  1.00  0.00      H1   N  
ATOM   3768  CA  GLY A1046    -105.013  99.394 443.116  1.00  0.00      H1   C  
ATOM   3769  C   GLY A1046    -103.887 100.239 442.476  1.00  0.00      H1   C  
ATOM   3770  O   GLY A1046    -103.696 101.407 442.794  1.00  0.00      H1   O  
ATOM   3771  N   CYS A1047    -103.069  99.611 441.648  1.00  0.00      H1   N  
ATOM   3772  CA  CYS A1047    -101.803 100.182 441.278  1.00  0.00      H1   C  
ATOM   3773  CB  CYS A1047    -100.586  99.261 441.573  1.00  0.00      H1   C  
ATOM   3774  SG  CYS A1047    -100.363  98.826 443.298  1.00  0.00      H1   S  
ATOM   3775  C   CYS A1047    -101.867 100.346 439.708  1.00  0.00      H1   C  
ATOM   3776  O   CYS A1047    -102.357  99.438 438.962  1.00  0.00      H1   O  
ATOM   3777  N   PHE A1048    -101.500 101.525 439.161  1.00  0.00      H1   N  
ATOM   3778  CA  PHE A1048    -101.787 101.933 437.811  1.00  0.00      H1   C  
ATOM   3779  CB  PHE A1048    -102.826 103.109 437.827  1.00  0.00      H1   C  
ATOM   3780  CG  PHE A1048    -104.212 102.707 438.295  1.00  0.00      H1   C  
ATOM   3781  CD1 PHE A1048    -105.213 102.541 437.292  1.00  0.00      H1   C  
ATOM   3782  CE1 PHE A1048    -106.543 102.314 437.632  1.00  0.00      H1   C  
ATOM   3783  CZ  PHE A1048    -106.910 102.162 438.984  1.00  0.00      H1   C  
ATOM   3784  CD2 PHE A1048    -104.608 102.583 439.630  1.00  0.00      H1   C  
ATOM   3785  CE2 PHE A1048    -105.984 102.353 439.936  1.00  0.00      H1   C  
ATOM   3786  C   PHE A1048    -100.515 102.328 437.148  1.00  0.00      H1   C  
ATOM   3787  O   PHE A1048     -99.699 102.929 437.789  1.00  0.00      H1   O  
ATOM   3788  N   GLU A1049    -100.289 102.001 435.844  1.00  0.00      H1   N  
ATOM   3789  CA  GLU A1049     -99.096 102.381 435.133  1.00  0.00      H1   C  
ATOM   3790  CB  GLU A1049     -98.306 101.213 434.596  1.00  0.00      H1   C  
ATOM   3791  CG  GLU A1049     -96.782 101.514 434.421  1.00  0.00      H1   C  
ATOM   3792  CD  GLU A1049     -95.918 100.339 434.021  1.00  0.00      H1   C  
ATOM   3793  OE1 GLU A1049     -96.204  99.780 432.917  1.00  0.00      H1   O  
ATOM   3794  OE2 GLU A1049     -95.010  99.975 434.824  1.00  0.00      H1   O  
ATOM   3795  C   GLU A1049     -99.478 103.253 433.896  1.00  0.00      H1   C  
ATOM   3796  O   GLU A1049    -100.328 102.992 433.053  1.00  0.00      H1   O  
ATOM   3797  N   PHE A1050     -98.776 104.415 433.788  1.00  0.00      H1   N  
ATOM   3798  CA  PHE A1050     -99.051 105.390 432.761  1.00  0.00      H1   C  
ATOM   3799  CB  PHE A1050     -98.587 106.765 433.213  1.00  0.00      H1   C  
ATOM   3800  CG  PHE A1050     -99.423 107.197 434.384  1.00  0.00      H1   C  
ATOM   3801  CD1 PHE A1050    -100.542 108.019 434.285  1.00  0.00      H1   C  
ATOM   3802  CE1 PHE A1050    -101.216 108.440 435.429  1.00  0.00      H1   C  
ATOM   3803  CZ  PHE A1050    -100.786 108.028 436.679  1.00  0.00      H1   C  
ATOM   3804  CD2 PHE A1050     -98.990 106.731 435.682  1.00  0.00      H1   C  
ATOM   3805  CE2 PHE A1050     -99.669 107.172 436.819  1.00  0.00      H1   C  
ATOM   3806  C   PHE A1050     -98.524 105.120 431.352  1.00  0.00      H1   C  
ATOM   3807  O   PHE A1050     -97.458 104.524 431.146  1.00  0.00      H1   O  
ATOM   3808  N   TYR A1051     -99.285 105.624 430.334  1.00  0.00      H1   N  
ATOM   3809  CA  TYR A1051     -98.911 105.684 428.929  1.00  0.00      H1   C  
ATOM   3810  CB  TYR A1051    -100.134 105.776 427.974  1.00  0.00      H1   C  
ATOM   3811  CG  TYR A1051    -101.174 104.702 428.332  1.00  0.00      H1   C  
ATOM   3812  CD1 TYR A1051    -100.922 103.508 429.156  1.00  0.00      H1   C  
ATOM   3813  CE1 TYR A1051    -101.997 102.622 429.351  1.00  0.00      H1   C  
ATOM   3814  CZ  TYR A1051    -103.312 102.925 428.844  1.00  0.00      H1   C  
ATOM   3815  OH  TYR A1051    -104.324 102.030 428.998  1.00  0.00      H1   O  
ATOM   3816  CD2 TYR A1051    -102.468 104.908 427.811  1.00  0.00      H1   C  
ATOM   3817  CE2 TYR A1051    -103.490 104.041 428.060  1.00  0.00      H1   C  
ATOM   3818  C   TYR A1051     -98.025 106.862 428.508  1.00  0.00      H1   C  
ATOM   3819  O   TYR A1051     -97.166 106.735 427.645  1.00  0.00      H1   O  
ATOM   3820  N   HIS A1052     -98.173 108.042 429.137  1.00  0.00      H1   N  
ATOM   3821  CA  HIS A1052     -97.287 109.250 428.922  1.00  0.00      H1   C  
ATOM   3822  CB  HIS A1052     -97.995 110.446 428.060  1.00  0.00      H1   C  
ATOM   3823  ND1 HIS A1052     -99.492 109.472 426.420  1.00  0.00      H1   N  
ATOM   3824  CG  HIS A1052     -98.234 109.985 426.698  1.00  0.00      H1   C  
ATOM   3825  CE1 HIS A1052     -99.478 109.177 425.132  1.00  0.00      H1   C  
ATOM   3826  NE2 HIS A1052     -98.285 109.540 424.602  1.00  0.00      H1   N  
ATOM   3827  CD2 HIS A1052     -97.529 110.043 425.586  1.00  0.00      H1   C  
ATOM   3828  C   HIS A1052     -96.725 109.653 430.289  1.00  0.00      H1   C  
ATOM   3829  O   HIS A1052     -97.253 109.372 431.318  1.00  0.00      H1   O  
ATOM   3830  N   LYS A1053     -95.618 110.449 430.324  1.00  0.00      H1   N  
ATOM   3831  CA  LYS A1053     -94.961 110.910 431.570  1.00  0.00      H1   C  
ATOM   3832  CB  LYS A1053     -93.743 111.781 431.189  1.00  0.00      H1   C  
ATOM   3833  CG  LYS A1053     -92.564 111.152 430.555  1.00  0.00      H1   C  
ATOM   3834  CD  LYS A1053     -92.022 109.927 431.227  1.00  0.00      H1   C  
ATOM   3835  CE  LYS A1053     -91.467 110.247 432.578  1.00  0.00      H1   C  
ATOM   3836  NZ  LYS A1053     -91.027 109.069 433.351  1.00  0.00      H1   N  
ATOM   3837  C   LYS A1053     -95.834 111.585 432.513  1.00  0.00      H1   C  
ATOM   3838  O   LYS A1053     -96.684 112.426 432.093  1.00  0.00      H1   O  
ATOM   3839  N   CYS A1054     -95.825 111.224 433.812  1.00  0.00      H1   N  
ATOM   3840  CA  CYS A1054     -96.652 111.795 434.852  1.00  0.00      H1   C  
ATOM   3841  CB  CYS A1054     -97.371 110.678 435.582  1.00  0.00      H1   C  
ATOM   3842  SG  CYS A1054     -98.549 111.103 436.966  1.00  0.00      H1   S  
ATOM   3843  C   CYS A1054     -95.823 112.617 435.806  1.00  0.00      H1   C  
ATOM   3844  O   CYS A1054     -94.993 112.071 436.593  1.00  0.00      H1   O  
ATOM   3845  N   ASP A1055     -95.910 113.975 435.677  1.00  0.00      H1   N  
ATOM   3846  CA  ASP A1055     -95.108 114.850 436.456  1.00  0.00      H1   C  
ATOM   3847  CB  ASP A1055     -95.067 116.213 435.559  1.00  0.00      H1   C  
ATOM   3848  CG  ASP A1055     -94.455 116.040 434.240  1.00  0.00      H1   C  
ATOM   3849  OD1 ASP A1055     -94.598 117.002 433.412  1.00  0.00      H1   O  
ATOM   3850  OD2 ASP A1055     -93.724 115.071 433.967  1.00  0.00      H1   O  
ATOM   3851  C   ASP A1055     -95.674 115.168 437.839  1.00  0.00      H1   C  
ATOM   3852  O   ASP A1055     -96.667 114.592 438.280  1.00  0.00      H1   O  
ATOM   3853  N   ASN A1056     -95.053 116.033 438.598  1.00  0.00      H1   N  
ATOM   3854  CA  ASN A1056     -95.579 116.535 439.900  1.00  0.00      H1   C  
ATOM   3855  CB  ASN A1056     -94.493 117.523 440.419  1.00  0.00      H1   C  
ATOM   3856  CG  ASN A1056     -94.646 117.932 441.871  1.00  0.00      H1   C  
ATOM   3857  OD1 ASN A1056     -95.092 117.121 442.695  1.00  0.00      H1   O  
ATOM   3858  ND2 ASN A1056     -94.277 119.160 442.261  1.00  0.00      H1   N  
ATOM   3859  C   ASN A1056     -96.996 117.130 439.853  1.00  0.00      H1   C  
ATOM   3860  O   ASN A1056     -97.879 116.868 440.650  1.00  0.00      H1   O  
ATOM   3861  N   THR A1057     -97.304 117.952 438.823  1.00  0.00      H1   N  
ATOM   3862  CA  THR A1057     -98.631 118.505 438.528  1.00  0.00      H1   C  
ATOM   3863  CB  THR A1057     -98.715 119.605 437.484  1.00  0.00      H1   C  
ATOM   3864  OG1 THR A1057    -100.012 120.123 437.397  1.00  0.00      H1   O  
ATOM   3865  CG2 THR A1057     -98.410 119.133 436.091  1.00  0.00      H1   C  
ATOM   3866  C   THR A1057     -99.611 117.341 438.340  1.00  0.00      H1   C  
ATOM   3867  O   THR A1057    -100.687 117.382 438.813  1.00  0.00      H1   O  
ATOM   3868  N   CYS A1058     -99.193 116.292 437.634  1.00  0.00      H1   N  
ATOM   3869  CA  CYS A1058    -100.078 115.113 437.421  1.00  0.00      H1   C  
ATOM   3870  CB  CYS A1058     -99.290 114.135 436.467  1.00  0.00      H1   C  
ATOM   3871  SG  CYS A1058     -99.994 112.470 436.391  1.00  0.00      H1   S  
ATOM   3872  C   CYS A1058    -100.384 114.412 438.717  1.00  0.00      H1   C  
ATOM   3873  O   CYS A1058    -101.587 114.227 439.025  1.00  0.00      H1   O  
ATOM   3874  N   MET A1059     -99.311 114.095 439.495  1.00  0.00      H1   N  
ATOM   3875  CA  MET A1059     -99.419 113.384 440.717  1.00  0.00      H1   C  
ATOM   3876  CB  MET A1059     -98.070 113.090 441.506  1.00  0.00      H1   C  
ATOM   3877  CG  MET A1059     -97.213 112.104 440.764  1.00  0.00      H1   C  
ATOM   3878  SD  MET A1059     -97.840 110.496 440.614  1.00  0.00      H1   S  
ATOM   3879  CE  MET A1059     -96.521 109.979 439.525  1.00  0.00      H1   C  
ATOM   3880  C   MET A1059    -100.180 114.236 441.712  1.00  0.00      H1   C  
ATOM   3881  O   MET A1059    -100.954 113.617 442.429  1.00  0.00      H1   O  
ATOM   3882  N   GLU A1060     -99.935 115.585 441.847  1.00  0.00      H1   N  
ATOM   3883  CA  GLU A1060    -100.668 116.423 442.742  1.00  0.00      H1   C  
ATOM   3884  CB  GLU A1060    -100.159 117.853 442.864  1.00  0.00      H1   C  
ATOM   3885  CG  GLU A1060     -98.840 117.888 443.616  1.00  0.00      H1   C  
ATOM   3886  CD  GLU A1060     -98.632 119.316 444.128  1.00  0.00      H1   C  
ATOM   3887  OE1 GLU A1060     -98.117 120.222 443.401  1.00  0.00      H1   O  
ATOM   3888  OE2 GLU A1060     -99.128 119.645 445.249  1.00  0.00      H1   O  
ATOM   3889  C   GLU A1060    -102.112 116.478 442.312  1.00  0.00      H1   C  
ATOM   3890  O   GLU A1060    -103.004 116.388 443.152  1.00  0.00      H1   O  
ATOM   3891  N   SER A1061    -102.373 116.528 440.977  1.00  0.00      H1   N  
ATOM   3892  CA  SER A1061    -103.760 116.558 440.448  1.00  0.00      H1   C  
ATOM   3893  CB  SER A1061    -103.816 116.721 438.855  1.00  0.00      H1   C  
ATOM   3894  OG  SER A1061    -105.182 116.963 438.464  1.00  0.00      H1   O  
ATOM   3895  C   SER A1061    -104.498 115.360 440.909  1.00  0.00      H1   C  
ATOM   3896  O   SER A1061    -105.613 115.477 441.317  1.00  0.00      H1   O  
ATOM   3897  N   VAL A1062    -103.956 114.132 440.829  1.00  0.00      H1   N  
ATOM   3898  CA  VAL A1062    -104.741 112.902 441.408  1.00  0.00      H1   C  
ATOM   3899  CB  VAL A1062    -104.010 111.557 441.176  1.00  0.00      H1   C  
ATOM   3900  CG1 VAL A1062    -105.040 110.419 441.350  1.00  0.00      H1   C  
ATOM   3901  CG2 VAL A1062    -103.311 111.407 439.828  1.00  0.00      H1   C  
ATOM   3902  C   VAL A1062    -104.994 113.087 442.868  1.00  0.00      H1   C  
ATOM   3903  O   VAL A1062    -106.136 112.963 443.282  1.00  0.00      H1   O  
ATOM   3904  N   LYS A1063    -104.032 113.512 443.772  1.00  0.00      H1   N  
ATOM   3905  CA  LYS A1063    -104.212 113.949 445.213  1.00  0.00      H1   C  
ATOM   3906  CB  LYS A1063    -102.820 114.415 445.777  1.00  0.00      H1   C  
ATOM   3907  CG  LYS A1063    -102.885 115.448 446.960  1.00  0.00      H1   C  
ATOM   3908  CD  LYS A1063    -101.544 115.812 447.561  1.00  0.00      H1   C  
ATOM   3909  CE  LYS A1063    -100.659 116.623 446.630  1.00  0.00      H1   C  
ATOM   3910  NZ  LYS A1063    -101.226 117.983 446.366  1.00  0.00      H1   N  
ATOM   3911  C   LYS A1063    -105.285 115.025 445.467  1.00  0.00      H1   C  
ATOM   3912  O   LYS A1063    -106.141 114.832 446.324  1.00  0.00      H1   O  
ATOM   3913  N   ASN A1064    -105.331 116.118 444.688  1.00  0.00      H1   N  
ATOM   3914  CA  ASN A1064    -106.325 117.138 444.759  1.00  0.00      H1   C  
ATOM   3915  CB  ASN A1064    -105.683 118.404 444.196  1.00  0.00      H1   C  
ATOM   3916  CG  ASN A1064    -104.581 119.049 445.015  1.00  0.00      H1   C  
ATOM   3917  OD1 ASN A1064    -103.674 118.409 445.469  1.00  0.00      H1   O  
ATOM   3918  ND2 ASN A1064    -104.569 120.366 445.141  1.00  0.00      H1   N  
ATOM   3919  C   ASN A1064    -107.785 116.647 444.275  1.00  0.00      H1   C  
ATOM   3920  O   ASN A1064    -108.773 117.237 444.588  1.00  0.00      H1   O  
ATOM   3921  N   GLY A1065    -107.929 115.437 443.640  1.00  0.00      H1   N  
ATOM   3922  CA  GLY A1065    -109.148 115.006 443.005  1.00  0.00      H1   C  
ATOM   3923  C   GLY A1065    -109.581 115.718 441.686  1.00  0.00      H1   C  
ATOM   3924  O   GLY A1065    -110.749 116.026 441.387  1.00  0.00      H1   O  
ATOM   3925  N   THR A1066    -108.595 116.027 440.932  1.00  0.00      H1   N  
ATOM   3926  CA  THR A1066    -108.655 116.944 439.791  1.00  0.00      H1   C  
ATOM   3927  CB  THR A1066    -107.986 118.285 439.909  1.00  0.00      H1   C  
ATOM   3928  OG1 THR A1066    -106.757 118.151 440.591  1.00  0.00      H1   O  
ATOM   3929  CG2 THR A1066    -108.879 119.059 440.896  1.00  0.00      H1   C  
ATOM   3930  C   THR A1066    -108.132 116.361 438.527  1.00  0.00      H1   C  
ATOM   3931  O   THR A1066    -108.141 117.002 437.506  1.00  0.00      H1   O  
ATOM   3932  N   TYR A1067    -107.800 115.066 438.475  1.00  0.00      H1   N  
ATOM   3933  CA  TYR A1067    -107.142 114.610 437.272  1.00  0.00      H1   C  
ATOM   3934  CB  TYR A1067    -106.155 113.434 437.655  1.00  0.00      H1   C  
ATOM   3935  CG  TYR A1067    -105.408 112.773 436.507  1.00  0.00      H1   C  
ATOM   3936  CD1 TYR A1067    -104.219 113.374 435.949  1.00  0.00      H1   C  
ATOM   3937  CE1 TYR A1067    -103.526 112.834 434.893  1.00  0.00      H1   C  
ATOM   3938  CZ  TYR A1067    -104.002 111.617 434.296  1.00  0.00      H1   C  
ATOM   3939  OH  TYR A1067    -103.375 110.952 433.239  1.00  0.00      H1   O  
ATOM   3940  CD2 TYR A1067    -105.910 111.622 435.876  1.00  0.00      H1   C  
ATOM   3941  CE2 TYR A1067    -105.186 110.999 434.795  1.00  0.00      H1   C  
ATOM   3942  C   TYR A1067    -108.025 114.364 436.091  1.00  0.00      H1   C  
ATOM   3943  O   TYR A1067    -109.058 113.658 436.186  1.00  0.00      H1   O  
ATOM   3944  N   ASP A1068    -107.639 114.842 434.835  1.00  0.00      H1   N  
ATOM   3945  CA  ASP A1068    -108.055 114.156 433.653  1.00  0.00      H1   C  
ATOM   3946  CB  ASP A1068    -109.247 114.824 432.846  1.00  0.00      H1   C  
ATOM   3947  CG  ASP A1068    -110.022 113.881 431.951  1.00  0.00      H1   C  
ATOM   3948  OD1 ASP A1068    -111.099 114.297 431.532  1.00  0.00      H1   O  
ATOM   3949  OD2 ASP A1068    -109.678 112.663 431.771  1.00  0.00      H1   O  
ATOM   3950  C   ASP A1068    -106.799 113.961 432.782  1.00  0.00      H1   C  
ATOM   3951  O   ASP A1068    -105.976 114.814 432.948  1.00  0.00      H1   O  
ATOM   3952  N   TYR A1069    -106.766 112.922 431.962  1.00  0.00      H1   N  
ATOM   3953  CA  TYR A1069    -105.563 112.605 431.140  1.00  0.00      H1   C  
ATOM   3954  CB  TYR A1069    -105.661 111.181 430.523  1.00  0.00      H1   C  
ATOM   3955  CG  TYR A1069    -104.765 110.820 429.318  1.00  0.00      H1   C  
ATOM   3956  CD1 TYR A1069    -103.394 110.751 429.537  1.00  0.00      H1   C  
ATOM   3957  CE1 TYR A1069    -102.550 110.320 428.429  1.00  0.00      H1   C  
ATOM   3958  CZ  TYR A1069    -103.126 109.988 427.173  1.00  0.00      H1   C  
ATOM   3959  OH  TYR A1069    -102.320 109.647 426.063  1.00  0.00      H1   O  
ATOM   3960  CD2 TYR A1069    -105.260 110.772 427.972  1.00  0.00      H1   C  
ATOM   3961  CE2 TYR A1069    -104.462 110.220 426.977  1.00  0.00      H1   C  
ATOM   3962  C   TYR A1069    -105.089 113.697 430.209  1.00  0.00      H1   C  
ATOM   3963  O   TYR A1069    -103.919 113.967 430.041  1.00  0.00      H1   O  
ATOM   3964  N   PRO A1070    -105.985 114.397 429.521  1.00  0.00      H1   N  
ATOM   3965  CD  PRO A1070    -107.380 113.907 429.219  1.00  0.00      H1   C  
ATOM   3966  CA  PRO A1070    -105.576 115.327 428.489  1.00  0.00      H1   C  
ATOM   3967  CB  PRO A1070    -106.885 115.634 427.821  1.00  0.00      H1   C  
ATOM   3968  CG  PRO A1070    -107.602 114.240 427.812  1.00  0.00      H1   C  
ATOM   3969  C   PRO A1070    -104.882 116.617 429.062  1.00  0.00      H1   C  
ATOM   3970  O   PRO A1070    -103.801 116.961 428.634  1.00  0.00      H1   O  
ATOM   3971  N   LYS A1071    -105.527 117.191 430.117  1.00  0.00      H1   N  
ATOM   3972  CA  LYS A1071    -105.187 118.455 430.744  1.00  0.00      H1   C  
ATOM   3973  CB  LYS A1071    -106.230 118.678 431.878  1.00  0.00      H1   C  
ATOM   3974  CG  LYS A1071    -107.636 118.591 431.277  1.00  0.00      H1   C  
ATOM   3975  CD  LYS A1071    -108.769 118.526 432.250  1.00  0.00      H1   C  
ATOM   3976  CE  LYS A1071    -108.920 119.706 433.201  1.00  0.00      H1   C  
ATOM   3977  NZ  LYS A1071    -109.201 120.945 432.489  1.00  0.00      H1   N  
ATOM   3978  C   LYS A1071    -103.797 118.583 431.354  1.00  0.00      H1   C  
ATOM   3979  O   LYS A1071    -103.099 119.572 431.262  1.00  0.00      H1   O  
ATOM   3980  N   TYR A1072    -103.455 117.551 432.121  1.00  0.00      H1   N  
ATOM   3981  CA  TYR A1072    -102.342 117.463 433.027  1.00  0.00      H1   C  
ATOM   3982  CB  TYR A1072    -102.873 116.960 434.431  1.00  0.00      H1   C  
ATOM   3983  CG  TYR A1072    -103.853 118.010 435.037  1.00  0.00      H1   C  
ATOM   3984  CD1 TYR A1072    -105.228 117.656 435.139  1.00  0.00      H1   C  
ATOM   3985  CE1 TYR A1072    -106.101 118.587 435.742  1.00  0.00      H1   C  
ATOM   3986  CZ  TYR A1072    -105.619 119.827 436.249  1.00  0.00      H1   C  
ATOM   3987  OH  TYR A1072    -106.576 120.657 436.940  1.00  0.00      H1   O  
ATOM   3988  CD2 TYR A1072    -103.380 119.216 435.556  1.00  0.00      H1   C  
ATOM   3989  CE2 TYR A1072    -104.287 120.111 436.181  1.00  0.00      H1   C  
ATOM   3990  C   TYR A1072    -101.234 116.448 432.666  1.00  0.00      H1   C  
ATOM   3991  O   TYR A1072    -100.425 116.046 433.477  1.00  0.00      H1   O  
ATOM   3992  N   SER A1073    -101.171 115.967 431.379  1.00  0.00      H1   N  
ATOM   3993  CA  SER A1073    -100.066 115.208 430.884  1.00  0.00      H1   C  
ATOM   3994  CB  SER A1073    -100.510 113.759 430.690  1.00  0.00      H1   C  
ATOM   3995  OG  SER A1073     -99.379 112.926 430.306  1.00  0.00      H1   O  
ATOM   3996  C   SER A1073     -99.733 115.837 429.518  1.00  0.00      H1   C  
ATOM   3997  O   SER A1073    -100.622 115.963 428.686  1.00  0.00      H1   O  
ATOM   3998  N   GLU A1074     -98.527 116.305 429.296  1.00  0.00      H1   N  
ATOM   3999  CA  GLU A1074     -98.307 117.205 428.211  1.00  0.00      H1   C  
ATOM   4000  CB  GLU A1074     -97.085 118.124 428.399  1.00  0.00      H1   C  
ATOM   4001  CG  GLU A1074     -97.273 119.147 429.633  1.00  0.00      H1   C  
ATOM   4002  CD  GLU A1074     -96.077 119.944 429.921  1.00  0.00      H1   C  
ATOM   4003  OE1 GLU A1074     -95.092 119.456 430.539  1.00  0.00      H1   O  
ATOM   4004  OE2 GLU A1074     -96.162 121.164 429.635  1.00  0.00      H1   O  
ATOM   4005  C   GLU A1074     -98.280 116.564 426.841  1.00  0.00      H1   C  
ATOM   4006  O   GLU A1074     -98.465 117.136 425.771  1.00  0.00      H1   O  
ATOM   4007  N   GLU A1075     -98.051 115.285 426.807  1.00  0.00      H1   N  
ATOM   4008  CA  GLU A1075     -97.897 114.521 425.567  1.00  0.00      H1   C  
ATOM   4009  CB  GLU A1075     -96.660 113.624 425.690  1.00  0.00      H1   C  
ATOM   4010  CG  GLU A1075     -95.362 114.474 425.679  1.00  0.00      H1   C  
ATOM   4011  CD  GLU A1075     -94.104 113.645 425.728  1.00  0.00      H1   C  
ATOM   4012  OE1 GLU A1075     -93.901 112.844 424.838  1.00  0.00      H1   O  
ATOM   4013  OE2 GLU A1075     -93.291 113.684 426.715  1.00  0.00      H1   O  
ATOM   4014  C   GLU A1075     -99.158 113.670 425.262  1.00  0.00      H1   C  
ATOM   4015  O   GLU A1075     -99.180 112.946 424.247  1.00  0.00      H1   O  
ATOM   4016  N   ALA A1076    -100.235 113.788 426.022  1.00  0.00      H1   N  
ATOM   4017  CA  ALA A1076    -101.529 113.030 425.857  1.00  0.00      H1   C  
ATOM   4018  CB  ALA A1076    -102.483 113.451 427.020  1.00  0.00      H1   C  
ATOM   4019  C   ALA A1076    -102.163 113.162 424.430  1.00  0.00      H1   C  
ATOM   4020  O   ALA A1076    -102.241 114.174 423.722  1.00  0.00      H1   O  
ATOM   4021  N   LYS A1077    -102.741 112.055 423.937  1.00  0.00      H1   N  
ATOM   4022  CA  LYS A1077    -103.405 111.893 422.670  1.00  0.00      H1   C  
ATOM   4023  CB  LYS A1077    -103.691 110.443 422.412  1.00  0.00      H1   C  
ATOM   4024  CG  LYS A1077    -102.458 109.557 422.335  1.00  0.00      H1   C  
ATOM   4025  CD  LYS A1077    -101.459 110.076 421.344  1.00  0.00      H1   C  
ATOM   4026  CE  LYS A1077    -100.525 108.899 420.940  1.00  0.00      H1   C  
ATOM   4027  NZ  LYS A1077     -99.821 109.246 419.693  1.00  0.00      H1   N  
ATOM   4028  C   LYS A1077    -104.706 112.695 422.605  1.00  0.00      H1   C  
ATOM   4029  O   LYS A1077    -105.522 112.652 423.584  1.00  0.00      H1   O  
ATOM   4030  N   LEU A1078    -104.943 113.378 421.506  1.00  0.00      H1   N  
ATOM   4031  CA  LEU A1078    -106.198 114.094 421.275  1.00  0.00      H1   C  
ATOM   4032  CB  LEU A1078    -106.032 115.371 420.327  1.00  0.00      H1   C  
ATOM   4033  CG  LEU A1078    -104.910 116.360 420.686  1.00  0.00      H1   C  
ATOM   4034  CD1 LEU A1078    -104.902 117.549 419.734  1.00  0.00      H1   C  
ATOM   4035  CD2 LEU A1078    -105.157 116.820 422.147  1.00  0.00      H1   C  
ATOM   4036  C   LEU A1078    -107.236 113.104 420.623  1.00  0.00      H1   C  
ATOM   4037  O   LEU A1078    -108.411 113.380 420.480  1.00  0.00      H1   O  
ATOM   4038  N   ASN A1079    -106.870 111.905 420.295  1.00  0.00      H1   N  
ATOM   4039  CA  ASN A1079    -107.827 110.925 419.934  1.00  0.00      H1   C  
ATOM   4040  CB  ASN A1079    -107.278 109.650 420.664  1.00  0.00      H1   C  
ATOM   4041  CG  ASN A1079    -107.799 108.338 420.098  1.00  0.00      H1   C  
ATOM   4042  OD1 ASN A1079    -107.067 107.672 419.324  1.00  0.00      H1   O  
ATOM   4043  ND2 ASN A1079    -109.003 107.953 420.465  1.00  0.00      H1   N  
ATOM   4044  C   ASN A1079    -108.029 110.654 418.435  1.00  0.00      H1   C  
ATOM   4045  O   ASN A1079    -109.126 110.297 418.016  1.00  0.00      H1   O  
ATOM   4046  N   ARG A1080    -106.976 110.855 417.689  1.00  0.00      H1   N  
ATOM   4047  CA  ARG A1080    -106.921 110.734 416.301  1.00  0.00      H1   C  
ATOM   4048  CB  ARG A1080    -106.326 111.959 415.561  1.00  0.00      H1   C  
ATOM   4049  CG  ARG A1080    -104.964 112.462 416.151  1.00  0.00      H1   C  
ATOM   4050  CD  ARG A1080    -104.268 113.732 415.633  1.00  0.00      H1   C  
ATOM   4051  NE  ARG A1080    -104.328 113.632 414.148  1.00  0.00      H1   N  
ATOM   4052  CZ  ARG A1080    -105.037 114.432 413.350  1.00  0.00      H1   C  
ATOM   4053  NH1 ARG A1080    -105.233 115.706 413.663  1.00  0.00      H1   N  
ATOM   4054  NH2 ARG A1080    -105.361 114.097 412.082  1.00  0.00      H1   N  
ATOM   4055  C   ARG A1080    -106.183 109.467 415.887  1.00  0.00      H1   C  
ATOM   4056  O   ARG A1080    -105.986 109.218 414.677  1.00  0.00      H1   O  
ATOM   4057  N   GLU A1081    -105.771 108.542 416.826  1.00  0.00      H1   N  
ATOM   4058  CA  GLU A1081    -104.964 107.435 416.433  1.00  0.00      H1   C  
ATOM   4059  CB  GLU A1081    -104.508 106.643 417.671  1.00  0.00      H1   C  
ATOM   4060  CG  GLU A1081    -103.729 107.377 418.803  1.00  0.00      H1   C  
ATOM   4061  CD  GLU A1081    -102.550 108.095 418.300  1.00  0.00      H1   C  
ATOM   4062  OE1 GLU A1081    -102.706 109.256 417.909  1.00  0.00      H1   O  
ATOM   4063  OE2 GLU A1081    -101.491 107.493 418.122  1.00  0.00      H1   O  
ATOM   4064  C   GLU A1081    -105.567 106.485 415.315  1.00  0.00      H1   C  
ATOM   4065  O   GLU A1081    -104.857 106.123 414.354  1.00  0.00      H1   O  
ATOM   4066  N   GLU A1082    -106.840 106.054 415.468  1.00  0.00      H1   N  
ATOM   4067  CA  GLU A1082    -107.557 105.241 414.544  1.00  0.00      H1   C  
ATOM   4068  CB  GLU A1082    -108.907 104.734 415.129  1.00  0.00      H1   C  
ATOM   4069  CG  GLU A1082    -108.666 103.861 416.256  1.00  0.00      H1   C  
ATOM   4070  CD  GLU A1082    -109.902 103.761 417.108  1.00  0.00      H1   C  
ATOM   4071  OE1 GLU A1082    -110.425 104.773 417.656  1.00  0.00      H1   O  
ATOM   4072  OE2 GLU A1082    -110.420 102.617 417.246  1.00  0.00      H1   O  
ATOM   4073  C   GLU A1082    -107.804 106.023 413.243  1.00  0.00      H1   C  
ATOM   4074  O   GLU A1082    -107.693 105.512 412.127  1.00  0.00      H1   O  
ATOM   4075  N   ILE A1083    -108.157 107.353 413.450  1.00  0.00      H1   N  
ATOM   4076  CA  ILE A1083    -108.540 108.336 412.461  1.00  0.00      H1   C  
ATOM   4077  CB  ILE A1083    -109.141 109.635 413.016  1.00  0.00      H1   C  
ATOM   4078  CG2 ILE A1083    -109.381 110.655 411.860  1.00  0.00      H1   C  
ATOM   4079  CG1 ILE A1083    -110.454 109.403 413.771  1.00  0.00      H1   C  
ATOM   4080  CD1 ILE A1083    -111.013 110.547 414.593  1.00  0.00      H1   C  
ATOM   4081  C   ILE A1083    -107.380 108.592 411.442  1.00  0.00      H1   C  
ATOM   4082  O   ILE A1083    -107.621 108.563 410.219  1.00  0.00      H1   O  
ATOM   4083  N   ASP A1084    -106.177 108.679 411.918  1.00  0.00      H1   N  
ATOM   4084  CA  ASP A1084    -104.961 108.661 411.193  1.00  0.00      H1   C  
ATOM   4085  CB  ASP A1084    -103.851 109.221 412.147  1.00  0.00      H1   C  
ATOM   4086  CG  ASP A1084    -103.977 110.702 412.392  1.00  0.00      H1   C  
ATOM   4087  OD1 ASP A1084    -103.115 111.242 413.146  1.00  0.00      H1   O  
ATOM   4088  OD2 ASP A1084    -104.773 111.399 411.764  1.00  0.00      H1   O  
ATOM   4089  C   ASP A1084    -104.458 107.346 410.609  1.00  0.00      H1   C  
ATOM   4090  O   ASP A1084    -103.695 107.330 409.680  1.00  0.00      H1   O  
ATOM   4091  N   GLY A1085    -104.826 106.271 411.193  1.00  0.00      H1   N  
ATOM   4092  CA  GLY A1085    -104.546 104.937 410.672  1.00  0.00      H1   C  
ATOM   4093  C   GLY A1085    -105.273 104.602 409.456  1.00  0.00      H1   C  
ATOM   4094  O   GLY A1085    -104.658 103.983 408.597  1.00  0.00      H1   O  
ATOM   4095  N   VAL A1086    -106.498 105.119 409.212  1.00  0.00      H1   N  
ATOM   4096  CA  VAL A1086    -107.264 105.014 407.961  1.00  0.00      H1   C  
ATOM   4097  CB  VAL A1086    -108.580 105.755 408.077  1.00  0.00      H1   C  
ATOM   4098  CG1 VAL A1086    -109.339 106.024 406.782  1.00  0.00      H1   C  
ATOM   4099  CG2 VAL A1086    -109.524 104.988 409.005  1.00  0.00      H1   C  
ATOM   4100  C   VAL A1086    -106.513 105.491 406.753  1.00  0.00      H1   C  
ATOM   4101  O   VAL A1086    -106.495 104.771 405.777  1.00  0.00      H1   O  
ATOM   4102  N   LYS A1087    -105.787 106.682 406.833  1.00  0.00      H1   N  
ATOM   4103  CA  LYS A1087    -104.942 107.059 405.766  1.00  0.00      H1   C  
ATOM   4104  CB  LYS A1087    -104.349 108.450 406.085  1.00  0.00      H1   C  
ATOM   4105  CG  LYS A1087    -105.332 109.547 406.289  1.00  0.00      H1   C  
ATOM   4106  CD  LYS A1087    -106.464 109.721 405.233  1.00  0.00      H1   C  
ATOM   4107  CE  LYS A1087    -107.127 111.148 405.245  1.00  0.00      H1   C  
ATOM   4108  NZ  LYS A1087    -108.225 111.349 404.302  1.00  0.00      H1   N  
ATOM   4109  C   LYS A1087    -103.825 106.129 405.315  1.00  0.00      H1   C  
ATOM   4110  O   LYS A1087    -103.762 105.753 404.095  1.00  0.00      H1   O  
ATOM   4111  N   LEU A1088    -103.075 105.508 406.265  1.00  0.00      H1   N  
ATOM   4112  CA  LEU A1088    -102.089 104.466 406.038  1.00  0.00      H1   C  
ATOM   4113  CB  LEU A1088    -101.362 104.222 407.397  1.00  0.00      H1   C  
ATOM   4114  CG  LEU A1088    -100.115 103.381 407.458  1.00  0.00      H1   C  
ATOM   4115  CD1 LEU A1088     -99.009 104.068 406.598  1.00  0.00      H1   C  
ATOM   4116  CD2 LEU A1088     -99.589 103.311 408.897  1.00  0.00      H1   C  
ATOM   4117  C   LEU A1088    -102.759 103.125 405.643  1.00  0.00      H1   C  
ATOM   4118  O   LEU A1088    -102.421 102.485 404.651  1.00  0.00      H1   O  
ATOM   4119  N   GLU A1089    -103.755 102.606 406.383  1.00  0.00      H1   N  
ATOM   4120  CA  GLU A1089    -104.430 101.386 405.993  1.00  0.00      H1   C  
ATOM   4121  CB  GLU A1089    -105.424 101.003 407.169  1.00  0.00      H1   C  
ATOM   4122  CG  GLU A1089    -106.414  99.886 406.925  1.00  0.00      H1   C  
ATOM   4123  CD  GLU A1089    -107.263  99.572 408.132  1.00  0.00      H1   C  
ATOM   4124  OE1 GLU A1089    -107.121 100.302 409.109  1.00  0.00      H1   O  
ATOM   4125  OE2 GLU A1089    -108.087  98.634 408.095  1.00  0.00      H1   O  
ATOM   4126  C   GLU A1089    -105.139 101.366 404.593  1.00  0.00      H1   C  
ATOM   4127  O   GLU A1089    -105.019 100.437 403.756  1.00  0.00      H1   O  
ATOM   4128  N   SER A1090    -105.721 102.510 404.242  1.00  0.00      H1   N  
ATOM   4129  CA  SER A1090    -106.055 102.836 402.849  1.00  0.00      H1   C  
ATOM   4130  CB  SER A1090    -106.960 104.112 402.702  1.00  0.00      H1   C  
ATOM   4131  OG  SER A1090    -106.419 105.320 403.043  1.00  0.00      H1   O  
ATOM   4132  C   SER A1090    -104.971 102.878 401.761  1.00  0.00      H1   C  
ATOM   4133  O   SER A1090    -105.045 102.148 400.735  1.00  0.00      H1   O  
ATOM   4134  N   THR A1091    -103.893 103.696 401.999  1.00  0.00      H1   N  
ATOM   4135  CA  THR A1091    -102.766 103.845 401.084  1.00  0.00      H1   C  
ATOM   4136  CB  THR A1091    -101.553 104.603 401.640  1.00  0.00      H1   C  
ATOM   4137  OG1 THR A1091    -101.773 105.976 401.731  1.00  0.00      H1   O  
ATOM   4138  CG2 THR A1091    -100.293 104.489 400.711  1.00  0.00      H1   C  
ATOM   4139  C   THR A1091    -102.108 102.424 400.789  1.00  0.00      H1   C  
ATOM   4140  O   THR A1091    -101.981 102.097 399.633  1.00  0.00      H1   O  
ATOM   4141  N   ARG A1092    -101.823 101.627 401.796  1.00  0.00      H1   N  
ATOM   4142  CA  ARG A1092    -101.411 100.225 401.712  1.00  0.00      H1   C  
ATOM   4143  CB  ARG A1092    -101.161  99.700 403.198  1.00  0.00      H1   C  
ATOM   4144  CG  ARG A1092     -99.821 100.101 403.812  1.00  0.00      H1   C  
ATOM   4145  CD  ARG A1092     -99.699  99.721 405.338  1.00  0.00      H1   C  
ATOM   4146  NE  ARG A1092     -98.533 100.308 405.978  1.00  0.00      H1   N  
ATOM   4147  CZ  ARG A1092     -98.238 100.237 407.209  1.00  0.00      H1   C  
ATOM   4148  NH1 ARG A1092     -98.968  99.718 408.126  1.00  0.00      H1   N  
ATOM   4149  NH2 ARG A1092     -97.121 100.833 407.596  1.00  0.00      H1   N  
ATOM   4150  C   ARG A1092    -102.308  99.251 400.948  1.00  0.00      H1   C  
ATOM   4151  O   ARG A1092    -101.883  98.384 400.191  1.00  0.00      H1   O  
ATOM   4152  N   ILE A1093    -103.636  99.365 401.157  1.00  0.00      H1   N  
ATOM   4153  CA  ILE A1093    -104.509  98.375 400.456  1.00  0.00      H1   C  
ATOM   4154  CB  ILE A1093    -105.880  98.063 401.112  1.00  0.00      H1   C  
ATOM   4155  CG2 ILE A1093    -106.863  99.272 401.003  1.00  0.00      H1   C  
ATOM   4156  CG1 ILE A1093    -106.558  96.830 400.448  1.00  0.00      H1   C  
ATOM   4157  CD1 ILE A1093    -105.683  95.599 400.625  1.00  0.00      H1   C  
ATOM   4158  C   ILE A1093    -104.693  98.979 399.042  1.00  0.00      H1   C  
ATOM   4159  O   ILE A1093    -104.644  98.219 398.116  1.00  0.00      H1   O  
ATOM   4160  N   TYR A1094    -104.693 100.290 398.786  1.00  0.00      H1   N  
ATOM   4161  CA  TYR A1094    -104.656 100.738 397.443  1.00  0.00      H1   C  
ATOM   4162  CB  TYR A1094    -104.993 102.278 397.299  1.00  0.00      H1   C  
ATOM   4163  CG  TYR A1094    -106.198 102.937 397.797  1.00  0.00      H1   C  
ATOM   4164  CD1 TYR A1094    -106.199 104.322 397.970  1.00  0.00      H1   C  
ATOM   4165  CE1 TYR A1094    -107.336 104.953 398.450  1.00  0.00      H1   C  
ATOM   4166  CZ  TYR A1094    -108.492 104.258 398.663  1.00  0.00      H1   C  
ATOM   4167  OH  TYR A1094    -109.653 104.904 399.059  1.00  0.00      H1   O  
ATOM   4168  CD2 TYR A1094    -107.397 102.200 398.025  1.00  0.00      H1   C  
ATOM   4169  CE2 TYR A1094    -108.535 102.856 398.448  1.00  0.00      H1   C  
ATOM   4170  C   TYR A1094    -103.307 100.452 396.727  1.00  0.00      H1   C  
ATOM   4171  O   TYR A1094    -103.266 100.318 395.512  1.00  0.00      H1   O  
ATOM   4172  N   GLN A1095    -102.196 100.317 397.423  1.00  0.00      H1   N  
ATOM   4173  CA  GLN A1095    -100.829  99.892 396.975  1.00  0.00      H1   C  
ATOM   4174  CB  GLN A1095     -99.737 100.114 398.162  1.00  0.00      H1   C  
ATOM   4175  CG  GLN A1095     -98.308  99.675 397.868  1.00  0.00      H1   C  
ATOM   4176  CD  GLN A1095     -97.831  98.523 398.595  1.00  0.00      H1   C  
ATOM   4177  OE1 GLN A1095     -97.484  98.637 399.787  1.00  0.00      H1   O  
ATOM   4178  NE2 GLN A1095     -97.812  97.366 397.951  1.00  0.00      H1   N  
ATOM   4179  C   GLN A1095    -100.714  98.475 396.499  1.00  0.00      H1   C  
ATOM   4180  O   GLN A1095    -100.144  98.204 395.451  1.00  0.00      H1   O  
ATOM   4181  N   ILE A1096    -101.269  97.495 397.222  1.00  0.00      H1   N  
ATOM   4182  CA  ILE A1096    -101.287  96.077 396.715  1.00  0.00      H1   C  
ATOM   4183  CB  ILE A1096    -101.751  95.153 397.839  1.00  0.00      H1   C  
ATOM   4184  CG2 ILE A1096    -102.230  93.798 397.314  1.00  0.00      H1   C  
ATOM   4185  CG1 ILE A1096    -100.580  94.961 398.899  1.00  0.00      H1   C  
ATOM   4186  CD1 ILE A1096     -99.449  94.085 398.483  1.00  0.00      H1   C  
ATOM   4187  C   ILE A1096    -102.174  96.088 395.499  1.00  0.00      H1   C  
ATOM   4188  O   ILE A1096    -101.884  95.487 394.405  1.00  0.00      H1   O  
ATOM   4189  N   LEU A1097    -103.331  96.771 395.582  1.00  0.00      H1   N  
ATOM   4190  CA  LEU A1097    -104.242  96.989 394.521  1.00  0.00      H1   C  
ATOM   4191  CB  LEU A1097    -105.547  97.729 395.018  1.00  0.00      H1   C  
ATOM   4192  CG  LEU A1097    -106.643  98.134 394.021  1.00  0.00      H1   C  
ATOM   4193  CD1 LEU A1097    -107.396  96.938 393.583  1.00  0.00      H1   C  
ATOM   4194  CD2 LEU A1097    -107.579  99.153 394.717  1.00  0.00      H1   C  
ATOM   4195  C   LEU A1097    -103.762  97.701 393.263  1.00  0.00      H1   C  
ATOM   4196  O   LEU A1097    -104.104  97.362 392.158  1.00  0.00      H1   O  
ATOM   4197  N   ALA A1098    -102.831  98.611 393.378  1.00  0.00      H1   N  
ATOM   4198  CA  ALA A1098    -102.121  99.281 392.337  1.00  0.00      H1   C  
ATOM   4199  CB  ALA A1098    -101.429 100.580 392.760  1.00  0.00      H1   C  
ATOM   4200  C   ALA A1098    -101.234  98.411 391.502  1.00  0.00      H1   C  
ATOM   4201  O   ALA A1098    -101.268  98.338 390.226  1.00  0.00      H1   O  
ATOM   4202  N   ILE A1099    -100.531  97.493 392.273  1.00  0.00      H1   N  
ATOM   4203  CA  ILE A1099     -99.793  96.432 391.551  1.00  0.00      H1   C  
ATOM   4204  CB  ILE A1099     -98.706  95.742 392.482  1.00  0.00      H1   C  
ATOM   4205  CG2 ILE A1099     -98.040  94.576 391.736  1.00  0.00      H1   C  
ATOM   4206  CG1 ILE A1099     -97.699  96.873 393.029  1.00  0.00      H1   C  
ATOM   4207  CD1 ILE A1099     -97.079  96.451 394.349  1.00  0.00      H1   C  
ATOM   4208  C   ILE A1099    -100.683  95.369 390.863  1.00  0.00      H1   C  
ATOM   4209  O   ILE A1099    -100.566  95.055 389.718  1.00  0.00      H1   O  
ATOM   4210  N   TYR A1100    -101.709  94.939 391.579  1.00  0.00      H1   N  
ATOM   4211  CA  TYR A1100    -102.662  94.042 391.025  1.00  0.00      H1   C  
ATOM   4212  CB  TYR A1100    -103.789  93.623 392.042  1.00  0.00      H1   C  
ATOM   4213  CG  TYR A1100    -103.586  92.261 392.665  1.00  0.00      H1   C  
ATOM   4214  CD1 TYR A1100    -102.906  92.125 393.867  1.00  0.00      H1   C  
ATOM   4215  CE1 TYR A1100    -102.923  90.873 394.592  1.00  0.00      H1   C  
ATOM   4216  CZ  TYR A1100    -103.452  89.761 393.929  1.00  0.00      H1   C  
ATOM   4217  OH  TYR A1100    -103.532  88.584 394.655  1.00  0.00      H1   O  
ATOM   4218  CD2 TYR A1100    -104.065  91.120 392.046  1.00  0.00      H1   C  
ATOM   4219  CE2 TYR A1100    -103.908  89.849 392.578  1.00  0.00      H1   C  
ATOM   4220  C   TYR A1100    -103.458  94.550 389.772  1.00  0.00      H1   C  
ATOM   4221  O   TYR A1100    -103.545  93.802 388.731  1.00  0.00      H1   O  
ATOM   4222  N   SER A1101    -103.878  95.822 389.840  1.00  0.00      H1   N  
ATOM   4223  CA  SER A1101    -104.454  96.599 388.717  1.00  0.00      H1   C  
ATOM   4224  CB  SER A1101    -104.781  98.044 389.095  1.00  0.00      H1   C  
ATOM   4225  OG  SER A1101    -105.726  98.086 390.139  1.00  0.00      H1   O  
ATOM   4226  C   SER A1101    -103.574  96.732 387.451  1.00  0.00      H1   C  
ATOM   4227  O   SER A1101    -104.097  96.637 386.316  1.00  0.00      H1   O  
ATOM   4228  N   THR A1102    -102.257  96.990 387.648  1.00  0.00      H1   N  
ATOM   4229  CA  THR A1102    -101.224  97.016 386.672  1.00  0.00      H1   C  
ATOM   4230  CB  THR A1102     -99.866  97.488 387.220  1.00  0.00      H1   C  
ATOM   4231  OG1 THR A1102     -99.969  98.640 387.990  1.00  0.00      H1   O  
ATOM   4232  CG2 THR A1102     -99.009  97.903 386.061  1.00  0.00      H1   C  
ATOM   4233  C   THR A1102    -101.035  95.702 385.959  1.00  0.00      H1   C  
ATOM   4234  O   THR A1102    -101.025  95.567 384.670  1.00  0.00      H1   O  
ATOM   4235  N   VAL A1103    -100.927  94.555 386.705  1.00  0.00      H1   N  
ATOM   4236  CA  VAL A1103    -100.739  93.147 386.236  1.00  0.00      H1   C  
ATOM   4237  CB  VAL A1103    -100.554  92.159 387.412  1.00  0.00      H1   C  
ATOM   4238  CG1 VAL A1103    -100.516  90.725 386.900  1.00  0.00      H1   C  
ATOM   4239  CG2 VAL A1103     -99.247  92.396 388.064  1.00  0.00      H1   C  
ATOM   4240  C   VAL A1103    -101.897  92.640 385.381  1.00  0.00      H1   C  
ATOM   4241  O   VAL A1103    -101.729  92.135 384.246  1.00  0.00      H1   O  
ATOM   4242  N   ALA A1104    -103.122  92.831 385.929  1.00  0.00      H1   N  
ATOM   4243  CA  ALA A1104    -104.368  92.587 385.290  1.00  0.00      H1   C  
ATOM   4244  CB  ALA A1104    -105.598  92.832 386.195  1.00  0.00      H1   C  
ATOM   4245  C   ALA A1104    -104.598  93.451 383.950  1.00  0.00      H1   C  
ATOM   4246  O   ALA A1104    -105.179  92.890 383.011  1.00  0.00      H1   O  
ATOM   4247  N   SER A1105    -104.103  94.704 383.863  1.00  0.00      H1   N  
ATOM   4248  CA  SER A1105    -104.184  95.427 382.636  1.00  0.00      H1   C  
ATOM   4249  CB  SER A1105    -103.609  96.876 382.759  1.00  0.00      H1   C  
ATOM   4250  OG  SER A1105    -104.340  97.599 383.726  1.00  0.00      H1   O  
ATOM   4251  C   SER A1105    -103.335  94.915 381.555  1.00  0.00      H1   C  
ATOM   4252  O   SER A1105    -103.701  95.016 380.395  1.00  0.00      H1   O  
ATOM   4253  N   SER A1106    -102.124  94.416 381.942  1.00  0.00      H1   N  
ATOM   4254  CA  SER A1106    -101.106  93.927 380.946  1.00  0.00      H1   C  
ATOM   4255  CB  SER A1106     -99.823  93.778 381.785  1.00  0.00      H1   C  
ATOM   4256  OG  SER A1106     -98.714  93.408 380.957  1.00  0.00      H1   O  
ATOM   4257  C   SER A1106    -101.528  92.622 380.221  1.00  0.00      H1   C  
ATOM   4258  O   SER A1106    -101.217  92.371 379.116  1.00  0.00      H1   O  
ATOM   4259  N   LEU A1107    -102.319  91.836 380.978  1.00  0.00      H1   N  
ATOM   4260  CA  LEU A1107    -103.071  90.673 380.490  1.00  0.00      H1   C  
ATOM   4261  CB  LEU A1107    -103.843  89.982 381.660  1.00  0.00      H1   C  
ATOM   4262  CG  LEU A1107    -103.020  89.311 382.757  1.00  0.00      H1   C  
ATOM   4263  CD1 LEU A1107    -103.915  88.780 383.847  1.00  0.00      H1   C  
ATOM   4264  CD2 LEU A1107    -102.167  88.215 382.170  1.00  0.00      H1   C  
ATOM   4265  C   LEU A1107    -104.067  91.033 379.414  1.00  0.00      H1   C  
ATOM   4266  O   LEU A1107    -103.977  90.504 378.331  1.00  0.00      H1   O  
ATOM   4267  N   VAL A1108    -104.883  91.984 379.537  1.00  0.00      H1   N  
ATOM   4268  CA  VAL A1108    -105.815  92.325 378.382  1.00  0.00      H1   C  
ATOM   4269  CB  VAL A1108    -107.027  93.144 378.881  1.00  0.00      H1   C  
ATOM   4270  CG1 VAL A1108    -107.868  93.626 377.694  1.00  0.00      H1   C  
ATOM   4271  CG2 VAL A1108    -107.926  92.345 379.792  1.00  0.00      H1   C  
ATOM   4272  C   VAL A1108    -105.103  92.965 377.190  1.00  0.00      H1   C  
ATOM   4273  O   VAL A1108    -105.551  92.907 376.097  1.00  0.00      H1   O  
ATOM   4274  N   LEU A1109    -103.967  93.676 377.386  1.00  0.00      H1   N  
ATOM   4275  CA  LEU A1109    -103.206  94.142 376.237  1.00  0.00      H1   C  
ATOM   4276  CB  LEU A1109    -101.933  94.940 376.710  1.00  0.00      H1   C  
ATOM   4277  CG  LEU A1109    -101.187  95.852 375.697  1.00  0.00      H1   C  
ATOM   4278  CD1 LEU A1109    -102.046  96.882 374.988  1.00  0.00      H1   C  
ATOM   4279  CD2 LEU A1109    -100.065  96.669 376.371  1.00  0.00      H1   C  
ATOM   4280  C   LEU A1109    -102.662  93.110 375.217  1.00  0.00      H1   C  
ATOM   4281  O   LEU A1109    -102.694  93.323 374.017  1.00  0.00      H1   O  
ATOM   4282  N   VAL A1110    -102.114  91.946 375.737  1.00  0.00      H1   N  
ATOM   4283  CA  VAL A1110    -101.517  90.769 375.171  1.00  0.00      H1   C  
ATOM   4284  CB  VAL A1110    -100.970  89.842 376.232  1.00  0.00      H1   C  
ATOM   4285  CG1 VAL A1110    -100.571  88.464 375.694  1.00  0.00      H1   C  
ATOM   4286  CG2 VAL A1110     -99.672  90.442 376.671  1.00  0.00      H1   C  
ATOM   4287  C   VAL A1110    -102.608  89.993 374.352  1.00  0.00      H1   C  
ATOM   4288  O   VAL A1110    -102.440  89.566 373.173  1.00  0.00      H1   O  
ATOM   4289  N   VAL A1111    -103.845  89.840 374.923  1.00  0.00      H1   N  
ATOM   4290  CA  VAL A1111    -105.086  89.426 374.227  1.00  0.00      H1   C  
ATOM   4291  CB  VAL A1111    -106.174  89.228 375.277  1.00  0.00      H1   C  
ATOM   4292  CG1 VAL A1111    -107.507  88.783 374.604  1.00  0.00      H1   C  
ATOM   4293  CG2 VAL A1111    -105.715  88.185 376.262  1.00  0.00      H1   C  
ATOM   4294  C   VAL A1111    -105.580  90.314 373.095  1.00  0.00      H1   C  
ATOM   4295  O   VAL A1111    -105.936  89.863 372.046  1.00  0.00      H1   O  
ATOM   4296  N   SER A1112    -105.597  91.626 373.331  1.00  0.00      H1   N  
ATOM   4297  CA  SER A1112    -106.015  92.660 372.367  1.00  0.00      H1   C  
ATOM   4298  CB  SER A1112    -106.176  93.973 372.986  1.00  0.00      H1   C  
ATOM   4299  OG  SER A1112    -107.082  93.874 374.128  1.00  0.00      H1   O  
ATOM   4300  C   SER A1112    -105.071  92.872 371.208  1.00  0.00      H1   C  
ATOM   4301  O   SER A1112    -105.556  93.121 370.145  1.00  0.00      H1   O  
ATOM   4302  N   LEU A1113    -103.781  92.821 371.390  1.00  0.00      H1   N  
ATOM   4303  CA  LEU A1113    -102.792  93.003 370.304  1.00  0.00      H1   C  
ATOM   4304  CB  LEU A1113    -101.662  94.063 370.736  1.00  0.00      H1   C  
ATOM   4305  CG  LEU A1113    -102.230  95.377 371.238  1.00  0.00      H1   C  
ATOM   4306  CD1 LEU A1113    -101.038  96.209 371.621  1.00  0.00      H1   C  
ATOM   4307  CD2 LEU A1113    -103.042  96.193 370.204  1.00  0.00      H1   C  
ATOM   4308  C   LEU A1113    -102.195  91.717 369.747  1.00  0.00      H1   C  
ATOM   4309  O   LEU A1113    -101.364  91.767 368.840  1.00  0.00      H1   O  
ATOM   4310  N   GLY A1114    -102.772  90.618 370.234  1.00  0.00      H1   N  
ATOM   4311  CA  GLY A1114    -102.320  89.254 369.872  1.00  0.00      H1   C  
ATOM   4312  C   GLY A1114    -102.610  88.858 368.464  1.00  0.00      H1   C  
ATOM   4313  O   GLY A1114    -101.996  87.946 367.885  1.00  0.00      H1   O  
ATOM   4314  N   ALA A1115    -103.548  89.568 367.761  1.00  0.00      H1   N  
ATOM   4315  CA  ALA A1115    -103.883  89.198 366.362  1.00  0.00      H1   C  
ATOM   4316  CB  ALA A1115    -105.353  89.064 366.215  1.00  0.00      H1   C  
ATOM   4317  C   ALA A1115    -103.371  90.303 365.417  1.00  0.00      H1   C  
ATOM   4318  O   ALA A1115    -103.798  90.395 364.316  1.00  0.00      H1   O  
ATOM   4319  N   ILE A1116    -102.304  91.050 365.862  1.00  0.00      H1   N  
ATOM   4320  CA  ILE A1116    -101.915  92.184 365.038  1.00  0.00      H1   C  
ATOM   4321  CB  ILE A1116    -101.011  93.096 366.001  1.00  0.00      H1   C  
ATOM   4322  CG2 ILE A1116     -99.535  92.539 366.161  1.00  0.00      H1   C  
ATOM   4323  CG1 ILE A1116    -101.007  94.606 365.530  1.00  0.00      H1   C  
ATOM   4324  CD1 ILE A1116    -100.842  95.393 366.805  1.00  0.00      H1   C  
ATOM   4325  C   ILE A1116    -101.246  91.790 363.719  1.00  0.00      H1   C  
ATOM   4326  O   ILE A1116    -101.304  92.567 362.734  1.00  0.00      H1   O  
ATOM   4327  N   SER A1117    -100.631  90.580 363.592  1.00  0.00      H1   N  
ATOM   4328  CA  SER A1117     -99.756  90.235 362.536  1.00  0.00      H1   C  
ATOM   4329  CB  SER A1117     -98.346  90.937 362.635  1.00  0.00      H1   C  
ATOM   4330  OG  SER A1117     -97.654  90.597 363.873  1.00  0.00      H1   O  
ATOM   4331  C   SER A1117     -99.655  88.729 362.565  1.00  0.00      H1   C  
ATOM   4332  O   SER A1117    -100.297  88.152 363.448  1.00  0.00      H1   O  
ATOM   4333  N   PHE A1118     -99.022  88.140 361.553  1.00  0.00      H1   N  
ATOM   4334  CA  PHE A1118     -99.055  86.735 361.308  1.00  0.00      H1   C  
ATOM   4335  CB  PHE A1118     -99.736  86.569 359.943  1.00  0.00      H1   C  
ATOM   4336  CG  PHE A1118     -99.734  85.155 359.427  1.00  0.00      H1   C  
ATOM   4337  CD1 PHE A1118     -99.191  84.951 358.132  1.00  0.00      H1   C  
ATOM   4338  CE1 PHE A1118     -99.219  83.637 357.597  1.00  0.00      H1   C  
ATOM   4339  CZ  PHE A1118     -99.934  82.626 358.214  1.00  0.00      H1   C  
ATOM   4340  CD2 PHE A1118    -100.398  84.069 360.056  1.00  0.00      H1   C  
ATOM   4341  CE2 PHE A1118    -100.548  82.848 359.462  1.00  0.00      H1   C  
ATOM   4342  C   PHE A1118     -97.616  86.263 361.241  1.00  0.00      H1   C  
ATOM   4343  O   PHE A1118     -96.749  86.891 360.654  1.00  0.00      H1   O  
ATOM   4344  N   TRP A1119     -97.404  85.081 361.919  1.00  0.00      H1   N  
ATOM   4345  CA  TRP A1119     -96.144  84.457 361.951  1.00  0.00      H1   C  
ATOM   4346  CB  TRP A1119     -95.221  85.074 363.004  1.00  0.00      H1   C  
ATOM   4347  CG  TRP A1119     -95.626  85.137 364.470  1.00  0.00      H1   C  
ATOM   4348  CD1 TRP A1119     -95.120  84.290 365.378  1.00  0.00      H1   C  
ATOM   4349  NE1 TRP A1119     -95.645  84.542 366.653  1.00  0.00      H1   N  
ATOM   4350  CE2 TRP A1119     -96.431  85.639 366.565  1.00  0.00      H1   C  
ATOM   4351  CD2 TRP A1119     -96.516  85.989 365.195  1.00  0.00      H1   C  
ATOM   4352  CE3 TRP A1119     -97.241  87.054 364.828  1.00  0.00      H1   C  
ATOM   4353  CZ3 TRP A1119     -98.066  87.760 365.771  1.00  0.00      H1   C  
ATOM   4354  CZ2 TRP A1119     -97.259  86.242 367.530  1.00  0.00      H1   C  
ATOM   4355  CH2 TRP A1119     -98.048  87.318 367.130  1.00  0.00      H1   C  
ATOM   4356  C   TRP A1119     -96.334  83.009 362.310  1.00  0.00      H1   C  
ATOM   4357  O   TRP A1119     -97.426  82.688 362.758  1.00  0.00      H1   O  
ATOM   4358  N   MET A1120     -95.290  82.154 362.011  1.00  0.00      H1   N  
ATOM   4359  CA  MET A1120     -95.263  80.741 362.281  1.00  0.00      H1   C  
ATOM   4360  CB  MET A1120     -93.934  80.174 361.576  1.00  0.00      H1   C  
ATOM   4361  CG  MET A1120     -93.421  78.800 362.018  1.00  0.00      H1   C  
ATOM   4362  SD  MET A1120     -94.585  77.415 362.063  1.00  0.00      H1   S  
ATOM   4363  CE  MET A1120     -93.605  76.225 363.035  1.00  0.00      H1   C  
ATOM   4364  C   MET A1120     -95.227  80.417 363.770  1.00  0.00      H1   C  
ATOM   4365  O   MET A1120     -94.506  81.010 364.571  1.00  0.00      H1   O  
ATOM   4366  N   CYS A1121     -96.149  79.491 364.251  1.00  0.00      H1   N  
ATOM   4367  CA  CYS A1121     -96.285  79.204 365.663  1.00  0.00      H1   C  
ATOM   4368  CB  CYS A1121     -97.573  79.682 366.409  1.00  0.00      H1   C  
ATOM   4369  SG  CYS A1121     -97.786  81.483 366.334  1.00  0.00      H1   S  
ATOM   4370  C   CYS A1121     -96.275  77.692 365.908  1.00  0.00      H1   C  
ATOM   4371  O   CYS A1121     -97.085  76.963 365.314  1.00  0.00      H1   O  
ATOM   4372  N   SER A1122     -95.429  77.239 366.808  1.00  0.00      H1   N  
ATOM   4373  CA  SER A1122     -95.465  75.858 367.265  1.00  0.00      H1   C  
ATOM   4374  CB  SER A1122     -94.158  75.638 368.182  1.00  0.00      H1   C  
ATOM   4375  OG  SER A1122     -93.962  76.832 368.975  1.00  0.00      H1   O  
ATOM   4376  C   SER A1122     -96.737  75.238 367.862  1.00  0.00      H1   C  
ATOM   4377  O   SER A1122     -97.452  75.799 368.681  1.00  0.00      H1   O  
ATOM   4378  N   ASN A1123     -97.110  74.046 367.415  1.00  0.00      H1   N  
ATOM   4379  CA  ASN A1123     -98.407  73.487 367.821  1.00  0.00      H1   C  
ATOM   4380  CB  ASN A1123     -98.991  72.431 366.848  1.00  0.00      H1   C  
ATOM   4381  CG  ASN A1123    -100.576  72.333 366.695  1.00  0.00      H1   C  
ATOM   4382  OD1 ASN A1123    -101.214  73.376 366.888  1.00  0.00      H1   O  
ATOM   4383  ND2 ASN A1123    -101.151  71.090 366.697  1.00  0.00      H1   N  
ATOM   4384  C   ASN A1123     -98.407  72.908 369.266  1.00  0.00      H1   C  
ATOM   4385  O   ASN A1123     -97.531  72.191 369.688  1.00  0.00      H1   O  
ATOM   4386  N   GLY A1124     -99.394  73.427 370.083  1.00  0.00      H1   N  
ATOM   4387  CA  GLY A1124     -99.766  72.902 371.337  1.00  0.00      H1   C  
ATOM   4388  C   GLY A1124    -100.861  71.896 371.378  1.00  0.00      H1   C  
ATOM   4389  O   GLY A1124    -101.639  71.721 370.453  1.00  0.00      H1   O  
ATOM   4390  N   SER A1125    -100.874  71.213 372.531  1.00  0.00      H1   N  
ATOM   4391  CA  SER A1125    -101.802  70.066 372.835  1.00  0.00      H1   C  
ATOM   4392  CB  SER A1125    -101.005  68.741 373.020  1.00  0.00      H1   C  
ATOM   4393  OG  SER A1125    -100.266  68.282 371.912  1.00  0.00      H1   O  
ATOM   4394  C   SER A1125    -102.906  70.242 373.908  1.00  0.00      H1   C  
ATOM   4395  O   SER A1125    -103.439  69.321 374.453  1.00  0.00      H1   O  
ATOM   4396  N   LEU A1126    -103.274  71.526 374.271  1.00  0.00      H1   N  
ATOM   4397  CA  LEU A1126    -104.409  71.732 375.035  1.00  0.00      H1   C  
ATOM   4398  CB  LEU A1126    -104.306  72.968 376.003  1.00  0.00      H1   C  
ATOM   4399  CG  LEU A1126    -105.452  72.957 377.085  1.00  0.00      H1   C  
ATOM   4400  CD1 LEU A1126    -105.412  71.812 378.078  1.00  0.00      H1   C  
ATOM   4401  CD2 LEU A1126    -105.586  74.333 377.767  1.00  0.00      H1   C  
ATOM   4402  C   LEU A1126    -105.531  71.933 374.075  1.00  0.00      H1   C  
ATOM   4403  O   LEU A1126    -105.585  72.902 373.306  1.00  0.00      H1   O  
ATOM   4404  N   GLN A1127    -106.516  70.968 374.183  1.00  0.00      H1   N  
ATOM   4405  CA  GLN A1127    -107.503  71.011 373.121  1.00  0.00      H1   C  
ATOM   4406  CB  GLN A1127    -107.720  69.577 372.535  1.00  0.00      H1   C  
ATOM   4407  CG  GLN A1127    -106.545  69.125 371.739  1.00  0.00      H1   C  
ATOM   4408  CD  GLN A1127    -105.984  69.992 370.569  1.00  0.00      H1   C  
ATOM   4409  OE1 GLN A1127    -105.016  70.723 370.676  1.00  0.00      H1   O  
ATOM   4410  NE2 GLN A1127    -106.636  69.950 369.427  1.00  0.00      H1   N  
ATOM   4411  C   GLN A1127    -108.833  71.621 373.557  1.00  0.00      H1   C  
ATOM   4412  O   GLN A1127    -109.739  71.939 372.753  1.00  0.00      H1   O  
ATOM   4413  N   CYS A1128    -108.982  71.671 374.899  1.00  0.00      H1   N  
ATOM   4414  CA  CYS A1128    -110.001  72.314 375.715  1.00  0.00      H1   C  
ATOM   4415  CB  CYS A1128    -109.475  72.784 377.091  1.00  0.00      H1   C  
ATOM   4416  SG  CYS A1128    -110.967  73.063 378.195  1.00  0.00      H1   S  
ATOM   4417  C   CYS A1128    -110.707  73.477 375.041  1.00  0.00      H1   C  
ATOM   4418  O   CYS A1128    -110.035  74.351 374.479  1.00  0.00      H1   O  
ATOM   4419  N   ARG A1129    -112.052  73.475 375.084  1.00  0.00      H1   N  
ATOM   4420  CA  ARG A1129    -112.859  74.593 374.816  1.00  0.00      H1   C  
ATOM   4421  CB  ARG A1129    -114.297  74.187 375.116  1.00  0.00      H1   C  
ATOM   4422  CG  ARG A1129    -114.639  73.956 376.590  1.00  0.00      H1   C  
ATOM   4423  CD  ARG A1129    -115.900  73.217 376.855  1.00  0.00      H1   C  
ATOM   4424  NE  ARG A1129    -117.084  74.086 376.423  1.00  0.00      H1   N  
ATOM   4425  CZ  ARG A1129    -118.307  73.663 376.261  1.00  0.00      H1   C  
ATOM   4426  NH1 ARG A1129    -118.642  72.444 376.589  1.00  0.00      H1   N  
ATOM   4427  NH2 ARG A1129    -119.186  74.503 375.677  1.00  0.00      H1   N  
ATOM   4428  C   ARG A1129    -112.494  75.774 375.686  1.00  0.00      H1   C  
ATOM   4429  O   ARG A1129    -111.930  75.758 376.771  1.00  0.00      H1   O  
ATOM   4430  N   ILE A1130    -112.824  76.962 375.174  1.00  0.00      H1   N  
ATOM   4431  CA  ILE A1130    -112.558  78.262 375.857  1.00  0.00      H1   C  
ATOM   4432  CB  ILE A1130    -111.590  79.176 375.071  1.00  0.00      H1   C  
ATOM   4433  CG2 ILE A1130    -112.158  79.493 373.625  1.00  0.00      H1   C  
ATOM   4434  CG1 ILE A1130    -111.434  80.573 375.688  1.00  0.00      H1   C  
ATOM   4435  CD1 ILE A1130    -110.456  80.617 376.966  1.00  0.00      H1   C  
ATOM   4436  C   ILE A1130    -113.899  78.804 376.158  1.00  0.00      H1   C  
ATOM   4437  O   ILE A1130    -114.558  79.473 375.389  1.00  0.00      H1   O  
ATOM   4438  N   CYS A1131    -114.440  78.586 377.384  1.00  0.00      H1   N  
ATOM   4439  CA  CYS A1131    -115.808  78.860 377.726  1.00  0.00      H1   C  
ATOM   4440  CB  CYS A1131    -116.089  80.304 378.274  1.00  0.00      H1   C  
ATOM   4441  SG  CYS A1131    -114.729  80.542 379.656  1.00  0.00      H1   S  
ATOM   4442  C   CYS A1131    -116.907  78.131 376.966  1.00  0.00      H1   C  
ATOM   4443  O   CYS A1131    -116.590  77.000 376.505  1.00  0.00      H1   O  
ATOM   4444  N   ILE A1132    -118.116  78.686 376.811  1.00  0.00      H1   N  
ATOM   4445  CA  ILE A1132    -119.169  78.031 376.152  1.00  0.00      H1   C  
ATOM   4446  CB  ILE A1132    -120.504  78.661 376.518  1.00  0.00      H1   C  
ATOM   4447  CG2 ILE A1132    -121.599  77.784 375.868  1.00  0.00      H1   C  
ATOM   4448  CG1 ILE A1132    -120.843  78.770 378.057  1.00  0.00      H1   C  
ATOM   4449  CD1 ILE A1132    -121.989  79.801 378.338  1.00  0.00      H1   C  
ATOM   4450  C   ILE A1132    -119.030  77.932 374.647  1.00  0.00      H1   C  
ATOM   4451  O   ILE A1132    -118.676  76.841 374.243  1.00  0.00      H1   O  
ATOM   4452  OXT ILE A1132    -119.082  78.958 373.946  1.00  0.00      H1   O  
TER    4453      ILE A1132
ATOM   4454  N   MET B   1    -103.713 123.476 430.241  1.00  0.00      H2   N  
ATOM   4455  CA  MET B   1    -104.464 123.150 428.995  1.00  0.00      H2   C  
ATOM   4456  CB  MET B   1    -105.601 122.185 429.327  1.00  0.00      H2   C  
ATOM   4457  CG  MET B   1    -106.207 121.595 428.052  1.00  0.00      H2   C  
ATOM   4458  SD  MET B   1    -105.157 120.458 427.089  1.00  0.00      H2   S  
ATOM   4459  CE  MET B   1    -106.443 119.551 426.181  1.00  0.00      H2   C  
ATOM   4460  C   MET B   1    -104.870 124.438 428.182  1.00  0.00      H2   C  
ATOM   4461  O   MET B   1    -105.855 125.165 428.467  1.00  0.00      H2   O  
ATOM   4462  N   LYS B   2    -104.065 124.847 427.133  1.00  0.00      H2   N  
ATOM   4463  CA  LYS B   2    -104.376 125.895 426.214  1.00  0.00      H2   C  
ATOM   4464  CB  LYS B   2    -103.297 126.382 425.231  1.00  0.00      H2   C  
ATOM   4465  CG  LYS B   2    -102.713 125.193 424.400  1.00  0.00      H2   C  
ATOM   4466  CD  LYS B   2    -101.841 125.547 423.212  1.00  0.00      H2   C  
ATOM   4467  CE  LYS B   2    -100.816 126.628 423.543  1.00  0.00      H2   C  
ATOM   4468  NZ  LYS B   2    -100.061 127.097 422.368  1.00  0.00      H2   N  
ATOM   4469  C   LYS B   2    -105.627 125.671 425.354  1.00  0.00      H2   C  
ATOM   4470  O   LYS B   2    -105.892 124.483 424.994  1.00  0.00      H2   O  
ATOM   4471  N   ALA B   3    -106.422 126.742 424.982  1.00  0.00      H2   N  
ATOM   4472  CA  ALA B   3    -107.641 126.713 424.207  1.00  0.00      H2   C  
ATOM   4473  CB  ALA B   3    -107.980 128.183 423.914  1.00  0.00      H2   C  
ATOM   4474  C   ALA B   3    -107.745 125.842 422.953  1.00  0.00      H2   C  
ATOM   4475  O   ALA B   3    -108.699 125.057 422.854  1.00  0.00      H2   O  
ATOM   4476  N   ILE B   4    -106.897 125.953 422.005  1.00  0.00      H2   N  
ATOM   4477  CA  ILE B   4    -106.982 125.297 420.732  1.00  0.00      H2   C  
ATOM   4478  CB  ILE B   4    -105.930 125.726 419.699  1.00  0.00      H2   C  
ATOM   4479  CG2 ILE B   4    -104.474 125.214 420.097  1.00  0.00      H2   C  
ATOM   4480  CG1 ILE B   4    -106.211 125.287 418.316  1.00  0.00      H2   C  
ATOM   4481  CD1 ILE B   4    -107.546 125.723 417.780  1.00  0.00      H2   C  
ATOM   4482  C   ILE B   4    -106.966 123.716 420.846  1.00  0.00      H2   C  
ATOM   4483  O   ILE B   4    -107.667 122.979 420.188  1.00  0.00      H2   O  
ATOM   4484  N   LEU B   5    -106.136 123.118 421.861  1.00  0.00      H2   N  
ATOM   4485  CA  LEU B   5    -106.175 121.710 422.140  1.00  0.00      H2   C  
ATOM   4486  CB  LEU B   5    -105.005 121.240 423.181  1.00  0.00      H2   C  
ATOM   4487  CG  LEU B   5    -103.576 121.618 422.831  1.00  0.00      H2   C  
ATOM   4488  CD1 LEU B   5    -102.629 121.480 424.079  1.00  0.00      H2   C  
ATOM   4489  CD2 LEU B   5    -103.067 120.888 421.671  1.00  0.00      H2   C  
ATOM   4490  C   LEU B   5    -107.596 121.139 422.556  1.00  0.00      H2   C  
ATOM   4491  O   LEU B   5    -108.168 120.123 422.154  1.00  0.00      H2   O  
ATOM   4492  N   VAL B   6    -108.290 121.973 423.407  1.00  0.00      H2   N  
ATOM   4493  CA  VAL B   6    -109.682 121.717 423.828  1.00  0.00      H2   C  
ATOM   4494  CB  VAL B   6    -110.168 122.800 424.768  1.00  0.00      H2   C  
ATOM   4495  CG1 VAL B   6    -111.619 122.487 425.106  1.00  0.00      H2   C  
ATOM   4496  CG2 VAL B   6    -109.253 122.731 426.028  1.00  0.00      H2   C  
ATOM   4497  C   VAL B   6    -110.650 121.481 422.612  1.00  0.00      H2   C  
ATOM   4498  O   VAL B   6    -111.401 120.475 422.544  1.00  0.00      H2   O  
ATOM   4499  N   VAL B   7    -110.634 122.336 421.553  1.00  0.00      H2   N  
ATOM   4500  CA  VAL B   7    -111.428 122.222 420.352  1.00  0.00      H2   C  
ATOM   4501  CB  VAL B   7    -111.076 123.448 419.419  1.00  0.00      H2   C  
ATOM   4502  CG1 VAL B   7    -111.713 123.294 418.010  1.00  0.00      H2   C  
ATOM   4503  CG2 VAL B   7    -111.646 124.683 420.005  1.00  0.00      H2   C  
ATOM   4504  C   VAL B   7    -111.102 120.902 419.655  1.00  0.00      H2   C  
ATOM   4505  O   VAL B   7    -111.950 120.159 419.255  1.00  0.00      H2   O  
ATOM   4506  N   LEU B   8    -109.813 120.603 419.475  1.00  0.00      H2   N  
ATOM   4507  CA  LEU B   8    -109.320 119.400 418.834  1.00  0.00      H2   C  
ATOM   4508  CB  LEU B   8    -107.785 119.395 418.735  1.00  0.00      H2   C  
ATOM   4509  CG  LEU B   8    -107.164 120.445 417.722  1.00  0.00      H2   C  
ATOM   4510  CD1 LEU B   8    -105.805 121.033 418.170  1.00  0.00      H2   C  
ATOM   4511  CD2 LEU B   8    -107.018 119.811 416.307  1.00  0.00      H2   C  
ATOM   4512  C   LEU B   8    -109.773 118.043 419.515  1.00  0.00      H2   C  
ATOM   4513  O   LEU B   8    -110.169 117.114 418.806  1.00  0.00      H2   O  
ATOM   4514  N   LEU B   9    -109.791 117.975 420.843  1.00  0.00      H2   N  
ATOM   4515  CA  LEU B   9    -110.338 116.967 421.694  1.00  0.00      H2   C  
ATOM   4516  CB  LEU B   9    -110.144 117.229 423.219  1.00  0.00      H2   C  
ATOM   4517  CG  LEU B   9    -110.475 116.107 424.203  1.00  0.00      H2   C  
ATOM   4518  CD1 LEU B   9    -109.514 114.922 423.795  1.00  0.00      H2   C  
ATOM   4519  CD2 LEU B   9    -110.155 116.520 425.666  1.00  0.00      H2   C  
ATOM   4520  C   LEU B   9    -111.807 116.639 421.342  1.00  0.00      H2   C  
ATOM   4521  O   LEU B   9    -112.139 115.533 421.051  1.00  0.00      H2   O  
ATOM   4522  N   TYR B  10    -112.651 117.706 421.186  1.00  0.00      H2   N  
ATOM   4523  CA  TYR B  10    -114.065 117.584 420.772  1.00  0.00      H2   C  
ATOM   4524  CB  TYR B  10    -114.833 118.858 421.214  1.00  0.00      H2   C  
ATOM   4525  CG  TYR B  10    -114.747 119.176 422.707  1.00  0.00      H2   C  
ATOM   4526  CD1 TYR B  10    -115.056 120.495 423.092  1.00  0.00      H2   C  
ATOM   4527  CE1 TYR B  10    -115.082 120.865 424.466  1.00  0.00      H2   C  
ATOM   4528  CZ  TYR B  10    -114.927 119.856 425.455  1.00  0.00      H2   C  
ATOM   4529  OH  TYR B  10    -114.892 120.035 426.865  1.00  0.00      H2   O  
ATOM   4530  CD2 TYR B  10    -114.564 118.202 423.728  1.00  0.00      H2   C  
ATOM   4531  CE2 TYR B  10    -114.642 118.555 425.078  1.00  0.00      H2   C  
ATOM   4532  C   TYR B  10    -114.233 117.226 419.301  1.00  0.00      H2   C  
ATOM   4533  O   TYR B  10    -115.262 116.695 418.939  1.00  0.00      H2   O  
ATOM   4534  N   THR B  11    -113.264 117.535 418.446  1.00  0.00      H2   N  
ATOM   4535  CA  THR B  11    -113.288 117.348 417.032  1.00  0.00      H2   C  
ATOM   4536  CB  THR B  11    -112.285 118.266 416.297  1.00  0.00      H2   C  
ATOM   4537  OG1 THR B  11    -112.621 119.606 416.682  1.00  0.00      H2   O  
ATOM   4538  CG2 THR B  11    -112.370 118.078 414.786  1.00  0.00      H2   C  
ATOM   4539  C   THR B  11    -113.110 115.869 416.589  1.00  0.00      H2   C  
ATOM   4540  O   THR B  11    -113.783 115.410 415.697  1.00  0.00      H2   O  
ATOM   4541  N   PHE B  12    -112.328 115.097 417.371  1.00  0.00      H2   N  
ATOM   4542  CA  PHE B  12    -112.078 113.690 417.031  1.00  0.00      H2   C  
ATOM   4543  CB  PHE B  12    -110.633 113.282 417.376  1.00  0.00      H2   C  
ATOM   4544  CG  PHE B  12    -109.635 114.196 416.612  1.00  0.00      H2   C  
ATOM   4545  CD1 PHE B  12    -109.618 114.247 415.177  1.00  0.00      H2   C  
ATOM   4546  CE1 PHE B  12    -108.718 115.108 414.467  1.00  0.00      H2   C  
ATOM   4547  CZ  PHE B  12    -107.887 115.916 415.194  1.00  0.00      H2   C  
ATOM   4548  CD2 PHE B  12    -108.687 115.008 417.287  1.00  0.00      H2   C  
ATOM   4549  CE2 PHE B  12    -107.750 115.807 416.585  1.00  0.00      H2   C  
ATOM   4550  C   PHE B  12    -113.065 112.813 417.718  1.00  0.00      H2   C  
ATOM   4551  O   PHE B  12    -112.993 111.577 417.625  1.00  0.00      H2   O  
ATOM   4552  N   ALA B  13    -114.115 113.393 418.413  1.00  0.00      H2   N  
ATOM   4553  CA  ALA B  13    -115.124 112.599 419.138  1.00  0.00      H2   C  
ATOM   4554  CB  ALA B  13    -115.495 113.369 420.434  1.00  0.00      H2   C  
ATOM   4555  C   ALA B  13    -116.342 112.574 418.264  1.00  0.00      H2   C  
ATOM   4556  O   ALA B  13    -116.394 113.249 417.248  1.00  0.00      H2   O  
ATOM   4557  N   THR B  14    -117.426 111.798 418.672  1.00  0.00      H2   N  
ATOM   4558  CA  THR B  14    -118.730 111.738 418.023  1.00  0.00      H2   C  
ATOM   4559  CB  THR B  14    -119.566 110.522 418.467  1.00  0.00      H2   C  
ATOM   4560  OG1 THR B  14    -120.533 110.217 417.536  1.00  0.00      H2   O  
ATOM   4561  CG2 THR B  14    -120.294 110.763 419.758  1.00  0.00      H2   C  
ATOM   4562  C   THR B  14    -119.495 113.045 418.333  1.00  0.00      H2   C  
ATOM   4563  O   THR B  14    -119.261 113.688 419.352  1.00  0.00      H2   O  
ATOM   4564  N   ALA B  15    -120.422 113.551 417.457  1.00  0.00      H2   N  
ATOM   4565  CA  ALA B  15    -121.079 114.816 417.719  1.00  0.00      H2   C  
ATOM   4566  CB  ALA B  15    -121.551 115.498 416.377  1.00  0.00      H2   C  
ATOM   4567  C   ALA B  15    -122.209 114.719 418.661  1.00  0.00      H2   C  
ATOM   4568  O   ALA B  15    -122.988 113.757 418.765  1.00  0.00      H2   O  
ATOM   4569  N   ASN B  16    -122.332 115.680 419.565  1.00  0.00      H2   N  
ATOM   4570  CA  ASN B  16    -123.351 115.705 420.551  1.00  0.00      H2   C  
ATOM   4571  CB  ASN B  16    -124.764 116.075 419.880  1.00  0.00      H2   C  
ATOM   4572  CG  ASN B  16    -124.741 117.374 419.063  1.00  0.00      H2   C  
ATOM   4573  OD1 ASN B  16    -124.419 118.409 419.606  1.00  0.00      H2   O  
ATOM   4574  ND2 ASN B  16    -125.079 117.358 417.738  1.00  0.00      H2   N  
ATOM   4575  C   ASN B  16    -123.612 114.505 421.457  1.00  0.00      H2   C  
ATOM   4576  O   ASN B  16    -124.735 113.964 421.493  1.00  0.00      H2   O  
ATOM   4577  N   ALA B  17    -122.606 114.047 422.179  1.00  0.00      H2   N  
ATOM   4578  CA  ALA B  17    -122.736 112.880 423.006  1.00  0.00      H2   C  
ATOM   4579  CB  ALA B  17    -121.338 112.717 423.631  1.00  0.00      H2   C  
ATOM   4580  C   ALA B  17    -123.859 112.627 424.021  1.00  0.00      H2   C  
ATOM   4581  O   ALA B  17    -124.261 113.555 424.653  1.00  0.00      H2   O  
ATOM   4582  N   ASP B  18    -124.280 111.367 424.200  1.00  0.00      H2   N  
ATOM   4583  CA  ASP B  18    -125.354 111.136 425.085  1.00  0.00      H2   C  
ATOM   4584  CB  ASP B  18    -126.296 110.039 424.524  1.00  0.00      H2   C  
ATOM   4585  CG  ASP B  18    -126.949 110.410 423.196  1.00  0.00      H2   C  
ATOM   4586  OD1 ASP B  18    -127.404 111.547 423.056  1.00  0.00      H2   O  
ATOM   4587  OD2 ASP B  18    -127.210 109.471 422.491  1.00  0.00      H2   O  
ATOM   4588  C   ASP B  18    -124.706 110.698 426.380  1.00  0.00      H2   C  
ATOM   4589  O   ASP B  18    -123.628 110.158 426.592  1.00  0.00      H2   O  
ATOM   4590  N   THR B  19    -125.466 110.941 427.379  1.00  0.00      H2   N  
ATOM   4591  CA  THR B  19    -125.050 110.775 428.801  1.00  0.00      H2   C  
ATOM   4592  CB  THR B  19    -124.704 112.051 429.620  1.00  0.00      H2   C  
ATOM   4593  OG1 THR B  19    -125.790 112.932 429.538  1.00  0.00      H2   O  
ATOM   4594  CG2 THR B  19    -123.408 112.648 429.075  1.00  0.00      H2   C  
ATOM   4595  C   THR B  19    -126.060 110.004 429.617  1.00  0.00      H2   C  
ATOM   4596  O   THR B  19    -127.284 110.131 429.382  1.00  0.00      H2   O  
ATOM   4597  N   LEU B  20    -125.647 109.231 430.532  1.00  0.00      H2   N  
ATOM   4598  CA  LEU B  20    -126.451 108.639 431.569  1.00  0.00      H2   C  
ATOM   4599  CB  LEU B  20    -126.477 107.109 431.304  1.00  0.00      H2   C  
ATOM   4600  CG  LEU B  20    -127.089 106.140 432.351  1.00  0.00      H2   C  
ATOM   4601  CD1 LEU B  20    -128.658 106.322 432.282  1.00  0.00      H2   C  
ATOM   4602  CD2 LEU B  20    -126.774 104.637 432.087  1.00  0.00      H2   C  
ATOM   4603  C   LEU B  20    -125.745 108.881 433.002  1.00  0.00      H2   C  
ATOM   4604  O   LEU B  20    -124.535 108.749 433.170  1.00  0.00      H2   O  
ATOM   4605  N   CYS B  21    -126.497 109.401 434.028  1.00  0.00      H2   N  
ATOM   4606  CA  CYS B  21    -125.895 109.553 435.378  1.00  0.00      H2   C  
ATOM   4607  CB  CYS B  21    -126.278 110.963 435.953  1.00  0.00      H2   C  
ATOM   4608  SG  CYS B  21    -125.630 112.409 434.908  1.00  0.00      H2   S  
ATOM   4609  C   CYS B  21    -126.512 108.493 436.300  1.00  0.00      H2   C  
ATOM   4610  O   CYS B  21    -127.706 108.084 436.129  1.00  0.00      H2   O  
ATOM   4611  N   ILE B  22    -125.716 108.044 437.238  1.00  0.00      H2   N  
ATOM   4612  CA  ILE B  22    -126.185 107.017 438.249  1.00  0.00      H2   C  
ATOM   4613  CB  ILE B  22    -125.136 105.835 438.361  1.00  0.00      H2   C  
ATOM   4614  CG2 ILE B  22    -124.916 105.422 439.828  1.00  0.00      H2   C  
ATOM   4615  CG1 ILE B  22    -125.568 104.635 437.419  1.00  0.00      H2   C  
ATOM   4616  CD1 ILE B  22    -125.741 104.935 435.951  1.00  0.00      H2   C  
ATOM   4617  C   ILE B  22    -126.398 107.799 439.538  1.00  0.00      H2   C  
ATOM   4618  O   ILE B  22    -125.694 108.757 439.789  1.00  0.00      H2   O  
ATOM   4619  N   GLY B  23    -127.502 107.468 440.313  1.00  0.00      H2   N  
ATOM   4620  CA  GLY B  23    -127.789 108.382 441.452  1.00  0.00      H2   C  
ATOM   4621  C   GLY B  23    -128.952 107.900 442.223  1.00  0.00      H2   C  
ATOM   4622  O   GLY B  23    -129.246 106.718 442.307  1.00  0.00      H2   O  
ATOM   4623  N   TYR B  24    -129.534 108.857 443.036  1.00  0.00      H2   N  
ATOM   4624  CA  TYR B  24    -130.483 108.408 444.031  1.00  0.00      H2   C  
ATOM   4625  CB  TYR B  24    -129.814 108.194 445.380  1.00  0.00      H2   C  
ATOM   4626  CG  TYR B  24    -129.029 109.427 445.914  1.00  0.00      H2   C  
ATOM   4627  CD1 TYR B  24    -129.638 110.464 446.653  1.00  0.00      H2   C  
ATOM   4628  CE1 TYR B  24    -128.838 111.494 447.200  1.00  0.00      H2   C  
ATOM   4629  CZ  TYR B  24    -127.472 111.435 447.115  1.00  0.00      H2   C  
ATOM   4630  OH  TYR B  24    -126.690 112.442 447.776  1.00  0.00      H2   O  
ATOM   4631  CD2 TYR B  24    -127.704 109.456 445.603  1.00  0.00      H2   C  
ATOM   4632  CE2 TYR B  24    -126.918 110.476 446.205  1.00  0.00      H2   C  
ATOM   4633  C   TYR B  24    -131.659 109.429 444.257  1.00  0.00      H2   C  
ATOM   4634  O   TYR B  24    -131.577 110.558 443.888  1.00  0.00      H2   O  
ATOM   4635  N   HIS B  25    -132.777 108.895 444.811  1.00  0.00      H2   N  
ATOM   4636  CA  HIS B  25    -133.949 109.676 445.300  1.00  0.00      H2   C  
ATOM   4637  CB  HIS B  25    -135.037 108.688 445.766  1.00  0.00      H2   C  
ATOM   4638  ND1 HIS B  25    -137.187 110.190 445.942  1.00  0.00      H2   N  
ATOM   4639  CG  HIS B  25    -136.221 109.261 446.430  1.00  0.00      H2   C  
ATOM   4640  CE1 HIS B  25    -138.141 110.259 446.934  1.00  0.00      H2   C  
ATOM   4641  NE2 HIS B  25    -137.830 109.494 447.972  1.00  0.00      H2   N  
ATOM   4642  CD2 HIS B  25    -136.607 108.918 447.722  1.00  0.00      H2   C  
ATOM   4643  C   HIS B  25    -133.742 110.627 446.501  1.00  0.00      H2   C  
ATOM   4644  O   HIS B  25    -133.215 110.298 447.599  1.00  0.00      H2   O  
ATOM   4645  N   ALA B  26    -134.286 111.852 446.345  1.00  0.00      H2   N  
ATOM   4646  CA  ALA B  26    -134.491 112.904 447.396  1.00  0.00      H2   C  
ATOM   4647  CB  ALA B  26    -133.499 114.105 447.323  1.00  0.00      H2   C  
ATOM   4648  C   ALA B  26    -135.963 113.318 447.313  1.00  0.00      H2   C  
ATOM   4649  O   ALA B  26    -136.623 113.365 446.250  1.00  0.00      H2   O  
ATOM   4650  N   ASN B  27    -136.606 113.554 448.420  1.00  0.00      H2   N  
ATOM   4651  CA  ASN B  27    -137.897 114.143 448.460  1.00  0.00      H2   C  
ATOM   4652  CB  ASN B  27    -138.901 113.054 448.962  1.00  0.00      H2   C  
ATOM   4653  CG  ASN B  27    -138.577 112.381 450.336  1.00  0.00      H2   C  
ATOM   4654  OD1 ASN B  27    -137.527 112.539 450.911  1.00  0.00      H2   O  
ATOM   4655  ND2 ASN B  27    -139.487 111.418 450.777  1.00  0.00      H2   N  
ATOM   4656  C   ASN B  27    -137.980 115.370 449.329  1.00  0.00      H2   C  
ATOM   4657  O   ASN B  27    -137.311 115.490 450.349  1.00  0.00      H2   O  
ATOM   4658  N   ASN B  28    -138.926 116.275 449.046  1.00  0.00      H2   N  
ATOM   4659  CA  ASN B  28    -139.060 117.521 449.759  1.00  0.00      H2   C  
ATOM   4660  CB  ASN B  28    -139.743 118.519 448.727  1.00  0.00      H2   C  
ATOM   4661  CG  ASN B  28    -138.879 118.769 447.562  1.00  0.00      H2   C  
ATOM   4662  OD1 ASN B  28    -139.148 118.210 446.489  1.00  0.00      H2   O  
ATOM   4663  ND2 ASN B  28    -138.023 119.805 447.534  1.00  0.00      H2   N  
ATOM   4664  C   ASN B  28    -140.023 117.262 450.920  1.00  0.00      H2   C  
ATOM   4665  O   ASN B  28    -140.173 118.142 451.720  1.00  0.00      H2   O  
ATOM   4666  N   SER B  29    -140.623 116.044 451.074  1.00  0.00      H2   N  
ATOM   4667  CA  SER B  29    -141.385 115.626 452.275  1.00  0.00      H2   C  
ATOM   4668  CB  SER B  29    -142.753 114.995 451.942  1.00  0.00      H2   C  
ATOM   4669  OG  SER B  29    -142.513 113.962 450.941  1.00  0.00      H2   O  
ATOM   4670  C   SER B  29    -140.684 114.595 453.128  1.00  0.00      H2   C  
ATOM   4671  O   SER B  29    -141.251 113.813 453.848  1.00  0.00      H2   O  
ATOM   4672  N   THR B  30    -139.342 114.653 453.104  1.00  0.00      H2   N  
ATOM   4673  CA  THR B  30    -138.339 114.041 454.057  1.00  0.00      H2   C  
ATOM   4674  CB  THR B  30    -136.973 114.565 453.802  1.00  0.00      H2   C  
ATOM   4675  OG1 THR B  30    -135.945 113.844 454.533  1.00  0.00      H2   O  
ATOM   4676  CG2 THR B  30    -136.944 116.108 454.022  1.00  0.00      H2   C  
ATOM   4677  C   THR B  30    -138.717 113.945 455.510  1.00  0.00      H2   C  
ATOM   4678  O   THR B  30    -139.145 114.904 456.231  1.00  0.00      H2   O  
ATOM   4679  N   ASP B  31    -138.457 112.784 456.137  1.00  0.00      H2   N  
ATOM   4680  CA  ASP B  31    -138.928 112.465 457.466  1.00  0.00      H2   C  
ATOM   4681  CB  ASP B  31    -139.864 111.202 457.347  1.00  0.00      H2   C  
ATOM   4682  CG  ASP B  31    -140.604 110.791 458.577  1.00  0.00      H2   C  
ATOM   4683  OD1 ASP B  31    -140.931 111.647 459.460  1.00  0.00      H2   O  
ATOM   4684  OD2 ASP B  31    -140.883 109.568 458.767  1.00  0.00      H2   O  
ATOM   4685  C   ASP B  31    -137.748 112.093 458.359  1.00  0.00      H2   C  
ATOM   4686  O   ASP B  31    -136.800 111.415 457.974  1.00  0.00      H2   O  
ATOM   4687  N   THR B  32    -137.727 112.639 459.585  1.00  0.00      H2   N  
ATOM   4688  CA  THR B  32    -136.531 112.637 460.379  1.00  0.00      H2   C  
ATOM   4689  CB  THR B  32    -136.238 113.875 461.193  1.00  0.00      H2   C  
ATOM   4690  OG1 THR B  32    -136.943 113.876 462.404  1.00  0.00      H2   O  
ATOM   4691  CG2 THR B  32    -136.613 115.173 460.509  1.00  0.00      H2   C  
ATOM   4692  C   THR B  32    -136.492 111.386 461.266  1.00  0.00      H2   C  
ATOM   4693  O   THR B  32    -137.450 110.937 461.893  1.00  0.00      H2   O  
ATOM   4694  N   VAL B  33    -135.240 110.765 461.425  1.00  0.00      H2   N  
ATOM   4695  CA  VAL B  33    -134.916 109.536 462.151  1.00  0.00      H2   C  
ATOM   4696  CB  VAL B  33    -134.530 108.296 461.333  1.00  0.00      H2   C  
ATOM   4697  CG1 VAL B  33    -135.775 107.914 460.531  1.00  0.00      H2   C  
ATOM   4698  CG2 VAL B  33    -133.334 108.546 460.434  1.00  0.00      H2   C  
ATOM   4699  C   VAL B  33    -133.750 109.772 463.086  1.00  0.00      H2   C  
ATOM   4700  O   VAL B  33    -133.000 110.671 462.804  1.00  0.00      H2   O  
ATOM   4701  N   ASP B  34    -133.668 109.070 464.207  1.00  0.00      H2   N  
ATOM   4702  CA  ASP B  34    -132.704 109.052 465.265  1.00  0.00      H2   C  
ATOM   4703  CB  ASP B  34    -133.207 109.042 466.780  1.00  0.00      H2   C  
ATOM   4704  CG  ASP B  34    -134.067 110.298 467.023  1.00  0.00      H2   C  
ATOM   4705  OD1 ASP B  34    -135.061 110.283 467.803  1.00  0.00      H2   O  
ATOM   4706  OD2 ASP B  34    -133.575 111.405 466.665  1.00  0.00      H2   O  
ATOM   4707  C   ASP B  34    -131.600 108.011 465.094  1.00  0.00      H2   C  
ATOM   4708  O   ASP B  34    -131.897 106.899 464.632  1.00  0.00      H2   O  
ATOM   4709  N   THR B  35    -130.307 108.378 465.496  1.00  0.00      H2   N  
ATOM   4710  CA  THR B  35    -129.159 107.513 465.514  1.00  0.00      H2   C  
ATOM   4711  CB  THR B  35    -128.278 107.444 464.171  1.00  0.00      H2   C  
ATOM   4712  OG1 THR B  35    -127.905 108.723 463.802  1.00  0.00      H2   O  
ATOM   4713  CG2 THR B  35    -129.179 106.824 463.069  1.00  0.00      H2   C  
ATOM   4714  C   THR B  35    -128.308 107.954 466.632  1.00  0.00      H2   C  
ATOM   4715  O   THR B  35    -128.576 108.983 467.314  1.00  0.00      H2   O  
ATOM   4716  N   VAL B  36    -127.328 107.158 467.048  1.00  0.00      H2   N  
ATOM   4717  CA  VAL B  36    -126.333 107.557 467.992  1.00  0.00      H2   C  
ATOM   4718  CB  VAL B  36    -125.434 106.349 468.320  1.00  0.00      H2   C  
ATOM   4719  CG1 VAL B  36    -124.299 106.766 469.268  1.00  0.00      H2   C  
ATOM   4720  CG2 VAL B  36    -126.272 105.235 468.889  1.00  0.00      H2   C  
ATOM   4721  C   VAL B  36    -125.548 108.808 467.430  1.00  0.00      H2   C  
ATOM   4722  O   VAL B  36    -125.440 109.851 468.147  1.00  0.00      H2   O  
ATOM   4723  N   LEU B  37    -125.039 108.792 466.128  1.00  0.00      H2   N  
ATOM   4724  CA  LEU B  37    -124.339 109.893 465.543  1.00  0.00      H2   C  
ATOM   4725  CB  LEU B  37    -123.874 109.364 464.100  1.00  0.00      H2   C  
ATOM   4726  CG  LEU B  37    -123.017 110.314 463.269  1.00  0.00      H2   C  
ATOM   4727  CD1 LEU B  37    -121.673 110.792 463.981  1.00  0.00      H2   C  
ATOM   4728  CD2 LEU B  37    -122.602 109.541 461.942  1.00  0.00      H2   C  
ATOM   4729  C   LEU B  37    -125.064 111.225 465.495  1.00  0.00      H2   C  
ATOM   4730  O   LEU B  37    -124.463 112.280 465.722  1.00  0.00      H2   O  
ATOM   4731  N   GLU B  38    -126.412 111.206 465.134  1.00  0.00      H2   N  
ATOM   4732  CA  GLU B  38    -127.245 112.463 465.096  1.00  0.00      H2   C  
ATOM   4733  CB  GLU B  38    -127.296 113.199 463.797  1.00  0.00      H2   C  
ATOM   4734  CG  GLU B  38    -126.002 113.891 463.308  1.00  0.00      H2   C  
ATOM   4735  CD  GLU B  38    -126.277 114.469 461.958  1.00  0.00      H2   C  
ATOM   4736  OE1 GLU B  38    -126.694 115.678 461.931  1.00  0.00      H2   O  
ATOM   4737  OE2 GLU B  38    -126.151 113.795 460.887  1.00  0.00      H2   O  
ATOM   4738  C   GLU B  38    -128.740 112.048 465.330  1.00  0.00      H2   C  
ATOM   4739  O   GLU B  38    -129.372 111.089 464.842  1.00  0.00      H2   O  
ATOM   4740  N   LYS B  39    -129.303 112.804 466.243  1.00  0.00      H2   N  
ATOM   4741  CA  LYS B  39    -130.781 112.902 466.305  1.00  0.00      H2   C  
ATOM   4742  CB  LYS B  39    -131.265 113.633 467.572  1.00  0.00      H2   C  
ATOM   4743  CG  LYS B  39    -131.130 112.716 468.768  1.00  0.00      H2   C  
ATOM   4744  CD  LYS B  39    -131.887 113.295 469.986  1.00  0.00      H2   C  
ATOM   4745  CE  LYS B  39    -133.406 113.459 469.876  1.00  0.00      H2   C  
ATOM   4746  NZ  LYS B  39    -134.038 112.223 469.407  1.00  0.00      H2   N  
ATOM   4747  C   LYS B  39    -131.318 113.661 465.149  1.00  0.00      H2   C  
ATOM   4748  O   LYS B  39    -130.700 114.629 464.652  1.00  0.00      H2   O  
ATOM   4749  N   ASN B  40    -132.567 113.269 464.707  1.00  0.00      H2   N  
ATOM   4750  CA  ASN B  40    -133.432 114.139 463.794  1.00  0.00      H2   C  
ATOM   4751  CB  ASN B  40    -133.627 115.619 464.279  1.00  0.00      H2   C  
ATOM   4752  CG  ASN B  40    -134.181 115.661 465.711  1.00  0.00      H2   C  
ATOM   4753  OD1 ASN B  40    -135.089 114.942 466.071  1.00  0.00      H2   O  
ATOM   4754  ND2 ASN B  40    -133.567 116.439 466.591  1.00  0.00      H2   N  
ATOM   4755  C   ASN B  40    -132.806 114.178 462.398  1.00  0.00      H2   C  
ATOM   4756  O   ASN B  40    -132.885 115.156 461.653  1.00  0.00      H2   O  
ATOM   4757  N   VAL B  41    -132.217 113.069 461.900  1.00  0.00      H2   N  
ATOM   4758  CA  VAL B  41    -131.608 112.873 460.584  1.00  0.00      H2   C  
ATOM   4759  CB  VAL B  41    -130.734 111.599 460.407  1.00  0.00      H2   C  
ATOM   4760  CG1 VAL B  41    -130.133 111.345 459.057  1.00  0.00      H2   C  
ATOM   4761  CG2 VAL B  41    -129.570 111.564 461.498  1.00  0.00      H2   C  
ATOM   4762  C   VAL B  41    -132.645 112.852 459.491  1.00  0.00      H2   C  
ATOM   4763  O   VAL B  41    -133.451 111.907 459.465  1.00  0.00      H2   O  
ATOM   4764  N   THR B  42    -132.664 113.727 458.507  1.00  0.00      H2   N  
ATOM   4765  CA  THR B  42    -133.565 113.711 457.382  1.00  0.00      H2   C  
ATOM   4766  CB  THR B  42    -133.551 115.001 456.512  1.00  0.00      H2   C  
ATOM   4767  OG1 THR B  42    -132.211 115.515 456.266  1.00  0.00      H2   O  
ATOM   4768  CG2 THR B  42    -134.302 116.096 457.208  1.00  0.00      H2   C  
ATOM   4769  C   THR B  42    -133.232 112.455 456.481  1.00  0.00      H2   C  
ATOM   4770  O   THR B  42    -132.113 112.283 456.022  1.00  0.00      H2   O  
ATOM   4771  N   VAL B  43    -134.206 111.439 456.481  1.00  0.00      H2   N  
ATOM   4772  CA  VAL B  43    -134.196 110.416 455.467  1.00  0.00      H2   C  
ATOM   4773  CB  VAL B  43    -134.053 109.015 456.166  1.00  0.00      H2   C  
ATOM   4774  CG1 VAL B  43    -132.763 109.186 456.994  1.00  0.00      H2   C  
ATOM   4775  CG2 VAL B  43    -135.257 108.806 457.084  1.00  0.00      H2   C  
ATOM   4776  C   VAL B  43    -135.477 110.474 454.649  1.00  0.00      H2   C  
ATOM   4777  O   VAL B  43    -136.298 111.349 454.895  1.00  0.00      H2   O  
ATOM   4778  N   THR B  44    -135.537 109.653 453.547  1.00  0.00      H2   N  
ATOM   4779  CA  THR B  44    -136.689 109.708 452.612  1.00  0.00      H2   C  
ATOM   4780  CB  THR B  44    -136.349 109.261 451.154  1.00  0.00      H2   C  
ATOM   4781  OG1 THR B  44    -135.826 107.955 451.182  1.00  0.00      H2   O  
ATOM   4782  CG2 THR B  44    -135.181 110.274 450.765  1.00  0.00      H2   C  
ATOM   4783  C   THR B  44    -137.904 108.966 453.105  1.00  0.00      H2   C  
ATOM   4784  O   THR B  44    -139.064 109.297 452.721  1.00  0.00      H2   O  
ATOM   4785  N   HIS B  45    -137.761 107.947 454.000  1.00  0.00      H2   N  
ATOM   4786  CA  HIS B  45    -138.889 107.159 454.462  1.00  0.00      H2   C  
ATOM   4787  CB  HIS B  45    -138.936 105.913 453.486  1.00  0.00      H2   C  
ATOM   4788  ND1 HIS B  45    -138.309 106.621 451.146  1.00  0.00      H2   N  
ATOM   4789  CG  HIS B  45    -139.319 106.262 452.052  1.00  0.00      H2   C  
ATOM   4790  CE1 HIS B  45    -138.869 106.799 449.989  1.00  0.00      H2   C  
ATOM   4791  NE2 HIS B  45    -140.227 106.547 450.100  1.00  0.00      H2   N  
ATOM   4792  CD2 HIS B  45    -140.544 106.212 451.403  1.00  0.00      H2   C  
ATOM   4793  C   HIS B  45    -138.594 106.597 455.842  1.00  0.00      H2   C  
ATOM   4794  O   HIS B  45    -137.429 106.412 456.266  1.00  0.00      H2   O  
ATOM   4795  N   SER B  46    -139.682 106.297 456.579  1.00  0.00      H2   N  
ATOM   4796  CA  SER B  46    -139.545 105.540 457.851  1.00  0.00      H2   C  
ATOM   4797  CB  SER B  46    -138.934 106.465 459.000  1.00  0.00      H2   C  
ATOM   4798  OG  SER B  46    -139.908 107.249 459.758  1.00  0.00      H2   O  
ATOM   4799  C   SER B  46    -140.847 104.932 458.210  1.00  0.00      H2   C  
ATOM   4800  O   SER B  46    -141.959 105.417 457.856  1.00  0.00      H2   O  
ATOM   4801  N   VAL B  47    -140.741 103.788 458.898  1.00  0.00      H2   N  
ATOM   4802  CA  VAL B  47    -141.945 102.939 459.351  1.00  0.00      H2   C  
ATOM   4803  CB  VAL B  47    -141.922 101.599 458.767  1.00  0.00      H2   C  
ATOM   4804  CG1 VAL B  47    -140.716 100.772 459.162  1.00  0.00      H2   C  
ATOM   4805  CG2 VAL B  47    -143.217 100.752 458.949  1.00  0.00      H2   C  
ATOM   4806  C   VAL B  47    -141.942 102.918 460.867  1.00  0.00      H2   C  
ATOM   4807  O   VAL B  47    -140.896 102.992 461.544  1.00  0.00      H2   O  
ATOM   4808  N   ASN B  48    -143.130 102.951 461.481  1.00  0.00      H2   N  
ATOM   4809  CA  ASN B  48    -143.296 103.167 462.883  1.00  0.00      H2   C  
ATOM   4810  CB  ASN B  48    -144.572 104.104 462.959  1.00  0.00      H2   C  
ATOM   4811  CG  ASN B  48    -145.198 104.335 464.340  1.00  0.00      H2   C  
ATOM   4812  OD1 ASN B  48    -144.695 103.943 465.393  1.00  0.00      H2   O  
ATOM   4813  ND2 ASN B  48    -146.366 104.991 464.279  1.00  0.00      H2   N  
ATOM   4814  C   ASN B  48    -143.461 101.823 463.632  1.00  0.00      H2   C  
ATOM   4815  O   ASN B  48    -144.044 100.886 463.122  1.00  0.00      H2   O  
ATOM   4816  N   LEU B  49    -142.707 101.739 464.800  1.00  0.00      H2   N  
ATOM   4817  CA  LEU B  49    -142.550 100.477 465.507  1.00  0.00      H2   C  
ATOM   4818  CB  LEU B  49    -141.069  99.997 465.575  1.00  0.00      H2   C  
ATOM   4819  CG  LEU B  49    -140.393  99.632 464.206  1.00  0.00      H2   C  
ATOM   4820  CD1 LEU B  49    -138.977  99.028 464.411  1.00  0.00      H2   C  
ATOM   4821  CD2 LEU B  49    -141.269  98.577 463.478  1.00  0.00      H2   C  
ATOM   4822  C   LEU B  49    -143.154 100.478 466.920  1.00  0.00      H2   C  
ATOM   4823  O   LEU B  49    -143.168  99.424 467.512  1.00  0.00      H2   O  
ATOM   4824  N   LEU B  50    -143.718 101.601 467.371  1.00  0.00      H2   N  
ATOM   4825  CA  LEU B  50    -144.376 101.691 468.678  1.00  0.00      H2   C  
ATOM   4826  CB  LEU B  50    -143.417 102.284 469.754  1.00  0.00      H2   C  
ATOM   4827  CG  LEU B  50    -143.973 102.597 471.182  1.00  0.00      H2   C  
ATOM   4828  CD1 LEU B  50    -142.908 102.340 472.153  1.00  0.00      H2   C  
ATOM   4829  CD2 LEU B  50    -144.504 104.056 471.417  1.00  0.00      H2   C  
ATOM   4830  C   LEU B  50    -145.734 102.472 468.657  1.00  0.00      H2   C  
ATOM   4831  O   LEU B  50    -145.849 103.561 468.116  1.00  0.00      H2   O  
ATOM   4832  N   GLU B  51    -146.767 101.785 469.220  1.00  0.00      H2   N  
ATOM   4833  CA  GLU B  51    -148.075 102.378 469.489  1.00  0.00      H2   C  
ATOM   4834  CB  GLU B  51    -149.118 101.159 469.397  1.00  0.00      H2   C  
ATOM   4835  CG  GLU B  51    -150.505 101.597 469.801  1.00  0.00      H2   C  
ATOM   4836  CD  GLU B  51    -151.207 102.325 468.713  1.00  0.00      H2   C  
ATOM   4837  OE1 GLU B  51    -152.286 101.824 468.201  1.00  0.00      H2   O  
ATOM   4838  OE2 GLU B  51    -150.780 103.469 468.337  1.00  0.00      H2   O  
ATOM   4839  C   GLU B  51    -148.206 103.209 470.737  1.00  0.00      H2   C  
ATOM   4840  O   GLU B  51    -147.698 102.827 471.797  1.00  0.00      H2   O  
ATOM   4841  N   ASP B  52    -148.715 104.399 470.629  1.00  0.00      H2   N  
ATOM   4842  CA  ASP B  52    -148.844 105.301 471.830  1.00  0.00      H2   C  
ATOM   4843  CB  ASP B  52    -147.861 106.528 471.628  1.00  0.00      H2   C  
ATOM   4844  CG  ASP B  52    -148.171 107.411 470.373  1.00  0.00      H2   C  
ATOM   4845  OD1 ASP B  52    -147.686 108.568 470.274  1.00  0.00      H2   O  
ATOM   4846  OD2 ASP B  52    -148.958 106.950 469.488  1.00  0.00      H2   O  
ATOM   4847  C   ASP B  52    -150.259 105.695 472.168  1.00  0.00      H2   C  
ATOM   4848  O   ASP B  52    -150.398 106.529 473.051  1.00  0.00      H2   O  
ATOM   4849  N   LYS B  53    -151.254 105.021 471.549  1.00  0.00      H2   N  
ATOM   4850  CA  LYS B  53    -152.638 105.444 471.597  1.00  0.00      H2   C  
ATOM   4851  CB  LYS B  53    -153.167 105.627 470.186  1.00  0.00      H2   C  
ATOM   4852  CG  LYS B  53    -152.277 106.598 469.358  1.00  0.00      H2   C  
ATOM   4853  CD  LYS B  53    -151.990 108.039 469.947  1.00  0.00      H2   C  
ATOM   4854  CE  LYS B  53    -151.717 109.156 468.917  1.00  0.00      H2   C  
ATOM   4855  NZ  LYS B  53    -150.663 108.616 468.044  1.00  0.00      H2   N  
ATOM   4856  C   LYS B  53    -153.437 104.420 472.457  1.00  0.00      H2   C  
ATOM   4857  O   LYS B  53    -153.249 103.198 472.331  1.00  0.00      H2   O  
ATOM   4858  N   HIS B  54    -154.441 104.915 473.250  1.00  0.00      H2   N  
ATOM   4859  CA  HIS B  54    -155.268 104.042 474.115  1.00  0.00      H2   C  
ATOM   4860  CB  HIS B  54    -154.960 104.368 475.623  1.00  0.00      H2   C  
ATOM   4861  ND1 HIS B  54    -155.471 106.857 475.864  1.00  0.00      H2   N  
ATOM   4862  CG  HIS B  54    -155.749 105.567 476.163  1.00  0.00      H2   C  
ATOM   4863  CE1 HIS B  54    -156.213 107.684 476.573  1.00  0.00      H2   C  
ATOM   4864  NE2 HIS B  54    -156.948 107.024 477.402  1.00  0.00      H2   N  
ATOM   4865  CD2 HIS B  54    -156.666 105.646 477.129  1.00  0.00      H2   C  
ATOM   4866  C   HIS B  54    -156.741 104.215 473.814  1.00  0.00      H2   C  
ATOM   4867  O   HIS B  54    -157.107 105.270 473.387  1.00  0.00      H2   O  
ATOM   4868  N   ASN B  55    -157.535 103.168 474.049  1.00  0.00      H2   N  
ATOM   4869  CA  ASN B  55    -158.963 103.369 474.132  1.00  0.00      H2   C  
ATOM   4870  CB  ASN B  55    -159.705 102.224 473.341  1.00  0.00      H2   C  
ATOM   4871  CG  ASN B  55    -159.410 102.196 471.899  1.00  0.00      H2   C  
ATOM   4872  OD1 ASN B  55    -158.305 102.030 471.393  1.00  0.00      H2   O  
ATOM   4873  ND2 ASN B  55    -160.484 102.121 471.075  1.00  0.00      H2   N  
ATOM   4874  C   ASN B  55    -159.272 103.406 475.620  1.00  0.00      H2   C  
ATOM   4875  O   ASN B  55    -159.005 102.421 476.318  1.00  0.00      H2   O  
ATOM   4876  N   GLY B  56    -159.976 104.488 476.129  1.00  0.00      H2   N  
ATOM   4877  CA  GLY B  56    -160.387 104.503 477.552  1.00  0.00      H2   C  
ATOM   4878  C   GLY B  56    -161.690 103.844 477.892  1.00  0.00      H2   C  
ATOM   4879  O   GLY B  56    -162.706 104.409 478.085  1.00  0.00      H2   O  
ATOM   4880  N   LYS B  57    -161.601 102.506 477.952  1.00  0.00      H2   N  
ATOM   4881  CA  LYS B  57    -162.651 101.504 478.229  1.00  0.00      H2   C  
ATOM   4882  CB  LYS B  57    -163.363 100.912 476.881  1.00  0.00      H2   C  
ATOM   4883  CG  LYS B  57    -163.986 101.921 475.985  1.00  0.00      H2   C  
ATOM   4884  CD  LYS B  57    -164.879 101.166 474.979  1.00  0.00      H2   C  
ATOM   4885  CE  LYS B  57    -165.777 102.103 474.171  1.00  0.00      H2   C  
ATOM   4886  NZ  LYS B  57    -166.745 101.345 473.246  1.00  0.00      H2   N  
ATOM   4887  C   LYS B  57    -162.003 100.372 478.974  1.00  0.00      H2   C  
ATOM   4888  O   LYS B  57    -160.929  99.986 478.612  1.00  0.00      H2   O  
ATOM   4889  N   LEU B  58    -162.717  99.742 479.891  1.00  0.00      H2   N  
ATOM   4890  CA  LEU B  58    -162.219  98.484 480.456  1.00  0.00      H2   C  
ATOM   4891  CB  LEU B  58    -162.418  98.462 482.028  1.00  0.00      H2   C  
ATOM   4892  CG  LEU B  58    -161.357  99.225 482.836  1.00  0.00      H2   C  
ATOM   4893  CD1 LEU B  58    -161.981  99.767 484.186  1.00  0.00      H2   C  
ATOM   4894  CD2 LEU B  58    -160.010  98.449 483.183  1.00  0.00      H2   C  
ATOM   4895  C   LEU B  58    -163.111  97.382 479.906  1.00  0.00      H2   C  
ATOM   4896  O   LEU B  58    -164.297  97.302 480.007  1.00  0.00      H2   O  
ATOM   4897  N   CYS B  59    -162.504  96.369 479.195  1.00  0.00      H2   N  
ATOM   4898  CA  CYS B  59    -163.252  95.364 478.388  1.00  0.00      H2   C  
ATOM   4899  CB  CYS B  59    -162.661  95.398 477.003  1.00  0.00      H2   C  
ATOM   4900  SG  CYS B  59    -162.764  97.037 476.429  1.00  0.00      H2   S  
ATOM   4901  C   CYS B  59    -162.995  94.020 478.954  1.00  0.00      H2   C  
ATOM   4902  O   CYS B  59    -162.044  93.899 479.669  1.00  0.00      H2   O  
ATOM   4903  N   LYS B  60    -163.853  93.102 478.527  1.00  0.00      H2   N  
ATOM   4904  CA  LYS B  60    -163.903  91.758 478.936  1.00  0.00      H2   C  
ATOM   4905  CB  LYS B  60    -165.192  91.159 478.238  1.00  0.00      H2   C  
ATOM   4906  CG  LYS B  60    -166.474  91.947 478.537  1.00  0.00      H2   C  
ATOM   4907  CD  LYS B  60    -167.686  91.303 477.835  1.00  0.00      H2   C  
ATOM   4908  CE  LYS B  60    -168.369  90.217 478.687  1.00  0.00      H2   C  
ATOM   4909  NZ  LYS B  60    -169.391  89.520 477.871  1.00  0.00      H2   N  
ATOM   4910  C   LYS B  60    -162.742  91.015 478.259  1.00  0.00      H2   C  
ATOM   4911  O   LYS B  60    -162.581  91.037 477.074  1.00  0.00      H2   O  
ATOM   4912  N   LEU B  61    -161.969  90.461 479.155  1.00  0.00      H2   N  
ATOM   4913  CA  LEU B  61    -160.755  89.767 478.824  1.00  0.00      H2   C  
ATOM   4914  CB  LEU B  61    -159.797  89.754 479.997  1.00  0.00      H2   C  
ATOM   4915  CG  LEU B  61    -158.331  89.499 479.604  1.00  0.00      H2   C  
ATOM   4916  CD1 LEU B  61    -157.592  90.617 478.832  1.00  0.00      H2   C  
ATOM   4917  CD2 LEU B  61    -157.552  89.178 480.868  1.00  0.00      H2   C  
ATOM   4918  C   LEU B  61    -161.006  88.314 478.451  1.00  0.00      H2   C  
ATOM   4919  O   LEU B  61    -161.674  87.549 479.154  1.00  0.00      H2   O  
ATOM   4920  N   ARG B  62    -160.616  87.903 477.256  1.00  0.00      H2   N  
ATOM   4921  CA  ARG B  62    -160.976  86.696 476.470  1.00  0.00      H2   C  
ATOM   4922  CB  ARG B  62    -159.998  85.484 476.810  1.00  0.00      H2   C  
ATOM   4923  CG  ARG B  62    -158.522  85.849 476.685  1.00  0.00      H2   C  
ATOM   4924  CD  ARG B  62    -158.050  86.202 475.298  1.00  0.00      H2   C  
ATOM   4925  NE  ARG B  62    -158.239  84.925 474.504  1.00  0.00      H2   N  
ATOM   4926  CZ  ARG B  62    -158.496  84.936 473.185  1.00  0.00      H2   C  
ATOM   4927  NH1 ARG B  62    -158.070  85.994 472.485  1.00  0.00      H2   N  
ATOM   4928  NH2 ARG B  62    -159.130  84.012 472.507  1.00  0.00      H2   N  
ATOM   4929  C   ARG B  62    -162.448  86.395 476.451  1.00  0.00      H2   C  
ATOM   4930  O   ARG B  62    -162.877  85.255 476.508  1.00  0.00      H2   O  
ATOM   4931  N   GLY B  63    -163.327  87.428 476.389  1.00  0.00      H2   N  
ATOM   4932  CA  GLY B  63    -164.752  87.374 476.339  1.00  0.00      H2   C  
ATOM   4933  C   GLY B  63    -165.429  87.161 477.786  1.00  0.00      H2   C  
ATOM   4934  O   GLY B  63    -166.548  86.703 477.950  1.00  0.00      H2   O  
ATOM   4935  N   VAL B  64    -164.732  87.516 478.880  1.00  0.00      H2   N  
ATOM   4936  CA  VAL B  64    -165.194  87.201 480.205  1.00  0.00      H2   C  
ATOM   4937  CB  VAL B  64    -164.171  86.327 480.935  1.00  0.00      H2   C
[truncated: 10,420,149 more chars]
