# Supplementary material for: Breathing and Tilting: Mesoscale Simulations Illuminate Influenza Glycoprotein Vulnerabilities
Source: ACS Cent Sci. 2022 Dec 8;8(12):1646–63. doi: 10.1021/acscentsci.2c00981 (PMC9801513; doi:10.1021/acscentsci.2c00981)
Supplement: Supplementary file 13 — oc2c00981_si_014.zip [file oc2c00981_si_014.zip › ha_head_breathing_msm/2015g_macrostate1_microstate189.pdb]

REMARK   1 CREATED WITH MDTraj 1.9.4, 2022-10-07
CRYST1 1137.657 1189.312 1150.541  90.00  90.00  90.00 P 1           1 
MODEL        0
ATOM      1  N   MET A 567     355.370  57.801 290.828  1.00  0.00      H1   N  
ATOM      2  CA  MET A 567     354.335  58.137 291.688  1.00  0.00      H1   C  
ATOM      3  CB  MET A 567     353.361  59.254 291.124  1.00  0.00      H1   C  
ATOM      4  CG  MET A 567     352.335  58.834 290.022  1.00  0.00      H1   C  
ATOM      5  SD  MET A 567     353.108  58.616 288.352  1.00  0.00      H1   S  
ATOM      6  CE  MET A 567     351.656  59.175 287.490  1.00  0.00      H1   C  
ATOM      7  C   MET A 567     353.575  56.901 292.156  1.00  0.00      H1   C  
ATOM      8  O   MET A 567     353.616  55.853 291.504  1.00  0.00      H1   O  
ATOM      9  N   LYS A 568     352.904  56.994 293.345  1.00  0.00      H1   N  
ATOM     10  CA  LYS A 568     352.450  55.774 293.995  1.00  0.00      H1   C  
ATOM     11  CB  LYS A 568     351.896  55.879 295.480  1.00  0.00      H1   C  
ATOM     12  CG  LYS A 568     352.938  56.485 296.379  1.00  0.00      H1   C  
ATOM     13  CD  LYS A 568     352.955  56.052 297.828  1.00  0.00      H1   C  
ATOM     14  CE  LYS A 568     351.528  56.072 298.448  1.00  0.00      H1   C  
ATOM     15  NZ  LYS A 568     351.681  56.167 299.886  1.00  0.00      H1   N  
ATOM     16  C   LYS A 568     351.534  54.939 293.116  1.00  0.00      H1   C  
ATOM     17  O   LYS A 568     350.822  55.401 292.217  1.00  0.00      H1   O  
ATOM     18  N   ALA A 569     351.508  53.630 293.434  1.00  0.00      H1   N  
ATOM     19  CA  ALA A 569     350.726  52.667 292.598  1.00  0.00      H1   C  
ATOM     20  CB  ALA A 569     350.890  51.223 293.107  1.00  0.00      H1   C  
ATOM     21  C   ALA A 569     349.241  53.065 292.554  1.00  0.00      H1   C  
ATOM     22  O   ALA A 569     348.631  52.979 291.499  1.00  0.00      H1   O  
ATOM     23  N   ILE A 570     348.673  53.570 293.666  1.00  0.00      H1   N  
ATOM     24  CA  ILE A 570     347.295  54.047 293.723  1.00  0.00      H1   C  
ATOM     25  CB  ILE A 570     347.005  54.176 295.228  1.00  0.00      H1   C  
ATOM     26  CG2 ILE A 570     347.976  55.249 295.822  1.00  0.00      H1   C  
ATOM     27  CG1 ILE A 570     345.530  54.582 295.522  1.00  0.00      H1   C  
ATOM     28  CD1 ILE A 570     344.446  53.537 295.147  1.00  0.00      H1   C  
ATOM     29  C   ILE A 570     346.964  55.233 292.859  1.00  0.00      H1   C  
ATOM     30  O   ILE A 570     345.820  55.468 292.422  1.00  0.00      H1   O  
ATOM     31  N   LEU A 571     348.000  56.105 292.573  1.00  0.00      H1   N  
ATOM     32  CA  LEU A 571     347.738  57.278 291.752  1.00  0.00      H1   C  
ATOM     33  CB  LEU A 571     348.754  58.411 291.957  1.00  0.00      H1   C  
ATOM     34  CG  LEU A 571     348.863  58.978 293.360  1.00  0.00      H1   C  
ATOM     35  CD1 LEU A 571     349.770  60.297 293.295  1.00  0.00      H1   C  
ATOM     36  CD2 LEU A 571     347.523  59.205 294.068  1.00  0.00      H1   C  
ATOM     37  C   LEU A 571     347.707  56.912 290.259  1.00  0.00      H1   C  
ATOM     38  O   LEU A 571     346.874  57.400 289.511  1.00  0.00      H1   O  
ATOM     39  N   VAL A 572     348.590  55.946 289.843  1.00  0.00      H1   N  
ATOM     40  CA  VAL A 572     348.545  55.186 288.558  1.00  0.00      H1   C  
ATOM     41  CB  VAL A 572     349.822  54.338 288.466  1.00  0.00      H1   C  
ATOM     42  CG1 VAL A 572     349.808  53.437 287.204  1.00  0.00      H1   C  
ATOM     43  CG2 VAL A 572     351.195  55.092 288.523  1.00  0.00      H1   C  
ATOM     44  C   VAL A 572     347.308  54.393 288.326  1.00  0.00      H1   C  
ATOM     45  O   VAL A 572     346.772  54.491 287.209  1.00  0.00      H1   O  
ATOM     46  N   VAL A 573     346.890  53.503 289.304  1.00  0.00      H1   N  
ATOM     47  CA  VAL A 573     345.600  52.809 289.278  1.00  0.00      H1   C  
ATOM     48  CB  VAL A 573     345.347  51.869 290.476  1.00  0.00      H1   C  
ATOM     49  CG1 VAL A 573     344.062  51.098 290.208  1.00  0.00      H1   C  
ATOM     50  CG2 VAL A 573     346.502  50.818 290.533  1.00  0.00      H1   C  
ATOM     51  C   VAL A 573     344.381  53.822 289.130  1.00  0.00      H1   C  
ATOM     52  O   VAL A 573     343.408  53.548 288.406  1.00  0.00      H1   O  
ATOM     53  N   LEU A 574     344.367  54.943 289.922  1.00  0.00      H1   N  
ATOM     54  CA  LEU A 574     343.321  55.905 289.780  1.00  0.00      H1   C  
ATOM     55  CB  LEU A 574     343.479  56.879 290.973  1.00  0.00      H1   C  
ATOM     56  CG  LEU A 574     343.007  56.262 292.287  1.00  0.00      H1   C  
ATOM     57  CD1 LEU A 574     343.333  57.178 293.491  1.00  0.00      H1   C  
ATOM     58  CD2 LEU A 574     341.531  55.911 292.343  1.00  0.00      H1   C  
ATOM     59  C   LEU A 574     343.248  56.628 288.388  1.00  0.00      H1   C  
ATOM     60  O   LEU A 574     342.228  56.637 287.725  1.00  0.00      H1   O  
ATOM     61  N   LEU A 575     344.363  57.103 287.901  1.00  0.00      H1   N  
ATOM     62  CA  LEU A 575     344.572  57.360 286.470  1.00  0.00      H1   C  
ATOM     63  CB  LEU A 575     346.038  57.770 286.206  1.00  0.00      H1   C  
ATOM     64  CG  LEU A 575     346.562  58.155 284.812  1.00  0.00      H1   C  
ATOM     65  CD1 LEU A 575     346.087  59.530 284.368  1.00  0.00      H1   C  
ATOM     66  CD2 LEU A 575     348.065  58.124 284.905  1.00  0.00      H1   C  
ATOM     67  C   LEU A 575     344.178  56.295 285.524  1.00  0.00      H1   C  
ATOM     68  O   LEU A 575     343.486  56.638 284.503  1.00  0.00      H1   O  
ATOM     69  N   TYR A 576     344.429  55.049 285.772  1.00  0.00      H1   N  
ATOM     70  CA  TYR A 576     343.886  54.005 284.942  1.00  0.00      H1   C  
ATOM     71  CB  TYR A 576     344.605  52.661 285.204  1.00  0.00      H1   C  
ATOM     72  CG  TYR A 576     344.267  51.613 284.205  1.00  0.00      H1   C  
ATOM     73  CD1 TYR A 576     343.817  50.366 284.615  1.00  0.00      H1   C  
ATOM     74  CE1 TYR A 576     343.478  49.353 283.709  1.00  0.00      H1   C  
ATOM     75  CZ  TYR A 576     343.647  49.593 282.343  1.00  0.00      H1   C  
ATOM     76  OH  TYR A 576     343.310  48.528 281.492  1.00  0.00      H1   O  
ATOM     77  CD2 TYR A 576     344.531  51.797 282.789  1.00  0.00      H1   C  
ATOM     78  CE2 TYR A 576     344.138  50.828 281.909  1.00  0.00      H1   C  
ATOM     79  C   TYR A 576     342.368  53.790 285.030  1.00  0.00      H1   C  
ATOM     80  O   TYR A 576     341.728  53.560 284.007  1.00  0.00      H1   O  
ATOM     81  N   THR A 577     341.759  53.879 286.231  1.00  0.00      H1   N  
ATOM     82  CA  THR A 577     340.328  54.043 286.484  1.00  0.00      H1   C  
ATOM     83  CB  THR A 577     339.944  54.307 287.916  1.00  0.00      H1   C  
ATOM     84  OG1 THR A 577     340.742  53.516 288.866  1.00  0.00      H1   O  
ATOM     85  CG2 THR A 577     338.408  53.959 288.061  1.00  0.00      H1   C  
ATOM     86  C   THR A 577     339.754  55.119 285.643  1.00  0.00      H1   C  
ATOM     87  O   THR A 577     338.734  55.009 284.993  1.00  0.00      H1   O  
ATOM     88  N   PHE A 578     340.329  56.320 285.735  1.00  0.00      H1   N  
ATOM     89  CA  PHE A 578     339.660  57.525 285.268  1.00  0.00      H1   C  
ATOM     90  CB  PHE A 578     339.999  58.791 286.139  1.00  0.00      H1   C  
ATOM     91  CG  PHE A 578     339.666  58.612 287.626  1.00  0.00      H1   C  
ATOM     92  CD1 PHE A 578     338.439  57.989 287.922  1.00  0.00      H1   C  
ATOM     93  CE1 PHE A 578     338.083  57.768 289.242  1.00  0.00      H1   C  
ATOM     94  CZ  PHE A 578     338.860  58.319 290.251  1.00  0.00      H1   C  
ATOM     95  CD2 PHE A 578     340.510  58.976 288.619  1.00  0.00      H1   C  
ATOM     96  CE2 PHE A 578     340.081  58.956 289.902  1.00  0.00      H1   C  
ATOM     97  C   PHE A 578     340.012  58.008 283.791  1.00  0.00      H1   C  
ATOM     98  O   PHE A 578     339.404  58.905 283.291  1.00  0.00      H1   O  
ATOM     99  N   THR A 579     341.117  57.521 283.241  1.00  0.00      H1   N  
ATOM    100  CA  THR A 579     341.377  57.736 281.787  1.00  0.00      H1   C  
ATOM    101  CB  THR A 579     342.728  57.295 281.398  1.00  0.00      H1   C  
ATOM    102  OG1 THR A 579     343.620  58.149 282.143  1.00  0.00      H1   O  
ATOM    103  CG2 THR A 579     343.070  57.580 279.981  1.00  0.00      H1   C  
ATOM    104  C   THR A 579     340.329  57.076 280.926  1.00  0.00      H1   C  
ATOM    105  O   THR A 579     340.209  55.862 280.760  1.00  0.00      H1   O  
ATOM    106  N   THR A 580     339.592  57.993 280.158  1.00  0.00      H1   N  
ATOM    107  CA  THR A 580     338.474  57.568 279.371  1.00  0.00      H1   C  
ATOM    108  CB  THR A 580     337.519  58.690 278.941  1.00  0.00      H1   C  
ATOM    109  OG1 THR A 580     338.221  59.932 278.607  1.00  0.00      H1   O  
ATOM    110  CG2 THR A 580     336.685  59.049 280.120  1.00  0.00      H1   C  
ATOM    111  C   THR A 580     338.893  56.862 278.111  1.00  0.00      H1   C  
ATOM    112  O   THR A 580     338.083  56.087 277.596  1.00  0.00      H1   O  
ATOM    113  N   ALA A 581     340.170  57.135 277.716  1.00  0.00      H1   N  
ATOM    114  CA  ALA A 581     340.777  56.575 276.516  1.00  0.00      H1   C  
ATOM    115  CB  ALA A 581     342.039  57.386 276.096  1.00  0.00      H1   C  
ATOM    116  C   ALA A 581     341.017  55.106 276.369  1.00  0.00      H1   C  
ATOM    117  O   ALA A 581     341.106  54.426 277.377  1.00  0.00      H1   O  
ATOM    118  N   ASN A 582     341.199  54.557 275.140  1.00  0.00      H1   N  
ATOM    119  CA  ASN A 582     341.516  53.200 274.795  1.00  0.00      H1   C  
ATOM    120  CB  ASN A 582     340.624  52.688 273.652  1.00  0.00      H1   C  
ATOM    121  CG  ASN A 582     339.131  52.990 273.927  1.00  0.00      H1   C  
ATOM    122  OD1 ASN A 582     338.453  53.637 273.101  1.00  0.00      H1   O  
ATOM    123  ND2 ASN A 582     338.634  52.542 275.047  1.00  0.00      H1   N  
ATOM    124  C   ASN A 582     342.944  53.123 274.347  1.00  0.00      H1   C  
ATOM    125  O   ASN A 582     343.501  52.076 273.988  1.00  0.00      H1   O  
ATOM    126  N   ALA A 583     343.578  54.271 274.237  1.00  0.00      H1   N  
ATOM    127  CA  ALA A 583     344.953  54.315 273.755  1.00  0.00      H1   C  
ATOM    128  CB  ALA A 583     345.347  55.793 273.495  1.00  0.00      H1   C  
ATOM    129  C   ALA A 583     346.022  53.595 274.622  1.00  0.00      H1   C  
ATOM    130  O   ALA A 583     346.108  53.774 275.836  1.00  0.00      H1   O  
ATOM    131  N   ASP A 584     346.826  52.758 273.973  1.00  0.00      H1   N  
ATOM    132  CA  ASP A 584     347.787  51.978 274.702  1.00  0.00      H1   C  
ATOM    133  CB  ASP A 584     348.188  50.707 273.906  1.00  0.00      H1   C  
ATOM    134  CG  ASP A 584     346.860  49.970 273.692  1.00  0.00      H1   C  
ATOM    135  OD1 ASP A 584     346.578  49.586 272.581  1.00  0.00      H1   O  
ATOM    136  OD2 ASP A 584     346.171  49.661 274.708  1.00  0.00      H1   O  
ATOM    137  C   ASP A 584     349.085  52.688 274.976  1.00  0.00      H1   C  
ATOM    138  O   ASP A 584     349.504  53.551 274.264  1.00  0.00      H1   O  
ATOM    139  N   THR A 585     349.579  52.418 276.209  1.00  0.00      H1   N  
ATOM    140  CA  THR A 585     350.726  53.125 276.829  1.00  0.00      H1   C  
ATOM    141  CB  THR A 585     350.402  54.149 277.922  1.00  0.00      H1   C  
ATOM    142  OG1 THR A 585     349.916  53.503 279.117  1.00  0.00      H1   O  
ATOM    143  CG2 THR A 585     349.394  55.148 277.440  1.00  0.00      H1   C  
ATOM    144  C   THR A 585     351.785  52.176 277.361  1.00  0.00      H1   C  
ATOM    145  O   THR A 585     351.457  50.999 277.500  1.00  0.00      H1   O  
ATOM    146  N   LEU A 586     353.077  52.593 277.506  1.00  0.00      H1   N  
ATOM    147  CA  LEU A 586     354.063  51.607 278.009  1.00  0.00      H1   C  
ATOM    148  CB  LEU A 586     354.827  51.079 276.814  1.00  0.00      H1   C  
ATOM    149  CG  LEU A 586     355.861  49.942 277.062  1.00  0.00      H1   C  
ATOM    150  CD1 LEU A 586     355.858  48.886 275.974  1.00  0.00      H1   C  
ATOM    151  CD2 LEU A 586     357.307  50.352 277.376  1.00  0.00      H1   C  
ATOM    152  C   LEU A 586     354.977  52.379 278.828  1.00  0.00      H1   C  
ATOM    153  O   LEU A 586     355.329  53.469 278.371  1.00  0.00      H1   O  
ATOM    154  N   CYS A 587     355.580  52.013 279.980  1.00  0.00      H1   N  
ATOM    155  CA  CYS A 587     356.387  52.938 280.786  1.00  0.00      H1   C  
ATOM    156  CB  CYS A 587     355.759  53.392 282.085  1.00  0.00      H1   C  
ATOM    157  SG  CYS A 587     354.099  54.079 281.874  1.00  0.00      H1   S  
ATOM    158  C   CYS A 587     357.701  52.356 281.175  1.00  0.00      H1   C  
ATOM    159  O   CYS A 587     357.904  51.161 281.200  1.00  0.00      H1   O  
ATOM    160  N   ILE A 588     358.660  53.133 281.492  1.00  0.00      H1   N  
ATOM    161  CA  ILE A 588     360.070  52.666 281.837  1.00  0.00      H1   C  
ATOM    162  CB  ILE A 588     361.129  53.487 281.056  1.00  0.00      H1   C  
ATOM    163  CG2 ILE A 588     362.526  53.292 281.536  1.00  0.00      H1   C  
ATOM    164  CG1 ILE A 588     361.033  52.960 279.599  1.00  0.00      H1   C  
ATOM    165  CD1 ILE A 588     361.443  51.564 279.314  1.00  0.00      H1   C  
ATOM    166  C   ILE A 588     360.384  52.853 283.334  1.00  0.00      H1   C  
ATOM    167  O   ILE A 588     360.050  53.853 283.894  1.00  0.00      H1   O  
ATOM    168  N   GLY A 589     361.075  51.882 283.942  1.00  0.00      H1   N  
ATOM    169  CA  GLY A 589     361.775  52.102 285.225  1.00  0.00      H1   C  
ATOM    170  C   GLY A 589     362.560  50.959 285.746  1.00  0.00      H1   C  
ATOM    171  O   GLY A 589     363.390  50.384 285.054  1.00  0.00      H1   O  
ATOM    172  N   TYR A 590     362.357  50.691 287.042  1.00  0.00      H1   N  
ATOM    173  CA  TYR A 590     363.216  49.767 287.721  1.00  0.00      H1   C  
ATOM    174  CB  TYR A 590     364.608  50.407 287.963  1.00  0.00      H1   C  
ATOM    175  CG  TYR A 590     364.594  51.595 288.923  1.00  0.00      H1   C  
ATOM    176  CD1 TYR A 590     365.182  51.337 290.159  1.00  0.00      H1   C  
ATOM    177  CE1 TYR A 590     365.170  52.386 291.084  1.00  0.00      H1   C  
ATOM    178  CZ  TYR A 590     364.568  53.609 290.806  1.00  0.00      H1   C  
ATOM    179  OH  TYR A 590     364.140  54.448 291.806  1.00  0.00      H1   O  
ATOM    180  CD2 TYR A 590     364.169  52.872 288.547  1.00  0.00      H1   C  
ATOM    181  CE2 TYR A 590     364.096  53.860 289.560  1.00  0.00      H1   C  
ATOM    182  C   TYR A 590     362.694  49.161 288.996  1.00  0.00      H1   C  
ATOM    183  O   TYR A 590     361.720  49.716 289.490  1.00  0.00      H1   O  
ATOM    184  N   HIS A 591     363.356  48.134 289.530  1.00  0.00      H1   N  
ATOM    185  CA  HIS A 591     363.124  47.426 290.764  1.00  0.00      H1   C  
ATOM    186  CB  HIS A 591     364.017  46.185 290.721  1.00  0.00      H1   C  
ATOM    187  ND1 HIS A 591     363.467  44.350 292.359  1.00  0.00      H1   N  
ATOM    188  CG  HIS A 591     364.117  45.482 292.068  1.00  0.00      H1   C  
ATOM    189  CE1 HIS A 591     363.941  43.925 293.558  1.00  0.00      H1   C  
ATOM    190  NE2 HIS A 591     364.857  44.739 294.097  1.00  0.00      H1   N  
ATOM    191  CD2 HIS A 591     364.980  45.702 293.133  1.00  0.00      H1   C  
ATOM    192  C   HIS A 591     363.557  48.206 292.014  1.00  0.00      H1   C  
ATOM    193  O   HIS A 591     364.649  48.772 292.112  1.00  0.00      H1   O  
ATOM    194  N   ALA A 592     362.697  48.220 293.126  1.00  0.00      H1   N  
ATOM    195  CA  ALA A 592     363.180  48.932 294.395  1.00  0.00      H1   C  
ATOM    196  CB  ALA A 592     362.718  50.411 294.222  1.00  0.00      H1   C  
ATOM    197  C   ALA A 592     362.526  48.377 295.634  1.00  0.00      H1   C  
ATOM    198  O   ALA A 592     362.101  49.141 296.533  1.00  0.00      H1   O  
ATOM    199  N   ASN A 593     362.503  47.046 295.773  1.00  0.00      H1   N  
ATOM    200  CA  ASN A 593     361.728  46.295 296.746  1.00  0.00      H1   C  
ATOM    201  CB  ASN A 593     361.752  44.812 296.279  1.00  0.00      H1   C  
ATOM    202  CG  ASN A 593     361.109  43.866 297.227  1.00  0.00      H1   C  
ATOM    203  OD1 ASN A 593     361.705  43.015 297.832  1.00  0.00      H1   O  
ATOM    204  ND2 ASN A 593     359.804  43.937 297.241  1.00  0.00      H1   N  
ATOM    205  C   ASN A 593     362.163  46.441 298.247  1.00  0.00      H1   C  
ATOM    206  O   ASN A 593     363.334  46.760 298.528  1.00  0.00      H1   O  
ATOM    207  N   ASN A 594     361.168  46.285 299.150  1.00  0.00      H1   N  
ATOM    208  CA  ASN A 594     361.170  46.309 300.568  1.00  0.00      H1   C  
ATOM    209  CB  ASN A 594     359.898  45.826 301.234  1.00  0.00      H1   C  
ATOM    210  CG  ASN A 594     358.652  46.362 300.541  1.00  0.00      H1   C  
ATOM    211  OD1 ASN A 594     358.251  45.997 299.451  1.00  0.00      H1   O  
ATOM    212  ND2 ASN A 594     358.087  47.405 301.105  1.00  0.00      H1   N  
ATOM    213  C   ASN A 594     362.418  45.596 301.174  1.00  0.00      H1   C  
ATOM    214  O   ASN A 594     362.649  44.404 300.891  1.00  0.00      H1   O  
ATOM    215  N   SER A 595     363.175  46.254 302.009  1.00  0.00      H1   N  
ATOM    216  CA  SER A 595     364.520  45.828 302.324  1.00  0.00      H1   C  
ATOM    217  CB  SER A 595     365.486  46.212 301.244  1.00  0.00      H1   C  
ATOM    218  OG  SER A 595     366.768  45.640 301.581  1.00  0.00      H1   O  
ATOM    219  C   SER A 595     364.907  46.207 303.781  1.00  0.00      H1   C  
ATOM    220  O   SER A 595     364.241  47.057 304.355  1.00  0.00      H1   O  
ATOM    221  N   THR A 596     365.938  45.644 304.433  1.00  0.00      H1   N  
ATOM    222  CA  THR A 596     366.430  45.877 305.768  1.00  0.00      H1   C  
ATOM    223  CB  THR A 596     366.373  44.641 306.698  1.00  0.00      H1   C  
ATOM    224  OG1 THR A 596     366.468  43.463 305.918  1.00  0.00      H1   O  
ATOM    225  CG2 THR A 596     364.927  44.700 307.254  1.00  0.00      H1   C  
ATOM    226  C   THR A 596     367.883  46.283 305.740  1.00  0.00      H1   C  
ATOM    227  O   THR A 596     368.551  46.223 306.738  1.00  0.00      H1   O  
ATOM    228  N   ASP A 597     368.349  46.564 304.500  1.00  0.00      H1   N  
ATOM    229  CA  ASP A 597     369.788  46.791 304.360  1.00  0.00      H1   C  
ATOM    230  CB  ASP A 597     370.496  46.133 303.110  1.00  0.00      H1   C  
ATOM    231  CG  ASP A 597     371.145  44.748 303.239  1.00  0.00      H1   C  
ATOM    232  OD1 ASP A 597     370.689  44.024 304.119  1.00  0.00      H1   O  
ATOM    233  OD2 ASP A 597     371.971  44.396 302.377  1.00  0.00      H1   O  
ATOM    234  C   ASP A 597     370.119  48.293 304.295  1.00  0.00      H1   C  
ATOM    235  O   ASP A 597     369.599  48.956 303.374  1.00  0.00      H1   O  
ATOM    236  N   THR A 598     370.814  48.892 305.273  1.00  0.00      H1   N  
ATOM    237  CA  THR A 598     371.128  50.343 305.236  1.00  0.00      H1   C  
ATOM    238  CB  THR A 598     370.389  51.093 306.346  1.00  0.00      H1   C  
ATOM    239  OG1 THR A 598     370.402  52.512 306.274  1.00  0.00      H1   O  
ATOM    240  CG2 THR A 598     370.882  50.648 307.741  1.00  0.00      H1   C  
ATOM    241  C   THR A 598     372.577  50.601 305.096  1.00  0.00      H1   C  
ATOM    242  O   THR A 598     373.404  50.019 305.748  1.00  0.00      H1   O  
ATOM    243  N   VAL A 599     372.950  51.521 304.212  1.00  0.00      H1   N  
ATOM    244  CA  VAL A 599     374.286  51.635 303.659  1.00  0.00      H1   C  
ATOM    245  CB  VAL A 599     374.381  51.252 302.192  1.00  0.00      H1   C  
ATOM    246  CG1 VAL A 599     374.428  49.673 302.126  1.00  0.00      H1   C  
ATOM    247  CG2 VAL A 599     373.193  51.863 301.396  1.00  0.00      H1   C  
ATOM    248  C   VAL A 599     374.693  53.108 303.800  1.00  0.00      H1   C  
ATOM    249  O   VAL A 599     373.896  54.038 303.713  1.00  0.00      H1   O  
ATOM    250  N   ASP A 600     376.031  53.383 304.091  1.00  0.00      H1   N  
ATOM    251  CA  ASP A 600     376.550  54.701 304.200  1.00  0.00      H1   C  
ATOM    252  CB  ASP A 600     377.937  54.609 304.810  1.00  0.00      H1   C  
ATOM    253  CG  ASP A 600     377.830  54.015 306.241  1.00  0.00      H1   C  
ATOM    254  OD1 ASP A 600     376.889  54.443 306.936  1.00  0.00      H1   O  
ATOM    255  OD2 ASP A 600     378.690  53.222 306.746  1.00  0.00      H1   O  
ATOM    256  C   ASP A 600     376.734  55.336 302.794  1.00  0.00      H1   C  
ATOM    257  O   ASP A 600     377.119  54.700 301.815  1.00  0.00      H1   O  
ATOM    258  N   THR A 601     376.335  56.607 302.623  1.00  0.00      H1   N  
ATOM    259  CA  THR A 601     376.613  57.423 301.485  1.00  0.00      H1   C  
ATOM    260  CB  THR A 601     375.820  57.313 300.151  1.00  0.00      H1   C  
ATOM    261  OG1 THR A 601     376.384  58.017 299.099  1.00  0.00      H1   O  
ATOM    262  CG2 THR A 601     374.342  57.735 300.361  1.00  0.00      H1   C  
ATOM    263  C   THR A 601     376.713  58.843 301.977  1.00  0.00      H1   C  
ATOM    264  O   THR A 601     375.978  59.265 302.934  1.00  0.00      H1   O  
ATOM    265  N   VAL A 602     377.702  59.602 301.427  1.00  0.00      H1   N  
ATOM    266  CA  VAL A 602     378.067  60.913 301.938  1.00  0.00      H1   C  
ATOM    267  CB  VAL A 602     379.282  61.504 301.288  1.00  0.00      H1   C  
ATOM    268  CG1 VAL A 602     380.527  60.646 301.738  1.00  0.00      H1   C  
ATOM    269  CG2 VAL A 602     379.311  61.558 299.736  1.00  0.00      H1   C  
ATOM    270  C   VAL A 602     376.985  61.955 301.777  1.00  0.00      H1   C  
ATOM    271  O   VAL A 602     376.783  62.873 302.578  1.00  0.00      H1   O  
ATOM    272  N   LEU A 603     376.192  61.847 300.695  1.00  0.00      H1   N  
ATOM    273  CA  LEU A 603     375.085  62.666 300.255  1.00  0.00      H1   C  
ATOM    274  CB  LEU A 603     374.743  62.270 298.740  1.00  0.00      H1   C  
ATOM    275  CG  LEU A 603     375.892  62.439 297.779  1.00  0.00      H1   C  
ATOM    276  CD1 LEU A 603     376.268  61.209 296.972  1.00  0.00      H1   C  
ATOM    277  CD2 LEU A 603     375.701  63.699 296.958  1.00  0.00      H1   C  
ATOM    278  C   LEU A 603     373.869  62.633 301.108  1.00  0.00      H1   C  
ATOM    279  O   LEU A 603     373.177  63.617 301.243  1.00  0.00      H1   O  
ATOM    280  N   GLU A 604     373.573  61.460 301.687  1.00  0.00      H1   N  
ATOM    281  CA  GLU A 604     372.221  61.150 302.266  1.00  0.00      H1   C  
ATOM    282  CB  GLU A 604     371.279  60.346 301.305  1.00  0.00      H1   C  
ATOM    283  CG  GLU A 604     370.848  61.254 300.116  1.00  0.00      H1   C  
ATOM    284  CD  GLU A 604     369.809  60.580 299.241  1.00  0.00      H1   C  
ATOM    285  OE1 GLU A 604     368.560  60.569 299.551  1.00  0.00      H1   O  
ATOM    286  OE2 GLU A 604     370.272  59.946 298.306  1.00  0.00      H1   O  
ATOM    287  C   GLU A 604     372.184  60.463 303.641  1.00  0.00      H1   C  
ATOM    288  O   GLU A 604     373.138  59.796 304.053  1.00  0.00      H1   O  
ATOM    289  N   LYS A 605     371.044  60.487 304.358  1.00  0.00      H1   N  
ATOM    290  CA  LYS A 605     370.892  59.873 305.635  1.00  0.00      H1   C  
ATOM    291  CB  LYS A 605     370.554  60.851 306.762  1.00  0.00      H1   C  
ATOM    292  CG  LYS A 605     371.647  61.822 307.178  1.00  0.00      H1   C  
ATOM    293  CD  LYS A 605     373.032  61.266 307.068  1.00  0.00      H1   C  
ATOM    294  CE  LYS A 605     374.185  62.157 307.572  1.00  0.00      H1   C  
ATOM    295  NZ  LYS A 605     375.479  61.340 307.626  1.00  0.00      H1   N  
ATOM    296  C   LYS A 605     369.913  58.803 305.550  1.00  0.00      H1   C  
ATOM    297  O   LYS A 605     368.909  58.921 304.826  1.00  0.00      H1   O  
ATOM    298  N   ASN A 606     370.320  57.636 306.134  1.00  0.00      H1   N  
ATOM    299  CA  ASN A 606     369.508  56.460 306.334  1.00  0.00      H1   C  
ATOM    300  CB  ASN A 606     368.314  56.663 307.314  1.00  0.00      H1   C  
ATOM    301  CG  ASN A 606     368.694  57.184 308.717  1.00  0.00      H1   C  
ATOM    302  OD1 ASN A 606     368.706  58.428 308.860  1.00  0.00      H1   O  
ATOM    303  ND2 ASN A 606     368.980  56.317 309.728  1.00  0.00      H1   N  
ATOM    304  C   ASN A 606     369.075  55.899 305.018  1.00  0.00      H1   C  
ATOM    305  O   ASN A 606     367.880  55.655 304.761  1.00  0.00      H1   O  
ATOM    306  N   VAL A 607     370.041  55.499 304.132  1.00  0.00      H1   N  
ATOM    307  CA  VAL A 607     369.692  55.052 302.778  1.00  0.00      H1   C  
ATOM    308  CB  VAL A 607     370.800  55.269 301.725  1.00  0.00      H1   C  
ATOM    309  CG1 VAL A 607     370.590  54.718 300.308  1.00  0.00      H1   C  
ATOM    310  CG2 VAL A 607     370.937  56.777 301.676  1.00  0.00      H1   C  
ATOM    311  C   VAL A 607     369.373  53.613 302.838  1.00  0.00      H1   C  
ATOM    312  O   VAL A 607     370.124  52.907 303.377  1.00  0.00      H1   O  
ATOM    313  N   THR A 608     368.262  53.094 302.253  1.00  0.00      H1   N  
ATOM    314  CA  THR A 608     367.882  51.708 302.244  1.00  0.00      H1   C  
ATOM    315  CB  THR A 608     366.508  51.438 302.624  1.00  0.00      H1   C  
ATOM    316  OG1 THR A 608     366.229  51.766 303.886  1.00  0.00      H1   O  
ATOM    317  CG2 THR A 608     366.168  49.958 302.563  1.00  0.00      H1   C  
ATOM    318  C   THR A 608     368.160  51.198 300.795  1.00  0.00      H1   C  
ATOM    319  O   THR A 608     367.582  51.765 299.876  1.00  0.00      H1   O  
ATOM    320  N   VAL A 609     369.018  50.121 300.676  1.00  0.00      H1   N  
ATOM    321  CA  VAL A 609     369.180  49.478 299.433  1.00  0.00      H1   C  
ATOM    322  CB  VAL A 609     370.613  49.227 298.996  1.00  0.00      H1   C  
ATOM    323  CG1 VAL A 609     370.989  50.608 298.382  1.00  0.00      H1   C  
ATOM    324  CG2 VAL A 609     371.584  48.698 300.044  1.00  0.00      H1   C  
ATOM    325  C   VAL A 609     368.484  48.084 299.425  1.00  0.00      H1   C  
ATOM    326  O   VAL A 609     368.114  47.485 300.479  1.00  0.00      H1   O  
ATOM    327  N   THR A 610     368.181  47.617 298.185  1.00  0.00      H1   N  
ATOM    328  CA  THR A 610     367.702  46.297 298.152  1.00  0.00      H1   C  
ATOM    329  CB  THR A 610     367.138  46.011 296.794  1.00  0.00      H1   C  
ATOM    330  OG1 THR A 610     368.099  46.317 295.802  1.00  0.00      H1   O  
ATOM    331  CG2 THR A 610     365.979  46.954 296.434  1.00  0.00      H1   C  
ATOM    332  C   THR A 610     368.617  45.219 298.653  1.00  0.00      H1   C  
ATOM    333  O   THR A 610     368.013  44.313 299.225  1.00  0.00      H1   O  
ATOM    334  N   HIS A 611     369.934  45.235 298.352  1.00  0.00      H1   N  
ATOM    335  CA  HIS A 611     370.908  44.396 299.052  1.00  0.00      H1   C  
ATOM    336  CB  HIS A 611     370.845  42.925 298.586  1.00  0.00      H1   C  
ATOM    337  ND1 HIS A 611     371.930  42.928 296.310  1.00  0.00      H1   N  
ATOM    338  CG  HIS A 611     370.812  42.632 297.106  1.00  0.00      H1   C  
ATOM    339  CE1 HIS A 611     371.619  42.508 295.096  1.00  0.00      H1   C  
ATOM    340  NE2 HIS A 611     370.414  41.929 295.074  1.00  0.00      H1   N  
ATOM    341  CD2 HIS A 611     369.892  41.968 296.355  1.00  0.00      H1   C  
ATOM    342  C   HIS A 611     372.334  44.920 299.027  1.00  0.00      H1   C  
ATOM    343  O   HIS A 611     372.685  45.884 298.371  1.00  0.00      H1   O  
ATOM    344  N   SER A 612     373.213  44.378 299.877  1.00  0.00      H1   N  
ATOM    345  CA  SER A 612     374.541  44.871 299.994  1.00  0.00      H1   C  
ATOM    346  CB  SER A 612     374.545  46.149 300.852  1.00  0.00      H1   C  
ATOM    347  OG  SER A 612     373.897  46.057 302.156  1.00  0.00      H1   O  
ATOM    348  C   SER A 612     375.423  43.702 300.536  1.00  0.00      H1   C  
ATOM    349  O   SER A 612     374.852  42.726 300.915  1.00  0.00      H1   O  
ATOM    350  N   VAL A 613     376.799  43.754 300.500  1.00  0.00      H1   N  
ATOM    351  CA  VAL A 613     377.801  42.789 300.867  1.00  0.00      H1   C  
ATOM    352  CB  VAL A 613     378.770  42.505 299.697  1.00  0.00      H1   C  
ATOM    353  CG1 VAL A 613     379.930  41.506 300.080  1.00  0.00      H1   C  
ATOM    354  CG2 VAL A 613     377.899  41.867 298.567  1.00  0.00      H1   C  
ATOM    355  C   VAL A 613     378.520  43.300 302.113  1.00  0.00      H1   C  
ATOM    356  O   VAL A 613     379.039  44.439 302.093  1.00  0.00      H1   O  
ATOM    357  N   ASN A 614     378.735  42.417 303.172  1.00  0.00      H1   N  
ATOM    358  CA  ASN A 614     379.578  42.543 304.379  1.00  0.00      H1   C  
ATOM    359  CB  ASN A 614     378.941  41.546 305.487  1.00  0.00      H1   C  
ATOM    360  CG  ASN A 614     379.451  41.955 306.857  1.00  0.00      H1   C  
ATOM    361  OD1 ASN A 614     380.320  42.771 307.080  1.00  0.00      H1   O  
ATOM    362  ND2 ASN A 614     378.667  41.488 307.871  1.00  0.00      H1   N  
ATOM    363  C   ASN A 614     381.030  42.410 303.973  1.00  0.00      H1   C  
ATOM    364  O   ASN A 614     381.379  41.475 303.322  1.00  0.00      H1   O  
ATOM    365  N   LEU A 615     381.931  43.393 304.279  1.00  0.00      H1   N  
ATOM    366  CA  LEU A 615     383.369  43.354 304.079  1.00  0.00      H1   C  
ATOM    367  CB  LEU A 615     383.861  44.645 303.242  1.00  0.00      H1   C  
ATOM    368  CG  LEU A 615     383.164  44.623 301.864  1.00  0.00      H1   C  
ATOM    369  CD1 LEU A 615     383.669  45.831 301.160  1.00  0.00      H1   C  
ATOM    370  CD2 LEU A 615     383.367  43.376 301.034  1.00  0.00      H1   C  
ATOM    371  C   LEU A 615     384.097  43.334 305.399  1.00  0.00      H1   C  
ATOM    372  O   LEU A 615     385.325  43.385 305.392  1.00  0.00      H1   O  
ATOM    373  N   LEU A 616     383.417  43.195 306.501  1.00  0.00      H1   N  
ATOM    374  CA  LEU A 616     384.045  43.156 307.828  1.00  0.00      H1   C  
ATOM    375  CB  LEU A 616     383.514  44.332 308.671  1.00  0.00      H1   C  
ATOM    376  CG  LEU A 616     384.264  44.416 310.010  1.00  0.00      H1   C  
ATOM    377  CD1 LEU A 616     385.720  44.866 309.972  1.00  0.00      H1   C  
ATOM    378  CD2 LEU A 616     383.494  45.418 310.839  1.00  0.00      H1   C  
ATOM    379  C   LEU A 616     383.893  41.778 308.428  1.00  0.00      H1   C  
ATOM    380  O   LEU A 616     382.823  41.177 308.363  1.00  0.00      H1   O  
ATOM    381  N   GLU A 617     384.920  41.286 309.090  1.00  0.00      H1   N  
ATOM    382  CA  GLU A 617     384.896  40.207 309.945  1.00  0.00      H1   C  
ATOM    383  CB  GLU A 617     385.988  39.191 309.512  1.00  0.00      H1   C  
ATOM    384  CG  GLU A 617     386.117  37.934 310.441  1.00  0.00      H1   C  
ATOM    385  CD  GLU A 617     384.904  36.963 310.464  1.00  0.00      H1   C  
ATOM    386  OE1 GLU A 617     385.063  35.792 310.026  1.00  0.00      H1   O  
ATOM    387  OE2 GLU A 617     383.764  37.365 310.818  1.00  0.00      H1   O  
ATOM    388  C   GLU A 617     384.949  40.602 311.394  1.00  0.00      H1   C  
ATOM    389  O   GLU A 617     386.011  40.988 311.896  1.00  0.00      H1   O  
ATOM    390  N   ASP A 618     383.839  40.508 312.068  1.00  0.00      H1   N  
ATOM    391  CA  ASP A 618     383.817  40.816 313.483  1.00  0.00      H1   C  
ATOM    392  CB  ASP A 618     382.755  41.981 313.713  1.00  0.00      H1   C  
ATOM    393  CG  ASP A 618     381.266  41.775 313.217  1.00  0.00      H1   C  
ATOM    394  OD1 ASP A 618     380.993  40.726 312.575  1.00  0.00      H1   O  
ATOM    395  OD2 ASP A 618     380.413  42.681 313.441  1.00  0.00      H1   O  
ATOM    396  C   ASP A 618     383.360  39.666 314.448  1.00  0.00      H1   C  
ATOM    397  O   ASP A 618     383.120  39.900 315.594  1.00  0.00      H1   O  
ATOM    398  N   LYS A 619     383.228  38.429 313.951  1.00  0.00      H1   N  
ATOM    399  CA  LYS A 619     382.710  37.257 314.681  1.00  0.00      H1   C  
ATOM    400  CB  LYS A 619     381.956  36.403 313.680  1.00  0.00      H1   C  
ATOM    401  CG  LYS A 619     380.657  37.134 313.174  1.00  0.00      H1   C  
ATOM    402  CD  LYS A 619     379.818  37.933 314.182  1.00  0.00      H1   C  
ATOM    403  CE  LYS A 619     378.505  38.612 313.743  1.00  0.00      H1   C  
ATOM    404  NZ  LYS A 619     378.665  39.541 312.708  1.00  0.00      H1   N  
ATOM    405  C   LYS A 619     383.844  36.541 315.416  1.00  0.00      H1   C  
ATOM    406  O   LYS A 619     384.529  35.664 314.863  1.00  0.00      H1   O  
ATOM    407  N   HIS A 620     384.018  36.837 316.757  1.00  0.00      H1   N  
ATOM    408  CA  HIS A 620     385.032  36.213 317.573  1.00  0.00      H1   C  
ATOM    409  CB  HIS A 620     385.142  37.096 318.821  1.00  0.00      H1   C  
ATOM    410  ND1 HIS A 620     383.560  38.981 319.424  1.00  0.00      H1   N  
ATOM    411  CG  HIS A 620     383.870  37.656 319.408  1.00  0.00      H1   C  
ATOM    412  CE1 HIS A 620     382.379  39.101 320.050  1.00  0.00      H1   C  
ATOM    413  NE2 HIS A 620     381.920  37.920 320.467  1.00  0.00      H1   N  
ATOM    414  CD2 HIS A 620     382.889  37.022 320.097  1.00  0.00      H1   C  
ATOM    415  C   HIS A 620     384.649  34.832 318.014  1.00  0.00      H1   C  
ATOM    416  O   HIS A 620     383.682  34.600 318.734  1.00  0.00      H1   O  
ATOM    417  N   ASN A 621     385.276  33.839 317.462  1.00  0.00      H1   N  
ATOM    418  CA  ASN A 621     384.939  32.448 317.572  1.00  0.00      H1   C  
ATOM    419  CB  ASN A 621     385.391  31.670 316.320  1.00  0.00      H1   C  
ATOM    420  CG  ASN A 621     386.910  31.391 316.102  1.00  0.00      H1   C  
ATOM    421  OD1 ASN A 621     387.771  31.538 316.946  1.00  0.00      H1   O  
ATOM    422  ND2 ASN A 621     387.197  31.002 314.841  1.00  0.00      H1   N  
ATOM    423  C   ASN A 621     385.544  31.896 318.932  1.00  0.00      H1   C  
ATOM    424  O   ASN A 621     385.077  30.921 319.552  1.00  0.00      H1   O  
ATOM    425  N   GLY A 622     386.500  32.553 319.440  1.00  0.00      H1   N  
ATOM    426  CA  GLY A 622     387.294  32.350 320.677  1.00  0.00      H1   C  
ATOM    427  C   GLY A 622     388.025  31.061 320.786  1.00  0.00      H1   C  
ATOM    428  O   GLY A 622     388.222  30.489 321.910  1.00  0.00      H1   O  
ATOM    429  N   LYS A 623     388.411  30.493 319.633  1.00  0.00      H1   N  
ATOM    430  CA  LYS A 623     389.157  29.205 319.623  1.00  0.00      H1   C  
ATOM    431  CB  LYS A 623     388.721  28.342 318.401  1.00  0.00      H1   C  
ATOM    432  CG  LYS A 623     387.211  28.140 318.317  1.00  0.00      H1   C  
ATOM    433  CD  LYS A 623     386.540  27.684 319.723  1.00  0.00      H1   C  
ATOM    434  CE  LYS A 623     385.186  26.974 319.490  1.00  0.00      H1   C  
ATOM    435  NZ  LYS A 623     384.288  27.899 318.867  1.00  0.00      H1   N  
ATOM    436  C   LYS A 623     390.639  29.465 319.456  1.00  0.00      H1   C  
ATOM    437  O   LYS A 623     390.946  30.177 318.501  1.00  0.00      H1   O  
ATOM    438  N   LEU A 624     391.596  28.851 320.257  1.00  0.00      H1   N  
ATOM    439  CA  LEU A 624     393.001  28.571 319.857  1.00  0.00      H1   C  
ATOM    440  CB  LEU A 624     393.806  28.447 321.255  1.00  0.00      H1   C  
ATOM    441  CG  LEU A 624     393.694  29.754 322.167  1.00  0.00      H1   C  
ATOM    442  CD1 LEU A 624     394.448  29.382 323.490  1.00  0.00      H1   C  
ATOM    443  CD2 LEU A 624     394.304  30.995 321.477  1.00  0.00      H1   C  
ATOM    444  C   LEU A 624     393.206  27.397 318.922  1.00  0.00      H1   C  
ATOM    445  O   LEU A 624     392.649  26.308 319.114  1.00  0.00      H1   O  
ATOM    446  N   CYS A 625     393.934  27.660 317.769  1.00  0.00      H1   N  
ATOM    447  CA  CYS A 625     393.988  26.680 316.711  1.00  0.00      H1   C  
ATOM    448  CB  CYS A 625     393.071  27.128 315.474  1.00  0.00      H1   C  
ATOM    449  SG  CYS A 625     391.316  27.141 315.721  1.00  0.00      H1   S  
ATOM    450  C   CYS A 625     395.417  26.586 316.186  1.00  0.00      H1   C  
ATOM    451  O   CYS A 625     396.305  27.376 316.564  1.00  0.00      H1   O  
ATOM    452  N   LYS A 626     395.739  25.601 315.383  1.00  0.00      H1   N  
ATOM    453  CA  LYS A 626     397.089  25.297 314.873  1.00  0.00      H1   C  
ATOM    454  CB  LYS A 626     397.132  23.779 314.350  1.00  0.00      H1   C  
ATOM    455  CG  LYS A 626     396.719  22.758 315.486  1.00  0.00      H1   C  
ATOM    456  CD  LYS A 626     397.360  21.403 315.186  1.00  0.00      H1   C  
ATOM    457  CE  LYS A 626     396.867  20.706 313.904  1.00  0.00      H1   C  
ATOM    458  NZ  LYS A 626     397.386  19.414 313.651  1.00  0.00      H1   N  
ATOM    459  C   LYS A 626     397.466  26.203 313.723  1.00  0.00      H1   C  
ATOM    460  O   LYS A 626     396.959  26.121 312.584  1.00  0.00      H1   O  
ATOM    461  N   LEU A 627     398.389  27.098 313.883  1.00  0.00      H1   N  
ATOM    462  CA  LEU A 627     398.888  27.934 312.759  1.00  0.00      H1   C  
ATOM    463  CB  LEU A 627     399.394  29.211 313.325  1.00  0.00      H1   C  
ATOM    464  CG  LEU A 627     399.783  30.356 312.350  1.00  0.00      H1   C  
ATOM    465  CD1 LEU A 627     398.698  30.743 311.472  1.00  0.00      H1   C  
ATOM    466  CD2 LEU A 627     400.486  31.480 313.195  1.00  0.00      H1   C  
ATOM    467  C   LEU A 627     399.786  27.164 311.847  1.00  0.00      H1   C  
ATOM    468  O   LEU A 627     400.843  26.637 312.222  1.00  0.00      H1   O  
ATOM    469  N   ARG A 628     399.334  27.036 310.578  1.00  0.00      H1   N  
ATOM    470  CA  ARG A 628     400.018  26.413 309.458  1.00  0.00      H1   C  
ATOM    471  CB  ARG A 628     401.250  27.319 308.976  1.00  0.00      H1   C  
ATOM    472  CG  ARG A 628     400.886  28.673 308.330  1.00  0.00      H1   C  
ATOM    473  CD  ARG A 628     401.990  29.182 307.468  1.00  0.00      H1   C  
ATOM    474  NE  ARG A 628     403.211  29.254 308.245  1.00  0.00      H1   N  
ATOM    475  CZ  ARG A 628     404.450  29.230 307.813  1.00  0.00      H1   C  
ATOM    476  NH1 ARG A 628     404.717  29.177 306.534  1.00  0.00      H1   N  
ATOM    477  NH2 ARG A 628     405.405  29.222 308.708  1.00  0.00      H1   N  
ATOM    478  C   ARG A 628     400.299  24.907 309.716  1.00  0.00      H1   C  
ATOM    479  O   ARG A 628     401.340  24.340 309.339  1.00  0.00      H1   O  
ATOM    480  N   GLY A 629     399.310  24.216 310.357  1.00  0.00      H1   N  
ATOM    481  CA  GLY A 629     399.396  22.748 310.593  1.00  0.00      H1   C  
ATOM    482  C   GLY A 629     400.221  22.310 311.722  1.00  0.00      H1   C  
ATOM    483  O   GLY A 629     400.393  21.120 312.007  1.00  0.00      H1   O  
ATOM    484  N   VAL A 630     400.689  23.298 312.489  1.00  0.00      H1   N  
ATOM    485  CA  VAL A 630     401.644  23.067 313.587  1.00  0.00      H1   C  
ATOM    486  CB  VAL A 630     403.014  23.690 313.237  1.00  0.00      H1   C  
ATOM    487  CG1 VAL A 630     404.074  23.314 314.272  1.00  0.00      H1   C  
ATOM    488  CG2 VAL A 630     403.549  23.162 311.864  1.00  0.00      H1   C  
ATOM    489  C   VAL A 630     401.005  23.616 314.915  1.00  0.00      H1   C  
ATOM    490  O   VAL A 630     400.313  24.634 315.058  1.00  0.00      H1   O  
ATOM    491  N   ALA A 631     401.117  22.782 315.986  1.00  0.00      H1   N  
ATOM    492  CA  ALA A 631     400.439  22.900 317.262  1.00  0.00      H1   C  
ATOM    493  CB  ALA A 631     400.875  21.649 318.056  1.00  0.00      H1   C  
ATOM    494  C   ALA A 631     400.948  24.189 317.992  1.00  0.00      H1   C  
ATOM    495  O   ALA A 631     402.129  24.574 317.835  1.00  0.00      H1   O  
ATOM    496  N   PRO A 632     400.066  24.857 318.740  1.00  0.00      H1   N  
ATOM    497  CD  PRO A 632     398.796  24.262 319.233  1.00  0.00      H1   C  
ATOM    498  CA  PRO A 632     400.562  25.782 319.814  1.00  0.00      H1   C  
ATOM    499  CB  PRO A 632     399.259  26.399 320.336  1.00  0.00      H1   C  
ATOM    500  CG  PRO A 632     398.377  25.161 320.446  1.00  0.00      H1   C  
ATOM    501  C   PRO A 632     401.335  25.102 320.948  1.00  0.00      H1   C  
ATOM    502  O   PRO A 632     401.221  23.880 321.238  1.00  0.00      H1   O  
ATOM    503  N   LEU A 633     402.146  25.868 321.756  1.00  0.00      H1   N  
ATOM    504  CA  LEU A 633     402.571  25.404 323.052  1.00  0.00      H1   C  
ATOM    505  CB  LEU A 633     404.107  25.581 323.044  1.00  0.00      H1   C  
ATOM    506  CG  LEU A 633     404.963  25.313 324.272  1.00  0.00      H1   C  
ATOM    507  CD1 LEU A 633     404.768  23.920 324.868  1.00  0.00      H1   C  
ATOM    508  CD2 LEU A 633     406.494  25.643 324.027  1.00  0.00      H1   C  
ATOM    509  C   LEU A 633     401.887  26.173 324.176  1.00  0.00      H1   C  
ATOM    510  O   LEU A 633     401.671  27.375 324.090  1.00  0.00      H1   O  
ATOM    511  N   HIS A 634     401.464  25.386 325.184  1.00  0.00      H1   N  
ATOM    512  CA  HIS A 634     400.999  25.807 326.531  1.00  0.00      H1   C  
ATOM    513  CB  HIS A 634     399.469  25.531 326.834  1.00  0.00      H1   C  
ATOM    514  ND1 HIS A 634     399.210  26.377 329.208  1.00  0.00      H1   N  
ATOM    515  CG  HIS A 634     399.060  25.355 328.274  1.00  0.00      H1   C  
ATOM    516  CE1 HIS A 634     398.489  26.039 330.343  1.00  0.00      H1   C  
ATOM    517  NE2 HIS A 634     397.803  24.923 330.110  1.00  0.00      H1   N  
ATOM    518  CD2 HIS A 634     398.189  24.494 328.839  1.00  0.00      H1   C  
ATOM    519  C   HIS A 634     401.823  25.001 327.585  1.00  0.00      H1   C  
ATOM    520  O   HIS A 634     401.907  23.777 327.606  1.00  0.00      H1   O  
ATOM    521  N   LEU A 635     402.357  25.724 328.586  1.00  0.00      H1   N  
ATOM    522  CA  LEU A 635     403.346  25.130 329.493  1.00  0.00      H1   C  
ATOM    523  CB  LEU A 635     404.312  26.286 329.880  1.00  0.00      H1   C  
ATOM    524  CG  LEU A 635     405.051  27.025 328.857  1.00  0.00      H1   C  
ATOM    525  CD1 LEU A 635     405.500  25.994 327.781  1.00  0.00      H1   C  
ATOM    526  CD2 LEU A 635     404.367  28.158 328.193  1.00  0.00      H1   C  
ATOM    527  C   LEU A 635     402.652  24.657 330.731  1.00  0.00      H1   C  
ATOM    528  O   LEU A 635     403.360  24.393 331.729  1.00  0.00      H1   O  
ATOM    529  N   GLY A 636     401.359  24.664 330.770  1.00  0.00      H1   N  
ATOM    530  CA  GLY A 636     400.618  24.143 331.905  1.00  0.00      H1   C  
ATOM    531  C   GLY A 636     400.411  25.200 333.021  1.00  0.00      H1   C  
ATOM    532  O   GLY A 636     399.648  26.136 332.877  1.00  0.00      H1   O  
ATOM    533  N   LYS A 637     401.109  25.086 334.187  1.00  0.00      H1   N  
ATOM    534  CA  LYS A 637     401.064  26.002 335.331  1.00  0.00      H1   C  
ATOM    535  CB  LYS A 637     400.988  25.304 336.650  1.00  0.00      H1   C  
ATOM    536  CG  LYS A 637     399.604  24.734 336.923  1.00  0.00      H1   C  
ATOM    537  CD  LYS A 637     399.297  24.242 338.352  1.00  0.00      H1   C  
ATOM    538  CE  LYS A 637     397.799  24.268 338.808  1.00  0.00      H1   C  
ATOM    539  NZ  LYS A 637     397.366  25.635 339.120  1.00  0.00      H1   N  
ATOM    540  C   LYS A 637     402.286  26.845 335.374  1.00  0.00      H1   C  
ATOM    541  O   LYS A 637     402.477  27.766 336.200  1.00  0.00      H1   O  
ATOM    542  N   CYS A 638     403.215  26.578 334.470  1.00  0.00      H1   N  
ATOM    543  CA  CYS A 638     404.593  27.099 334.503  1.00  0.00      H1   C  
ATOM    544  CB  CYS A 638     405.560  25.941 334.147  1.00  0.00      H1   C  
ATOM    545  SG  CYS A 638     407.219  26.328 334.607  1.00  0.00      H1   S  
ATOM    546  C   CYS A 638     404.770  28.312 333.655  1.00  0.00      H1   C  
ATOM    547  O   CYS A 638     404.105  28.428 332.612  1.00  0.00      H1   O  
ATOM    548  N   ASN A 639     405.718  29.166 333.996  1.00  0.00      H1   N  
ATOM    549  CA  ASN A 639     406.209  30.244 333.202  1.00  0.00      H1   C  
ATOM    550  CB  ASN A 639     406.388  31.614 334.009  1.00  0.00      H1   C  
ATOM    551  CG  ASN A 639     407.797  31.973 334.575  1.00  0.00      H1   C  
ATOM    552  OD1 ASN A 639     408.765  31.256 334.428  1.00  0.00      H1   O  
ATOM    553  ND2 ASN A 639     407.803  33.116 335.246  1.00  0.00      H1   N  
ATOM    554  C   ASN A 639     407.403  29.708 332.325  1.00  0.00      H1   C  
ATOM    555  O   ASN A 639     408.019  28.668 332.676  1.00  0.00      H1   O  
ATOM    556  N   ILE A 640     407.766  30.399 331.212  1.00  0.00      H1   N  
ATOM    557  CA  ILE A 640     408.866  29.995 330.287  1.00  0.00      H1   C  
ATOM    558  CB  ILE A 640     408.918  30.905 329.065  1.00  0.00      H1   C  
ATOM    559  CG2 ILE A 640     410.232  30.783 328.213  1.00  0.00      H1   C  
ATOM    560  CG1 ILE A 640     407.729  30.674 328.105  1.00  0.00      H1   C  
ATOM    561  CD1 ILE A 640     407.472  31.689 327.082  1.00  0.00      H1   C  
ATOM    562  C   ILE A 640     410.233  29.844 330.999  1.00  0.00      H1   C  
ATOM    563  O   ILE A 640     410.954  28.837 330.845  1.00  0.00      H1   O  
ATOM    564  N   ALA A 641     410.621  30.771 331.906  1.00  0.00      H1   N  
ATOM    565  CA  ALA A 641     411.925  30.662 332.624  1.00  0.00      H1   C  
ATOM    566  CB  ALA A 641     412.390  31.956 333.358  1.00  0.00      H1   C  
ATOM    567  C   ALA A 641     411.935  29.560 333.636  1.00  0.00      H1   C  
ATOM    568  O   ALA A 641     412.954  28.946 333.694  1.00  0.00      H1   O  
ATOM    569  N   GLY A 642     410.798  29.273 334.273  1.00  0.00      H1   N  
ATOM    570  CA  GLY A 642     410.755  28.122 335.108  1.00  0.00      H1   C  
ATOM    571  C   GLY A 642     410.836  26.830 334.256  1.00  0.00      H1   C  
ATOM    572  O   GLY A 642     411.448  25.821 334.724  1.00  0.00      H1   O  
ATOM    573  N   TRP A 643     410.227  26.837 333.012  1.00  0.00      H1   N  
ATOM    574  CA  TRP A 643     410.059  25.619 332.220  1.00  0.00      H1   C  
ATOM    575  CB  TRP A 643     408.909  25.769 331.183  1.00  0.00      H1   C  
ATOM    576  CG  TRP A 643     408.866  25.001 329.915  1.00  0.00      H1   C  
ATOM    577  CD1 TRP A 643     408.329  23.790 329.708  1.00  0.00      H1   C  
ATOM    578  NE1 TRP A 643     408.455  23.518 328.381  1.00  0.00      H1   N  
ATOM    579  CE2 TRP A 643     409.110  24.553 327.775  1.00  0.00      H1   C  
ATOM    580  CD2 TRP A 643     409.364  25.514 328.727  1.00  0.00      H1   C  
ATOM    581  CE3 TRP A 643     410.006  26.747 328.398  1.00  0.00      H1   C  
ATOM    582  CZ3 TRP A 643     410.504  26.834 327.077  1.00  0.00      H1   C  
ATOM    583  CZ2 TRP A 643     409.434  24.648 326.503  1.00  0.00      H1   C  
ATOM    584  CH2 TRP A 643     410.102  25.829 326.155  1.00  0.00      H1   C  
ATOM    585  C   TRP A 643     411.297  25.168 331.512  1.00  0.00      H1   C  
ATOM    586  O   TRP A 643     411.687  23.999 331.569  1.00  0.00      H1   O  
ATOM    587  N   ILE A 644     412.070  26.166 330.979  1.00  0.00      H1   N  
ATOM    588  CA  ILE A 644     413.399  25.915 330.306  1.00  0.00      H1   C  
ATOM    589  CB  ILE A 644     413.799  27.055 329.393  1.00  0.00      H1   C  
ATOM    590  CG2 ILE A 644     414.294  28.271 330.128  1.00  0.00      H1   C  
ATOM    591  CG1 ILE A 644     414.623  26.523 328.242  1.00  0.00      H1   C  
ATOM    592  CD1 ILE A 644     414.873  27.494 327.127  1.00  0.00      H1   C  
ATOM    593  C   ILE A 644     414.512  25.491 331.211  1.00  0.00      H1   C  
ATOM    594  O   ILE A 644     415.346  24.691 330.883  1.00  0.00      H1   O  
ATOM    595  N   LEU A 645     414.425  25.943 332.468  1.00  0.00      H1   N  
ATOM    596  CA  LEU A 645     415.469  25.675 333.460  1.00  0.00      H1   C  
ATOM    597  CB  LEU A 645     415.744  26.869 334.412  1.00  0.00      H1   C  
ATOM    598  CG  LEU A 645     416.286  28.146 333.685  1.00  0.00      H1   C  
ATOM    599  CD1 LEU A 645     416.633  29.279 334.686  1.00  0.00      H1   C  
ATOM    600  CD2 LEU A 645     417.339  27.777 332.718  1.00  0.00      H1   C  
ATOM    601  C   LEU A 645     415.185  24.530 334.396  1.00  0.00      H1   C  
ATOM    602  O   LEU A 645     416.027  24.204 335.303  1.00  0.00      H1   O  
ATOM    603  N   GLY A 646     414.152  23.739 333.972  1.00  0.00      H1   N  
ATOM    604  CA  GLY A 646     413.737  22.507 334.590  1.00  0.00      H1   C  
ATOM    605  C   GLY A 646     413.466  22.561 336.041  1.00  0.00      H1   C  
ATOM    606  O   GLY A 646     414.018  21.797 336.822  1.00  0.00      H1   O  
ATOM    607  N   ASN A 647     412.630  23.556 336.471  1.00  0.00      H1   N  
ATOM    608  CA  ASN A 647     411.999  23.454 337.801  1.00  0.00      H1   C  
ATOM    609  CB  ASN A 647     411.145  24.761 337.995  1.00  0.00      H1   C  
ATOM    610  CG  ASN A 647     410.276  24.923 339.291  1.00  0.00      H1   C  
ATOM    611  OD1 ASN A 647     410.155  24.054 340.172  1.00  0.00      H1   O  
ATOM    612  ND2 ASN A 647     409.692  26.084 339.490  1.00  0.00      H1   N  
ATOM    613  C   ASN A 647     411.156  22.143 337.936  1.00  0.00      H1   C  
ATOM    614  O   ASN A 647     410.466  21.770 337.014  1.00  0.00      H1   O  
ATOM    615  N   PRO A 648     411.263  21.311 339.011  1.00  0.00      H1   N  
ATOM    616  CD  PRO A 648     412.146  21.481 340.097  1.00  0.00      H1   C  
ATOM    617  CA  PRO A 648     410.693  19.927 339.108  1.00  0.00      H1   C  
ATOM    618  CB  PRO A 648     410.824  19.475 340.561  1.00  0.00      H1   C  
ATOM    619  CG  PRO A 648     412.182  20.153 340.874  1.00  0.00      H1   C  
ATOM    620  C   PRO A 648     409.252  19.792 338.713  1.00  0.00      H1   C  
ATOM    621  O   PRO A 648     408.843  18.872 338.041  1.00  0.00      H1   O  
ATOM    622  N   GLU A 649     408.430  20.833 339.089  1.00  0.00      H1   N  
ATOM    623  CA  GLU A 649     407.043  20.951 338.698  1.00  0.00      H1   C  
ATOM    624  CB  GLU A 649     406.151  21.911 339.534  1.00  0.00      H1   C  
ATOM    625  CG  GLU A 649     405.958  21.503 341.037  1.00  0.00      H1   C  
ATOM    626  CD  GLU A 649     404.900  22.370 341.611  1.00  0.00      H1   C  
ATOM    627  OE1 GLU A 649     403.702  22.185 341.225  1.00  0.00      H1   O  
ATOM    628  OE2 GLU A 649     405.186  23.253 342.468  1.00  0.00      H1   O  
ATOM    629  C   GLU A 649     406.829  21.124 337.230  1.00  0.00      H1   C  
ATOM    630  O   GLU A 649     405.909  20.541 336.695  1.00  0.00      H1   O  
ATOM    631  N   CYS A 650     407.700  21.826 336.584  1.00  0.00      H1   N  
ATOM    632  CA  CYS A 650     407.562  22.247 335.165  1.00  0.00      H1   C  
ATOM    633  CB  CYS A 650     408.189  23.582 335.054  1.00  0.00      H1   C  
ATOM    634  SG  CYS A 650     407.477  24.866 336.031  1.00  0.00      H1   S  
ATOM    635  C   CYS A 650     408.172  21.233 334.250  1.00  0.00      H1   C  
ATOM    636  O   CYS A 650     408.001  21.403 333.054  1.00  0.00      H1   O  
ATOM    637  N   GLU A 651     408.945  20.210 334.811  1.00  0.00      H1   N  
ATOM    638  CA  GLU A 651     409.501  19.070 334.068  1.00  0.00      H1   C  
ATOM    639  CB  GLU A 651     410.709  18.460 334.841  1.00  0.00      H1   C  
ATOM    640  CG  GLU A 651     411.979  19.290 334.874  1.00  0.00      H1   C  
ATOM    641  CD  GLU A 651     412.660  19.278 333.557  1.00  0.00      H1   C  
ATOM    642  OE1 GLU A 651     412.207  19.830 332.540  1.00  0.00      H1   O  
ATOM    643  OE2 GLU A 651     413.777  18.742 333.502  1.00  0.00      H1   O  
ATOM    644  C   GLU A 651     408.454  18.013 334.002  1.00  0.00      H1   C  
ATOM    645  O   GLU A 651     407.684  17.798 334.927  1.00  0.00      H1   O  
ATOM    646  N   SER A 652     408.344  17.427 332.842  1.00  0.00      H1   N  
ATOM    647  CA  SER A 652     407.544  16.217 332.569  1.00  0.00      H1   C  
ATOM    648  CB  SER A 652     407.535  15.053 333.663  1.00  0.00      H1   C  
ATOM    649  OG  SER A 652     406.709  13.918 333.339  1.00  0.00      H1   O  
ATOM    650  C   SER A 652     406.138  16.628 332.216  1.00  0.00      H1   C  
ATOM    651  O   SER A 652     405.166  16.195 332.836  1.00  0.00      H1   O  
ATOM    652  N   LEU A 653     405.959  17.525 331.209  1.00  0.00      H1   N  
ATOM    653  CA  LEU A 653     404.641  17.947 330.673  1.00  0.00      H1   C  
ATOM    654  CB  LEU A 653     404.749  19.492 330.546  1.00  0.00      H1   C  
ATOM    655  CG  LEU A 653     404.696  20.345 331.794  1.00  0.00      H1   C  
ATOM    656  CD1 LEU A 653     405.066  21.889 331.665  1.00  0.00      H1   C  
ATOM    657  CD2 LEU A 653     403.268  20.353 332.349  1.00  0.00      H1   C  
ATOM    658  C   LEU A 653     404.187  17.264 329.425  1.00  0.00      H1   C  
ATOM    659  O   LEU A 653     403.041  17.433 329.044  1.00  0.00      H1   O  
ATOM    660  N   SER A 654     405.025  16.437 328.755  1.00  0.00      H1   N  
ATOM    661  CA  SER A 654     404.791  15.875 327.455  1.00  0.00      H1   C  
ATOM    662  CB  SER A 654     403.754  14.700 327.406  1.00  0.00      H1   C  
ATOM    663  OG  SER A 654     402.382  15.023 327.857  1.00  0.00      H1   O  
ATOM    664  C   SER A 654     404.532  16.938 326.399  1.00  0.00      H1   C  
ATOM    665  O   SER A 654     403.664  16.759 325.530  1.00  0.00      H1   O  
ATOM    666  N   THR A 655     405.368  17.984 326.368  1.00  0.00      H1   N  
ATOM    667  CA  THR A 655     405.309  19.006 325.327  1.00  0.00      H1   C  
ATOM    668  CB  THR A 655     405.799  20.350 325.821  1.00  0.00      H1   C  
ATOM    669  OG1 THR A 655     407.082  20.333 326.426  1.00  0.00      H1   O  
ATOM    670  CG2 THR A 655     404.834  20.864 326.858  1.00  0.00      H1   C  
ATOM    671  C   THR A 655     405.867  18.692 323.962  1.00  0.00      H1   C  
ATOM    672  O   THR A 655     406.819  17.949 323.822  1.00  0.00      H1   O  
ATOM    673  N   ALA A 656     405.296  19.287 322.932  1.00  0.00      H1   N  
ATOM    674  CA  ALA A 656     405.730  19.137 321.597  1.00  0.00      H1   C  
ATOM    675  CB  ALA A 656     404.605  19.380 320.547  1.00  0.00      H1   C  
ATOM    676  C   ALA A 656     406.982  19.827 321.269  1.00  0.00      H1   C  
ATOM    677  O   ALA A 656     407.319  20.899 321.866  1.00  0.00      H1   O  
ATOM    678  N   SER A 657     407.889  19.148 320.469  1.00  0.00      H1   N  
ATOM    679  CA  SER A 657     409.209  19.706 320.045  1.00  0.00      H1   C  
ATOM    680  CB  SER A 657     410.207  18.570 319.686  1.00  0.00      H1   C  
ATOM    681  OG  SER A 657     411.561  18.892 319.379  1.00  0.00      H1   O  
ATOM    682  C   SER A 657     409.119  20.804 318.907  1.00  0.00      H1   C  
ATOM    683  O   SER A 657     409.977  21.685 318.837  1.00  0.00      H1   O  
ATOM    684  N   SER A 658     407.990  20.890 318.236  1.00  0.00      H1   N  
ATOM    685  CA  SER A 658     407.690  22.011 317.358  1.00  0.00      H1   C  
ATOM    686  CB  SER A 658     407.747  21.419 315.918  1.00  0.00      H1   C  
ATOM    687  OG  SER A 658     406.896  20.378 315.493  1.00  0.00      H1   O  
ATOM    688  C   SER A 658     406.352  22.755 317.578  1.00  0.00      H1   C  
ATOM    689  O   SER A 658     405.375  22.190 318.032  1.00  0.00      H1   O  
ATOM    690  N   TRP A 659     406.467  24.052 317.339  1.00  0.00      H1   N  
ATOM    691  CA  TRP A 659     405.318  24.895 317.603  1.00  0.00      H1   C  
ATOM    692  CB  TRP A 659     405.309  25.216 319.175  1.00  0.00      H1   C  
ATOM    693  CG  TRP A 659     406.561  25.910 319.668  1.00  0.00      H1   C  
ATOM    694  CD1 TRP A 659     406.762  27.299 319.726  1.00  0.00      H1   C  
ATOM    695  NE1 TRP A 659     407.957  27.503 320.490  1.00  0.00      H1   N  
ATOM    696  CE2 TRP A 659     408.371  26.388 320.989  1.00  0.00      H1   C  
ATOM    697  CD2 TRP A 659     407.607  25.342 320.439  1.00  0.00      H1   C  
ATOM    698  CE3 TRP A 659     407.979  23.987 320.807  1.00  0.00      H1   C  
ATOM    699  CZ3 TRP A 659     409.050  23.816 321.730  1.00  0.00      H1   C  
ATOM    700  CZ2 TRP A 659     409.387  26.252 321.940  1.00  0.00      H1   C  
ATOM    701  CH2 TRP A 659     409.707  24.919 322.250  1.00  0.00      H1   C  
ATOM    702  C   TRP A 659     405.110  26.113 316.756  1.00  0.00      H1   C  
ATOM    703  O   TRP A 659     406.081  26.775 316.440  1.00  0.00      H1   O  
ATOM    704  N   SER A 660     403.826  26.503 316.506  1.00  0.00      H1   N  
ATOM    705  CA  SER A 660     403.563  27.771 315.805  1.00  0.00      H1   C  
ATOM    706  CB  SER A 660     402.232  27.701 315.092  1.00  0.00      H1   C  
ATOM    707  OG  SER A 660     401.149  27.509 316.025  1.00  0.00      H1   O  
ATOM    708  C   SER A 660     403.568  29.043 316.709  1.00  0.00      H1   C  
ATOM    709  O   SER A 660     403.889  30.115 316.258  1.00  0.00      H1   O  
ATOM    710  N   TYR A 661     403.180  28.861 318.009  1.00  0.00      H1   N  
ATOM    711  CA  TYR A 661     403.179  29.986 318.875  1.00  0.00      H1   C  
ATOM    712  CB  TYR A 661     402.068  31.029 318.617  1.00  0.00      H1   C  
ATOM    713  CG  TYR A 661     400.645  30.462 318.676  1.00  0.00      H1   C  
ATOM    714  CD1 TYR A 661     399.996  30.402 319.923  1.00  0.00      H1   C  
ATOM    715  CE1 TYR A 661     398.719  29.901 320.009  1.00  0.00      H1   C  
ATOM    716  CZ  TYR A 661     398.034  29.397 318.923  1.00  0.00      H1   C  
ATOM    717  OH  TYR A 661     396.721  28.936 319.120  1.00  0.00      H1   O  
ATOM    718  CD2 TYR A 661     399.947  30.097 317.536  1.00  0.00      H1   C  
ATOM    719  CE2 TYR A 661     398.546  29.666 317.621  1.00  0.00      H1   C  
ATOM    720  C   TYR A 661     403.016  29.468 320.257  1.00  0.00      H1   C  
ATOM    721  O   TYR A 661     402.661  28.326 320.511  1.00  0.00      H1   O  
ATOM    722  N   ILE A 662     403.463  30.305 321.185  1.00  0.00      H1   N  
ATOM    723  CA  ILE A 662     403.278  30.086 322.621  1.00  0.00      H1   C  
ATOM    724  CB  ILE A 662     404.597  30.243 323.455  1.00  0.00      H1   C  
ATOM    725  CG2 ILE A 662     404.249  30.048 325.020  1.00  0.00      H1   C  
ATOM    726  CG1 ILE A 662     405.735  29.450 322.896  1.00  0.00      H1   C  
ATOM    727  CD1 ILE A 662     406.993  29.262 323.807  1.00  0.00      H1   C  
ATOM    728  C   ILE A 662     402.064  30.778 323.128  1.00  0.00      H1   C  
ATOM    729  O   ILE A 662     401.914  32.016 322.974  1.00  0.00      H1   O  
ATOM    730  N   VAL A 663     401.136  30.090 323.847  1.00  0.00      H1   N  
ATOM    731  CA  VAL A 663     400.010  30.689 324.496  1.00  0.00      H1   C  
ATOM    732  CB  VAL A 663     398.629  30.195 324.006  1.00  0.00      H1   C  
ATOM    733  CG1 VAL A 663     398.206  28.645 324.224  1.00  0.00      H1   C  
ATOM    734  CG2 VAL A 663     397.591  31.160 324.668  1.00  0.00      H1   C  
ATOM    735  C   VAL A 663     400.242  30.535 325.944  1.00  0.00      H1   C  
ATOM    736  O   VAL A 663     400.021  29.452 326.511  1.00  0.00      H1   O  
ATOM    737  N   GLU A 664     400.606  31.667 326.542  1.00  0.00      H1   N  
ATOM    738  CA  GLU A 664     400.804  31.679 327.995  1.00  0.00      H1   C  
ATOM    739  CB  GLU A 664     401.487  32.978 328.375  1.00  0.00      H1   C  
ATOM    740  CG  GLU A 664     402.999  33.074 328.050  1.00  0.00      H1   C  
ATOM    741  CD  GLU A 664     403.790  34.283 328.538  1.00  0.00      H1   C  
ATOM    742  OE1 GLU A 664     404.722  34.199 329.417  1.00  0.00      H1   O  
ATOM    743  OE2 GLU A 664     403.572  35.428 327.996  1.00  0.00      H1   O  
ATOM    744  C   GLU A 664     399.515  31.631 328.808  1.00  0.00      H1   C  
ATOM    745  O   GLU A 664     398.424  31.869 328.289  1.00  0.00      H1   O  
ATOM    746  N   THR A 665     399.662  31.215 330.071  1.00  0.00      H1   N  
ATOM    747  CA  THR A 665     398.642  31.291 331.132  1.00  0.00      H1   C  
ATOM    748  CB  THR A 665     398.690  30.165 332.209  1.00  0.00      H1   C  
ATOM    749  OG1 THR A 665     397.582  30.177 333.127  1.00  0.00      H1   O  
ATOM    750  CG2 THR A 665     400.008  30.312 333.008  1.00  0.00      H1   C  
ATOM    751  C   THR A 665     398.542  32.668 331.745  1.00  0.00      H1   C  
ATOM    752  O   THR A 665     399.425  33.517 331.861  1.00  0.00      H1   O  
ATOM    753  N   SER A 666     397.322  33.097 332.103  1.00  0.00      H1   N  
ATOM    754  CA  SER A 666     397.114  34.396 332.745  1.00  0.00      H1   C  
ATOM    755  CB  SER A 666     395.496  34.685 332.685  1.00  0.00      H1   C  
ATOM    756  OG  SER A 666     394.683  34.086 333.659  1.00  0.00      H1   O  
ATOM    757  C   SER A 666     397.668  34.543 334.143  1.00  0.00      H1   C  
ATOM    758  O   SER A 666     398.144  35.587 334.531  1.00  0.00      H1   O  
ATOM    759  N   ASN A 667     397.646  33.461 334.925  1.00  0.00      H1   N  
ATOM    760  CA  ASN A 667     398.459  33.326 336.141  1.00  0.00      H1   C  
ATOM    761  CB  ASN A 667     397.599  33.552 337.414  1.00  0.00      H1   C  
ATOM    762  CG  ASN A 667     396.884  34.900 337.425  1.00  0.00      H1   C  
ATOM    763  OD1 ASN A 667     397.416  35.946 337.690  1.00  0.00      H1   O  
ATOM    764  ND2 ASN A 667     395.500  34.857 337.244  1.00  0.00      H1   N  
ATOM    765  C   ASN A 667     399.066  31.952 336.292  1.00  0.00      H1   C  
ATOM    766  O   ASN A 667     398.507  30.830 336.189  1.00  0.00      H1   O  
ATOM    767  N   SER A 668     400.413  32.035 336.388  1.00  0.00      H1   N  
ATOM    768  CA  SER A 668     401.268  30.890 336.650  1.00  0.00      H1   C  
ATOM    769  CB  SER A 668     402.602  30.827 335.817  1.00  0.00      H1   C  
ATOM    770  OG  SER A 668     403.298  32.034 336.072  1.00  0.00      H1   O  
ATOM    771  C   SER A 668     401.534  30.670 338.117  1.00  0.00      H1   C  
ATOM    772  O   SER A 668     401.599  31.664 338.882  1.00  0.00      H1   O  
ATOM    773  N   ASP A 669     401.552  29.400 338.547  1.00  0.00      H1   N  
ATOM    774  CA  ASP A 669     401.837  29.015 339.884  1.00  0.00      H1   C  
ATOM    775  CB  ASP A 669     400.973  27.766 340.233  1.00  0.00      H1   C  
ATOM    776  CG  ASP A 669     399.521  28.063 340.250  1.00  0.00      H1   C  
ATOM    777  OD1 ASP A 669     398.960  28.995 339.723  1.00  0.00      H1   O  
ATOM    778  OD2 ASP A 669     398.882  27.020 340.635  1.00  0.00      H1   O  
ATOM    779  C   ASP A 669     403.302  28.650 340.026  1.00  0.00      H1   C  
ATOM    780  O   ASP A 669     403.842  28.667 341.150  1.00  0.00      H1   O  
ATOM    781  N   ASN A 670     404.025  28.399 338.905  1.00  0.00      H1   N  
ATOM    782  CA  ASN A 670     405.410  28.149 338.965  1.00  0.00      H1   C  
ATOM    783  CB  ASN A 670     405.714  26.615 338.733  1.00  0.00      H1   C  
ATOM    784  CG  ASN A 670     404.803  25.680 339.496  1.00  0.00      H1   C  
ATOM    785  OD1 ASN A 670     403.712  25.247 339.149  1.00  0.00      H1   O  
ATOM    786  ND2 ASN A 670     405.265  25.488 340.774  1.00  0.00      H1   N  
ATOM    787  C   ASN A 670     406.164  28.988 338.013  1.00  0.00      H1   C  
ATOM    788  O   ASN A 670     405.766  29.305 336.904  1.00  0.00      H1   O  
ATOM    789  N   GLY A 671     407.414  29.381 338.414  1.00  0.00      H1   N  
ATOM    790  CA  GLY A 671     408.312  30.156 337.537  1.00  0.00      H1   C  
ATOM    791  C   GLY A 671     409.735  29.770 337.947  1.00  0.00      H1   C  
ATOM    792  O   GLY A 671     410.013  28.600 338.227  1.00  0.00      H1   O  
ATOM    793  N   THR A 672     410.647  30.744 337.973  1.00  0.00      H1   N  
ATOM    794  CA  THR A 672     412.087  30.578 338.612  1.00  0.00      H1   C  
ATOM    795  CB  THR A 672     413.010  31.768 338.720  1.00  0.00      H1   C  
ATOM    796  OG1 THR A 672     412.345  32.796 339.492  1.00  0.00      H1   O  
ATOM    797  CG2 THR A 672     413.219  32.441 337.339  1.00  0.00      H1   C  
ATOM    798  C   THR A 672     412.075  29.885 339.993  1.00  0.00      H1   C  
ATOM    799  O   THR A 672     411.157  30.015 340.774  1.00  0.00      H1   O  
ATOM    800  N   CYS A 673     413.135  29.171 340.348  1.00  0.00      H1   N  
ATOM    801  CA  CYS A 673     413.114  28.238 341.456  1.00  0.00      H1   C  
ATOM    802  CB  CYS A 673     413.419  26.829 340.925  1.00  0.00      H1   C  
ATOM    803  SG  CYS A 673     413.161  25.392 342.055  1.00  0.00      H1   S  
ATOM    804  C   CYS A 673     414.313  28.624 342.310  1.00  0.00      H1   C  
ATOM    805  O   CYS A 673     414.884  27.893 343.140  1.00  0.00      H1   O  
ATOM    806  N   TYR A 674     414.677  29.897 342.111  1.00  0.00      H1   N  
ATOM    807  CA  TYR A 674     415.528  30.654 342.956  1.00  0.00      H1   C  
ATOM    808  CB  TYR A 674     417.054  30.191 342.832  1.00  0.00      H1   C  
ATOM    809  CG  TYR A 674     417.926  30.646 344.017  1.00  0.00      H1   C  
ATOM    810  CD1 TYR A 674     418.670  31.830 344.110  1.00  0.00      H1   C  
ATOM    811  CE1 TYR A 674     419.522  32.051 345.224  1.00  0.00      H1   C  
ATOM    812  CZ  TYR A 674     419.608  31.117 346.291  1.00  0.00      H1   C  
ATOM    813  OH  TYR A 674     420.542  31.468 347.251  1.00  0.00      H1   O  
ATOM    814  CD2 TYR A 674     418.070  29.738 345.154  1.00  0.00      H1   C  
ATOM    815  CE2 TYR A 674     418.937  29.897 346.171  1.00  0.00      H1   C  
ATOM    816  C   TYR A 674     415.363  32.172 342.734  1.00  0.00      H1   C  
ATOM    817  O   TYR A 674     415.261  32.589 341.595  1.00  0.00      H1   O  
ATOM    818  N   PRO A 675     415.008  32.935 343.690  1.00  0.00      H1   N  
ATOM    819  CD  PRO A 675     414.917  32.582 345.135  1.00  0.00      H1   C  
ATOM    820  CA  PRO A 675     414.866  34.402 343.527  1.00  0.00      H1   C  
ATOM    821  CB  PRO A 675     414.635  34.853 344.977  1.00  0.00      H1   C  
ATOM    822  CG  PRO A 675     415.310  33.829 345.876  1.00  0.00      H1   C  
ATOM    823  C   PRO A 675     415.917  35.117 342.766  1.00  0.00      H1   C  
ATOM    824  O   PRO A 675     417.135  34.852 343.043  1.00  0.00      H1   O  
ATOM    825  N   GLY A 676     415.549  36.014 341.765  1.00  0.00      H1   N  
ATOM    826  CA  GLY A 676     416.562  36.624 340.946  1.00  0.00      H1   C  
ATOM    827  C   GLY A 676     416.175  37.083 339.574  1.00  0.00      H1   C  
ATOM    828  O   GLY A 676     415.236  36.670 338.892  1.00  0.00      H1   O  
ATOM    829  N   ASP A 677     416.989  38.016 338.969  1.00  0.00      H1   N  
ATOM    830  CA  ASP A 677     416.764  38.569 337.673  1.00  0.00      H1   C  
ATOM    831  CB  ASP A 677     417.479  39.956 337.579  1.00  0.00      H1   C  
ATOM    832  CG  ASP A 677     417.011  40.911 338.618  1.00  0.00      H1   C  
ATOM    833  OD1 ASP A 677     415.778  41.099 338.781  1.00  0.00      H1   O  
ATOM    834  OD2 ASP A 677     417.876  41.661 339.194  1.00  0.00      H1   O  
ATOM    835  C   ASP A 677     417.305  37.735 336.492  1.00  0.00      H1   C  
ATOM    836  O   ASP A 677     418.409  37.225 336.564  1.00  0.00      H1   O  
ATOM    837  N   PHE A 678     416.501  37.497 335.466  1.00  0.00      H1   N  
ATOM    838  CA  PHE A 678     416.795  36.810 334.186  1.00  0.00      H1   C  
ATOM    839  CB  PHE A 678     415.490  36.032 333.823  1.00  0.00      H1   C  
ATOM    840  CG  PHE A 678     415.647  34.962 332.825  1.00  0.00      H1   C  
ATOM    841  CD1 PHE A 678     416.086  35.232 331.507  1.00  0.00      H1   C  
ATOM    842  CE1 PHE A 678     416.317  34.162 330.591  1.00  0.00      H1   C  
ATOM    843  CZ  PHE A 678     416.300  32.865 331.053  1.00  0.00      H1   C  
ATOM    844  CD2 PHE A 678     415.643  33.637 333.246  1.00  0.00      H1   C  
ATOM    845  CE2 PHE A 678     415.805  32.585 332.330  1.00  0.00      H1   C  
ATOM    846  C   PHE A 678     417.146  37.904 333.099  1.00  0.00      H1   C  
ATOM    847  O   PHE A 678     416.419  38.879 332.918  1.00  0.00      H1   O  
ATOM    848  N   ILE A 679     418.295  37.695 332.404  1.00  0.00      H1   N  
ATOM    849  CA  ILE A 679     418.788  38.736 331.531  1.00  0.00      H1   C  
ATOM    850  CB  ILE A 679     420.294  38.950 331.690  1.00  0.00      H1   C  
ATOM    851  CG2 ILE A 679     421.099  39.598 330.497  1.00  0.00      H1   C  
ATOM    852  CG1 ILE A 679     420.692  39.708 332.991  1.00  0.00      H1   C  
ATOM    853  CD1 ILE A 679     420.346  38.936 334.272  1.00  0.00      H1   C  
ATOM    854  C   ILE A 679     418.380  38.352 330.104  1.00  0.00      H1   C  
ATOM    855  O   ILE A 679     418.352  37.229 329.669  1.00  0.00      H1   O  
ATOM    856  N   ASN A 680     417.997  39.380 329.281  1.00  0.00      H1   N  
ATOM    857  CA  ASN A 680     417.585  39.242 327.882  1.00  0.00      H1   C  
ATOM    858  CB  ASN A 680     418.724  38.955 326.891  1.00  0.00      H1   C  
ATOM    859  CG  ASN A 680     419.797  40.114 326.936  1.00  0.00      H1   C  
ATOM    860  OD1 ASN A 680     419.568  41.281 327.165  1.00  0.00      H1   O  
ATOM    861  ND2 ASN A 680     421.092  39.681 326.898  1.00  0.00      H1   N  
ATOM    862  C   ASN A 680     416.295  38.426 327.710  1.00  0.00      H1   C  
ATOM    863  O   ASN A 680     416.284  37.519 326.911  1.00  0.00      H1   O  
ATOM    864  N   TYR A 681     415.396  38.686 328.616  1.00  0.00      H1   N  
ATOM    865  CA  TYR A 681     414.302  37.730 328.787  1.00  0.00      H1   C  
ATOM    866  CB  TYR A 681     413.683  37.756 330.300  1.00  0.00      H1   C  
ATOM    867  CG  TYR A 681     412.529  36.701 330.554  1.00  0.00      H1   C  
ATOM    868  CD1 TYR A 681     412.702  35.424 330.065  1.00  0.00      H1   C  
ATOM    869  CE1 TYR A 681     411.715  34.442 330.381  1.00  0.00      H1   C  
ATOM    870  CZ  TYR A 681     410.552  34.892 331.107  1.00  0.00      H1   C  
ATOM    871  OH  TYR A 681     409.458  34.049 331.477  1.00  0.00      H1   O  
ATOM    872  CD2 TYR A 681     411.476  37.115 331.332  1.00  0.00      H1   C  
ATOM    873  CE2 TYR A 681     410.477  36.203 331.596  1.00  0.00      H1   C  
ATOM    874  C   TYR A 681     413.182  37.903 327.632  1.00  0.00      H1   C  
ATOM    875  O   TYR A 681     412.634  36.897 327.164  1.00  0.00      H1   O  
ATOM    876  N   GLU A 682     413.070  39.159 327.089  1.00  0.00      H1   N  
ATOM    877  CA  GLU A 682     412.219  39.406 325.938  1.00  0.00      H1   C  
ATOM    878  CB  GLU A 682     411.922  40.889 325.652  1.00  0.00      H1   C  
ATOM    879  CG  GLU A 682     411.060  41.664 326.691  1.00  0.00      H1   C  
ATOM    880  CD  GLU A 682     411.703  41.891 327.998  1.00  0.00      H1   C  
ATOM    881  OE1 GLU A 682     410.837  41.977 328.952  1.00  0.00      H1   O  
ATOM    882  OE2 GLU A 682     412.917  42.080 328.176  1.00  0.00      H1   O  
ATOM    883  C   GLU A 682     412.812  38.769 324.685  1.00  0.00      H1   C  
ATOM    884  O   GLU A 682     412.164  38.163 323.851  1.00  0.00      H1   O  
ATOM    885  N   GLU A 683     414.158  38.905 324.469  1.00  0.00      H1   N  
ATOM    886  CA  GLU A 683     414.911  38.308 323.344  1.00  0.00      H1   C  
ATOM    887  CB  GLU A 683     416.397  38.719 323.405  1.00  0.00      H1   C  
ATOM    888  CG  GLU A 683     416.683  39.911 322.451  1.00  0.00      H1   C  
ATOM    889  CD  GLU A 683     415.645  40.985 322.566  1.00  0.00      H1   C  
ATOM    890  OE1 GLU A 683     415.732  41.852 323.443  1.00  0.00      H1   O  
ATOM    891  OE2 GLU A 683     414.716  41.109 321.693  1.00  0.00      H1   O  
ATOM    892  C   GLU A 683     414.861  36.774 323.346  1.00  0.00      H1   C  
ATOM    893  O   GLU A 683     414.747  36.092 322.342  1.00  0.00      H1   O  
ATOM    894  N   LEU A 684     415.030  36.138 324.524  1.00  0.00      H1   N  
ATOM    895  CA  LEU A 684     414.819  34.758 324.714  1.00  0.00      H1   C  
ATOM    896  CB  LEU A 684     415.060  34.282 326.131  1.00  0.00      H1   C  
ATOM    897  CG  LEU A 684     415.046  32.701 326.241  1.00  0.00      H1   C  
ATOM    898  CD1 LEU A 684     416.328  32.132 325.697  1.00  0.00      H1   C  
ATOM    899  CD2 LEU A 684     414.889  32.303 327.757  1.00  0.00      H1   C  
ATOM    900  C   LEU A 684     413.405  34.382 324.327  1.00  0.00      H1   C  
ATOM    901  O   LEU A 684     413.073  33.402 323.648  1.00  0.00      H1   O  
ATOM    902  N   ARG A 685     412.440  35.304 324.749  1.00  0.00      H1   N  
ATOM    903  CA  ARG A 685     411.107  35.098 324.286  1.00  0.00      H1   C  
ATOM    904  CB  ARG A 685     410.090  35.825 325.187  1.00  0.00      H1   C  
ATOM    905  CG  ARG A 685     410.095  35.232 326.642  1.00  0.00      H1   C  
ATOM    906  CD  ARG A 685     409.625  36.208 327.691  1.00  0.00      H1   C  
ATOM    907  NE  ARG A 685     408.279  36.601 327.249  1.00  0.00      H1   N  
ATOM    908  CZ  ARG A 685     407.129  35.961 327.640  1.00  0.00      H1   C  
ATOM    909  NH1 ARG A 685     407.139  35.006 328.517  1.00  0.00      H1   N  
ATOM    910  NH2 ARG A 685     406.017  36.558 327.133  1.00  0.00      H1   N  
ATOM    911  C   ARG A 685     410.864  35.179 322.848  1.00  0.00      H1   C  
ATOM    912  O   ARG A 685     410.106  34.463 322.288  1.00  0.00      H1   O  
ATOM    913  N   GLU A 686     411.636  36.066 322.134  1.00  0.00      H1   N  
ATOM    914  CA  GLU A 686     411.711  36.206 320.754  1.00  0.00      H1   C  
ATOM    915  CB  GLU A 686     412.448  37.457 320.283  1.00  0.00      H1   C  
ATOM    916  CG  GLU A 686     411.792  38.807 320.601  1.00  0.00      H1   C  
ATOM    917  CD  GLU A 686     410.605  39.191 319.664  1.00  0.00      H1   C  
ATOM    918  OE1 GLU A 686     409.422  39.248 320.137  1.00  0.00      H1   O  
ATOM    919  OE2 GLU A 686     410.837  39.478 318.441  1.00  0.00      H1   O  
ATOM    920  C   GLU A 686     412.363  34.933 320.121  1.00  0.00      H1   C  
ATOM    921  O   GLU A 686     411.909  34.557 319.015  1.00  0.00      H1   O  
ATOM    922  N   GLN A 687     413.398  34.393 320.707  1.00  0.00      H1   N  
ATOM    923  CA  GLN A 687     414.099  33.197 320.245  1.00  0.00      H1   C  
ATOM    924  CB  GLN A 687     415.419  32.929 321.114  1.00  0.00      H1   C  
ATOM    925  CG  GLN A 687     416.659  33.836 320.840  1.00  0.00      H1   C  
ATOM    926  CD  GLN A 687     416.851  34.278 319.389  1.00  0.00      H1   C  
ATOM    927  OE1 GLN A 687     417.146  33.401 318.579  1.00  0.00      H1   O  
ATOM    928  NE2 GLN A 687     416.641  35.579 319.069  1.00  0.00      H1   N  
ATOM    929  C   GLN A 687     413.151  31.920 320.198  1.00  0.00      H1   C  
ATOM    930  O   GLN A 687     413.046  31.181 319.226  1.00  0.00      H1   O  
ATOM    931  N   LEU A 688     412.296  31.783 321.256  1.00  0.00      H1   N  
ATOM    932  CA  LEU A 688     411.480  30.670 321.623  1.00  0.00      H1   C  
ATOM    933  CB  LEU A 688     411.520  30.571 323.184  1.00  0.00      H1   C  
ATOM    934  CG  LEU A 688     412.840  30.279 323.833  1.00  0.00      H1   C  
ATOM    935  CD1 LEU A 688     412.564  30.220 325.362  1.00  0.00      H1   C  
ATOM    936  CD2 LEU A 688     413.376  28.870 323.338  1.00  0.00      H1   C  
ATOM    937  C   LEU A 688     410.062  30.791 321.127  1.00  0.00      H1   C  
ATOM    938  O   LEU A 688     409.176  29.954 321.436  1.00  0.00      H1   O  
ATOM    939  N   SER A 689     409.729  31.853 320.327  1.00  0.00      H1   N  
ATOM    940  CA  SER A 689     408.483  32.135 319.733  1.00  0.00      H1   C  
ATOM    941  CB  SER A 689     408.361  33.417 318.978  1.00  0.00      H1   C  
ATOM    942  OG  SER A 689     409.359  33.467 317.971  1.00  0.00      H1   O  
ATOM    943  C   SER A 689     407.942  31.105 318.831  1.00  0.00      H1   C  
ATOM    944  O   SER A 689     406.691  30.827 318.801  1.00  0.00      H1   O  
ATOM    945  N   SER A 690     408.808  30.461 318.030  1.00  0.00      H1   N  
ATOM    946  CA  SER A 690     408.383  29.456 317.113  1.00  0.00      H1   C  
ATOM    947  CB  SER A 690     407.781  29.997 315.741  1.00  0.00      H1   C  
ATOM    948  OG  SER A 690     407.108  28.950 315.031  1.00  0.00      H1   O  
ATOM    949  C   SER A 690     409.620  28.653 316.643  1.00  0.00      H1   C  
ATOM    950  O   SER A 690     410.657  29.251 316.351  1.00  0.00      H1   O  
ATOM    951  N   VAL A 691     409.508  27.372 316.515  1.00  0.00      H1   N  
ATOM    952  CA  VAL A 691     410.710  26.507 316.246  1.00  0.00      H1   C  
ATOM    953  CB  VAL A 691     411.354  26.026 317.539  1.00  0.00      H1   C  
ATOM    954  CG1 VAL A 691     412.101  27.168 318.163  1.00  0.00      H1   C  
ATOM    955  CG2 VAL A 691     410.353  25.327 318.495  1.00  0.00      H1   C  
ATOM    956  C   VAL A 691     410.133  25.311 315.455  1.00  0.00      H1   C  
ATOM    957  O   VAL A 691     408.898  25.168 315.482  1.00  0.00      H1   O  
ATOM    958  N   SER A 692     411.012  24.509 314.875  1.00  0.00      H1   N  
ATOM    959  CA  SER A 692     410.626  23.316 314.107  1.00  0.00      H1   C  
ATOM    960  CB  SER A 692     410.971  23.544 312.674  1.00  0.00      H1   C  
ATOM    961  OG  SER A 692     412.378  23.884 312.446  1.00  0.00      H1   O  
ATOM    962  C   SER A 692     411.273  22.072 314.688  1.00  0.00      H1   C  
ATOM    963  O   SER A 692     410.992  20.941 314.206  1.00  0.00      H1   O  
ATOM    964  N   SER A 693     411.952  22.180 315.807  1.00  0.00      H1   N  
ATOM    965  CA  SER A 693     412.635  20.982 316.356  1.00  0.00      H1   C  
ATOM    966  CB  SER A 693     413.673  20.216 315.497  1.00  0.00      H1   C  
ATOM    967  OG  SER A 693     414.359  19.172 316.241  1.00  0.00      H1   O  
ATOM    968  C   SER A 693     413.396  21.679 317.487  1.00  0.00      H1   C  
ATOM    969  O   SER A 693     414.401  22.348 317.197  1.00  0.00      H1   O  
ATOM    970  N   PHE A 694     412.860  21.645 318.710  1.00  0.00      H1   N  
ATOM    971  CA  PHE A 694     413.457  22.224 319.939  1.00  0.00      H1   C  
ATOM    972  CB  PHE A 694     412.694  23.430 320.586  1.00  0.00      H1   C  
ATOM    973  CG  PHE A 694     413.362  23.968 321.850  1.00  0.00      H1   C  
ATOM    974  CD1 PHE A 694     414.321  24.972 321.770  1.00  0.00      H1   C  
ATOM    975  CE1 PHE A 694     414.929  25.535 322.877  1.00  0.00      H1   C  
ATOM    976  CZ  PHE A 694     414.676  24.915 324.125  1.00  0.00      H1   C  
ATOM    977  CD2 PHE A 694     412.927  23.507 323.078  1.00  0.00      H1   C  
ATOM    978  CE2 PHE A 694     413.555  24.010 324.247  1.00  0.00      H1   C  
ATOM    979  C   PHE A 694     413.469  21.012 320.933  1.00  0.00      H1   C  
ATOM    980  O   PHE A 694     412.428  20.502 321.314  1.00  0.00      H1   O  
ATOM    981  N   GLU A 695     414.696  20.511 321.298  1.00  0.00      H1   N  
ATOM    982  CA  GLU A 695     414.861  19.308 322.124  1.00  0.00      H1   C  
ATOM    983  CB  GLU A 695     414.798  17.984 321.312  1.00  0.00      H1   C  
ATOM    984  CG  GLU A 695     415.701  17.929 320.090  1.00  0.00      H1   C  
ATOM    985  CD  GLU A 695     415.760  16.503 319.575  1.00  0.00      H1   C  
ATOM    986  OE1 GLU A 695     414.847  16.029 318.909  1.00  0.00      H1   O  
ATOM    987  OE2 GLU A 695     416.792  15.819 319.713  1.00  0.00      H1   O  
ATOM    988  C   GLU A 695     416.152  19.385 322.834  1.00  0.00      H1   C  
ATOM    989  O   GLU A 695     417.063  20.158 322.535  1.00  0.00      H1   O  
ATOM    990  N   ARG A 696     416.186  18.748 324.032  1.00  0.00      H1   N  
ATOM    991  CA  ARG A 696     417.280  18.872 325.005  1.00  0.00      H1   C  
ATOM    992  CB  ARG A 696     416.830  18.811 326.450  1.00  0.00      H1   C  
ATOM    993  CG  ARG A 696     416.012  17.521 326.889  1.00  0.00      H1   C  
ATOM    994  CD  ARG A 696     415.603  17.293 328.334  1.00  0.00      H1   C  
ATOM    995  NE  ARG A 696     414.766  18.439 328.742  1.00  0.00      H1   N  
ATOM    996  CZ  ARG A 696     414.376  18.658 330.027  1.00  0.00      H1   C  
ATOM    997  NH1 ARG A 696     414.656  17.756 330.990  1.00  0.00      H1   N  
ATOM    998  NH2 ARG A 696     413.649  19.681 330.339  1.00  0.00      H1   N  
ATOM    999  C   ARG A 696     418.358  17.842 324.780  1.00  0.00      H1   C  
ATOM   1000  O   ARG A 696     418.153  16.721 324.283  1.00  0.00      H1   O  
ATOM   1001  N   PHE A 697     419.602  18.124 325.210  1.00  0.00      H1   N  
ATOM   1002  CA  PHE A 697     420.629  17.144 325.332  1.00  0.00      H1   C  
ATOM   1003  CB  PHE A 697     421.391  16.957 323.936  1.00  0.00      H1   C  
ATOM   1004  CG  PHE A 697     422.287  18.172 323.586  1.00  0.00      H1   C  
ATOM   1005  CD1 PHE A 697     421.770  19.221 322.928  1.00  0.00      H1   C  
ATOM   1006  CE1 PHE A 697     422.603  20.247 322.517  1.00  0.00      H1   C  
ATOM   1007  CZ  PHE A 697     423.943  20.353 322.892  1.00  0.00      H1   C  
ATOM   1008  CD2 PHE A 697     423.624  18.192 323.977  1.00  0.00      H1   C  
ATOM   1009  CE2 PHE A 697     424.466  19.216 323.545  1.00  0.00      H1   C  
ATOM   1010  C   PHE A 697     421.611  17.453 326.476  1.00  0.00      H1   C  
ATOM   1011  O   PHE A 697     421.775  18.554 326.907  1.00  0.00      H1   O  
ATOM   1012  N   GLU A 698     422.250  16.420 327.000  1.00  0.00      H1   N  
ATOM   1013  CA  GLU A 698     423.380  16.625 327.953  1.00  0.00      H1   C  
ATOM   1014  CB  GLU A 698     423.698  15.251 328.714  1.00  0.00      H1   C  
ATOM   1015  CG  GLU A 698     422.480  14.735 329.506  1.00  0.00      H1   C  
ATOM   1016  CD  GLU A 698     422.742  13.462 330.408  1.00  0.00      H1   C  
ATOM   1017  OE1 GLU A 698     423.522  13.628 331.359  1.00  0.00      H1   O  
ATOM   1018  OE2 GLU A 698     422.189  12.398 330.189  1.00  0.00      H1   O  
ATOM   1019  C   GLU A 698     424.669  17.354 327.398  1.00  0.00      H1   C  
ATOM   1020  O   GLU A 698     425.534  16.712 326.711  1.00  0.00      H1   O  
ATOM   1021  N   ILE A 699     424.839  18.641 327.608  1.00  0.00      H1   N  
ATOM   1022  CA  ILE A 699     425.987  19.425 327.104  1.00  0.00      H1   C  
ATOM   1023  CB  ILE A 699     425.595  20.939 327.036  1.00  0.00      H1   C  
ATOM   1024  CG2 ILE A 699     425.155  21.497 328.428  1.00  0.00      H1   C  
ATOM   1025  CG1 ILE A 699     426.729  21.734 326.302  1.00  0.00      H1   C  
ATOM   1026  CD1 ILE A 699     426.275  22.900 325.373  1.00  0.00      H1   C  
ATOM   1027  C   ILE A 699     427.252  19.126 327.910  1.00  0.00      H1   C  
ATOM   1028  O   ILE A 699     428.335  18.803 327.445  1.00  0.00      H1   O  
ATOM   1029  N   PHE A 700     427.027  18.985 329.226  1.00  0.00      H1   N  
ATOM   1030  CA  PHE A 700     427.941  18.491 330.210  1.00  0.00      H1   C  
ATOM   1031  CB  PHE A 700     428.342  19.615 331.276  1.00  0.00      H1   C  
ATOM   1032  CG  PHE A 700     429.002  20.739 330.581  1.00  0.00      H1   C  
ATOM   1033  CD1 PHE A 700     430.025  20.418 329.667  1.00  0.00      H1   C  
ATOM   1034  CE1 PHE A 700     430.592  21.387 328.926  1.00  0.00      H1   C  
ATOM   1035  CZ  PHE A 700     430.184  22.731 329.046  1.00  0.00      H1   C  
ATOM   1036  CD2 PHE A 700     428.533  21.990 330.705  1.00  0.00      H1   C  
ATOM   1037  CE2 PHE A 700     429.138  22.994 329.940  1.00  0.00      H1   C  
ATOM   1038  C   PHE A 700     427.304  17.316 330.894  1.00  0.00      H1   C  
ATOM   1039  O   PHE A 700     426.372  17.499 331.687  1.00  0.00      H1   O  
ATOM   1040  N   PRO A 701     427.614  16.116 330.459  1.00  0.00      H1   N  
ATOM   1041  CD  PRO A 701     428.324  15.828 329.201  1.00  0.00      H1   C  
ATOM   1042  CA  PRO A 701     427.213  14.822 331.147  1.00  0.00      H1   C  
ATOM   1043  CB  PRO A 701     427.895  13.715 330.321  1.00  0.00      H1   C  
ATOM   1044  CG  PRO A 701     428.029  14.308 328.928  1.00  0.00      H1   C  
ATOM   1045  C   PRO A 701     427.713  14.758 332.601  1.00  0.00      H1   C  
ATOM   1046  O   PRO A 701     428.765  15.328 332.965  1.00  0.00      H1   O  
ATOM   1047  N   LYS A 702     426.828  14.255 333.525  1.00  0.00      H1   N  
ATOM   1048  CA  LYS A 702     427.122  14.259 334.968  1.00  0.00      H1   C  
ATOM   1049  CB  LYS A 702     425.900  14.468 335.899  1.00  0.00      H1   C  
ATOM   1050  CG  LYS A 702     424.940  13.278 336.077  1.00  0.00      H1   C  
ATOM   1051  CD  LYS A 702     423.916  13.404 337.254  1.00  0.00      H1   C  
ATOM   1052  CE  LYS A 702     422.996  12.164 337.583  1.00  0.00      H1   C  
ATOM   1053  NZ  LYS A 702     423.816  11.011 338.089  1.00  0.00      H1   N  
ATOM   1054  C   LYS A 702     427.828  12.973 335.363  1.00  0.00      H1   C  
ATOM   1055  O   LYS A 702     428.542  12.942 336.330  1.00  0.00      H1   O  
ATOM   1056  N   THR A 703     427.576  11.881 334.483  1.00  0.00      H1   N  
ATOM   1057  CA  THR A 703     428.398  10.604 334.489  1.00  0.00      H1   C  
ATOM   1058  CB  THR A 703     427.950   9.552 333.475  1.00  0.00      H1   C  
ATOM   1059  OG1 THR A 703     428.890   8.458 333.400  1.00  0.00      H1   O  
ATOM   1060  CG2 THR A 703     427.795  10.135 332.047  1.00  0.00      H1   C  
ATOM   1061  C   THR A 703     429.870  10.960 334.250  1.00  0.00      H1   C  
ATOM   1062  O   THR A 703     430.227  11.668 333.308  1.00  0.00      H1   O  
ATOM   1063  N   SER A 704     430.769  10.384 335.070  1.00  0.00      H1   N  
ATOM   1064  CA  SER A 704     432.249  10.713 335.112  1.00  0.00      H1   C  
ATOM   1065  CB  SER A 704     433.114   9.874 334.083  1.00  0.00      H1   C  
ATOM   1066  OG  SER A 704     434.532   9.982 334.194  1.00  0.00      H1   O  
ATOM   1067  C   SER A 704     432.528  12.150 335.149  1.00  0.00      H1   C  
ATOM   1068  O   SER A 704     433.193  12.642 334.234  1.00  0.00      H1   O  
ATOM   1069  N   SER A 705     432.019  12.927 336.151  1.00  0.00      H1   N  
ATOM   1070  CA  SER A 705     432.257  14.352 336.185  1.00  0.00      H1   C  
ATOM   1071  CB  SER A 705     431.189  15.126 335.331  1.00  0.00      H1   C  
ATOM   1072  OG  SER A 705     431.308  16.549 335.383  1.00  0.00      H1   O  
ATOM   1073  C   SER A 705     432.136  14.767 337.639  1.00  0.00      H1   C  
ATOM   1074  O   SER A 705     431.762  14.011 338.571  1.00  0.00      H1   O  
ATOM   1075  N   TRP A 706     432.498  15.995 337.968  1.00  0.00      H1   N  
ATOM   1076  CA  TRP A 706     432.499  16.647 339.276  1.00  0.00      H1   C  
ATOM   1077  CB  TRP A 706     431.241  17.499 339.572  1.00  0.00      H1   C  
ATOM   1078  CG  TRP A 706     431.029  18.440 338.451  1.00  0.00      H1   C  
ATOM   1079  CD1 TRP A 706     431.917  19.439 338.036  1.00  0.00      H1   C  
ATOM   1080  NE1 TRP A 706     431.473  19.970 336.864  1.00  0.00      H1   N  
ATOM   1081  CE2 TRP A 706     430.339  19.388 336.476  1.00  0.00      H1   C  
ATOM   1082  CD2 TRP A 706     429.992  18.449 337.421  1.00  0.00      H1   C  
ATOM   1083  CE3 TRP A 706     428.836  17.793 337.267  1.00  0.00      H1   C  
ATOM   1084  CZ3 TRP A 706     428.037  17.839 336.110  1.00  0.00      H1   C  
ATOM   1085  CZ2 TRP A 706     429.579  19.573 335.338  1.00  0.00      H1   C  
ATOM   1086  CH2 TRP A 706     428.436  18.787 335.093  1.00  0.00      H1   C  
ATOM   1087  C   TRP A 706     432.832  15.836 340.475  1.00  0.00      H1   C  
ATOM   1088  O   TRP A 706     432.000  15.863 341.416  1.00  0.00      H1   O  
ATOM   1089  N   PRO A 707     434.039  15.180 340.675  1.00  0.00      H1   N  
ATOM   1090  CD  PRO A 707     435.096  15.111 339.652  1.00  0.00      H1   C  
ATOM   1091  CA  PRO A 707     434.404  14.397 341.815  1.00  0.00      H1   C  
ATOM   1092  CB  PRO A 707     435.717  13.711 341.361  1.00  0.00      H1   C  
ATOM   1093  CG  PRO A 707     436.331  14.583 340.244  1.00  0.00      H1   C  
ATOM   1094  C   PRO A 707     434.596  15.282 343.032  1.00  0.00      H1   C  
ATOM   1095  O   PRO A 707     434.177  14.830 344.070  1.00  0.00      H1   O  
ATOM   1096  N   ASN A 708     435.174  16.496 342.856  1.00  0.00      H1   N  
ATOM   1097  CA  ASN A 708     435.522  17.311 343.918  1.00  0.00      H1   C  
ATOM   1098  CB  ASN A 708     436.886  17.906 343.649  1.00  0.00      H1   C  
ATOM   1099  CG  ASN A 708     437.933  16.857 343.523  1.00  0.00      H1   C  
ATOM   1100  OD1 ASN A 708     438.459  16.584 342.435  1.00  0.00      H1   O  
ATOM   1101  ND2 ASN A 708     438.283  16.289 344.676  1.00  0.00      H1   N  
ATOM   1102  C   ASN A 708     434.577  18.525 344.182  1.00  0.00      H1   C  
ATOM   1103  O   ASN A 708     434.949  19.412 344.951  1.00  0.00      H1   O  
ATOM   1104  N   HIS A 709     433.387  18.599 343.547  1.00  0.00      H1   N  
ATOM   1105  CA  HIS A 709     432.445  19.656 343.807  1.00  0.00      H1   C  
ATOM   1106  CB  HIS A 709     432.221  20.552 342.581  1.00  0.00      H1   C  
ATOM   1107  ND1 HIS A 709     433.439  21.781 340.632  1.00  0.00      H1   N  
ATOM   1108  CG  HIS A 709     433.441  21.334 341.979  1.00  0.00      H1   C  
ATOM   1109  CE1 HIS A 709     434.641  22.205 340.332  1.00  0.00      H1   C  
ATOM   1110  NE2 HIS A 709     435.478  22.087 341.414  1.00  0.00      H1   N  
ATOM   1111  CD2 HIS A 709     434.757  21.509 342.458  1.00  0.00      H1   C  
ATOM   1112  C   HIS A 709     431.122  18.958 344.214  1.00  0.00      H1   C  
ATOM   1113  O   HIS A 709     430.575  18.098 343.467  1.00  0.00      H1   O  
ATOM   1114  N   ASP A 710     430.610  19.297 345.373  1.00  0.00      H1   N  
ATOM   1115  CA  ASP A 710     429.374  18.753 345.934  1.00  0.00      H1   C  
ATOM   1116  CB  ASP A 710     429.219  18.963 347.464  1.00  0.00      H1   C  
ATOM   1117  CG  ASP A 710     428.306  17.841 347.918  1.00  0.00      H1   C  
ATOM   1118  OD1 ASP A 710     427.867  16.949 347.084  1.00  0.00      H1   O  
ATOM   1119  OD2 ASP A 710     427.982  17.903 349.099  1.00  0.00      H1   O  
ATOM   1120  C   ASP A 710     428.124  19.193 345.190  1.00  0.00      H1   C  
ATOM   1121  O   ASP A 710     427.700  20.371 345.178  1.00  0.00      H1   O  
ATOM   1122  N   SER A 711     427.368  18.277 344.518  1.00  0.00      H1   N  
ATOM   1123  CA  SER A 711     426.279  18.571 343.668  1.00  0.00      H1   C  
ATOM   1124  CB  SER A 711     426.395  17.915 342.255  1.00  0.00      H1   C  
ATOM   1125  OG  SER A 711     426.170  16.521 342.141  1.00  0.00      H1   O  
ATOM   1126  C   SER A 711     424.923  18.193 344.397  1.00  0.00      H1   C  
ATOM   1127  O   SER A 711     423.837  18.520 343.943  1.00  0.00      H1   O  
ATOM   1128  N   ASN A 712     425.025  17.641 345.600  1.00  0.00      H1   N  
ATOM   1129  CA  ASN A 712     423.932  17.117 346.391  1.00  0.00      H1   C  
ATOM   1130  CB  ASN A 712     424.385  15.914 347.209  1.00  0.00      H1   C  
ATOM   1131  CG  ASN A 712     424.876  14.786 346.267  1.00  0.00      H1   C  
ATOM   1132  OD1 ASN A 712     424.255  14.531 345.186  1.00  0.00      H1   O  
ATOM   1133  ND2 ASN A 712     426.017  14.172 346.698  1.00  0.00      H1   N  
ATOM   1134  C   ASN A 712     423.378  18.216 347.340  1.00  0.00      H1   C  
ATOM   1135  O   ASN A 712     422.697  17.882 348.343  1.00  0.00      H1   O  
ATOM   1136  N   LYS A 713     423.671  19.520 347.139  1.00  0.00      H1   N  
ATOM   1137  CA  LYS A 713     423.398  20.480 348.199  1.00  0.00      H1   C  
ATOM   1138  CB  LYS A 713     424.668  21.126 348.803  1.00  0.00      H1   C  
ATOM   1139  CG  LYS A 713     425.611  20.231 349.665  1.00  0.00      H1   C  
ATOM   1140  CD  LYS A 713     425.051  19.701 350.989  1.00  0.00      H1   C  
ATOM   1141  CE  LYS A 713     426.116  18.947 351.807  1.00  0.00      H1   C  
ATOM   1142  NZ  LYS A 713     426.459  17.628 351.095  1.00  0.00      H1   N  
ATOM   1143  C   LYS A 713     422.424  21.570 347.679  1.00  0.00      H1   C  
ATOM   1144  O   LYS A 713     421.925  22.431 348.447  1.00  0.00      H1   O  
ATOM   1145  N   GLY A 714     422.199  21.559 346.321  1.00  0.00      H1   N  
ATOM   1146  CA  GLY A 714     421.339  22.490 345.706  1.00  0.00      H1   C  
ATOM   1147  C   GLY A 714     419.918  22.537 346.193  1.00  0.00      H1   C  
ATOM   1148  O   GLY A 714     419.356  23.669 346.205  1.00  0.00      H1   O  
ATOM   1149  N   VAL A 715     419.416  21.359 346.757  1.00  0.00      H1   N  
ATOM   1150  CA  VAL A 715     418.082  21.234 347.412  1.00  0.00      H1   C  
ATOM   1151  CB  VAL A 715     417.723  19.898 347.910  1.00  0.00      H1   C  
ATOM   1152  CG1 VAL A 715     417.266  19.038 346.706  1.00  0.00      H1   C  
ATOM   1153  CG2 VAL A 715     418.869  19.215 348.673  1.00  0.00      H1   C  
ATOM   1154  C   VAL A 715     417.885  22.402 348.473  1.00  0.00      H1   C  
ATOM   1155  O   VAL A 715     418.699  22.536 349.427  1.00  0.00      H1   O  
ATOM   1156  N   THR A 716     416.909  23.279 348.348  1.00  0.00      H1   N  
ATOM   1157  CA  THR A 716     416.962  24.517 349.135  1.00  0.00      H1   C  
ATOM   1158  CB  THR A 716     417.706  25.692 348.467  1.00  0.00      H1   C  
ATOM   1159  OG1 THR A 716     417.896  26.797 349.337  1.00  0.00      H1   O  
ATOM   1160  CG2 THR A 716     417.285  26.283 347.088  1.00  0.00      H1   C  
ATOM   1161  C   THR A 716     415.534  24.780 349.454  1.00  0.00      H1   C  
ATOM   1162  O   THR A 716     414.615  24.314 348.776  1.00  0.00      H1   O  
ATOM   1163  N   ALA A 717     415.240  25.617 350.481  1.00  0.00      H1   N  
ATOM   1164  CA  ALA A 717     413.908  26.081 350.614  1.00  0.00      H1   C  
ATOM   1165  CB  ALA A 717     413.442  26.334 352.066  1.00  0.00      H1   C  
ATOM   1166  C   ALA A 717     413.564  27.356 349.852  1.00  0.00      H1   C  
ATOM   1167  O   ALA A 717     412.470  27.918 350.089  1.00  0.00      H1   O  
ATOM   1168  N   ALA A 718     414.467  27.916 348.971  1.00  0.00      H1   N  
ATOM   1169  CA  ALA A 718     414.194  29.226 348.377  1.00  0.00      H1   C  
ATOM   1170  CB  ALA A 718     415.551  29.865 348.232  1.00  0.00      H1   C  
ATOM   1171  C   ALA A 718     413.514  29.203 347.108  1.00  0.00      H1   C  
ATOM   1172  O   ALA A 718     413.146  30.205 346.482  1.00  0.00      H1   O  
ATOM   1173  N   CYS A 719     413.217  27.955 346.575  1.00  0.00      H1   N  
ATOM   1174  CA  CYS A 719     412.369  27.767 345.412  1.00  0.00      H1   C  
ATOM   1175  CB  CYS A 719     412.635  26.340 344.796  1.00  0.00      H1   C  
ATOM   1176  SG  CYS A 719     411.655  25.837 343.257  1.00  0.00      H1   S  
ATOM   1177  C   CYS A 719     410.907  27.860 345.831  1.00  0.00      H1   C  
ATOM   1178  O   CYS A 719     410.615  27.143 346.814  1.00  0.00      H1   O  
ATOM   1179  N   PRO A 720     410.024  28.610 345.178  1.00  0.00      H1   N  
ATOM   1180  CD  PRO A 720     410.308  29.498 344.063  1.00  0.00      H1   C  
ATOM   1181  CA  PRO A 720     408.572  28.669 345.554  1.00  0.00      H1   C  
ATOM   1182  CB  PRO A 720     407.910  29.481 344.467  1.00  0.00      H1   C  
ATOM   1183  CG  PRO A 720     408.977  30.287 343.852  1.00  0.00      H1   C  
ATOM   1184  C   PRO A 720     407.852  27.348 346.044  1.00  0.00      H1   C  
ATOM   1185  O   PRO A 720     408.139  26.315 345.488  1.00  0.00      H1   O  
ATOM   1186  N   HIS A 721     406.934  27.416 347.049  1.00  0.00      H1   N  
ATOM   1187  CA  HIS A 721     406.071  26.375 347.606  1.00  0.00      H1   C  
ATOM   1188  CB  HIS A 721     405.333  25.650 346.465  1.00  0.00      H1   C  
ATOM   1189  ND1 HIS A 721     403.397  27.167 346.093  1.00  0.00      H1   N  
ATOM   1190  CG  HIS A 721     404.441  26.420 345.572  1.00  0.00      H1   C  
ATOM   1191  CE1 HIS A 721     403.033  27.959 345.109  1.00  0.00      H1   C  
ATOM   1192  NE2 HIS A 721     403.815  27.779 344.010  1.00  0.00      H1   N  
ATOM   1193  CD2 HIS A 721     404.719  26.794 344.311  1.00  0.00      H1   C  
ATOM   1194  C   HIS A 721     406.890  25.388 348.453  1.00  0.00      H1   C  
ATOM   1195  O   HIS A 721     406.432  24.229 348.635  1.00  0.00      H1   O  
ATOM   1196  N   ALA A 722     408.078  25.664 349.025  1.00  0.00      H1   N  
ATOM   1197  CA  ALA A 722     408.721  24.809 350.001  1.00  0.00      H1   C  
ATOM   1198  CB  ALA A 722     410.258  25.183 349.946  1.00  0.00      H1   C  
ATOM   1199  C   ALA A 722     408.252  25.133 351.444  1.00  0.00      H1   C  
ATOM   1200  O   ALA A 722     408.492  26.204 351.925  1.00  0.00      H1   O  
ATOM   1201  N   GLY A 723     407.659  24.190 352.240  1.00  0.00      H1   N  
ATOM   1202  CA  GLY A 723     407.562  22.742 351.984  1.00  0.00      H1   C  
ATOM   1203  C   GLY A 723     408.764  21.980 351.623  1.00  0.00      H1   C  
ATOM   1204  O   GLY A 723     409.762  22.320 352.135  1.00  0.00      H1   O  
ATOM   1205  N   ALA A 724     408.592  20.854 350.899  1.00  0.00      H1   N  
ATOM   1206  CA  ALA A 724     409.747  20.085 350.583  1.00  0.00      H1   C  
ATOM   1207  CB  ALA A 724     409.402  18.779 349.830  1.00  0.00      H1   C  
ATOM   1208  C   ALA A 724     410.799  20.909 349.778  1.00  0.00      H1   C  
ATOM   1209  O   ALA A 724     410.477  21.646 348.874  1.00  0.00      H1   O  
ATOM   1210  N   LYS A 725     412.106  20.842 350.095  1.00  0.00      H1   N  
ATOM   1211  CA  LYS A 725     413.143  21.601 349.515  1.00  0.00      H1   C  
ATOM   1212  CB  LYS A 725     414.452  21.515 350.316  1.00  0.00      H1   C  
ATOM   1213  CG  LYS A 725     414.339  22.176 351.693  1.00  0.00      H1   C  
ATOM   1214  CD  LYS A 725     413.452  21.447 352.771  1.00  0.00      H1   C  
ATOM   1215  CE  LYS A 725     413.709  21.605 354.234  1.00  0.00      H1   C  
ATOM   1216  NZ  LYS A 725     414.699  20.618 354.705  1.00  0.00      H1   N  
ATOM   1217  C   LYS A 725     413.407  21.120 348.090  1.00  0.00      H1   C  
ATOM   1218  O   LYS A 725     413.242  19.940 347.801  1.00  0.00      H1   O  
ATOM   1219  N   SER A 726     413.773  22.019 347.167  1.00  0.00      H1   N  
ATOM   1220  CA  SER A 726     413.652  21.782 345.758  1.00  0.00      H1   C  
ATOM   1221  CB  SER A 726     412.224  22.315 345.264  1.00  0.00      H1   C  
ATOM   1222  OG  SER A 726     412.074  22.057 343.921  1.00  0.00      H1   O  
ATOM   1223  C   SER A 726     414.725  22.640 345.107  1.00  0.00      H1   C  
ATOM   1224  O   SER A 726     415.174  23.639 345.712  1.00  0.00      H1   O  
ATOM   1225  N   PHE A 727     415.121  22.344 343.889  1.00  0.00      H1   N  
ATOM   1226  CA  PHE A 727     416.004  23.197 343.135  1.00  0.00      H1   C  
ATOM   1227  CB  PHE A 727     417.507  23.202 343.570  1.00  0.00      H1   C  
ATOM   1228  CG  PHE A 727     418.358  24.238 342.789  1.00  0.00      H1   C  
ATOM   1229  CD1 PHE A 727     418.233  25.665 342.977  1.00  0.00      H1   C  
ATOM   1230  CE1 PHE A 727     419.141  26.537 342.413  1.00  0.00      H1   C  
ATOM   1231  CZ  PHE A 727     420.126  26.035 341.625  1.00  0.00      H1   C  
ATOM   1232  CD2 PHE A 727     419.482  23.785 342.032  1.00  0.00      H1   C  
ATOM   1233  CE2 PHE A 727     420.377  24.650 341.451  1.00  0.00      H1   C  
ATOM   1234  C   PHE A 727     415.855  22.626 341.704  1.00  0.00      H1   C  
ATOM   1235  O   PHE A 727     415.136  21.669 341.467  1.00  0.00      H1   O  
ATOM   1236  N   TYR A 728     416.526  23.180 340.753  1.00  0.00      H1   N  
ATOM   1237  CA  TYR A 728     416.492  22.874 339.344  1.00  0.00      H1   C  
ATOM   1238  CB  TYR A 728     417.335  23.802 338.429  1.00  0.00      H1   C  
ATOM   1239  CG  TYR A 728     416.812  25.176 338.481  1.00  0.00      H1   C  
ATOM   1240  CD1 TYR A 728     415.536  25.461 337.915  1.00  0.00      H1   C  
ATOM   1241  CE1 TYR A 728     415.029  26.765 337.858  1.00  0.00      H1   C  
ATOM   1242  CZ  TYR A 728     415.792  27.817 338.413  1.00  0.00      H1   C  
ATOM   1243  OH  TYR A 728     415.226  29.111 338.440  1.00  0.00      H1   O  
ATOM   1244  CD2 TYR A 728     417.593  26.245 338.960  1.00  0.00      H1   C  
ATOM   1245  CE2 TYR A 728     417.107  27.542 338.978  1.00  0.00      H1   C  
ATOM   1246  C   TYR A 728     416.898  21.443 339.035  1.00  0.00      H1   C  
ATOM   1247  O   TYR A 728     417.886  20.984 339.634  1.00  0.00      H1   O  
ATOM   1248  N   LYS A 729     416.319  20.850 338.068  1.00  0.00      H1   N  
ATOM   1249  CA  LYS A 729     416.887  19.656 337.443  1.00  0.00      H1   C  
ATOM   1250  CB  LYS A 729     415.773  18.626 337.265  1.00  0.00      H1   C  
ATOM   1251  CG  LYS A 729     414.900  18.353 338.541  1.00  0.00      H1   C  
ATOM   1252  CD  LYS A 729     413.977  17.192 338.292  1.00  0.00      H1   C  
ATOM   1253  CE  LYS A 729     414.705  15.788 338.273  1.00  0.00      H1   C  
ATOM   1254  NZ  LYS A 729     413.837  14.607 338.241  1.00  0.00      H1   N  
ATOM   1255  C   LYS A 729     417.641  19.809 336.058  1.00  0.00      H1   C  
ATOM   1256  O   LYS A 729     418.252  18.856 335.629  1.00  0.00      H1   O  
ATOM   1257  N   ASN A 730     417.722  21.030 335.464  1.00  0.00      H1   N  
ATOM   1258  CA  ASN A 730     418.493  21.263 334.243  1.00  0.00      H1   C  
ATOM   1259  CB  ASN A 730     417.772  22.049 333.105  1.00  0.00      H1   C  
ATOM   1260  CG  ASN A 730     416.738  21.230 332.437  1.00  0.00      H1   C  
ATOM   1261  OD1 ASN A 730     416.927  20.022 332.406  1.00  0.00      H1   O  
ATOM   1262  ND2 ASN A 730     415.599  21.828 331.940  1.00  0.00      H1   N  
ATOM   1263  C   ASN A 730     419.798  21.927 334.489  1.00  0.00      H1   C  
ATOM   1264  O   ASN A 730     420.668  21.773 333.646  1.00  0.00      H1   O  
ATOM   1265  N   LEU A 731     419.935  22.669 335.552  1.00  0.00      H1   N  
ATOM   1266  CA  LEU A 731     421.118  23.370 335.886  1.00  0.00      H1   C  
ATOM   1267  CB  LEU A 731     421.019  24.885 336.033  1.00  0.00      H1   C  
ATOM   1268  CG  LEU A 731     420.402  25.675 334.904  1.00  0.00      H1   C  
ATOM   1269  CD1 LEU A 731     420.477  27.197 335.246  1.00  0.00      H1   C  
ATOM   1270  CD2 LEU A 731     421.026  25.460 333.515  1.00  0.00      H1   C  
ATOM   1271  C   LEU A 731     421.624  22.768 337.240  1.00  0.00      H1   C  
ATOM   1272  O   LEU A 731     420.901  22.765 338.216  1.00  0.00      H1   O  
ATOM   1273  N   ILE A 732     422.853  22.340 337.336  1.00  0.00      H1   N  
ATOM   1274  CA  ILE A 732     423.278  21.788 338.672  1.00  0.00      H1   C  
ATOM   1275  CB  ILE A 732     423.869  20.408 338.568  1.00  0.00      H1   C  
ATOM   1276  CG2 ILE A 732     425.241  20.215 337.890  1.00  0.00      H1   C  
ATOM   1277  CG1 ILE A 732     423.616  19.603 339.886  1.00  0.00      H1   C  
ATOM   1278  CD1 ILE A 732     423.931  18.057 339.754  1.00  0.00      H1   C  
ATOM   1279  C   ILE A 732     424.102  22.854 339.481  1.00  0.00      H1   C  
ATOM   1280  O   ILE A 732     424.860  23.678 338.942  1.00  0.00      H1   O  
ATOM   1281  N   TRP A 733     424.008  22.807 340.819  1.00  0.00      H1   N  
ATOM   1282  CA  TRP A 733     424.650  23.754 341.751  1.00  0.00      H1   C  
ATOM   1283  CB  TRP A 733     423.661  24.336 342.748  1.00  0.00      H1   C  
ATOM   1284  CG  TRP A 733     424.290  25.057 343.898  1.00  0.00      H1   C  
ATOM   1285  CD1 TRP A 733     424.364  24.672 345.195  1.00  0.00      H1   C  
ATOM   1286  NE1 TRP A 733     424.962  25.642 345.994  1.00  0.00      H1   N  
ATOM   1287  CE2 TRP A 733     425.273  26.699 345.155  1.00  0.00      H1   C  
ATOM   1288  CD2 TRP A 733     424.954  26.360 343.811  1.00  0.00      H1   C  
ATOM   1289  CE3 TRP A 733     425.309  27.165 342.749  1.00  0.00      H1   C  
ATOM   1290  CZ3 TRP A 733     426.007  28.334 343.082  1.00  0.00      H1   C  
ATOM   1291  CZ2 TRP A 733     426.065  27.800 345.440  1.00  0.00      H1   C  
ATOM   1292  CH2 TRP A 733     426.354  28.710 344.389  1.00  0.00      H1   C  
ATOM   1293  C   TRP A 733     425.877  23.031 342.264  1.00  0.00      H1   C  
ATOM   1294  O   TRP A 733     425.777  21.842 342.646  1.00  0.00      H1   O  
ATOM   1295  N   LEU A 734     427.002  23.780 342.475  1.00  0.00      H1   N  
ATOM   1296  CA  LEU A 734     428.214  23.132 342.927  1.00  0.00      H1   C  
ATOM   1297  CB  LEU A 734     429.205  22.908 341.757  1.00  0.00      H1   C  
ATOM   1298  CG  LEU A 734     428.805  21.954 340.630  1.00  0.00      H1   C  
ATOM   1299  CD1 LEU A 734     429.908  21.872 339.543  1.00  0.00      H1   C  
ATOM   1300  CD2 LEU A 734     428.569  20.548 341.176  1.00  0.00      H1   C  
ATOM   1301  C   LEU A 734     428.865  23.948 343.972  1.00  0.00      H1   C  
ATOM   1302  O   LEU A 734     429.069  25.191 343.755  1.00  0.00      H1   O  
ATOM   1303  N   VAL A 735     429.225  23.313 345.136  1.00  0.00      H1   N  
ATOM   1304  CA  VAL A 735     429.963  23.975 346.148  1.00  0.00      H1   C  
ATOM   1305  CB  VAL A 735     429.066  24.267 347.424  1.00  0.00      H1   C  
ATOM   1306  CG1 VAL A 735     428.010  25.333 347.056  1.00  0.00      H1   C  
ATOM   1307  CG2 VAL A 735     428.574  23.007 348.115  1.00  0.00      H1   C  
ATOM   1308  C   VAL A 735     431.210  23.196 346.508  1.00  0.00      H1   C  
ATOM   1309  O   VAL A 735     431.527  22.119 345.971  1.00  0.00      H1   O  
ATOM   1310  N   LYS A 736     432.054  23.741 347.472  1.00  0.00      H1   N  
ATOM   1311  CA  LYS A 736     433.172  23.041 348.089  1.00  0.00      H1   C  
ATOM   1312  CB  LYS A 736     434.059  24.014 348.939  1.00  0.00      H1   C  
ATOM   1313  CG  LYS A 736     433.486  24.393 350.333  1.00  0.00      H1   C  
ATOM   1314  CD  LYS A 736     433.795  23.446 351.471  1.00  0.00      H1   C  
ATOM   1315  CE  LYS A 736     433.778  23.923 352.934  1.00  0.00      H1   C  
ATOM   1316  NZ  LYS A 736     432.388  24.338 353.278  1.00  0.00      H1   N  
ATOM   1317  C   LYS A 736     432.813  21.822 348.944  1.00  0.00      H1   C  
ATOM   1318  O   LYS A 736     431.857  21.656 349.671  1.00  0.00      H1   O  
ATOM   1319  N   LYS A 737     433.695  20.876 348.778  1.00  0.00      H1   N  
ATOM   1320  CA  LYS A 737     433.529  19.516 349.278  1.00  0.00      H1   C  
ATOM   1321  CB  LYS A 737     433.445  18.577 348.023  1.00  0.00      H1   C  
ATOM   1322  CG  LYS A 737     433.302  17.092 348.220  1.00  0.00      H1   C  
ATOM   1323  CD  LYS A 737     432.671  16.484 346.982  1.00  0.00      H1   C  
ATOM   1324  CE  LYS A 737     432.281  15.019 347.097  1.00  0.00      H1   C  
ATOM   1325  NZ  LYS A 737     433.400  14.141 347.400  1.00  0.00      H1   N  
ATOM   1326  C   LYS A 737     434.662  19.087 350.110  1.00  0.00      H1   C  
ATOM   1327  O   LYS A 737     434.517  18.251 351.064  1.00  0.00      H1   O  
ATOM   1328  N   GLY A 738     435.843  19.796 349.950  1.00  0.00      H1   N  
ATOM   1329  CA  GLY A 738     436.991  19.525 350.783  1.00  0.00      H1   C  
ATOM   1330  C   GLY A 738     437.497  20.762 351.545  1.00  0.00      H1   C  
ATOM   1331  O   GLY A 738     436.722  21.411 352.303  1.00  0.00      H1   O  
ATOM   1332  N   ASN A 739     438.830  21.026 351.467  1.00  0.00      H1   N  
ATOM   1333  CA  ASN A 739     439.506  22.097 352.130  1.00  0.00      H1   C  
ATOM   1334  CB  ASN A 739     440.939  21.696 352.634  1.00  0.00      H1   C  
ATOM   1335  CG  ASN A 739     440.836  20.775 353.839  1.00  0.00      H1   C  
ATOM   1336  OD1 ASN A 739     440.953  19.553 353.804  1.00  0.00      H1   O  
ATOM   1337  ND2 ASN A 739     440.572  21.439 355.005  1.00  0.00      H1   N  
ATOM   1338  C   ASN A 739     439.863  23.243 351.182  1.00  0.00      H1   C  
ATOM   1339  O   ASN A 739     440.236  24.354 351.557  1.00  0.00      H1   O  
ATOM   1340  N   SER A 740     439.620  23.057 349.857  1.00  0.00      H1   N  
ATOM   1341  CA  SER A 740     439.861  24.040 348.831  1.00  0.00      H1   C  
ATOM   1342  CB  SER A 740     441.372  24.273 348.426  1.00  0.00      H1   C  
ATOM   1343  OG  SER A 740     441.446  25.349 347.493  1.00  0.00      H1   O  
ATOM   1344  C   SER A 740     438.950  23.580 347.780  1.00  0.00      H1   C  
ATOM   1345  O   SER A 740     438.593  22.349 347.794  1.00  0.00      H1   O  
ATOM   1346  N   TYR A 741     438.596  24.442 346.835  1.00  0.00      H1   N  
ATOM   1347  CA  TYR A 741     437.687  24.181 345.688  1.00  0.00      H1   C  
ATOM   1348  CB  TYR A 741     436.566  25.289 345.633  1.00  0.00      H1   C  
ATOM   1349  CG  TYR A 741     435.521  25.072 344.524  1.00  0.00      H1   C  
ATOM   1350  CD1 TYR A 741     434.474  24.106 344.798  1.00  0.00      H1   C  
ATOM   1351  CE1 TYR A 741     433.420  23.916 343.894  1.00  0.00      H1   C  
ATOM   1352  CZ  TYR A 741     433.498  24.603 342.654  1.00  0.00      H1   C  
ATOM   1353  OH  TYR A 741     432.637  24.257 341.586  1.00  0.00      H1   O  
ATOM   1354  CD2 TYR A 741     435.459  25.822 343.333  1.00  0.00      H1   C  
ATOM   1355  CE2 TYR A 741     434.458  25.573 342.429  1.00  0.00      H1   C  
ATOM   1356  C   TYR A 741     438.582  24.179 344.440  1.00  0.00      H1   C  
ATOM   1357  O   TYR A 741     439.317  25.151 344.139  1.00  0.00      H1   O  
ATOM   1358  N   PRO A 742     438.605  23.061 343.702  1.00  0.00      H1   N  
ATOM   1359  CD  PRO A 742     438.527  21.708 344.272  1.00  0.00      H1   C  
ATOM   1360  CA  PRO A 742     439.128  23.075 342.342  1.00  0.00      H1   C  
ATOM   1361  CB  PRO A 742     439.055  21.643 341.900  1.00  0.00      H1   C  
ATOM   1362  CG  PRO A 742     439.368  20.933 343.311  1.00  0.00      H1   C  
ATOM   1363  C   PRO A 742     438.589  24.141 341.429  1.00  0.00      H1   C  
ATOM   1364  O   PRO A 742     437.382  24.183 341.357  1.00  0.00      H1   O  
ATOM   1365  N   LYS A 743     439.404  24.908 340.688  1.00  0.00      H1   N  
ATOM   1366  CA  LYS A 743     438.808  25.762 339.626  1.00  0.00      H1   C  
ATOM   1367  CB  LYS A 743     439.756  26.652 338.896  1.00  0.00      H1   C  
ATOM   1368  CG  LYS A 743     439.178  27.795 337.988  1.00  0.00      H1   C  
ATOM   1369  CD  LYS A 743     440.227  28.877 337.755  1.00  0.00      H1   C  
ATOM   1370  CE  LYS A 743     441.526  28.280 336.997  1.00  0.00      H1   C  
ATOM   1371  NZ  LYS A 743     441.075  27.498 335.813  1.00  0.00      H1   N  
ATOM   1372  C   LYS A 743     437.981  24.965 338.558  1.00  0.00      H1   C  
ATOM   1373  O   LYS A 743     438.374  24.008 337.927  1.00  0.00      H1   O  
ATOM   1374  N   LEU A 744     436.710  25.314 338.376  1.00  0.00      H1   N  
ATOM   1375  CA  LEU A 744     435.729  24.610 337.547  1.00  0.00      H1   C  
ATOM   1376  CB  LEU A 744     434.305  25.138 338.046  1.00  0.00      H1   C  
ATOM   1377  CG  LEU A 744     433.050  24.710 337.298  1.00  0.00      H1   C  
ATOM   1378  CD1 LEU A 744     432.762  25.441 336.026  1.00  0.00      H1   C  
ATOM   1379  CD2 LEU A 744     433.020  23.167 337.023  1.00  0.00      H1   C  
ATOM   1380  C   LEU A 744     435.967  24.947 336.075  1.00  0.00      H1   C  
ATOM   1381  O   LEU A 744     435.944  26.115 335.648  1.00  0.00      H1   O  
ATOM   1382  N   ASN A 745     436.250  23.997 335.145  1.00  0.00      H1   N  
ATOM   1383  CA  ASN A 745     436.380  24.284 333.776  1.00  0.00      H1   C  
ATOM   1384  CB  ASN A 745     437.873  24.222 333.485  1.00  0.00      H1   C  
ATOM   1385  CG  ASN A 745     438.612  25.485 334.012  1.00  0.00      H1   C  
ATOM   1386  OD1 ASN A 745     439.212  25.569 335.071  1.00  0.00      H1   O  
ATOM   1387  ND2 ASN A 745     438.576  26.545 333.128  1.00  0.00      H1   N  
ATOM   1388  C   ASN A 745     435.556  23.287 332.976  1.00  0.00      H1   C  
ATOM   1389  O   ASN A 745     435.785  22.075 332.981  1.00  0.00      H1   O  
ATOM   1390  N   GLN A 746     434.574  23.762 332.267  1.00  0.00      H1   N  
ATOM   1391  CA  GLN A 746     433.620  22.943 331.528  1.00  0.00      H1   C  
ATOM   1392  CB  GLN A 746     432.140  22.890 332.128  1.00  0.00      H1   C  
ATOM   1393  CG  GLN A 746     432.017  22.395 333.632  1.00  0.00      H1   C  
ATOM   1394  CD  GLN A 746     432.726  21.052 333.808  1.00  0.00      H1   C  
ATOM   1395  OE1 GLN A 746     433.296  20.693 334.848  1.00  0.00      H1   O  
ATOM   1396  NE2 GLN A 746     432.474  20.087 332.844  1.00  0.00      H1   N  
ATOM   1397  C   GLN A 746     433.569  23.420 330.123  1.00  0.00      H1   C  
ATOM   1398  O   GLN A 746     433.499  24.636 329.778  1.00  0.00      H1   O  
ATOM   1399  N   SER A 747     433.797  22.525 329.105  1.00  0.00      H1   N  
ATOM   1400  CA  SER A 747     434.213  23.110 327.856  1.00  0.00      H1   C  
ATOM   1401  CB  SER A 747     435.755  23.396 327.801  1.00  0.00      H1   C  
ATOM   1402  OG  SER A 747     436.068  24.018 326.582  1.00  0.00      H1   O  
ATOM   1403  C   SER A 747     433.846  22.184 326.644  1.00  0.00      H1   C  
ATOM   1404  O   SER A 747     434.194  20.960 326.533  1.00  0.00      H1   O  
ATOM   1405  N   TYR A 748     433.010  22.737 325.650  1.00  0.00      H1   N  
ATOM   1406  CA  TYR A 748     432.241  21.902 324.724  1.00  0.00      H1   C  
ATOM   1407  CB  TYR A 748     430.760  21.979 325.060  1.00  0.00      H1   C  
ATOM   1408  CG  TYR A 748     429.853  21.150 324.157  1.00  0.00      H1   C  
ATOM   1409  CD1 TYR A 748     429.838  19.754 324.250  1.00  0.00      H1   C  
ATOM   1410  CE1 TYR A 748     429.105  18.865 323.432  1.00  0.00      H1   C  
ATOM   1411  CZ  TYR A 748     428.389  19.478 322.421  1.00  0.00      H1   C  
ATOM   1412  OH  TYR A 748     427.742  18.705 321.409  1.00  0.00      H1   O  
ATOM   1413  CD2 TYR A 748     429.128  21.680 323.106  1.00  0.00      H1   C  
ATOM   1414  CE2 TYR A 748     428.375  20.846 322.315  1.00  0.00      H1   C  
ATOM   1415  C   TYR A 748     432.534  22.475 323.310  1.00  0.00      H1   C  
ATOM   1416  O   TYR A 748     432.420  23.681 323.036  1.00  0.00      H1   O  
ATOM   1417  N   ILE A 749     432.882  21.559 322.349  1.00  0.00      H1   N  
ATOM   1418  CA  ILE A 749     432.887  21.925 320.928  1.00  0.00      H1   C  
ATOM   1419  CB  ILE A 749     434.232  21.415 320.396  1.00  0.00      H1   C  
ATOM   1420  CG2 ILE A 749     434.212  21.659 318.902  1.00  0.00      H1   C  
ATOM   1421  CG1 ILE A 749     435.420  22.118 321.215  1.00  0.00      H1   C  
ATOM   1422  CD1 ILE A 749     436.810  21.849 320.700  1.00  0.00      H1   C  
ATOM   1423  C   ILE A 749     431.781  21.247 320.242  1.00  0.00      H1   C  
ATOM   1424  O   ILE A 749     431.481  20.090 320.466  1.00  0.00      H1   O  
ATOM   1425  N   ASN A 750     430.998  21.994 319.365  1.00  0.00      H1   N  
ATOM   1426  CA  ASN A 750     429.745  21.576 318.775  1.00  0.00      H1   C  
ATOM   1427  CB  ASN A 750     428.961  22.792 318.125  1.00  0.00      H1   C  
ATOM   1428  CG  ASN A 750     427.478  22.597 317.740  1.00  0.00      H1   C  
ATOM   1429  OD1 ASN A 750     426.962  21.505 317.824  1.00  0.00      H1   O  
ATOM   1430  ND2 ASN A 750     426.818  23.615 317.153  1.00  0.00      H1   N  
ATOM   1431  C   ASN A 750     429.833  20.384 317.726  1.00  0.00      H1   C  
ATOM   1432  O   ASN A 750     430.489  20.512 316.682  1.00  0.00      H1   O  
ATOM   1433  N   ASP A 751     429.106  19.271 318.048  1.00  0.00      H1   N  
ATOM   1434  CA  ASP A 751     428.923  18.115 317.219  1.00  0.00      H1   C  
ATOM   1435  CB  ASP A 751     428.871  16.928 318.172  1.00  0.00      H1   C  
ATOM   1436  CG  ASP A 751     430.179  16.743 318.871  1.00  0.00      H1   C  
ATOM   1437  OD1 ASP A 751     430.123  16.030 319.872  1.00  0.00      H1   O  
ATOM   1438  OD2 ASP A 751     431.191  16.994 318.202  1.00  0.00      H1   O  
ATOM   1439  C   ASP A 751     427.628  18.176 316.433  1.00  0.00      H1   C  
ATOM   1440  O   ASP A 751     427.344  17.362 315.584  1.00  0.00      H1   O  
ATOM   1441  N   LYS A 752     426.744  19.143 316.704  1.00  0.00      H1   N  
ATOM   1442  CA  LYS A 752     425.317  19.002 316.357  1.00  0.00      H1   C  
ATOM   1443  CB  LYS A 752     424.346  19.703 317.340  1.00  0.00      H1   C  
ATOM   1444  CG  LYS A 752     424.707  19.121 318.730  1.00  0.00      H1   C  
ATOM   1445  CD  LYS A 752     424.070  17.772 319.003  1.00  0.00      H1   C  
ATOM   1446  CE  LYS A 752     424.399  17.488 320.472  1.00  0.00      H1   C  
ATOM   1447  NZ  LYS A 752     424.146  16.115 320.932  1.00  0.00      H1   N  
ATOM   1448  C   LYS A 752     424.908  19.470 314.863  1.00  0.00      H1   C  
ATOM   1449  O   LYS A 752     423.878  19.088 314.285  1.00  0.00      H1   O  
ATOM   1450  N   GLY A 753     425.746  20.326 314.287  1.00  0.00      H1   N  
ATOM   1451  CA  GLY A 753     425.594  20.917 312.976  1.00  0.00      H1   C  
ATOM   1452  C   GLY A 753     424.304  21.784 312.888  1.00  0.00      H1   C  
ATOM   1453  O   GLY A 753     423.577  21.840 311.840  1.00  0.00      H1   O  
ATOM   1454  N   LYS A 754     423.992  22.387 314.084  1.00  0.00      H1   N  
ATOM   1455  CA  LYS A 754     422.730  23.070 314.339  1.00  0.00      H1   C  
ATOM   1456  CB  LYS A 754     421.439  22.181 314.345  1.00  0.00      H1   C  
ATOM   1457  CG  LYS A 754     421.322  21.156 315.427  1.00  0.00      H1   C  
ATOM   1458  CD  LYS A 754     420.081  20.254 315.391  1.00  0.00      H1   C  
ATOM   1459  CE  LYS A 754     420.181  18.926 314.595  1.00  0.00      H1   C  
ATOM   1460  NZ  LYS A 754     418.881  18.353 314.455  1.00  0.00      H1   N  
ATOM   1461  C   LYS A 754     423.016  23.896 315.568  1.00  0.00      H1   C  
ATOM   1462  O   LYS A 754     423.978  23.610 316.217  1.00  0.00      H1   O  
ATOM   1463  N   GLU A 755     422.194  24.882 315.786  1.00  0.00      H1   N  
ATOM   1464  CA  GLU A 755     422.225  25.775 316.857  1.00  0.00      H1   C  
ATOM   1465  CB  GLU A 755     421.243  26.904 316.469  1.00  0.00      H1   C  
ATOM   1466  CG  GLU A 755     421.571  27.811 315.262  1.00  0.00      H1   C  
ATOM   1467  CD  GLU A 755     420.451  28.704 314.835  1.00  0.00      H1   C  
ATOM   1468  OE1 GLU A 755     419.388  28.199 314.370  1.00  0.00      H1   O  
ATOM   1469  OE2 GLU A 755     420.584  29.968 315.006  1.00  0.00      H1   O  
ATOM   1470  C   GLU A 755     421.833  25.253 318.282  1.00  0.00      H1   C  
ATOM   1471  O   GLU A 755     420.839  24.580 318.457  1.00  0.00      H1   O  
ATOM   1472  N   VAL A 756     422.566  25.755 319.274  1.00  0.00      H1   N  
ATOM   1473  CA  VAL A 756     422.385  25.315 320.694  1.00  0.00      H1   C  
ATOM   1474  CB  VAL A 756     423.625  24.575 321.314  1.00  0.00      H1   C  
ATOM   1475  CG1 VAL A 756     423.495  23.951 322.721  1.00  0.00      H1   C  
ATOM   1476  CG2 VAL A 756     424.069  23.497 320.339  1.00  0.00      H1   C  
ATOM   1477  C   VAL A 756     422.157  26.612 321.455  1.00  0.00      H1   C  
ATOM   1478  O   VAL A 756     422.963  27.517 321.339  1.00  0.00      H1   O  
ATOM   1479  N   LEU A 757     421.048  26.656 322.221  1.00  0.00      H1   N  
ATOM   1480  CA  LEU A 757     420.755  27.636 323.204  1.00  0.00      H1   C  
ATOM   1481  CB  LEU A 757     419.271  27.806 323.231  1.00  0.00      H1   C  
ATOM   1482  CG  LEU A 757     418.613  28.618 324.344  1.00  0.00      H1   C  
ATOM   1483  CD1 LEU A 757     419.003  30.117 324.258  1.00  0.00      H1   C  
ATOM   1484  CD2 LEU A 757     417.111  28.395 324.125  1.00  0.00      H1   C  
ATOM   1485  C   LEU A 757     421.223  27.022 324.550  1.00  0.00      H1   C  
ATOM   1486  O   LEU A 757     420.684  26.081 325.139  1.00  0.00      H1   O  
ATOM   1487  N   VAL A 758     422.336  27.597 325.084  1.00  0.00      H1   N  
ATOM   1488  CA  VAL A 758     422.993  27.279 326.371  1.00  0.00      H1   C  
ATOM   1489  CB  VAL A 758     424.445  26.944 326.247  1.00  0.00      H1   C  
ATOM   1490  CG1 VAL A 758     425.341  28.166 325.888  1.00  0.00      H1   C  
ATOM   1491  CG2 VAL A 758     424.901  26.274 327.499  1.00  0.00      H1   C  
ATOM   1492  C   VAL A 758     422.689  28.419 327.321  1.00  0.00      H1   C  
ATOM   1493  O   VAL A 758     422.775  29.642 327.079  1.00  0.00      H1   O  
ATOM   1494  N   LEU A 759     422.163  27.994 328.535  1.00  0.00      H1   N  
ATOM   1495  CA  LEU A 759     421.595  28.923 329.516  1.00  0.00      H1   C  
ATOM   1496  CB  LEU A 759     420.126  28.793 329.649  1.00  0.00      H1   C  
ATOM   1497  CG  LEU A 759     419.301  28.700 328.373  1.00  0.00      H1   C  
ATOM   1498  CD1 LEU A 759     418.851  27.205 328.103  1.00  0.00      H1   C  
ATOM   1499  CD2 LEU A 759     418.014  29.557 328.485  1.00  0.00      H1   C  
ATOM   1500  C   LEU A 759     422.156  28.509 330.821  1.00  0.00      H1   C  
ATOM   1501  O   LEU A 759     422.560  27.341 331.075  1.00  0.00      H1   O  
ATOM   1502  N   TRP A 760     422.279  29.414 331.777  1.00  0.00      H1   N  
ATOM   1503  CA  TRP A 760     423.000  29.092 333.007  1.00  0.00      H1   C  
ATOM   1504  CB  TRP A 760     424.531  29.110 332.765  1.00  0.00      H1   C  
ATOM   1505  CG  TRP A 760     425.121  30.464 332.465  1.00  0.00      H1   C  
ATOM   1506  CD1 TRP A 760     425.640  31.348 333.385  1.00  0.00      H1   C  
ATOM   1507  NE1 TRP A 760     426.361  32.331 332.825  1.00  0.00      H1   N  
ATOM   1508  CE2 TRP A 760     426.142  32.251 331.526  1.00  0.00      H1   C  
ATOM   1509  CD2 TRP A 760     425.342  31.063 331.224  1.00  0.00      H1   C  
ATOM   1510  CE3 TRP A 760     425.027  30.752 329.927  1.00  0.00      H1   C  
ATOM   1511  CZ3 TRP A 760     425.410  31.585 328.927  1.00  0.00      H1   C  
ATOM   1512  CZ2 TRP A 760     426.406  33.144 330.473  1.00  0.00      H1   C  
ATOM   1513  CH2 TRP A 760     426.001  32.870 329.152  1.00  0.00      H1   C  
ATOM   1514  C   TRP A 760     422.556  30.075 334.061  1.00  0.00      H1   C  
ATOM   1515  O   TRP A 760     421.795  30.965 333.733  1.00  0.00      H1   O  
ATOM   1516  N   GLY A 761     423.055  29.844 335.328  1.00  0.00      H1   N  
ATOM   1517  CA  GLY A 761     422.747  30.601 336.567  1.00  0.00      H1   C  
ATOM   1518  C   GLY A 761     424.104  31.018 337.171  1.00  0.00      H1   C  
ATOM   1519  O   GLY A 761     425.078  30.298 337.123  1.00  0.00      H1   O  
ATOM   1520  N   ILE A 762     424.182  32.179 337.929  1.00  0.00      H1   N  
ATOM   1521  CA  ILE A 762     425.341  32.694 338.620  1.00  0.00      H1   C  
ATOM   1522  CB  ILE A 762     426.200  33.724 337.867  1.00  0.00      H1   C  
ATOM   1523  CG2 ILE A 762     427.195  34.427 338.842  1.00  0.00      H1   C  
ATOM   1524  CG1 ILE A 762     426.747  33.190 336.469  1.00  0.00      H1   C  
ATOM   1525  CD1 ILE A 762     427.489  34.260 335.664  1.00  0.00      H1   C  
ATOM   1526  C   ILE A 762     424.781  33.244 339.924  1.00  0.00      H1   C  
ATOM   1527  O   ILE A 762     423.948  34.137 339.966  1.00  0.00      H1   O  
ATOM   1528  N   HIS A 763     425.283  32.680 341.029  1.00  0.00      H1   N  
ATOM   1529  CA  HIS A 763     424.952  33.166 342.335  1.00  0.00      H1   C  
ATOM   1530  CB  HIS A 763     425.042  31.963 343.238  1.00  0.00      H1   C  
ATOM   1531  ND1 HIS A 763     425.847  32.373 345.642  1.00  0.00      H1   N  
ATOM   1532  CG  HIS A 763     424.798  32.225 344.729  1.00  0.00      H1   C  
ATOM   1533  CE1 HIS A 763     425.303  32.440 346.888  1.00  0.00      H1   C  
ATOM   1534  NE2 HIS A 763     423.975  32.376 346.832  1.00  0.00      H1   N  
ATOM   1535  CD2 HIS A 763     423.679  32.239 345.466  1.00  0.00      H1   C  
ATOM   1536  C   HIS A 763     425.659  34.481 342.706  1.00  0.00      H1   C  
ATOM   1537  O   HIS A 763     426.821  34.645 342.309  1.00  0.00      H1   O  
ATOM   1538  N   HIS A 764     425.015  35.226 343.476  1.00  0.00      H1   N  
ATOM   1539  CA  HIS A 764     425.464  36.439 344.119  1.00  0.00      H1   C  
ATOM   1540  CB  HIS A 764     424.711  37.718 343.560  1.00  0.00      H1   C  
ATOM   1541  ND1 HIS A 764     425.965  39.182 341.985  1.00  0.00      H1   N  
ATOM   1542  CG  HIS A 764     425.155  38.068 342.164  1.00  0.00      H1   C  
ATOM   1543  CE1 HIS A 764     426.383  39.150 340.682  1.00  0.00      H1   C  
ATOM   1544  NE2 HIS A 764     425.832  38.066 340.089  1.00  0.00      H1   N  
ATOM   1545  CD2 HIS A 764     425.073  37.356 341.016  1.00  0.00      H1   C  
ATOM   1546  C   HIS A 764     425.382  36.314 345.651  1.00  0.00      H1   C  
ATOM   1547  O   HIS A 764     424.243  36.430 346.070  1.00  0.00      H1   O  
ATOM   1548  N   PRO A 765     426.458  36.188 346.438  1.00  0.00      H1   N  
ATOM   1549  CD  PRO A 765     427.803  35.769 345.924  1.00  0.00      H1   C  
ATOM   1550  CA  PRO A 765     426.346  35.955 347.867  1.00  0.00      H1   C  
ATOM   1551  CB  PRO A 765     427.754  35.565 348.300  1.00  0.00      H1   C  
ATOM   1552  CG  PRO A 765     428.475  34.988 347.090  1.00  0.00      H1   C  
ATOM   1553  C   PRO A 765     425.918  37.183 348.677  1.00  0.00      H1   C  
ATOM   1554  O   PRO A 765     425.957  38.221 348.058  1.00  0.00      H1   O  
ATOM   1555  N   SER A 766     425.421  37.023 349.950  1.00  0.00      H1   N  
ATOM   1556  CA  SER A 766     425.132  38.129 350.850  1.00  0.00      H1   C  
ATOM   1557  CB  SER A 766     424.048  37.724 351.933  1.00  0.00      H1   C  
ATOM   1558  OG  SER A 766     423.546  38.867 352.633  1.00  0.00      H1   O  
ATOM   1559  C   SER A 766     426.360  38.737 351.569  1.00  0.00      H1   C  
ATOM   1560  O   SER A 766     426.443  39.954 351.606  1.00  0.00      H1   O  
ATOM   1561  N   THR A 767     427.263  37.931 352.059  1.00  0.00      H1   N  
ATOM   1562  CA  THR A 767     428.365  38.405 352.960  1.00  0.00      H1   C  
ATOM   1563  CB  THR A 767     428.081  38.171 354.442  1.00  0.00      H1   C  
ATOM   1564  OG1 THR A 767     427.961  36.828 354.865  1.00  0.00      H1   O  
ATOM   1565  CG2 THR A 767     426.711  38.651 354.851  1.00  0.00      H1   C  
ATOM   1566  C   THR A 767     429.634  37.741 352.474  1.00  0.00      H1   C  
ATOM   1567  O   THR A 767     429.654  36.661 351.872  1.00  0.00      H1   O  
ATOM   1568  N   THR A 768     430.772  38.303 352.875  1.00  0.00      H1   N  
ATOM   1569  CA  THR A 768     432.138  37.673 352.708  1.00  0.00      H1   C  
ATOM   1570  CB  THR A 768     433.374  38.530 352.931  1.00  0.00      H1   C  
ATOM   1571  OG1 THR A 768     433.131  39.864 352.426  1.00  0.00      H1   O  
ATOM   1572  CG2 THR A 768     434.487  37.850 352.188  1.00  0.00      H1   C  
ATOM   1573  C   THR A 768     432.161  36.297 353.303  1.00  0.00      H1   C  
ATOM   1574  O   THR A 768     432.643  35.403 352.687  1.00  0.00      H1   O  
ATOM   1575  N   ALA A 769     431.673  36.106 354.535  1.00  0.00      H1   N  
ATOM   1576  CA  ALA A 769     431.608  34.895 355.297  1.00  0.00      H1   C  
ATOM   1577  CB  ALA A 769     431.094  35.068 356.705  1.00  0.00      H1   C  
ATOM   1578  C   ALA A 769     430.829  33.813 354.541  1.00  0.00      H1   C  
ATOM   1579  O   ALA A 769     431.210  32.607 354.567  1.00  0.00      H1   O  
ATOM   1580  N   ASP A 770     429.774  34.181 353.875  1.00  0.00      H1   N  
ATOM   1581  CA  ASP A 770     428.883  33.363 353.105  1.00  0.00      H1   C  
ATOM   1582  CB  ASP A 770     427.678  34.293 352.783  1.00  0.00      H1   C  
ATOM   1583  CG  ASP A 770     426.513  33.650 352.036  1.00  0.00      H1   C  
ATOM   1584  OD1 ASP A 770     426.371  32.433 352.146  1.00  0.00      H1   O  
ATOM   1585  OD2 ASP A 770     425.820  34.387 351.257  1.00  0.00      H1   O  
ATOM   1586  C   ASP A 770     429.503  32.719 351.969  1.00  0.00      H1   C  
ATOM   1587  O   ASP A 770     429.397  31.584 351.736  1.00  0.00      H1   O  
ATOM   1588  N   GLN A 771     430.262  33.554 351.240  1.00  0.00      H1   N  
ATOM   1589  CA  GLN A 771     431.171  33.127 350.202  1.00  0.00      H1   C  
ATOM   1590  CB  GLN A 771     431.677  34.472 349.488  1.00  0.00      H1   C  
ATOM   1591  CG  GLN A 771     432.989  34.309 348.852  1.00  0.00      H1   C  
ATOM   1592  CD  GLN A 771     432.947  33.336 347.711  1.00  0.00      H1   C  
ATOM   1593  OE1 GLN A 771     431.963  33.257 346.980  1.00  0.00      H1   O  
ATOM   1594  NE2 GLN A 771     434.147  32.735 347.319  1.00  0.00      H1   N  
ATOM   1595  C   GLN A 771     432.280  32.247 350.737  1.00  0.00      H1   C  
ATOM   1596  O   GLN A 771     432.526  31.218 350.147  1.00  0.00      H1   O  
ATOM   1597  N   GLN A 772     432.950  32.616 351.842  1.00  0.00      H1   N  
ATOM   1598  CA  GLN A 772     434.101  31.912 352.417  1.00  0.00      H1   C  
ATOM   1599  CB  GLN A 772     434.729  32.741 353.576  1.00  0.00      H1   C  
ATOM   1600  CG  GLN A 772     435.955  32.134 354.350  1.00  0.00      H1   C  
ATOM   1601  CD  GLN A 772     437.056  31.793 353.355  1.00  0.00      H1   C  
ATOM   1602  OE1 GLN A 772     437.580  30.670 353.168  1.00  0.00      H1   O  
ATOM   1603  NE2 GLN A 772     437.549  32.867 352.568  1.00  0.00      H1   N  
ATOM   1604  C   GLN A 772     433.725  30.521 352.856  1.00  0.00      H1   C  
ATOM   1605  O   GLN A 772     434.498  29.557 352.721  1.00  0.00      H1   O  
ATOM   1606  N   SER A 773     432.461  30.405 353.329  1.00  0.00      H1   N  
ATOM   1607  CA  SER A 773     431.826  29.141 353.637  1.00  0.00      H1   C  
ATOM   1608  CB  SER A 773     430.437  29.331 354.389  1.00  0.00      H1   C  
ATOM   1609  OG  SER A 773     429.735  28.176 354.750  1.00  0.00      H1   O  
ATOM   1610  C   SER A 773     431.534  28.303 352.347  1.00  0.00      H1   C  
ATOM   1611  O   SER A 773     431.907  27.081 352.358  1.00  0.00      H1   O  
ATOM   1612  N   LEU A 774     431.032  28.855 351.256  1.00  0.00      H1   N  
ATOM   1613  CA  LEU A 774     430.635  28.133 350.060  1.00  0.00      H1   C  
ATOM   1614  CB  LEU A 774     429.915  28.999 348.991  1.00  0.00      H1   C  
ATOM   1615  CG  LEU A 774     428.484  29.405 349.394  1.00  0.00      H1   C  
ATOM   1616  CD1 LEU A 774     428.003  30.564 348.602  1.00  0.00      H1   C  
ATOM   1617  CD2 LEU A 774     427.523  28.194 349.278  1.00  0.00      H1   C  
ATOM   1618  C   LEU A 774     431.832  27.566 349.337  1.00  0.00      H1   C  
ATOM   1619  O   LEU A 774     431.719  26.439 348.874  1.00  0.00      H1   O  
ATOM   1620  N   TYR A 775     432.903  28.332 349.148  1.00  0.00      H1   N  
ATOM   1621  CA  TYR A 775     434.037  27.945 348.335  1.00  0.00      H1   C  
ATOM   1622  CB  TYR A 775     434.229  28.869 347.091  1.00  0.00      H1   C  
ATOM   1623  CG  TYR A 775     432.987  28.716 346.265  1.00  0.00      H1   C  
ATOM   1624  CD1 TYR A 775     432.924  27.621 345.520  1.00  0.00      H1   C  
ATOM   1625  CE1 TYR A 775     431.713  27.400 344.784  1.00  0.00      H1   C  
ATOM   1626  CZ  TYR A 775     430.612  28.270 344.860  1.00  0.00      H1   C  
ATOM   1627  OH  TYR A 775     429.465  28.086 344.109  1.00  0.00      H1   O  
ATOM   1628  CD2 TYR A 775     431.998  29.719 346.256  1.00  0.00      H1   C  
ATOM   1629  CE2 TYR A 775     430.766  29.456 345.597  1.00  0.00      H1   C  
ATOM   1630  C   TYR A 775     435.426  28.042 348.986  1.00  0.00      H1   C  
ATOM   1631  O   TYR A 775     436.383  27.721 348.309  1.00  0.00      H1   O  
ATOM   1632  N   GLN A 776     435.659  28.432 350.312  1.00  0.00      H1   N  
ATOM   1633  CA  GLN A 776     437.006  28.285 350.979  1.00  0.00      H1   C  
ATOM   1634  CB  GLN A 776     437.728  26.866 351.001  1.00  0.00      H1   C  
ATOM   1635  CG  GLN A 776     436.978  25.707 351.687  1.00  0.00      H1   C  
ATOM   1636  CD  GLN A 776     436.765  25.952 353.137  1.00  0.00      H1   C  
ATOM   1637  OE1 GLN A 776     437.337  25.276 353.988  1.00  0.00      H1   O  
ATOM   1638  NE2 GLN A 776     436.023  26.987 353.586  1.00  0.00      H1   N  
ATOM   1639  C   GLN A 776     437.979  29.317 350.433  1.00  0.00      H1   C  
ATOM   1640  O   GLN A 776     439.188  29.274 350.534  1.00  0.00      H1   O  
ATOM   1641  N   ASN A 777     437.381  30.351 349.792  1.00  0.00      H1   N  
ATOM   1642  CA  ASN A 777     437.990  31.356 348.964  1.00  0.00      H1   C  
ATOM   1643  CB  ASN A 777     437.964  30.807 347.498  1.00  0.00      H1   C  
ATOM   1644  CG  ASN A 777     438.752  31.704 346.571  1.00  0.00      H1   C  
ATOM   1645  OD1 ASN A 777     439.284  32.729 346.962  1.00  0.00      H1   O  
ATOM   1646  ND2 ASN A 777     438.885  31.199 345.343  1.00  0.00      H1   N  
ATOM   1647  C   ASN A 777     437.101  32.575 349.162  1.00  0.00      H1   C  
ATOM   1648  O   ASN A 777     435.882  32.405 349.272  1.00  0.00      H1   O  
ATOM   1649  N   ALA A 778     437.684  33.834 349.313  1.00  0.00      H1   N  
ATOM   1650  CA  ALA A 778     436.913  35.103 349.359  1.00  0.00      H1   C  
ATOM   1651  CB  ALA A 778     437.786  36.179 350.002  1.00  0.00      H1   C  
ATOM   1652  C   ALA A 778     436.663  35.614 347.891  1.00  0.00      H1   C  
ATOM   1653  O   ALA A 778     435.741  36.418 347.619  1.00  0.00      H1   O  
ATOM   1654  N   ASP A 779     437.428  35.153 346.925  1.00  0.00      H1   N  
ATOM   1655  CA  ASP A 779     437.418  35.759 345.608  1.00  0.00      H1   C  
ATOM   1656  CB  ASP A 779     438.905  36.296 345.221  1.00  0.00      H1   C  
ATOM   1657  CG  ASP A 779     439.112  36.941 343.862  1.00  0.00      H1   C  
ATOM   1658  OD1 ASP A 779     438.143  37.520 343.303  1.00  0.00      H1   O  
ATOM   1659  OD2 ASP A 779     440.289  36.941 343.326  1.00  0.00      H1   O  
ATOM   1660  C   ASP A 779     436.843  34.859 344.569  1.00  0.00      H1   C  
ATOM   1661  O   ASP A 779     437.274  33.741 344.400  1.00  0.00      H1   O  
ATOM   1662  N   ALA A 780     435.807  35.310 343.834  1.00  0.00      H1   N  
ATOM   1663  CA  ALA A 780     435.126  34.520 342.819  1.00  0.00      H1   C  
ATOM   1664  CB  ALA A 780     433.785  34.153 343.517  1.00  0.00      H1   C  
ATOM   1665  C   ALA A 780     434.900  35.199 341.462  1.00  0.00      H1   C  
ATOM   1666  O   ALA A 780     434.547  36.390 341.398  1.00  0.00      H1   O  
ATOM   1667  N   TYR A 781     435.160  34.461 340.320  1.00  0.00      H1   N  
ATOM   1668  CA  TYR A 781     434.726  34.944 339.032  1.00  0.00      H1   C  
ATOM   1669  CB  TYR A 781     435.764  35.631 338.149  1.00  0.00      H1   C  
ATOM   1670  CG  TYR A 781     436.894  34.688 337.654  1.00  0.00      H1   C  
ATOM   1671  CD1 TYR A 781     436.640  33.812 336.548  1.00  0.00      H1   C  
ATOM   1672  CE1 TYR A 781     437.623  32.964 336.149  1.00  0.00      H1   C  
ATOM   1673  CZ  TYR A 781     438.867  32.870 336.848  1.00  0.00      H1   C  
ATOM   1674  OH  TYR A 781     439.968  32.141 336.304  1.00  0.00      H1   O  
ATOM   1675  CD2 TYR A 781     438.136  34.599 338.312  1.00  0.00      H1   C  
ATOM   1676  CE2 TYR A 781     439.123  33.727 337.923  1.00  0.00      H1   C  
ATOM   1677  C   TYR A 781     434.023  33.806 338.347  1.00  0.00      H1   C  
ATOM   1678  O   TYR A 781     434.264  32.679 338.620  1.00  0.00      H1   O  
ATOM   1679  N   VAL A 782     433.200  34.159 337.267  1.00  0.00      H1   N  
ATOM   1680  CA  VAL A 782     432.446  33.176 336.478  1.00  0.00      H1   C  
ATOM   1681  CB  VAL A 782     430.898  33.036 336.841  1.00  0.00      H1   C  
ATOM   1682  CG1 VAL A 782     430.281  31.960 335.908  1.00  0.00      H1   C  
ATOM   1683  CG2 VAL A 782     430.789  32.649 338.335  1.00  0.00      H1   C  
ATOM   1684  C   VAL A 782     432.597  33.799 335.060  1.00  0.00      H1   C  
ATOM   1685  O   VAL A 782     432.337  34.977 334.755  1.00  0.00      H1   O  
ATOM   1686  N   PHE A 783     433.189  33.088 334.099  1.00  0.00      H1   N  
ATOM   1687  CA  PHE A 783     433.569  33.510 332.783  1.00  0.00      H1   C  
ATOM   1688  CB  PHE A 783     435.095  33.412 332.626  1.00  0.00      H1   C  
ATOM   1689  CG  PHE A 783     435.497  33.558 331.157  1.00  0.00      H1   C  
ATOM   1690  CD1 PHE A 783     435.397  34.816 330.525  1.00  0.00      H1   C  
ATOM   1691  CE1 PHE A 783     435.580  35.066 329.157  1.00  0.00      H1   C  
ATOM   1692  CZ  PHE A 783     436.016  33.945 328.422  1.00  0.00      H1   C  
ATOM   1693  CD2 PHE A 783     435.856  32.453 330.324  1.00  0.00      H1   C  
ATOM   1694  CE2 PHE A 783     436.285  32.724 329.018  1.00  0.00      H1   C  
ATOM   1695  C   PHE A 783     432.892  32.560 331.769  1.00  0.00      H1   C  
ATOM   1696  O   PHE A 783     433.051  31.351 331.862  1.00  0.00      H1   O  
ATOM   1697  N   VAL A 784     432.162  33.172 330.858  1.00  0.00      H1   N  
ATOM   1698  CA  VAL A 784     431.661  32.422 329.716  1.00  0.00      H1   C  
ATOM   1699  CB  VAL A 784     430.100  32.601 329.512  1.00  0.00      H1   C  
ATOM   1700  CG1 VAL A 784     429.703  34.029 329.437  1.00  0.00      H1   C  
ATOM   1701  CG2 VAL A 784     429.562  31.656 328.446  1.00  0.00      H1   C  
ATOM   1702  C   VAL A 784     432.493  32.805 328.430  1.00  0.00      H1   C  
ATOM   1703  O   VAL A 784     432.704  33.991 328.129  1.00  0.00      H1   O  
ATOM   1704  N   GLY A 785     432.902  31.807 327.605  1.00  0.00      H1   N  
ATOM   1705  CA  GLY A 785     433.403  32.036 326.277  1.00  0.00      H1   C  
ATOM   1706  C   GLY A 785     432.755  31.370 325.097  1.00  0.00      H1   C  
ATOM   1707  O   GLY A 785     432.642  30.160 325.162  1.00  0.00      H1   O  
ATOM   1708  N   THR A 786     432.453  32.059 323.987  1.00  0.00      H1   N  
ATOM   1709  CA  THR A 786     431.919  31.423 322.780  1.00  0.00      H1   C  
ATOM   1710  CB  THR A 786     430.449  31.759 322.314  1.00  0.00      H1   C  
ATOM   1711  OG1 THR A 786     430.242  32.542 321.102  1.00  0.00      H1   O  
ATOM   1712  CG2 THR A 786     429.588  32.412 323.494  1.00  0.00      H1   C  
ATOM   1713  C   THR A 786     432.918  31.659 321.665  1.00  0.00      H1   C  
ATOM   1714  O   THR A 786     433.816  32.511 321.767  1.00  0.00      H1   O  
ATOM   1715  N   SER A 787     432.906  30.970 320.556  1.00  0.00      H1   N  
ATOM   1716  CA  SER A 787     433.793  31.384 319.386  1.00  0.00      H1   C  
ATOM   1717  CB  SER A 787     433.657  30.301 318.255  1.00  0.00      H1   C  
ATOM   1718  OG  SER A 787     433.873  28.989 318.687  1.00  0.00      H1   O  
ATOM   1719  C   SER A 787     433.578  32.818 318.806  1.00  0.00      H1   C  
ATOM   1720  O   SER A 787     434.338  33.302 318.022  1.00  0.00      H1   O  
ATOM   1721  N   ARG A 788     432.515  33.568 319.238  1.00  0.00      H1   N  
ATOM   1722  CA  ARG A 788     431.971  34.783 318.603  1.00  0.00      H1   C  
ATOM   1723  CB  ARG A 788     430.649  34.453 317.846  1.00  0.00      H1   C  
ATOM   1724  CG  ARG A 788     430.782  33.322 316.841  1.00  0.00      H1   C  
ATOM   1725  CD  ARG A 788     431.883  33.462 315.813  1.00  0.00      H1   C  
ATOM   1726  NE  ARG A 788     432.192  32.154 315.354  1.00  0.00      H1   N  
ATOM   1727  CZ  ARG A 788     433.325  31.779 314.707  1.00  0.00      H1   C  
ATOM   1728  NH1 ARG A 788     434.173  32.630 314.176  1.00  0.00      H1   N  
ATOM   1729  NH2 ARG A 788     433.548  30.539 314.473  1.00  0.00      H1   N  
ATOM   1730  C   ARG A 788     431.724  35.844 319.710  1.00  0.00      H1   C  
ATOM   1731  O   ARG A 788     431.586  37.052 319.421  1.00  0.00      H1   O  
ATOM   1732  N   TYR A 789     431.792  35.458 320.956  1.00  0.00      H1   N  
ATOM   1733  CA  TYR A 789     431.468  36.356 322.123  1.00  0.00      H1   C  
ATOM   1734  CB  TYR A 789     429.862  36.235 322.407  1.00  0.00      H1   C  
ATOM   1735  CG  TYR A 789     429.407  37.018 323.571  1.00  0.00      H1   C  
ATOM   1736  CD1 TYR A 789     429.623  38.438 323.663  1.00  0.00      H1   C  
ATOM   1737  CE1 TYR A 789     429.105  39.249 324.685  1.00  0.00      H1   C  
ATOM   1738  CZ  TYR A 789     428.644  38.586 325.894  1.00  0.00      H1   C  
ATOM   1739  OH  TYR A 789     428.173  39.351 327.017  1.00  0.00      H1   O  
ATOM   1740  CD2 TYR A 789     428.768  36.535 324.708  1.00  0.00      H1   C  
ATOM   1741  CE2 TYR A 789     428.416  37.223 325.817  1.00  0.00      H1   C  
ATOM   1742  C   TYR A 789     432.256  35.942 323.485  1.00  0.00      H1   C  
ATOM   1743  O   TYR A 789     432.562  34.746 323.568  1.00  0.00      H1   O  
ATOM   1744  N   SER A 790     432.618  36.860 324.415  1.00  0.00      H1   N  
ATOM   1745  CA  SER A 790     433.307  36.514 325.625  1.00  0.00      H1   C  
ATOM   1746  CB  SER A 790     434.853  36.329 325.419  1.00  0.00      H1   C  
ATOM   1747  OG  SER A 790     435.534  37.503 324.980  1.00  0.00      H1   O  
ATOM   1748  C   SER A 790     433.098  37.484 326.721  1.00  0.00      H1   C  
ATOM   1749  O   SER A 790     433.199  38.670 326.469  1.00  0.00      H1   O  
ATOM   1750  N   LYS A 791     432.753  36.980 327.924  1.00  0.00      H1   N  
ATOM   1751  CA  LYS A 791     432.321  37.839 328.983  1.00  0.00      H1   C  
ATOM   1752  CB  LYS A 791     430.931  38.469 328.666  1.00  0.00      H1   C  
ATOM   1753  CG  LYS A 791     430.298  39.050 329.911  1.00  0.00      H1   C  
ATOM   1754  CD  LYS A 791     430.990  40.233 330.480  1.00  0.00      H1   C  
ATOM   1755  CE  LYS A 791     431.358  41.258 329.403  1.00  0.00      H1   C  
ATOM   1756  NZ  LYS A 791     431.671  42.590 330.132  1.00  0.00      H1   N  
ATOM   1757  C   LYS A 791     432.563  37.336 330.375  1.00  0.00      H1   C  
ATOM   1758  O   LYS A 791     432.041  36.306 330.727  1.00  0.00      H1   O  
ATOM   1759  N   LYS A 792     433.342  38.019 331.156  1.00  0.00      H1   N  
ATOM   1760  CA  LYS A 792     433.574  37.662 332.565  1.00  0.00      H1   C  
ATOM   1761  CB  LYS A 792     435.060  37.875 332.948  1.00  0.00      H1   C  
ATOM   1762  CG  LYS A 792     435.329  37.498 334.444  1.00  0.00      H1   C  
ATOM   1763  CD  LYS A 792     436.825  37.259 334.795  1.00  0.00      H1   C  
ATOM   1764  CE  LYS A 792     437.842  38.415 334.535  1.00  0.00      H1   C  
ATOM   1765  NZ  LYS A 792     437.687  39.542 335.524  1.00  0.00      H1   N  
ATOM   1766  C   LYS A 792     432.634  38.439 333.429  1.00  0.00      H1   C  
ATOM   1767  O   LYS A 792     432.386  39.602 333.314  1.00  0.00      H1   O  
ATOM   1768  N   PHE A 793     432.065  37.634 334.476  1.00  0.00      H1   N  
ATOM   1769  CA  PHE A 793     431.244  38.179 335.537  1.00  0.00      H1   C  
ATOM   1770  CB  PHE A 793     429.785  37.696 335.600  1.00  0.00      H1   C  
ATOM   1771  CG  PHE A 793     429.026  38.271 334.471  1.00  0.00      H1   C  
ATOM   1772  CD1 PHE A 793     428.447  37.343 333.645  1.00  0.00      H1   C  
ATOM   1773  CE1 PHE A 793     427.857  37.750 332.415  1.00  0.00      H1   C  
ATOM   1774  CZ  PHE A 793     427.696  39.060 332.118  1.00  0.00      H1   C  
ATOM   1775  CD2 PHE A 793     428.922  39.666 334.159  1.00  0.00      H1   C  
ATOM   1776  CE2 PHE A 793     428.193  40.025 333.040  1.00  0.00      H1   C  
ATOM   1777  C   PHE A 793     431.893  37.811 336.854  1.00  0.00      H1   C  
ATOM   1778  O   PHE A 793     432.588  36.868 337.039  1.00  0.00      H1   O  
ATOM   1779  N   LYS A 794     431.614  38.717 337.847  1.00  0.00      H1   N  
ATOM   1780  CA  LYS A 794     431.992  38.582 339.257  1.00  0.00      H1   C  
ATOM   1781  CB  LYS A 794     432.974  39.777 339.539  1.00  0.00      H1   C  
ATOM   1782  CG  LYS A 794     434.362  39.395 338.906  1.00  0.00      H1   C  
ATOM   1783  CD  LYS A 794     435.499  40.213 339.437  1.00  0.00      H1   C  
ATOM   1784  CE  LYS A 794     435.741  40.243 340.995  1.00  0.00      H1   C  
ATOM   1785  NZ  LYS A 794     435.897  38.845 341.535  1.00  0.00      H1   N  
ATOM   1786  C   LYS A 794     430.768  38.759 340.017  1.00  0.00      H1   C  
ATOM   1787  O   LYS A 794     430.155  39.850 339.864  1.00  0.00      H1   O  
ATOM   1788  N   PRO A 795     430.299  37.818 340.837  1.00  0.00      H1   N  
ATOM   1789  CD  PRO A 795     430.841  36.513 340.955  1.00  0.00      H1   C  
ATOM   1790  CA  PRO A 795     429.387  38.135 341.943  1.00  0.00      H1   C  
ATOM   1791  CB  PRO A 795     429.496  36.991 342.949  1.00  0.00      H1   C  
ATOM   1792  CG  PRO A 795     429.960  35.818 342.023  1.00  0.00      H1   C  
ATOM   1793  C   PRO A 795     429.614  39.473 342.772  1.00  0.00      H1   C  
ATOM   1794  O   PRO A 795     430.712  39.720 343.275  1.00  0.00      H1   O  
ATOM   1795  N   GLU A 796     428.520  40.241 342.894  1.00  0.00      H1   N  
ATOM   1796  CA  GLU A 796     428.460  41.421 343.800  1.00  0.00      H1   C  
ATOM   1797  CB  GLU A 796     427.345  42.458 343.413  1.00  0.00      H1   C  
ATOM   1798  CG  GLU A 796     427.697  43.078 342.015  1.00  0.00      H1   C  
ATOM   1799  CD  GLU A 796     426.587  43.824 341.450  1.00  0.00      H1   C  
ATOM   1800  OE1 GLU A 796     426.514  43.815 340.192  1.00  0.00      H1   O  
ATOM   1801  OE2 GLU A 796     425.867  44.493 342.265  1.00  0.00      H1   O  
ATOM   1802  C   GLU A 796     428.056  40.973 345.163  1.00  0.00      H1   C  
ATOM   1803  O   GLU A 796     426.830  40.850 345.484  1.00  0.00      H1   O  
ATOM   1804  N   ILE A 797     429.031  40.639 346.013  1.00  0.00      H1   N  
ATOM   1805  CA  ILE A 797     428.874  40.132 347.352  1.00  0.00      H1   C  
ATOM   1806  CB  ILE A 797     430.270  39.791 347.959  1.00  0.00      H1   C  
ATOM   1807  CG2 ILE A 797     430.096  39.325 349.428  1.00  0.00      H1   C  
ATOM   1808  CG1 ILE A 797     430.940  38.615 347.177  1.00  0.00      H1   C  
ATOM   1809  CD1 ILE A 797     432.459  38.387 347.621  1.00  0.00      H1   C  
ATOM   1810  C   ILE A 797     428.139  41.253 348.158  1.00  0.00      H1   C  
ATOM   1811  O   ILE A 797     428.717  42.320 348.357  1.00  0.00      H1   O  
ATOM   1812  N   ALA A 798     426.854  41.119 348.427  1.00  0.00      H1   N  
ATOM   1813  CA  ALA A 798     425.932  42.157 348.865  1.00  0.00      H1   C  
ATOM   1814  CB  ALA A 798     425.762  43.227 347.791  1.00  0.00      H1   C  
ATOM   1815  C   ALA A 798     424.661  41.541 349.318  1.00  0.00      H1   C  
ATOM   1816  O   ALA A 798     424.104  40.617 348.760  1.00  0.00      H1   O  
ATOM   1817  N   THR A 799     424.048  42.232 350.321  1.00  0.00      H1   N  
ATOM   1818  CA  THR A 799     422.917  41.795 351.102  1.00  0.00      H1   C  
ATOM   1819  CB  THR A 799     423.175  42.237 352.603  1.00  0.00      H1   C  
ATOM   1820  OG1 THR A 799     424.290  41.489 353.161  1.00  0.00      H1   O  
ATOM   1821  CG2 THR A 799     421.825  41.935 353.375  1.00  0.00      H1   C  
ATOM   1822  C   THR A 799     421.682  42.372 350.527  1.00  0.00      H1   C  
ATOM   1823  O   THR A 799     421.446  43.530 350.311  1.00  0.00      H1   O  
ATOM   1824  N   ARG A 800     420.769  41.491 349.977  1.00  0.00      H1   N  
ATOM   1825  CA  ARG A 800     419.452  41.876 349.465  1.00  0.00      H1   C  
ATOM   1826  CB  ARG A 800     419.150  41.111 348.131  1.00  0.00      H1   C  
ATOM   1827  CG  ARG A 800     419.918  41.459 346.855  1.00  0.00      H1   C  
ATOM   1828  CD  ARG A 800     421.390  41.063 346.820  1.00  0.00      H1   C  
ATOM   1829  NE  ARG A 800     421.895  41.122 345.401  1.00  0.00      H1   N  
ATOM   1830  CZ  ARG A 800     423.203  40.867 345.099  1.00  0.00      H1   C  
ATOM   1831  NH1 ARG A 800     424.133  40.570 345.897  1.00  0.00      H1   N  
ATOM   1832  NH2 ARG A 800     423.544  41.065 343.829  1.00  0.00      H1   N  
ATOM   1833  C   ARG A 800     418.382  41.733 350.640  1.00  0.00      H1   C  
ATOM   1834  O   ARG A 800     418.672  41.124 351.678  1.00  0.00      H1   O  
ATOM   1835  N   PRO A 801     417.191  42.296 350.448  1.00  0.00      H1   N  
ATOM   1836  CD  PRO A 801     416.893  43.322 349.362  1.00  0.00      H1   C  
ATOM   1837  CA  PRO A 801     415.913  41.906 351.057  1.00  0.00      H1   C  
ATOM   1838  CB  PRO A 801     414.849  42.743 350.295  1.00  0.00      H1   C  
ATOM   1839  CG  PRO A 801     415.451  43.147 348.937  1.00  0.00      H1   C  
ATOM   1840  C   PRO A 801     415.642  40.424 351.089  1.00  0.00      H1   C  
ATOM   1841  O   PRO A 801     416.104  39.689 350.172  1.00  0.00      H1   O  
ATOM   1842  N   LYS A 802     414.901  39.968 352.050  1.00  0.00      H1   N  
ATOM   1843  CA  LYS A 802     414.777  38.619 352.454  1.00  0.00      H1   C  
ATOM   1844  CB  LYS A 802     414.409  38.629 353.977  1.00  0.00      H1   C  
ATOM   1845  CG  LYS A 802     415.386  39.368 354.945  1.00  0.00      H1   C  
ATOM   1846  CD  LYS A 802     414.931  39.182 356.370  1.00  0.00      H1   C  
ATOM   1847  CE  LYS A 802     415.734  39.979 357.392  1.00  0.00      H1   C  
ATOM   1848  NZ  LYS A 802     417.094  39.371 357.526  1.00  0.00      H1   N  
ATOM   1849  C   LYS A 802     413.647  37.856 351.674  1.00  0.00      H1   C  
ATOM   1850  O   LYS A 802     412.446  38.044 351.992  1.00  0.00      H1   O  
ATOM   1851  N   VAL A 803     414.031  36.980 350.715  1.00  0.00      H1   N  
ATOM   1852  CA  VAL A 803     413.096  36.452 349.748  1.00  0.00      H1   C  
ATOM   1853  CB  VAL A 803     413.272  37.143 348.400  1.00  0.00      H1   C  
ATOM   1854  CG1 VAL A 803     412.394  36.479 347.373  1.00  0.00      H1   C  
ATOM   1855  CG2 VAL A 803     412.813  38.561 348.541  1.00  0.00      H1   C  
ATOM   1856  C   VAL A 803     413.261  34.969 349.620  1.00  0.00      H1   C  
ATOM   1857  O   VAL A 803     414.333  34.455 349.180  1.00  0.00      H1   O  
ATOM   1858  N   ARG A 804     412.232  34.230 350.096  1.00  0.00      H1   N  
ATOM   1859  CA  ARG A 804     412.290  32.817 350.214  1.00  0.00      H1   C  
ATOM   1860  CB  ARG A 804     412.193  32.129 348.849  1.00  0.00      H1   C  
ATOM   1861  CG  ARG A 804     411.118  32.727 347.968  1.00  0.00      H1   C  
ATOM   1862  CD  ARG A 804     409.716  32.744 348.598  1.00  0.00      H1   C  
ATOM   1863  NE  ARG A 804     408.707  33.323 347.580  1.00  0.00      H1   N  
ATOM   1864  CZ  ARG A 804     407.368  33.173 347.667  1.00  0.00      H1   C  
ATOM   1865  NH1 ARG A 804     406.881  32.556 348.739  1.00  0.00      H1   N  
ATOM   1866  NH2 ARG A 804     406.556  33.630 346.719  1.00  0.00      H1   N  
ATOM   1867  C   ARG A 804     413.377  32.383 351.210  1.00  0.00      H1   C  
ATOM   1868  O   ARG A 804     414.047  31.300 351.106  1.00  0.00      H1   O  
ATOM   1869  N   ASP A 805     413.549  33.204 352.217  1.00  0.00      H1   N  
ATOM   1870  CA  ASP A 805     414.444  33.146 353.392  1.00  0.00      H1   C  
ATOM   1871  CB  ASP A 805     414.382  31.846 354.251  1.00  0.00      H1   C  
ATOM   1872  CG  ASP A 805     413.053  31.670 354.959  1.00  0.00      H1   C  
ATOM   1873  OD1 ASP A 805     412.355  32.736 355.073  1.00  0.00      H1   O  
ATOM   1874  OD2 ASP A 805     412.698  30.603 355.450  1.00  0.00      H1   O  
ATOM   1875  C   ASP A 805     415.862  33.319 352.906  1.00  0.00      H1   C  
ATOM   1876  O   ASP A 805     416.790  32.965 353.567  1.00  0.00      H1   O  
ATOM   1877  N   ARG A 806     416.090  33.932 351.719  1.00  0.00      H1   N  
ATOM   1878  CA  ARG A 806     417.410  34.275 351.192  1.00  0.00      H1   C  
ATOM   1879  CB  ARG A 806     417.603  33.441 349.914  1.00  0.00      H1   C  
ATOM   1880  CG  ARG A 806     417.641  31.962 350.174  1.00  0.00      H1   C  
ATOM   1881  CD  ARG A 806     418.809  31.533 351.000  1.00  0.00      H1   C  
ATOM   1882  NE  ARG A 806     418.451  30.130 351.517  1.00  0.00      H1   N  
ATOM   1883  CZ  ARG A 806     419.256  29.227 351.984  1.00  0.00      H1   C  
ATOM   1884  NH1 ARG A 806     418.655  28.121 352.330  1.00  0.00      H1   N  
ATOM   1885  NH2 ARG A 806     420.541  29.295 351.901  1.00  0.00      H1   N  
ATOM   1886  C   ARG A 806     417.671  35.740 350.915  1.00  0.00      H1   C  
ATOM   1887  O   ARG A 806     416.907  36.453 350.290  1.00  0.00      H1   O  
ATOM   1888  N   GLU A 807     418.863  36.234 351.326  1.00  0.00      H1   N  
ATOM   1889  CA  GLU A 807     419.279  37.597 351.202  1.00  0.00      H1   C  
ATOM   1890  CB  GLU A 807     419.976  38.099 352.566  1.00  0.00      H1   C  
ATOM   1891  CG  GLU A 807     418.949  37.864 353.738  1.00  0.00      H1   C  
ATOM   1892  CD  GLU A 807     419.357  38.389 355.062  1.00  0.00      H1   C  
ATOM   1893  OE1 GLU A 807     420.327  37.777 355.584  1.00  0.00      H1   O  
ATOM   1894  OE2 GLU A 807     418.744  39.353 355.601  1.00  0.00      H1   O  
ATOM   1895  C   GLU A 807     420.325  37.648 350.064  1.00  0.00      H1   C  
ATOM   1896  O   GLU A 807     420.875  38.717 349.835  1.00  0.00      H1   O  
ATOM   1897  N   GLY A 808     420.627  36.568 349.314  1.00  0.00      H1   N  
ATOM   1898  CA  GLY A 808     421.419  36.458 348.123  1.00  0.00      H1   C  
ATOM   1899  C   GLY A 808     420.505  36.026 346.998  1.00  0.00      H1   C  
ATOM   1900  O   GLY A 808     419.295  36.055 347.123  1.00  0.00      H1   O  
ATOM   1901  N   ARG A 809     421.059  35.752 345.816  1.00  0.00      H1   N  
ATOM   1902  CA  ARG A 809     420.260  35.784 344.617  1.00  0.00      H1   C  
ATOM   1903  CB  ARG A 809     420.041  37.190 343.987  1.00  0.00      H1   C  
ATOM   1904  CG  ARG A 809     419.223  38.153 344.888  1.00  0.00      H1   C  
ATOM   1905  CD  ARG A 809     417.774  37.684 344.978  1.00  0.00      H1   C  
ATOM   1906  NE  ARG A 809     416.968  38.720 345.690  1.00  0.00      H1   N  
ATOM   1907  CZ  ARG A 809     416.634  38.642 346.960  1.00  0.00      H1   C  
ATOM   1908  NH1 ARG A 809     417.092  37.619 347.737  1.00  0.00      H1   N  
ATOM   1909  NH2 ARG A 809     415.867  39.486 347.543  1.00  0.00      H1   N  
ATOM   1910  C   ARG A 809     421.044  34.937 343.536  1.00  0.00      H1   C  
ATOM   1911  O   ARG A 809     422.168  34.600 343.812  1.00  0.00      H1   O  
ATOM   1912  N   MET A 810     420.359  34.611 342.377  1.00  0.00      H1   N  
ATOM   1913  CA  MET A 810     420.917  34.126 341.198  1.00  0.00      H1   C  
ATOM   1914  CB  MET A 810     420.659  32.650 340.970  1.00  0.00      H1   C  
ATOM   1915  CG  MET A 810     421.431  31.722 341.925  1.00  0.00      H1   C  
ATOM   1916  SD  MET A 810     420.992  29.999 341.733  1.00  0.00      H1   S  
ATOM   1917  CE  MET A 810     422.058  29.222 343.018  1.00  0.00      H1   C  
ATOM   1918  C   MET A 810     420.615  34.951 340.019  1.00  0.00      H1   C  
ATOM   1919  O   MET A 810     419.524  35.493 339.860  1.00  0.00      H1   O  
ATOM   1920  N   ASN A 811     421.617  35.208 339.115  1.00  0.00      H1   N  
ATOM   1921  CA  ASN A 811     421.359  35.860 337.822  1.00  0.00      H1   C  
ATOM   1922  CB  ASN A 811     422.463  36.805 337.314  1.00  0.00      H1   C  
ATOM   1923  CG  ASN A 811     422.354  38.124 338.064  1.00  0.00      H1   C  
ATOM   1924  OD1 ASN A 811     421.655  38.340 339.064  1.00  0.00      H1   O  
ATOM   1925  ND2 ASN A 811     423.270  39.018 337.658  1.00  0.00      H1   N  
ATOM   1926  C   ASN A 811     421.297  34.703 336.783  1.00  0.00      H1   C  
ATOM   1927  O   ASN A 811     421.989  33.684 336.834  1.00  0.00      H1   O  
ATOM   1928  N   TYR A 812     420.399  34.822 335.691  1.00  0.00      H1   N  
ATOM   1929  CA  TYR A 812     420.214  33.763 334.753  1.00  0.00      H1   C  
ATOM   1930  CB  TYR A 812     418.740  33.276 334.781  1.00  0.00      H1   C  
ATOM   1931  CG  TYR A 812     418.428  32.739 336.197  1.00  0.00      H1   C  
ATOM   1932  CD1 TYR A 812     417.620  33.470 337.074  1.00  0.00      H1   C  
ATOM   1933  CE1 TYR A 812     417.212  32.992 338.276  1.00  0.00      H1   C  
ATOM   1934  CZ  TYR A 812     417.471  31.679 338.614  1.00  0.00      H1   C  
ATOM   1935  OH  TYR A 812     416.888  31.164 339.768  1.00  0.00      H1   O  
ATOM   1936  CD2 TYR A 812     418.790  31.461 336.614  1.00  0.00      H1   C  
ATOM   1937  CE2 TYR A 812     418.260  30.913 337.799  1.00  0.00      H1   C  
ATOM   1938  C   TYR A 812     420.614  34.357 333.422  1.00  0.00      H1   C  
ATOM   1939  O   TYR A 812     420.132  35.436 333.070  1.00  0.00      H1   O  
ATOM   1940  N   TYR A 813     421.430  33.619 332.659  1.00  0.00      H1   N  
ATOM   1941  CA  TYR A 813     421.980  34.199 331.386  1.00  0.00      H1   C  
ATOM   1942  CB  TYR A 813     423.491  34.317 331.645  1.00  0.00      H1   C  
ATOM   1943  CG  TYR A 813     423.813  35.580 332.553  1.00  0.00      H1   C  
ATOM   1944  CD1 TYR A 813     424.364  35.400 333.856  1.00  0.00      H1   C  
ATOM   1945  CE1 TYR A 813     424.766  36.487 334.651  1.00  0.00      H1   C  
ATOM   1946  CZ  TYR A 813     424.725  37.776 334.164  1.00  0.00      H1   C  
ATOM   1947  OH  TYR A 813     425.068  38.869 334.997  1.00  0.00      H1   O  
ATOM   1948  CD2 TYR A 813     423.593  36.910 332.136  1.00  0.00      H1   C  
ATOM   1949  CE2 TYR A 813     424.081  38.000 332.934  1.00  0.00      H1   C  
ATOM   1950  C   TYR A 813     421.891  33.086 330.359  1.00  0.00      H1   C  
ATOM   1951  O   TYR A 813     421.701  31.951 330.647  1.00  0.00      H1   O  
ATOM   1952  N   TRP A 814     421.896  33.470 329.078  1.00  0.00      H1   N  
ATOM   1953  CA  TRP A 814     421.812  32.594 327.929  1.00  0.00      H1   C  
ATOM   1954  CB  TRP A 814     420.348  32.203 327.669  1.00  0.00      H1   C  
ATOM   1955  CG  TRP A 814     419.481  33.420 327.210  1.00  0.00      H1   C  
ATOM   1956  CD1 TRP A 814     418.999  34.378 328.066  1.00  0.00      H1   C  
ATOM   1957  NE1 TRP A 814     418.441  35.372 327.397  1.00  0.00      H1   N  
ATOM   1958  CE2 TRP A 814     418.650  35.163 326.047  1.00  0.00      H1   C  
ATOM   1959  CD2 TRP A 814     419.314  33.948 325.890  1.00  0.00      H1   C  
ATOM   1960  CE3 TRP A 814     419.625  33.488 324.594  1.00  0.00      H1   C  
ATOM   1961  CZ3 TRP A 814     419.272  34.319 323.535  1.00  0.00      H1   C  
ATOM   1962  CZ2 TRP A 814     418.283  35.949 324.978  1.00  0.00      H1   C  
ATOM   1963  CH2 TRP A 814     418.716  35.544 323.676  1.00  0.00      H1   C  
ATOM   1964  C   TRP A 814     422.497  33.055 326.730  1.00  0.00      H1   C  
ATOM   1965  O   TRP A 814     422.649  34.269 326.532  1.00  0.00      H1   O  
ATOM   1966  N   THR A 815     422.954  32.095 325.848  1.00  0.00      H1   N  
ATOM   1967  CA  THR A 815     423.546  32.488 324.545  1.00  0.00      H1   C  
ATOM   1968  CB  THR A 815     424.990  32.887 324.700  1.00  0.00      H1   C  
ATOM   1969  OG1 THR A 815     425.446  33.496 323.522  1.00  0.00      H1   O  
ATOM   1970  CG2 THR A 815     425.906  31.704 325.029  1.00  0.00      H1   C  
ATOM   1971  C   THR A 815     423.358  31.354 323.528  1.00  0.00      H1   C  
ATOM   1972  O   THR A 815     423.108  30.216 323.865  1.00  0.00      H1   O  
ATOM   1973  N   LEU A 816     423.391  31.761 322.320  1.00  0.00      H1   N  
ATOM   1974  CA  LEU A 816     423.275  30.880 321.189  1.00  0.00      H1   C  
ATOM   1975  CB  LEU A 816     422.506  31.697 320.072  1.00  0.00      H1   C  
ATOM   1976  CG  LEU A 816     421.157  32.284 320.535  1.00  0.00      H1   C  
ATOM   1977  CD1 LEU A 816     420.557  33.356 319.611  1.00  0.00      H1   C  
ATOM   1978  CD2 LEU A 816     420.047  31.263 320.826  1.00  0.00      H1   C  
ATOM   1979  C   LEU A 816     424.573  30.530 320.439  1.00  0.00      H1   C  
ATOM   1980  O   LEU A 816     425.333  31.385 319.998  1.00  0.00      H1   O  
ATOM   1981  N   VAL A 817     424.935  29.270 320.357  1.00  0.00      H1   N  
ATOM   1982  CA  VAL A 817     426.125  28.722 319.631  1.00  0.00      H1   C  
ATOM   1983  CB  VAL A 817     426.588  27.454 320.342  1.00  0.00      H1   C  
ATOM   1984  CG1 VAL A 817     427.937  26.857 319.902  1.00  0.00      H1   C  
ATOM   1985  CG2 VAL A 817     426.618  27.830 321.806  1.00  0.00      H1   C  
ATOM   1986  C   VAL A 817     425.673  28.353 318.230  1.00  0.00      H1   C  
ATOM   1987  O   VAL A 817     424.846  27.457 318.004  1.00  0.00      H1   O  
ATOM   1988  N   GLU A 818     426.254  28.890 317.166  1.00  0.00      H1   N  
ATOM   1989  CA  GLU A 818     426.058  28.431 315.849  1.00  0.00      H1   C  
ATOM   1990  CB  GLU A 818     426.708  29.584 315.012  1.00  0.00      H1   C  
ATOM   1991  CG  GLU A 818     426.022  30.987 315.214  1.00  0.00      H1   C  
ATOM   1992  CD  GLU A 818     427.085  31.992 315.419  1.00  0.00      H1   C  
ATOM   1993  OE1 GLU A 818     427.888  32.178 314.434  1.00  0.00      H1   O  
ATOM   1994  OE2 GLU A 818     427.077  32.658 316.493  1.00  0.00      H1   O  
ATOM   1995  C   GLU A 818     426.670  27.046 315.538  1.00  0.00      H1   C  
ATOM   1996  O   GLU A 818     427.471  26.509 316.327  1.00  0.00      H1   O  
ATOM   1997  N   PRO A 819     426.231  26.237 314.534  1.00  0.00      H1   N  
ATOM   1998  CD  PRO A 819     425.119  26.625 313.788  1.00  0.00      H1   C  
ATOM   1999  CA  PRO A 819     426.989  25.130 314.013  1.00  0.00      H1   C  
ATOM   2000  CB  PRO A 819     426.375  24.912 312.680  1.00  0.00      H1   C  
ATOM   2001  CG  PRO A 819     424.998  25.524 312.648  1.00  0.00      H1   C  
ATOM   2002  C   PRO A 819     428.478  25.235 313.913  1.00  0.00      H1   C  
ATOM   2003  O   PRO A 819     429.011  26.249 313.416  1.00  0.00      H1   O  
ATOM   2004  N   GLY A 820     429.194  24.184 314.339  1.00  0.00      H1   N  
ATOM   2005  CA  GLY A 820     430.729  24.210 314.347  1.00  0.00      H1   C  
ATOM   2006  C   GLY A 820     431.435  24.804 315.593  1.00  0.00      H1   C  
ATOM   2007  O   GLY A 820     432.656  24.633 315.835  1.00  0.00      H1   O  
ATOM   2008  N   ASP A 821     430.745  25.666 316.302  1.00  0.00      H1   N  
ATOM   2009  CA  ASP A 821     431.320  26.630 317.211  1.00  0.00      H1   C  
ATOM   2010  CB  ASP A 821     430.511  27.986 317.172  1.00  0.00      H1   C  
ATOM   2011  CG  ASP A 821     430.979  28.833 316.031  1.00  0.00      H1   C  
ATOM   2012  OD1 ASP A 821     431.792  28.465 315.144  1.00  0.00      H1   O  
ATOM   2013  OD2 ASP A 821     430.412  29.979 315.835  1.00  0.00      H1   O  
ATOM   2014  C   ASP A 821     431.523  26.153 318.630  1.00  0.00      H1   C  
ATOM   2015  O   ASP A 821     430.962  25.167 319.084  1.00  0.00      H1   O  
ATOM   2016  N   LYS A 822     432.343  26.809 319.493  1.00  0.00      H1   N  
ATOM   2017  CA  LYS A 822     432.699  26.360 320.782  1.00  0.00      H1   C  
ATOM   2018  CB  LYS A 822     434.217  26.124 320.993  1.00  0.00      H1   C  
ATOM   2019  CG  LYS A 822     434.867  26.032 322.419  1.00  0.00      H1   C  
ATOM   2020  CD  LYS A 822     436.356  25.697 322.413  1.00  0.00      H1   C  
ATOM   2021  CE  LYS A 822     437.103  26.000 323.712  1.00  0.00      H1   C  
ATOM   2022  NZ  LYS A 822     438.525  25.519 323.620  1.00  0.00      H1   N  
ATOM   2023  C   LYS A 822     432.112  27.117 321.954  1.00  0.00      H1   C  
ATOM   2024  O   LYS A 822     432.000  28.351 321.821  1.00  0.00      H1   O  
ATOM   2025  N   ILE A 823     431.851  26.500 323.168  1.00  0.00      H1   N  
ATOM   2026  CA  ILE A 823     431.397  27.167 324.443  1.00  0.00      H1   C  
ATOM   2027  CB  ILE A 823     429.883  26.819 324.731  1.00  0.00      H1   C  
ATOM   2028  CG2 ILE A 823     429.615  25.393 325.066  1.00  0.00      H1   C  
ATOM   2029  CG1 ILE A 823     429.332  27.700 325.898  1.00  0.00      H1   C  
ATOM   2030  CD1 ILE A 823     429.129  29.210 325.589  1.00  0.00      H1   C  
ATOM   2031  C   ILE A 823     432.390  26.706 325.538  1.00  0.00      H1   C  
ATOM   2032  O   ILE A 823     432.652  25.508 325.694  1.00  0.00      H1   O  
ATOM   2033  N   THR A 824     432.909  27.625 326.352  1.00  0.00      H1   N  
ATOM   2034  CA  THR A 824     433.693  27.312 327.533  1.00  0.00      H1   C  
ATOM   2035  CB  THR A 824     435.217  27.578 327.342  1.00  0.00      H1   C  
ATOM   2036  OG1 THR A 824     436.004  26.603 327.944  1.00  0.00      H1   O  
ATOM   2037  CG2 THR A 824     435.678  28.966 327.719  1.00  0.00      H1   C  
ATOM   2038  C   THR A 824     433.172  28.048 328.730  1.00  0.00      H1   C  
ATOM   2039  O   THR A 824     432.859  29.199 328.658  1.00  0.00      H1   O  
ATOM   2040  N   PHE A 825     433.195  27.424 329.925  1.00  0.00      H1   N  
ATOM   2041  CA  PHE A 825     432.774  27.979 331.213  1.00  0.00      H1   C  
ATOM   2042  CB  PHE A 825     431.591  27.191 331.757  1.00  0.00      H1   C  
ATOM   2043  CG  PHE A 825     430.314  27.444 331.061  1.00  0.00      H1   C  
ATOM   2044  CD1 PHE A 825     429.743  26.651 330.106  1.00  0.00      H1   C  
ATOM   2045  CE1 PHE A 825     428.439  26.770 329.654  1.00  0.00      H1   C  
ATOM   2046  CZ  PHE A 825     427.720  28.035 329.963  1.00  0.00      H1   C  
ATOM   2047  CD2 PHE A 825     429.543  28.547 331.497  1.00  0.00      H1   C  
ATOM   2048  CE2 PHE A 825     428.280  28.900 330.841  1.00  0.00      H1   C  
ATOM   2049  C   PHE A 825     433.988  27.777 332.173  1.00  0.00      H1   C  
ATOM   2050  O   PHE A 825     434.597  26.717 332.314  1.00  0.00      H1   O  
ATOM   2051  N   GLU A 826     434.276  28.881 332.913  1.00  0.00      H1   N  
ATOM   2052  CA  GLU A 826     435.294  28.897 333.908  1.00  0.00      H1   C  
ATOM   2053  CB  GLU A 826     436.532  29.654 333.537  1.00  0.00      H1   C  
ATOM   2054  CG  GLU A 826     437.662  29.451 334.618  1.00  0.00      H1   C  
ATOM   2055  CD  GLU A 826     439.005  29.898 334.151  1.00  0.00      H1   C  
ATOM   2056  OE1 GLU A 826     439.896  29.047 333.923  1.00  0.00      H1   O  
ATOM   2057  OE2 GLU A 826     439.198  31.119 333.970  1.00  0.00      H1   O  
ATOM   2058  C   GLU A 826     434.619  29.523 335.113  1.00  0.00      H1   C  
ATOM   2059  O   GLU A 826     433.825  30.487 334.982  1.00  0.00      H1   O  
ATOM   2060  N   ALA A 827     434.799  28.946 336.294  1.00  0.00      H1   N  
ATOM   2061  CA  ALA A 827     434.324  29.572 337.503  1.00  0.00      H1   C  
ATOM   2062  CB  ALA A 827     432.895  29.076 338.000  1.00  0.00      H1   C  
ATOM   2063  C   ALA A 827     435.352  29.067 338.585  1.00  0.00      H1   C  
ATOM   2064  O   ALA A 827     435.837  27.921 338.706  1.00  0.00      H1   O  
ATOM   2065  N   THR A 828     435.718  29.943 339.521  1.00  0.00      H1   N  
ATOM   2066  CA  THR A 828     436.490  29.675 340.766  1.00  0.00      H1   C  
ATOM   2067  CB  THR A 828     437.378  30.799 341.026  1.00  0.00      H1   C  
ATOM   2068  OG1 THR A 828     436.764  32.085 340.805  1.00  0.00      H1   O  
ATOM   2069  CG2 THR A 828     438.635  30.709 340.130  1.00  0.00      H1   C  
ATOM   2070  C   THR A 828     435.443  29.559 341.935  1.00  0.00      H1   C  
ATOM   2071  O   THR A 828     435.766  29.455 343.103  1.00  0.00      H1   O  
ATOM   2072  N   GLY A 829     434.157  29.640 341.542  1.00  0.00      H1   N  
ATOM   2073  CA  GLY A 829     433.005  29.808 342.416  1.00  0.00      H1   C  
ATOM   2074  C   GLY A 829     431.806  30.463 341.850  1.00  0.00      H1   C  
ATOM   2075  O   GLY A 829     431.932  31.328 341.001  1.00  0.00      H1   O  
ATOM   2076  N   ASN A 830     430.615  30.002 342.301  1.00  0.00      H1   N  
ATOM   2077  CA  ASN A 830     429.239  30.575 342.077  1.00  0.00      H1   C  
ATOM   2078  CB  ASN A 830     429.094  32.113 342.429  1.00  0.00      H1   C  
ATOM   2079  CG  ASN A 830     429.322  32.275 343.961  1.00  0.00      H1   C  
ATOM   2080  OD1 ASN A 830     428.351  31.993 344.697  1.00  0.00      H1   O  
ATOM   2081  ND2 ASN A 830     430.529  32.659 344.396  1.00  0.00      H1   N  
ATOM   2082  C   ASN A 830     428.652  30.413 340.703  1.00  0.00      H1   C  
ATOM   2083  O   ASN A 830     428.029  31.306 340.146  1.00  0.00      H1   O  
ATOM   2084  N   LEU A 831     428.672  29.239 340.095  1.00  0.00      H1   N  
ATOM   2085  CA  LEU A 831     428.079  28.931 338.783  1.00  0.00      H1   C  
ATOM   2086  CB  LEU A 831     429.261  28.643 337.701  1.00  0.00      H1   C  
ATOM   2087  CG  LEU A 831     428.799  28.018 336.280  1.00  0.00      H1   C  
ATOM   2088  CD1 LEU A 831     427.719  28.781 335.635  1.00  0.00      H1   C  
ATOM   2089  CD2 LEU A 831     430.025  27.900 335.390  1.00  0.00      H1   C  
ATOM   2090  C   LEU A 831     427.114  27.817 338.856  1.00  0.00      H1   C  
ATOM   2091  O   LEU A 831     427.397  26.774 339.446  1.00  0.00      H1   O  
ATOM   2092  N   VAL A 832     425.891  28.038 338.297  1.00  0.00      H1   N  
ATOM   2093  CA  VAL A 832     424.860  26.979 338.210  1.00  0.00      H1   C  
ATOM   2094  CB  VAL A 832     423.430  27.393 338.537  1.00  0.00      H1   C  
ATOM   2095  CG1 VAL A 832     422.606  26.288 339.145  1.00  0.00      H1   C  
ATOM   2096  CG2 VAL A 832     423.454  28.541 339.537  1.00  0.00      H1   C  
ATOM   2097  C   VAL A 832     424.971  26.446 336.733  1.00  0.00      H1   C  
ATOM   2098  O   VAL A 832     424.754  27.094 335.689  1.00  0.00      H1   O  
ATOM   2099  N   VAL A 833     425.457  25.167 336.577  1.00  0.00      H1   N  
ATOM   2100  CA  VAL A 833     426.082  24.557 335.442  1.00  0.00      H1   C  
ATOM   2101  CB  VAL A 833     427.070  23.468 335.817  1.00  0.00      H1   C  
ATOM   2102  CG1 VAL A 833     427.721  22.657 334.686  1.00  0.00      H1   C  
ATOM   2103  CG2 VAL A 833     428.212  24.153 336.546  1.00  0.00      H1   C  
ATOM   2104  C   VAL A 833     424.955  23.939 334.606  1.00  0.00      H1   C  
ATOM   2105  O   VAL A 833     424.140  23.199 335.152  1.00  0.00      H1   O  
ATOM   2106  N   PRO A 834     424.772  24.202 333.317  1.00  0.00      H1   N  
ATOM   2107  CD  PRO A 834     425.468  25.305 332.576  1.00  0.00      H1   C  
ATOM   2108  CA  PRO A 834     423.899  23.407 332.545  1.00  0.00      H1   C  
ATOM   2109  CB  PRO A 834     423.928  24.118 331.217  1.00  0.00      H1   C  
ATOM   2110  CG  PRO A 834     425.262  24.867 331.137  1.00  0.00      H1   C  
ATOM   2111  C   PRO A 834     424.341  21.990 332.398  1.00  0.00      H1   C  
ATOM   2112  O   PRO A 834     425.368  21.723 331.777  1.00  0.00      H1   O  
ATOM   2113  N   ARG A 835     423.614  20.942 332.955  1.00  0.00      H1   N  
ATOM   2114  CA  ARG A 835     423.831  19.629 332.472  1.00  0.00      H1   C  
ATOM   2115  CB  ARG A 835     423.214  18.601 333.427  1.00  0.00      H1   C  
ATOM   2116  CG  ARG A 835     423.458  17.099 333.105  1.00  0.00      H1   C  
ATOM   2117  CD  ARG A 835     422.682  16.220 334.124  1.00  0.00      H1   C  
ATOM   2118  NE  ARG A 835     422.481  14.867 333.555  1.00  0.00      H1   N  
ATOM   2119  CZ  ARG A 835     421.860  13.851 334.137  1.00  0.00      H1   C  
ATOM   2120  NH1 ARG A 835     421.327  13.968 335.276  1.00  0.00      H1   N  
ATOM   2121  NH2 ARG A 835     421.784  12.702 333.502  1.00  0.00      H1   N  
ATOM   2122  C   ARG A 835     423.143  19.463 331.133  1.00  0.00      H1   C  
ATOM   2123  O   ARG A 835     423.669  18.966 330.130  1.00  0.00      H1   O  
ATOM   2124  N   TYR A 836     421.958  20.141 330.957  1.00  0.00      H1   N  
ATOM   2125  CA  TYR A 836     421.231  20.048 329.697  1.00  0.00      H1   C  
ATOM   2126  CB  TYR A 836     419.724  19.692 329.849  1.00  0.00      H1   C  
ATOM   2127  CG  TYR A 836     419.634  18.289 330.286  1.00  0.00      H1   C  
ATOM   2128  CD1 TYR A 836     419.281  17.305 329.330  1.00  0.00      H1   C  
ATOM   2129  CE1 TYR A 836     419.245  15.936 329.682  1.00  0.00      H1   C  
ATOM   2130  CZ  TYR A 836     419.435  15.528 331.006  1.00  0.00      H1   C  
ATOM   2131  OH  TYR A 836     419.434  14.161 331.420  1.00  0.00      H1   O  
ATOM   2132  CD2 TYR A 836     419.793  17.872 331.641  1.00  0.00      H1   C  
ATOM   2133  CE2 TYR A 836     419.695  16.508 331.981  1.00  0.00      H1   C  
ATOM   2134  C   TYR A 836     421.377  21.398 329.049  1.00  0.00      H1   C  
ATOM   2135  O   TYR A 836     421.388  22.425 329.619  1.00  0.00      H1   O  
ATOM   2136  N   ALA A 837     421.355  21.360 327.698  1.00  0.00      H1   N  
ATOM   2137  CA  ALA A 837     421.204  22.498 326.807  1.00  0.00      H1   C  
ATOM   2138  CB  ALA A 837     422.409  23.001 326.127  1.00  0.00      H1   C  
ATOM   2139  C   ALA A 837     420.311  21.932 325.710  1.00  0.00      H1   C  
ATOM   2140  O   ALA A 837     419.999  20.721 325.768  1.00  0.00      H1   O  
ATOM   2141  N   PHE A 838     420.043  22.714 324.658  1.00  0.00      H1   N  
ATOM   2142  CA  PHE A 838     419.027  22.320 323.716  1.00  0.00      H1   C  
ATOM   2143  CB  PHE A 838     417.639  23.116 323.800  1.00  0.00      H1   C  
ATOM   2144  CG  PHE A 838     417.135  23.112 325.182  1.00  0.00      H1   C  
ATOM   2145  CD1 PHE A 838     416.010  22.418 325.552  1.00  0.00      H1   C  
ATOM   2146  CE1 PHE A 838     415.506  22.427 326.860  1.00  0.00      H1   C  
ATOM   2147  CZ  PHE A 838     416.170  23.213 327.804  1.00  0.00      H1   C  
ATOM   2148  CD2 PHE A 838     417.682  23.984 326.095  1.00  0.00      H1   C  
ATOM   2149  CE2 PHE A 838     417.241  24.044 327.479  1.00  0.00      H1   C  
ATOM   2150  C   PHE A 838     419.592  22.528 322.384  1.00  0.00      H1   C  
ATOM   2151  O   PHE A 838     420.507  23.316 322.148  1.00  0.00      H1   O  
ATOM   2152  N   THR A 839     419.127  21.753 321.374  1.00  0.00      H1   N  
ATOM   2153  CA  THR A 839     419.324  22.109 319.939  1.00  0.00      H1   C  
ATOM   2154  CB  THR A 839     419.647  20.947 318.946  1.00  0.00      H1   C  
ATOM   2155  OG1 THR A 839     419.100  19.631 319.204  1.00  0.00      H1   O  
ATOM   2156  CG2 THR A 839     421.107  20.811 319.043  1.00  0.00      H1   C  
ATOM   2157  C   THR A 839     418.022  22.725 319.558  1.00  0.00      H1   C  
ATOM   2158  O   THR A 839     416.917  22.227 319.756  1.00  0.00      H1   O  
ATOM   2159  N   MET A 840     418.138  23.865 318.840  1.00  0.00      H1   N  
ATOM   2160  CA  MET A 840     416.989  24.624 318.199  1.00  0.00      H1   C  
ATOM   2161  CB  MET A 840     416.831  25.988 318.878  1.00  0.00      H1   C  
ATOM   2162  CG  MET A 840     417.837  27.087 318.547  1.00  0.00      H1   C  
ATOM   2163  SD  MET A 840     417.796  28.487 319.648  1.00  0.00      H1   S  
ATOM   2164  CE  MET A 840     416.013  28.733 319.536  1.00  0.00      H1   C  
ATOM   2165  C   MET A 840     417.121  24.789 316.695  1.00  0.00      H1   C  
ATOM   2166  O   MET A 840     418.167  25.055 316.091  1.00  0.00      H1   O  
ATOM   2167  N   GLU A 841     415.967  24.618 315.968  1.00  0.00      H1   N  
ATOM   2168  CA  GLU A 841     415.896  24.760 314.551  1.00  0.00      H1   C  
ATOM   2169  CB  GLU A 841     415.652  23.409 313.822  1.00  0.00      H1   C  
ATOM   2170  CG  GLU A 841     416.734  22.358 314.123  1.00  0.00      H1   C  
ATOM   2171  CD  GLU A 841     416.624  21.069 313.377  1.00  0.00      H1   C  
ATOM   2172  OE1 GLU A 841     416.943  19.947 313.883  1.00  0.00      H1   O  
ATOM   2173  OE2 GLU A 841     416.254  21.116 312.186  1.00  0.00      H1   O  
ATOM   2174  C   GLU A 841     414.745  25.720 314.143  1.00  0.00      H1   C  
ATOM   2175  O   GLU A 841     413.678  25.711 314.785  1.00  0.00      H1   O  
ATOM   2176  N   ARG A 842     414.926  26.565 313.093  1.00  0.00      H1   N  
ATOM   2177  CA  ARG A 842     414.157  27.803 313.002  1.00  0.00      H1   C  
ATOM   2178  CB  ARG A 842     415.051  28.893 312.381  1.00  0.00      H1   C  
ATOM   2179  CG  ARG A 842     416.347  29.270 313.153  1.00  0.00      H1   C  
ATOM   2180  CD  ARG A 842     416.092  29.781 314.555  1.00  0.00      H1   C  
ATOM   2181  NE  ARG A 842     417.461  30.156 315.118  1.00  0.00      H1   N  
ATOM   2182  CZ  ARG A 842     417.607  30.826 316.201  1.00  0.00      H1   C  
ATOM   2183  NH1 ARG A 842     416.587  31.371 316.806  1.00  0.00      H1   N  
ATOM   2184  NH2 ARG A 842     418.823  31.051 316.670  1.00  0.00      H1   N  
ATOM   2185  C   ARG A 842     412.772  27.564 312.346  1.00  0.00      H1   C  
ATOM   2186  O   ARG A 842     412.439  26.506 311.837  1.00  0.00      H1   O  
ATOM   2187  N   ASN A 843     411.942  28.562 312.343  1.00  0.00      H1   N  
ATOM   2188  CA  ASN A 843     410.677  28.580 311.720  1.00  0.00      H1   C  
ATOM   2189  CB  ASN A 843     409.568  27.833 312.528  1.00  0.00      H1   C  
ATOM   2190  CG  ASN A 843     408.518  27.240 311.610  1.00  0.00      H1   C  
ATOM   2191  OD1 ASN A 843     408.790  26.471 310.715  1.00  0.00      H1   O  
ATOM   2192  ND2 ASN A 843     407.261  27.790 311.734  1.00  0.00      H1   N  
ATOM   2193  C   ASN A 843     410.361  30.071 311.529  1.00  0.00      H1   C  
ATOM   2194  O   ASN A 843     410.912  30.986 312.128  1.00  0.00      H1   O  
ATOM   2195  N   ALA A 844     409.408  30.324 310.587  1.00  0.00      H1   N  
ATOM   2196  CA  ALA A 844     408.830  31.649 310.423  1.00  0.00      H1   C  
ATOM   2197  CB  ALA A 844     407.732  31.627 309.367  1.00  0.00      H1   C  
ATOM   2198  C   ALA A 844     408.399  32.506 311.688  1.00  0.00      H1   C  
ATOM   2199  O   ALA A 844     408.197  31.972 312.780  1.00  0.00      H1   O  
ATOM   2200  N   GLY A 845     408.324  33.847 311.545  1.00  0.00      H1   N  
ATOM   2201  CA  GLY A 845     407.984  34.754 312.527  1.00  0.00      H1   C  
ATOM   2202  C   GLY A 845     406.713  34.475 313.316  1.00  0.00      H1   C  
ATOM   2203  O   GLY A 845     405.621  34.220 312.796  1.00  0.00      H1   O  
ATOM   2204  N   SER A 846     406.797  34.524 314.681  1.00  0.00      H1   N  
ATOM   2205  CA  SER A 846     405.626  34.454 315.579  1.00  0.00      H1   C  
ATOM   2206  CB  SER A 846     405.319  32.959 315.984  1.00  0.00      H1   C  
ATOM   2207  OG  SER A 846     403.998  32.700 316.517  1.00  0.00      H1   O  
ATOM   2208  C   SER A 846     405.709  35.327 316.810  1.00  0.00      H1   C  
ATOM   2209  O   SER A 846     406.670  36.054 317.030  1.00  0.00      H1   O  
ATOM   2210  N   GLY A 847     404.662  35.276 317.646  1.00  0.00      H1   N  
ATOM   2211  CA  GLY A 847     404.583  35.961 318.917  1.00  0.00      H1   C  
ATOM   2212  C   GLY A 847     404.214  35.048 320.061  1.00  0.00      H1   C  
ATOM   2213  O   GLY A 847     403.997  33.878 319.873  1.00  0.00      H1   O  
ATOM   2214  N   ILE A 848     404.060  35.531 321.342  1.00  0.00      H1   N  
ATOM   2215  CA  ILE A 848     403.670  34.786 322.485  1.00  0.00      H1   C  
ATOM   2216  CB  ILE A 848     404.761  34.743 323.539  1.00  0.00      H1   C  
ATOM   2217  CG2 ILE A 848     404.259  34.012 324.773  1.00  0.00      H1   C  
ATOM   2218  CG1 ILE A 848     405.986  34.014 322.940  1.00  0.00      H1   C  
ATOM   2219  CD1 ILE A 848     406.952  33.920 324.070  1.00  0.00      H1   C  
ATOM   2220  C   ILE A 848     402.447  35.564 323.094  1.00  0.00      H1   C  
ATOM   2221  O   ILE A 848     402.595  36.662 323.666  1.00  0.00      H1   O  
ATOM   2222  N   ILE A 849     401.306  34.935 322.953  1.00  0.00      H1   N  
ATOM   2223  CA  ILE A 849     399.989  35.418 323.353  1.00  0.00      H1   C  
ATOM   2224  CB  ILE A 849     398.822  35.103 322.393  1.00  0.00      H1   C  
ATOM   2225  CG2 ILE A 849     399.042  36.219 321.280  1.00  0.00      H1   C  
ATOM   2226  CG1 ILE A 849     398.927  33.663 321.827  1.00  0.00      H1   C  
ATOM   2227  CD1 ILE A 849     397.674  33.241 321.087  1.00  0.00      H1   C  
ATOM   2228  C   ILE A 849     399.659  34.851 324.737  1.00  0.00      H1   C  
ATOM   2229  O   ILE A 849     400.366  34.013 325.365  1.00  0.00      H1   O  
ATOM   2230  N   ILE A 850     398.581  35.388 325.419  1.00  0.00      H1   N  
ATOM   2231  CA  ILE A 850     398.129  35.026 326.850  1.00  0.00      H1   C  
ATOM   2232  CB  ILE A 850     398.416  36.206 327.790  1.00  0.00      H1   C  
ATOM   2233  CG2 ILE A 850     398.130  35.689 329.285  1.00  0.00      H1   C  
ATOM   2234  CG1 ILE A 850     399.909  36.710 327.697  1.00  0.00      H1   C  
ATOM   2235  CD1 ILE A 850     400.092  38.140 328.119  1.00  0.00      H1   C  
ATOM   2236  C   ILE A 850     396.662  34.685 326.939  1.00  0.00      H1   C  
ATOM   2237  O   ILE A 850     395.842  35.584 326.802  1.00  0.00      H1   O  
ATOM   2238  N   SER A 851     396.328  33.401 327.194  1.00  0.00      H1   N  
ATOM   2239  CA  SER A 851     394.957  32.942 327.460  1.00  0.00      H1   C  
ATOM   2240  CB  SER A 851     394.193  32.893 326.086  1.00  0.00      H1   C  
ATOM   2241  OG  SER A 851     392.863  32.462 326.251  1.00  0.00      H1   O  
ATOM   2242  C   SER A 851     394.966  31.614 328.171  1.00  0.00      H1   C  
ATOM   2243  O   SER A 851     395.675  30.720 327.813  1.00  0.00      H1   O  
ATOM   2244  N   ASP A 852     394.004  31.390 329.053  1.00  0.00      H1   N  
ATOM   2245  CA  ASP A 852     393.680  30.126 329.778  1.00  0.00      H1   C  
ATOM   2246  CB  ASP A 852     393.245  30.359 331.247  1.00  0.00      H1   C  
ATOM   2247  CG  ASP A 852     394.430  30.937 331.916  1.00  0.00      H1   C  
ATOM   2248  OD1 ASP A 852     395.624  30.629 331.559  1.00  0.00      H1   O  
ATOM   2249  OD2 ASP A 852     394.211  31.606 332.982  1.00  0.00      H1   O  
ATOM   2250  C   ASP A 852     392.546  29.423 329.120  1.00  0.00      H1   C  
ATOM   2251  O   ASP A 852     392.007  28.377 329.632  1.00  0.00      H1   O  
ATOM   2252  N   THR A 853     392.084  29.771 327.891  1.00  0.00      H1   N  
ATOM   2253  CA  THR A 853     391.149  28.898 327.103  1.00  0.00      H1   C  
ATOM   2254  CB  THR A 853     390.694  29.642 325.817  1.00  0.00      H1   C  
ATOM   2255  OG1 THR A 853     389.810  30.673 326.329  1.00  0.00      H1   O  
ATOM   2256  CG2 THR A 853     389.808  28.763 324.855  1.00  0.00      H1   C  
ATOM   2257  C   THR A 853     391.813  27.595 326.644  1.00  0.00      H1   C  
ATOM   2258  O   THR A 853     392.932  27.699 326.114  1.00  0.00      H1   O  
ATOM   2259  N   PRO A 854     391.360  26.368 326.840  1.00  0.00      H1   N  
ATOM   2260  CD  PRO A 854     390.311  26.081 327.791  1.00  0.00      H1   C  
ATOM   2261  CA  PRO A 854     391.900  25.171 326.207  1.00  0.00      H1   C  
ATOM   2262  CB  PRO A 854     390.808  24.121 326.462  1.00  0.00      H1   C  
ATOM   2263  CG  PRO A 854     390.206  24.560 327.800  1.00  0.00      H1   C  
ATOM   2264  C   PRO A 854     392.322  25.178 324.762  1.00  0.00      H1   C  
ATOM   2265  O   PRO A 854     391.604  25.778 323.964  1.00  0.00      H1   O  
ATOM   2266  N   VAL A 855     393.413  24.540 324.246  1.00  0.00      H1   N  
ATOM   2267  CA  VAL A 855     393.621  24.571 322.814  1.00  0.00      H1   C  
ATOM   2268  CB  VAL A 855     395.102  24.537 322.505  1.00  0.00      H1   C  
ATOM   2269  CG1 VAL A 855     395.758  25.652 323.307  1.00  0.00      H1   C  
ATOM   2270  CG2 VAL A 855     395.779  23.234 322.861  1.00  0.00      H1   C  
ATOM   2271  C   VAL A 855     392.834  23.512 322.092  1.00  0.00      H1   C  
ATOM   2272  O   VAL A 855     392.508  22.427 322.502  1.00  0.00      H1   O  
ATOM   2273  N   HIS A 856     392.350  23.793 320.882  1.00  0.00      H1   N  
ATOM   2274  CA  HIS A 856     391.767  22.817 319.956  1.00  0.00      H1   C  
ATOM   2275  CB  HIS A 856     390.571  23.398 319.295  1.00  0.00      H1   C  
ATOM   2276  ND1 HIS A 856     388.610  22.575 320.780  1.00  0.00      H1   N  
ATOM   2277  CG  HIS A 856     389.390  23.635 320.259  1.00  0.00      H1   C  
ATOM   2278  CE1 HIS A 856     387.545  23.181 321.449  1.00  0.00      H1   C  
ATOM   2279  NE2 HIS A 856     387.549  24.476 321.304  1.00  0.00      H1   N  
ATOM   2280  CD2 HIS A 856     388.710  24.759 320.599  1.00  0.00      H1   C  
ATOM   2281  C   HIS A 856     392.739  22.281 319.001  1.00  0.00      H1   C  
ATOM   2282  O   HIS A 856     393.857  22.665 318.891  1.00  0.00      H1   O  
ATOM   2283  N   ASP A 857     392.270  21.382 318.144  1.00  0.00      H1   N  
ATOM   2284  CA  ASP A 857     392.952  20.761 317.037  1.00  0.00      H1   C  
ATOM   2285  CB  ASP A 857     392.846  19.176 317.061  1.00  0.00      H1   C  
ATOM   2286  CG  ASP A 857     393.228  18.534 318.362  1.00  0.00      H1   C  
ATOM   2287  OD1 ASP A 857     393.067  17.312 318.316  1.00  0.00      H1   O  
ATOM   2288  OD2 ASP A 857     393.916  19.111 319.273  1.00  0.00      H1   O  
ATOM   2289  C   ASP A 857     392.566  21.326 315.692  1.00  0.00      H1   C  
ATOM   2290  O   ASP A 857     393.144  20.991 314.637  1.00  0.00      H1   O  
ATOM   2291  N   CYS A 858     391.578  22.253 315.567  1.00  0.00      H1   N  
ATOM   2292  CA  CYS A 858     391.575  23.116 314.327  1.00  0.00      H1   C  
ATOM   2293  CB  CYS A 858     390.624  24.316 314.633  1.00  0.00      H1   C  
ATOM   2294  SG  CYS A 858     390.954  25.155 316.186  1.00  0.00      H1   S  
ATOM   2295  C   CYS A 858     392.870  23.694 313.773  1.00  0.00      H1   C  
ATOM   2296  O   CYS A 858     393.920  23.895 314.430  1.00  0.00      H1   O  
ATOM   2297  N   ASN A 859     392.908  24.063 312.444  1.00  0.00      H1   N  
ATOM   2298  CA  ASN A 859     393.994  24.563 311.721  1.00  0.00      H1   C  
ATOM   2299  CB  ASN A 859     394.408  23.476 310.615  1.00  0.00      H1   C  
ATOM   2300  CG  ASN A 859     395.707  23.770 309.861  1.00  0.00      H1   C  
ATOM   2301  OD1 ASN A 859     396.356  24.826 309.978  1.00  0.00      H1   O  
ATOM   2302  ND2 ASN A 859     396.131  22.908 308.876  1.00  0.00      H1   N  
ATOM   2303  C   ASN A 859     393.640  25.927 311.224  1.00  0.00      H1   C  
ATOM   2304  O   ASN A 859     392.470  26.317 310.973  1.00  0.00      H1   O  
ATOM   2305  N   THR A 860     394.576  26.861 311.180  1.00  0.00      H1   N  
ATOM   2306  CA  THR A 860     394.360  28.199 310.699  1.00  0.00      H1   C  
ATOM   2307  CB  THR A 860     393.793  29.030 311.808  1.00  0.00      H1   C  
ATOM   2308  OG1 THR A 860     393.219  30.220 311.309  1.00  0.00      H1   O  
ATOM   2309  CG2 THR A 860     394.877  29.343 312.833  1.00  0.00      H1   C  
ATOM   2310  C   THR A 860     395.534  28.686 309.917  1.00  0.00      H1   C  
ATOM   2311  O   THR A 860     396.636  28.124 310.013  1.00  0.00      H1   O  
ATOM   2312  N   THR A 861     395.385  29.804 309.160  1.00  0.00      H1   N  
ATOM   2313  CA  THR A 861     396.500  30.582 308.469  1.00  0.00      H1   C  
ATOM   2314  CB  THR A 861     396.309  30.758 306.906  1.00  0.00      H1   C  
ATOM   2315  OG1 THR A 861     395.819  29.544 306.258  1.00  0.00      H1   O  
ATOM   2316  CG2 THR A 861     397.554  31.198 306.163  1.00  0.00      H1   C  
ATOM   2317  C   THR A 861     396.471  31.952 309.149  1.00  0.00      H1   C  
ATOM   2318  O   THR A 861     396.954  32.959 308.658  1.00  0.00      H1   O  
ATOM   2319  N   CYS A 862     395.877  32.096 310.337  1.00  0.00      H1   N  
ATOM   2320  CA  CYS A 862     395.732  33.349 311.020  1.00  0.00      H1   C  
ATOM   2321  CB  CYS A 862     394.876  34.392 310.246  1.00  0.00      H1   C  
ATOM   2322  SG  CYS A 862     394.685  35.978 311.173  1.00  0.00      H1   S  
ATOM   2323  C   CYS A 862     395.203  33.021 312.470  1.00  0.00      H1   C  
ATOM   2324  O   CYS A 862     394.158  32.382 312.643  1.00  0.00      H1   O  
ATOM   2325  N   GLN A 863     395.936  33.473 313.497  1.00  0.00      H1   N  
ATOM   2326  CA  GLN A 863     395.491  33.389 314.844  1.00  0.00      H1   C  
ATOM   2327  CB  GLN A 863     396.325  32.357 315.675  1.00  0.00      H1   C  
ATOM   2328  CG  GLN A 863     395.753  32.075 317.090  1.00  0.00      H1   C  
ATOM   2329  CD  GLN A 863     394.445  31.356 317.080  1.00  0.00      H1   C  
ATOM   2330  OE1 GLN A 863     394.242  30.380 316.413  1.00  0.00      H1   O  
ATOM   2331  NE2 GLN A 863     393.447  31.881 317.766  1.00  0.00      H1   N  
ATOM   2332  C   GLN A 863     395.508  34.767 315.516  1.00  0.00      H1   C  
ATOM   2333  O   GLN A 863     396.509  35.503 315.420  1.00  0.00      H1   O  
ATOM   2334  N   THR A 864     394.417  35.124 316.228  1.00  0.00      H1   N  
ATOM   2335  CA  THR A 864     394.328  36.219 317.214  1.00  0.00      H1   C  
ATOM   2336  CB  THR A 864     393.336  37.330 316.784  1.00  0.00      H1   C  
ATOM   2337  OG1 THR A 864     392.036  37.045 317.308  1.00  0.00      H1   O  
ATOM   2338  CG2 THR A 864     393.242  37.485 315.257  1.00  0.00      H1   C  
ATOM   2339  C   THR A 864     394.005  35.543 318.550  1.00  0.00      H1   C  
ATOM   2340  O   THR A 864     393.553  34.471 318.604  1.00  0.00      H1   O  
ATOM   2341  N   PRO A 865     394.363  36.170 319.708  1.00  0.00      H1   N  
ATOM   2342  CD  PRO A 865     395.397  37.214 319.738  1.00  0.00      H1   C  
ATOM   2343  CA  PRO A 865     394.063  35.592 320.994  1.00  0.00      H1   C  
ATOM   2344  CB  PRO A 865     395.080  36.268 321.992  1.00  0.00      H1   C  
ATOM   2345  CG  PRO A 865     395.397  37.596 321.262  1.00  0.00      H1   C  
ATOM   2346  C   PRO A 865     392.535  35.762 321.358  1.00  0.00      H1   C  
ATOM   2347  O   PRO A 865     392.107  35.230 322.404  1.00  0.00      H1   O  
ATOM   2348  N   GLU A 866     391.684  36.375 320.461  1.00  0.00      H1   N  
ATOM   2349  CA  GLU A 866     390.250  36.534 320.577  1.00  0.00      H1   C  
ATOM   2350  CB  GLU A 866     389.693  37.979 320.493  1.00  0.00      H1   C  
ATOM   2351  CG  GLU A 866     390.172  38.980 321.549  1.00  0.00      H1   C  
ATOM   2352  CD  GLU A 866     389.372  38.681 322.826  1.00  0.00      H1   C  
ATOM   2353  OE1 GLU A 866     389.967  38.172 323.826  1.00  0.00      H1   O  
ATOM   2354  OE2 GLU A 866     388.157  38.954 322.783  1.00  0.00      H1   O  
ATOM   2355  C   GLU A 866     389.609  35.761 319.420  1.00  0.00      H1   C  
ATOM   2356  O   GLU A 866     388.351  35.784 319.241  1.00  0.00      H1   O  
ATOM   2357  N   GLY A 867     390.453  34.911 318.730  1.00  0.00      H1   N  
ATOM   2358  CA  GLY A 867     389.967  33.947 317.719  1.00  0.00      H1   C  
ATOM   2359  C   GLY A 867     390.716  33.848 316.437  1.00  0.00      H1   C  
ATOM   2360  O   GLY A 867     391.460  34.722 316.029  1.00  0.00      H1   O  
ATOM   2361  N   ALA A 868     390.596  32.679 315.750  1.00  0.00      H1   N  
ATOM   2362  CA  ALA A 868     391.146  32.308 314.526  1.00  0.00      H1   C  
ATOM   2363  CB  ALA A 868     391.027  30.763 314.432  1.00  0.00      H1   C  
ATOM   2364  C   ALA A 868     390.397  32.924 313.360  1.00  0.00      H1   C  
ATOM   2365  O   ALA A 868     389.148  32.989 313.408  1.00  0.00      H1   O  
ATOM   2366  N   ILE A 869     391.053  33.276 312.283  1.00  0.00      H1   N  
ATOM   2367  CA  ILE A 869     390.404  34.063 311.218  1.00  0.00      H1   C  
ATOM   2368  CB  ILE A 869     390.987  35.484 311.094  1.00  0.00      H1   C  
ATOM   2369  CG2 ILE A 869     389.998  36.288 310.161  1.00  0.00      H1   C  
ATOM   2370  CG1 ILE A 869     391.295  36.135 312.520  1.00  0.00      H1   C  
ATOM   2371  CD1 ILE A 869     390.158  36.441 313.489  1.00  0.00      H1   C  
ATOM   2372  C   ILE A 869     390.423  33.192 309.959  1.00  0.00      H1   C  
ATOM   2373  O   ILE A 869     391.513  32.737 309.529  1.00  0.00      H1   O  
ATOM   2374  N   ASN A 870     389.221  32.838 309.452  1.00  0.00      H1   N  
ATOM   2375  CA  ASN A 870     389.198  31.922 308.352  1.00  0.00      H1   C  
ATOM   2376  CB  ASN A 870     388.727  30.428 308.728  1.00  0.00      H1   C  
ATOM   2377  CG  ASN A 870     389.510  30.005 309.918  1.00  0.00      H1   C  
ATOM   2378  OD1 ASN A 870     389.079  30.292 311.045  1.00  0.00      H1   O  
ATOM   2379  ND2 ASN A 870     390.573  29.199 309.697  1.00  0.00      H1   N  
ATOM   2380  C   ASN A 870     388.317  32.464 307.298  1.00  0.00      H1   C  
ATOM   2381  O   ASN A 870     387.131  32.069 307.178  1.00  0.00      H1   O  
ATOM   2382  N   THR A 871     388.846  33.522 306.622  1.00  0.00      H1   N  
ATOM   2383  CA  THR A 871     387.998  34.414 305.808  1.00  0.00      H1   C  
ATOM   2384  CB  THR A 871     387.359  35.595 306.489  1.00  0.00      H1   C  
ATOM   2385  OG1 THR A 871     386.439  36.262 305.702  1.00  0.00      H1   O  
ATOM   2386  CG2 THR A 871     388.375  36.674 306.864  1.00  0.00      H1   C  
ATOM   2387  C   THR A 871     388.658  34.767 304.575  1.00  0.00      H1   C  
ATOM   2388  O   THR A 871     389.872  34.662 304.396  1.00  0.00      H1   O  
ATOM   2389  N   SER A 872     387.976  35.192 303.492  1.00  0.00      H1   N  
ATOM   2390  CA  SER A 872     388.479  35.928 302.301  1.00  0.00      H1   C  
ATOM   2391  CB  SER A 872     387.690  35.357 300.989  1.00  0.00      H1   C  
ATOM   2392  OG  SER A 872     386.262  35.533 301.068  1.00  0.00      H1   O  
ATOM   2393  C   SER A 872     388.234  37.404 302.352  1.00  0.00      H1   C  
ATOM   2394  O   SER A 872     388.637  38.145 301.402  1.00  0.00      H1   O  
ATOM   2395  N   LEU A 873     387.607  37.928 303.465  1.00  0.00      H1   N  
ATOM   2396  CA  LEU A 873     387.350  39.302 303.640  1.00  0.00      H1   C  
ATOM   2397  CB  LEU A 873     386.272  39.600 304.664  1.00  0.00      H1   C  
ATOM   2398  CG  LEU A 873     384.969  38.926 304.307  1.00  0.00      H1   C  
ATOM   2399  CD1 LEU A 873     383.989  39.291 305.448  1.00  0.00      H1   C  
ATOM   2400  CD2 LEU A 873     384.342  39.433 302.993  1.00  0.00      H1   C  
ATOM   2401  C   LEU A 873     388.560  40.242 303.857  1.00  0.00      H1   C  
ATOM   2402  O   LEU A 873     389.616  39.835 304.403  1.00  0.00      H1   O  
ATOM   2403  N   PRO A 874     388.459  41.430 303.414  1.00  0.00      H1   N  
ATOM   2404  CD  PRO A 874     387.413  41.885 302.528  1.00  0.00      H1   C  
ATOM   2405  CA  PRO A 874     389.641  42.318 303.490  1.00  0.00      H1   C  
ATOM   2406  CB  PRO A 874     389.291  43.412 302.429  1.00  0.00      H1   C  
ATOM   2407  CG  PRO A 874     387.760  43.403 302.336  1.00  0.00      H1   C  
ATOM   2408  C   PRO A 874     389.958  42.758 304.929  1.00  0.00      H1   C  
ATOM   2409  O   PRO A 874     391.111  43.167 305.194  1.00  0.00      H1   O  
ATOM   2410  N   PHE A 875     389.004  42.913 305.798  1.00  0.00      H1   N  
ATOM   2411  CA  PHE A 875     389.131  43.794 307.034  1.00  0.00      H1   C  
ATOM   2412  CB  PHE A 875     388.359  45.060 306.914  1.00  0.00      H1   C  
ATOM   2413  CG  PHE A 875     388.814  46.005 305.826  1.00  0.00      H1   C  
ATOM   2414  CD1 PHE A 875     389.995  46.805 305.934  1.00  0.00      H1   C  
ATOM   2415  CE1 PHE A 875     390.339  47.772 304.959  1.00  0.00      H1   C  
ATOM   2416  CZ  PHE A 875     389.474  48.015 303.902  1.00  0.00      H1   C  
ATOM   2417  CD2 PHE A 875     387.970  46.272 304.672  1.00  0.00      H1   C  
ATOM   2418  CE2 PHE A 875     388.302  47.289 303.770  1.00  0.00      H1   C  
ATOM   2419  C   PHE A 875     388.551  43.022 308.239  1.00  0.00      H1   C  
ATOM   2420  O   PHE A 875     387.452  42.455 308.177  1.00  0.00      H1   O  
ATOM   2421  N   GLN A 876     389.301  43.063 309.406  1.00  0.00      H1   N  
ATOM   2422  CA  GLN A 876     388.746  42.426 310.663  1.00  0.00      H1   C  
ATOM   2423  CB  GLN A 876     389.501  41.198 311.220  1.00  0.00      H1   C  
ATOM   2424  CG  GLN A 876     390.992  41.404 311.503  1.00  0.00      H1   C  
ATOM   2425  CD  GLN A 876     391.367  41.560 313.008  1.00  0.00      H1   C  
ATOM   2426  OE1 GLN A 876     390.654  42.191 313.773  1.00  0.00      H1   O  
ATOM   2427  NE2 GLN A 876     392.496  40.983 313.332  1.00  0.00      H1   N  
ATOM   2428  C   GLN A 876     388.604  43.483 311.800  1.00  0.00      H1   C  
ATOM   2429  O   GLN A 876     389.249  44.485 311.773  1.00  0.00      H1   O  
ATOM   2430  N   ASN A 877     387.663  43.185 312.698  1.00  0.00      H1   N  
ATOM   2431  CA  ASN A 877     387.462  44.022 313.898  1.00  0.00      H1   C  
ATOM   2432  CB  ASN A 877     386.240  45.041 313.847  1.00  0.00      H1   C  
ATOM   2433  CG  ASN A 877     386.193  46.046 314.968  1.00  0.00      H1   C  
ATOM   2434  OD1 ASN A 877     387.003  45.968 315.935  1.00  0.00      H1   O  
ATOM   2435  ND2 ASN A 877     385.178  46.956 314.875  1.00  0.00      H1   N  
ATOM   2436  C   ASN A 877     387.348  43.095 315.112  1.00  0.00      H1   C  
ATOM   2437  O   ASN A 877     386.306  42.943 315.734  1.00  0.00      H1   O  
ATOM   2438  N   ILE A 878     388.484  42.391 315.397  1.00  0.00      H1   N  
ATOM   2439  CA  ILE A 878     388.465  41.319 316.441  1.00  0.00      H1   C  
ATOM   2440  CB  ILE A 878     388.514  39.922 315.787  1.00  0.00      H1   C  
ATOM   2441  CG2 ILE A 878     389.282  38.826 316.575  1.00  0.00      H1   C  
ATOM   2442  CG1 ILE A 878     387.088  39.463 315.529  1.00  0.00      H1   C  
ATOM   2443  CD1 ILE A 878     386.984  38.550 314.296  1.00  0.00      H1   C  
ATOM   2444  C   ILE A 878     389.414  41.570 317.608  1.00  0.00      H1   C  
ATOM   2445  O   ILE A 878     389.065  41.396 318.762  1.00  0.00      H1   O  
ATOM   2446  N   HIS A 879     390.643  42.075 317.390  1.00  0.00      H1   N  
ATOM   2447  CA  HIS A 879     391.736  42.393 318.294  1.00  0.00      H1   C  
ATOM   2448  CB  HIS A 879     392.113  41.188 319.159  1.00  0.00      H1   C  
ATOM   2449  ND1 HIS A 879     394.374  41.437 320.208  1.00  0.00      H1   N  
ATOM   2450  CG  HIS A 879     392.996  41.334 320.410  1.00  0.00      H1   C  
ATOM   2451  CE1 HIS A 879     394.945  41.483 321.379  1.00  0.00      H1   C  
ATOM   2452  NE2 HIS A 879     393.984  41.468 322.350  1.00  0.00      H1   N  
ATOM   2453  CD2 HIS A 879     392.745  41.372 321.717  1.00  0.00      H1   C  
ATOM   2454  C   HIS A 879     392.947  42.760 317.405  1.00  0.00      H1   C  
ATOM   2455  O   HIS A 879     392.986  42.183 316.334  1.00  0.00      H1   O  
ATOM   2456  N   PRO A 880     393.812  43.710 317.797  1.00  0.00      H1   N  
ATOM   2457  CD  PRO A 880     393.544  44.571 318.925  1.00  0.00      H1   C  
ATOM   2458  CA  PRO A 880     394.893  44.195 316.988  1.00  0.00      H1   C  
ATOM   2459  CB  PRO A 880     395.455  45.401 317.725  1.00  0.00      H1   C  
ATOM   2460  CG  PRO A 880     394.828  45.361 319.138  1.00  0.00      H1   C  
ATOM   2461  C   PRO A 880     395.930  43.122 316.788  1.00  0.00      H1   C  
ATOM   2462  O   PRO A 880     396.547  43.083 315.710  1.00  0.00      H1   O  
ATOM   2463  N   ILE A 881     396.171  42.249 317.763  1.00  0.00      H1   N  
ATOM   2464  CA  ILE A 881     397.205  41.144 317.702  1.00  0.00      H1   C  
ATOM   2465  CB  ILE A 881     397.634  40.773 319.148  1.00  0.00      H1   C  
ATOM   2466  CG2 ILE A 881     398.952  39.856 319.082  1.00  0.00      H1   C  
ATOM   2467  CG1 ILE A 881     398.063  42.071 319.849  1.00  0.00      H1   C  
ATOM   2468  CD1 ILE A 881     398.611  41.976 321.329  1.00  0.00      H1   C  
ATOM   2469  C   ILE A 881     396.921  39.876 316.774  1.00  0.00      H1   C  
ATOM   2470  O   ILE A 881     396.155  38.941 317.033  1.00  0.00      H1   O  
ATOM   2471  N   THR A 882     397.586  39.873 315.631  1.00  0.00      H1   N  
ATOM   2472  CA  THR A 882     397.488  38.779 314.613  1.00  0.00      H1   C  
ATOM   2473  CB  THR A 882     397.083  39.322 313.243  1.00  0.00      H1   C  
ATOM   2474  OG1 THR A 882     397.642  40.635 313.089  1.00  0.00      H1   O  
ATOM   2475  CG2 THR A 882     395.548  39.484 313.180  1.00  0.00      H1   C  
ATOM   2476  C   THR A 882     398.816  38.092 314.478  1.00  0.00      H1   C  
ATOM   2477  O   THR A 882     399.868  38.653 314.158  1.00  0.00      H1   O  
ATOM   2478  N   ILE A 883     398.771  36.766 314.580  1.00  0.00      H1   N  
ATOM   2479  CA  ILE A 883     399.714  35.821 314.180  1.00  0.00      H1   C  
ATOM   2480  CB  ILE A 883     400.123  34.770 315.222  1.00  0.00      H1   C  
ATOM   2481  CG2 ILE A 883     401.459  34.212 314.751  1.00  0.00      H1   C  
ATOM   2482  CG1 ILE A 883     400.165  35.467 316.553  1.00  0.00      H1   C  
ATOM   2483  CD1 ILE A 883     400.603  34.454 317.655  1.00  0.00      H1   C  
ATOM   2484  C   ILE A 883     399.325  35.141 312.907  1.00  0.00      H1   C  
ATOM   2485  O   ILE A 883     398.543  34.221 312.880  1.00  0.00      H1   O  
ATOM   2486  N   GLY A 884     399.823  35.674 311.811  1.00  0.00      H1   N  
ATOM   2487  CA  GLY A 884     399.464  35.086 310.536  1.00  0.00      H1   C  
ATOM   2488  C   GLY A 884     399.346  36.027 309.394  1.00  0.00      H1   C  
ATOM   2489  O   GLY A 884     399.614  37.198 309.559  1.00  0.00      H1   O  
ATOM   2490  N   LYS A 885     399.028  35.435 308.221  1.00  0.00      H1   N  
ATOM   2491  CA  LYS A 885     398.538  36.240 307.087  1.00  0.00      H1   C  
ATOM   2492  CB  LYS A 885     398.746  35.344 305.834  1.00  0.00      H1   C  
ATOM   2493  CG  LYS A 885     398.484  35.994 304.501  1.00  0.00      H1   C  
ATOM   2494  CD  LYS A 885     398.210  34.940 303.447  1.00  0.00      H1   C  
ATOM   2495  CE  LYS A 885     397.411  35.517 302.196  1.00  0.00      H1   C  
ATOM   2496  NZ  LYS A 885     398.175  36.513 301.363  1.00  0.00      H1   N  
ATOM   2497  C   LYS A 885     397.083  36.631 307.304  1.00  0.00      H1   C  
ATOM   2498  O   LYS A 885     396.169  35.843 307.186  1.00  0.00      H1   O  
ATOM   2499  N   CYS A 886     396.922  37.890 307.734  1.00  0.00      H1   N  
ATOM   2500  CA  CYS A 886     395.695  38.226 308.394  1.00  0.00      H1   C  
ATOM   2501  CB  CYS A 886     395.905  38.513 309.945  1.00  0.00      H1   C  
ATOM   2502  SG  CYS A 886     396.318  36.969 310.735  1.00  0.00      H1   S  
ATOM   2503  C   CYS A 886     395.044  39.457 307.757  1.00  0.00      H1   C  
ATOM   2504  O   CYS A 886     395.830  40.282 307.369  1.00  0.00      H1   O  
ATOM   2505  N   PRO A 887     393.754  39.571 307.626  1.00  0.00      H1   N  
ATOM   2506  CD  PRO A 887     392.841  38.400 307.693  1.00  0.00      H1   C  
ATOM   2507  CA  PRO A 887     392.978  40.802 307.396  1.00  0.00      H1   C  
ATOM   2508  CB  PRO A 887     391.547  40.365 307.596  1.00  0.00      H1   C  
ATOM   2509  CG  PRO A 887     391.535  39.002 307.103  1.00  0.00      H1   C  
ATOM   2510  C   PRO A 887     393.329  41.984 308.219  1.00  0.00      H1   C  
ATOM   2511  O   PRO A 887     393.752  41.810 309.356  1.00  0.00      H1   O  
ATOM   2512  N   LYS A 888     393.238  43.166 307.675  1.00  0.00      H1   N  
ATOM   2513  CA  LYS A 888     393.468  44.443 308.249  1.00  0.00      H1   C  
ATOM   2514  CB  LYS A 888     393.366  45.457 307.058  1.00  0.00      H1   C  
ATOM   2515  CG  LYS A 888     394.329  45.097 305.890  1.00  0.00      H1   C  
ATOM   2516  CD  LYS A 888     395.796  44.817 306.144  1.00  0.00      H1   C  
ATOM   2517  CE  LYS A 888     396.715  44.891 304.911  1.00  0.00      H1   C  
ATOM   2518  NZ  LYS A 888     398.179  44.742 305.365  1.00  0.00      H1   N  
ATOM   2519  C   LYS A 888     392.479  44.896 309.398  1.00  0.00      H1   C  
ATOM   2520  O   LYS A 888     391.304  44.679 309.236  1.00  0.00      H1   O  
ATOM   2521  N   TYR A 889     393.037  45.293 310.582  1.00  0.00      H1   N  
ATOM   2522  CA  TYR A 889     392.338  45.640 311.839  1.00  0.00      H1   C  
ATOM   2523  CB  TYR A 889     393.038  45.219 313.229  1.00  0.00      H1   C  
ATOM   2524  CG  TYR A 889     392.416  45.771 314.390  1.00  0.00      H1   C  
ATOM   2525  CD1 TYR A 889     391.146  45.287 314.804  1.00  0.00      H1   C  
ATOM   2526  CE1 TYR A 889     390.476  45.818 315.911  1.00  0.00      H1   C  
ATOM   2527  CZ  TYR A 889     391.038  46.747 316.695  1.00  0.00      H1   C  
ATOM   2528  OH  TYR A 889     390.466  47.192 317.913  1.00  0.00      H1   O  
ATOM   2529  CD2 TYR A 889     392.933  46.806 315.177  1.00  0.00      H1   C  
ATOM   2530  CE2 TYR A 889     392.285  47.255 316.355  1.00  0.00      H1   C  
ATOM   2531  C   TYR A 889     391.852  47.058 311.685  1.00  0.00      H1   C  
ATOM   2532  O   TYR A 889     392.594  47.985 311.357  1.00  0.00      H1   O  
ATOM   2533  N   VAL A 890     390.557  47.231 311.917  1.00  0.00      H1   N  
ATOM   2534  CA  VAL A 890     389.940  48.581 311.685  1.00  0.00      H1   C  
ATOM   2535  CB  VAL A 890     389.189  48.602 310.379  1.00  0.00      H1   C  
ATOM   2536  CG1 VAL A 890     390.155  48.651 309.118  1.00  0.00      H1   C  
ATOM   2537  CG2 VAL A 890     388.156  47.453 310.198  1.00  0.00      H1   C  
ATOM   2538  C   VAL A 890     388.954  48.866 312.820  1.00  0.00      H1   C  
ATOM   2539  O   VAL A 890     388.417  47.986 313.457  1.00  0.00      H1   O  
ATOM   2540  N   LYS A 891     388.698  50.157 313.106  1.00  0.00      H1   N  
ATOM   2541  CA  LYS A 891     387.745  50.440 314.197  1.00  0.00      H1   C  
ATOM   2542  CB  LYS A 891     388.068  51.756 314.995  1.00  0.00      H1   C  
ATOM   2543  CG  LYS A 891     389.558  52.032 315.386  1.00  0.00      H1   C  
ATOM   2544  CD  LYS A 891     389.855  53.400 315.955  1.00  0.00      H1   C  
ATOM   2545  CE  LYS A 891     389.520  54.505 314.981  1.00  0.00      H1   C  
ATOM   2546  NZ  LYS A 891     389.983  55.786 315.507  1.00  0.00      H1   N  
ATOM   2547  C   LYS A 891     386.310  50.316 313.776  1.00  0.00      H1   C  
ATOM   2548  O   LYS A 891     385.455  50.085 314.563  1.00  0.00      H1   O  
ATOM   2549  N   SER A 892     385.977  50.381 312.521  1.00  0.00      H1   N  
ATOM   2550  CA  SER A 892     384.660  50.496 311.933  1.00  0.00      H1   C  
ATOM   2551  CB  SER A 892     384.491  50.365 310.415  1.00  0.00      H1   C  
ATOM   2552  OG  SER A 892     385.264  51.385 309.782  1.00  0.00      H1   O  
ATOM   2553  C   SER A 892     383.583  49.563 312.480  1.00  0.00      H1   C  
ATOM   2554  O   SER A 892     383.810  48.405 312.576  1.00  0.00      H1   O  
ATOM   2555  N   THR A 893     382.378  49.946 312.896  1.00  0.00      H1   N  
ATOM   2556  CA  THR A 893     381.269  49.083 313.320  1.00  0.00      H1   C  
ATOM   2557  CB  THR A 893     380.256  49.729 314.228  1.00  0.00      H1   C  
ATOM   2558  OG1 THR A 893     379.775  50.925 313.662  1.00  0.00      H1   O  
ATOM   2559  CG2 THR A 893     380.965  50.136 315.534  1.00  0.00      H1   C  
ATOM   2560  C   THR A 893     380.745  48.249 312.218  1.00  0.00      H1   C  
ATOM   2561  O   THR A 893     380.317  47.087 312.402  1.00  0.00      H1   O  
ATOM   2562  N   LYS A 894     380.696  48.871 311.069  1.00  0.00      H1   N  
ATOM   2563  CA  LYS A 894     380.180  48.191 309.822  1.00  0.00      H1   C  
ATOM   2564  CB  LYS A 894     378.634  48.202 309.616  1.00  0.00      H1   C  
ATOM   2565  CG  LYS A 894     377.880  49.424 310.146  1.00  0.00      H1   C  
ATOM   2566  CD  LYS A 894     378.392  50.728 309.466  1.00  0.00      H1   C  
ATOM   2567  CE  LYS A 894     377.636  52.055 309.949  1.00  0.00      H1   C  
ATOM   2568  NZ  LYS A 894     378.219  53.291 309.435  1.00  0.00      H1   N  
ATOM   2569  C   LYS A 894     380.974  48.668 308.624  1.00  0.00      H1   C  
ATOM   2570  O   LYS A 894     381.539  49.801 308.569  1.00  0.00      H1   O  
ATOM   2571  N   LEU A 895     380.927  47.842 307.560  1.00  0.00      H1   N  
ATOM   2572  CA  LEU A 895     381.556  48.095 306.251  1.00  0.00      H1   C  
ATOM   2573  CB  LEU A 895     383.052  47.502 306.135  1.00  0.00      H1   C  
ATOM   2574  CG  LEU A 895     384.225  48.027 307.088  1.00  0.00      H1   C  
ATOM   2575  CD1 LEU A 895     385.516  47.272 306.966  1.00  0.00      H1   C  
ATOM   2576  CD2 LEU A 895     384.442  49.504 306.833  1.00  0.00      H1   C  
ATOM   2577  C   LEU A 895     380.741  47.277 305.215  1.00  0.00      H1   C  
ATOM   2578  O   LEU A 895     381.132  46.294 304.716  1.00  0.00      H1   O  
ATOM   2579  N   ARG A 896     379.543  47.788 304.883  1.00  0.00      H1   N  
ATOM   2580  CA  ARG A 896     378.773  47.117 303.846  1.00  0.00      H1   C  
ATOM   2581  CB  ARG A 896     377.199  47.173 304.181  1.00  0.00      H1   C  
ATOM   2582  CG  ARG A 896     376.844  46.869 305.619  1.00  0.00      H1   C  
ATOM   2583  CD  ARG A 896     375.363  46.742 305.891  1.00  0.00      H1   C  
ATOM   2584  NE  ARG A 896     374.723  45.716 304.966  1.00  0.00      H1   N  
ATOM   2585  CZ  ARG A 896     374.672  44.482 305.274  1.00  0.00      H1   C  
ATOM   2586  NH1 ARG A 896     375.236  43.902 306.348  1.00  0.00      H1   N  
ATOM   2587  NH2 ARG A 896     373.919  43.649 304.634  1.00  0.00      H1   N  
ATOM   2588  C   ARG A 896     378.927  47.796 302.494  1.00  0.00      H1   C  
ATOM   2589  O   ARG A 896     378.797  49.053 302.423  1.00  0.00      H1   O  
ATOM   2590  N   LEU A 897     379.299  47.141 301.430  1.00  0.00      H1   N  
ATOM   2591  CA  LEU A 897     379.416  47.652 300.084  1.00  0.00      H1   C  
ATOM   2592  CB  LEU A 897     380.449  46.710 299.343  1.00  0.00      H1   C  
ATOM   2593  CG  LEU A 897     381.055  47.320 298.035  1.00  0.00      H1   C  
ATOM   2594  CD1 LEU A 897     382.137  48.349 298.295  1.00  0.00      H1   C  
ATOM   2595  CD2 LEU A 897     381.508  46.009 297.250  1.00  0.00      H1   C  
ATOM   2596  C   LEU A 897     378.026  47.423 299.372  1.00  0.00      H1   C  
ATOM   2597  O   LEU A 897     377.412  46.372 299.398  1.00  0.00      H1   O  
ATOM   2598  N   ALA A 898     377.568  48.436 298.644  1.00  0.00      H1   N  
ATOM   2599  CA  ALA A 898     376.328  48.453 297.912  1.00  0.00      H1   C  
ATOM   2600  CB  ALA A 898     375.819  49.894 297.597  1.00  0.00      H1   C  
ATOM   2601  C   ALA A 898     376.340  47.473 296.695  1.00  0.00      H1   C  
ATOM   2602  O   ALA A 898     377.361  47.348 296.101  1.00  0.00      H1   O  
ATOM   2603  N   THR A 899     375.229  46.780 296.458  1.00  0.00      H1   N  
ATOM   2604  CA  THR A 899     375.039  45.971 295.244  1.00  0.00      H1   C  
ATOM   2605  CB  THR A 899     375.254  44.463 295.449  1.00  0.00      H1   C  
ATOM   2606  OG1 THR A 899     374.819  43.974 296.710  1.00  0.00      H1   O  
ATOM   2607  CG2 THR A 899     376.710  44.167 295.362  1.00  0.00      H1   C  
ATOM   2608  C   THR A 899     373.664  46.177 294.672  1.00  0.00      H1   C  
ATOM   2609  O   THR A 899     373.530  46.427 293.480  1.00  0.00      H1   O  
ATOM   2610  N   GLY A 900     372.567  46.226 295.410  1.00  0.00      H1   N  
ATOM   2611  CA  GLY A 900     371.255  46.502 294.917  1.00  0.00      H1   C  
ATOM   2612  C   GLY A 900     370.881  48.004 294.812  1.00  0.00      H1   C  
ATOM   2613  O   GLY A 900     371.595  48.878 295.307  1.00  0.00      H1   O  
ATOM   2614  N   LEU A 901     369.742  48.297 294.123  1.00  0.00      H1   N  
ATOM   2615  CA  LEU A 901     369.153  49.603 293.761  1.00  0.00      H1   C  
ATOM   2616  CB  LEU A 901     368.231  49.416 292.500  1.00  0.00      H1   C  
ATOM   2617  CG  LEU A 901     368.647  48.295 291.527  1.00  0.00      H1   C  
ATOM   2618  CD1 LEU A 901     368.125  46.908 291.895  1.00  0.00      H1   C  
ATOM   2619  CD2 LEU A 901     368.206  48.476 290.083  1.00  0.00      H1   C  
ATOM   2620  C   LEU A 901     368.429  50.166 294.967  1.00  0.00      H1   C  
ATOM   2621  O   LEU A 901     368.055  49.418 295.890  1.00  0.00      H1   O  
ATOM   2622  N   ARG A 902     368.428  51.517 295.050  1.00  0.00      H1   N  
ATOM   2623  CA  ARG A 902     367.946  52.198 296.262  1.00  0.00      H1   C  
ATOM   2624  CB  ARG A 902     368.504  53.669 296.179  1.00  0.00      H1   C  
ATOM   2625  CG  ARG A 902     368.391  54.459 297.507  1.00  0.00      H1   C  
ATOM   2626  CD  ARG A 902     366.982  55.104 297.816  1.00  0.00      H1   C  
ATOM   2627  NE  ARG A 902     367.165  56.035 298.969  1.00  0.00      H1   N  
ATOM   2628  CZ  ARG A 902     367.705  57.206 298.899  1.00  0.00      H1   C  
ATOM   2629  NH1 ARG A 902     368.335  57.739 297.842  1.00  0.00      H1   N  
ATOM   2630  NH2 ARG A 902     367.839  57.999 299.963  1.00  0.00      H1   N  
ATOM   2631  C   ARG A 902     366.381  52.134 296.468  1.00  0.00      H1   C  
ATOM   2632  O   ARG A 902     365.660  52.527 295.591  1.00  0.00      H1   O  
ATOM   2633  N   ASN A 903     365.970  51.635 297.606  1.00  0.00      H1   N  
ATOM   2634  CA  ASN A 903     364.589  51.406 297.999  1.00  0.00      H1   C  
ATOM   2635  CB  ASN A 903     364.541  50.646 299.373  1.00  0.00      H1   C  
ATOM   2636  CG  ASN A 903     363.136  50.526 299.988  1.00  0.00      H1   C  
ATOM   2637  OD1 ASN A 903     362.836  50.928 301.107  1.00  0.00      H1   O  
ATOM   2638  ND2 ASN A 903     362.150  50.146 299.156  1.00  0.00      H1   N  
ATOM   2639  C   ASN A 903     363.799  52.752 297.980  1.00  0.00      H1   C  
ATOM   2640  O   ASN A 903     364.234  53.713 298.628  1.00  0.00      H1   O  
ATOM   2641  N   VAL A 904     362.641  52.888 297.222  1.00  0.00      H1   N  
ATOM   2642  CA  VAL A 904     361.927  54.168 296.989  1.00  0.00      H1   C  
ATOM   2643  CB  VAL A 904     362.236  54.881 295.657  1.00  0.00      H1   C  
ATOM   2644  CG1 VAL A 904     363.476  55.826 295.732  1.00  0.00      H1   C  
ATOM   2645  CG2 VAL A 904     362.303  53.902 294.462  1.00  0.00      H1   C  
ATOM   2646  C   VAL A 904     360.478  53.927 296.956  1.00  0.00      H1   C  
ATOM   2647  O   VAL A 904     359.998  52.896 296.501  1.00  0.00      H1   O  
ATOM   2648  N   PRO A 905     359.600  54.809 297.444  1.00  0.00      H1   N  
ATOM   2649  CD  PRO A 905     360.076  55.977 298.247  1.00  0.00      H1   C  
ATOM   2650  CA  PRO A 905     358.198  54.844 297.127  1.00  0.00      H1   C  
ATOM   2651  CB  PRO A 905     357.627  55.715 298.289  1.00  0.00      H1   C  
ATOM   2652  CG  PRO A 905     358.741  56.717 298.641  1.00  0.00      H1   C  
ATOM   2653  C   PRO A 905     357.764  55.341 295.748  1.00  0.00      H1   C  
ATOM   2654  O   PRO A 905     356.767  56.072 295.644  1.00  0.00      H1   O  
ATOM   2655  N   SER A 906     358.513  54.946 294.710  1.00  0.00      H1   N  
ATOM   2656  CA  SER A 906     358.310  55.611 293.405  1.00  0.00      H1   C  
ATOM   2657  CB  SER A 906     357.188  54.913 292.545  1.00  0.00      H1   C  
ATOM   2658  OG  SER A 906     357.013  55.502 291.229  1.00  0.00      H1   O  
ATOM   2659  C   SER A 906     358.253  57.105 293.415  1.00  0.00      H1   C  
ATOM   2660  O   SER A 906     357.196  57.696 293.105  1.00  0.00      H1   O  
ATOM   2661  N   ILE A 907     359.352  57.746 293.685  1.00  0.00      H1   N  
ATOM   2662  CA  ILE A 907     359.478  59.115 293.840  1.00  0.00      H1   C  
ATOM   2663  CB  ILE A 907     358.901  59.623 295.246  1.00  0.00      H1   C  
ATOM   2664  CG2 ILE A 907     359.937  59.777 296.348  1.00  0.00      H1   C  
ATOM   2665  CG1 ILE A 907     358.023  60.906 295.105  1.00  0.00      H1   C  
ATOM   2666  CD1 ILE A 907     357.171  61.123 296.377  1.00  0.00      H1   C  
ATOM   2667  C   ILE A 907     360.869  59.486 293.589  1.00  0.00      H1   C  
ATOM   2668  O   ILE A 907     361.735  58.645 293.784  1.00  0.00      H1   O  
ATOM   2669  N   GLN A 908     361.104  60.684 293.095  1.00  0.00      H1   N  
ATOM   2670  CA  GLN A 908     362.410  61.376 292.903  1.00  0.00      H1   C  
ATOM   2671  CB  GLN A 908     362.268  62.934 292.617  1.00  0.00      H1   C  
ATOM   2672  CG  GLN A 908     361.779  63.762 293.813  1.00  0.00      H1   C  
ATOM   2673  CD  GLN A 908     362.976  64.073 294.834  1.00  0.00      H1   C  
ATOM   2674  OE1 GLN A 908     364.114  64.314 294.414  1.00  0.00      H1   O  
ATOM   2675  NE2 GLN A 908     362.692  64.059 296.145  1.00  0.00      H1   N  
ATOM   2676  C   GLN A 908     363.573  61.065 293.918  1.00  0.00      H1   C  
ATOM   2677  O   GLN A 908     363.398  61.024 295.117  1.00  0.00      H1   O  
ATOM   2678  N   SER A 909     364.756  60.811 293.424  1.00  0.00      H1   N  
ATOM   2679  CA  SER A 909     365.803  60.391 294.293  1.00  0.00      H1   C  
ATOM   2680  CB  SER A 909     365.845  58.832 294.595  1.00  0.00      H1   C  
ATOM   2681  OG  SER A 909     366.557  58.475 295.795  1.00  0.00      H1   O  
ATOM   2682  C   SER A 909     367.139  60.723 293.764  1.00  0.00      H1   C  
ATOM   2683  O   SER A 909     367.376  60.708 292.513  1.00  0.00      H1   O  
ATOM   2684  N   ARG A 910     368.128  61.001 294.673  1.00  0.00      H1   N  
ATOM   2685  CA  ARG A 910     369.509  61.252 294.395  1.00  0.00      H1   C  
ATOM   2686  CB  ARG A 910     370.259  59.958 293.818  1.00  0.00      H1   C  
ATOM   2687  CG  ARG A 910     370.082  58.731 294.710  1.00  0.00      H1   C  
ATOM   2688  CD  ARG A 910     370.992  57.528 294.267  1.00  0.00      H1   C  
ATOM   2689  NE  ARG A 910     372.344  57.814 294.485  1.00  0.00      H1   N  
ATOM   2690  CZ  ARG A 910     373.190  58.075 293.485  1.00  0.00      H1   C  
ATOM   2691  NH1 ARG A 910     372.943  58.092 292.152  1.00  0.00      H1   N  
ATOM   2692  NH2 ARG A 910     374.384  58.355 293.861  1.00  0.00      H1   N  
ATOM   2693  C   ARG A 910     369.834  62.460 293.630  1.00  0.00      H1   C  
ATOM   2694  O   ARG A 910     370.706  62.416 292.749  1.00  0.00      H1   O  
ATOM   2695  N   GLY A 911     369.194  63.644 293.957  1.00  0.00      H1   N  
ATOM   2696  CA  GLY A 911     369.617  64.941 293.602  1.00  0.00      H1   C  
ATOM   2697  C   GLY A 911     371.111  65.237 293.771  1.00  0.00      H1   C  
ATOM   2698  O   GLY A 911     371.781  64.650 294.629  1.00  0.00      H1   O  
ATOM   2699  N   LEU A 912     371.585  66.164 292.943  1.00  0.00      H1   N  
ATOM   2700  CA  LEU A 912     372.984  66.587 292.833  1.00  0.00      H1   C  
ATOM   2701  CB  LEU A 912     373.774  66.990 294.106  1.00  0.00      H1   C  
ATOM   2702  CG  LEU A 912     375.091  67.826 293.936  1.00  0.00      H1   C  
ATOM   2703  CD1 LEU A 912     374.993  68.994 293.006  1.00  0.00      H1   C  
ATOM   2704  CD2 LEU A 912     375.496  68.413 295.288  1.00  0.00      H1   C  
ATOM   2705  C   LEU A 912     373.877  65.678 291.942  1.00  0.00      H1   C  
ATOM   2706  O   LEU A 912     374.824  65.109 292.521  1.00  0.00      H1   O  
ATOM   2707  N   PHE A 913     373.723  65.470 290.625  1.00  0.00      H1   N  
ATOM   2708  CA  PHE A 913     372.613  66.059 289.863  1.00  0.00      H1   C  
ATOM   2709  CB  PHE A 913     372.996  66.430 288.434  1.00  0.00      H1   C  
ATOM   2710  CG  PHE A 913     373.755  65.332 287.667  1.00  0.00      H1   C  
ATOM   2711  CD1 PHE A 913     372.938  64.482 286.889  1.00  0.00      H1   C  
ATOM   2712  CE1 PHE A 913     373.514  63.503 286.086  1.00  0.00      H1   C  
ATOM   2713  CZ  PHE A 913     374.909  63.280 286.230  1.00  0.00      H1   C  
ATOM   2714  CD2 PHE A 913     375.144  65.297 287.604  1.00  0.00      H1   C  
ATOM   2715  CE2 PHE A 913     375.731  64.158 286.914  1.00  0.00      H1   C  
ATOM   2716  C   PHE A 913     371.417  65.164 289.977  1.00  0.00      H1   C  
ATOM   2717  O   PHE A 913     370.357  65.746 290.167  1.00  0.00      H1   O  
ATOM   2718  N   GLY A 914     371.471  63.816 289.836  1.00  0.00      H1   N  
ATOM   2719  CA  GLY A 914     370.249  62.958 289.784  1.00  0.00      H1   C  
ATOM   2720  C   GLY A 914     369.552  62.732 288.514  1.00  0.00      H1   C  
ATOM   2721  O   GLY A 914     369.542  63.628 287.641  1.00  0.00      H1   O  
ATOM   2722  N   ALA A 915     368.799  61.620 288.350  1.00  0.00      H1   N  
ATOM   2723  CA  ALA A 915     368.163  61.107 287.149  1.00  0.00      H1   C  
ATOM   2724  CB  ALA A 915     368.792  59.768 286.952  1.00  0.00      H1   C  
ATOM   2725  C   ALA A 915     366.629  60.834 287.313  1.00  0.00      H1   C  
ATOM   2726  O   ALA A 915     365.792  60.901 286.418  1.00  0.00      H1   O  
ATOM   2727  N   ILE A 916     366.287  60.409 288.572  1.00  0.00      H1   N  
ATOM   2728  CA  ILE A 916     364.890  60.145 288.973  1.00  0.00      H1   C  
ATOM   2729  CB  ILE A 916     364.835  59.065 290.051  1.00  0.00      H1   C  
ATOM   2730  CG2 ILE A 916     363.383  58.706 290.329  1.00  0.00      H1   C  
ATOM   2731  CG1 ILE A 916     365.708  57.804 289.702  1.00  0.00      H1   C  
ATOM   2732  CD1 ILE A 916     365.412  57.112 288.325  1.00  0.00      H1   C  
ATOM   2733  C   ILE A 916     364.231  61.410 289.468  1.00  0.00      H1   C  
ATOM   2734  O   ILE A 916     364.441  61.769 290.638  1.00  0.00      H1   O  
ATOM   2735  N   ALA A 917     363.422  62.048 288.566  1.00  0.00      H1   N  
ATOM   2736  CA  ALA A 917     362.975  63.393 288.784  1.00  0.00      H1   C  
ATOM   2737  CB  ALA A 917     363.970  64.335 288.044  1.00  0.00      H1   C  
ATOM   2738  C   ALA A 917     361.572  63.702 288.289  1.00  0.00      H1   C  
ATOM   2739  O   ALA A 917     361.153  64.851 288.218  1.00  0.00      H1   O  
ATOM   2740  N   GLY A 918     360.837  62.636 287.994  1.00  0.00      H1   N  
ATOM   2741  CA  GLY A 918     359.359  62.890 287.671  1.00  0.00      H1   C  
ATOM   2742  C   GLY A 918     359.128  62.878 286.131  1.00  0.00      H1   C  
ATOM   2743  O   GLY A 918     358.022  62.699 285.642  1.00  0.00      H1   O  
ATOM   2744  N   PHE A 919     360.276  63.003 285.291  1.00  0.00      H1   N  
ATOM   2745  CA  PHE A 919     360.206  62.809 283.881  1.00  0.00      H1   C  
ATOM   2746  CB  PHE A 919     361.343  63.582 283.128  1.00  0.00      H1   C  
ATOM   2747  CG  PHE A 919     361.374  64.975 283.770  1.00  0.00      H1   C  
ATOM   2748  CD1 PHE A 919     360.149  65.747 283.864  1.00  0.00      H1   C  
ATOM   2749  CE1 PHE A 919     360.106  67.032 284.383  1.00  0.00      H1   C  
ATOM   2750  CZ  PHE A 919     361.237  67.576 284.970  1.00  0.00      H1   C  
ATOM   2751  CD2 PHE A 919     362.469  65.537 284.477  1.00  0.00      H1   C  
ATOM   2752  CE2 PHE A 919     362.454  66.864 285.037  1.00  0.00      H1   C  
ATOM   2753  C   PHE A 919     360.276  61.369 283.593  1.00  0.00      H1   C  
ATOM   2754  O   PHE A 919     359.641  60.938 282.606  1.00  0.00      H1   O  
ATOM   2755  N   ILE A 920     360.944  60.605 284.430  1.00  0.00      H1   N  
ATOM   2756  CA  ILE A 920     360.755  59.200 284.483  1.00  0.00      H1   C  
ATOM   2757  CB  ILE A 920     362.097  58.479 284.081  1.00  0.00      H1   C  
ATOM   2758  CG2 ILE A 920     361.784  56.936 283.972  1.00  0.00      H1   C  
ATOM   2759  CG1 ILE A 920     362.658  58.810 282.670  1.00  0.00      H1   C  
ATOM   2760  CD1 ILE A 920     364.093  58.314 282.477  1.00  0.00      H1   C  
ATOM   2761  C   ILE A 920     360.576  58.912 285.996  1.00  0.00      H1   C  
ATOM   2762  O   ILE A 920     361.411  59.312 286.814  1.00  0.00      H1   O  
ATOM   2763  N   GLU A 921     359.490  58.230 286.340  1.00  0.00      H1   N  
ATOM   2764  CA  GLU A 921     358.978  58.098 287.732  1.00  0.00      H1   C  
ATOM   2765  CB  GLU A 921     357.451  57.876 287.826  1.00  0.00      H1   C  
ATOM   2766  CG  GLU A 921     356.616  59.110 287.426  1.00  0.00      H1   C  
ATOM   2767  CD  GLU A 921     356.362  60.182 288.485  1.00  0.00      H1   C  
ATOM   2768  OE1 GLU A 921     356.608  59.948 289.679  1.00  0.00      H1   O  
ATOM   2769  OE2 GLU A 921     355.952  61.314 288.078  1.00  0.00      H1   O  
ATOM   2770  C   GLU A 921     359.807  57.035 288.470  1.00  0.00      H1   C  
ATOM   2771  O   GLU A 921     360.263  56.068 287.816  1.00  0.00      H1   O  
ATOM   2772  N   GLY A 922     360.014  57.181 289.803  1.00  0.00      H1   N  
ATOM   2773  CA  GLY A 922     360.806  56.264 290.684  1.00  0.00      H1   C  
ATOM   2774  C   GLY A 922     360.418  54.851 290.596  1.00  0.00      H1   C  
ATOM   2775  O   GLY A 922     359.321  54.444 290.179  1.00  0.00      H1   O  
ATOM   2776  N   GLY A 923     361.309  53.975 291.081  1.00  0.00      H1   N  
ATOM   2777  CA  GLY A 923     361.389  52.547 291.008  1.00  0.00      H1   C  
ATOM   2778  C   GLY A 923     360.178  51.920 291.706  1.00  0.00      H1   C  
ATOM   2779  O   GLY A 923     359.518  52.448 292.589  1.00  0.00      H1   O  
ATOM   2780  N   TRP A 924     359.906  50.651 291.450  1.00  0.00      H1   N  
ATOM   2781  CA  TRP A 924     358.687  49.969 291.929  1.00  0.00      H1   C  
ATOM   2782  CB  TRP A 924     357.843  49.527 290.704  1.00  0.00      H1   C  
ATOM   2783  CG  TRP A 924     357.836  50.484 289.559  1.00  0.00      H1   C  
ATOM   2784  CD1 TRP A 924     357.629  51.792 289.594  1.00  0.00      H1   C  
ATOM   2785  NE1 TRP A 924     357.906  52.330 288.332  1.00  0.00      H1   N  
ATOM   2786  CE2 TRP A 924     358.222  51.302 287.501  1.00  0.00      H1   C  
ATOM   2787  CD2 TRP A 924     358.277  50.154 288.246  1.00  0.00      H1   C  
ATOM   2788  CE3 TRP A 924     358.697  48.972 287.589  1.00  0.00      H1   C  
ATOM   2789  CZ3 TRP A 924     358.950  48.963 286.238  1.00  0.00      H1   C  
ATOM   2790  CZ2 TRP A 924     358.658  51.348 286.190  1.00  0.00      H1   C  
ATOM   2791  CH2 TRP A 924     358.955  50.135 285.572  1.00  0.00      H1   C  
ATOM   2792  C   TRP A 924     359.007  48.814 292.943  1.00  0.00      H1   C  
ATOM   2793  O   TRP A 924     359.819  47.946 292.778  1.00  0.00      H1   O  
ATOM   2794  N   THR A 925     358.266  48.744 294.064  1.00  0.00      H1   N  
ATOM   2795  CA  THR A 925     358.506  47.682 295.079  1.00  0.00      H1   C  
ATOM   2796  CB  THR A 925     357.910  48.117 296.456  1.00  0.00      H1   C  
ATOM   2797  OG1 THR A 925     356.801  48.955 296.219  1.00  0.00      H1   O  
ATOM   2798  CG2 THR A 925     358.840  49.021 297.303  1.00  0.00      H1   C  
ATOM   2799  C   THR A 925     357.911  46.307 294.716  1.00  0.00      H1   C  
ATOM   2800  O   THR A 925     358.359  45.321 295.227  1.00  0.00      H1   O  
ATOM   2801  N   GLY A 926     356.921  46.279 293.806  1.00  0.00      H1   N  
ATOM   2802  CA  GLY A 926     356.154  45.084 293.545  1.00  0.00      H1   C  
ATOM   2803  C   GLY A 926     356.632  44.341 292.351  1.00  0.00      H1   C  
ATOM   2804  O   GLY A 926     356.083  43.333 291.917  1.00  0.00      H1   O  
ATOM   2805  N   MET A 927     357.783  44.822 291.862  1.00  0.00      H1   N  
ATOM   2806  CA  MET A 927     358.554  44.166 290.848  1.00  0.00      H1   C  
ATOM   2807  CB  MET A 927     358.943  45.235 289.858  1.00  0.00      H1   C  
ATOM   2808  CG  MET A 927     359.865  44.684 288.700  1.00  0.00      H1   C  
ATOM   2809  SD  MET A 927     360.775  46.049 287.887  1.00  0.00      H1   S  
ATOM   2810  CE  MET A 927     361.628  44.810 286.896  1.00  0.00      H1   C  
ATOM   2811  C   MET A 927     359.706  43.461 291.570  1.00  0.00      H1   C  
ATOM   2812  O   MET A 927     360.693  44.106 292.027  1.00  0.00      H1   O  
ATOM   2813  N   VAL A 928     359.513  42.119 291.742  1.00  0.00      H1   N  
ATOM   2814  CA  VAL A 928     360.427  41.189 292.368  1.00  0.00      H1   C  
ATOM   2815  CB  VAL A 928     359.633  40.038 293.010  1.00  0.00      H1   C  
ATOM   2816  CG1 VAL A 928     360.546  38.934 293.654  1.00  0.00      H1   C  
ATOM   2817  CG2 VAL A 928     358.750  40.587 294.092  1.00  0.00      H1   C  
ATOM   2818  C   VAL A 928     361.439  40.677 291.335  1.00  0.00      H1   C  
ATOM   2819  O   VAL A 928     362.605  40.995 291.448  1.00  0.00      H1   O  
ATOM   2820  N   ASP A 929     361.021  39.993 290.230  1.00  0.00      H1   N  
ATOM   2821  CA  ASP A 929     361.954  39.678 289.111  1.00  0.00      H1   C  
ATOM   2822  CB  ASP A 929     361.357  38.654 288.126  1.00  0.00      H1   C  
ATOM   2823  CG  ASP A 929     360.999  37.358 288.812  1.00  0.00      H1   C  
ATOM   2824  OD1 ASP A 929     361.675  36.976 289.774  1.00  0.00      H1   O  
ATOM   2825  OD2 ASP A 929     360.031  36.719 288.275  1.00  0.00      H1   O  
ATOM   2826  C   ASP A 929     362.503  40.847 288.329  1.00  0.00      H1   C  
ATOM   2827  O   ASP A 929     361.828  41.887 288.053  1.00  0.00      H1   O  
ATOM   2828  N   GLY A 930     363.783  40.703 287.837  1.00  0.00      H1   N  
ATOM   2829  CA  GLY A 930     364.613  41.742 287.254  1.00  0.00      H1   C  
ATOM   2830  C   GLY A 930     365.192  42.850 288.095  1.00  0.00      H1   C  
ATOM   2831  O   GLY A 930     364.913  42.917 289.260  1.00  0.00      H1   O  
ATOM   2832  N   TRP A 931     366.042  43.676 287.528  1.00  0.00      H1   N  
ATOM   2833  CA  TRP A 931     366.538  44.871 288.083  1.00  0.00      H1   C  
ATOM   2834  CB  TRP A 931     368.123  45.004 287.919  1.00  0.00      H1   C  
ATOM   2835  CG  TRP A 931     368.947  44.227 288.917  1.00  0.00      H1   C  
ATOM   2836  CD1 TRP A 931     368.544  43.283 289.834  1.00  0.00      H1   C  
ATOM   2837  NE1 TRP A 931     369.628  42.955 290.662  1.00  0.00      H1   N  
ATOM   2838  CE2 TRP A 931     370.713  43.629 290.236  1.00  0.00      H1   C  
ATOM   2839  CD2 TRP A 931     370.355  44.371 289.119  1.00  0.00      H1   C  
ATOM   2840  CE3 TRP A 931     371.399  45.114 288.434  1.00  0.00      H1   C  
ATOM   2841  CZ3 TRP A 931     372.708  45.100 288.986  1.00  0.00      H1   C  
ATOM   2842  CZ2 TRP A 931     371.924  43.732 290.844  1.00  0.00      H1   C  
ATOM   2843  CH2 TRP A 931     372.940  44.436 290.173  1.00  0.00      H1   C  
ATOM   2844  C   TRP A 931     365.899  46.089 287.397  1.00  0.00      H1   C  
ATOM   2845  O   TRP A 931     365.336  46.942 288.065  1.00  0.00      H1   O  
ATOM   2846  N   TYR A 932     365.955  46.201 286.091  1.00  0.00      H1   N  
ATOM   2847  CA  TYR A 932     365.435  47.378 285.338  1.00  0.00      H1   C  
ATOM   2848  CB  TYR A 932     366.429  48.168 284.475  1.00  0.00      H1   C  
ATOM   2849  CG  TYR A 932     367.769  48.127 285.248  1.00  0.00      H1   C  
ATOM   2850  CD1 TYR A 932     368.026  49.060 286.283  1.00  0.00      H1   C  
ATOM   2851  CE1 TYR A 932     369.265  49.193 286.883  1.00  0.00      H1   C  
ATOM   2852  CZ  TYR A 932     370.312  48.334 286.503  1.00  0.00      H1   C  
ATOM   2853  OH  TYR A 932     371.571  48.409 287.101  1.00  0.00      H1   O  
ATOM   2854  CD2 TYR A 932     368.837  47.321 284.820  1.00  0.00      H1   C  
ATOM   2855  CE2 TYR A 932     370.051  47.413 285.514  1.00  0.00      H1   C  
ATOM   2856  C   TYR A 932     364.296  46.786 284.597  1.00  0.00      H1   C  
ATOM   2857  O   TYR A 932     364.205  45.595 284.370  1.00  0.00      H1   O  
ATOM   2858  N   GLY A 933     363.284  47.688 284.243  1.00  0.00      H1   N  
ATOM   2859  CA  GLY A 933     362.019  47.105 283.673  1.00  0.00      H1   C  
ATOM   2860  C   GLY A 933     361.172  48.006 282.930  1.00  0.00      H1   C  
ATOM   2861  O   GLY A 933     361.461  49.172 282.817  1.00  0.00      H1   O  
ATOM   2862  N   TYR A 934     359.998  47.470 282.657  1.00  0.00      H1   N  
ATOM   2863  CA  TYR A 934     358.921  48.104 282.031  1.00  0.00      H1   C  
ATOM   2864  CB  TYR A 934     358.341  47.545 280.753  1.00  0.00      H1   C  
ATOM   2865  CG  TYR A 934     359.554  47.193 279.871  1.00  0.00      H1   C  
ATOM   2866  CD1 TYR A 934     360.088  48.199 278.995  1.00  0.00      H1   C  
ATOM   2867  CE1 TYR A 934     361.258  47.948 278.251  1.00  0.00      H1   C  
ATOM   2868  CZ  TYR A 934     361.733  46.705 278.221  1.00  0.00      H1   C  
ATOM   2869  OH  TYR A 934     362.917  46.350 277.565  1.00  0.00      H1   O  
ATOM   2870  CD2 TYR A 934     360.036  45.940 279.761  1.00  0.00      H1   C  
ATOM   2871  CE2 TYR A 934     361.187  45.672 279.041  1.00  0.00      H1   C  
ATOM   2872  C   TYR A 934     357.760  48.181 282.946  1.00  0.00      H1   C  
ATOM   2873  O   TYR A 934     357.694  47.280 283.809  1.00  0.00      H1   O  
ATOM   2874  N   HIS A 935     356.870  49.196 282.862  1.00  0.00      H1   N  
ATOM   2875  CA  HIS A 935     355.693  49.274 283.727  1.00  0.00      H1   C  
ATOM   2876  CB  HIS A 935     355.692  50.532 284.705  1.00  0.00      H1   C  
ATOM   2877  ND1 HIS A 935     353.483  50.213 286.063  1.00  0.00      H1   N  
ATOM   2878  CG  HIS A 935     354.287  50.960 285.225  1.00  0.00      H1   C  
ATOM   2879  CE1 HIS A 935     352.299  50.912 286.185  1.00  0.00      H1   C  
ATOM   2880  NE2 HIS A 935     352.353  52.064 285.561  1.00  0.00      H1   N  
ATOM   2881  CD2 HIS A 935     353.596  52.104 284.995  1.00  0.00      H1   C  
ATOM   2882  C   HIS A 935     354.476  49.289 282.741  1.00  0.00      H1   C  
ATOM   2883  O   HIS A 935     354.613  49.874 281.668  1.00  0.00      H1   O  
ATOM   2884  N   HIS A 936     353.270  48.721 283.139  1.00  0.00      H1   N  
ATOM   2885  CA  HIS A 936     352.165  48.390 282.273  1.00  0.00      H1   C  
ATOM   2886  CB  HIS A 936     352.332  46.902 281.786  1.00  0.00      H1   C  
ATOM   2887  ND1 HIS A 936     353.679  47.431 279.685  1.00  0.00      H1   N  
ATOM   2888  CG  HIS A 936     353.496  46.744 280.905  1.00  0.00      H1   C  
ATOM   2889  CE1 HIS A 936     354.744  46.833 279.064  1.00  0.00      H1   C  
ATOM   2890  NE2 HIS A 936     355.304  45.950 279.832  1.00  0.00      H1   N  
ATOM   2891  CD2 HIS A 936     354.562  45.879 280.985  1.00  0.00      H1   C  
ATOM   2892  C   HIS A 936     350.831  48.548 282.947  1.00  0.00      H1   C  
ATOM   2893  O   HIS A 936     350.642  48.385 284.164  1.00  0.00      H1   O  
ATOM   2894  N   GLN A 937     349.809  48.766 282.119  1.00  0.00      H1   N  
ATOM   2895  CA  GLN A 937     348.498  49.130 282.713  1.00  0.00      H1   C  
ATOM   2896  CB  GLN A 937     347.833  50.294 281.985  1.00  0.00      H1   C  
ATOM   2897  CG  GLN A 937     348.423  51.675 281.916  1.00  0.00      H1   C  
ATOM   2898  CD  GLN A 937     349.177  51.989 283.247  1.00  0.00      H1   C  
ATOM   2899  OE1 GLN A 937     348.516  52.106 284.258  1.00  0.00      H1   O  
ATOM   2900  NE2 GLN A 937     350.460  52.291 283.110  1.00  0.00      H1   N  
ATOM   2901  C   GLN A 937     347.623  47.920 282.641  1.00  0.00      H1   C  
ATOM   2902  O   GLN A 937     347.343  47.476 281.512  1.00  0.00      H1   O  
ATOM   2903  N   ASN A 938     347.260  47.312 283.828  1.00  0.00      H1   N  
ATOM   2904  CA  ASN A 938     346.601  46.054 283.929  1.00  0.00      H1   C  
ATOM   2905  CB  ASN A 938     347.439  44.827 284.062  1.00  0.00      H1   C  
ATOM   2906  CG  ASN A 938     348.476  44.539 282.916  1.00  0.00      H1   C  
ATOM   2907  OD1 ASN A 938     349.559  44.120 283.125  1.00  0.00      H1   O  
ATOM   2908  ND2 ASN A 938     348.071  44.878 281.695  1.00  0.00      H1   N  
ATOM   2909  C   ASN A 938     345.668  46.164 285.101  1.00  0.00      H1   C  
ATOM   2910  O   ASN A 938     346.013  46.763 286.106  1.00  0.00      H1   O  
ATOM   2911  N   GLU A 939     344.392  45.568 285.027  1.00  0.00      H1   N  
ATOM   2912  CA  GLU A 939     343.435  45.742 286.038  1.00  0.00      H1   C  
ATOM   2913  CB  GLU A 939     342.152  45.030 285.635  1.00  0.00      H1   C  
ATOM   2914  CG  GLU A 939     340.964  45.750 286.326  1.00  0.00      H1   C  
ATOM   2915  CD  GLU A 939     339.645  45.140 285.967  1.00  0.00      H1   C  
ATOM   2916  OE1 GLU A 939     338.985  45.669 285.050  1.00  0.00      H1   O  
ATOM   2917  OE2 GLU A 939     339.250  44.148 286.599  1.00  0.00      H1   O  
ATOM   2918  C   GLU A 939     343.926  45.165 287.383  1.00  0.00      H1   C  
ATOM   2919  O   GLU A 939     344.575  44.060 287.415  1.00  0.00      H1   O  
ATOM   2920  N   GLN A 940     343.701  45.979 288.438  1.00  0.00      H1   N  
ATOM   2921  CA  GLN A 940     344.096  45.657 289.816  1.00  0.00      H1   C  
ATOM   2922  CB  GLN A 940     343.201  44.548 290.475  1.00  0.00      H1   C  
ATOM   2923  CG  GLN A 940     341.762  45.004 290.682  1.00  0.00      H1   C  
ATOM   2924  CD  GLN A 940     340.820  43.977 291.227  1.00  0.00      H1   C  
ATOM   2925  OE1 GLN A 940     340.148  43.217 290.458  1.00  0.00      H1   O  
ATOM   2926  NE2 GLN A 940     340.803  43.856 292.545  1.00  0.00      H1   N  
ATOM   2927  C   GLN A 940     345.602  45.338 289.968  1.00  0.00      H1   C  
ATOM   2928  O   GLN A 940     346.002  44.273 290.550  1.00  0.00      H1   O  
ATOM   2929  N   GLY A 941     346.413  46.187 289.462  1.00  0.00      H1   N  
ATOM   2930  CA  GLY A 941     347.786  46.231 289.755  1.00  0.00      H1   C  
ATOM   2931  C   GLY A 941     348.732  45.264 289.135  1.00  0.00      H1   C  
ATOM   2932  O   GLY A 941     348.375  44.325 288.409  1.00  0.00      H1   O  
ATOM   2933  N   SER A 942     350.075  45.533 289.375  1.00  0.00      H1   N  
ATOM   2934  CA  SER A 942     351.228  44.740 288.964  1.00  0.00      H1   C  
ATOM   2935  CB  SER A 942     351.799  43.903 290.120  1.00  0.00      H1   C  
ATOM   2936  OG  SER A 942     350.802  43.181 290.875  1.00  0.00      H1   O  
ATOM   2937  C   SER A 942     351.137  43.914 287.638  1.00  0.00      H1   C  
ATOM   2938  O   SER A 942     350.837  42.706 287.606  1.00  0.00      H1   O  
ATOM   2939  N   GLY A 943     351.378  44.545 286.492  1.00  0.00      H1   N  
ATOM   2940  CA  GLY A 943     351.637  45.973 286.205  1.00  0.00      H1   C  
ATOM   2941  C   GLY A 943     353.062  46.305 286.020  1.00  0.00      H1   C  
ATOM   2942  O   GLY A 943     353.424  47.454 285.693  1.00  0.00      H1   O  
ATOM   2943  N   TYR A 944     353.938  45.312 286.139  1.00  0.00      H1   N  
ATOM   2944  CA  TYR A 944     355.367  45.416 285.860  1.00  0.00      H1   C  
ATOM   2945  CB  TYR A 944     356.303  45.500 287.134  1.00  0.00      H1   C  
ATOM   2946  CG  TYR A 944     355.635  46.387 288.194  1.00  0.00      H1   C  
ATOM   2947  CD1 TYR A 944     355.435  47.790 288.052  1.00  0.00      H1   C  
ATOM   2948  CE1 TYR A 944     354.577  48.461 288.946  1.00  0.00      H1   C  
ATOM   2949  CZ  TYR A 944     354.118  47.879 290.056  1.00  0.00      H1   C  
ATOM   2950  OH  TYR A 944     353.352  48.692 290.927  1.00  0.00      H1   O  
ATOM   2951  CD2 TYR A 944     355.230  45.849 289.412  1.00  0.00      H1   C  
ATOM   2952  CE2 TYR A 944     354.450  46.554 290.310  1.00  0.00      H1   C  
ATOM   2953  C   TYR A 944     355.930  44.323 285.037  1.00  0.00      H1   C  
ATOM   2954  O   TYR A 944     355.274  43.365 284.858  1.00  0.00      H1   O  
ATOM   2955  N   ALA A 945     357.111  44.541 284.483  1.00  0.00      H1   N  
ATOM   2956  CA  ALA A 945     357.960  43.550 283.808  1.00  0.00      H1   C  
ATOM   2957  CB  ALA A 945     357.595  43.454 282.260  1.00  0.00      H1   C  
ATOM   2958  C   ALA A 945     359.495  43.974 283.871  1.00  0.00      H1   C  
ATOM   2959  O   ALA A 945     359.758  45.143 284.057  1.00  0.00      H1   O  
ATOM   2960  N   ALA A 946     360.388  43.015 283.669  1.00  0.00      H1   N  
ATOM   2961  CA  ALA A 946     361.827  43.074 283.773  1.00  0.00      H1   C  
ATOM   2962  CB  ALA A 946     362.322  41.751 284.367  1.00  0.00      H1   C  
ATOM   2963  C   ALA A 946     362.370  43.295 282.334  1.00  0.00      H1   C  
ATOM   2964  O   ALA A 946     361.868  42.805 281.302  1.00  0.00      H1   O  
ATOM   2965  N   ASP A 947     363.514  44.040 282.247  1.00  0.00      H1   N  
ATOM   2966  CA  ASP A 947     364.437  43.958 281.139  1.00  0.00      H1   C  
ATOM   2967  CB  ASP A 947     365.042  45.285 280.595  1.00  0.00      H1   C  
ATOM   2968  CG  ASP A 947     365.700  45.113 279.184  1.00  0.00      H1   C  
ATOM   2969  OD1 ASP A 947     364.947  44.616 278.313  1.00  0.00      H1   O  
ATOM   2970  OD2 ASP A 947     366.848  45.481 278.920  1.00  0.00      H1   O  
ATOM   2971  C   ASP A 947     365.554  43.002 281.529  1.00  0.00      H1   C  
ATOM   2972  O   ASP A 947     366.490  43.250 282.335  1.00  0.00      H1   O  
ATOM   2973  N   LEU A 948     365.569  41.778 280.949  1.00  0.00      H1   N  
ATOM   2974  CA  LEU A 948     366.422  40.727 281.470  1.00  0.00      H1   C  
ATOM   2975  CB  LEU A 948     365.967  39.317 280.845  1.00  0.00      H1   C  
ATOM   2976  CG  LEU A 948     364.461  38.997 280.838  1.00  0.00      H1   C  
ATOM   2977  CD1 LEU A 948     364.244  37.451 280.641  1.00  0.00      H1   C  
ATOM   2978  CD2 LEU A 948     363.785  39.416 282.171  1.00  0.00      H1   C  
ATOM   2979  C   LEU A 948     367.867  41.006 281.028  1.00  0.00      H1   C  
ATOM   2980  O   LEU A 948     368.779  40.871 281.847  1.00  0.00      H1   O  
ATOM   2981  N   LYS A 949     368.056  41.323 279.750  1.00  0.00      H1   N  
ATOM   2982  CA  LYS A 949     369.306  41.608 279.154  1.00  0.00      H1   C  
ATOM   2983  CB  LYS A 949     369.185  41.820 277.657  1.00  0.00      H1   C  
ATOM   2984  CG  LYS A 949     368.107  42.908 277.290  1.00  0.00      H1   C  
ATOM   2985  CD  LYS A 949     367.802  43.027 275.844  1.00  0.00      H1   C  
ATOM   2986  CE  LYS A 949     366.511  43.907 275.595  1.00  0.00      H1   C  
ATOM   2987  NZ  LYS A 949     366.541  45.245 276.143  1.00  0.00      H1   N  
ATOM   2988  C   LYS A 949     370.247  42.711 279.682  1.00  0.00      H1   C  
ATOM   2989  O   LYS A 949     371.452  42.525 279.744  1.00  0.00      H1   O  
ATOM   2990  N   SER A 950     369.650  43.909 280.038  1.00  0.00      H1   N  
ATOM   2991  CA  SER A 950     370.413  44.884 280.796  1.00  0.00      H1   C  
ATOM   2992  CB  SER A 950     369.739  46.321 280.748  1.00  0.00      H1   C  
ATOM   2993  OG  SER A 950     368.433  46.368 281.294  1.00  0.00      H1   O  
ATOM   2994  C   SER A 950     370.599  44.633 282.317  1.00  0.00      H1   C  
ATOM   2995  O   SER A 950     371.634  44.889 282.913  1.00  0.00      H1   O  
ATOM   2996  N   THR A 951     369.603  43.925 282.879  1.00  0.00      H1   N  
ATOM   2997  CA  THR A 951     369.682  43.429 284.254  1.00  0.00      H1   C  
ATOM   2998  CB  THR A 951     368.411  42.652 284.786  1.00  0.00      H1   C  
ATOM   2999  OG1 THR A 951     367.293  43.481 284.945  1.00  0.00      H1   O  
ATOM   3000  CG2 THR A 951     368.574  41.957 286.105  1.00  0.00      H1   C  
ATOM   3001  C   THR A 951     370.819  42.497 284.560  1.00  0.00      H1   C  
ATOM   3002  O   THR A 951     371.694  42.746 285.383  1.00  0.00      H1   O  
ATOM   3003  N   GLN A 952     370.927  41.441 283.732  1.00  0.00      H1   N  
ATOM   3004  CA  GLN A 952     371.949  40.426 283.859  1.00  0.00      H1   C  
ATOM   3005  CB  GLN A 952     371.776  39.186 282.975  1.00  0.00      H1   C  
ATOM   3006  CG  GLN A 952     370.528  38.365 283.225  1.00  0.00      H1   C  
ATOM   3007  CD  GLN A 952     370.528  37.821 284.698  1.00  0.00      H1   C  
ATOM   3008  OE1 GLN A 952     369.505  37.890 285.388  1.00  0.00      H1   O  
ATOM   3009  NE2 GLN A 952     371.644  37.202 285.173  1.00  0.00      H1   N  
ATOM   3010  C   GLN A 952     373.283  41.043 283.610  1.00  0.00      H1   C  
ATOM   3011  O   GLN A 952     374.260  40.680 284.330  1.00  0.00      H1   O  
ATOM   3012  N   ASN A 953     373.433  41.992 282.661  1.00  0.00      H1   N  
ATOM   3013  CA  ASN A 953     374.771  42.583 282.447  1.00  0.00      H1   C  
ATOM   3014  CB  ASN A 953     374.699  43.397 281.057  1.00  0.00      H1   C  
ATOM   3015  CG  ASN A 953     375.931  44.256 280.712  1.00  0.00      H1   C  
ATOM   3016  OD1 ASN A 953     377.050  44.040 281.142  1.00  0.00      H1   O  
ATOM   3017  ND2 ASN A 953     375.688  45.221 279.844  1.00  0.00      H1   N  
ATOM   3018  C   ASN A 953     375.308  43.451 283.580  1.00  0.00      H1   C  
ATOM   3019  O   ASN A 953     376.347  43.288 284.184  1.00  0.00      H1   O  
ATOM   3020  N   ALA A 954     374.425  44.341 284.100  1.00  0.00      H1   N  
ATOM   3021  CA  ALA A 954     374.696  45.106 285.274  1.00  0.00      H1   C  
ATOM   3022  CB  ALA A 954     373.409  45.850 285.513  1.00  0.00      H1   C  
ATOM   3023  C   ALA A 954     375.067  44.301 286.510  1.00  0.00      H1   C  
ATOM   3024  O   ALA A 954     376.096  44.482 287.176  1.00  0.00      H1   O  
ATOM   3025  N   ILE A 955     374.311  43.236 286.814  1.00  0.00      H1   N  
ATOM   3026  CA  ILE A 955     374.683  42.174 287.770  1.00  0.00      H1   C  
ATOM   3027  CB  ILE A 955     373.717  40.981 287.805  1.00  0.00      H1   C  
ATOM   3028  CG2 ILE A 955     374.243  39.717 288.537  1.00  0.00      H1   C  
ATOM   3029  CG1 ILE A 955     372.317  41.502 288.290  1.00  0.00      H1   C  
ATOM   3030  CD1 ILE A 955     371.082  40.513 288.018  1.00  0.00      H1   C  
ATOM   3031  C   ILE A 955     376.116  41.599 287.573  1.00  0.00      H1   C  
ATOM   3032  O   ILE A 955     376.878  41.559 288.541  1.00  0.00      H1   O  
ATOM   3033  N   ASP A 956     376.492  41.237 286.319  1.00  0.00      H1   N  
ATOM   3034  CA  ASP A 956     377.809  40.658 286.029  1.00  0.00      H1   C  
ATOM   3035  CB  ASP A 956     378.038  40.354 284.525  1.00  0.00      H1   C  
ATOM   3036  CG  ASP A 956     377.628  38.944 284.223  1.00  0.00      H1   C  
ATOM   3037  OD1 ASP A 956     377.485  38.689 283.007  1.00  0.00      H1   O  
ATOM   3038  OD2 ASP A 956     377.423  38.074 285.092  1.00  0.00      H1   O  
ATOM   3039  C   ASP A 956     378.905  41.588 286.457  1.00  0.00      H1   C  
ATOM   3040  O   ASP A 956     379.792  41.188 287.234  1.00  0.00      H1   O  
ATOM   3041  N   LYS A 957     378.749  42.799 286.055  1.00  0.00      H1   N  
ATOM   3042  CA  LYS A 957     379.528  43.960 286.453  1.00  0.00      H1   C  
ATOM   3043  CB  LYS A 957     378.998  45.238 285.741  1.00  0.00      H1   C  
ATOM   3044  CG  LYS A 957     378.902  45.084 284.236  1.00  0.00      H1   C  
ATOM   3045  CD  LYS A 957     380.360  45.052 283.601  1.00  0.00      H1   C  
ATOM   3046  CE  LYS A 957     380.339  44.954 282.060  1.00  0.00      H1   C  
ATOM   3047  NZ  LYS A 957     379.508  43.789 281.648  1.00  0.00      H1   N  
ATOM   3048  C   LYS A 957     379.686  44.268 287.905  1.00  0.00      H1   C  
ATOM   3049  O   LYS A 957     380.800  44.526 288.361  1.00  0.00      H1   O  
ATOM   3050  N   ILE A 958     378.519  44.285 288.699  1.00  0.00      H1   N  
ATOM   3051  CA  ILE A 958     378.449  44.571 290.079  1.00  0.00      H1   C  
ATOM   3052  CB  ILE A 958     377.019  44.807 290.517  1.00  0.00      H1   C  
ATOM   3053  CG2 ILE A 958     376.680  44.608 291.964  1.00  0.00      H1   C  
ATOM   3054  CG1 ILE A 958     376.611  46.249 289.991  1.00  0.00      H1   C  
ATOM   3055  CD1 ILE A 958     377.179  47.324 290.863  1.00  0.00      H1   C  
ATOM   3056  C   ILE A 958     379.062  43.392 290.841  1.00  0.00      H1   C  
ATOM   3057  O   ILE A 958     379.807  43.661 291.790  1.00  0.00      H1   O  
ATOM   3058  N   THR A 959     378.936  42.133 290.276  1.00  0.00      H1   N  
ATOM   3059  CA  THR A 959     379.602  41.020 290.773  1.00  0.00      H1   C  
ATOM   3060  CB  THR A 959     379.109  39.713 290.159  1.00  0.00      H1   C  
ATOM   3061  OG1 THR A 959     377.754  39.374 290.499  1.00  0.00      H1   O  
ATOM   3062  CG2 THR A 959     379.915  38.470 290.545  1.00  0.00      H1   C  
ATOM   3063  C   THR A 959     381.105  41.155 290.662  1.00  0.00      H1   C  
ATOM   3064  O   THR A 959     381.794  40.813 291.642  1.00  0.00      H1   O  
ATOM   3065  N   ASN A 960     381.662  41.669 289.537  1.00  0.00      H1   N  
ATOM   3066  CA  ASN A 960     383.120  42.011 289.443  1.00  0.00      H1   C  
ATOM   3067  CB  ASN A 960     383.368  42.577 288.004  1.00  0.00      H1   C  
ATOM   3068  CG  ASN A 960     383.292  41.474 286.895  1.00  0.00      H1   C  
ATOM   3069  OD1 ASN A 960     383.166  40.266 287.165  1.00  0.00      H1   O  
ATOM   3070  ND2 ASN A 960     383.492  41.939 285.651  1.00  0.00      H1   N  
ATOM   3071  C   ASN A 960     383.523  43.021 290.405  1.00  0.00      H1   C  
ATOM   3072  O   ASN A 960     384.621  42.959 290.895  1.00  0.00      H1   O  
ATOM   3073  N   LYS A 961     382.638  43.989 290.766  1.00  0.00      H1   N  
ATOM   3074  CA  LYS A 961     382.968  44.865 291.800  1.00  0.00      H1   C  
ATOM   3075  CB  LYS A 961     382.048  46.167 291.747  1.00  0.00      H1   C  
ATOM   3076  CG  LYS A 961     381.963  47.030 293.040  1.00  0.00      H1   C  
ATOM   3077  CD  LYS A 961     381.241  48.405 292.988  1.00  0.00      H1   C  
ATOM   3078  CE  LYS A 961     381.339  49.314 291.726  1.00  0.00      H1   C  
ATOM   3079  NZ  LYS A 961     380.764  50.652 291.989  1.00  0.00      H1   N  
ATOM   3080  C   LYS A 961     383.105  44.254 293.145  1.00  0.00      H1   C  
ATOM   3081  O   LYS A 961     384.109  44.608 293.795  1.00  0.00      H1   O  
ATOM   3082  N   VAL A 962     382.221  43.302 293.590  1.00  0.00      H1   N  
ATOM   3083  CA  VAL A 962     382.264  42.649 294.888  1.00  0.00      H1   C  
ATOM   3084  CB  VAL A 962     381.088  41.704 295.094  1.00  0.00      H1   C  
ATOM   3085  CG1 VAL A 962     381.077  41.092 296.547  1.00  0.00      H1   C  
ATOM   3086  CG2 VAL A 962     379.777  42.446 294.931  1.00  0.00      H1   C  
ATOM   3087  C   VAL A 962     383.554  41.836 295.056  1.00  0.00      H1   C  
ATOM   3088  O   VAL A 962     384.341  41.971 295.965  1.00  0.00      H1   O  
ATOM   3089  N   ASN A 963     383.880  41.085 294.040  1.00  0.00      H1   N  
ATOM   3090  CA  ASN A 963     385.113  40.275 293.970  1.00  0.00      H1   C  
ATOM   3091  CB  ASN A 963     384.961  39.464 292.638  1.00  0.00      H1   C  
ATOM   3092  CG  ASN A 963     383.827  38.454 292.753  1.00  0.00      H1   C  
ATOM   3093  OD1 ASN A 963     383.168  38.242 293.797  1.00  0.00      H1   O  
ATOM   3094  ND2 ASN A 963     383.514  37.809 291.624  1.00  0.00      H1   N  
ATOM   3095  C   ASN A 963     386.349  41.064 293.919  1.00  0.00      H1   C  
ATOM   3096  O   ASN A 963     387.299  40.737 294.649  1.00  0.00      H1   O  
ATOM   3097  N   SER A 964     386.476  42.207 293.113  1.00  0.00      H1   N  
ATOM   3098  CA  SER A 964     387.779  42.920 293.143  1.00  0.00      H1   C  
ATOM   3099  CB  SER A 964     387.947  43.762 291.890  1.00  0.00      H1   C  
ATOM   3100  OG  SER A 964     386.853  44.719 291.737  1.00  0.00      H1   O  
ATOM   3101  C   SER A 964     388.005  43.721 294.453  1.00  0.00      H1   C  
ATOM   3102  O   SER A 964     389.124  43.778 294.948  1.00  0.00      H1   O  
ATOM   3103  N   VAL A 965     386.936  44.310 295.023  1.00  0.00      H1   N  
ATOM   3104  CA  VAL A 965     386.973  44.898 296.367  1.00  0.00      H1   C  
ATOM   3105  CB  VAL A 965     385.573  45.392 296.581  1.00  0.00      H1   C  
ATOM   3106  CG1 VAL A 965     385.375  45.842 298.048  1.00  0.00      H1   C  
ATOM   3107  CG2 VAL A 965     385.410  46.603 295.679  1.00  0.00      H1   C  
ATOM   3108  C   VAL A 965     387.364  43.866 297.488  1.00  0.00      H1   C  
ATOM   3109  O   VAL A 965     388.135  44.196 298.435  1.00  0.00      H1   O  
ATOM   3110  N   ILE A 966     386.776  42.618 297.453  1.00  0.00      H1   N  
ATOM   3111  CA  ILE A 966     387.259  41.521 298.291  1.00  0.00      H1   C  
ATOM   3112  CB  ILE A 966     386.167  40.420 298.131  1.00  0.00      H1   C  
ATOM   3113  CG2 ILE A 966     386.710  39.101 298.727  1.00  0.00      H1   C  
ATOM   3114  CG1 ILE A 966     384.838  40.925 298.852  1.00  0.00      H1   C  
ATOM   3115  CD1 ILE A 966     383.622  40.051 298.805  1.00  0.00      H1   C  
ATOM   3116  C   ILE A 966     388.700  41.053 297.994  1.00  0.00      H1   C  
ATOM   3117  O   ILE A 966     389.494  40.896 298.946  1.00  0.00      H1   O  
ATOM   3118  N   GLU A 967     389.088  40.895 296.774  1.00  0.00      H1   N  
ATOM   3119  CA  GLU A 967     390.370  40.434 296.505  1.00  0.00      H1   C  
ATOM   3120  CB  GLU A 967     390.397  39.678 295.080  1.00  0.00      H1   C  
ATOM   3121  CG  GLU A 967     389.643  38.335 295.118  1.00  0.00      H1   C  
ATOM   3122  CD  GLU A 967     390.111  37.365 294.006  1.00  0.00      H1   C  
ATOM   3123  OE1 GLU A 967     389.888  37.688 292.808  1.00  0.00      H1   O  
ATOM   3124  OE2 GLU A 967     390.582  36.251 294.309  1.00  0.00      H1   O  
ATOM   3125  C   GLU A 967     391.488  41.503 296.540  1.00  0.00      H1   C  
ATOM   3126  O   GLU A 967     392.642  41.293 296.159  1.00  0.00      H1   O  
ATOM   3127  N   LYS A 968     391.142  42.629 297.124  1.00  0.00      H1   N  
ATOM   3128  CA  LYS A 968     391.826  43.915 297.056  1.00  0.00      H1   C  
ATOM   3129  CB  LYS A 968     390.930  45.073 297.523  1.00  0.00      H1   C  
ATOM   3130  CG  LYS A 968     391.604  46.458 297.937  1.00  0.00      H1   C  
ATOM   3131  CD  LYS A 968     392.003  47.346 296.779  1.00  0.00      H1   C  
ATOM   3132  CE  LYS A 968     390.809  47.950 295.893  1.00  0.00      H1   C  
ATOM   3133  NZ  LYS A 968     391.249  48.903 294.883  1.00  0.00      H1   N  
ATOM   3134  C   LYS A 968     393.229  43.942 297.655  1.00  0.00      H1   C  
ATOM   3135  O   LYS A 968     394.090  44.600 297.078  1.00  0.00      H1   O  
ATOM   3136  N   MET A 969     393.333  43.382 298.877  1.00  0.00      H1   N  
ATOM   3137  CA  MET A 969     394.449  43.263 299.700  1.00  0.00      H1   C  
ATOM   3138  CB  MET A 969     394.149  43.132 301.274  1.00  0.00      H1   C  
ATOM   3139  CG  MET A 969     393.221  44.250 301.789  1.00  0.00      H1   C  
ATOM   3140  SD  MET A 969     393.947  45.982 301.773  1.00  0.00      H1   S  
ATOM   3141  CE  MET A 969     392.368  46.761 302.205  1.00  0.00      H1   C  
ATOM   3142  C   MET A 969     395.487  42.200 299.360  1.00  0.00      H1   C  
ATOM   3143  O   MET A 969     395.305  41.171 298.749  1.00  0.00      H1   O  
ATOM   3144  N   ASN A 970     396.712  42.473 299.877  1.00  0.00      H1   N  
ATOM   3145  CA  ASN A 970     397.932  41.743 299.630  1.00  0.00      H1   C  
ATOM   3146  CB  ASN A 970     398.899  42.662 298.868  1.00  0.00      H1   C  
ATOM   3147  CG  ASN A 970     398.467  42.984 297.474  1.00  0.00      H1   C  
ATOM   3148  OD1 ASN A 970     397.768  42.168 296.807  1.00  0.00      H1   O  
ATOM   3149  ND2 ASN A 970     398.836  44.144 296.999  1.00  0.00      H1   N  
ATOM   3150  C   ASN A 970     398.507  41.387 301.003  1.00  0.00      H1   C  
ATOM   3151  O   ASN A 970     399.703  41.638 301.291  1.00  0.00      H1   O  
ATOM   3152  N   THR A 971     397.686  40.750 301.906  1.00  0.00      H1   N  
ATOM   3153  CA  THR A 971     398.043  40.342 303.238  1.00  0.00      H1   C  
ATOM   3154  CB  THR A 971     396.863  39.526 303.827  1.00  0.00      H1   C  
ATOM   3155  OG1 THR A 971     396.483  38.367 303.079  1.00  0.00      H1   O  
ATOM   3156  CG2 THR A 971     395.615  40.314 303.931  1.00  0.00      H1   C  
ATOM   3157  C   THR A 971     399.361  39.569 303.243  1.00  0.00      H1   C  
ATOM   3158  O   THR A 971     399.552  38.543 302.508  1.00  0.00      H1   O  
ATOM   3159  N   GLN A 972     400.256  39.991 304.171  1.00  0.00      H1   N  
ATOM   3160  CA  GLN A 972     401.486  39.204 304.425  1.00  0.00      H1   C  
ATOM   3161  CB  GLN A 972     402.753  40.079 304.428  1.00  0.00      H1   C  
ATOM   3162  CG  GLN A 972     402.688  41.338 305.278  1.00  0.00      H1   C  
ATOM   3163  CD  GLN A 972     401.560  42.366 304.860  1.00  0.00      H1   C  
ATOM   3164  OE1 GLN A 972     400.462  42.410 305.394  1.00  0.00      H1   O  
ATOM   3165  NE2 GLN A 972     402.057  43.292 304.024  1.00  0.00      H1   N  
ATOM   3166  C   GLN A 972     401.482  38.431 305.717  1.00  0.00      H1   C  
ATOM   3167  O   GLN A 972     400.901  38.782 306.717  1.00  0.00      H1   O  
ATOM   3168  N   PHE A 973     402.263  37.282 305.760  1.00  0.00      H1   N  
ATOM   3169  CA  PHE A 973     402.442  36.620 307.001  1.00  0.00      H1   C  
ATOM   3170  CB  PHE A 973     403.210  35.265 306.726  1.00  0.00      H1   C  
ATOM   3171  CG  PHE A 973     403.109  34.273 307.854  1.00  0.00      H1   C  
ATOM   3172  CD1 PHE A 973     401.976  33.443 307.941  1.00  0.00      H1   C  
ATOM   3173  CE1 PHE A 973     401.823  32.510 308.911  1.00  0.00      H1   C  
ATOM   3174  CZ  PHE A 973     402.837  32.324 309.860  1.00  0.00      H1   C  
ATOM   3175  CD2 PHE A 973     404.049  34.173 308.854  1.00  0.00      H1   C  
ATOM   3176  CE2 PHE A 973     403.852  33.185 309.863  1.00  0.00      H1   C  
ATOM   3177  C   PHE A 973     403.331  37.515 307.929  1.00  0.00      H1   C  
ATOM   3178  O   PHE A 973     404.452  37.922 307.605  1.00  0.00      H1   O  
ATOM   3179  N   THR A 974     402.801  37.806 309.134  1.00  0.00      H1   N  
ATOM   3180  CA  THR A 974     403.446  38.573 310.173  1.00  0.00      H1   C  
ATOM   3181  CB  THR A 974     403.611  40.050 309.887  1.00  0.00      H1   C  
ATOM   3182  OG1 THR A 974     404.455  40.798 310.759  1.00  0.00      H1   O  
ATOM   3183  CG2 THR A 974     402.284  40.787 309.904  1.00  0.00      H1   C  
ATOM   3184  C   THR A 974     402.776  38.375 311.525  1.00  0.00      H1   C  
ATOM   3185  O   THR A 974     401.712  37.792 311.613  1.00  0.00      H1   O  
ATOM   3186  N   ALA A 975     403.552  38.694 312.616  1.00  0.00      H1   N  
ATOM   3187  CA  ALA A 975     403.145  38.425 313.959  1.00  0.00      H1   C  
ATOM   3188  CB  ALA A 975     404.135  37.404 314.508  1.00  0.00      H1   C  
ATOM   3189  C   ALA A 975     403.161  39.775 314.755  1.00  0.00      H1   C  
ATOM   3190  O   ALA A 975     404.106  40.511 314.752  1.00  0.00      H1   O  
ATOM   3191  N   VAL A 976     401.962  40.170 315.233  1.00  0.00      H1   N  
ATOM   3192  CA  VAL A 976     401.836  41.472 315.851  1.00  0.00      H1   C  
ATOM   3193  CB  VAL A 976     400.458  42.067 315.503  1.00  0.00      H1   C  
ATOM   3194  CG1 VAL A 976     400.222  43.424 316.220  1.00  0.00      H1   C  
ATOM   3195  CG2 VAL A 976     400.419  42.357 313.951  1.00  0.00      H1   C  
ATOM   3196  C   VAL A 976     402.112  41.415 317.353  1.00  0.00      H1   C  
ATOM   3197  O   VAL A 976     401.995  40.412 318.050  1.00  0.00      H1   O  
ATOM   3198  N   GLY A 977     402.592  42.545 317.961  1.00  0.00      H1   N  
ATOM   3199  CA  GLY A 977     402.924  42.791 319.347  1.00  0.00      H1   C  
ATOM   3200  C   GLY A 977     404.378  42.484 319.798  1.00  0.00      H1   C  
ATOM   3201  O   GLY A 977     404.796  41.316 319.894  1.00  0.00      H1   O  
ATOM   3202  N   LYS A 978     405.122  43.507 320.235  1.00  0.00      H1   N  
ATOM   3203  CA  LYS A 978     406.479  43.397 320.773  1.00  0.00      H1   C  
ATOM   3204  CB  LYS A 978     407.548  44.154 320.030  1.00  0.00      H1   C  
ATOM   3205  CG  LYS A 978     407.833  43.576 318.616  1.00  0.00      H1   C  
ATOM   3206  CD  LYS A 978     407.948  42.049 318.545  1.00  0.00      H1   C  
ATOM   3207  CE  LYS A 978     408.365  41.460 317.178  1.00  0.00      H1   C  
ATOM   3208  NZ  LYS A 978     408.371  39.927 317.413  1.00  0.00      H1   N  
ATOM   3209  C   LYS A 978     406.435  43.805 322.177  1.00  0.00      H1   C  
ATOM   3210  O   LYS A 978     406.006  44.892 322.548  1.00  0.00      H1   O  
ATOM   3211  N   GLU A 979     407.052  42.930 323.054  1.00  0.00      H1   N  
ATOM   3212  CA  GLU A 979     407.252  43.194 324.452  1.00  0.00      H1   C  
ATOM   3213  CB  GLU A 979     407.600  41.931 325.193  1.00  0.00      H1   C  
ATOM   3214  CG  GLU A 979     406.492  40.876 325.163  1.00  0.00      H1   C  
ATOM   3215  CD  GLU A 979     406.810  39.399 325.591  1.00  0.00      H1   C  
ATOM   3216  OE1 GLU A 979     407.982  39.143 326.066  1.00  0.00      H1   O  
ATOM   3217  OE2 GLU A 979     406.024  38.518 325.348  1.00  0.00      H1   O  
ATOM   3218  C   GLU A 979     408.467  44.121 324.716  1.00  0.00      H1   C  
ATOM   3219  O   GLU A 979     409.434  44.008 323.947  1.00  0.00      H1   O  
ATOM   3220  N   PHE A 980     408.364  45.034 325.691  1.00  0.00      H1   N  
ATOM   3221  CA  PHE A 980     409.352  46.004 325.852  1.00  0.00      H1   C  
ATOM   3222  CB  PHE A 980     408.975  47.423 325.271  1.00  0.00      H1   C  
ATOM   3223  CG  PHE A 980     409.179  47.438 323.762  1.00  0.00      H1   C  
ATOM   3224  CD1 PHE A 980     410.434  47.440 323.139  1.00  0.00      H1   C  
ATOM   3225  CE1 PHE A 980     410.664  47.300 321.753  1.00  0.00      H1   C  
ATOM   3226  CZ  PHE A 980     409.542  47.107 320.893  1.00  0.00      H1   C  
ATOM   3227  CD2 PHE A 980     408.150  47.314 322.880  1.00  0.00      H1   C  
ATOM   3228  CE2 PHE A 980     408.319  47.058 321.550  1.00  0.00      H1   C  
ATOM   3229  C   PHE A 980     409.575  46.256 327.346  1.00  0.00      H1   C  
ATOM   3230  O   PHE A 980     408.668  46.703 328.130  1.00  0.00      H1   O  
ATOM   3231  N   ASN A 981     410.831  46.020 327.817  1.00  0.00      H1   N  
ATOM   3232  CA  ASN A 981     411.283  46.176 329.140  1.00  0.00      H1   C  
ATOM   3233  CB  ASN A 981     412.587  45.335 329.380  1.00  0.00      H1   C  
ATOM   3234  CG  ASN A 981     412.948  45.021 330.863  1.00  0.00      H1   C  
ATOM   3235  OD1 ASN A 981     412.226  45.393 331.819  1.00  0.00      H1   O  
ATOM   3236  ND2 ASN A 981     414.163  44.463 331.094  1.00  0.00      H1   N  
ATOM   3237  C   ASN A 981     411.343  47.666 329.710  1.00  0.00      H1   C  
ATOM   3238  O   ASN A 981     411.130  48.683 329.080  1.00  0.00      H1   O  
ATOM   3239  N   HIS A 982     411.696  47.913 331.006  1.00  0.00      H1   N  
ATOM   3240  CA  HIS A 982     411.648  49.124 331.765  1.00  0.00      H1   C  
ATOM   3241  CB  HIS A 982     411.962  48.925 333.259  1.00  0.00      H1   C  
ATOM   3242  ND1 HIS A 982     411.211  47.377 335.220  1.00  0.00      H1   N  
ATOM   3243  CG  HIS A 982     410.965  48.043 333.962  1.00  0.00      H1   C  
ATOM   3244  CE1 HIS A 982     410.155  46.644 335.521  1.00  0.00      H1   C  
ATOM   3245  NE2 HIS A 982     409.148  46.804 334.639  1.00  0.00      H1   N  
ATOM   3246  CD2 HIS A 982     409.714  47.652 333.644  1.00  0.00      H1   C  
ATOM   3247  C   HIS A 982     412.390  50.321 331.250  1.00  0.00      H1   C  
ATOM   3248  O   HIS A 982     411.867  51.439 331.276  1.00  0.00      H1   O  
ATOM   3249  N   LEU A 983     413.588  50.152 330.651  1.00  0.00      H1   N  
ATOM   3250  CA  LEU A 983     414.308  51.126 330.020  1.00  0.00      H1   C  
ATOM   3251  CB  LEU A 983     415.869  51.064 330.286  1.00  0.00      H1   C  
ATOM   3252  CG  LEU A 983     416.302  50.897 331.723  1.00  0.00      H1   C  
ATOM   3253  CD1 LEU A 983     417.906  50.923 331.875  1.00  0.00      H1   C  
ATOM   3254  CD2 LEU A 983     415.552  51.853 332.614  1.00  0.00      H1   C  
ATOM   3255  C   LEU A 983     414.078  50.980 328.507  1.00  0.00      H1   C  
ATOM   3256  O   LEU A 983     414.612  51.822 327.785  1.00  0.00      H1   O  
ATOM   3257  N   GLU A 984     413.203  50.070 328.002  1.00  0.00      H1   N  
ATOM   3258  CA  GLU A 984     412.826  50.133 326.576  1.00  0.00      H1   C  
ATOM   3259  CB  GLU A 984     412.688  48.714 325.945  1.00  0.00      H1   C  
ATOM   3260  CG  GLU A 984     413.966  47.874 325.907  1.00  0.00      H1   C  
ATOM   3261  CD  GLU A 984     413.766  46.470 325.333  1.00  0.00      H1   C  
ATOM   3262  OE1 GLU A 984     412.635  45.915 325.551  1.00  0.00      H1   O  
ATOM   3263  OE2 GLU A 984     414.620  45.868 324.636  1.00  0.00      H1   O  
ATOM   3264  C   GLU A 984     411.514  50.888 326.279  1.00  0.00      H1   C  
ATOM   3265  O   GLU A 984     411.009  50.927 325.148  1.00  0.00      H1   O  
ATOM   3266  N   LYS A 985     410.875  51.522 327.281  1.00  0.00      H1   N  
ATOM   3267  CA  LYS A 985     409.585  52.111 327.231  1.00  0.00      H1   C  
ATOM   3268  CB  LYS A 985     409.282  52.625 328.651  1.00  0.00      H1   C  
ATOM   3269  CG  LYS A 985     409.115  51.422 329.681  1.00  0.00      H1   C  
ATOM   3270  CD  LYS A 985     407.864  50.582 329.396  1.00  0.00      H1   C  
ATOM   3271  CE  LYS A 985     407.689  49.312 330.317  1.00  0.00      H1   C  
ATOM   3272  NZ  LYS A 985     406.802  48.303 329.664  1.00  0.00      H1   N  
ATOM   3273  C   LYS A 985     409.310  53.202 326.165  1.00  0.00      H1   C  
ATOM   3274  O   LYS A 985     408.274  53.282 325.563  1.00  0.00      H1   O  
ATOM   3275  N   ARG A 986     410.190  54.139 325.861  1.00  0.00      H1   N  
ATOM   3276  CA  ARG A 986     410.204  55.060 324.742  1.00  0.00      H1   C  
ATOM   3277  CB  ARG A 986     411.524  55.919 324.864  1.00  0.00      H1   C  
ATOM   3278  CG  ARG A 986     411.562  56.895 326.036  1.00  0.00      H1   C  
ATOM   3279  CD  ARG A 986     412.769  57.890 326.031  1.00  0.00      H1   C  
ATOM   3280  NE  ARG A 986     413.931  57.176 326.578  1.00  0.00      H1   N  
ATOM   3281  CZ  ARG A 986     414.970  56.906 325.809  1.00  0.00      H1   C  
ATOM   3282  NH1 ARG A 986     415.342  57.586 324.739  1.00  0.00      H1   N  
ATOM   3283  NH2 ARG A 986     415.761  55.884 326.025  1.00  0.00      H1   N  
ATOM   3284  C   ARG A 986     410.090  54.427 323.403  1.00  0.00      H1   C  
ATOM   3285  O   ARG A 986     409.340  54.966 322.550  1.00  0.00      H1   O  
ATOM   3286  N   ILE A 987     410.751  53.262 323.188  1.00  0.00      H1   N  
ATOM   3287  CA  ILE A 987     410.543  52.358 322.049  1.00  0.00      H1   C  
ATOM   3288  CB  ILE A 987     411.614  51.290 321.906  1.00  0.00      H1   C  
ATOM   3289  CG2 ILE A 987     411.544  50.729 320.485  1.00  0.00      H1   C  
ATOM   3290  CG1 ILE A 987     413.024  51.942 322.211  1.00  0.00      H1   C  
ATOM   3291  CD1 ILE A 987     414.238  51.099 321.889  1.00  0.00      H1   C  
ATOM   3292  C   ILE A 987     409.183  51.733 322.122  1.00  0.00      H1   C  
ATOM   3293  O   ILE A 987     408.517  51.641 321.077  1.00  0.00      H1   O  
ATOM   3294  N   GLU A 988     408.690  51.298 323.286  1.00  0.00      H1   N  
ATOM   3295  CA  GLU A 988     407.359  50.850 323.547  1.00  0.00      H1   C  
ATOM   3296  CB  GLU A 988     407.136  50.443 324.998  1.00  0.00      H1   C  
ATOM   3297  CG  GLU A 988     405.916  49.576 325.271  1.00  0.00      H1   C  
ATOM   3298  CD  GLU A 988     405.688  49.517 326.756  1.00  0.00      H1   C  
ATOM   3299  OE1 GLU A 988     405.673  48.378 327.371  1.00  0.00      H1   O  
ATOM   3300  OE2 GLU A 988     405.487  50.546 327.375  1.00  0.00      H1   O  
ATOM   3301  C   GLU A 988     406.317  51.826 323.056  1.00  0.00      H1   C  
ATOM   3302  O   GLU A 988     405.429  51.608 322.306  1.00  0.00      H1   O  
ATOM   3303  N   ASN A 989     406.498  53.071 323.485  1.00  0.00      H1   N  
ATOM   3304  CA  ASN A 989     405.695  54.213 323.036  1.00  0.00      H1   C  
ATOM   3305  CB  ASN A 989     405.910  55.549 323.794  1.00  0.00      H1   C  
ATOM   3306  CG  ASN A 989     405.441  55.504 325.195  1.00  0.00      H1   C  
ATOM   3307  OD1 ASN A 989     404.367  55.926 325.636  1.00  0.00      H1   O  
ATOM   3308  ND2 ASN A 989     406.420  55.160 326.079  1.00  0.00      H1   N  
ATOM   3309  C   ASN A 989     405.727  54.398 321.525  1.00  0.00      H1   C  
ATOM   3310  O   ASN A 989     404.715  54.674 320.906  1.00  0.00      H1   O  
ATOM   3311  N   LEU A 990     406.880  54.241 320.846  1.00  0.00      H1   N  
ATOM   3312  CA  LEU A 990     406.893  54.391 319.388  1.00  0.00      H1   C  
ATOM   3313  CB  LEU A 990     408.317  54.363 318.844  1.00  0.00      H1   C  
ATOM   3314  CG  LEU A 990     408.351  54.679 317.289  1.00  0.00      H1   C  
ATOM   3315  CD1 LEU A 990     407.784  56.105 316.885  1.00  0.00      H1   C  
ATOM   3316  CD2 LEU A 990     409.837  54.593 316.967  1.00  0.00      H1   C  
ATOM   3317  C   LEU A 990     406.161  53.238 318.759  1.00  0.00      H1   C  
ATOM   3318  O   LEU A 990     405.377  53.405 317.823  1.00  0.00      H1   O  
ATOM   3319  N   ASN A 991     406.373  52.001 319.250  1.00  0.00      H1   N  
ATOM   3320  CA  ASN A 991     405.768  50.703 318.769  1.00  0.00      H1   C  
ATOM   3321  CB  ASN A 991     406.359  49.572 319.643  1.00  0.00      H1   C  
ATOM   3322  CG  ASN A 991     405.776  48.199 319.450  1.00  0.00      H1   C  
ATOM   3323  OD1 ASN A 991     405.146  47.679 320.379  1.00  0.00      H1   O  
ATOM   3324  ND2 ASN A 991     405.901  47.673 318.272  1.00  0.00      H1   N  
ATOM   3325  C   ASN A 991     404.247  50.733 318.826  1.00  0.00      H1   C  
ATOM   3326  O   ASN A 991     403.486  50.262 317.953  1.00  0.00      H1   O  
ATOM   3327  N   LYS A 992     403.789  51.320 319.916  1.00  0.00      H1   N  
ATOM   3328  CA  LYS A 992     402.356  51.683 320.175  1.00  0.00      H1   C  
ATOM   3329  CB  LYS A 992     402.121  52.099 321.656  1.00  0.00      H1   C  
ATOM   3330  CG  LYS A 992     402.050  50.906 322.661  1.00  0.00      H1   C  
ATOM   3331  CD  LYS A 992     402.379  51.271 324.110  1.00  0.00      H1   C  
ATOM   3332  CE  LYS A 992     402.030  50.131 325.117  1.00  0.00      H1   C  
ATOM   3333  NZ  LYS A 992     402.113  50.681 326.465  1.00  0.00      H1   N  
ATOM   3334  C   LYS A 992     401.858  52.785 319.210  1.00  0.00      H1   C  
ATOM   3335  O   LYS A 992     400.685  52.707 318.747  1.00  0.00      H1   O  
ATOM   3336  N   LYS A 993     402.634  53.835 318.977  1.00  0.00      H1   N  
ATOM   3337  CA  LYS A 993     402.374  54.937 318.070  1.00  0.00      H1   C  
ATOM   3338  CB  LYS A 993     403.409  56.130 318.374  1.00  0.00      H1   C  
ATOM   3339  CG  LYS A 993     403.457  57.131 317.180  1.00  0.00      H1   C  
ATOM   3340  CD  LYS A 993     404.449  58.259 317.387  1.00  0.00      H1   C  
ATOM   3341  CE  LYS A 993     404.183  59.397 316.352  1.00  0.00      H1   C  
ATOM   3342  NZ  LYS A 993     402.837  60.011 316.476  1.00  0.00      H1   N  
ATOM   3343  C   LYS A 993     402.225  54.459 316.652  1.00  0.00      H1   C  
ATOM   3344  O   LYS A 993     401.503  55.026 315.847  1.00  0.00      H1   O  
ATOM   3345  N   VAL A 994     402.994  53.487 316.166  1.00  0.00      H1   N  
ATOM   3346  CA  VAL A 994     402.798  52.831 314.880  1.00  0.00      H1   C  
ATOM   3347  CB  VAL A 994     404.066  52.032 314.540  1.00  0.00      H1   C  
ATOM   3348  CG1 VAL A 994     403.904  50.997 313.352  1.00  0.00      H1   C  
ATOM   3349  CG2 VAL A 994     405.248  52.910 314.138  1.00  0.00      H1   C  
ATOM   3350  C   VAL A 994     401.465  52.053 314.908  1.00  0.00      H1   C  
ATOM   3351  O   VAL A 994     400.680  52.135 313.974  1.00  0.00      H1   O  
ATOM   3352  N   ASP A 995     401.089  51.356 315.986  1.00  0.00      H1   N  
ATOM   3353  CA  ASP A 995     399.758  50.595 316.061  1.00  0.00      H1   C  
ATOM   3354  CB  ASP A 995     399.742  49.809 317.411  1.00  0.00      H1   C  
ATOM   3355  CG  ASP A 995     400.611  48.554 317.425  1.00  0.00      H1   C  
ATOM   3356  OD1 ASP A 995     400.948  48.099 318.594  1.00  0.00      H1   O  
ATOM   3357  OD2 ASP A 995     400.810  47.976 316.331  1.00  0.00      H1   O  
ATOM   3358  C   ASP A 995     398.574  51.535 316.056  1.00  0.00      H1   C  
ATOM   3359  O   ASP A 995     397.517  51.216 315.457  1.00  0.00      H1   O  
ATOM   3360  N   ASP A 996     398.668  52.668 316.732  1.00  0.00      H1   N  
ATOM   3361  CA  ASP A 996     397.701  53.714 316.757  1.00  0.00      H1   C  
ATOM   3362  CB  ASP A 996     398.101  54.757 317.905  1.00  0.00      H1   C  
ATOM   3363  CG  ASP A 996     397.749  54.323 319.313  1.00  0.00      H1   C  
ATOM   3364  OD1 ASP A 996     398.082  55.030 320.269  1.00  0.00      H1   O  
ATOM   3365  OD2 ASP A 996     397.165  53.255 319.530  1.00  0.00      H1   O  
ATOM   3366  C   ASP A 996     397.506  54.488 315.420  1.00  0.00      H1   C  
ATOM   3367  O   ASP A 996     396.389  54.689 314.898  1.00  0.00      H1   O  
ATOM   3368  N   GLY A 997     398.629  54.839 314.689  1.00  0.00      H1   N  
ATOM   3369  CA  GLY A 997     398.691  55.530 313.441  1.00  0.00      H1   C  
ATOM   3370  C   GLY A 997     398.086  54.768 312.404  1.00  0.00      H1   C  
ATOM   3371  O   GLY A 997     397.077  55.144 311.840  1.00  0.00      H1   O  
ATOM   3372  N   PHE A 998     398.522  53.527 312.216  1.00  0.00      H1   N  
ATOM   3373  CA  PHE A 998     398.030  52.574 311.256  1.00  0.00      H1   C  
ATOM   3374  CB  PHE A 998     398.852  51.360 311.151  1.00  0.00      H1   C  
ATOM   3375  CG  PHE A 998     400.231  51.533 310.518  1.00  0.00      H1   C  
ATOM   3376  CD1 PHE A 998     400.481  52.536 309.649  1.00  0.00      H1   C  
ATOM   3377  CE1 PHE A 998     401.781  52.717 309.049  1.00  0.00      H1   C  
ATOM   3378  CZ  PHE A 998     402.729  51.760 309.301  1.00  0.00      H1   C  
ATOM   3379  CD2 PHE A 998     401.297  50.679 310.870  1.00  0.00      H1   C  
ATOM   3380  CE2 PHE A 998     402.552  50.752 310.264  1.00  0.00      H1   C  
ATOM   3381  C   PHE A 998     396.579  52.173 311.477  1.00  0.00      H1   C  
ATOM   3382  O   PHE A 998     395.854  52.136 310.524  1.00  0.00      H1   O  
ATOM   3383  N   LEU A 999     396.106  52.088 312.710  1.00  0.00      H1   N  
ATOM   3384  CA  LEU A 999     394.658  51.850 312.967  1.00  0.00      H1   C  
ATOM   3385  CB  LEU A 999     394.508  51.636 314.516  1.00  0.00      H1   C  
ATOM   3386  CG  LEU A 999     393.107  51.257 315.016  1.00  0.00      H1   C  
ATOM   3387  CD1 LEU A 999     392.638  50.072 314.225  1.00  0.00      H1   C  
ATOM   3388  CD2 LEU A 999     392.998  51.036 316.535  1.00  0.00      H1   C  
ATOM   3389  C   LEU A 999     393.732  52.978 312.383  1.00  0.00      H1   C  
ATOM   3390  O   LEU A 999     392.747  52.789 311.642  1.00  0.00      H1   O  
ATOM   3391  N   ASP A1000     394.103  54.272 312.605  1.00  0.00      H1   N  
ATOM   3392  CA  ASP A1000     393.323  55.420 312.123  1.00  0.00      H1   C  
ATOM   3393  CB  ASP A1000     393.864  56.685 312.759  1.00  0.00      H1   C  
ATOM   3394  CG  ASP A1000     393.574  56.753 314.286  1.00  0.00      H1   C  
ATOM   3395  OD1 ASP A1000     392.731  56.004 314.895  1.00  0.00      H1   O  
ATOM   3396  OD2 ASP A1000     394.178  57.637 314.865  1.00  0.00      H1   O  
ATOM   3397  C   ASP A1000     393.384  55.559 310.561  1.00  0.00      H1   C  
ATOM   3398  O   ASP A1000     392.340  55.670 309.958  1.00  0.00      H1   O  
ATOM   3399  N   ILE A1001     394.609  55.560 309.945  1.00  0.00      H1   N  
ATOM   3400  CA  ILE A1001     394.784  55.419 308.477  1.00  0.00      H1   C  
ATOM   3401  CB  ILE A1001     396.340  55.355 308.276  1.00  0.00      H1   C  
ATOM   3402  CG2 ILE A1001     396.638  55.192 306.779  1.00  0.00      H1   C  
ATOM   3403  CG1 ILE A1001     397.031  56.681 308.689  1.00  0.00      H1   C  
ATOM   3404  CD1 ILE A1001     398.584  56.587 308.814  1.00  0.00      H1   C  
ATOM   3405  C   ILE A1001     393.991  54.297 307.832  1.00  0.00      H1   C  
ATOM   3406  O   ILE A1001     393.340  54.573 306.822  1.00  0.00      H1   O  
ATOM   3407  N   TRP A1002     394.022  53.041 308.336  1.00  0.00      H1   N  
ATOM   3408  CA  TRP A1002     393.264  51.948 307.850  1.00  0.00      H1   C  
ATOM   3409  CB  TRP A1002     393.753  50.681 308.483  1.00  0.00      H1   C  
ATOM   3410  CG  TRP A1002     395.012  50.067 307.792  1.00  0.00      H1   C  
ATOM   3411  CD1 TRP A1002     396.243  49.928 308.363  1.00  0.00      H1   C  
ATOM   3412  NE1 TRP A1002     397.134  49.556 307.432  1.00  0.00      H1   N  
ATOM   3413  CE2 TRP A1002     396.590  49.533 306.199  1.00  0.00      H1   C  
ATOM   3414  CD2 TRP A1002     395.215  49.833 306.406  1.00  0.00      H1   C  
ATOM   3415  CE3 TRP A1002     394.409  49.832 305.387  1.00  0.00      H1   C  
ATOM   3416  CZ3 TRP A1002     394.847  49.522 304.079  1.00  0.00      H1   C  
ATOM   3417  CZ2 TRP A1002     397.094  49.137 305.016  1.00  0.00      H1   C  
ATOM   3418  CH2 TRP A1002     396.233  49.209 303.926  1.00  0.00      H1   C  
ATOM   3419  C   TRP A1002     391.764  52.020 308.008  1.00  0.00      H1   C  
ATOM   3420  O   TRP A1002     390.959  51.675 307.093  1.00  0.00      H1   O  
ATOM   3421  N   THR A1003     391.258  52.577 309.186  1.00  0.00      H1   N  
ATOM   3422  CA  THR A1003     389.863  52.826 309.416  1.00  0.00      H1   C  
ATOM   3423  CB  THR A1003     389.675  53.252 310.813  1.00  0.00      H1   C  
ATOM   3424  OG1 THR A1003     390.068  52.218 311.725  1.00  0.00      H1   O  
ATOM   3425  CG2 THR A1003     388.199  53.490 311.151  1.00  0.00      H1   C  
ATOM   3426  C   THR A1003     389.311  53.868 308.375  1.00  0.00      H1   C  
ATOM   3427  O   THR A1003     388.269  53.664 307.750  1.00  0.00      H1   O  
ATOM   3428  N   TYR A1004     390.083  54.918 308.192  1.00  0.00      H1   N  
ATOM   3429  CA  TYR A1004     389.753  55.903 307.166  1.00  0.00      H1   C  
ATOM   3430  CB  TYR A1004     390.783  57.042 307.260  1.00  0.00      H1   C  
ATOM   3431  CG  TYR A1004     390.480  58.189 306.284  1.00  0.00      H1   C  
ATOM   3432  CD1 TYR A1004     389.697  59.297 306.709  1.00  0.00      H1   C  
ATOM   3433  CE1 TYR A1004     389.561  60.414 305.955  1.00  0.00      H1   C  
ATOM   3434  CZ  TYR A1004     390.198  60.532 304.663  1.00  0.00      H1   C  
ATOM   3435  OH  TYR A1004     390.286  61.728 303.952  1.00  0.00      H1   O  
ATOM   3436  CD2 TYR A1004     391.095  58.316 304.999  1.00  0.00      H1   C  
ATOM   3437  CE2 TYR A1004     391.035  59.445 304.191  1.00  0.00      H1   C  
ATOM   3438  C   TYR A1004     389.756  55.340 305.735  1.00  0.00      H1   C  
ATOM   3439  O   TYR A1004     388.819  55.564 304.994  1.00  0.00      H1   O  
ATOM   3440  N   ASN A1005     390.772  54.616 305.339  1.00  0.00      H1   N  
ATOM   3441  CA  ASN A1005     390.846  54.062 304.043  1.00  0.00      H1   C  
ATOM   3442  CB  ASN A1005     392.207  53.293 303.948  1.00  0.00      H1   C  
ATOM   3443  CG  ASN A1005     393.448  54.140 303.537  1.00  0.00      H1   C  
ATOM   3444  OD1 ASN A1005     393.226  55.155 302.858  1.00  0.00      H1   O  
ATOM   3445  ND2 ASN A1005     394.665  53.876 303.904  1.00  0.00      H1   N  
ATOM   3446  C   ASN A1005     389.746  53.019 303.686  1.00  0.00      H1   C  
ATOM   3447  O   ASN A1005     389.278  52.847 302.558  1.00  0.00      H1   O  
ATOM   3448  N   ALA A1006     389.351  52.191 304.597  1.00  0.00      H1   N  
ATOM   3449  CA  ALA A1006     388.257  51.193 304.441  1.00  0.00      H1   C  
ATOM   3450  CB  ALA A1006     387.967  50.531 305.857  1.00  0.00      H1   C  
ATOM   3451  C   ALA A1006     386.952  51.808 304.111  1.00  0.00      H1   C  
ATOM   3452  O   ALA A1006     386.266  51.349 303.190  1.00  0.00      H1   O  
ATOM   3453  N   GLU A1007     386.539  52.791 304.948  1.00  0.00      H1   N  
ATOM   3454  CA  GLU A1007     385.333  53.506 304.840  1.00  0.00      H1   C  
ATOM   3455  CB  GLU A1007     385.081  54.447 306.120  1.00  0.00      H1   C  
ATOM   3456  CG  GLU A1007     384.547  53.584 307.300  1.00  0.00      H1   C  
ATOM   3457  CD  GLU A1007     384.115  54.310 308.559  1.00  0.00      H1   C  
ATOM   3458  OE1 GLU A1007     384.194  55.525 308.563  1.00  0.00      H1   O  
ATOM   3459  OE2 GLU A1007     383.461  53.705 309.468  1.00  0.00      H1   O  
ATOM   3460  C   GLU A1007     385.335  54.353 303.548  1.00  0.00      H1   C  
ATOM   3461  O   GLU A1007     384.367  54.489 302.852  1.00  0.00      H1   O  
ATOM   3462  N   LEU A1008     386.465  55.033 303.262  1.00  0.00      H1   N  
ATOM   3463  CA  LEU A1008     386.671  55.878 302.070  1.00  0.00      H1   C  
ATOM   3464  CB  LEU A1008     388.075  56.513 302.089  1.00  0.00      H1   C  
ATOM   3465  CG  LEU A1008     388.458  57.344 300.830  1.00  0.00      H1   C  
ATOM   3466  CD1 LEU A1008     387.736  58.621 300.783  1.00  0.00      H1   C  
ATOM   3467  CD2 LEU A1008     389.978  57.561 300.825  1.00  0.00      H1   C  
ATOM   3468  C   LEU A1008     386.389  55.211 300.801  1.00  0.00      H1   C  
ATOM   3469  O   LEU A1008     385.636  55.777 300.025  1.00  0.00      H1   O  
ATOM   3470  N   LEU A1009     386.897  53.980 300.636  1.00  0.00      H1   N  
ATOM   3471  CA  LEU A1009     386.445  53.229 299.458  1.00  0.00      H1   C  
ATOM   3472  CB  LEU A1009     387.432  52.063 299.205  1.00  0.00      H1   C  
ATOM   3473  CG  LEU A1009     387.079  50.966 298.111  1.00  0.00      H1   C  
ATOM   3474  CD1 LEU A1009     388.432  50.580 297.443  1.00  0.00      H1   C  
ATOM   3475  CD2 LEU A1009     386.511  49.738 298.764  1.00  0.00      H1   C  
ATOM   3476  C   LEU A1009     384.964  52.785 299.446  1.00  0.00      H1   C  
ATOM   3477  O   LEU A1009     384.368  52.891 298.410  1.00  0.00      H1   O  
ATOM   3478  N   VAL A1010     384.409  52.375 300.628  1.00  0.00      H1   N  
ATOM   3479  CA  VAL A1010     383.054  51.957 300.711  1.00  0.00      H1   C  
ATOM   3480  CB  VAL A1010     382.752  51.294 302.111  1.00  0.00      H1   C  
ATOM   3481  CG1 VAL A1010     381.206  51.101 302.319  1.00  0.00      H1   C  
ATOM   3482  CG2 VAL A1010     383.394  49.871 302.318  1.00  0.00      H1   C  
ATOM   3483  C   VAL A1010     382.119  53.066 300.417  1.00  0.00      H1   C  
ATOM   3484  O   VAL A1010     381.124  52.963 299.666  1.00  0.00      H1   O  
ATOM   3485  N   LEU A1011     382.413  54.244 300.873  1.00  0.00      H1   N  
ATOM   3486  CA  LEU A1011     381.731  55.438 300.547  1.00  0.00      H1   C  
ATOM   3487  CB  LEU A1011     382.238  56.528 301.420  1.00  0.00      H1   C  
ATOM   3488  CG  LEU A1011     381.683  56.583 302.867  1.00  0.00      H1   C  
ATOM   3489  CD1 LEU A1011     382.423  57.695 303.647  1.00  0.00      H1   C  
ATOM   3490  CD2 LEU A1011     380.150  56.835 302.860  1.00  0.00      H1   C  
ATOM   3491  C   LEU A1011     381.893  55.883 299.068  1.00  0.00      H1   C  
ATOM   3492  O   LEU A1011     380.924  56.219 298.439  1.00  0.00      H1   O  
ATOM   3493  N   LEU A1012     383.110  55.849 298.535  1.00  0.00      H1   N  
ATOM   3494  CA  LEU A1012     383.186  56.242 297.183  1.00  0.00      H1   C  
ATOM   3495  CB  LEU A1012     384.720  56.282 296.739  1.00  0.00      H1   C  
ATOM   3496  CG  LEU A1012     385.454  57.523 297.382  1.00  0.00      H1   C  
ATOM   3497  CD1 LEU A1012     386.981  57.276 297.388  1.00  0.00      H1   C  
ATOM   3498  CD2 LEU A1012     385.193  58.796 296.571  1.00  0.00      H1   C  
ATOM   3499  C   LEU A1012     382.511  55.302 296.152  1.00  0.00      H1   C  
ATOM   3500  O   LEU A1012     381.944  55.683 295.142  1.00  0.00      H1   O  
ATOM   3501  N   GLU A1013     382.611  53.980 296.416  1.00  0.00      H1   N  
ATOM   3502  CA  GLU A1013     381.996  52.931 295.632  1.00  0.00      H1   C  
ATOM   3503  CB  GLU A1013     382.661  51.548 295.938  1.00  0.00      H1   C  
ATOM   3504  CG  GLU A1013     384.014  51.404 295.195  1.00  0.00      H1   C  
ATOM   3505  CD  GLU A1013     383.936  51.779 293.741  1.00  0.00      H1   C  
ATOM   3506  OE1 GLU A1013     382.972  51.416 293.034  1.00  0.00      H1   O  
ATOM   3507  OE2 GLU A1013     384.797  52.645 293.337  1.00  0.00      H1   O  
ATOM   3508  C   GLU A1013     380.501  52.837 295.734  1.00  0.00      H1   C  
ATOM   3509  O   GLU A1013     379.816  52.712 294.765  1.00  0.00      H1   O  
ATOM   3510  N   ASN A1014     379.857  53.071 296.913  1.00  0.00      H1   N  
ATOM   3511  CA  ASN A1014     378.371  53.122 297.038  1.00  0.00      H1   C  
ATOM   3512  CB  ASN A1014     377.886  53.126 298.501  1.00  0.00      H1   C  
ATOM   3513  CG  ASN A1014     378.277  51.917 299.350  1.00  0.00      H1   C  
ATOM   3514  OD1 ASN A1014     378.822  50.897 298.885  1.00  0.00      H1   O  
ATOM   3515  ND2 ASN A1014     377.893  51.910 300.639  1.00  0.00      H1   N  
ATOM   3516  C   ASN A1014     377.824  54.253 296.185  1.00  0.00      H1   C  
ATOM   3517  O   ASN A1014     376.875  53.989 295.439  1.00  0.00      H1   O  
ATOM   3518  N   GLU A1015     378.305  55.499 296.117  1.00  0.00      H1   N  
ATOM   3519  CA  GLU A1015     377.691  56.580 295.341  1.00  0.00      H1   C  
ATOM   3520  CB  GLU A1015     378.398  57.856 295.792  1.00  0.00      H1   C  
ATOM   3521  CG  GLU A1015     379.890  57.898 295.791  1.00  0.00      H1   C  
ATOM   3522  CD  GLU A1015     380.489  59.227 296.300  1.00  0.00      H1   C  
ATOM   3523  OE1 GLU A1015     381.069  59.995 295.533  1.00  0.00      H1   O  
ATOM   3524  OE2 GLU A1015     380.386  59.431 297.522  1.00  0.00      H1   O  
ATOM   3525  C   GLU A1015     377.780  56.283 293.893  1.00  0.00      H1   C  
ATOM   3526  O   GLU A1015     376.802  56.447 293.148  1.00  0.00      H1   O  
ATOM   3527  N   ARG A1016     378.928  55.782 293.440  1.00  0.00      H1   N  
ATOM   3528  CA  ARG A1016     379.238  55.347 292.094  1.00  0.00      H1   C  
ATOM   3529  CB  ARG A1016     380.749  55.071 291.950  1.00  0.00      H1   C  
ATOM   3530  CG  ARG A1016     381.395  54.989 290.533  1.00  0.00      H1   C  
ATOM   3531  CD  ARG A1016     381.252  56.321 289.799  1.00  0.00      H1   C  
ATOM   3532  NE  ARG A1016     381.873  56.166 288.503  1.00  0.00      H1   N  
ATOM   3533  CZ  ARG A1016     381.827  57.088 287.574  1.00  0.00      H1   C  
ATOM   3534  NH1 ARG A1016     381.192  58.202 287.700  1.00  0.00      H1   N  
ATOM   3535  NH2 ARG A1016     382.553  56.996 286.445  1.00  0.00      H1   N  
ATOM   3536  C   ARG A1016     378.430  54.159 291.666  1.00  0.00      H1   C  
ATOM   3537  O   ARG A1016     377.942  54.164 290.520  1.00  0.00      H1   O  
ATOM   3538  N   THR A1017     378.165  53.219 292.618  1.00  0.00      H1   N  
ATOM   3539  CA  THR A1017     377.226  52.140 292.320  1.00  0.00      H1   C  
ATOM   3540  CB  THR A1017     377.210  51.186 293.435  1.00  0.00      H1   C  
ATOM   3541  OG1 THR A1017     378.383  50.333 293.410  1.00  0.00      H1   O  
ATOM   3542  CG2 THR A1017     376.038  50.268 293.609  1.00  0.00      H1   C  
ATOM   3543  C   THR A1017     375.786  52.648 292.075  1.00  0.00      H1   C  
ATOM   3544  O   THR A1017     375.119  52.154 291.167  1.00  0.00      H1   O  
ATOM   3545  N   LEU A1018     375.250  53.579 292.898  1.00  0.00      H1   N  
ATOM   3546  CA  LEU A1018     373.869  54.002 292.694  1.00  0.00      H1   C  
ATOM   3547  CB  LEU A1018     373.464  54.679 294.000  1.00  0.00      H1   C  
ATOM   3548  CG  LEU A1018     373.543  53.851 295.311  1.00  0.00      H1   C  
ATOM   3549  CD1 LEU A1018     373.469  54.737 296.640  1.00  0.00      H1   C  
ATOM   3550  CD2 LEU A1018     372.420  52.715 295.289  1.00  0.00      H1   C  
ATOM   3551  C   LEU A1018     373.650  54.840 291.444  1.00  0.00      H1   C  
ATOM   3552  O   LEU A1018     372.628  54.679 290.748  1.00  0.00      H1   O  
ATOM   3553  N   ASP A1019     374.707  55.639 291.156  1.00  0.00      H1   N  
ATOM   3554  CA  ASP A1019     374.913  56.384 289.941  1.00  0.00      H1   C  
ATOM   3555  CB  ASP A1019     376.358  56.976 290.086  1.00  0.00      H1   C  
ATOM   3556  CG  ASP A1019     376.386  58.325 290.714  1.00  0.00      H1   C  
ATOM   3557  OD1 ASP A1019     375.274  58.831 290.992  1.00  0.00      H1   O  
ATOM   3558  OD2 ASP A1019     377.517  58.936 290.728  1.00  0.00      H1   O  
ATOM   3559  C   ASP A1019     374.876  55.450 288.766  1.00  0.00      H1   C  
ATOM   3560  O   ASP A1019     374.246  55.674 287.741  1.00  0.00      H1   O  
ATOM   3561  N   TYR A1020     375.497  54.232 288.888  1.00  0.00      H1   N  
ATOM   3562  CA  TYR A1020     375.549  53.266 287.790  1.00  0.00      H1   C  
ATOM   3563  CB  TYR A1020     376.759  52.253 287.976  1.00  0.00      H1   C  
ATOM   3564  CG  TYR A1020     376.785  51.085 286.999  1.00  0.00      H1   C  
ATOM   3565  CD1 TYR A1020     376.150  49.862 287.326  1.00  0.00      H1   C  
ATOM   3566  CE1 TYR A1020     376.165  48.736 286.539  1.00  0.00      H1   C  
ATOM   3567  CZ  TYR A1020     376.825  48.795 285.271  1.00  0.00      H1   C  
ATOM   3568  OH  TYR A1020     376.739  47.729 284.345  1.00  0.00      H1   O  
ATOM   3569  CD2 TYR A1020     377.485  51.085 285.767  1.00  0.00      H1   C  
ATOM   3570  CE2 TYR A1020     377.611  49.913 284.934  1.00  0.00      H1   C  
ATOM   3571  C   TYR A1020     374.163  52.630 287.486  1.00  0.00      H1   C  
ATOM   3572  O   TYR A1020     373.926  52.499 286.326  1.00  0.00      H1   O  
ATOM   3573  N   HIS A1021     373.427  52.355 288.564  1.00  0.00      H1   N  
ATOM   3574  CA  HIS A1021     372.067  52.017 288.412  1.00  0.00      H1   C  
ATOM   3575  CB  HIS A1021     371.447  51.577 289.873  1.00  0.00      H1   C  
ATOM   3576  ND1 HIS A1021     371.622  49.183 289.848  1.00  0.00      H1   N  
ATOM   3577  CG  HIS A1021     371.956  50.372 290.437  1.00  0.00      H1   C  
ATOM   3578  CE1 HIS A1021     372.303  48.317 290.557  1.00  0.00      H1   C  
ATOM   3579  NE2 HIS A1021     372.898  48.904 291.637  1.00  0.00      H1   N  
ATOM   3580  CD2 HIS A1021     372.652  50.229 291.538  1.00  0.00      H1   C  
ATOM   3581  C   HIS A1021     371.179  53.152 287.852  1.00  0.00      H1   C  
ATOM   3582  O   HIS A1021     370.366  52.863 287.024  1.00  0.00      H1   O  
ATOM   3583  N   ASP A1022     371.270  54.405 288.241  1.00  0.00      H1   N  
ATOM   3584  CA  ASP A1022     370.552  55.452 287.664  1.00  0.00      H1   C  
ATOM   3585  CB  ASP A1022     370.950  56.726 288.487  1.00  0.00      H1   C  
ATOM   3586  CG  ASP A1022     370.284  56.861 289.918  1.00  0.00      H1   C  
ATOM   3587  OD1 ASP A1022     369.426  55.985 290.283  1.00  0.00      H1   O  
ATOM   3588  OD2 ASP A1022     370.611  57.868 290.629  1.00  0.00      H1   O  
ATOM   3589  C   ASP A1022     370.832  55.634 286.174  1.00  0.00      H1   C  
ATOM   3590  O   ASP A1022     369.896  55.701 285.389  1.00  0.00      H1   O  
ATOM   3591  N   SER A1023     372.139  55.583 285.752  1.00  0.00      H1   N  
ATOM   3592  CA  SER A1023     372.311  55.836 284.368  1.00  0.00      H1   C  
ATOM   3593  CB  SER A1023     373.786  55.982 284.122  1.00  0.00      H1   C  
ATOM   3594  OG  SER A1023     374.015  56.348 282.766  1.00  0.00      H1   O  
ATOM   3595  C   SER A1023     371.743  54.717 283.482  1.00  0.00      H1   C  
ATOM   3596  O   SER A1023     371.188  55.058 282.391  1.00  0.00      H1   O  
ATOM   3597  N   ASN A1024     371.841  53.406 283.885  1.00  0.00      H1   N  
ATOM   3598  CA  ASN A1024     371.214  52.344 283.211  1.00  0.00      H1   C  
ATOM   3599  CB  ASN A1024     371.430  50.964 283.960  1.00  0.00      H1   C  
ATOM   3600  CG  ASN A1024     372.920  50.408 283.744  1.00  0.00      H1   C  
ATOM   3601  OD1 ASN A1024     373.650  50.889 282.848  1.00  0.00      H1   O  
ATOM   3602  ND2 ASN A1024     373.338  49.593 284.696  1.00  0.00      H1   N  
ATOM   3603  C   ASN A1024     369.735  52.553 282.971  1.00  0.00      H1   C  
ATOM   3604  O   ASN A1024     369.417  52.311 281.766  1.00  0.00      H1   O  
ATOM   3605  N   VAL A1025     368.966  53.046 283.976  1.00  0.00      H1   N  
ATOM   3606  CA  VAL A1025     367.589  53.477 283.745  1.00  0.00      H1   C  
ATOM   3607  CB  VAL A1025     366.942  53.983 285.006  1.00  0.00      H1   C  
ATOM   3608  CG1 VAL A1025     365.422  54.295 284.799  1.00  0.00      H1   C  
ATOM   3609  CG2 VAL A1025     366.907  52.788 286.033  1.00  0.00      H1   C  
ATOM   3610  C   VAL A1025     367.544  54.523 282.621  1.00  0.00      H1   C  
ATOM   3611  O   VAL A1025     366.607  54.577 281.811  1.00  0.00      H1   O  
ATOM   3612  N   LYS A1026     368.490  55.520 282.597  1.00  0.00      H1   N  
ATOM   3613  CA  LYS A1026     368.419  56.534 281.608  1.00  0.00      H1   C  
ATOM   3614  CB  LYS A1026     369.443  57.690 281.907  1.00  0.00      H1   C  
ATOM   3615  CG  LYS A1026     369.154  58.373 283.243  1.00  0.00      H1   C  
ATOM   3616  CD  LYS A1026     367.966  59.397 283.095  1.00  0.00      H1   C  
ATOM   3617  CE  LYS A1026     368.148  60.595 282.113  1.00  0.00      H1   C  
ATOM   3618  NZ  LYS A1026     366.869  61.381 282.030  1.00  0.00      H1   N  
ATOM   3619  C   LYS A1026     368.579  56.053 280.190  1.00  0.00      H1   C  
ATOM   3620  O   LYS A1026     367.866  56.445 279.255  1.00  0.00      H1   O  
ATOM   3621  N   ASN A1027     369.566  55.156 280.089  1.00  0.00      H1   N  
ATOM   3622  CA  ASN A1027     369.928  54.431 278.845  1.00  0.00      H1   C  
ATOM   3623  CB  ASN A1027     371.259  53.663 279.016  1.00  0.00      H1   C  
ATOM   3624  CG  ASN A1027     372.440  54.636 279.087  1.00  0.00      H1   C  
ATOM   3625  OD1 ASN A1027     372.360  55.757 278.613  1.00  0.00      H1   O  
ATOM   3626  ND2 ASN A1027     373.583  54.072 279.521  1.00  0.00      H1   N  
ATOM   3627  C   ASN A1027     368.803  53.383 278.405  1.00  0.00      H1   C  
ATOM   3628  O   ASN A1027     368.450  53.297 277.223  1.00  0.00      H1   O  
ATOM   3629  N   LEU A1028     368.152  52.731 279.395  1.00  0.00      H1   N  
ATOM   3630  CA  LEU A1028     367.013  51.804 279.156  1.00  0.00      H1   C  
ATOM   3631  CB  LEU A1028     366.597  50.972 280.419  1.00  0.00      H1   C  
ATOM   3632  CG  LEU A1028     365.127  50.326 280.418  1.00  0.00      H1   C  
ATOM   3633  CD1 LEU A1028     365.225  49.060 279.547  1.00  0.00      H1   C  
ATOM   3634  CD2 LEU A1028     364.654  50.120 281.880  1.00  0.00      H1   C  
ATOM   3635  C   LEU A1028     365.793  52.482 278.554  1.00  0.00      H1   C  
ATOM   3636  O   LEU A1028     365.039  51.988 277.753  1.00  0.00      H1   O  
ATOM   3637  N   TYR A1029     365.536  53.729 278.950  1.00  0.00      H1   N  
ATOM   3638  CA  TYR A1029     364.595  54.674 278.380  1.00  0.00      H1   C  
ATOM   3639  CB  TYR A1029     364.386  55.923 279.291  1.00  0.00      H1   C  
ATOM   3640  CG  TYR A1029     363.271  56.960 278.881  1.00  0.00      H1   C  
ATOM   3641  CD1 TYR A1029     362.032  56.910 279.546  1.00  0.00      H1   C  
ATOM   3642  CE1 TYR A1029     361.141  57.962 279.301  1.00  0.00      H1   C  
ATOM   3643  CZ  TYR A1029     361.366  58.938 278.402  1.00  0.00      H1   C  
ATOM   3644  OH  TYR A1029     360.340  59.817 278.180  1.00  0.00      H1   O  
ATOM   3645  CD2 TYR A1029     363.520  57.898 277.873  1.00  0.00      H1   C  
ATOM   3646  CE2 TYR A1029     362.575  58.955 277.676  1.00  0.00      H1   C  
ATOM   3647  C   TYR A1029     365.055  55.145 277.018  1.00  0.00      H1   C  
ATOM   3648  O   TYR A1029     364.308  55.328 276.068  1.00  0.00      H1   O  
ATOM   3649  N   GLU A1030     366.344  55.372 276.741  1.00  0.00      H1   N  
ATOM   3650  CA  GLU A1030     366.693  55.906 275.415  1.00  0.00      H1   C  
ATOM   3651  CB  GLU A1030     368.098  56.494 275.556  1.00  0.00      H1   C  
ATOM   3652  CG  GLU A1030     368.410  57.533 274.535  1.00  0.00      H1   C  
ATOM   3653  CD  GLU A1030     367.646  58.833 274.735  1.00  0.00      H1   C  
ATOM   3654  OE1 GLU A1030     366.584  59.028 274.039  1.00  0.00      H1   O  
ATOM   3655  OE2 GLU A1030     368.071  59.558 275.668  1.00  0.00      H1   O  
ATOM   3656  C   GLU A1030     366.716  54.845 274.365  1.00  0.00      H1   C  
ATOM   3657  O   GLU A1030     366.462  55.170 273.172  1.00  0.00      H1   O  
ATOM   3658  N   LYS A1031     366.810  53.517 274.707  1.00  0.00      H1   N  
ATOM   3659  CA  LYS A1031     366.718  52.430 273.696  1.00  0.00      H1   C  
ATOM   3660  CB  LYS A1031     367.460  51.111 274.135  1.00  0.00      H1   C  
ATOM   3661  CG  LYS A1031     368.959  51.370 274.153  1.00  0.00      H1   C  
ATOM   3662  CD  LYS A1031     369.532  51.687 272.764  1.00  0.00      H1   C  
ATOM   3663  CE  LYS A1031     371.045  51.409 272.609  1.00  0.00      H1   C  
ATOM   3664  NZ  LYS A1031     371.404  51.271 271.198  1.00  0.00      H1   N  
ATOM   3665  C   LYS A1031     365.277  52.213 273.263  1.00  0.00      H1   C  
ATOM   3666  O   LYS A1031     365.019  51.546 272.267  1.00  0.00      H1   O  
ATOM   3667  N   VAL A1032     364.259  52.708 273.951  1.00  0.00      H1   N  
ATOM   3668  CA  VAL A1032     362.845  52.526 273.788  1.00  0.00      H1   C  
ATOM   3669  CB  VAL A1032     362.278  52.124 275.069  1.00  0.00      H1   C  
ATOM   3670  CG1 VAL A1032     360.789  51.975 275.002  1.00  0.00      H1   C  
ATOM   3671  CG2 VAL A1032     362.820  50.678 275.415  1.00  0.00      H1   C  
ATOM   3672  C   VAL A1032     362.220  53.758 273.179  1.00  0.00      H1   C  
ATOM   3673  O   VAL A1032     361.356  53.709 272.358  1.00  0.00      H1   O  
ATOM   3674  N   ARG A1033     362.770  54.911 273.621  1.00  0.00      H1   N  
ATOM   3675  CA  ARG A1033     362.590  56.123 272.872  1.00  0.00      H1   C  
ATOM   3676  CB  ARG A1033     363.007  57.335 273.712  1.00  0.00      H1   C  
ATOM   3677  CG  ARG A1033     362.992  58.722 273.049  1.00  0.00      H1   C  
ATOM   3678  CD  ARG A1033     362.801  59.912 273.960  1.00  0.00      H1   C  
ATOM   3679  NE  ARG A1033     364.161  60.129 274.614  1.00  0.00      H1   N  
ATOM   3680  CZ  ARG A1033     364.456  61.117 275.376  1.00  0.00      H1   C  
ATOM   3681  NH1 ARG A1033     363.587  62.029 275.791  1.00  0.00      H1   N  
ATOM   3682  NH2 ARG A1033     365.661  61.274 275.865  1.00  0.00      H1   N  
ATOM   3683  C   ARG A1033     363.167  56.052 271.469  1.00  0.00      H1   C  
ATOM   3684  O   ARG A1033     362.550  56.432 270.468  1.00  0.00      H1   O  
ATOM   3685  N   ASN A1034     364.347  55.396 271.354  1.00  0.00      H1   N  
ATOM   3686  CA  ASN A1034     364.904  55.134 270.028  1.00  0.00      H1   C  
ATOM   3687  CB  ASN A1034     366.374  54.693 270.178  1.00  0.00      H1   C  
ATOM   3688  CG  ASN A1034     367.113  54.534 268.824  1.00  0.00      H1   C  
ATOM   3689  OD1 ASN A1034     367.729  53.492 268.578  1.00  0.00      H1   O  
ATOM   3690  ND2 ASN A1034     366.969  55.505 267.904  1.00  0.00      H1   N  
ATOM   3691  C   ASN A1034     364.042  54.163 269.193  1.00  0.00      H1   C  
ATOM   3692  O   ASN A1034     363.783  54.300 268.003  1.00  0.00      H1   O  
ATOM   3693  N   GLN A1035     363.505  53.087 269.801  1.00  0.00      H1   N  
ATOM   3694  CA  GLN A1035     362.490  52.226 269.112  1.00  0.00      H1   C  
ATOM   3695  CB  GLN A1035     362.224  50.996 269.991  1.00  0.00      H1   C  
ATOM   3696  CG  GLN A1035     363.321  49.920 269.858  1.00  0.00      H1   C  
ATOM   3697  CD  GLN A1035     363.072  48.834 270.916  1.00  0.00      H1   C  
ATOM   3698  OE1 GLN A1035     362.278  47.911 270.745  1.00  0.00      H1   O  
ATOM   3699  NE2 GLN A1035     363.640  48.983 272.146  1.00  0.00      H1   N  
ATOM   3700  C   GLN A1035     361.257  52.941 268.629  1.00  0.00      H1   C  
ATOM   3701  O   GLN A1035     360.802  52.696 267.553  1.00  0.00      H1   O  
ATOM   3702  N   LEU A1036     360.722  53.829 269.456  1.00  0.00      H1   N  
ATOM   3703  CA  LEU A1036     359.359  54.300 269.372  1.00  0.00      H1   C  
ATOM   3704  CB  LEU A1036     358.563  54.168 270.762  1.00  0.00      H1   C  
ATOM   3705  CG  LEU A1036     358.017  52.857 271.241  1.00  0.00      H1   C  
ATOM   3706  CD1 LEU A1036     358.928  51.639 270.969  1.00  0.00      H1   C  
ATOM   3707  CD2 LEU A1036     357.542  52.890 272.670  1.00  0.00      H1   C  
ATOM   3708  C   LEU A1036     359.274  55.653 268.839  1.00  0.00      H1   C  
ATOM   3709  O   LEU A1036     358.260  56.354 268.920  1.00  0.00      H1   O  
ATOM   3710  N   LYS A1037     360.411  56.120 268.212  1.00  0.00      H1   N  
ATOM   3711  CA  LYS A1037     360.666  57.453 267.709  1.00  0.00      H1   C  
ATOM   3712  CB  LYS A1037     361.997  57.294 266.855  1.00  0.00      H1   C  
ATOM   3713  CG  LYS A1037     362.425  58.611 266.163  1.00  0.00      H1   C  
ATOM   3714  CD  LYS A1037     363.709  58.418 265.389  1.00  0.00      H1   C  
ATOM   3715  CE  LYS A1037     365.013  58.307 266.239  1.00  0.00      H1   C  
ATOM   3716  NZ  LYS A1037     365.367  59.521 266.818  1.00  0.00      H1   N  
ATOM   3717  C   LYS A1037     359.633  58.127 266.949  1.00  0.00      H1   C  
ATOM   3718  O   LYS A1037     359.119  59.136 267.261  1.00  0.00      H1   O  
ATOM   3719  N   ASN A1038     359.181  57.404 265.917  1.00  0.00      H1   N  
ATOM   3720  CA  ASN A1038     358.147  57.844 264.962  1.00  0.00      H1   C  
ATOM   3721  CB  ASN A1038     358.549  57.647 263.486  1.00  0.00      H1   C  
ATOM   3722  CG  ASN A1038     359.905  58.256 263.159  1.00  0.00      H1   C  
ATOM   3723  OD1 ASN A1038     360.864  57.601 262.754  1.00  0.00      H1   O  
ATOM   3724  ND2 ASN A1038     359.963  59.629 263.372  1.00  0.00      H1   N  
ATOM   3725  C   ASN A1038     356.911  56.994 265.228  1.00  0.00      H1   C  
ATOM   3726  O   ASN A1038     356.020  57.021 264.383  1.00  0.00      H1   O  
ATOM   3727  N   ASN A1039     356.799  56.291 266.413  1.00  0.00      H1   N  
ATOM   3728  CA  ASN A1039     355.686  55.410 266.660  1.00  0.00      H1   C  
ATOM   3729  CB  ASN A1039     356.214  53.951 266.706  1.00  0.00      H1   C  
ATOM   3730  CG  ASN A1039     356.678  53.508 265.363  1.00  0.00      H1   C  
ATOM   3731  OD1 ASN A1039     357.875  53.423 265.131  1.00  0.00      H1   O  
ATOM   3732  ND2 ASN A1039     355.790  53.222 264.450  1.00  0.00      H1   N  
ATOM   3733  C   ASN A1039     354.843  55.720 267.859  1.00  0.00      H1   C  
ATOM   3734  O   ASN A1039     353.727  55.188 268.066  1.00  0.00      H1   O  
ATOM   3735  N   ALA A1040     355.385  56.530 268.798  1.00  0.00      H1   N  
ATOM   3736  CA  ALA A1040     354.761  57.025 270.014  1.00  0.00      H1   C  
ATOM   3737  CB  ALA A1040     354.977  55.908 271.071  1.00  0.00      H1   C  
ATOM   3738  C   ALA A1040     355.246  58.353 270.577  1.00  0.00      H1   C  
ATOM   3739  O   ALA A1040     356.439  58.621 270.543  1.00  0.00      H1   O  
ATOM   3740  N   LYS A1041     354.307  59.187 271.159  1.00  0.00      H1   N  
ATOM   3741  CA  LYS A1041     354.709  60.339 271.891  1.00  0.00      H1   C  
ATOM   3742  CB  LYS A1041     353.645  61.486 271.782  1.00  0.00      H1   C  
ATOM   3743  CG  LYS A1041     352.223  61.115 272.173  1.00  0.00      H1   C  
ATOM   3744  CD  LYS A1041     351.337  62.405 272.317  1.00  0.00      H1   C  
ATOM   3745  CE  LYS A1041     349.899  62.100 272.913  1.00  0.00      H1   C  
ATOM   3746  NZ  LYS A1041     348.923  61.372 272.065  1.00  0.00      H1   N  
ATOM   3747  C   LYS A1041     355.086  60.085 273.258  1.00  0.00      H1   C  
ATOM   3748  O   LYS A1041     354.508  59.264 274.012  1.00  0.00      H1   O  
ATOM   3749  N   GLU A1042     356.072  60.876 273.800  1.00  0.00      H1   N  
ATOM   3750  CA  GLU A1042     356.254  60.945 275.271  1.00  0.00      H1   C  
ATOM   3751  CB  GLU A1042     357.612  61.661 275.653  1.00  0.00      H1   C  
ATOM   3752  CG  GLU A1042     358.845  60.926 275.137  1.00  0.00      H1   C  
ATOM   3753  CD  GLU A1042     360.117  61.797 275.373  1.00  0.00      H1   C  
ATOM   3754  OE1 GLU A1042     360.843  61.584 276.408  1.00  0.00      H1   O  
ATOM   3755  OE2 GLU A1042     360.432  62.613 274.463  1.00  0.00      H1   O  
ATOM   3756  C   GLU A1042     355.099  61.766 275.791  1.00  0.00      H1   C  
ATOM   3757  O   GLU A1042     354.768  62.842 275.303  1.00  0.00      H1   O  
ATOM   3758  N   ILE A1043     354.465  61.201 276.823  1.00  0.00      H1   N  
ATOM   3759  CA  ILE A1043     353.393  61.798 277.585  1.00  0.00      H1   C  
ATOM   3760  CB  ILE A1043     352.273  60.751 277.766  1.00  0.00      H1   C  
ATOM   3761  CG2 ILE A1043     351.678  60.400 276.345  1.00  0.00      H1   C  
ATOM   3762  CG1 ILE A1043     352.635  59.453 278.481  1.00  0.00      H1   C  
ATOM   3763  CD1 ILE A1043     351.523  58.423 278.630  1.00  0.00      H1   C  
ATOM   3764  C   ILE A1043     353.797  62.196 278.933  1.00  0.00      H1   C  
ATOM   3765  O   ILE A1043     352.904  62.448 279.743  1.00  0.00      H1   O  
ATOM   3766  N   GLY A1044     355.069  62.159 279.293  1.00  0.00      H1   N  
ATOM   3767  CA  GLY A1044     355.550  62.148 280.663  1.00  0.00      H1   C  
ATOM   3768  C   GLY A1044     355.338  60.923 281.430  1.00  0.00      H1   C  
ATOM   3769  O   GLY A1044     354.846  59.848 280.984  1.00  0.00      H1   O  
ATOM   3770  N   ASN A1045     355.915  60.952 282.682  1.00  0.00      H1   N  
ATOM   3771  CA  ASN A1045     355.796  59.972 283.745  1.00  0.00      H1   C  
ATOM   3772  CB  ASN A1045     354.296  59.589 284.082  1.00  0.00      H1   C  
ATOM   3773  CG  ASN A1045     353.655  60.907 284.549  1.00  0.00      H1   C  
ATOM   3774  OD1 ASN A1045     352.663  61.219 283.882  1.00  0.00      H1   O  
ATOM   3775  ND2 ASN A1045     354.048  61.463 285.699  1.00  0.00      H1   N  
ATOM   3776  C   ASN A1045     356.682  58.776 283.364  1.00  0.00      H1   C  
ATOM   3777  O   ASN A1045     356.599  57.762 284.051  1.00  0.00      H1   O  
ATOM   3778  N   GLY A1046     357.625  58.918 282.413  1.00  0.00      H1   N  
ATOM   3779  CA  GLY A1046     358.355  57.720 282.008  1.00  0.00      H1   C  
ATOM   3780  C   GLY A1046     357.660  56.881 280.913  1.00  0.00      H1   C  
ATOM   3781  O   GLY A1046     358.104  55.722 280.709  1.00  0.00      H1   O  
ATOM   3782  N   CYS A1047     356.683  57.359 280.276  1.00  0.00      H1   N  
ATOM   3783  CA  CYS A1047     355.650  56.610 279.555  1.00  0.00      H1   C  
ATOM   3784  CB  CYS A1047     354.278  56.614 280.195  1.00  0.00      H1   C  
ATOM   3785  SG  CYS A1047     354.310  56.162 281.967  1.00  0.00      H1   S  
ATOM   3786  C   CYS A1047     355.510  57.073 278.100  1.00  0.00      H1   C  
ATOM   3787  O   CYS A1047     355.966  58.199 277.741  1.00  0.00      H1   O  
ATOM   3788  N   PHE A1048     354.928  56.183 277.219  1.00  0.00      H1   N  
ATOM   3789  CA  PHE A1048     354.800  56.516 275.807  1.00  0.00      H1   C  
ATOM   3790  CB  PHE A1048     355.758  55.725 274.907  1.00  0.00      H1   C  
ATOM   3791  CG  PHE A1048     357.225  55.807 275.276  1.00  0.00      H1   C  
ATOM   3792  CD1 PHE A1048     357.970  56.872 274.692  1.00  0.00      H1   C  
ATOM   3793  CE1 PHE A1048     359.360  56.967 274.938  1.00  0.00      H1   C  
ATOM   3794  CZ  PHE A1048     359.917  56.010 275.736  1.00  0.00      H1   C  
ATOM   3795  CD2 PHE A1048     357.870  54.966 276.175  1.00  0.00      H1   C  
ATOM   3796  CE2 PHE A1048     359.208  55.121 276.497  1.00  0.00      H1   C  
ATOM   3797  C   PHE A1048     353.365  56.118 275.395  1.00  0.00      H1   C  
ATOM   3798  O   PHE A1048     352.912  55.056 275.818  1.00  0.00      H1   O  
ATOM   3799  N   GLU A1049     352.710  56.913 274.558  1.00  0.00      H1   N  
ATOM   3800  CA  GLU A1049     351.427  56.538 273.988  1.00  0.00      H1   C  
ATOM   3801  CB  GLU A1049     350.406  57.665 274.222  1.00  0.00      H1   C  
ATOM   3802  CG  GLU A1049     348.947  57.225 273.965  1.00  0.00      H1   C  
ATOM   3803  CD  GLU A1049     347.936  58.327 273.908  1.00  0.00      H1   C  
ATOM   3804  OE1 GLU A1049     347.124  58.559 274.819  1.00  0.00      H1   O  
ATOM   3805  OE2 GLU A1049     347.864  58.974 272.852  1.00  0.00      H1   O  
ATOM   3806  C   GLU A1049     351.524  56.205 272.475  1.00  0.00      H1   C  
ATOM   3807  O   GLU A1049     351.812  57.071 271.674  1.00  0.00      H1   O  
ATOM   3808  N   PHE A1050     351.256  54.927 272.140  1.00  0.00      H1   N  
ATOM   3809  CA  PHE A1050     351.256  54.381 270.860  1.00  0.00      H1   C  
ATOM   3810  CB  PHE A1050     350.926  52.934 270.916  1.00  0.00      H1   C  
ATOM   3811  CG  PHE A1050     352.088  52.136 271.482  1.00  0.00      H1   C  
ATOM   3812  CD1 PHE A1050     353.186  51.937 270.681  1.00  0.00      H1   C  
ATOM   3813  CE1 PHE A1050     354.144  50.977 271.083  1.00  0.00      H1   C  
ATOM   3814  CZ  PHE A1050     354.175  50.595 272.481  1.00  0.00      H1   C  
ATOM   3815  CD2 PHE A1050     352.046  51.678 272.812  1.00  0.00      H1   C  
ATOM   3816  CE2 PHE A1050     353.143  50.997 273.332  1.00  0.00      H1   C  
ATOM   3817  C   PHE A1050     350.153  55.021 270.041  1.00  0.00      H1   C  
ATOM   3818  O   PHE A1050     348.995  55.167 270.465  1.00  0.00      H1   O  
ATOM   3819  N   TYR A1051     350.472  55.596 268.843  1.00  0.00      H1   N  
ATOM   3820  CA  TYR A1051     349.518  56.206 267.818  1.00  0.00      H1   C  
ATOM   3821  CB  TYR A1051     350.305  56.819 266.648  1.00  0.00      H1   C  
ATOM   3822  CG  TYR A1051     351.314  57.850 267.012  1.00  0.00      H1   C  
ATOM   3823  CD1 TYR A1051     352.665  57.898 266.488  1.00  0.00      H1   C  
ATOM   3824  CE1 TYR A1051     353.620  58.817 266.814  1.00  0.00      H1   C  
ATOM   3825  CZ  TYR A1051     353.175  59.838 267.719  1.00  0.00      H1   C  
ATOM   3826  OH  TYR A1051     354.143  60.865 268.024  1.00  0.00      H1   O  
ATOM   3827  CD2 TYR A1051     350.918  58.940 267.766  1.00  0.00      H1   C  
ATOM   3828  CE2 TYR A1051     351.883  59.894 268.217  1.00  0.00      H1   C  
ATOM   3829  C   TYR A1051     348.592  55.171 267.215  1.00  0.00      H1   C  
ATOM   3830  O   TYR A1051     347.492  55.413 266.804  1.00  0.00      H1   O  
ATOM   3831  N   HIS A1052     349.015  53.901 267.133  1.00  0.00      H1   N  
ATOM   3832  CA  HIS A1052     348.151  52.790 266.707  1.00  0.00      H1   C  
ATOM   3833  CB  HIS A1052     348.778  52.007 265.511  1.00  0.00      H1   C  
ATOM   3834  ND1 HIS A1052     350.193  53.040 263.656  1.00  0.00      H1   N  
ATOM   3835  CG  HIS A1052     348.946  52.894 264.299  1.00  0.00      H1   C  
ATOM   3836  CE1 HIS A1052     349.945  53.953 262.697  1.00  0.00      H1   C  
ATOM   3837  NE2 HIS A1052     348.688  54.393 262.729  1.00  0.00      H1   N  
ATOM   3838  CD2 HIS A1052     348.006  53.764 263.726  1.00  0.00      H1   C  
ATOM   3839  C   HIS A1052     347.899  51.829 267.865  1.00  0.00      H1   C  
ATOM   3840  O   HIS A1052     348.633  51.762 268.852  1.00  0.00      H1   O  
ATOM   3841  N   LYS A1053     346.796  51.080 267.833  1.00  0.00      H1   N  
ATOM   3842  CA  LYS A1053     346.429  50.120 268.858  1.00  0.00      H1   C  
ATOM   3843  CB  LYS A1053     344.920  49.619 268.957  1.00  0.00      H1   C  
ATOM   3844  CG  LYS A1053     343.890  50.699 269.492  1.00  0.00      H1   C  
ATOM   3845  CD  LYS A1053     343.966  50.806 271.045  1.00  0.00      H1   C  
ATOM   3846  CE  LYS A1053     343.216  49.663 271.763  1.00  0.00      H1   C  
ATOM   3847  NZ  LYS A1053     343.715  49.584 273.148  1.00  0.00      H1   N  
ATOM   3848  C   LYS A1053     347.467  49.026 269.044  1.00  0.00      H1   C  
ATOM   3849  O   LYS A1053     347.926  48.380 268.107  1.00  0.00      H1   O  
ATOM   3850  N   CYS A1054     347.993  48.810 270.283  1.00  0.00      H1   N  
ATOM   3851  CA  CYS A1054     349.233  48.061 270.558  1.00  0.00      H1   C  
ATOM   3852  CB  CYS A1054     350.327  48.795 271.440  1.00  0.00      H1   C  
ATOM   3853  SG  CYS A1054     352.000  48.204 271.741  1.00  0.00      H1   S  
ATOM   3854  C   CYS A1054     348.785  46.831 271.225  1.00  0.00      H1   C  
ATOM   3855  O   CYS A1054     348.432  46.855 272.400  1.00  0.00      H1   O  
ATOM   3856  N   ASP A1055     348.900  45.691 270.553  1.00  0.00      H1   N  
ATOM   3857  CA  ASP A1055     348.533  44.301 271.089  1.00  0.00      H1   C  
ATOM   3858  CB  ASP A1055     348.308  43.309 269.858  1.00  0.00      H1   C  
ATOM   3859  CG  ASP A1055     349.604  42.777 269.189  1.00  0.00      H1   C  
ATOM   3860  OD1 ASP A1055     349.490  41.672 268.592  1.00  0.00      H1   O  
ATOM   3861  OD2 ASP A1055     350.649  43.498 269.105  1.00  0.00      H1   O  
ATOM   3862  C   ASP A1055     349.666  43.791 271.995  1.00  0.00      H1   C  
ATOM   3863  O   ASP A1055     350.577  44.575 272.299  1.00  0.00      H1   O  
ATOM   3864  N   ASN A1056     349.593  42.578 272.595  1.00  0.00      H1   N  
ATOM   3865  CA  ASN A1056     350.569  42.160 273.486  1.00  0.00      H1   C  
ATOM   3866  CB  ASN A1056     350.077  41.002 274.433  1.00  0.00      H1   C  
ATOM   3867  CG  ASN A1056     348.832  41.477 275.105  1.00  0.00      H1   C  
ATOM   3868  OD1 ASN A1056     348.586  42.636 275.448  1.00  0.00      H1   O  
ATOM   3869  ND2 ASN A1056     347.899  40.466 275.270  1.00  0.00      H1   N  
ATOM   3870  C   ASN A1056     351.882  41.804 272.800  1.00  0.00      H1   C  
ATOM   3871  O   ASN A1056     352.935  41.817 273.491  1.00  0.00      H1   O  
ATOM   3872  N   THR A1057     351.797  41.496 271.489  1.00  0.00      H1   N  
ATOM   3873  CA  THR A1057     353.001  41.249 270.639  1.00  0.00      H1   C  
ATOM   3874  CB  THR A1057     352.740  40.580 269.285  1.00  0.00      H1   C  
ATOM   3875  OG1 THR A1057     352.159  39.334 269.467  1.00  0.00      H1   O  
ATOM   3876  CG2 THR A1057     354.006  40.317 268.401  1.00  0.00      H1   C  
ATOM   3877  C   THR A1057     353.882  42.470 270.457  1.00  0.00      H1   C  
ATOM   3878  O   THR A1057     355.100  42.519 270.721  1.00  0.00      H1   O  
ATOM   3879  N   CYS A1058     353.131  43.622 270.155  1.00  0.00      H1   N  
ATOM   3880  CA  CYS A1058     353.672  44.944 270.253  1.00  0.00      H1   C  
ATOM   3881  CB  CYS A1058     352.582  45.910 269.772  1.00  0.00      H1   C  
ATOM   3882  SG  CYS A1058     352.817  47.704 269.931  1.00  0.00      H1   S  
ATOM   3883  C   CYS A1058     354.342  45.403 271.484  1.00  0.00      H1   C  
ATOM   3884  O   CYS A1058     355.519  45.713 271.484  1.00  0.00      H1   O  
ATOM   3885  N   MET A1059     353.696  45.263 272.625  1.00  0.00      H1   N  
ATOM   3886  CA  MET A1059     354.401  45.532 273.906  1.00  0.00      H1   C  
ATOM   3887  CB  MET A1059     353.492  45.494 275.107  1.00  0.00      H1   C  
ATOM   3888  CG  MET A1059     352.275  46.508 274.940  1.00  0.00      H1   C  
ATOM   3889  SD  MET A1059     351.088  46.591 276.399  1.00  0.00      H1   S  
ATOM   3890  CE  MET A1059     350.558  48.271 275.956  1.00  0.00      H1   C  
ATOM   3891  C   MET A1059     355.624  44.644 274.206  1.00  0.00      H1   C  
ATOM   3892  O   MET A1059     356.602  45.138 274.707  1.00  0.00      H1   O  
ATOM   3893  N   GLU A1060     355.603  43.374 273.907  1.00  0.00      H1   N  
ATOM   3894  CA  GLU A1060     356.664  42.488 274.081  1.00  0.00      H1   C  
ATOM   3895  CB  GLU A1060     355.965  41.142 274.234  1.00  0.00      H1   C  
ATOM   3896  CG  GLU A1060     356.967  39.993 274.308  1.00  0.00      H1   C  
ATOM   3897  CD  GLU A1060     356.426  38.794 275.136  1.00  0.00      H1   C  
ATOM   3898  OE1 GLU A1060     357.162  37.855 275.375  1.00  0.00      H1   O  
ATOM   3899  OE2 GLU A1060     355.244  38.820 275.539  1.00  0.00      H1   O  
ATOM   3900  C   GLU A1060     357.741  42.640 273.067  1.00  0.00      H1   C  
ATOM   3901  O   GLU A1060     358.899  42.301 273.257  1.00  0.00      H1   O  
ATOM   3902  N   SER A1061     357.418  43.132 271.883  1.00  0.00      H1   N  
ATOM   3903  CA  SER A1061     358.336  43.554 270.915  1.00  0.00      H1   C  
ATOM   3904  CB  SER A1061     357.728  43.928 269.518  1.00  0.00      H1   C  
ATOM   3905  OG  SER A1061     358.645  44.423 268.548  1.00  0.00      H1   O  
ATOM   3906  C   SER A1061     359.296  44.603 271.511  1.00  0.00      H1   C  
ATOM   3907  O   SER A1061     360.525  44.570 271.384  1.00  0.00      H1   O  
ATOM   3908  N   VAL A1062     358.743  45.609 272.231  1.00  0.00      H1   N  
ATOM   3909  CA  VAL A1062     359.511  46.530 273.053  1.00  0.00      H1   C  
ATOM   3910  CB  VAL A1062     358.719  47.681 273.579  1.00  0.00      H1   C  
ATOM   3911  CG1 VAL A1062     359.661  48.561 274.439  1.00  0.00      H1   C  
ATOM   3912  CG2 VAL A1062     357.915  48.351 272.419  1.00  0.00      H1   C  
ATOM   3913  C   VAL A1062     360.299  45.758 274.176  1.00  0.00      H1   C  
ATOM   3914  O   VAL A1062     361.430  46.202 274.364  1.00  0.00      H1   O  
ATOM   3915  N   LYS A1063     359.772  44.798 274.956  1.00  0.00      H1   N  
ATOM   3916  CA  LYS A1063     360.595  44.056 275.895  1.00  0.00      H1   C  
ATOM   3917  CB  LYS A1063     359.637  43.040 276.739  1.00  0.00      H1   C  
ATOM   3918  CG  LYS A1063     358.426  43.608 277.355  1.00  0.00      H1   C  
ATOM   3919  CD  LYS A1063     357.422  42.438 277.698  1.00  0.00      H1   C  
ATOM   3920  CE  LYS A1063     356.289  43.167 278.496  1.00  0.00      H1   C  
ATOM   3921  NZ  LYS A1063     355.350  42.116 278.988  1.00  0.00      H1   N  
ATOM   3922  C   LYS A1063     361.858  43.488 275.415  1.00  0.00      H1   C  
ATOM   3923  O   LYS A1063     362.888  43.596 276.024  1.00  0.00      H1   O  
ATOM   3924  N   ASN A1064     361.915  42.963 274.195  1.00  0.00      H1   N  
ATOM   3925  CA  ASN A1064     363.060  42.215 273.744  1.00  0.00      H1   C  
ATOM   3926  CB  ASN A1064     362.477  40.991 272.973  1.00  0.00      H1   C  
ATOM   3927  CG  ASN A1064     362.242  39.801 273.886  1.00  0.00      H1   C  
ATOM   3928  OD1 ASN A1064     361.300  39.788 274.675  1.00  0.00      H1   O  
ATOM   3929  ND2 ASN A1064     363.082  38.856 274.101  1.00  0.00      H1   N  
ATOM   3930  C   ASN A1064     363.968  42.998 272.837  1.00  0.00      H1   C  
ATOM   3931  O   ASN A1064     365.046  42.505 272.453  1.00  0.00      H1   O  
ATOM   3932  N   GLY A1065     363.546  44.211 272.626  1.00  0.00      H1   N  
ATOM   3933  CA  GLY A1065     364.292  45.330 271.949  1.00  0.00      H1   C  
ATOM   3934  C   GLY A1065     364.214  45.093 270.515  1.00  0.00      H1   C  
ATOM   3935  O   GLY A1065     365.186  45.362 269.856  1.00  0.00      H1   O  
ATOM   3936  N   THR A1066     363.124  44.510 269.979  1.00  0.00      H1   N  
ATOM   3937  CA  THR A1066     362.889  44.232 268.585  1.00  0.00      H1   C  
ATOM   3938  CB  THR A1066     362.415  42.803 268.438  1.00  0.00      H1   C  
ATOM   3939  OG1 THR A1066     361.217  42.462 269.079  1.00  0.00      H1   O  
ATOM   3940  CG2 THR A1066     363.479  41.870 269.012  1.00  0.00      H1   C  
ATOM   3941  C   THR A1066     361.944  45.127 267.960  1.00  0.00      H1   C  
ATOM   3942  O   THR A1066     361.646  44.934 266.776  1.00  0.00      H1   O  
ATOM   3943  N   TYR A1067     361.372  46.144 268.625  1.00  0.00      H1   N  
ATOM   3944  CA  TYR A1067     360.387  47.020 267.951  1.00  0.00      H1   C  
ATOM   3945  CB  TYR A1067     359.668  47.875 269.054  1.00  0.00      H1   C  
ATOM   3946  CG  TYR A1067     358.519  48.679 268.584  1.00  0.00      H1   C  
ATOM   3947  CD1 TYR A1067     357.245  48.123 268.850  1.00  0.00      H1   C  
ATOM   3948  CE1 TYR A1067     356.122  48.886 268.648  1.00  0.00      H1   C  
ATOM   3949  CZ  TYR A1067     356.240  50.171 268.083  1.00  0.00      H1   C  
ATOM   3950  OH  TYR A1067     355.159  51.034 267.805  1.00  0.00      H1   O  
ATOM   3951  CD2 TYR A1067     358.658  49.859 267.848  1.00  0.00      H1   C  
ATOM   3952  CE2 TYR A1067     357.504  50.606 267.739  1.00  0.00      H1   C  
ATOM   3953  C   TYR A1067     360.997  47.951 266.917  1.00  0.00      H1   C  
ATOM   3954  O   TYR A1067     362.149  48.353 267.026  1.00  0.00      H1   O  
ATOM   3955  N   ASP A1068     360.257  48.182 265.757  1.00  0.00      H1   N  
ATOM   3956  CA  ASP A1068     360.619  49.151 264.731  1.00  0.00      H1   C  
ATOM   3957  CB  ASP A1068     361.799  48.564 263.877  1.00  0.00      H1   C  
ATOM   3958  CG  ASP A1068     362.733  49.584 263.219  1.00  0.00      H1   C  
ATOM   3959  OD1 ASP A1068     362.578  50.792 263.424  1.00  0.00      H1   O  
ATOM   3960  OD2 ASP A1068     363.684  49.121 262.486  1.00  0.00      H1   O  
ATOM   3961  C   ASP A1068     359.436  49.508 263.938  1.00  0.00      H1   C  
ATOM   3962  O   ASP A1068     358.333  48.908 263.914  1.00  0.00      H1   O  
ATOM   3963  N   TYR A1069     359.590  50.642 263.238  1.00  0.00      H1   N  
ATOM   3964  CA  TYR A1069     358.665  51.336 262.390  1.00  0.00      H1   C  
ATOM   3965  CB  TYR A1069     359.477  52.638 262.079  1.00  0.00      H1   C  
ATOM   3966  CG  TYR A1069     359.017  53.557 260.965  1.00  0.00      H1   C  
ATOM   3967  CD1 TYR A1069     359.898  53.809 259.936  1.00  0.00      H1   C  
ATOM   3968  CE1 TYR A1069     359.622  54.756 258.971  1.00  0.00      H1   C  
ATOM   3969  CZ  TYR A1069     358.356  55.378 258.931  1.00  0.00      H1   C  
ATOM   3970  OH  TYR A1069     358.059  56.156 257.812  1.00  0.00      H1   O  
ATOM   3971  CD2 TYR A1069     357.806  54.195 261.030  1.00  0.00      H1   C  
ATOM   3972  CE2 TYR A1069     357.439  55.138 259.961  1.00  0.00      H1   C  
ATOM   3973  C   TYR A1069     358.055  50.759 261.111  1.00  0.00      H1   C  
ATOM   3974  O   TYR A1069     356.865  50.896 260.971  1.00  0.00      H1   O  
ATOM   3975  N   PRO A1070     358.692  49.981 260.233  1.00  0.00      H1   N  
ATOM   3976  CD  PRO A1070     360.169  49.741 260.189  1.00  0.00      H1   C  
ATOM   3977  CA  PRO A1070     358.040  49.385 259.095  1.00  0.00      H1   C  
ATOM   3978  CB  PRO A1070     359.214  49.179 258.119  1.00  0.00      H1   C  
ATOM   3979  CG  PRO A1070     360.278  48.672 259.091  1.00  0.00      H1   C  
ATOM   3980  C   PRO A1070     357.248  48.142 259.494  1.00  0.00      H1   C  
ATOM   3981  O   PRO A1070     356.671  47.482 258.609  1.00  0.00      H1   O  
ATOM   3982  N   LYS A1071     357.201  47.873 260.836  1.00  0.00      H1   N  
ATOM   3983  CA  LYS A1071     356.484  46.698 261.280  1.00  0.00      H1   C  
ATOM   3984  CB  LYS A1071     357.342  46.010 262.468  1.00  0.00      H1   C  
ATOM   3985  CG  LYS A1071     358.858  45.800 262.227  1.00  0.00      H1   C  
ATOM   3986  CD  LYS A1071     359.490  44.911 263.288  1.00  0.00      H1   C  
ATOM   3987  CE  LYS A1071     361.072  44.715 263.103  1.00  0.00      H1   C  
ATOM   3988  NZ  LYS A1071     361.579  43.879 264.204  1.00  0.00      H1   N  
ATOM   3989  C   LYS A1071     355.184  47.242 261.750  1.00  0.00      H1   C  
ATOM   3990  O   LYS A1071     354.271  46.462 262.036  1.00  0.00      H1   O  
ATOM   3991  N   TYR A1072     355.038  48.521 261.995  1.00  0.00      H1   N  
ATOM   3992  CA  TYR A1072     353.925  49.210 262.486  1.00  0.00      H1   C  
ATOM   3993  CB  TYR A1072     354.130  49.625 263.949  1.00  0.00      H1   C  
ATOM   3994  CG  TYR A1072     354.235  48.287 264.689  1.00  0.00      H1   C  
ATOM   3995  CD1 TYR A1072     355.378  47.766 265.284  1.00  0.00      H1   C  
ATOM   3996  CE1 TYR A1072     355.417  46.545 265.944  1.00  0.00      H1   C  
ATOM   3997  CZ  TYR A1072     354.246  45.736 266.012  1.00  0.00      H1   C  
ATOM   3998  OH  TYR A1072     354.264  44.367 266.395  1.00  0.00      H1   O  
ATOM   3999  CD2 TYR A1072     353.053  47.449 264.761  1.00  0.00      H1   C  
ATOM   4000  CE2 TYR A1072     353.041  46.215 265.443  1.00  0.00      H1   C  
ATOM   4001  C   TYR A1072     353.412  50.354 261.639  1.00  0.00      H1   C  
ATOM   4002  O   TYR A1072     352.599  51.184 262.059  1.00  0.00      H1   O  
ATOM   4003  N   SER A1073     353.986  50.466 260.411  1.00  0.00      H1   N  
ATOM   4004  CA  SER A1073     353.650  51.657 259.571  1.00  0.00      H1   C  
ATOM   4005  CB  SER A1073     354.471  53.003 259.966  1.00  0.00      H1   C  
ATOM   4006  OG  SER A1073     353.954  54.143 259.194  1.00  0.00      H1   O  
ATOM   4007  C   SER A1073     354.029  51.444 258.138  1.00  0.00      H1   C  
ATOM   4008  O   SER A1073     355.080  50.798 257.835  1.00  0.00      H1   O  
ATOM   4009  N   GLU A1074     353.214  52.067 257.286  1.00  0.00      H1   N  
ATOM   4010  CA  GLU A1074     353.489  52.007 255.892  1.00  0.00      H1   C  
ATOM   4011  CB  GLU A1074     352.291  51.283 255.204  1.00  0.00      H1   C  
ATOM   4012  CG  GLU A1074     352.246  49.767 255.502  1.00  0.00      H1   C  
ATOM   4013  CD  GLU A1074     351.177  49.016 254.711  1.00  0.00      H1   C  
ATOM   4014  OE1 GLU A1074     351.477  48.115 253.875  1.00  0.00      H1   O  
ATOM   4015  OE2 GLU A1074     349.991  49.294 254.981  1.00  0.00      H1   O  
ATOM   4016  C   GLU A1074     353.772  53.336 255.340  1.00  0.00      H1   C  
ATOM   4017  O   GLU A1074     354.027  53.375 254.109  1.00  0.00      H1   O  
ATOM   4018  N   GLU A1075     353.770  54.401 256.155  1.00  0.00      H1   N  
ATOM   4019  CA  GLU A1075     353.865  55.808 255.763  1.00  0.00      H1   C  
ATOM   4020  CB  GLU A1075     352.802  56.705 256.454  1.00  0.00      H1   C  
ATOM   4021  CG  GLU A1075     351.288  56.511 255.976  1.00  0.00      H1   C  
ATOM   4022  CD  GLU A1075     350.363  57.339 256.891  1.00  0.00      H1   C  
ATOM   4023  OE1 GLU A1075     350.000  56.833 257.979  1.00  0.00      H1   O  
ATOM   4024  OE2 GLU A1075     349.960  58.456 256.402  1.00  0.00      H1   O  
ATOM   4025  C   GLU A1075     355.238  56.389 255.963  1.00  0.00      H1   C  
ATOM   4026  O   GLU A1075     355.659  56.515 257.106  1.00  0.00      H1   O  
ATOM   4027  N   ALA A1076     355.959  56.658 254.838  1.00  0.00      H1   N  
ATOM   4028  CA  ALA A1076     357.268  57.271 254.808  1.00  0.00      H1   C  
ATOM   4029  CB  ALA A1076     357.792  57.344 253.333  1.00  0.00      H1   C  
ATOM   4030  C   ALA A1076     357.311  58.704 255.407  1.00  0.00      H1   C  
ATOM   4031  O   ALA A1076     358.312  59.228 255.835  1.00  0.00      H1   O  
ATOM   4032  N   LYS A1077     356.190  59.447 255.276  1.00  0.00      H1   N  
ATOM   4033  CA  LYS A1077     355.985  60.852 255.582  1.00  0.00      H1   C  
ATOM   4034  CB  LYS A1077     355.768  61.100 257.121  1.00  0.00      H1   C  
ATOM   4035  CG  LYS A1077     354.729  60.092 257.685  1.00  0.00      H1   C  
ATOM   4036  CD  LYS A1077     353.218  60.456 257.546  1.00  0.00      H1   C  
ATOM   4037  CE  LYS A1077     352.616  60.687 256.158  1.00  0.00      H1   C  
ATOM   4038  NZ  LYS A1077     351.129  60.892 256.458  1.00  0.00      H1   N  
ATOM   4039  C   LYS A1077     356.966  61.864 254.968  1.00  0.00      H1   C  
ATOM   4040  O   LYS A1077     357.396  62.809 255.620  1.00  0.00      H1   O  
ATOM   4041  N   LEU A1078     357.477  61.653 253.742  1.00  0.00      H1   N  
ATOM   4042  CA  LEU A1078     358.393  62.477 253.027  1.00  0.00      H1   C  
ATOM   4043  CB  LEU A1078     358.944  61.847 251.764  1.00  0.00      H1   C  
ATOM   4044  CG  LEU A1078     359.560  60.444 251.858  1.00  0.00      H1   C  
ATOM   4045  CD1 LEU A1078     359.539  59.729 250.418  1.00  0.00      H1   C  
ATOM   4046  CD2 LEU A1078     360.988  60.643 252.321  1.00  0.00      H1   C  
ATOM   4047  C   LEU A1078     357.942  63.957 252.758  1.00  0.00      H1   C  
ATOM   4048  O   LEU A1078     356.794  64.212 252.604  1.00  0.00      H1   O  
ATOM   4049  N   ASN A1079     358.912  64.900 252.833  1.00  0.00      H1   N  
ATOM   4050  CA  ASN A1079     358.769  66.405 252.674  1.00  0.00      H1   C  
ATOM   4051  CB  ASN A1079     360.121  67.140 253.086  1.00  0.00      H1   C  
ATOM   4052  CG  ASN A1079     359.900  68.607 253.247  1.00  0.00      H1   C  
ATOM   4053  OD1 ASN A1079     358.851  69.061 253.611  1.00  0.00      H1   O  
ATOM   4054  ND2 ASN A1079     360.969  69.389 252.933  1.00  0.00      H1   N  
ATOM   4055  C   ASN A1079     358.408  66.783 251.266  1.00  0.00      H1   C  
ATOM   4056  O   ASN A1079     358.836  66.244 250.294  1.00  0.00      H1   O  
ATOM   4057  N   ARG A1080     357.542  67.798 251.111  1.00  0.00      H1   N  
ATOM   4058  CA  ARG A1080     357.074  68.391 249.857  1.00  0.00      H1   C  
ATOM   4059  CB  ARG A1080     355.949  69.331 250.274  1.00  0.00      H1   C  
ATOM   4060  CG  ARG A1080     355.292  70.233 249.194  1.00  0.00      H1   C  
ATOM   4061  CD  ARG A1080     354.067  70.994 249.610  1.00  0.00      H1   C  
ATOM   4062  NE  ARG A1080     353.278  71.380 248.364  1.00  0.00      H1   N  
ATOM   4063  CZ  ARG A1080     352.427  70.548 247.753  1.00  0.00      H1   C  
ATOM   4064  NH1 ARG A1080     352.088  69.382 248.231  1.00  0.00      H1   N  
ATOM   4065  NH2 ARG A1080     351.972  70.821 246.547  1.00  0.00      H1   N  
ATOM   4066  C   ARG A1080     358.216  69.055 249.068  1.00  0.00      H1   C  
ATOM   4067  O   ARG A1080     359.078  69.739 249.667  1.00  0.00      H1   O  
ATOM   4068  N   GLU A1081     358.272  68.901 247.794  1.00  0.00      H1   N  
ATOM   4069  CA  GLU A1081     359.250  69.368 246.784  1.00  0.00      H1   C  
ATOM   4070  CB  GLU A1081     359.004  68.614 245.444  1.00  0.00      H1   C  
ATOM   4071  CG  GLU A1081     359.382  67.109 245.530  1.00  0.00      H1   C  
ATOM   4072  CD  GLU A1081     358.721  66.401 244.415  1.00  0.00      H1   C  
ATOM   4073  OE1 GLU A1081     359.356  65.976 243.448  1.00  0.00      H1   O  
ATOM   4074  OE2 GLU A1081     357.429  66.321 244.487  1.00  0.00      H1   O  
ATOM   4075  C   GLU A1081     358.971  70.833 246.573  1.00  0.00      H1   C  
ATOM   4076  O   GLU A1081     357.785  71.110 246.513  1.00  0.00      H1   O  
ATOM   4077  N   LYS A1082     359.961  71.707 246.366  1.00  0.00      H1   N  
ATOM   4078  CA  LYS A1082     359.824  73.206 246.298  1.00  0.00      H1   C  
ATOM   4079  CB  LYS A1082     361.194  73.764 246.610  1.00  0.00      H1   C  
ATOM   4080  CG  LYS A1082     361.740  73.479 248.054  1.00  0.00      H1   C  
ATOM   4081  CD  LYS A1082     360.976  74.317 249.077  1.00  0.00      H1   C  
ATOM   4082  CE  LYS A1082     361.455  75.815 249.154  1.00  0.00      H1   C  
ATOM   4083  NZ  LYS A1082     360.877  76.523 250.379  1.00  0.00      H1   N  
ATOM   4084  C   LYS A1082     359.386  73.617 244.953  1.00  0.00      H1   C  
ATOM   4085  O   LYS A1082     359.717  74.657 244.470  1.00  0.00      H1   O  
ATOM   4086  N   ILE A1083     358.572  72.709 244.225  1.00  0.00      H1   N  
ATOM   4087  CA  ILE A1083     358.335  72.729 242.820  1.00  0.00      H1   C  
ATOM   4088  CB  ILE A1083     358.517  71.318 242.298  1.00  0.00      H1   C  
ATOM   4089  CG2 ILE A1083     357.210  70.558 242.595  1.00  0.00      H1   C  
ATOM   4090  CG1 ILE A1083     358.874  71.297 240.734  1.00  0.00      H1   C  
ATOM   4091  CD1 ILE A1083     360.261  71.892 240.353  1.00  0.00      H1   C  
ATOM   4092  C   ILE A1083     356.970  73.352 242.441  1.00  0.00      H1   C  
ATOM   4093  O   ILE A1083     356.592  73.465 241.264  1.00  0.00      H1   O  
ATOM   4094  N   ASP A1084     356.088  73.822 243.474  1.00  0.00      H1   N  
ATOM   4095  CA  ASP A1084     354.746  74.175 243.412  1.00  0.00      H1   C  
ATOM   4096  CB  ASP A1084     354.060  74.488 244.791  1.00  0.00      H1   C  
ATOM   4097  CG  ASP A1084     354.183  73.212 245.673  1.00  0.00      H1   C  
ATOM   4098  OD1 ASP A1084     353.956  72.072 245.205  1.00  0.00      H1   O  
ATOM   4099  OD2 ASP A1084     354.349  73.283 246.909  1.00  0.00      H1   O  
ATOM   4100  C   ASP A1084     354.477  75.301 242.403  1.00  0.00      H1   C  
ATOM   4101  O   ASP A1084     353.410  75.408 241.803  1.00  0.00      H1   O  
ATOM   4102  N   GLY A1085     355.486  76.147 242.142  1.00  0.00      H1   N  
ATOM   4103  CA  GLY A1085     355.261  77.236 241.175  1.00  0.00      H1   C  
ATOM   4104  C   GLY A1085     355.513  76.878 239.704  1.00  0.00      H1   C  
ATOM   4105  O   GLY A1085     354.977  77.457 238.771  1.00  0.00      H1   O  
ATOM   4106  N   VAL A1086     356.416  75.907 239.477  1.00  0.00      H1   N  
ATOM   4107  CA  VAL A1086     356.635  75.211 238.197  1.00  0.00      H1   C  
ATOM   4108  CB  VAL A1086     357.860  74.340 238.201  1.00  0.00      H1   C  
ATOM   4109  CG1 VAL A1086     358.113  73.586 236.903  1.00  0.00      H1   C  
ATOM   4110  CG2 VAL A1086     359.130  75.189 238.578  1.00  0.00      H1   C  
ATOM   4111  C   VAL A1086     355.381  74.440 237.685  1.00  0.00      H1   C  
ATOM   4112  O   VAL A1086     355.010  74.548 236.482  1.00  0.00      H1   O  
ATOM   4113  N   LYS A1087     354.780  73.635 238.586  1.00  0.00      H1   N  
ATOM   4114  CA  LYS A1087     353.543  72.895 238.299  1.00  0.00      H1   C  
ATOM   4115  CB  LYS A1087     352.975  71.911 239.337  1.00  0.00      H1   C  
ATOM   4116  CG  LYS A1087     353.978  70.841 239.754  1.00  0.00      H1   C  
ATOM   4117  CD  LYS A1087     354.616  69.964 238.754  1.00  0.00      H1   C  
ATOM   4118  CE  LYS A1087     353.678  69.399 237.748  1.00  0.00      H1   C  
ATOM   4119  NZ  LYS A1087     354.314  68.270 237.002  1.00  0.00      H1   N  
ATOM   4120  C   LYS A1087     352.403  73.844 237.988  1.00  0.00      H1   C  
ATOM   4121  O   LYS A1087     351.604  73.564 237.092  1.00  0.00      H1   O  
ATOM   4122  N   LEU A1088     352.260  75.009 238.701  1.00  0.00      H1   N  
ATOM   4123  CA  LEU A1088     351.243  75.979 238.469  1.00  0.00      H1   C  
ATOM   4124  CB  LEU A1088     351.367  77.110 239.476  1.00  0.00      H1   C  
ATOM   4125  CG  LEU A1088     350.591  78.418 239.285  1.00  0.00      H1   C  
ATOM   4126  CD1 LEU A1088     349.151  78.078 239.081  1.00  0.00      H1   C  
ATOM   4127  CD2 LEU A1088     350.924  79.415 240.448  1.00  0.00      H1   C  
ATOM   4128  C   LEU A1088     351.402  76.528 236.997  1.00  0.00      H1   C  
ATOM   4129  O   LEU A1088     350.445  76.521 236.217  1.00  0.00      H1   O  
ATOM   4130  N   GLU A1089     352.646  76.937 236.683  1.00  0.00      H1   N  
ATOM   4131  CA  GLU A1089     352.977  77.560 235.433  1.00  0.00      H1   C  
ATOM   4132  CB  GLU A1089     354.338  78.363 235.486  1.00  0.00      H1   C  
ATOM   4133  CG  GLU A1089     354.480  79.634 236.435  1.00  0.00      H1   C  
ATOM   4134  CD  GLU A1089     353.833  80.905 235.919  1.00  0.00      H1   C  
ATOM   4135  OE1 GLU A1089     352.801  81.326 236.555  1.00  0.00      H1   O  
ATOM   4136  OE2 GLU A1089     354.379  81.534 235.009  1.00  0.00      H1   O  
ATOM   4137  C   GLU A1089     352.871  76.608 234.208  1.00  0.00      H1   C  
ATOM   4138  O   GLU A1089     352.455  76.942 233.080  1.00  0.00      H1   O  
ATOM   4139  N   SER A1090     353.239  75.329 234.436  1.00  0.00      H1   N  
ATOM   4140  CA  SER A1090     353.361  74.267 233.417  1.00  0.00      H1   C  
ATOM   4141  CB  SER A1090     354.597  73.300 233.495  1.00  0.00      H1   C  
ATOM   4142  OG  SER A1090     354.860  72.624 234.729  1.00  0.00      H1   O  
ATOM   4143  C   SER A1090     352.044  73.509 233.320  1.00  0.00      H1   C  
ATOM   4144  O   SER A1090     351.762  72.651 232.466  1.00  0.00      H1   O  
ATOM   4145  N   THR A1091     351.052  73.765 234.132  1.00  0.00      H1   N  
ATOM   4146  CA  THR A1091     349.653  73.278 233.870  1.00  0.00      H1   C  
ATOM   4147  CB  THR A1091     348.921  72.535 234.996  1.00  0.00      H1   C  
ATOM   4148  OG1 THR A1091     348.818  73.356 236.104  1.00  0.00      H1   O  
ATOM   4149  CG2 THR A1091     349.709  71.278 235.293  1.00  0.00      H1   C  
ATOM   4150  C   THR A1091     348.675  74.371 233.290  1.00  0.00      H1   C  
ATOM   4151  O   THR A1091     347.587  73.996 232.895  1.00  0.00      H1   O  
ATOM   4152  N   ARG A1092     349.047  75.623 233.213  1.00  0.00      H1   N  
ATOM   4153  CA  ARG A1092     348.124  76.723 232.747  1.00  0.00      H1   C  
ATOM   4154  CB  ARG A1092     348.899  78.057 232.653  1.00  0.00      H1   C  
ATOM   4155  CG  ARG A1092     349.376  78.520 234.054  1.00  0.00      H1   C  
ATOM   4156  CD  ARG A1092     349.764  80.050 234.120  1.00  0.00      H1   C  
ATOM   4157  NE  ARG A1092     350.227  80.402 235.477  1.00  0.00      H1   N  
ATOM   4158  CZ  ARG A1092     349.513  80.823 236.522  1.00  0.00      H1   C  
ATOM   4159  NH1 ARG A1092     348.230  80.698 236.630  1.00  0.00      H1   N  
ATOM   4160  NH2 ARG A1092     350.214  81.306 237.523  1.00  0.00      H1   N  
ATOM   4161  C   ARG A1092     347.363  76.471 231.431  1.00  0.00      H1   C  
ATOM   4162  O   ARG A1092     346.116  76.516 231.432  1.00  0.00      H1   O  
ATOM   4163  N   ILE A1093     348.034  76.395 230.261  1.00  0.00      H1   N  
ATOM   4164  CA  ILE A1093     347.460  76.244 228.889  1.00  0.00      H1   C  
ATOM   4165  CB  ILE A1093     348.469  76.307 227.753  1.00  0.00      H1   C  
ATOM   4166  CG2 ILE A1093     349.130  77.696 227.822  1.00  0.00      H1   C  
ATOM   4167  CG1 ILE A1093     349.492  75.160 227.697  1.00  0.00      H1   C  
ATOM   4168  CD1 ILE A1093     350.657  75.327 226.731  1.00  0.00      H1   C  
ATOM   4169  C   ILE A1093     346.603  74.966 228.724  1.00  0.00      H1   C  
ATOM   4170  O   ILE A1093     345.493  74.938 228.221  1.00  0.00      H1   O  
ATOM   4171  N   TYR A1094     347.050  73.840 229.323  1.00  0.00      H1   N  
ATOM   4172  CA  TYR A1094     346.358  72.524 229.385  1.00  0.00      H1   C  
ATOM   4173  CB  TYR A1094     347.282  71.470 230.063  1.00  0.00      H1   C  
ATOM   4174  CG  TYR A1094     348.611  71.305 229.442  1.00  0.00      H1   C  
ATOM   4175  CD1 TYR A1094     348.962  71.597 228.091  1.00  0.00      H1   C  
ATOM   4176  CE1 TYR A1094     350.261  71.432 227.568  1.00  0.00      H1   C  
ATOM   4177  CZ  TYR A1094     351.250  71.066 228.484  1.00  0.00      H1   C  
ATOM   4178  OH  TYR A1094     352.580  70.808 228.064  1.00  0.00      H1   O  
ATOM   4179  CD2 TYR A1094     349.611  70.818 230.315  1.00  0.00      H1   C  
ATOM   4180  CE2 TYR A1094     350.984  70.748 229.830  1.00  0.00      H1   C  
ATOM   4181  C   TYR A1094     345.047  72.596 230.128  1.00  0.00      H1   C  
ATOM   4182  O   TYR A1094     344.099  71.992 229.709  1.00  0.00      H1   O  
ATOM   4183  N   GLN A1095     344.933  73.383 231.208  1.00  0.00      H1   N  
ATOM   4184  CA  GLN A1095     343.693  73.597 231.908  1.00  0.00      H1   C  
ATOM   4185  CB  GLN A1095     343.948  74.542 233.179  1.00  0.00      H1   C  
ATOM   4186  CG  GLN A1095     344.670  74.034 234.484  1.00  0.00      H1   C  
ATOM   4187  CD  GLN A1095     344.503  72.530 234.594  1.00  0.00      H1   C  
ATOM   4188  OE1 GLN A1095     345.217  71.726 234.021  1.00  0.00      H1   O  
ATOM   4189  NE2 GLN A1095     343.474  72.142 235.349  1.00  0.00      H1   N  
ATOM   4190  C   GLN A1095     342.615  74.288 231.078  1.00  0.00      H1   C  
ATOM   4191  O   GLN A1095     341.464  73.941 231.020  1.00  0.00      H1   O  
ATOM   4192  N   ILE A1096     343.036  75.379 230.445  1.00  0.00      H1   N  
ATOM   4193  CA  ILE A1096     342.207  76.209 229.530  1.00  0.00      H1   C  
ATOM   4194  CB  ILE A1096     342.924  77.434 228.939  1.00  0.00      H1   C  
ATOM   4195  CG2 ILE A1096     342.198  78.131 227.818  1.00  0.00      H1   C  
ATOM   4196  CG1 ILE A1096     343.419  78.445 230.036  1.00  0.00      H1   C  
ATOM   4197  CD1 ILE A1096     342.369  78.995 231.013  1.00  0.00      H1   C  
ATOM   4198  C   ILE A1096     341.719  75.415 228.361  1.00  0.00      H1   C  
ATOM   4199  O   ILE A1096     340.540  75.516 228.059  1.00  0.00      H1   O  
ATOM   4200  N   LEU A1097     342.605  74.595 227.714  1.00  0.00      H1   N  
ATOM   4201  CA  LEU A1097     342.310  73.577 226.701  1.00  0.00      H1   C  
ATOM   4202  CB  LEU A1097     343.668  72.987 226.154  1.00  0.00      H1   C  
ATOM   4203  CG  LEU A1097     343.500  72.092 224.817  1.00  0.00      H1   C  
ATOM   4204  CD1 LEU A1097     342.850  72.946 223.674  1.00  0.00      H1   C  
ATOM   4205  CD2 LEU A1097     344.775  71.501 224.405  1.00  0.00      H1   C  
ATOM   4206  C   LEU A1097     341.367  72.439 227.194  1.00  0.00      H1   C  
ATOM   4207  O   LEU A1097     340.428  72.027 226.521  1.00  0.00      H1   O  
ATOM   4208  N   ALA A1098     341.494  71.920 228.429  1.00  0.00      H1   N  
ATOM   4209  CA  ALA A1098     340.521  71.081 229.109  1.00  0.00      H1   C  
ATOM   4210  CB  ALA A1098     341.104  70.655 230.459  1.00  0.00      H1   C  
ATOM   4211  C   ALA A1098     339.117  71.595 229.341  1.00  0.00      H1   C  
ATOM   4212  O   ALA A1098     338.155  70.965 229.049  1.00  0.00      H1   O  
ATOM   4213  N   ILE A1099     339.009  72.835 229.866  1.00  0.00      H1   N  
ATOM   4214  CA  ILE A1099     337.730  73.584 229.962  1.00  0.00      H1   C  
ATOM   4215  CB  ILE A1099     337.931  74.982 230.522  1.00  0.00      H1   C  
ATOM   4216  CG2 ILE A1099     336.573  75.790 230.433  1.00  0.00      H1   C  
ATOM   4217  CG1 ILE A1099     338.460  74.949 232.008  1.00  0.00      H1   C  
ATOM   4218  CD1 ILE A1099     339.027  76.268 232.387  1.00  0.00      H1   C  
ATOM   4219  C   ILE A1099     337.122  73.732 228.630  1.00  0.00      H1   C  
ATOM   4220  O   ILE A1099     336.021  73.296 228.439  1.00  0.00      H1   O  
ATOM   4221  N   TYR A1100     337.861  74.281 227.639  1.00  0.00      H1   N  
ATOM   4222  CA  TYR A1100     337.288  74.427 226.284  1.00  0.00      H1   C  
ATOM   4223  CB  TYR A1100     338.311  75.274 225.501  1.00  0.00      H1   C  
ATOM   4224  CG  TYR A1100     338.066  75.169 223.998  1.00  0.00      H1   C  
ATOM   4225  CD1 TYR A1100     338.730  74.147 223.242  1.00  0.00      H1   C  
ATOM   4226  CE1 TYR A1100     338.630  74.202 221.865  1.00  0.00      H1   C  
ATOM   4227  CZ  TYR A1100     337.769  75.049 221.228  1.00  0.00      H1   C  
ATOM   4228  OH  TYR A1100     337.566  74.953 219.805  1.00  0.00      H1   O  
ATOM   4229  CD2 TYR A1100     337.311  76.139 223.376  1.00  0.00      H1   C  
ATOM   4230  CE2 TYR A1100     337.129  76.090 221.988  1.00  0.00      H1   C  
ATOM   4231  C   TYR A1100     336.807  73.078 225.704  1.00  0.00      H1   C  
ATOM   4232  O   TYR A1100     335.655  73.029 225.228  1.00  0.00      H1   O  
ATOM   4233  N   SER A1101     337.623  72.048 225.814  1.00  0.00      H1   N  
ATOM   4234  CA  SER A1101     337.267  70.725 225.320  1.00  0.00      H1   C  
ATOM   4235  CB  SER A1101     338.460  69.758 225.321  1.00  0.00      H1   C  
ATOM   4236  OG  SER A1101     339.590  70.399 224.724  1.00  0.00      H1   O  
ATOM   4237  C   SER A1101     336.119  70.148 225.987  1.00  0.00      H1   C  
ATOM   4238  O   SER A1101     335.250  69.458 225.398  1.00  0.00      H1   O  
ATOM   4239  N   THR A1102     336.025  70.329 227.332  1.00  0.00      H1   N  
ATOM   4240  CA  THR A1102     334.888  69.794 228.014  1.00  0.00      H1   C  
ATOM   4241  CB  THR A1102     334.913  69.871 229.536  1.00  0.00      H1   C  
ATOM   4242  OG1 THR A1102     336.104  69.240 229.961  1.00  0.00      H1   O  
ATOM   4243  CG2 THR A1102     333.834  68.974 230.176  1.00  0.00      H1   C  
ATOM   4244  C   THR A1102     333.561  70.374 227.569  1.00  0.00      H1   C  
ATOM   4245  O   THR A1102     332.641  69.589 227.316  1.00  0.00      H1   O  
ATOM   4246  N   VAL A1103     333.452  71.698 227.507  1.00  0.00      H1   N  
ATOM   4247  CA  VAL A1103     332.169  72.229 227.017  1.00  0.00      H1   C  
ATOM   4248  CB  VAL A1103     331.912  73.708 227.283  1.00  0.00      H1   C  
ATOM   4249  CG1 VAL A1103     331.823  73.827 228.812  1.00  0.00      H1   C  
ATOM   4250  CG2 VAL A1103     333.082  74.617 226.687  1.00  0.00      H1   C  
ATOM   4251  C   VAL A1103     331.900  71.901 225.520  1.00  0.00      H1   C  
ATOM   4252  O   VAL A1103     330.718  71.685 225.137  1.00  0.00      H1   O  
ATOM   4253  N   ALA A1104     332.934  71.948 224.732  1.00  0.00      H1   N  
ATOM   4254  CA  ALA A1104     333.025  71.619 223.253  1.00  0.00      H1   C  
ATOM   4255  CB  ALA A1104     334.349  71.878 222.471  1.00  0.00      H1   C  
ATOM   4256  C   ALA A1104     332.524  70.260 222.954  1.00  0.00      H1   C  
ATOM   4257  O   ALA A1104     331.804  70.015 221.959  1.00  0.00      H1   O  
ATOM   4258  N   SER A1105     332.842  69.308 223.822  1.00  0.00      H1   N  
ATOM   4259  CA  SER A1105     332.387  67.950 223.652  1.00  0.00      H1   C  
ATOM   4260  CB  SER A1105     332.958  66.892 224.589  1.00  0.00      H1   C  
ATOM   4261  OG  SER A1105     332.837  67.175 225.973  1.00  0.00      H1   O  
ATOM   4262  C   SER A1105     330.911  67.904 223.795  1.00  0.00      H1   C  
ATOM   4263  O   SER A1105     330.254  67.281 222.966  1.00  0.00      H1   O  
ATOM   4264  N   SER A1106     330.311  68.620 224.769  1.00  0.00      H1   N  
ATOM   4265  CA  SER A1106     328.900  68.627 225.027  1.00  0.00      H1   C  
ATOM   4266  CB  SER A1106     328.444  69.510 226.297  1.00  0.00      H1   C  
ATOM   4267  OG  SER A1106     328.976  68.980 227.464  1.00  0.00      H1   O  
ATOM   4268  C   SER A1106     328.198  69.371 223.904  1.00  0.00      H1   C  
ATOM   4269  O   SER A1106     326.990  69.075 223.618  1.00  0.00      H1   O  
ATOM   4270  N   LEU A1107     328.916  70.448 223.419  1.00  0.00      H1   N  
ATOM   4271  CA  LEU A1107     328.530  71.323 222.300  1.00  0.00      H1   C  
ATOM   4272  CB  LEU A1107     329.367  72.625 222.165  1.00  0.00      H1   C  
ATOM   4273  CG  LEU A1107     328.875  73.649 221.045  1.00  0.00      H1   C  
ATOM   4274  CD1 LEU A1107     327.440  74.027 221.340  1.00  0.00      H1   C  
ATOM   4275  CD2 LEU A1107     329.749  74.922 221.149  1.00  0.00      H1   C  
ATOM   4276  C   LEU A1107     328.368  70.561 221.016  1.00  0.00      H1   C  
ATOM   4277  O   LEU A1107     327.411  70.715 220.325  1.00  0.00      H1   O  
ATOM   4278  N   VAL A1108     329.277  69.647 220.684  1.00  0.00      H1   N  
ATOM   4279  CA  VAL A1108     329.204  68.686 219.596  1.00  0.00      H1   C  
ATOM   4280  CB  VAL A1108     330.280  67.694 219.516  1.00  0.00      H1   C  
ATOM   4281  CG1 VAL A1108     329.912  66.483 218.577  1.00  0.00      H1   C  
ATOM   4282  CG2 VAL A1108     331.529  68.446 219.086  1.00  0.00      H1   C  
ATOM   4283  C   VAL A1108     327.867  67.892 219.656  1.00  0.00      H1   C  
ATOM   4284  O   VAL A1108     327.163  67.688 218.657  1.00  0.00      H1   O  
ATOM   4285  N   LEU A1109     327.526  67.224 220.811  1.00  0.00      H1   N  
ATOM   4286  CA  LEU A1109     326.412  66.358 220.997  1.00  0.00      H1   C  
ATOM   4287  CB  LEU A1109     326.429  65.832 222.487  1.00  0.00      H1   C  
ATOM   4288  CG  LEU A1109     327.670  64.993 222.919  1.00  0.00      H1   C  
ATOM   4289  CD1 LEU A1109     327.615  64.831 224.440  1.00  0.00      H1   C  
ATOM   4290  CD2 LEU A1109     327.684  63.583 222.261  1.00  0.00      H1   C  
ATOM   4291  C   LEU A1109     325.112  67.123 220.721  1.00  0.00      H1   C  
ATOM   4292  O   LEU A1109     324.296  66.509 220.052  1.00  0.00      H1   O  
ATOM   4293  N   VAL A1110     324.917  68.358 221.212  1.00  0.00      H1   N  
ATOM   4294  CA  VAL A1110     323.803  69.245 220.955  1.00  0.00      H1   C  
ATOM   4295  CB  VAL A1110     323.838  70.494 221.839  1.00  0.00      H1   C  
ATOM   4296  CG1 VAL A1110     322.977  71.674 221.407  1.00  0.00      H1   C  
ATOM   4297  CG2 VAL A1110     323.458  70.112 223.281  1.00  0.00      H1   C  
ATOM   4298  C   VAL A1110     323.508  69.457 219.527  1.00  0.00      H1   C  
ATOM   4299  O   VAL A1110     322.462  68.976 219.124  1.00  0.00      H1   O  
ATOM   4300  N   VAL A1111     324.399  70.100 218.638  1.00  0.00      H1   N  
ATOM   4301  CA  VAL A1111     324.198  70.299 217.128  1.00  0.00      H1   C  
ATOM   4302  CB  VAL A1111     325.392  71.149 216.599  1.00  0.00      H1   C  
ATOM   4303  CG1 VAL A1111     325.080  71.691 215.227  1.00  0.00      H1   C  
ATOM   4304  CG2 VAL A1111     325.671  72.181 217.695  1.00  0.00      H1   C  
ATOM   4305  C   VAL A1111     323.964  68.977 216.449  1.00  0.00      H1   C  
ATOM   4306  O   VAL A1111     323.162  68.988 215.506  1.00  0.00      H1   O  
ATOM   4307  N   SER A1112     324.666  67.941 216.946  1.00  0.00      H1   N  
ATOM   4308  CA  SER A1112     324.629  66.620 216.368  1.00  0.00      H1   C  
ATOM   4309  CB  SER A1112     325.722  65.623 216.878  1.00  0.00      H1   C  
ATOM   4310  OG  SER A1112     326.997  66.040 216.491  1.00  0.00      H1   O  
ATOM   4311  C   SER A1112     323.250  65.971 216.431  1.00  0.00      H1   C  
ATOM   4312  O   SER A1112     322.719  65.409 215.525  1.00  0.00      H1   O  
ATOM   4313  N   LEU A1113     322.617  66.035 217.649  1.00  0.00      H1   N  
ATOM   4314  CA  LEU A1113     321.289  65.432 217.919  1.00  0.00      H1   C  
ATOM   4315  CB  LEU A1113     321.055  65.472 219.455  1.00  0.00      H1   C  
ATOM   4316  CG  LEU A1113     319.871  64.514 219.922  1.00  0.00      H1   C  
ATOM   4317  CD1 LEU A1113     319.973  63.084 219.271  1.00  0.00      H1   C  
ATOM   4318  CD2 LEU A1113     319.904  64.346 221.440  1.00  0.00      H1   C  
ATOM   4319  C   LEU A1113     320.206  66.197 217.126  1.00  0.00      H1   C  
ATOM   4320  O   LEU A1113     319.201  65.695 216.611  1.00  0.00      H1   O  
ATOM   4321  N   GLY A1114     320.486  67.561 216.967  1.00  0.00      H1   N  
ATOM   4322  CA  GLY A1114     319.576  68.437 216.310  1.00  0.00      H1   C  
ATOM   4323  C   GLY A1114     319.437  68.145 214.853  1.00  0.00      H1   C  
ATOM   4324  O   GLY A1114     318.355  68.168 214.270  1.00  0.00      H1   O  
ATOM   4325  N   ALA A1115     320.608  67.784 214.203  1.00  0.00      H1   N  
ATOM   4326  CA  ALA A1115     320.733  67.323 212.831  1.00  0.00      H1   C  
ATOM   4327  CB  ALA A1115     322.244  67.350 212.569  1.00  0.00      H1   C  
ATOM   4328  C   ALA A1115     320.248  65.930 212.657  1.00  0.00      H1   C  
ATOM   4329  O   ALA A1115     319.712  65.638 211.592  1.00  0.00      H1   O  
ATOM   4330  N   ILE A1116     320.421  65.035 213.616  1.00  0.00      H1   N  
ATOM   4331  CA  ILE A1116     319.898  63.649 213.526  1.00  0.00      H1   C  
ATOM   4332  CB  ILE A1116     320.823  62.583 214.039  1.00  0.00      H1   C  
ATOM   4333  CG2 ILE A1116     322.205  62.736 213.313  1.00  0.00      H1   C  
ATOM   4334  CG1 ILE A1116     320.988  62.499 215.573  1.00  0.00      H1   C  
ATOM   4335  CD1 ILE A1116     322.020  61.489 216.067  1.00  0.00      H1   C  
ATOM   4336  C   ILE A1116     318.516  63.452 214.245  1.00  0.00      H1   C  
ATOM   4337  O   ILE A1116     317.972  62.342 214.452  1.00  0.00      H1   O  
ATOM   4338  N   SER A1117     317.888  64.561 214.544  1.00  0.00      H1   N  
ATOM   4339  CA  SER A1117     316.484  64.572 215.011  1.00  0.00      H1   C  
ATOM   4340  CB  SER A1117     316.124  66.022 215.414  1.00  0.00      H1   C  
ATOM   4341  OG  SER A1117     314.804  66.205 215.934  1.00  0.00      H1   O  
ATOM   4342  C   SER A1117     315.431  64.202 213.979  1.00  0.00      H1   C  
ATOM   4343  O   SER A1117     315.471  64.665 212.877  1.00  0.00      H1   O  
ATOM   4344  N   PHE A1118     314.453  63.361 214.414  1.00  0.00      H1   N  
ATOM   4345  CA  PHE A1118     313.305  62.987 213.598  1.00  0.00      H1   C  
ATOM   4346  CB  PHE A1118     313.039  61.495 213.878  1.00  0.00      H1   C  
ATOM   4347  CG  PHE A1118     311.960  60.903 212.992  1.00  0.00      H1   C  
ATOM   4348  CD1 PHE A1118     311.958  61.118 211.582  1.00  0.00      H1   C  
ATOM   4349  CE1 PHE A1118     310.978  60.470 210.795  1.00  0.00      H1   C  
ATOM   4350  CZ  PHE A1118     310.057  59.602 211.395  1.00  0.00      H1   C  
ATOM   4351  CD2 PHE A1118     310.964  60.095 213.550  1.00  0.00      H1   C  
ATOM   4352  CE2 PHE A1118     309.953  59.558 212.751  1.00  0.00      H1   C  
ATOM   4353  C   PHE A1118     312.100  63.854 213.792  1.00  0.00      H1   C  
ATOM   4354  O   PHE A1118     311.137  63.846 213.028  1.00  0.00      H1   O  
ATOM   4355  N   TRP A1119     312.264  64.790 214.792  1.00  0.00      H1   N  
ATOM   4356  CA  TRP A1119     311.341  65.729 215.242  1.00  0.00      H1   C  
ATOM   4357  CB  TRP A1119     311.313  65.768 216.728  1.00  0.00      H1   C  
ATOM   4358  CG  TRP A1119     310.506  66.835 217.408  1.00  0.00      H1   C  
ATOM   4359  CD1 TRP A1119     309.131  66.808 217.606  1.00  0.00      H1   C  
ATOM   4360  NE1 TRP A1119     308.720  67.979 218.189  1.00  0.00      H1   N  
ATOM   4361  CE2 TRP A1119     309.874  68.787 218.485  1.00  0.00      H1   C  
ATOM   4362  CD2 TRP A1119     310.988  68.066 217.942  1.00  0.00      H1   C  
ATOM   4363  CE3 TRP A1119     312.242  68.508 218.172  1.00  0.00      H1   C  
ATOM   4364  CZ3 TRP A1119     312.436  69.743 218.854  1.00  0.00      H1   C  
ATOM   4365  CZ2 TRP A1119     310.062  69.976 219.192  1.00  0.00      H1   C  
ATOM   4366  CH2 TRP A1119     311.349  70.438 219.385  1.00  0.00      H1   C  
ATOM   4367  C   TRP A1119     311.633  67.088 214.579  1.00  0.00      H1   C  
ATOM   4368  O   TRP A1119     310.818  67.949 214.571  1.00  0.00      H1   O  
ATOM   4369  N   MET A1120     312.756  67.201 213.875  1.00  0.00      H1   N  
ATOM   4370  CA  MET A1120     313.066  68.287 212.973  1.00  0.00      H1   C  
ATOM   4371  CB  MET A1120     312.057  68.374 211.805  1.00  0.00      H1   C  
ATOM   4372  CG  MET A1120     312.067  67.093 211.048  1.00  0.00      H1   C  
ATOM   4373  SD  MET A1120     313.695  66.486 210.526  1.00  0.00      H1   S  
ATOM   4374  CE  MET A1120     313.040  64.942 209.888  1.00  0.00      H1   C  
ATOM   4375  C   MET A1120     313.412  69.582 213.641  1.00  0.00      H1   C  
ATOM   4376  O   MET A1120     312.851  70.609 213.340  1.00  0.00      H1   O  
ATOM   4377  N   CYS A1121     314.391  69.580 214.588  1.00  0.00      H1   N  
ATOM   4378  CA  CYS A1121     314.845  70.699 215.404  1.00  0.00      H1   C  
ATOM   4379  CB  CYS A1121     315.731  70.253 216.584  1.00  0.00      H1   C  
ATOM   4380  SG  CYS A1121     316.331  71.587 217.774  1.00  0.00      H1   S  
ATOM   4381  C   CYS A1121     315.434  71.854 214.601  1.00  0.00      H1   C  
ATOM   4382  O   CYS A1121     316.126  71.718 213.568  1.00  0.00      H1   O  
ATOM   4383  N   SER A1122     315.171  73.110 214.978  1.00  0.00      H1   N  
ATOM   4384  CA  SER A1122     315.610  74.290 214.284  1.00  0.00      H1   C  
ATOM   4385  CB  SER A1122     314.627  75.498 214.496  1.00  0.00      H1   C  
ATOM   4386  OG  SER A1122     314.615  76.491 213.432  1.00  0.00      H1   O  
ATOM   4387  C   SER A1122     316.946  74.734 214.811  1.00  0.00      H1   C  
ATOM   4388  O   SER A1122     317.446  74.168 215.794  1.00  0.00      H1   O  
ATOM   4389  N   ASN A1123     317.564  75.659 214.065  1.00  0.00      H1   N  
ATOM   4390  CA  ASN A1123     318.818  76.218 214.549  1.00  0.00      H1   C  
ATOM   4391  CB  ASN A1123     319.627  76.711 213.263  1.00  0.00      H1   C  
ATOM   4392  CG  ASN A1123     321.024  76.946 213.856  1.00  0.00      H1   C  
ATOM   4393  OD1 ASN A1123     321.360  76.206 214.787  1.00  0.00      H1   O  
ATOM   4394  ND2 ASN A1123     321.732  77.994 213.410  1.00  0.00      H1   N  
ATOM   4395  C   ASN A1123     318.573  77.241 215.649  1.00  0.00      H1   C  
ATOM   4396  O   ASN A1123     317.545  77.970 215.587  1.00  0.00      H1   O  
ATOM   4397  N   GLY A1124     319.495  77.414 216.544  1.00  0.00      H1   N  
ATOM   4398  CA  GLY A1124     319.431  78.524 217.523  1.00  0.00      H1   C  
ATOM   4399  C   GLY A1124     318.264  78.569 218.473  1.00  0.00      H1   C  
ATOM   4400  O   GLY A1124     317.846  79.669 218.918  1.00  0.00      H1   O  
ATOM   4401  N   SER A1125     317.704  77.402 218.644  1.00  0.00      H1   N  
ATOM   4402  CA  SER A1125     316.503  77.188 219.388  1.00  0.00      H1   C  
ATOM   4403  CB  SER A1125     315.225  77.776 218.601  1.00  0.00      H1   C  
ATOM   4404  OG  SER A1125     314.000  77.505 219.230  1.00  0.00      H1   O  
ATOM   4405  C   SER A1125     316.474  75.693 219.592  1.00  0.00      H1   C  
ATOM   4406  O   SER A1125     317.068  74.906 218.874  1.00  0.00      H1   O  
ATOM   4407  N   LEU A1126     315.755  75.329 220.616  1.00  0.00      H1   N  
ATOM   4408  CA  LEU A1126     315.494  73.955 221.025  1.00  0.00      H1   C  
ATOM   4409  CB  LEU A1126     315.535  73.604 222.517  1.00  0.00      H1   C  
ATOM   4410  CG  LEU A1126     316.796  74.245 223.133  1.00  0.00      H1   C  
ATOM   4411  CD1 LEU A1126     316.851  73.963 224.647  1.00  0.00      H1   C  
ATOM   4412  CD2 LEU A1126     318.084  73.809 222.496  1.00  0.00      H1   C  
ATOM   4413  C   LEU A1126     314.092  73.589 220.498  1.00  0.00      H1   C  
ATOM   4414  O   LEU A1126     313.548  72.595 220.937  1.00  0.00      H1   O  
ATOM   4415  N   GLN A1127     313.485  74.389 219.577  1.00  0.00      H1   N  
ATOM   4416  CA  GLN A1127     312.251  74.062 218.912  1.00  0.00      H1   C  
ATOM   4417  CB  GLN A1127     311.255  75.355 218.998  1.00  0.00      H1   C  
ATOM   4418  CG  GLN A1127     310.811  75.747 220.448  1.00  0.00      H1   C  
ATOM   4419  CD  GLN A1127     310.500  74.547 221.287  1.00  0.00      H1   C  
ATOM   4420  OE1 GLN A1127     311.165  74.264 222.292  1.00  0.00      H1   O  
ATOM   4421  NE2 GLN A1127     309.294  73.958 221.052  1.00  0.00      H1   N  
ATOM   4422  C   GLN A1127     312.337  73.569 217.482  1.00  0.00      H1   C  
ATOM   4423  O   GLN A1127     313.398  73.656 216.828  1.00  0.00      H1   O  
ATOM   4424  N   CYS A1128     311.243  72.877 216.969  1.00  0.00      H1   N  
ATOM   4425  CA  CYS A1128     311.066  72.425 215.611  1.00  0.00      H1   C  
ATOM   4426  CB  CYS A1128     309.788  71.494 215.404  1.00  0.00      H1   C  
ATOM   4427  SG  CYS A1128     309.514  70.944 213.678  1.00  0.00      H1   S  
ATOM   4428  C   CYS A1128     311.123  73.527 214.589  1.00  0.00      H1   C  
ATOM   4429  O   CYS A1128     310.559  74.566 214.916  1.00  0.00      H1   O  
ATOM   4430  N   ARG A1129     311.689  73.416 213.402  1.00  0.00      H1   N  
ATOM   4431  CA  ARG A1129     311.666  74.408 212.316  1.00  0.00      H1   C  
ATOM   4432  CB  ARG A1129     312.975  74.388 211.408  1.00  0.00      H1   C  
ATOM   4433  CG  ARG A1129     313.316  72.971 211.010  1.00  0.00      H1   C  
ATOM   4434  CD  ARG A1129     314.431  72.969 209.945  1.00  0.00      H1   C  
ATOM   4435  NE  ARG A1129     314.799  71.578 209.459  1.00  0.00      H1   N  
ATOM   4436  CZ  ARG A1129     314.114  71.001 208.510  1.00  0.00      H1   C  
ATOM   4437  NH1 ARG A1129     313.051  71.584 207.962  1.00  0.00      H1   N  
ATOM   4438  NH2 ARG A1129     314.381  69.841 208.087  1.00  0.00      H1   N  
ATOM   4439  C   ARG A1129     310.396  74.397 211.461  1.00  0.00      H1   C  
ATOM   4440  O   ARG A1129     309.969  75.404 210.868  1.00  0.00      H1   O  
ATOM   4441  N   ILE A1130     309.759  73.210 211.479  1.00  0.00      H1   N  
ATOM   4442  CA  ILE A1130     308.644  72.994 210.620  1.00  0.00      H1   C  
ATOM   4443  CB  ILE A1130     308.563  71.478 210.100  1.00  0.00      H1   C  
ATOM   4444  CG2 ILE A1130     307.313  71.368 209.198  1.00  0.00      H1   C  
ATOM   4445  CG1 ILE A1130     309.771  71.046 209.367  1.00  0.00      H1   C  
ATOM   4446  CD1 ILE A1130     309.838  69.564 208.961  1.00  0.00      H1   C  
ATOM   4447  C   ILE A1130     307.384  73.359 211.379  1.00  0.00      H1   C  
ATOM   4448  O   ILE A1130     307.068  72.819 212.440  1.00  0.00      H1   O  
ATOM   4449  N   CYS A1131     306.638  74.308 210.763  1.00  0.00      H1   N  
ATOM   4450  CA  CYS A1131     305.488  74.945 211.267  1.00  0.00      H1   C  
ATOM   4451  CB  CYS A1131     305.358  76.345 210.736  1.00  0.00      H1   C  
ATOM   4452  SG  CYS A1131     306.670  77.328 211.347  1.00  0.00      H1   S  
ATOM   4453  C   CYS A1131     304.251  74.096 211.139  1.00  0.00      H1   C  
ATOM   4454  O   CYS A1131     303.318  74.369 211.875  1.00  0.00      H1   O  
ATOM   4455  N   ILE A1132     304.074  73.233 210.155  1.00  0.00      H1   N  
ATOM   4456  CA  ILE A1132     302.916  72.385 209.896  1.00  0.00      H1   C  
ATOM   4457  CB  ILE A1132     303.126  71.465 208.644  1.00  0.00      H1   C  
ATOM   4458  CG2 ILE A1132     301.851  70.641 208.324  1.00  0.00      H1   C  
ATOM   4459  CG1 ILE A1132     303.597  72.282 207.436  1.00  0.00      H1   C  
ATOM   4460  CD1 ILE A1132     302.812  73.488 206.853  1.00  0.00      H1   C  
ATOM   4461  C   ILE A1132     302.531  71.586 211.108  1.00  0.00      H1   C  
ATOM   4462  O   ILE A1132     303.232  70.646 211.593  1.00  0.00      H1   O  
ATOM   4463  OXT ILE A1132     301.399  71.914 211.601  1.00  0.00      H1   O  
TER    4464      ILE A1132
ATOM   4465  N   MET B   1     333.600  98.191 258.527  1.00  0.00      H2   N  
ATOM   4466  CA  MET B   1     334.788  98.240 257.613  1.00  0.00      H2   C  
ATOM   4467  CB  MET B   1     336.000  98.998 258.361  1.00  0.00      H2   C  
ATOM   4468  CG  MET B   1     337.481  98.756 257.811  1.00  0.00      H2   C  
ATOM   4469  SD  MET B   1     338.825  99.503 258.763  1.00  0.00      H2   S  
ATOM   4470  CE  MET B   1     338.427 101.255 258.323  1.00  0.00      H2   C  
ATOM   4471  C   MET B   1     335.128  96.806 257.127  1.00  0.00      H2   C  
ATOM   4472  O   MET B   1     334.791  95.856 257.771  1.00  0.00      H2   O  
ATOM   4473  N   LYS B   2     335.860  96.694 255.998  1.00  0.00      H2   N  
ATOM   4474  CA  LYS B   2     336.348  95.462 255.465  1.00  0.00      H2   C  
ATOM   4475  CB  LYS B   2     337.120  95.488 254.191  1.00  0.00      H2   C  
ATOM   4476  CG  LYS B   2     336.344  95.949 252.960  1.00  0.00      H2   C  
ATOM   4477  CD  LYS B   2     336.822  95.391 251.568  1.00  0.00      H2   C  
ATOM   4478  CE  LYS B   2     336.553  93.895 251.340  1.00  0.00      H2   C  
ATOM   4479  NZ  LYS B   2     335.067  93.664 251.121  1.00  0.00      H2   N  
ATOM   4480  C   LYS B   2     337.150  94.592 256.501  1.00  0.00      H2   C  
ATOM   4481  O   LYS B   2     337.961  95.095 257.295  1.00  0.00      H2   O  
ATOM   4482  N   ALA B   3     336.979  93.263 256.467  1.00  0.00      H2   N  
ATOM   4483  CA  ALA B   3     337.597  92.327 257.427  1.00  0.00      H2   C  
ATOM   4484  CB  ALA B   3     337.003  90.879 257.245  1.00  0.00      H2   C  
ATOM   4485  C   ALA B   3     339.072  92.336 257.287  1.00  0.00      H2   C  
ATOM   4486  O   ALA B   3     339.738  92.242 258.292  1.00  0.00      H2   O  
ATOM   4487  N   ILE B   4     339.693  92.469 256.077  1.00  0.00      H2   N  
ATOM   4488  CA  ILE B   4     341.160  92.499 255.925  1.00  0.00      H2   C  
ATOM   4489  CB  ILE B   4     341.348  92.532 254.364  1.00  0.00      H2   C  
ATOM   4490  CG2 ILE B   4     341.066  93.918 253.664  1.00  0.00      H2   C  
ATOM   4491  CG1 ILE B   4     342.693  91.894 253.986  1.00  0.00      H2   C  
ATOM   4492  CD1 ILE B   4     342.776  90.465 254.386  1.00  0.00      H2   C  
ATOM   4493  C   ILE B   4     341.804  93.692 256.675  1.00  0.00      H2   C  
ATOM   4494  O   ILE B   4     342.865  93.502 257.238  1.00  0.00      H2   O  
ATOM   4495  N   LEU B   5     341.228  94.934 256.689  1.00  0.00      H2   N  
ATOM   4496  CA  LEU B   5     341.776  96.106 257.332  1.00  0.00      H2   C  
ATOM   4497  CB  LEU B   5     340.976  97.360 257.064  1.00  0.00      H2   C  
ATOM   4498  CG  LEU B   5     341.184  97.990 255.646  1.00  0.00      H2   C  
ATOM   4499  CD1 LEU B   5     339.943  98.870 255.417  1.00  0.00      H2   C  
ATOM   4500  CD2 LEU B   5     342.357  98.924 255.649  1.00  0.00      H2   C  
ATOM   4501  C   LEU B   5     341.848  95.935 258.857  1.00  0.00      H2   C  
ATOM   4502  O   LEU B   5     342.723  96.524 259.522  1.00  0.00      H2   O  
ATOM   4503  N   VAL B   6     340.808  95.222 259.499  1.00  0.00      H2   N  
ATOM   4504  CA  VAL B   6     340.772  94.872 260.902  1.00  0.00      H2   C  
ATOM   4505  CB  VAL B   6     339.396  94.339 261.225  1.00  0.00      H2   C  
ATOM   4506  CG1 VAL B   6     339.263  93.742 262.653  1.00  0.00      H2   C  
ATOM   4507  CG2 VAL B   6     338.263  95.302 260.995  1.00  0.00      H2   C  
ATOM   4508  C   VAL B   6     341.919  93.903 261.250  1.00  0.00      H2   C  
ATOM   4509  O   VAL B   6     342.729  94.054 262.166  1.00  0.00      H2   O  
ATOM   4510  N   VAL B   7     342.087  92.823 260.468  1.00  0.00      H2   N  
ATOM   4511  CA  VAL B   7     343.306  91.944 260.551  1.00  0.00      H2   C  
ATOM   4512  CB  VAL B   7     343.170  90.792 259.566  1.00  0.00      H2   C  
ATOM   4513  CG1 VAL B   7     344.289  89.802 259.729  1.00  0.00      H2   C  
ATOM   4514  CG2 VAL B   7     341.897  90.049 259.991  1.00  0.00      H2   C  
ATOM   4515  C   VAL B   7     344.677  92.655 260.445  1.00  0.00      H2   C  
ATOM   4516  O   VAL B   7     345.615  92.485 261.207  1.00  0.00      H2   O  
ATOM   4517  N   LEU B   8     344.869  93.522 259.391  1.00  0.00      H2   N  
ATOM   4518  CA  LEU B   8     346.006  94.388 259.197  1.00  0.00      H2   C  
ATOM   4519  CB  LEU B   8     345.745  95.231 257.874  1.00  0.00      H2   C  
ATOM   4520  CG  LEU B   8     346.625  96.465 257.516  1.00  0.00      H2   C  
ATOM   4521  CD1 LEU B   8     347.982  95.894 257.017  1.00  0.00      H2   C  
ATOM   4522  CD2 LEU B   8     345.928  97.216 256.457  1.00  0.00      H2   C  
ATOM   4523  C   LEU B   8     346.377  95.281 260.367  1.00  0.00      H2   C  
ATOM   4524  O   LEU B   8     347.520  95.352 260.725  1.00  0.00      H2   O  
ATOM   4525  N   LEU B   9     345.353  95.881 260.937  1.00  0.00      H2   N  
ATOM   4526  CA  LEU B   9     345.467  96.618 262.211  1.00  0.00      H2   C  
ATOM   4527  CB  LEU B   9     344.124  97.295 262.596  1.00  0.00      H2   C  
ATOM   4528  CG  LEU B   9     343.984  97.782 264.125  1.00  0.00      H2   C  
ATOM   4529  CD1 LEU B   9     344.796  99.050 264.356  1.00  0.00      H2   C  
ATOM   4530  CD2 LEU B   9     342.545  98.124 264.344  1.00  0.00      H2   C  
ATOM   4531  C   LEU B   9     345.873  95.723 263.386  1.00  0.00      H2   C  
ATOM   4532  O   LEU B   9     346.956  95.833 263.939  1.00  0.00      H2   O  
ATOM   4533  N   TYR B  10     345.169  94.593 263.476  1.00  0.00      H2   N  
ATOM   4534  CA  TYR B  10     345.402  93.560 264.515  1.00  0.00      H2   C  
ATOM   4535  CB  TYR B  10     344.349  92.351 264.489  1.00  0.00      H2   C  
ATOM   4536  CG  TYR B  10     342.994  92.736 264.987  1.00  0.00      H2   C  
ATOM   4537  CD1 TYR B  10     342.015  91.795 265.087  1.00  0.00      H2   C  
ATOM   4538  CE1 TYR B  10     340.686  92.015 265.453  1.00  0.00      H2   C  
ATOM   4539  CZ  TYR B  10     340.318  93.276 265.824  1.00  0.00      H2   C  
ATOM   4540  OH  TYR B  10     339.047  93.629 266.243  1.00  0.00      H2   O  
ATOM   4541  CD2 TYR B  10     342.680  93.960 265.609  1.00  0.00      H2   C  
ATOM   4542  CE2 TYR B  10     341.312  94.277 265.938  1.00  0.00      H2   C  
ATOM   4543  C   TYR B  10     346.784  92.933 264.575  1.00  0.00      H2   C  
ATOM   4544  O   TYR B  10     347.382  92.709 265.634  1.00  0.00      H2   O  
ATOM   4545  N   THR B  11     347.398  92.666 263.443  1.00  0.00      H2   N  
ATOM   4546  CA  THR B  11     348.802  92.139 263.184  1.00  0.00      H2   C  
ATOM   4547  CB  THR B  11     349.036  91.464 261.813  1.00  0.00      H2   C  
ATOM   4548  OG1 THR B  11     350.027  90.456 261.712  1.00  0.00      H2   O  
ATOM   4549  CG2 THR B  11     349.222  92.422 260.668  1.00  0.00      H2   C  
ATOM   4550  C   THR B  11     349.815  93.280 263.488  1.00  0.00      H2   C  
ATOM   4551  O   THR B  11     350.809  93.015 264.190  1.00  0.00      H2   O  
ATOM   4552  N   PHE B  12     349.560  94.544 263.154  1.00  0.00      H2   N  
ATOM   4553  CA  PHE B  12     350.475  95.637 263.453  1.00  0.00      H2   C  
ATOM   4554  CB  PHE B  12     350.276  96.843 262.484  1.00  0.00      H2   C  
ATOM   4555  CG  PHE B  12     351.147  96.821 261.230  1.00  0.00      H2   C  
ATOM   4556  CD1 PHE B  12     352.545  96.819 261.300  1.00  0.00      H2   C  
ATOM   4557  CE1 PHE B  12     353.414  96.979 260.246  1.00  0.00      H2   C  
ATOM   4558  CZ  PHE B  12     352.861  96.931 258.917  1.00  0.00      H2   C  
ATOM   4559  CD2 PHE B  12     350.587  96.765 259.953  1.00  0.00      H2   C  
ATOM   4560  CE2 PHE B  12     351.453  96.794 258.802  1.00  0.00      H2   C  
ATOM   4561  C   PHE B  12     350.465  96.029 264.930  1.00  0.00      H2   C  
ATOM   4562  O   PHE B  12     351.315  96.644 265.519  1.00  0.00      H2   O  
ATOM   4563  N   THR B  13     349.304  95.808 265.547  1.00  0.00      H2   N  
ATOM   4564  CA  THR B  13     349.102  95.875 267.038  1.00  0.00      H2   C  
ATOM   4565  CB  THR B  13     347.720  96.473 267.432  1.00  0.00      H2   C  
ATOM   4566  OG1 THR B  13     346.723  95.811 266.783  1.00  0.00      H2   O  
ATOM   4567  CG2 THR B  13     347.520  97.914 267.073  1.00  0.00      H2   C  
ATOM   4568  C   THR B  13     349.273  94.556 267.763  1.00  0.00      H2   C  
ATOM   4569  O   THR B  13     349.132  94.556 269.006  1.00  0.00      H2   O  
ATOM   4570  N   THR B  14     349.705  93.437 267.053  1.00  0.00      H2   N  
ATOM   4571  CA  THR B  14     350.118  92.176 267.671  1.00  0.00      H2   C  
ATOM   4572  CB  THR B  14     350.020  90.879 266.813  1.00  0.00      H2   C  
ATOM   4573  OG1 THR B  14     348.745  90.456 266.437  1.00  0.00      H2   O  
ATOM   4574  CG2 THR B  14     350.501  89.800 267.699  1.00  0.00      H2   C  
ATOM   4575  C   THR B  14     351.530  92.352 268.280  1.00  0.00      H2   C  
ATOM   4576  O   THR B  14     352.506  92.566 267.565  1.00  0.00      H2   O  
ATOM   4577  N   ALA B  15     351.625  92.016 269.585  1.00  0.00      H2   N  
ATOM   4578  CA  ALA B  15     352.824  91.925 270.370  1.00  0.00      H2   C  
ATOM   4579  CB  ALA B  15     352.656  91.851 271.896  1.00  0.00      H2   C  
ATOM   4580  C   ALA B  15     353.639  90.707 270.044  1.00  0.00      H2   C  
ATOM   4581  O   ALA B  15     353.132  89.660 269.660  1.00  0.00      H2   O  
ATOM   4582  N   ASN B  16     355.044  90.947 270.016  1.00  0.00      H2   N  
ATOM   4583  CA  ASN B  16     356.019  89.916 269.844  1.00  0.00      H2   C  
ATOM   4584  CB  ASN B  16     357.533  90.359 269.746  1.00  0.00      H2   C  
ATOM   4585  CG  ASN B  16     357.697  91.310 268.527  1.00  0.00      H2   C  
ATOM   4586  OD1 ASN B  16     358.300  90.849 267.591  1.00  0.00      H2   O  
ATOM   4587  ND2 ASN B  16     357.397  92.603 268.696  1.00  0.00      H2   N  
ATOM   4588  C   ASN B  16     355.943  88.809 270.925  1.00  0.00      H2   C  
ATOM   4589  O   ASN B  16     355.603  89.046 272.061  1.00  0.00      H2   O  
ATOM   4590  N   ALA B  17     356.263  87.574 270.641  1.00  0.00      H2   N  
ATOM   4591  CA  ALA B  17     356.000  86.411 271.442  1.00  0.00      H2   C  
ATOM   4592  CB  ALA B  17     355.955  85.100 270.530  1.00  0.00      H2   C  
ATOM   4593  C   ALA B  17     356.839  86.171 272.730  1.00  0.00      H2   C  
ATOM   4594  O   ALA B  17     357.970  86.608 272.797  1.00  0.00      H2   O  
ATOM   4595  N   ASP B  18     356.302  85.475 273.745  1.00  0.00      H2   N  
ATOM   4596  CA  ASP B  18     356.849  85.225 275.110  1.00  0.00      H2   C  
ATOM   4597  CB  ASP B  18     355.809  84.429 275.888  1.00  0.00      H2   C  
ATOM   4598  CG  ASP B  18     354.536  85.293 276.087  1.00  0.00      H2   C  
ATOM   4599  OD1 ASP B  18     353.446  84.925 275.608  1.00  0.00      H2   O  
ATOM   4600  OD2 ASP B  18     354.602  86.423 276.717  1.00  0.00      H2   O  
ATOM   4601  C   ASP B  18     358.234  84.540 275.072  1.00  0.00      H2   C  
ATOM   4602  O   ASP B  18     358.375  83.574 274.335  1.00  0.00      H2   O  
ATOM   4603  N   THR B  19     359.243  85.028 275.864  1.00  0.00      H2   N  
ATOM   4604  CA  THR B  19     360.696  84.729 275.809  1.00  0.00      H2   C  
ATOM   4605  CB  THR B  19     361.562  85.851 275.292  1.00  0.00      H2   C  
ATOM   4606  OG1 THR B  19     361.254  86.094 273.978  1.00  0.00      H2   O  
ATOM   4607  CG2 THR B  19     363.065  85.471 275.461  1.00  0.00      H2   C  
ATOM   4608  C   THR B  19     361.062  84.150 277.186  1.00  0.00      H2   C  
ATOM   4609  O   THR B  19     360.794  84.748 278.226  1.00  0.00      H2   O  
ATOM   4610  N   LEU B  20     361.857  82.980 277.106  1.00  0.00      H2   N  
ATOM   4611  CA  LEU B  20     362.275  82.473 278.360  1.00  0.00      H2   C  
ATOM   4612  CB  LEU B  20     361.442  81.228 278.845  1.00  0.00      H2   C  
ATOM   4613  CG  LEU B  20     361.869  80.581 280.098  1.00  0.00      H2   C  
ATOM   4614  CD1 LEU B  20     360.627  80.324 280.982  1.00  0.00      H2   C  
ATOM   4615  CD2 LEU B  20     362.575  79.195 279.870  1.00  0.00      H2   C  
ATOM   4616  C   LEU B  20     363.751  82.061 278.122  1.00  0.00      H2   C  
ATOM   4617  O   LEU B  20     364.066  81.407 277.105  1.00  0.00      H2   O  
ATOM   4618  N   CYS B  21     364.666  82.360 279.073  1.00  0.00      H2   N  
ATOM   4619  CA  CYS B  21     366.087  81.893 279.034  1.00  0.00      H2   C  
ATOM   4620  CB  CYS B  21     367.028  83.061 278.751  1.00  0.00      H2   C  
ATOM   4621  SG  CYS B  21     366.550  84.061 277.319  1.00  0.00      H2   S  
ATOM   4622  C   CYS B  21     366.515  81.234 280.354  1.00  0.00      H2   C  
ATOM   4623  O   CYS B  21     365.890  81.389 281.404  1.00  0.00      H2   O  
ATOM   4624  N   ILE B  22     367.562  80.433 280.278  1.00  0.00      H2   N  
ATOM   4625  CA  ILE B  22     367.970  79.453 281.328  1.00  0.00      H2   C  
ATOM   4626  CB  ILE B  22     367.937  78.057 280.651  1.00  0.00      H2   C  
ATOM   4627  CG2 ILE B  22     368.646  77.037 281.526  1.00  0.00      H2   C  
ATOM   4628  CG1 ILE B  22     366.528  77.598 280.303  1.00  0.00      H2   C  
ATOM   4629  CD1 ILE B  22     365.626  77.343 281.549  1.00  0.00      H2   C  
ATOM   4630  C   ILE B  22     369.388  79.690 281.827  1.00  0.00      H2   C  
ATOM   4631  O   ILE B  22     370.403  79.695 281.161  1.00  0.00      H2   O  
ATOM   4632  N   GLY B  23     369.517  79.981 283.113  1.00  0.00      H2   N  
ATOM   4633  CA  GLY B  23     370.807  80.408 283.647  1.00  0.00      H2   C  
ATOM   4634  C   GLY B  23     370.869  80.241 285.103  1.00  0.00      H2   C  
ATOM   4635  O   GLY B  23     370.342  79.245 285.656  1.00  0.00      H2   O  
ATOM   4636  N   TYR B  24     371.533  81.121 285.743  1.00  0.00      H2   N  
ATOM   4637  CA  TYR B  24     372.015  80.803 287.137  1.00  0.00      H2   C  
ATOM   4638  CB  TYR B  24     373.199  79.753 287.107  1.00  0.00      H2   C  
ATOM   4639  CG  TYR B  24     374.451  80.149 286.277  1.00  0.00      H2   C  
ATOM   4640  CD1 TYR B  24     375.354  80.990 286.971  1.00  0.00      H2   C  
ATOM   4641  CE1 TYR B  24     376.544  81.328 286.387  1.00  0.00      H2   C  
ATOM   4642  CZ  TYR B  24     376.811  81.017 285.017  1.00  0.00      H2   C  
ATOM   4643  OH  TYR B  24     378.065  81.441 284.540  1.00  0.00      H2   O  
ATOM   4644  CD2 TYR B  24     374.806  79.664 284.983  1.00  0.00      H2   C  
ATOM   4645  CE2 TYR B  24     375.973  80.060 284.410  1.00  0.00      H2   C  
ATOM   4646  C   TYR B  24     372.221  82.042 287.944  1.00  0.00      H2   C  
ATOM   4647  O   TYR B  24     372.654  83.047 287.457  1.00  0.00      H2   O  
ATOM   4648  N   HIS B  25     372.021  81.951 289.252  1.00  0.00      H2   N  
ATOM   4649  CA  HIS B  25     372.550  82.958 290.199  1.00  0.00      H2   C  
ATOM   4650  CB  HIS B  25     372.068  82.579 291.596  1.00  0.00      H2   C  
ATOM   4651  ND1 HIS B  25     372.331  84.330 293.414  1.00  0.00      H2   N  
ATOM   4652  CG  HIS B  25     372.695  83.109 292.872  1.00  0.00      H2   C  
ATOM   4653  CE1 HIS B  25     372.888  84.374 294.629  1.00  0.00      H2   C  
ATOM   4654  NE2 HIS B  25     373.500  83.262 294.984  1.00  0.00      H2   N  
ATOM   4655  CD2 HIS B  25     373.472  82.485 293.818  1.00  0.00      H2   C  
ATOM   4656  C   HIS B  25     374.013  83.078 290.307  1.00  0.00      H2   C  
ATOM   4657  O   HIS B  25     374.733  82.063 290.284  1.00  0.00      H2   O  
ATOM   4658  N   ALA B  26     374.506  84.268 290.556  1.00  0.00      H2   N  
ATOM   4659  CA  ALA B  26     375.905  84.596 290.684  1.00  0.00      H2   C  
ATOM   4660  CB  ALA B  26     376.319  85.519 289.520  1.00  0.00      H2   C  
ATOM   4661  C   ALA B  26     376.081  85.294 292.037  1.00  0.00      H2   C  
ATOM   4662  O   ALA B  26     375.233  86.096 292.349  1.00  0.00      H2   O  
ATOM   4663  N   ASN B  27     377.191  84.992 292.702  1.00  0.00      H2   N  
ATOM   4664  CA  ASN B  27     377.517  85.491 293.997  1.00  0.00      H2   C  
ATOM   4665  CB  ASN B  27     376.753  84.828 295.071  1.00  0.00      H2   C  
ATOM   4666  CG  ASN B  27     377.107  85.403 296.457  1.00  0.00      H2   C  
ATOM   4667  OD1 ASN B  27     377.257  86.613 296.725  1.00  0.00      H2   O  
ATOM   4668  ND2 ASN B  27     377.281  84.490 297.428  1.00  0.00      H2   N  
ATOM   4669  C   ASN B  27     379.003  85.613 294.161  1.00  0.00      H2   C  
ATOM   4670  O   ASN B  27     379.732  84.762 293.657  1.00  0.00      H2   O  
ATOM   4671  N   ASN B  28     379.465  86.694 294.765  1.00  0.00      H2   N  
ATOM   4672  CA  ASN B  28     380.875  87.010 295.070  1.00  0.00      H2   C  
ATOM   4673  CB  ASN B  28     380.957  88.425 295.679  1.00  0.00      H2   C  
ATOM   4674  CG  ASN B  28     380.286  89.350 294.708  1.00  0.00      H2   C  
ATOM   4675  OD1 ASN B  28     379.062  89.509 294.641  1.00  0.00      H2   O  
ATOM   4676  ND2 ASN B  28     381.118  89.943 293.785  1.00  0.00      H2   N  
ATOM   4677  C   ASN B  28     381.598  86.115 295.978  1.00  0.00      H2   C  
ATOM   4678  O   ASN B  28     381.031  85.455 296.883  1.00  0.00      H2   O  
ATOM   4679  N   SER B  29     382.904  86.048 295.792  1.00  0.00      H2   N  
ATOM   4680  CA  SER B  29     383.873  85.204 296.509  1.00  0.00      H2   C  
ATOM   4681  CB  SER B  29     383.883  83.758 295.880  1.00  0.00      H2   C  
ATOM   4682  OG  SER B  29     384.844  82.856 296.495  1.00  0.00      H2   O  
ATOM   4683  C   SER B  29     385.291  85.860 296.403  1.00  0.00      H2   C  
ATOM   4684  O   SER B  29     385.582  86.566 295.385  1.00  0.00      H2   O  
ATOM   4685  N   THR B  30     386.147  85.554 297.387  1.00  0.00      H2   N  
ATOM   4686  CA  THR B  30     387.593  85.925 297.317  1.00  0.00      H2   C  
ATOM   4687  CB  THR B  30     387.912  86.695 298.639  1.00  0.00      H2   C  
ATOM   4688  OG1 THR B  30     387.415  86.120 299.855  1.00  0.00      H2   O  
ATOM   4689  CG2 THR B  30     387.337  88.111 298.623  1.00  0.00      H2   C  
ATOM   4690  C   THR B  30     388.420  84.634 297.277  1.00  0.00      H2   C  
ATOM   4691  O   THR B  30     389.625  84.668 297.481  1.00  0.00      H2   O  
ATOM   4692  N   ASP B  31     387.761  83.483 297.044  1.00  0.00      H2   N  
ATOM   4693  CA  ASP B  31     388.330  82.188 297.234  1.00  0.00      H2   C  
ATOM   4694  CB  ASP B  31     387.404  81.389 298.188  1.00  0.00      H2   C  
ATOM   4695  CG  ASP B  31     387.588  81.821 299.649  1.00  0.00      H2   C  
ATOM   4696  OD1 ASP B  31     388.767  82.204 299.959  1.00  0.00      H2   O  
ATOM   4697  OD2 ASP B  31     386.636  81.583 300.448  1.00  0.00      H2   O  
ATOM   4698  C   ASP B  31     388.439  81.553 295.827  1.00  0.00      H2   C  
ATOM   4699  O   ASP B  31     387.520  80.787 295.338  1.00  0.00      H2   O  
ATOM   4700  N   THR B  32     389.534  81.757 295.088  1.00  0.00      H2   N  
ATOM   4701  CA  THR B  32     389.862  81.022 293.839  1.00  0.00      H2   C  
ATOM   4702  CB  THR B  32     391.176  81.296 293.121  1.00  0.00      H2   C  
ATOM   4703  OG1 THR B  32     392.074  82.026 293.962  1.00  0.00      H2   O  
ATOM   4704  CG2 THR B  32     390.848  82.283 291.950  1.00  0.00      H2   C  
ATOM   4705  C   THR B  32     389.855  79.563 294.169  1.00  0.00      H2   C  
ATOM   4706  O   THR B  32     390.257  79.137 295.299  1.00  0.00      H2   O  
ATOM   4707  N   VAL B  33     389.397  78.676 293.208  1.00  0.00      H2   N  
ATOM   4708  CA  VAL B  33     389.180  77.250 293.585  1.00  0.00      H2   C  
ATOM   4709  CB  VAL B  33     388.182  76.485 292.686  1.00  0.00      H2   C  
ATOM   4710  CG1 VAL B  33     387.986  75.044 293.131  1.00  0.00      H2   C  
ATOM   4711  CG2 VAL B  33     386.793  77.221 292.815  1.00  0.00      H2   C  
ATOM   4712  C   VAL B  33     390.471  76.439 293.909  1.00  0.00      H2   C  
ATOM   4713  O   VAL B  33     391.500  76.532 293.189  1.00  0.00      H2   O  
ATOM   4714  N   ASP B  34     390.421  75.635 294.995  1.00  0.00      H2   N  
ATOM   4715  CA  ASP B  34     391.502  74.676 295.268  1.00  0.00      H2   C  
ATOM   4716  CB  ASP B  34     391.538  74.355 296.756  1.00  0.00      H2   C  
ATOM   4717  CG  ASP B  34     391.638  75.716 297.419  1.00  0.00      H2   C  
ATOM   4718  OD1 ASP B  34     390.856  76.036 298.351  1.00  0.00      H2   O  
ATOM   4719  OD2 ASP B  34     392.550  76.570 297.064  1.00  0.00      H2   O  
ATOM   4720  C   ASP B  34     391.240  73.427 294.452  1.00  0.00      H2   C  
ATOM   4721  O   ASP B  34     390.740  72.411 294.936  1.00  0.00      H2   O  
ATOM   4722  N   THR B  35     391.634  73.579 293.187  1.00  0.00      H2   N  
ATOM   4723  CA  THR B  35     391.592  72.575 292.168  1.00  0.00      H2   C  
ATOM   4724  CB  THR B  35     390.312  72.486 291.269  1.00  0.00      H2   C  
ATOM   4725  OG1 THR B  35     390.306  71.519 290.272  1.00  0.00      H2   O  
ATOM   4726  CG2 THR B  35     390.080  73.842 290.556  1.00  0.00      H2   C  
ATOM   4727  C   THR B  35     392.790  72.753 291.292  1.00  0.00      H2   C  
ATOM   4728  O   THR B  35     393.154  73.919 291.038  1.00  0.00      H2   O  
ATOM   4729  N   VAL B  36     393.414  71.636 290.906  1.00  0.00      H2   N  
ATOM   4730  CA  VAL B  36     394.673  71.663 290.259  1.00  0.00      H2   C  
ATOM   4731  CB  VAL B  36     395.587  70.463 290.576  1.00  0.00      H2   C  
ATOM   4732  CG1 VAL B  36     396.315  70.757 291.901  1.00  0.00      H2   C  
ATOM   4733  CG2 VAL B  36     394.823  69.066 290.635  1.00  0.00      H2   C  
ATOM   4734  C   VAL B  36     394.509  71.629 288.824  1.00  0.00      H2   C  
ATOM   4735  O   VAL B  36     395.516  71.771 288.138  1.00  0.00      H2   O  
ATOM   4736  N   LEU B  37     393.338  71.440 288.293  1.00  0.00      H2   N  
ATOM   4737  CA  LEU B  37     393.015  71.254 286.883  1.00  0.00      H2   C  
ATOM   4738  CB  LEU B  37     391.789  70.281 286.714  1.00  0.00      H2   C  
ATOM   4739  CG  LEU B  37     392.065  68.856 287.218  1.00  0.00      H2   C  
ATOM   4740  CD1 LEU B  37     390.807  68.108 287.502  1.00  0.00      H2   C  
ATOM   4741  CD2 LEU B  37     392.978  68.079 286.224  1.00  0.00      H2   C  
ATOM   4742  C   LEU B  37     392.602  72.516 286.069  1.00  0.00      H2   C  
ATOM   4743  O   LEU B  37     392.502  72.458 284.833  1.00  0.00      H2   O  
ATOM   4744  N   GLU B  38     392.480  73.652 286.722  1.00  0.00      H2   N  
ATOM   4745  CA  GLU B  38     391.946  74.814 286.088  1.00  0.00      H2   C  
ATOM   4746  CB  GLU B  38     390.378  74.845 286.066  1.00  0.00      H2   C  
ATOM   4747  CG  GLU B  38     389.850  74.263 284.709  1.00  0.00      H2   C  
ATOM   4748  CD  GLU B  38     388.446  74.791 284.391  1.00  0.00      H2   C  
ATOM   4749  OE1 GLU B  38     387.545  73.950 284.184  1.00  0.00      H2   O  
ATOM   4750  OE2 GLU B  38     388.338  76.021 284.209  1.00  0.00      H2   O  
ATOM   4751  C   GLU B  38     392.461  76.026 286.791  1.00  0.00      H2   C  
ATOM   4752  O   GLU B  38     392.904  75.903 287.902  1.00  0.00      H2   O  
ATOM   4753  N   LYS B  39     392.425  77.246 286.129  1.00  0.00      H2   N  
ATOM   4754  CA  LYS B  39     393.012  78.475 286.493  1.00  0.00      H2   C  
ATOM   4755  CB  LYS B  39     394.250  78.699 285.642  1.00  0.00      H2   C  
ATOM   4756  CG  LYS B  39     395.296  77.566 285.720  1.00  0.00      H2   C  
ATOM   4757  CD  LYS B  39     395.927  77.296 287.055  1.00  0.00      H2   C  
ATOM   4758  CE  LYS B  39     396.562  75.894 287.077  1.00  0.00      H2   C  
ATOM   4759  NZ  LYS B  39     397.296  75.852 288.432  1.00  0.00      H2   N  
ATOM   4760  C   LYS B  39     391.951  79.601 286.296  1.00  0.00      H2   C  
ATOM   4761  O   LYS B  39     391.063  79.595 285.499  1.00  0.00      H2   O  
ATOM   4762  N   ASN B  40     392.049  80.567 287.240  1.00  0.00      H2   N  
ATOM   4763  CA  ASN B  40     391.101  81.666 287.477  1.00  0.00      H2   C  
ATOM   4764  CB  ASN B  40     391.155  82.737 286.336  1.00  0.00      H2   C  
ATOM   4765  CG  ASN B  40     392.647  83.084 286.128  1.00  0.00      H2   C  
ATOM   4766  OD1 ASN B  40     393.136  82.652 285.069  1.00  0.00      H2   O  
ATOM   4767  ND2 ASN B  40     393.369  83.790 286.979  1.00  0.00      H2   N  
ATOM   4768  C   ASN B  40     389.584  81.301 287.654  1.00  0.00      H2   C  
ATOM   4769  O   ASN B  40     388.795  82.077 287.196  1.00  0.00      H2   O  
ATOM   4770  N   VAL B  41     389.295  80.167 288.299  1.00  0.00      H2   N  
ATOM   4771  CA  VAL B  41     387.878  79.793 288.633  1.00  0.00      H2   C  
ATOM   4772  CB  VAL B  41     387.782  78.306 288.829  1.00  0.00      H2   C  
ATOM   4773  CG1 VAL B  41     386.322  77.880 288.966  1.00  0.00      H2   C  
ATOM   4774  CG2 VAL B  41     388.386  77.577 287.542  1.00  0.00      H2   C  
ATOM   4775  C   VAL B  41     387.372  80.538 289.859  1.00  0.00      H2   C  
ATOM   4776  O   VAL B  41     387.966  80.427 290.959  1.00  0.00      H2   O  
ATOM   4777  N   THR B  42     386.195  81.133 289.721  1.00  0.00      H2   N  
ATOM   4778  CA  THR B  42     385.432  81.642 290.854  1.00  0.00      H2   C  
ATOM   4779  CB  THR B  42     385.274  83.165 290.942  1.00  0.00      H2   C  
ATOM   4780  OG1 THR B  42     384.606  83.582 292.119  1.00  0.00      H2   O  
ATOM   4781  CG2 THR B  42     384.590  83.643 289.593  1.00  0.00      H2   C  
ATOM   4782  C   THR B  42     384.022  81.005 290.752  1.00  0.00      H2   C  
ATOM   4783  O   THR B  42     383.472  80.826 289.703  1.00  0.00      H2   O  
ATOM   4784  N   VAL B  43     383.488  80.699 291.997  1.00  0.00      H2   N  
ATOM   4785  CA  VAL B  43     382.286  79.884 292.230  1.00  0.00      H2   C  
ATOM   4786  CB  VAL B  43     382.623  78.603 293.010  1.00  0.00      H2   C  
ATOM   4787  CG1 VAL B  43     383.581  77.768 292.182  1.00  0.00      H2   C  
ATOM   4788  CG2 VAL B  43     383.335  78.962 294.367  1.00  0.00      H2   C  
ATOM   4789  C   VAL B  43     381.366  80.697 293.185  1.00  0.00      H2   C  
ATOM   4790  O   VAL B  43     381.791  81.668 293.801  1.00  0.00      H2   O  
ATOM   4791  N   THR B  44     380.115  80.341 293.342  1.00  0.00      H2   N  
ATOM   4792  CA  THR B  44     379.130  81.031 294.100  1.00  0.00      H2   C  
ATOM   4793  CB  THR B  44     377.695  80.612 293.926  1.00  0.00      H2   C  
ATOM   4794  OG1 THR B  44     377.452  79.228 293.917  1.00  0.00      H2   O  
ATOM   4795  CG2 THR B  44     377.268  81.103 292.483  1.00  0.00      H2   C  
ATOM   4796  C   THR B  44     379.402  81.021 295.624  1.00  0.00      H2   C  
ATOM   4797  O   THR B  44     379.178  81.977 296.257  1.00  0.00      H2   O  
ATOM   4798  N   HIS B  45     380.022  79.887 296.083  1.00  0.00      H2   N  
ATOM   4799  CA  HIS B  45     379.978  79.518 297.482  1.00  0.00      H2   C  
ATOM   4800  CB  HIS B  45     378.534  79.268 298.077  1.00  0.00      H2   C  
ATOM   4801  ND1 HIS B  45     379.336  79.505 300.487  1.00  0.00      H2   N  
ATOM   4802  CG  HIS B  45     378.539  78.836 299.559  1.00  0.00      H2   C  
ATOM   4803  CE1 HIS B  45     379.090  78.895 301.651  1.00  0.00      H2   C  
ATOM   4804  NE2 HIS B  45     378.239  77.925 301.508  1.00  0.00      H2   N  
ATOM   4805  CD2 HIS B  45     377.875  77.881 300.159  1.00  0.00      H2   C  
ATOM   4806  C   HIS B  45     380.979  78.393 297.685  1.00  0.00      H2   C  
ATOM   4807  O   HIS B  45     381.225  77.621 296.767  1.00  0.00      H2   O  
ATOM   4808  N   SER B  46     381.623  78.381 298.883  1.00  0.00      H2   N  
ATOM   4809  CA  SER B  46     382.794  77.620 299.363  1.00  0.00      H2   C  
ATOM   4810  CB  SER B  46     384.125  78.278 298.929  1.00  0.00      H2   C  
ATOM   4811  OG  SER B  46     385.314  77.490 299.193  1.00  0.00      H2   O  
ATOM   4812  C   SER B  46     382.751  77.418 300.895  1.00  0.00      H2   C  
ATOM   4813  O   SER B  46     382.159  78.242 301.602  1.00  0.00      H2   O  
ATOM   4814  N   VAL B  47     383.314  76.352 301.430  1.00  0.00      H2   N  
ATOM   4815  CA  VAL B  47     383.305  76.050 302.826  1.00  0.00      H2   C  
ATOM   4816  CB  VAL B  47     382.596  74.770 303.379  1.00  0.00      H2   C  
ATOM   4817  CG1 VAL B  47     382.734  74.487 304.859  1.00  0.00      H2   C  
ATOM   4818  CG2 VAL B  47     381.064  74.767 303.062  1.00  0.00      H2   C  
ATOM   4819  C   VAL B  47     384.814  75.984 303.068  1.00  0.00      H2   C  
ATOM   4820  O   VAL B  47     385.553  75.250 302.348  1.00  0.00      H2   O  
ATOM   4821  N   ASN B  48     385.302  76.623 304.136  1.00  0.00      H2   N  
ATOM   4822  CA  ASN B  48     386.688  76.555 304.584  1.00  0.00      H2   C  
ATOM   4823  CB  ASN B  48     387.124  77.950 305.013  1.00  0.00      H2   C  
ATOM   4824  CG  ASN B  48     388.557  78.040 305.412  1.00  0.00      H2   C  
ATOM   4825  OD1 ASN B  48     389.398  77.139 305.218  1.00  0.00      H2   O  
ATOM   4826  ND2 ASN B  48     389.016  79.135 306.111  1.00  0.00      H2   N  
ATOM   4827  C   ASN B  48     386.791  75.480 305.711  1.00  0.00      H2   C  
ATOM   4828  O   ASN B  48     385.877  75.297 306.486  1.00  0.00      H2   O  
ATOM   4829  N   LEU B  49     387.894  74.698 305.696  1.00  0.00      H2   N  
ATOM   4830  CA  LEU B  49     388.170  73.544 306.521  1.00  0.00      H2   C  
ATOM   4831  CB  LEU B  49     388.215  72.225 305.719  1.00  0.00      H2   C  
ATOM   4832  CG  LEU B  49     386.877  71.830 305.010  1.00  0.00      H2   C  
ATOM   4833  CD1 LEU B  49     387.221  70.593 304.175  1.00  0.00      H2   C  
ATOM   4834  CD2 LEU B  49     385.784  71.525 305.983  1.00  0.00      H2   C  
ATOM   4835  C   LEU B  49     389.569  73.703 307.257  1.00  0.00      H2   C  
ATOM   4836  O   LEU B  49     390.038  72.673 307.752  1.00  0.00      H2   O  
ATOM   4837  N   LEU B  50     390.266  74.883 307.255  1.00  0.00      H2   N  
ATOM   4838  CA  LEU B  50     391.639  75.021 307.725  1.00  0.00      H2   C  
ATOM   4839  CB  LEU B  50     392.549  75.096 306.481  1.00  0.00      H2   C  
ATOM   4840  CG  LEU B  50     394.036  75.434 306.680  1.00  0.00      H2   C  
ATOM   4841  CD1 LEU B  50     394.597  74.580 307.745  1.00  0.00      H2   C  
ATOM   4842  CD2 LEU B  50     394.719  75.381 305.369  1.00  0.00      H2   C  
ATOM   4843  C   LEU B  50     391.688  76.238 308.667  1.00  0.00      H2   C  
ATOM   4844  O   LEU B  50     391.584  77.452 308.370  1.00  0.00      H2   O  
ATOM   4845  N   GLU B  51     391.964  75.914 309.977  1.00  0.00      H2   N  
ATOM   4846  CA  GLU B  51     392.408  76.935 310.937  1.00  0.00      H2   C  
ATOM   4847  CB  GLU B  51     392.204  76.367 312.377  1.00  0.00      H2   C  
ATOM   4848  CG  GLU B  51     392.634  77.207 313.650  1.00  0.00      H2   C  
ATOM   4849  CD  GLU B  51     391.795  78.415 313.765  1.00  0.00      H2   C  
ATOM   4850  OE1 GLU B  51     391.731  79.289 312.841  1.00  0.00      H2   O  
ATOM   4851  OE2 GLU B  51     391.057  78.615 314.822  1.00  0.00      H2   O  
ATOM   4852  C   GLU B  51     393.792  77.624 310.703  1.00  0.00      H2   C  
ATOM   4853  O   GLU B  51     394.709  77.054 310.103  1.00  0.00      H2   O  
ATOM   4854  N   ASP B  52     393.871  78.879 311.109  1.00  0.00      H2   N  
ATOM   4855  CA  ASP B  52     394.948  79.823 310.810  1.00  0.00      H2   C  
ATOM   4856  CB  ASP B  52     394.593  80.607 309.460  1.00  0.00      H2   C  
ATOM   4857  CG  ASP B  52     393.223  81.174 309.459  1.00  0.00      H2   C  
ATOM   4858  OD1 ASP B  52     392.800  81.722 308.412  1.00  0.00      H2   O  
ATOM   4859  OD2 ASP B  52     392.476  81.171 310.459  1.00  0.00      H2   O  
ATOM   4860  C   ASP B  52     395.229  80.723 311.955  1.00  0.00      H2   C  
ATOM   4861  O   ASP B  52     396.184  81.495 311.752  1.00  0.00      H2   O  
ATOM   4862  N   LYS B  53     394.490  80.624 313.074  1.00  0.00      H2   N  
ATOM   4863  CA  LYS B  53     394.687  81.479 314.252  1.00  0.00      H2   C  
ATOM   4864  CB  LYS B  53     393.755  82.683 314.606  1.00  0.00      H2   C  
ATOM   4865  CG  LYS B  53     393.784  83.770 313.519  1.00  0.00      H2   C  
ATOM   4866  CD  LYS B  53     393.013  85.021 314.003  1.00  0.00      H2   C  
ATOM   4867  CE  LYS B  53     391.571  84.860 314.389  1.00  0.00      H2   C  
ATOM   4868  NZ  LYS B  53     390.697  84.293 313.350  1.00  0.00      H2   N  
ATOM   4869  C   LYS B  53     394.903  80.595 315.464  1.00  0.00      H2   C  
ATOM   4870  O   LYS B  53     394.518  79.450 315.505  1.00  0.00      H2   O  
ATOM   4871  N   HIS B  54     395.542  81.115 316.555  1.00  0.00      H2   N  
ATOM   4872  CA  HIS B  54     395.983  80.376 317.725  1.00  0.00      H2   C  
ATOM   4873  CB  HIS B  54     397.393  79.737 317.547  1.00  0.00      H2   C  
ATOM   4874  ND1 HIS B  54     398.484  82.009 316.853  1.00  0.00      H2   N  
ATOM   4875  CG  HIS B  54     398.598  80.689 317.257  1.00  0.00      H2   C  
ATOM   4876  CE1 HIS B  54     399.740  82.558 316.897  1.00  0.00      H2   C  
ATOM   4877  NE2 HIS B  54     400.632  81.661 317.314  1.00  0.00      H2   N  
ATOM   4878  CD2 HIS B  54     399.918  80.471 317.460  1.00  0.00      H2   C  
ATOM   4879  C   HIS B  54     396.018  81.428 318.835  1.00  0.00      H2   C  
ATOM   4880  O   HIS B  54     396.201  82.629 318.578  1.00  0.00      H2   O  
ATOM   4881  N   ASN B  55     395.801  80.973 320.073  1.00  0.00      H2   N  
ATOM   4882  CA  ASN B  55     395.931  81.698 321.347  1.00  0.00      H2   C  
ATOM   4883  CB  ASN B  55     394.948  81.034 322.362  1.00  0.00      H2   C  
ATOM   4884  CG  ASN B  55     394.911  81.842 323.627  1.00  0.00      H2   C  
ATOM   4885  OD1 ASN B  55     395.411  82.957 323.633  1.00  0.00      H2   O  
ATOM   4886  ND2 ASN B  55     394.209  81.353 324.677  1.00  0.00      H2   N  
ATOM   4887  C   ASN B  55     397.393  81.465 321.646  1.00  0.00      H2   C  
ATOM   4888  O   ASN B  55     397.806  80.377 322.132  1.00  0.00      H2   O  
ATOM   4889  N   GLY B  56     398.237  82.511 321.433  1.00  0.00      H2   N  
ATOM   4890  CA  GLY B  56     399.656  82.493 321.329  1.00  0.00      H2   C  
ATOM   4891  C   GLY B  56     400.468  82.515 322.549  1.00  0.00      H2   C  
ATOM   4892  O   GLY B  56     401.431  83.296 322.651  1.00  0.00      H2   O  
ATOM   4893  N   LYS B  57     400.055  81.695 323.495  1.00  0.00      H2   N  
ATOM   4894  CA  LYS B  57     400.557  81.566 324.884  1.00  0.00      H2   C  
ATOM   4895  CB  LYS B  57     399.701  82.504 325.822  1.00  0.00      H2   C  
ATOM   4896  CG  LYS B  57     398.188  82.440 325.430  1.00  0.00      H2   C  
ATOM   4897  CD  LYS B  57     397.272  83.282 326.379  1.00  0.00      H2   C  
ATOM   4898  CE  LYS B  57     397.242  84.813 326.150  1.00  0.00      H2   C  
ATOM   4899  NZ  LYS B  57     396.830  85.171 324.792  1.00  0.00      H2   N  
ATOM   4900  C   LYS B  57     400.468  80.154 325.332  1.00  0.00      H2   C  
ATOM   4901  O   LYS B  57     399.780  79.251 324.853  1.00  0.00      H2   O  
ATOM   4902  N   LEU B  58     401.227  79.847 326.409  1.00  0.00      H2   N  
ATOM   4903  CA  LEU B  58     401.153  78.479 327.034  1.00  0.00      H2   C  
ATOM   4904  CB  LEU B  58     402.549  78.073 327.546  1.00  0.00      H2   C  
ATOM   4905  CG  LEU B  58     403.686  78.046 326.548  1.00  0.00      H2   C  
ATOM   4906  CD1 LEU B  58     404.907  77.342 327.221  1.00  0.00      H2   C  
ATOM   4907  CD2 LEU B  58     403.364  77.496 325.174  1.00  0.00      H2   C  
ATOM   4908  C   LEU B  58     400.081  78.490 328.041  1.00  0.00      H2   C  
ATOM   4909  O   LEU B  58     400.023  79.350 328.988  1.00  0.00      H2   O  
ATOM   4910  N   CYS B  59     399.213  77.499 327.915  1.00  0.00      H2   N  
ATOM   4911  CA  CYS B  59     397.937  77.369 328.556  1.00  0.00      H2   C  
ATOM   4912  CB  CYS B  59     396.745  77.500 327.572  1.00  0.00      H2   C  
ATOM   4913  SG  CYS B  59     396.651  79.129 326.807  1.00  0.00      H2   S  
ATOM   4914  C   CYS B  59     397.898  75.945 329.175  1.00  0.00      H2   C  
ATOM   4915  O   CYS B  59     398.629  75.006 328.805  1.00  0.00      H2   O  
ATOM   4916  N   LYS B  60     397.036  75.697 330.224  1.00  0.00      H2   N  
ATOM   4917  CA  LYS B  60     396.829  74.492 330.914  1.00  0.00      H2   C  
ATOM   4918  CB  LYS B  60     395.941  74.606 332.103  1.00  0.00      H2   C  
ATOM   4919  CG  LYS B  60     396.357  75.710 333.138  1.00  0.00      H2   C  
ATOM   4920  CD  LYS B  60     395.841  75.386 334.530  1.00  0.00      H2   C  
ATOM   4921  CE  LYS B  60     394.350  75.449 334.843  1.00  0.00      H2   C  
ATOM   4922  NZ  LYS B  60     393.822  76.873 334.780  1.00  0.00      H2   N  
ATOM   4923  C   LYS B  60     396.268  73.477 329.873  1.00  0.00      H2   C  
ATOM   4924  O   LYS B  60     395.164  73.689 329.284  1.00  0.00      H2   O  
ATOM   4925  N   LEU B  61     396.938  72.364 329.684  1.00  0.00      H2   N  
ATOM   4926  CA  LEU B  61     396.429  71.346 328.743  1.00  0.00      H2   C  
ATOM   4927  CB  LEU B  61     397.593  70.528 328.193  1.00  0.00      H2   C  
ATOM   4928  CG  LEU B  61     397.288  69.459 327.206  1.00  0.00      H2   C  
ATOM   4929  CD1 LEU B  61     396.603  70.097 325.988  1.00  0.00      H2   C  
ATOM   4930  CD2 LEU B  61     398.466  68.576 326.967  1.00  0.00      H2   C  
ATOM   4931  C   LEU B  61     395.327  70.488 329.491  1.00  0.00      H2   C  
ATOM   4932  O   LEU B  61     395.680  69.762 330.409  1.00  0.00      H2   O  
ATOM   4933  N   ARG B  62     394.046  70.575 329.170  1.00  0.00      H2   N  
ATOM   4934  CA  ARG B  62     393.015  69.718 329.826  1.00  0.00      H2   C  
ATOM   4935  CB  ARG B  62     392.987  68.303 329.192  1.00  0.00      H2   C  
ATOM   4936  CG  ARG B  62     392.936  68.461 327.670  1.00  0.00      H2   C  
ATOM   4937  CD  ARG B  62     392.679  67.189 326.800  1.00  0.00      H2   C
[truncated: 10,446,879 more chars]
