# Supplementary material for: Breathing and Tilting: Mesoscale Simulations Illuminate Influenza Glycoprotein Vulnerabilities
Source: ACS Cent Sci. 2022 Dec 8;8(12):1646–63. doi: 10.1021/acscentsci.2c00981 (PMC9801513; doi:10.1021/acscentsci.2c00981)
Supplement: Supplementary file 13 — oc2c00981_si_014.zip [file oc2c00981_si_014.zip › ha_ectodomain_tilting_msm/2015g_macrostate0_microstate145.pdb]

REMARK   1 CREATED WITH MDTraj 1.9.4, 2022-10-07
CRYST1 1137.641 1189.294 1150.523  90.00  90.00  90.00 P 1           1 
MODEL        0
ATOM      1  N   MET A 567    -351.964 -16.404 217.734  1.00  0.00      H1   N  
ATOM      2  CA  MET A 567    -351.349 -15.602 218.839  1.00  0.00      H1   C  
ATOM      3  CB  MET A 567    -350.110 -16.442 219.470  1.00  0.00      H1   C  
ATOM      4  CG  MET A 567    -348.597 -15.891 219.377  1.00  0.00      H1   C  
ATOM      5  SD  MET A 567    -348.082 -15.627 217.609  1.00  0.00      H1   S  
ATOM      6  CE  MET A 567    -346.387 -15.132 218.184  1.00  0.00      H1   C  
ATOM      7  C   MET A 567    -350.943 -14.159 218.546  1.00  0.00      H1   C  
ATOM      8  O   MET A 567    -350.685 -13.749 217.426  1.00  0.00      H1   O  
ATOM      9  N   LYS A 568    -351.145 -13.309 219.599  1.00  0.00      H1   N  
ATOM     10  CA  LYS A 568    -350.757 -11.929 219.447  1.00  0.00      H1   C  
ATOM     11  CB  LYS A 568    -351.177 -11.117 220.717  1.00  0.00      H1   C  
ATOM     12  CG  LYS A 568    -352.763 -11.053 220.813  1.00  0.00      H1   C  
ATOM     13  CD  LYS A 568    -353.492 -10.442 219.585  1.00  0.00      H1   C  
ATOM     14  CE  LYS A 568    -353.052  -9.039 219.268  1.00  0.00      H1   C  
ATOM     15  NZ  LYS A 568    -353.871  -8.442 218.215  1.00  0.00      H1   N  
ATOM     16  C   LYS A 568    -349.260 -11.711 219.127  1.00  0.00      H1   C  
ATOM     17  O   LYS A 568    -348.331 -12.344 219.705  1.00  0.00      H1   O  
ATOM     18  N   ALA A 569    -348.940 -10.782 218.208  1.00  0.00      H1   N  
ATOM     19  CA  ALA A 569    -347.622 -10.381 217.882  1.00  0.00      H1   C  
ATOM     20  CB  ALA A 569    -347.664  -9.815 216.459  1.00  0.00      H1   C  
ATOM     21  C   ALA A 569    -346.756  -9.665 218.932  1.00  0.00      H1   C  
ATOM     22  O   ALA A 569    -347.261  -8.914 219.784  1.00  0.00      H1   O  
ATOM     23  N   ILE A 570    -345.457  -9.946 218.983  1.00  0.00      H1   N  
ATOM     24  CA  ILE A 570    -344.601  -9.372 220.032  1.00  0.00      H1   C  
ATOM     25  CB  ILE A 570    -343.317 -10.251 220.194  1.00  0.00      H1   C  
ATOM     26  CG2 ILE A 570    -343.741 -11.574 220.910  1.00  0.00      H1   C  
ATOM     27  CG1 ILE A 570    -342.560 -10.428 218.822  1.00  0.00      H1   C  
ATOM     28  CD1 ILE A 570    -341.378 -11.411 219.005  1.00  0.00      H1   C  
ATOM     29  C   ILE A 570    -344.318  -7.933 219.793  1.00  0.00      H1   C  
ATOM     30  O   ILE A 570    -344.152  -7.463 218.709  1.00  0.00      H1   O  
ATOM     31  N   LEU A 571    -344.177  -7.120 220.858  1.00  0.00      H1   N  
ATOM     32  CA  LEU A 571    -344.053  -5.658 220.837  1.00  0.00      H1   C  
ATOM     33  CB  LEU A 571    -344.041  -5.085 222.301  1.00  0.00      H1   C  
ATOM     34  CG  LEU A 571    -342.867  -5.496 223.136  1.00  0.00      H1   C  
ATOM     35  CD1 LEU A 571    -341.635  -4.550 222.933  1.00  0.00      H1   C  
ATOM     36  CD2 LEU A 571    -343.118  -5.671 224.654  1.00  0.00      H1   C  
ATOM     37  C   LEU A 571    -342.966  -5.070 219.956  1.00  0.00      H1   C  
ATOM     38  O   LEU A 571    -343.060  -3.980 219.335  1.00  0.00      H1   O  
ATOM     39  N   VAL A 572    -341.780  -5.843 219.830  1.00  0.00      H1   N  
ATOM     40  CA  VAL A 572    -340.594  -5.320 219.237  1.00  0.00      H1   C  
ATOM     41  CB  VAL A 572    -339.370  -6.305 219.574  1.00  0.00      H1   C  
ATOM     42  CG1 VAL A 572    -339.037  -6.276 221.080  1.00  0.00      H1   C  
ATOM     43  CG2 VAL A 572    -339.483  -7.717 219.073  1.00  0.00      H1   C  
ATOM     44  C   VAL A 572    -340.734  -5.134 217.710  1.00  0.00      H1   C  
ATOM     45  O   VAL A 572    -339.863  -4.515 217.167  1.00  0.00      H1   O  
ATOM     46  N   VAL A 573    -341.844  -5.575 217.048  1.00  0.00      H1   N  
ATOM     47  CA  VAL A 573    -342.140  -5.226 215.650  1.00  0.00      H1   C  
ATOM     48  CB  VAL A 573    -342.483  -6.375 214.708  1.00  0.00      H1   C  
ATOM     49  CG1 VAL A 573    -341.131  -7.187 214.579  1.00  0.00      H1   C  
ATOM     50  CG2 VAL A 573    -343.724  -7.137 215.295  1.00  0.00      H1   C  
ATOM     51  C   VAL A 573    -343.268  -4.316 215.535  1.00  0.00      H1   C  
ATOM     52  O   VAL A 573    -343.682  -4.088 214.353  1.00  0.00      H1   O  
ATOM     53  N   LEU A 574    -343.854  -3.787 216.641  1.00  0.00      H1   N  
ATOM     54  CA  LEU A 574    -345.099  -3.052 216.722  1.00  0.00      H1   C  
ATOM     55  CB  LEU A 574    -346.183  -3.821 217.658  1.00  0.00      H1   C  
ATOM     56  CG  LEU A 574    -346.530  -5.270 217.259  1.00  0.00      H1   C  
ATOM     57  CD1 LEU A 574    -347.466  -5.955 218.299  1.00  0.00      H1   C  
ATOM     58  CD2 LEU A 574    -347.228  -5.258 215.861  1.00  0.00      H1   C  
ATOM     59  C   LEU A 574    -344.747  -1.701 217.301  1.00  0.00      H1   C  
ATOM     60  O   LEU A 574    -345.610  -0.998 217.826  1.00  0.00      H1   O  
ATOM     61  N   LEU A 575    -343.521  -1.164 217.246  1.00  0.00      H1   N  
ATOM     62  CA  LEU A 575    -343.080   0.089 217.889  1.00  0.00      H1   C  
ATOM     63  CB  LEU A 575    -341.559   0.203 217.732  1.00  0.00      H1   C  
ATOM     64  CG  LEU A 575    -340.767  -1.021 218.164  1.00  0.00      H1   C  
ATOM     65  CD1 LEU A 575    -339.415  -1.094 217.475  1.00  0.00      H1   C  
ATOM     66  CD2 LEU A 575    -340.659  -1.171 219.614  1.00  0.00      H1   C  
ATOM     67  C   LEU A 575    -343.736   1.290 217.368  1.00  0.00      H1   C  
ATOM     68  O   LEU A 575    -344.089   2.153 218.131  1.00  0.00      H1   O  
ATOM     69  N   TYR A 576    -343.924   1.378 216.033  1.00  0.00      H1   N  
ATOM     70  CA  TYR A 576    -344.625   2.531 215.387  1.00  0.00      H1   C  
ATOM     71  CB  TYR A 576    -344.467   2.521 213.780  1.00  0.00      H1   C  
ATOM     72  CG  TYR A 576    -345.216   3.548 212.919  1.00  0.00      H1   C  
ATOM     73  CD1 TYR A 576    -346.548   3.428 212.510  1.00  0.00      H1   C  
ATOM     74  CE1 TYR A 576    -347.207   4.544 211.908  1.00  0.00      H1   C  
ATOM     75  CZ  TYR A 576    -346.384   5.601 211.487  1.00  0.00      H1   C  
ATOM     76  OH  TYR A 576    -346.887   6.710 210.720  1.00  0.00      H1   O  
ATOM     77  CD2 TYR A 576    -344.443   4.644 212.517  1.00  0.00      H1   C  
ATOM     78  CE2 TYR A 576    -345.005   5.680 211.817  1.00  0.00      H1   C  
ATOM     79  C   TYR A 576    -346.137   2.719 215.733  1.00  0.00      H1   C  
ATOM     80  O   TYR A 576    -346.693   3.827 215.923  1.00  0.00      H1   O  
ATOM     81  N   THR A 577    -346.834   1.555 215.888  1.00  0.00      H1   N  
ATOM     82  CA  THR A 577    -348.203   1.399 216.342  1.00  0.00      H1   C  
ATOM     83  CB  THR A 577    -348.602  -0.088 216.184  1.00  0.00      H1   C  
ATOM     84  OG1 THR A 577    -348.548  -0.482 214.803  1.00  0.00      H1   O  
ATOM     85  CG2 THR A 577    -350.011  -0.378 216.670  1.00  0.00      H1   C  
ATOM     86  C   THR A 577    -348.313   1.684 217.854  1.00  0.00      H1   C  
ATOM     87  O   THR A 577    -349.284   2.230 218.331  1.00  0.00      H1   O  
ATOM     88  N   PHE A 578    -347.244   1.259 218.638  1.00  0.00      H1   N  
ATOM     89  CA  PHE A 578    -347.206   1.748 219.938  1.00  0.00      H1   C  
ATOM     90  CB  PHE A 578    -346.054   0.952 220.787  1.00  0.00      H1   C  
ATOM     91  CG  PHE A 578    -345.639   1.667 222.068  1.00  0.00      H1   C  
ATOM     92  CD1 PHE A 578    -344.354   2.226 222.324  1.00  0.00      H1   C  
ATOM     93  CE1 PHE A 578    -344.185   2.899 223.562  1.00  0.00      H1   C  
ATOM     94  CZ  PHE A 578    -345.213   2.960 224.542  1.00  0.00      H1   C  
ATOM     95  CD2 PHE A 578    -346.644   1.819 222.988  1.00  0.00      H1   C  
ATOM     96  CE2 PHE A 578    -346.460   2.433 224.273  1.00  0.00      H1   C  
ATOM     97  C   PHE A 578    -347.112   3.341 220.018  1.00  0.00      H1   C  
ATOM     98  O   PHE A 578    -348.003   4.080 220.475  1.00  0.00      H1   O  
ATOM     99  N   THR A 579    -346.067   3.939 219.355  1.00  0.00      H1   N  
ATOM    100  CA  THR A 579    -345.876   5.429 219.327  1.00  0.00      H1   C  
ATOM    101  CB  THR A 579    -344.525   5.815 218.678  1.00  0.00      H1   C  
ATOM    102  OG1 THR A 579    -344.415   5.424 217.321  1.00  0.00      H1   O  
ATOM    103  CG2 THR A 579    -343.290   5.251 219.488  1.00  0.00      H1   C  
ATOM    104  C   THR A 579    -346.956   6.323 218.789  1.00  0.00      H1   C  
ATOM    105  O   THR A 579    -347.153   7.435 219.313  1.00  0.00      H1   O  
ATOM    106  N   THR A 580    -347.738   5.954 217.856  1.00  0.00      H1   N  
ATOM    107  CA  THR A 580    -348.753   6.847 217.180  1.00  0.00      H1   C  
ATOM    108  CB  THR A 580    -348.516   6.844 215.621  1.00  0.00      H1   C  
ATOM    109  OG1 THR A 580    -348.523   5.540 215.008  1.00  0.00      H1   O  
ATOM    110  CG2 THR A 580    -347.145   7.502 215.298  1.00  0.00      H1   C  
ATOM    111  C   THR A 580    -350.206   6.424 217.369  1.00  0.00      H1   C  
ATOM    112  O   THR A 580    -351.072   7.050 216.750  1.00  0.00      H1   O  
ATOM    113  N   ALA A 581    -350.427   5.467 218.254  1.00  0.00      H1   N  
ATOM    114  CA  ALA A 581    -351.728   5.074 218.703  1.00  0.00      H1   C  
ATOM    115  CB  ALA A 581    -352.244   6.137 219.792  1.00  0.00      H1   C  
ATOM    116  C   ALA A 581    -352.749   4.656 217.625  1.00  0.00      H1   C  
ATOM    117  O   ALA A 581    -352.478   4.607 216.444  1.00  0.00      H1   O  
ATOM    118  N   ASN A 582    -353.975   4.359 217.997  1.00  0.00      H1   N  
ATOM    119  CA  ASN A 582    -355.013   3.913 217.087  1.00  0.00      H1   C  
ATOM    120  CB  ASN A 582    -354.970   2.382 216.888  1.00  0.00      H1   C  
ATOM    121  CG  ASN A 582    -353.784   1.886 216.130  1.00  0.00      H1   C  
ATOM    122  OD1 ASN A 582    -352.823   1.339 216.648  1.00  0.00      H1   O  
ATOM    123  ND2 ASN A 582    -353.821   1.961 214.788  1.00  0.00      H1   N  
ATOM    124  C   ASN A 582    -356.359   4.232 217.724  1.00  0.00      H1   C  
ATOM    125  O   ASN A 582    -356.586   4.149 218.923  1.00  0.00      H1   O  
ATOM    126  N   ALA A 583    -357.323   4.743 216.876  1.00  0.00      H1   N  
ATOM    127  CA  ALA A 583    -358.626   5.163 217.297  1.00  0.00      H1   C  
ATOM    128  CB  ALA A 583    -359.416   5.836 216.245  1.00  0.00      H1   C  
ATOM    129  C   ALA A 583    -359.570   4.082 217.962  1.00  0.00      H1   C  
ATOM    130  O   ALA A 583    -359.583   2.905 217.603  1.00  0.00      H1   O  
ATOM    131  N   ASP A 584    -360.343   4.516 218.984  1.00  0.00      H1   N  
ATOM    132  CA  ASP A 584    -361.172   3.657 219.862  1.00  0.00      H1   C  
ATOM    133  CB  ASP A 584    -361.353   4.319 221.234  1.00  0.00      H1   C  
ATOM    134  CG  ASP A 584    -360.020   4.394 221.971  1.00  0.00      H1   C  
ATOM    135  OD1 ASP A 584    -359.301   3.361 222.121  1.00  0.00      H1   O  
ATOM    136  OD2 ASP A 584    -359.682   5.469 222.500  1.00  0.00      H1   O  
ATOM    137  C   ASP A 584    -362.591   3.354 219.245  1.00  0.00      H1   C  
ATOM    138  O   ASP A 584    -363.101   3.989 218.385  1.00  0.00      H1   O  
ATOM    139  N   THR A 585    -363.235   2.201 219.630  1.00  0.00      H1   N  
ATOM    140  CA  THR A 585    -364.630   1.925 219.291  1.00  0.00      H1   C  
ATOM    141  CB  THR A 585    -364.751   0.747 218.353  1.00  0.00      H1   C  
ATOM    142  OG1 THR A 585    -364.034   1.024 217.156  1.00  0.00      H1   O  
ATOM    143  CG2 THR A 585    -366.156   0.456 217.917  1.00  0.00      H1   C  
ATOM    144  C   THR A 585    -365.381   1.777 220.603  1.00  0.00      H1   C  
ATOM    145  O   THR A 585    -364.829   1.121 221.505  1.00  0.00      H1   O  
ATOM    146  N   LEU A 586    -366.504   2.509 220.814  1.00  0.00      H1   N  
ATOM    147  CA  LEU A 586    -367.194   2.450 222.068  1.00  0.00      H1   C  
ATOM    148  CB  LEU A 586    -367.195   3.770 222.840  1.00  0.00      H1   C  
ATOM    149  CG  LEU A 586    -367.900   3.869 224.167  1.00  0.00      H1   C  
ATOM    150  CD1 LEU A 586    -367.134   3.109 225.220  1.00  0.00      H1   C  
ATOM    151  CD2 LEU A 586    -368.127   5.310 224.619  1.00  0.00      H1   C  
ATOM    152  C   LEU A 586    -368.554   1.840 221.744  1.00  0.00      H1   C  
ATOM    153  O   LEU A 586    -369.203   2.343 220.811  1.00  0.00      H1   O  
ATOM    154  N   CYS A 587    -369.051   0.904 222.587  1.00  0.00      H1   N  
ATOM    155  CA  CYS A 587    -370.255   0.122 222.202  1.00  0.00      H1   C  
ATOM    156  CB  CYS A 587    -369.857  -1.223 221.554  1.00  0.00      H1   C  
ATOM    157  SG  CYS A 587    -371.065  -1.873 220.395  1.00  0.00      H1   S  
ATOM    158  C   CYS A 587    -371.114  -0.057 223.300  1.00  0.00      H1   C  
ATOM    159  O   CYS A 587    -370.711  -0.073 224.467  1.00  0.00      H1   O  
ATOM    160  N   ILE A 588    -372.450  -0.117 222.983  1.00  0.00      H1   N  
ATOM    161  CA  ILE A 588    -373.546  -0.043 223.936  1.00  0.00      H1   C  
ATOM    162  CB  ILE A 588    -374.695   0.939 223.465  1.00  0.00      H1   C  
ATOM    163  CG2 ILE A 588    -375.582   1.110 224.723  1.00  0.00      H1   C  
ATOM    164  CG1 ILE A 588    -374.093   2.295 222.968  1.00  0.00      H1   C  
ATOM    165  CD1 ILE A 588    -373.368   3.178 224.040  1.00  0.00      H1   C  
ATOM    166  C   ILE A 588    -374.046  -1.480 223.892  1.00  0.00      H1   C  
ATOM    167  O   ILE A 588    -374.406  -2.075 222.872  1.00  0.00      H1   O  
ATOM    168  N   GLY A 589    -374.066  -2.240 225.015  1.00  0.00      H1   N  
ATOM    169  CA  GLY A 589    -374.694  -3.518 225.070  1.00  0.00      H1   C  
ATOM    170  C   GLY A 589    -375.555  -3.720 226.333  1.00  0.00      H1   C  
ATOM    171  O   GLY A 589    -376.212  -2.807 226.847  1.00  0.00      H1   O  
ATOM    172  N   TYR A 590    -375.658  -4.970 226.806  1.00  0.00      H1   N  
ATOM    173  CA  TYR A 590    -376.461  -5.303 227.964  1.00  0.00      H1   C  
ATOM    174  CB  TYR A 590    -377.950  -5.121 227.676  1.00  0.00      H1   C  
ATOM    175  CG  TYR A 590    -378.378  -5.858 226.375  1.00  0.00      H1   C  
ATOM    176  CD1 TYR A 590    -378.808  -7.173 226.483  1.00  0.00      H1   C  
ATOM    177  CE1 TYR A 590    -379.260  -7.800 225.295  1.00  0.00      H1   C  
ATOM    178  CZ  TYR A 590    -379.366  -7.092 224.121  1.00  0.00      H1   C  
ATOM    179  OH  TYR A 590    -379.770  -7.744 222.934  1.00  0.00      H1   O  
ATOM    180  CD2 TYR A 590    -378.515  -5.065 225.226  1.00  0.00      H1   C  
ATOM    181  CE2 TYR A 590    -378.986  -5.747 224.097  1.00  0.00      H1   C  
ATOM    182  C   TYR A 590    -376.049  -6.636 228.558  1.00  0.00      H1   C  
ATOM    183  O   TYR A 590    -375.318  -7.415 227.954  1.00  0.00      H1   O  
ATOM    184  N   HIS A 591    -376.526  -6.907 229.786  1.00  0.00      H1   N  
ATOM    185  CA  HIS A 591    -376.278  -8.124 230.593  1.00  0.00      H1   C  
ATOM    186  CB  HIS A 591    -376.469  -7.862 232.156  1.00  0.00      H1   C  
ATOM    187  ND1 HIS A 591    -375.861  -9.807 233.617  1.00  0.00      H1   N  
ATOM    188  CG  HIS A 591    -376.829  -9.039 232.978  1.00  0.00      H1   C  
ATOM    189  CE1 HIS A 591    -376.474 -10.523 234.611  1.00  0.00      H1   C  
ATOM    190  NE2 HIS A 591    -377.748 -10.242 234.633  1.00  0.00      H1   N  
ATOM    191  CD2 HIS A 591    -377.932  -9.333 233.661  1.00  0.00      H1   C  
ATOM    192  C   HIS A 591    -377.114  -9.345 230.161  1.00  0.00      H1   C  
ATOM    193  O   HIS A 591    -378.324  -9.327 230.066  1.00  0.00      H1   O  
ATOM    194  N   ALA A 592    -376.499 -10.527 230.010  1.00  0.00      H1   N  
ATOM    195  CA  ALA A 592    -377.243 -11.693 229.756  1.00  0.00      H1   C  
ATOM    196  CB  ALA A 592    -376.700 -12.494 228.552  1.00  0.00      H1   C  
ATOM    197  C   ALA A 592    -377.156 -12.405 231.042  1.00  0.00      H1   C  
ATOM    198  O   ALA A 592    -376.235 -12.194 231.851  1.00  0.00      H1   O  
ATOM    199  N   ASN A 593    -378.171 -13.263 231.348  1.00  0.00      H1   N  
ATOM    200  CA  ASN A 593    -378.294 -13.862 232.665  1.00  0.00      H1   C  
ATOM    201  CB  ASN A 593    -379.330 -13.246 233.509  1.00  0.00      H1   C  
ATOM    202  CG  ASN A 593    -379.231 -13.809 234.928  1.00  0.00      H1   C  
ATOM    203  OD1 ASN A 593    -379.711 -14.936 235.148  1.00  0.00      H1   O  
ATOM    204  ND2 ASN A 593    -378.659 -13.058 235.847  1.00  0.00      H1   N  
ATOM    205  C   ASN A 593    -378.279 -15.401 232.492  1.00  0.00      H1   C  
ATOM    206  O   ASN A 593    -378.704 -15.955 231.536  1.00  0.00      H1   O  
ATOM    207  N   ASN A 594    -377.625 -16.139 233.462  1.00  0.00      H1   N  
ATOM    208  CA  ASN A 594    -377.594 -17.588 233.361  1.00  0.00      H1   C  
ATOM    209  CB  ASN A 594    -376.607 -18.101 234.489  1.00  0.00      H1   C  
ATOM    210  CG  ASN A 594    -376.010 -19.487 234.323  1.00  0.00      H1   C  
ATOM    211  OD1 ASN A 594    -376.109 -20.132 233.218  1.00  0.00      H1   O  
ATOM    212  ND2 ASN A 594    -375.337 -19.967 235.346  1.00  0.00      H1   N  
ATOM    213  C   ASN A 594    -378.975 -18.260 233.420  1.00  0.00      H1   C  
ATOM    214  O   ASN A 594    -379.251 -19.230 232.665  1.00  0.00      H1   O  
ATOM    215  N   SER A 595    -379.790 -17.779 234.315  1.00  0.00      H1   N  
ATOM    216  CA  SER A 595    -381.131 -18.179 234.631  1.00  0.00      H1   C  
ATOM    217  CB  SER A 595    -381.945 -17.333 235.571  1.00  0.00      H1   C  
ATOM    218  OG  SER A 595    -382.228 -16.007 235.142  1.00  0.00      H1   O  
ATOM    219  C   SER A 595    -382.068 -18.537 233.472  1.00  0.00      H1   C  
ATOM    220  O   SER A 595    -382.255 -17.831 232.549  1.00  0.00      H1   O  
ATOM    221  N   THR A 596    -382.833 -19.623 233.571  1.00  0.00      H1   N  
ATOM    222  CA  THR A 596    -383.697 -20.052 232.507  1.00  0.00      H1   C  
ATOM    223  CB  THR A 596    -383.761 -21.606 232.421  1.00  0.00      H1   C  
ATOM    224  OG1 THR A 596    -384.272 -22.202 233.630  1.00  0.00      H1   O  
ATOM    225  CG2 THR A 596    -382.334 -21.943 232.372  1.00  0.00      H1   C  
ATOM    226  C   THR A 596    -385.158 -19.546 232.596  1.00  0.00      H1   C  
ATOM    227  O   THR A 596    -386.025 -19.971 231.797  1.00  0.00      H1   O  
ATOM    228  N   ASP A 597    -385.462 -18.817 233.686  1.00  0.00      H1   N  
ATOM    229  CA  ASP A 597    -386.716 -18.195 234.058  1.00  0.00      H1   C  
ATOM    230  CB  ASP A 597    -386.443 -17.101 235.109  1.00  0.00      H1   C  
ATOM    231  CG  ASP A 597    -386.064 -17.687 236.468  1.00  0.00      H1   C  
ATOM    232  OD1 ASP A 597    -385.656 -16.881 237.366  1.00  0.00      H1   O  
ATOM    233  OD2 ASP A 597    -386.052 -18.910 236.635  1.00  0.00      H1   O  
ATOM    234  C   ASP A 597    -387.501 -17.601 232.903  1.00  0.00      H1   C  
ATOM    235  O   ASP A 597    -387.006 -16.890 232.016  1.00  0.00      H1   O  
ATOM    236  N   THR A 598    -388.804 -17.832 232.843  1.00  0.00      H1   N  
ATOM    237  CA  THR A 598    -389.633 -17.404 231.731  1.00  0.00      H1   C  
ATOM    238  CB  THR A 598    -390.263 -18.595 230.868  1.00  0.00      H1   C  
ATOM    239  OG1 THR A 598    -390.566 -19.762 231.679  1.00  0.00      H1   O  
ATOM    240  CG2 THR A 598    -389.129 -19.051 230.008  1.00  0.00      H1   C  
ATOM    241  C   THR A 598    -390.853 -16.673 232.247  1.00  0.00      H1   C  
ATOM    242  O   THR A 598    -391.396 -17.083 233.275  1.00  0.00      H1   O  
ATOM    243  N   VAL A 599    -391.356 -15.657 231.481  1.00  0.00      H1   N  
ATOM    244  CA  VAL A 599    -392.718 -15.010 231.574  1.00  0.00      H1   C  
ATOM    245  CB  VAL A 599    -392.786 -13.561 231.716  1.00  0.00      H1   C  
ATOM    246  CG1 VAL A 599    -391.793 -13.218 232.818  1.00  0.00      H1   C  
ATOM    247  CG2 VAL A 599    -392.535 -12.769 230.409  1.00  0.00      H1   C  
ATOM    248  C   VAL A 599    -393.526 -15.399 230.370  1.00  0.00      H1   C  
ATOM    249  O   VAL A 599    -392.955 -16.083 229.442  1.00  0.00      H1   O  
ATOM    250  N   ASP A 600    -394.813 -15.050 230.301  1.00  0.00      H1   N  
ATOM    251  CA  ASP A 600    -395.682 -15.143 229.136  1.00  0.00      H1   C  
ATOM    252  CB  ASP A 600    -397.101 -15.587 229.546  1.00  0.00      H1   C  
ATOM    253  CG  ASP A 600    -397.324 -16.894 230.256  1.00  0.00      H1   C  
ATOM    254  OD1 ASP A 600    -398.508 -17.147 230.614  1.00  0.00      H1   O  
ATOM    255  OD2 ASP A 600    -396.404 -17.716 230.348  1.00  0.00      H1   O  
ATOM    256  C   ASP A 600    -395.771 -13.901 228.253  1.00  0.00      H1   C  
ATOM    257  O   ASP A 600    -395.701 -12.841 228.836  1.00  0.00      H1   O  
ATOM    258  N   THR A 601    -396.036 -13.966 226.954  1.00  0.00      H1   N  
ATOM    259  CA  THR A 601    -396.470 -12.790 226.225  1.00  0.00      H1   C  
ATOM    260  CB  THR A 601    -395.426 -12.040 225.350  1.00  0.00      H1   C  
ATOM    261  OG1 THR A 601    -394.761 -12.890 224.460  1.00  0.00      H1   O  
ATOM    262  CG2 THR A 601    -394.351 -11.484 226.359  1.00  0.00      H1   C  
ATOM    263  C   THR A 601    -397.507 -13.382 225.272  1.00  0.00      H1   C  
ATOM    264  O   THR A 601    -397.525 -14.557 225.048  1.00  0.00      H1   O  
ATOM    265  N   VAL A 602    -398.471 -12.531 224.829  1.00  0.00      H1   N  
ATOM    266  CA  VAL A 602    -399.454 -12.895 223.870  1.00  0.00      H1   C  
ATOM    267  CB  VAL A 602    -400.336 -11.652 223.701  1.00  0.00      H1   C  
ATOM    268  CG1 VAL A 602    -401.492 -11.948 222.816  1.00  0.00      H1   C  
ATOM    269  CG2 VAL A 602    -400.874 -11.323 225.085  1.00  0.00      H1   C  
ATOM    270  C   VAL A 602    -398.838 -13.244 222.531  1.00  0.00      H1   C  
ATOM    271  O   VAL A 602    -399.156 -14.274 222.006  1.00  0.00      H1   O  
ATOM    272  N   LEU A 603    -397.866 -12.461 221.989  1.00  0.00      H1   N  
ATOM    273  CA  LEU A 603    -397.158 -12.818 220.795  1.00  0.00      H1   C  
ATOM    274  CB  LEU A 603    -396.264 -11.687 220.332  1.00  0.00      H1   C  
ATOM    275  CG  LEU A 603    -395.701 -11.715 218.900  1.00  0.00      H1   C  
ATOM    276  CD1 LEU A 603    -396.696 -11.051 217.952  1.00  0.00      H1   C  
ATOM    277  CD2 LEU A 603    -394.324 -11.035 218.767  1.00  0.00      H1   C  
ATOM    278  C   LEU A 603    -396.393 -14.142 220.925  1.00  0.00      H1   C  
ATOM    279  O   LEU A 603    -396.470 -15.008 220.090  1.00  0.00      H1   O  
ATOM    280  N   GLU A 604    -395.661 -14.358 222.036  1.00  0.00      H1   N  
ATOM    281  CA  GLU A 604    -394.810 -15.548 222.090  1.00  0.00      H1   C  
ATOM    282  CB  GLU A 604    -393.304 -15.113 221.990  1.00  0.00      H1   C  
ATOM    283  CG  GLU A 604    -392.688 -14.456 220.727  1.00  0.00      H1   C  
ATOM    284  CD  GLU A 604    -391.319 -13.784 220.956  1.00  0.00      H1   C  
ATOM    285  OE1 GLU A 604    -390.213 -14.427 220.808  1.00  0.00      H1   O  
ATOM    286  OE2 GLU A 604    -391.338 -12.525 221.103  1.00  0.00      H1   O  
ATOM    287  C   GLU A 604    -394.876 -16.262 223.361  1.00  0.00      H1   C  
ATOM    288  O   GLU A 604    -394.669 -15.669 224.470  1.00  0.00      H1   O  
ATOM    289  N   LYS A 605    -395.054 -17.641 223.297  1.00  0.00      H1   N  
ATOM    290  CA  LYS A 605    -395.019 -18.503 224.377  1.00  0.00      H1   C  
ATOM    291  CB  LYS A 605    -395.491 -19.956 224.004  1.00  0.00      H1   C  
ATOM    292  CG  LYS A 605    -396.978 -20.012 223.562  1.00  0.00      H1   C  
ATOM    293  CD  LYS A 605    -397.961 -20.226 224.735  1.00  0.00      H1   C  
ATOM    294  CE  LYS A 605    -399.478 -20.275 224.331  1.00  0.00      H1   C  
ATOM    295  NZ  LYS A 605    -399.724 -21.525 223.677  1.00  0.00      H1   N  
ATOM    296  C   LYS A 605    -393.677 -18.578 225.038  1.00  0.00      H1   C  
ATOM    297  O   LYS A 605    -392.662 -18.723 224.363  1.00  0.00      H1   O  
ATOM    298  N   ASN A 606    -393.519 -18.536 226.374  1.00  0.00      H1   N  
ATOM    299  CA  ASN A 606    -392.343 -18.932 227.153  1.00  0.00      H1   C  
ATOM    300  CB  ASN A 606    -392.088 -20.437 227.020  1.00  0.00      H1   C  
ATOM    301  CG  ASN A 606    -393.376 -21.172 227.407  1.00  0.00      H1   C  
ATOM    302  OD1 ASN A 606    -394.139 -21.797 226.643  1.00  0.00      H1   O  
ATOM    303  ND2 ASN A 606    -393.680 -21.112 228.707  1.00  0.00      H1   N  
ATOM    304  C   ASN A 606    -391.138 -18.002 226.660  1.00  0.00      H1   C  
ATOM    305  O   ASN A 606    -390.159 -18.505 226.102  1.00  0.00      H1   O  
ATOM    306  N   VAL A 607    -391.280 -16.659 226.824  1.00  0.00      H1   N  
ATOM    307  CA  VAL A 607    -390.196 -15.768 226.630  1.00  0.00      H1   C  
ATOM    308  CB  VAL A 607    -390.644 -14.301 226.339  1.00  0.00      H1   C  
ATOM    309  CG1 VAL A 607    -389.612 -13.216 226.201  1.00  0.00      H1   C  
ATOM    310  CG2 VAL A 607    -391.407 -14.388 225.018  1.00  0.00      H1   C  
ATOM    311  C   VAL A 607    -389.384 -15.680 227.878  1.00  0.00      H1   C  
ATOM    312  O   VAL A 607    -389.895 -15.739 229.011  1.00  0.00      H1   O  
ATOM    313  N   THR A 608    -388.039 -15.383 227.682  1.00  0.00      H1   N  
ATOM    314  CA  THR A 608    -387.108 -15.382 228.853  1.00  0.00      H1   C  
ATOM    315  CB  THR A 608    -385.773 -16.197 228.671  1.00  0.00      H1   C  
ATOM    316  OG1 THR A 608    -384.862 -15.966 229.801  1.00  0.00      H1   O  
ATOM    317  CG2 THR A 608    -384.995 -15.953 227.326  1.00  0.00      H1   C  
ATOM    318  C   THR A 608    -386.619 -13.920 229.114  1.00  0.00      H1   C  
ATOM    319  O   THR A 608    -386.188 -13.116 228.245  1.00  0.00      H1   O  
ATOM    320  N   VAL A 609    -386.600 -13.421 230.359  1.00  0.00      H1   N  
ATOM    321  CA  VAL A 609    -386.236 -12.066 230.770  1.00  0.00      H1   C  
ATOM    322  CB  VAL A 609    -387.422 -11.130 231.163  1.00  0.00      H1   C  
ATOM    323  CG1 VAL A 609    -388.442 -11.097 230.037  1.00  0.00      H1   C  
ATOM    324  CG2 VAL A 609    -388.156 -11.529 232.443  1.00  0.00      H1   C  
ATOM    325  C   VAL A 609    -385.354 -12.206 232.002  1.00  0.00      H1   C  
ATOM    326  O   VAL A 609    -385.432 -13.191 232.801  1.00  0.00      H1   O  
ATOM    327  N   THR A 610    -384.368 -11.336 232.092  1.00  0.00      H1   N  
ATOM    328  CA  THR A 610    -383.410 -11.272 233.247  1.00  0.00      H1   C  
ATOM    329  CB  THR A 610    -382.192 -10.304 233.048  1.00  0.00      H1   C  
ATOM    330  OG1 THR A 610    -382.615  -8.988 233.062  1.00  0.00      H1   O  
ATOM    331  CG2 THR A 610    -381.663 -10.515 231.594  1.00  0.00      H1   C  
ATOM    332  C   THR A 610    -383.956 -11.187 234.585  1.00  0.00      H1   C  
ATOM    333  O   THR A 610    -383.519 -11.924 235.491  1.00  0.00      H1   O  
ATOM    334  N   HIS A 611    -385.028 -10.393 234.777  1.00  0.00      H1   N  
ATOM    335  CA  HIS A 611    -385.544 -10.061 236.179  1.00  0.00      H1   C  
ATOM    336  CB  HIS A 611    -385.127  -8.697 236.780  1.00  0.00      H1   C  
ATOM    337  ND1 HIS A 611    -382.835  -8.004 236.017  1.00  0.00      H1   N  
ATOM    338  CG  HIS A 611    -383.688  -8.463 237.078  1.00  0.00      H1   C  
ATOM    339  CE1 HIS A 611    -381.676  -7.744 236.697  1.00  0.00      H1   C  
ATOM    340  NE2 HIS A 611    -381.820  -7.968 238.032  1.00  0.00      H1   N  
ATOM    341  CD2 HIS A 611    -383.075  -8.411 238.284  1.00  0.00      H1   C  
ATOM    342  C   HIS A 611    -387.135 -10.155 236.055  1.00  0.00      H1   C  
ATOM    343  O   HIS A 611    -387.756  -9.670 235.082  1.00  0.00      H1   O  
ATOM    344  N   SER A 612    -387.869 -10.826 236.949  1.00  0.00      H1   N  
ATOM    345  CA  SER A 612    -389.344 -10.886 237.047  1.00  0.00      H1   C  
ATOM    346  CB  SER A 612    -390.051 -11.896 236.083  1.00  0.00      H1   C  
ATOM    347  OG  SER A 612    -389.368 -13.162 236.039  1.00  0.00      H1   O  
ATOM    348  C   SER A 612    -389.830 -11.142 238.498  1.00  0.00      H1   C  
ATOM    349  O   SER A 612    -389.268 -11.894 239.275  1.00  0.00      H1   O  
ATOM    350  N   VAL A 613    -390.997 -10.614 238.880  1.00  0.00      H1   N  
ATOM    351  CA  VAL A 613    -391.562 -10.688 240.230  1.00  0.00      H1   C  
ATOM    352  CB  VAL A 613    -391.967  -9.360 240.842  1.00  0.00      H1   C  
ATOM    353  CG1 VAL A 613    -390.656  -8.605 241.157  1.00  0.00      H1   C  
ATOM    354  CG2 VAL A 613    -392.890  -8.569 239.849  1.00  0.00      H1   C  
ATOM    355  C   VAL A 613    -392.821 -11.631 240.270  1.00  0.00      H1   C  
ATOM    356  O   VAL A 613    -393.671 -11.526 239.383  1.00  0.00      H1   O  
ATOM    357  N   ASN A 614    -392.867 -12.499 241.216  1.00  0.00      H1   N  
ATOM    358  CA  ASN A 614    -394.077 -13.286 241.393  1.00  0.00      H1   C  
ATOM    359  CB  ASN A 614    -393.798 -14.616 242.171  1.00  0.00      H1   C  
ATOM    360  CG  ASN A 614    -395.051 -15.535 242.763  1.00  0.00      H1   C  
ATOM    361  OD1 ASN A 614    -396.003 -15.676 242.027  1.00  0.00      H1   O  
ATOM    362  ND2 ASN A 614    -394.930 -15.877 244.043  1.00  0.00      H1   N  
ATOM    363  C   ASN A 614    -395.221 -12.451 242.037  1.00  0.00      H1   C  
ATOM    364  O   ASN A 614    -394.941 -11.767 243.015  1.00  0.00      H1   O  
ATOM    365  N   LEU A 615    -396.468 -12.591 241.522  1.00  0.00      H1   N  
ATOM    366  CA  LEU A 615    -397.717 -11.903 242.018  1.00  0.00      H1   C  
ATOM    367  CB  LEU A 615    -398.519 -11.257 240.834  1.00  0.00      H1   C  
ATOM    368  CG  LEU A 615    -397.759 -10.246 239.963  1.00  0.00      H1   C  
ATOM    369  CD1 LEU A 615    -398.812  -9.621 239.052  1.00  0.00      H1   C  
ATOM    370  CD2 LEU A 615    -397.052  -9.162 240.806  1.00  0.00      H1   C  
ATOM    371  C   LEU A 615    -398.616 -12.868 242.736  1.00  0.00      H1   C  
ATOM    372  O   LEU A 615    -399.645 -12.453 243.314  1.00  0.00      H1   O  
ATOM    373  N   LEU A 616    -398.316 -14.242 242.781  1.00  0.00      H1   N  
ATOM    374  CA  LEU A 616    -399.259 -15.232 243.252  1.00  0.00      H1   C  
ATOM    375  CB  LEU A 616    -399.636 -16.151 242.054  1.00  0.00      H1   C  
ATOM    376  CG  LEU A 616    -400.221 -17.531 242.407  1.00  0.00      H1   C  
ATOM    377  CD1 LEU A 616    -401.524 -17.341 243.171  1.00  0.00      H1   C  
ATOM    378  CD2 LEU A 616    -400.682 -18.200 241.133  1.00  0.00      H1   C  
ATOM    379  C   LEU A 616    -398.793 -15.947 244.516  1.00  0.00      H1   C  
ATOM    380  O   LEU A 616    -397.787 -16.665 244.575  1.00  0.00      H1   O  
ATOM    381  N   GLU A 617    -399.549 -15.723 245.613  1.00  0.00      H1   N  
ATOM    382  CA  GLU A 617    -399.243 -16.458 246.806  1.00  0.00      H1   C  
ATOM    383  CB  GLU A 617    -399.955 -15.853 248.068  1.00  0.00      H1   C  
ATOM    384  CG  GLU A 617    -399.749 -16.610 249.417  1.00  0.00      H1   C  
ATOM    385  CD  GLU A 617    -398.350 -16.517 249.901  1.00  0.00      H1   C  
ATOM    386  OE1 GLU A 617    -397.442 -17.287 249.390  1.00  0.00      H1   O  
ATOM    387  OE2 GLU A 617    -398.027 -15.604 250.717  1.00  0.00      H1   O  
ATOM    388  C   GLU A 617    -399.573 -17.938 246.654  1.00  0.00      H1   C  
ATOM    389  O   GLU A 617    -400.673 -18.333 246.213  1.00  0.00      H1   O  
ATOM    390  N   ASP A 618    -398.695 -18.805 247.059  1.00  0.00      H1   N  
ATOM    391  CA  ASP A 618    -398.948 -20.230 247.254  1.00  0.00      H1   C  
ATOM    392  CB  ASP A 618    -397.969 -20.961 246.345  1.00  0.00      H1   C  
ATOM    393  CG  ASP A 618    -396.496 -20.892 246.729  1.00  0.00      H1   C  
ATOM    394  OD1 ASP A 618    -395.918 -19.770 246.770  1.00  0.00      H1   O  
ATOM    395  OD2 ASP A 618    -395.845 -21.994 246.780  1.00  0.00      H1   O  
ATOM    396  C   ASP A 618    -398.827 -20.713 248.702  1.00  0.00      H1   C  
ATOM    397  O   ASP A 618    -399.496 -21.683 249.113  1.00  0.00      H1   O  
ATOM    398  N   LYS A 619    -398.122 -20.009 249.596  1.00  0.00      H1   N  
ATOM    399  CA  LYS A 619    -397.950 -20.454 250.961  1.00  0.00      H1   C  
ATOM    400  CB  LYS A 619    -396.552 -20.066 251.548  1.00  0.00      H1   C  
ATOM    401  CG  LYS A 619    -395.407 -20.315 250.482  1.00  0.00      H1   C  
ATOM    402  CD  LYS A 619    -395.133 -21.797 250.205  1.00  0.00      H1   C  
ATOM    403  CE  LYS A 619    -393.880 -22.084 249.364  1.00  0.00      H1   C  
ATOM    404  NZ  LYS A 619    -393.791 -21.277 248.105  1.00  0.00      H1   N  
ATOM    405  C   LYS A 619    -399.060 -19.955 251.889  1.00  0.00      H1   C  
ATOM    406  O   LYS A 619    -399.811 -18.989 251.669  1.00  0.00      H1   O  
ATOM    407  N   HIS A 620    -399.401 -20.869 252.825  1.00  0.00      H1   N  
ATOM    408  CA  HIS A 620    -400.452 -20.642 253.847  1.00  0.00      H1   C  
ATOM    409  CB  HIS A 620    -401.945 -21.054 253.460  1.00  0.00      H1   C  
ATOM    410  ND1 HIS A 620    -402.527 -23.549 253.324  1.00  0.00      H1   N  
ATOM    411  CG  HIS A 620    -401.972 -22.449 252.772  1.00  0.00      H1   C  
ATOM    412  CE1 HIS A 620    -402.273 -24.597 252.479  1.00  0.00      H1   C  
ATOM    413  NE2 HIS A 620    -401.713 -24.212 251.329  1.00  0.00      H1   N  
ATOM    414  CD2 HIS A 620    -401.560 -22.859 251.506  1.00  0.00      H1   C  
ATOM    415  C   HIS A 620    -400.067 -21.364 255.119  1.00  0.00      H1   C  
ATOM    416  O   HIS A 620    -399.523 -22.477 255.059  1.00  0.00      H1   O  
ATOM    417  N   ASN A 621    -400.241 -20.720 256.353  1.00  0.00      H1   N  
ATOM    418  CA  ASN A 621    -399.894 -21.243 257.642  1.00  0.00      H1   C  
ATOM    419  CB  ASN A 621    -399.873 -20.097 258.711  1.00  0.00      H1   C  
ATOM    420  CG  ASN A 621    -398.987 -20.411 259.906  1.00  0.00      H1   C  
ATOM    421  OD1 ASN A 621    -398.324 -21.433 260.026  1.00  0.00      H1   O  
ATOM    422  ND2 ASN A 621    -398.989 -19.427 260.889  1.00  0.00      H1   N  
ATOM    423  C   ASN A 621    -400.761 -22.351 258.068  1.00  0.00      H1   C  
ATOM    424  O   ASN A 621    -401.932 -22.099 258.184  1.00  0.00      H1   O  
ATOM    425  N   GLY A 622    -400.214 -23.615 258.298  1.00  0.00      H1   N  
ATOM    426  CA  GLY A 622    -400.901 -24.865 258.452  1.00  0.00      H1   C  
ATOM    427  C   GLY A 622    -401.673 -25.099 259.640  1.00  0.00      H1   C  
ATOM    428  O   GLY A 622    -401.510 -26.209 260.190  1.00  0.00      H1   O  
ATOM    429  N   LYS A 623    -402.413 -24.072 260.092  1.00  0.00      H1   N  
ATOM    430  CA  LYS A 623    -402.959 -23.966 261.384  1.00  0.00      H1   C  
ATOM    431  CB  LYS A 623    -401.923 -23.218 262.344  1.00  0.00      H1   C  
ATOM    432  CG  LYS A 623    -400.410 -23.664 262.428  1.00  0.00      H1   C  
ATOM    433  CD  LYS A 623    -400.223 -24.973 263.174  1.00  0.00      H1   C  
ATOM    434  CE  LYS A 623    -398.778 -25.404 263.487  1.00  0.00      H1   C  
ATOM    435  NZ  LYS A 623    -398.755 -26.644 264.235  1.00  0.00      H1   N  
ATOM    436  C   LYS A 623    -404.233 -23.169 261.213  1.00  0.00      H1   C  
ATOM    437  O   LYS A 623    -404.332 -22.440 260.293  1.00  0.00      H1   O  
ATOM    438  N   LEU A 624    -405.179 -23.210 262.269  1.00  0.00      H1   N  
ATOM    439  CA  LEU A 624    -406.249 -22.156 262.333  1.00  0.00      H1   C  
ATOM    440  CB  LEU A 624    -407.625 -22.774 262.795  1.00  0.00      H1   C  
ATOM    441  CG  LEU A 624    -408.261 -23.779 261.896  1.00  0.00      H1   C  
ATOM    442  CD1 LEU A 624    -409.426 -24.408 262.684  1.00  0.00      H1   C  
ATOM    443  CD2 LEU A 624    -408.901 -23.239 260.684  1.00  0.00      H1   C  
ATOM    444  C   LEU A 624    -405.810 -21.106 263.297  1.00  0.00      H1   C  
ATOM    445  O   LEU A 624    -405.267 -21.417 264.377  1.00  0.00      H1   O  
ATOM    446  N   CYS A 625    -406.054 -19.863 262.903  1.00  0.00      H1   N  
ATOM    447  CA  CYS A 625    -405.482 -18.635 263.627  1.00  0.00      H1   C  
ATOM    448  CB  CYS A 625    -404.386 -18.059 262.723  1.00  0.00      H1   C  
ATOM    449  SG  CYS A 625    -403.126 -19.322 262.242  1.00  0.00      H1   S  
ATOM    450  C   CYS A 625    -406.553 -17.619 263.987  1.00  0.00      H1   C  
ATOM    451  O   CYS A 625    -407.686 -17.611 263.550  1.00  0.00      H1   O  
ATOM    452  N   LYS A 626    -406.300 -16.704 264.916  1.00  0.00      H1   N  
ATOM    453  CA  LYS A 626    -407.240 -15.783 265.524  1.00  0.00      H1   C  
ATOM    454  CB  LYS A 626    -406.768 -15.266 266.935  1.00  0.00      H1   C  
ATOM    455  CG  LYS A 626    -406.287 -16.343 268.024  1.00  0.00      H1   C  
ATOM    456  CD  LYS A 626    -405.069 -15.985 268.927  1.00  0.00      H1   C  
ATOM    457  CE  LYS A 626    -405.424 -14.864 269.926  1.00  0.00      H1   C  
ATOM    458  NZ  LYS A 626    -404.286 -14.833 270.896  1.00  0.00      H1   N  
ATOM    459  C   LYS A 626    -407.426 -14.477 264.628  1.00  0.00      H1   C  
ATOM    460  O   LYS A 626    -406.469 -13.664 264.409  1.00  0.00      H1   O  
ATOM    461  N   LEU A 627    -408.650 -14.410 264.070  1.00  0.00      H1   N  
ATOM    462  CA  LEU A 627    -409.044 -13.418 263.038  1.00  0.00      H1   C  
ATOM    463  CB  LEU A 627    -410.461 -13.759 262.445  1.00  0.00      H1   C  
ATOM    464  CG  LEU A 627    -410.854 -12.830 261.264  1.00  0.00      H1   C  
ATOM    465  CD1 LEU A 627    -409.834 -12.858 260.147  1.00  0.00      H1   C  
ATOM    466  CD2 LEU A 627    -412.309 -13.040 260.775  1.00  0.00      H1   C  
ATOM    467  C   LEU A 627    -409.049 -12.019 263.595  1.00  0.00      H1   C  
ATOM    468  O   LEU A 627    -409.883 -11.722 264.436  1.00  0.00      H1   O  
ATOM    469  N   ARG A 628    -408.132 -11.099 263.164  1.00  0.00      H1   N  
ATOM    470  CA  ARG A 628    -407.881  -9.839 263.837  1.00  0.00      H1   C  
ATOM    471  CB  ARG A 628    -408.991  -8.796 263.536  1.00  0.00      H1   C  
ATOM    472  CG  ARG A 628    -409.086  -8.467 262.034  1.00  0.00      H1   C  
ATOM    473  CD  ARG A 628    -409.935  -7.206 261.617  1.00  0.00      H1   C  
ATOM    474  NE  ARG A 628    -411.434  -7.594 261.568  1.00  0.00      H1   N  
ATOM    475  CZ  ARG A 628    -411.925  -8.399 260.630  1.00  0.00      H1   C  
ATOM    476  NH1 ARG A 628    -411.448  -8.817 259.514  1.00  0.00      H1   N  
ATOM    477  NH2 ARG A 628    -413.170  -8.880 260.913  1.00  0.00      H1   N  
ATOM    478  C   ARG A 628    -407.639  -9.866 265.410  1.00  0.00      H1   C  
ATOM    479  O   ARG A 628    -407.830  -8.958 266.169  1.00  0.00      H1   O  
ATOM    480  N   GLY A 629    -406.998 -10.956 265.820  1.00  0.00      H1   N  
ATOM    481  CA  GLY A 629    -406.766 -11.352 267.190  1.00  0.00      H1   C  
ATOM    482  C   GLY A 629    -407.836 -11.904 267.903  1.00  0.00      H1   C  
ATOM    483  O   GLY A 629    -407.766 -11.931 269.134  1.00  0.00      H1   O  
ATOM    484  N   VAL A 630    -408.938 -12.407 267.223  1.00  0.00      H1   N  
ATOM    485  CA  VAL A 630    -410.039 -12.801 267.909  1.00  0.00      H1   C  
ATOM    486  CB  VAL A 630    -411.288 -12.114 267.305  1.00  0.00      H1   C  
ATOM    487  CG1 VAL A 630    -412.575 -12.520 267.997  1.00  0.00      H1   C  
ATOM    488  CG2 VAL A 630    -411.011 -10.628 267.608  1.00  0.00      H1   C  
ATOM    489  C   VAL A 630    -410.298 -14.259 267.550  1.00  0.00      H1   C  
ATOM    490  O   VAL A 630    -410.483 -14.633 266.430  1.00  0.00      H1   O  
ATOM    491  N   ALA A 631    -410.156 -15.123 268.538  1.00  0.00      H1   N  
ATOM    492  CA  ALA A 631    -410.203 -16.567 268.685  1.00  0.00      H1   C  
ATOM    493  CB  ALA A 631    -410.367 -16.938 270.167  1.00  0.00      H1   C  
ATOM    494  C   ALA A 631    -411.255 -17.368 267.811  1.00  0.00      H1   C  
ATOM    495  O   ALA A 631    -412.414 -16.943 267.686  1.00  0.00      H1   O  
ATOM    496  N   PRO A 632    -410.855 -18.438 267.227  1.00  0.00      H1   N  
ATOM    497  CD  PRO A 632    -409.530 -18.697 266.665  1.00  0.00      H1   C  
ATOM    498  CA  PRO A 632    -411.880 -19.288 266.520  1.00  0.00      H1   C  
ATOM    499  CB  PRO A 632    -411.090 -19.996 265.376  1.00  0.00      H1   C  
ATOM    500  CG  PRO A 632    -409.616 -19.981 265.889  1.00  0.00      H1   C  
ATOM    501  C   PRO A 632    -412.552 -20.248 267.464  1.00  0.00      H1   C  
ATOM    502  O   PRO A 632    -411.881 -20.828 268.307  1.00  0.00      H1   O  
ATOM    503  N   LEU A 633    -413.903 -20.434 267.335  1.00  0.00      H1   N  
ATOM    504  CA  LEU A 633    -414.496 -21.513 268.219  1.00  0.00      H1   C  
ATOM    505  CB  LEU A 633    -415.876 -21.058 268.699  1.00  0.00      H1   C  
ATOM    506  CG  LEU A 633    -416.444 -21.766 269.949  1.00  0.00      H1   C  
ATOM    507  CD1 LEU A 633    -415.611 -21.526 271.256  1.00  0.00      H1   C  
ATOM    508  CD2 LEU A 633    -417.899 -21.347 270.125  1.00  0.00      H1   C  
ATOM    509  C   LEU A 633    -414.708 -22.804 267.438  1.00  0.00      H1   C  
ATOM    510  O   LEU A 633    -415.250 -22.786 266.307  1.00  0.00      H1   O  
ATOM    511  N   HIS A 634    -414.250 -23.895 268.073  1.00  0.00      H1   N  
ATOM    512  CA  HIS A 634    -414.387 -25.245 267.635  1.00  0.00      H1   C  
ATOM    513  CB  HIS A 634    -413.001 -25.885 267.134  1.00  0.00      H1   C  
ATOM    514  ND1 HIS A 634    -411.558 -25.681 269.299  1.00  0.00      H1   N  
ATOM    515  CG  HIS A 634    -411.916 -26.271 268.106  1.00  0.00      H1   C  
ATOM    516  CE1 HIS A 634    -410.495 -26.275 269.811  1.00  0.00      H1   C  
ATOM    517  NE2 HIS A 634    -410.087 -27.235 268.959  1.00  0.00      H1   N  
ATOM    518  CD2 HIS A 634    -410.990 -27.245 267.919  1.00  0.00      H1   C  
ATOM    519  C   HIS A 634    -415.078 -26.155 268.674  1.00  0.00      H1   C  
ATOM    520  O   HIS A 634    -415.006 -25.897 269.847  1.00  0.00      H1   O  
ATOM    521  N   LEU A 635    -415.846 -27.126 268.174  1.00  0.00      H1   N  
ATOM    522  CA  LEU A 635    -416.958 -27.744 268.906  1.00  0.00      H1   C  
ATOM    523  CB  LEU A 635    -418.247 -27.418 268.117  1.00  0.00      H1   C  
ATOM    524  CG  LEU A 635    -418.497 -25.916 267.706  1.00  0.00      H1   C  
ATOM    525  CD1 LEU A 635    -419.929 -25.830 267.056  1.00  0.00      H1   C  
ATOM    526  CD2 LEU A 635    -418.428 -24.942 268.930  1.00  0.00      H1   C  
ATOM    527  C   LEU A 635    -416.873 -29.255 269.081  1.00  0.00      H1   C  
ATOM    528  O   LEU A 635    -417.834 -29.886 269.441  1.00  0.00      H1   O  
ATOM    529  N   GLY A 636    -415.661 -29.832 268.994  1.00  0.00      H1   N  
ATOM    530  CA  GLY A 636    -415.528 -31.291 268.711  1.00  0.00      H1   C  
ATOM    531  C   GLY A 636    -416.375 -31.925 267.552  1.00  0.00      H1   C  
ATOM    532  O   GLY A 636    -416.726 -31.339 266.563  1.00  0.00      H1   O  
ATOM    533  N   LYS A 637    -416.778 -33.220 267.716  1.00  0.00      H1   N  
ATOM    534  CA  LYS A 637    -417.550 -33.915 266.688  1.00  0.00      H1   C  
ATOM    535  CB  LYS A 637    -417.677 -35.372 267.186  1.00  0.00      H1   C  
ATOM    536  CG  LYS A 637    -418.617 -35.594 268.331  1.00  0.00      H1   C  
ATOM    537  CD  LYS A 637    -419.119 -37.000 268.544  1.00  0.00      H1   C  
ATOM    538  CE  LYS A 637    -418.100 -38.110 268.800  1.00  0.00      H1   C  
ATOM    539  NZ  LYS A 637    -418.741 -39.425 269.026  1.00  0.00      H1   N  
ATOM    540  C   LYS A 637    -418.920 -33.407 266.278  1.00  0.00      H1   C  
ATOM    541  O   LYS A 637    -419.442 -33.738 265.225  1.00  0.00      H1   O  
ATOM    542  N   CYS A 638    -419.443 -32.507 267.109  1.00  0.00      H1   N  
ATOM    543  CA  CYS A 638    -420.781 -31.997 267.027  1.00  0.00      H1   C  
ATOM    544  CB  CYS A 638    -421.250 -31.290 268.332  1.00  0.00      H1   C  
ATOM    545  SG  CYS A 638    -421.220 -32.472 269.716  1.00  0.00      H1   S  
ATOM    546  C   CYS A 638    -420.772 -30.947 265.929  1.00  0.00      H1   C  
ATOM    547  O   CYS A 638    -419.736 -30.322 265.648  1.00  0.00      H1   O  
ATOM    548  N   ASN A 639    -421.987 -30.827 265.341  1.00  0.00      H1   N  
ATOM    549  CA  ASN A 639    -422.233 -29.822 264.330  1.00  0.00      H1   C  
ATOM    550  CB  ASN A 639    -423.314 -30.221 263.278  1.00  0.00      H1   C  
ATOM    551  CG  ASN A 639    -424.697 -30.489 263.911  1.00  0.00      H1   C  
ATOM    552  OD1 ASN A 639    -424.797 -30.829 265.098  1.00  0.00      H1   O  
ATOM    553  ND2 ASN A 639    -425.800 -30.407 263.167  1.00  0.00      H1   N  
ATOM    554  C   ASN A 639    -422.701 -28.627 265.118  1.00  0.00      H1   C  
ATOM    555  O   ASN A 639    -423.015 -28.726 266.315  1.00  0.00      H1   O  
ATOM    556  N   ILE A 640    -422.820 -27.458 264.548  1.00  0.00      H1   N  
ATOM    557  CA  ILE A 640    -423.250 -26.259 265.190  1.00  0.00      H1   C  
ATOM    558  CB  ILE A 640    -423.151 -25.053 264.260  1.00  0.00      H1   C  
ATOM    559  CG2 ILE A 640    -423.480 -23.732 265.053  1.00  0.00      H1   C  
ATOM    560  CG1 ILE A 640    -421.661 -24.779 263.920  1.00  0.00      H1   C  
ATOM    561  CD1 ILE A 640    -421.513 -23.943 262.672  1.00  0.00      H1   C  
ATOM    562  C   ILE A 640    -424.721 -26.395 265.764  1.00  0.00      H1   C  
ATOM    563  O   ILE A 640    -424.986 -25.962 266.815  1.00  0.00      H1   O  
ATOM    564  N   ALA A 641    -425.649 -27.045 265.089  1.00  0.00      H1   N  
ATOM    565  CA  ALA A 641    -427.023 -27.320 265.545  1.00  0.00      H1   C  
ATOM    566  CB  ALA A 641    -428.023 -27.980 264.532  1.00  0.00      H1   C  
ATOM    567  C   ALA A 641    -427.107 -28.165 266.857  1.00  0.00      H1   C  
ATOM    568  O   ALA A 641    -427.787 -27.950 267.879  1.00  0.00      H1   O  
ATOM    569  N   GLY A 642    -426.275 -29.285 266.956  1.00  0.00      H1   N  
ATOM    570  CA  GLY A 642    -426.266 -30.197 268.062  1.00  0.00      H1   C  
ATOM    571  C   GLY A 642    -425.703 -29.671 269.349  1.00  0.00      H1   C  
ATOM    572  O   GLY A 642    -426.313 -29.848 270.395  1.00  0.00      H1   O  
ATOM    573  N   TRP A 643    -424.588 -28.909 269.264  1.00  0.00      H1   N  
ATOM    574  CA  TRP A 643    -424.062 -27.976 270.349  1.00  0.00      H1   C  
ATOM    575  CB  TRP A 643    -422.638 -27.583 269.803  1.00  0.00      H1   C  
ATOM    576  CG  TRP A 643    -421.791 -26.530 270.453  1.00  0.00      H1   C  
ATOM    577  CD1 TRP A 643    -420.781 -26.750 271.365  1.00  0.00      H1   C  
ATOM    578  NE1 TRP A 643    -420.443 -25.556 271.918  1.00  0.00      H1   N  
ATOM    579  CE2 TRP A 643    -421.118 -24.505 271.393  1.00  0.00      H1   C  
ATOM    580  CD2 TRP A 643    -421.911 -25.097 270.407  1.00  0.00      H1   C  
ATOM    581  CE3 TRP A 643    -422.734 -24.243 269.631  1.00  0.00      H1   C  
ATOM    582  CZ3 TRP A 643    -422.524 -22.828 269.678  1.00  0.00      H1   C  
ATOM    583  CZ2 TRP A 643    -421.054 -23.114 271.486  1.00  0.00      H1   C  
ATOM    584  CH2 TRP A 643    -421.731 -22.291 270.649  1.00  0.00      H1   C  
ATOM    585  C   TRP A 643    -424.920 -26.797 270.816  1.00  0.00      H1   C  
ATOM    586  O   TRP A 643    -424.917 -26.464 271.986  1.00  0.00      H1   O  
ATOM    587  N   ILE A 644    -425.653 -26.064 269.970  1.00  0.00      H1   N  
ATOM    588  CA  ILE A 644    -426.624 -25.070 270.416  1.00  0.00      H1   C  
ATOM    589  CB  ILE A 644    -427.043 -24.063 269.287  1.00  0.00      H1   C  
ATOM    590  CG2 ILE A 644    -427.892 -24.702 268.168  1.00  0.00      H1   C  
ATOM    591  CG1 ILE A 644    -427.552 -22.660 269.869  1.00  0.00      H1   C  
ATOM    592  CD1 ILE A 644    -426.646 -21.957 270.898  1.00  0.00      H1   C  
ATOM    593  C   ILE A 644    -427.864 -25.618 271.106  1.00  0.00      H1   C  
ATOM    594  O   ILE A 644    -428.323 -25.045 272.069  1.00  0.00      H1   O  
ATOM    595  N   LEU A 645    -428.364 -26.846 270.717  1.00  0.00      H1   N  
ATOM    596  CA  LEU A 645    -429.247 -27.738 271.461  1.00  0.00      H1   C  
ATOM    597  CB  LEU A 645    -429.894 -28.935 270.620  1.00  0.00      H1   C  
ATOM    598  CG  LEU A 645    -430.807 -28.586 269.470  1.00  0.00      H1   C  
ATOM    599  CD1 LEU A 645    -431.612 -29.862 269.139  1.00  0.00      H1   C  
ATOM    600  CD2 LEU A 645    -431.732 -27.365 269.772  1.00  0.00      H1   C  
ATOM    601  C   LEU A 645    -428.671 -28.287 272.735  1.00  0.00      H1   C  
ATOM    602  O   LEU A 645    -429.275 -28.231 273.783  1.00  0.00      H1   O  
ATOM    603  N   GLY A 646    -427.391 -28.817 272.618  1.00  0.00      H1   N  
ATOM    604  CA  GLY A 646    -426.491 -29.138 273.699  1.00  0.00      H1   C  
ATOM    605  C   GLY A 646    -426.526 -30.592 274.168  1.00  0.00      H1   C  
ATOM    606  O   GLY A 646    -427.538 -31.169 274.530  1.00  0.00      H1   O  
ATOM    607  N   ASN A 647    -425.355 -31.272 274.174  1.00  0.00      H1   N  
ATOM    608  CA  ASN A 647    -425.356 -32.724 274.235  1.00  0.00      H1   C  
ATOM    609  CB  ASN A 647    -425.545 -33.271 272.721  1.00  0.00      H1   C  
ATOM    610  CG  ASN A 647    -424.629 -34.390 272.239  1.00  0.00      H1   C  
ATOM    611  OD1 ASN A 647    -424.053 -35.203 272.983  1.00  0.00      H1   O  
ATOM    612  ND2 ASN A 647    -424.395 -34.325 270.903  1.00  0.00      H1   N  
ATOM    613  C   ASN A 647    -424.006 -33.007 274.852  1.00  0.00      H1   C  
ATOM    614  O   ASN A 647    -423.046 -32.330 274.400  1.00  0.00      H1   O  
ATOM    615  N   PRO A 648    -423.848 -33.879 275.898  1.00  0.00      H1   N  
ATOM    616  CD  PRO A 648    -424.871 -34.807 276.303  1.00  0.00      H1   C  
ATOM    617  CA  PRO A 648    -422.562 -34.236 276.556  1.00  0.00      H1   C  
ATOM    618  CB  PRO A 648    -422.967 -35.335 277.590  1.00  0.00      H1   C  
ATOM    619  CG  PRO A 648    -424.201 -35.982 276.999  1.00  0.00      H1   C  
ATOM    620  C   PRO A 648    -421.407 -34.680 275.661  1.00  0.00      H1   C  
ATOM    621  O   PRO A 648    -420.325 -34.555 276.226  1.00  0.00      H1   O  
ATOM    622  N   GLU A 649    -421.531 -35.156 274.389  1.00  0.00      H1   N  
ATOM    623  CA  GLU A 649    -420.330 -35.433 273.548  1.00  0.00      H1   C  
ATOM    624  CB  GLU A 649    -420.713 -36.153 272.208  1.00  0.00      H1   C  
ATOM    625  CG  GLU A 649    -421.132 -37.595 272.512  1.00  0.00      H1   C  
ATOM    626  CD  GLU A 649    -421.341 -38.389 271.228  1.00  0.00      H1   C  
ATOM    627  OE1 GLU A 649    -422.399 -38.238 270.586  1.00  0.00      H1   O  
ATOM    628  OE2 GLU A 649    -420.495 -39.300 270.924  1.00  0.00      H1   O  
ATOM    629  C   GLU A 649    -419.493 -34.167 273.228  1.00  0.00      H1   C  
ATOM    630  O   GLU A 649    -418.282 -34.143 273.191  1.00  0.00      H1   O  
ATOM    631  N   CYS A 650    -420.191 -32.998 272.972  1.00  0.00      H1   N  
ATOM    632  CA  CYS A 650    -419.591 -31.825 272.466  1.00  0.00      H1   C  
ATOM    633  CB  CYS A 650    -420.603 -30.747 272.060  1.00  0.00      H1   C  
ATOM    634  SG  CYS A 650    -422.068 -31.455 271.279  1.00  0.00      H1   S  
ATOM    635  C   CYS A 650    -418.756 -31.126 273.436  1.00  0.00      H1   C  
ATOM    636  O   CYS A 650    -418.897 -31.288 274.672  1.00  0.00      H1   O  
ATOM    637  N   GLU A 651    -417.754 -30.413 272.977  1.00  0.00      H1   N  
ATOM    638  CA  GLU A 651    -416.797 -29.703 273.870  1.00  0.00      H1   C  
ATOM    639  CB  GLU A 651    -415.348 -30.026 273.366  1.00  0.00      H1   C  
ATOM    640  CG  GLU A 651    -415.006 -31.462 273.432  1.00  0.00      H1   C  
ATOM    641  CD  GLU A 651    -413.591 -31.965 273.195  1.00  0.00      H1   C  
ATOM    642  OE1 GLU A 651    -412.927 -32.170 274.231  1.00  0.00      H1   O  
ATOM    643  OE2 GLU A 651    -413.191 -32.055 272.015  1.00  0.00      H1   O  
ATOM    644  C   GLU A 651    -417.060 -28.243 273.649  1.00  0.00      H1   C  
ATOM    645  O   GLU A 651    -417.678 -27.794 272.700  1.00  0.00      H1   O  
ATOM    646  N   SER A 652    -416.459 -27.421 274.576  1.00  0.00      H1   N  
ATOM    647  CA  SER A 652    -416.585 -25.979 274.371  1.00  0.00      H1   C  
ATOM    648  CB  SER A 652    -415.856 -25.454 273.108  1.00  0.00      H1   C  
ATOM    649  OG  SER A 652    -414.471 -25.765 273.225  1.00  0.00      H1   O  
ATOM    650  C   SER A 652    -418.030 -25.402 274.523  1.00  0.00      H1   C  
ATOM    651  O   SER A 652    -418.293 -24.321 273.943  1.00  0.00      H1   O  
ATOM    652  N   LEU A 653    -418.920 -26.116 275.230  1.00  0.00      H1   N  
ATOM    653  CA  LEU A 653    -420.213 -25.498 275.598  1.00  0.00      H1   C  
ATOM    654  CB  LEU A 653    -421.021 -26.545 276.401  1.00  0.00      H1   C  
ATOM    655  CG  LEU A 653    -421.458 -27.824 275.643  1.00  0.00      H1   C  
ATOM    656  CD1 LEU A 653    -422.101 -28.840 276.530  1.00  0.00      H1   C  
ATOM    657  CD2 LEU A 653    -422.469 -27.453 274.539  1.00  0.00      H1   C  
ATOM    658  C   LEU A 653    -420.107 -24.239 276.483  1.00  0.00      H1   C  
ATOM    659  O   LEU A 653    -420.858 -23.309 276.354  1.00  0.00      H1   O  
ATOM    660  N   SER A 654    -419.152 -24.238 277.512  1.00  0.00      H1   N  
ATOM    661  CA  SER A 654    -419.032 -23.169 278.559  1.00  0.00      H1   C  
ATOM    662  CB  SER A 654    -418.746 -23.944 279.867  1.00  0.00      H1   C  
ATOM    663  OG  SER A 654    -419.778 -24.850 280.263  1.00  0.00      H1   O  
ATOM    664  C   SER A 654    -417.802 -22.201 278.296  1.00  0.00      H1   C  
ATOM    665  O   SER A 654    -417.788 -21.052 278.783  1.00  0.00      H1   O  
ATOM    666  N   THR A 655    -416.837 -22.699 277.429  1.00  0.00      H1   N  
ATOM    667  CA  THR A 655    -415.641 -21.813 277.131  1.00  0.00      H1   C  
ATOM    668  CB  THR A 655    -414.339 -22.603 276.978  1.00  0.00      H1   C  
ATOM    669  OG1 THR A 655    -414.591 -23.987 276.951  1.00  0.00      H1   O  
ATOM    670  CG2 THR A 655    -413.493 -22.385 278.266  1.00  0.00      H1   C  
ATOM    671  C   THR A 655    -415.867 -21.009 275.845  1.00  0.00      H1   C  
ATOM    672  O   THR A 655    -415.063 -20.116 275.491  1.00  0.00      H1   O  
ATOM    673  N   ALA A 656    -417.042 -21.138 275.208  1.00  0.00      H1   N  
ATOM    674  CA  ALA A 656    -417.759 -20.234 274.316  1.00  0.00      H1   C  
ATOM    675  CB  ALA A 656    -418.988 -20.872 273.632  1.00  0.00      H1   C  
ATOM    676  C   ALA A 656    -418.021 -18.935 275.075  1.00  0.00      H1   C  
ATOM    677  O   ALA A 656    -418.880 -18.873 275.975  1.00  0.00      H1   O  
ATOM    678  N   SER A 657    -417.284 -17.760 274.907  1.00  0.00      H1   N  
ATOM    679  CA  SER A 657    -417.575 -16.441 275.441  1.00  0.00      H1   C  
ATOM    680  CB  SER A 657    -416.362 -16.043 276.422  1.00  0.00      H1   C  
ATOM    681  OG  SER A 657    -416.713 -14.884 277.232  1.00  0.00      H1   O  
ATOM    682  C   SER A 657    -417.616 -15.437 274.318  1.00  0.00      H1   C  
ATOM    683  O   SER A 657    -418.562 -14.712 274.086  1.00  0.00      H1   O  
ATOM    684  N   SER A 658    -416.506 -15.312 273.517  1.00  0.00      H1   N  
ATOM    685  CA  SER A 658    -416.564 -14.498 272.319  1.00  0.00      H1   C  
ATOM    686  CB  SER A 658    -416.009 -13.145 272.480  1.00  0.00      H1   C  
ATOM    687  OG  SER A 658    -416.741 -12.242 273.320  1.00  0.00      H1   O  
ATOM    688  C   SER A 658    -415.762 -15.212 271.282  1.00  0.00      H1   C  
ATOM    689  O   SER A 658    -414.791 -15.794 271.676  1.00  0.00      H1   O  
ATOM    690  N   TRP A 659    -416.102 -15.204 269.964  1.00  0.00      H1   N  
ATOM    691  CA  TRP A 659    -415.345 -15.807 268.933  1.00  0.00      H1   C  
ATOM    692  CB  TRP A 659    -415.562 -17.309 268.576  1.00  0.00      H1   C  
ATOM    693  CG  TRP A 659    -416.977 -17.737 268.136  1.00  0.00      H1   C  
ATOM    694  CD1 TRP A 659    -417.392 -17.865 266.802  1.00  0.00      H1   C  
ATOM    695  NE1 TRP A 659    -418.805 -18.111 266.839  1.00  0.00      H1   N  
ATOM    696  CE2 TRP A 659    -419.262 -18.089 268.142  1.00  0.00      H1   C  
ATOM    697  CD2 TRP A 659    -418.172 -17.821 269.029  1.00  0.00      H1   C  
ATOM    698  CE3 TRP A 659    -418.411 -17.742 270.413  1.00  0.00      H1   C  
ATOM    699  CZ3 TRP A 659    -419.746 -17.808 270.902  1.00  0.00      H1   C  
ATOM    700  CZ2 TRP A 659    -420.521 -18.123 268.626  1.00  0.00      H1   C  
ATOM    701  CH2 TRP A 659    -420.764 -18.066 270.008  1.00  0.00      H1   C  
ATOM    702  C   TRP A 659    -415.559 -15.013 267.627  1.00  0.00      H1   C  
ATOM    703  O   TRP A 659    -416.522 -14.281 267.517  1.00  0.00      H1   O  
ATOM    704  N   SER A 660    -414.663 -15.234 266.686  1.00  0.00      H1   N  
ATOM    705  CA  SER A 660    -414.846 -14.667 265.325  1.00  0.00      H1   C  
ATOM    706  CB  SER A 660    -413.503 -14.425 264.633  1.00  0.00      H1   C  
ATOM    707  OG  SER A 660    -412.490 -15.418 264.809  1.00  0.00      H1   O  
ATOM    708  C   SER A 660    -415.630 -15.641 264.497  1.00  0.00      H1   C  
ATOM    709  O   SER A 660    -416.848 -15.672 264.447  1.00  0.00      H1   O  
ATOM    710  N   TYR A 661    -414.867 -16.468 263.766  1.00  0.00      H1   N  
ATOM    711  CA  TYR A 661    -415.333 -17.481 262.879  1.00  0.00      H1   C  
ATOM    712  CB  TYR A 661    -414.509 -17.619 261.602  1.00  0.00      H1   C  
ATOM    713  CG  TYR A 661    -413.162 -18.106 261.859  1.00  0.00      H1   C  
ATOM    714  CD1 TYR A 661    -412.858 -19.532 261.830  1.00  0.00      H1   C  
ATOM    715  CE1 TYR A 661    -411.570 -19.966 261.948  1.00  0.00      H1   C  
ATOM    716  CZ  TYR A 661    -410.508 -19.081 262.204  1.00  0.00      H1   C  
ATOM    717  OH  TYR A 661    -409.198 -19.581 262.403  1.00  0.00      H1   O  
ATOM    718  CD2 TYR A 661    -412.061 -17.270 261.921  1.00  0.00      H1   C  
ATOM    719  CE2 TYR A 661    -410.782 -17.697 262.159  1.00  0.00      H1   C  
ATOM    720  C   TYR A 661    -415.705 -18.872 263.528  1.00  0.00      H1   C  
ATOM    721  O   TYR A 661    -415.033 -19.318 264.470  1.00  0.00      H1   O  
ATOM    722  N   ILE A 662    -416.756 -19.499 263.030  1.00  0.00      H1   N  
ATOM    723  CA  ILE A 662    -417.249 -20.779 263.632  1.00  0.00      H1   C  
ATOM    724  CB  ILE A 662    -418.744 -21.003 263.892  1.00  0.00      H1   C  
ATOM    725  CG2 ILE A 662    -419.674 -21.013 262.643  1.00  0.00      H1   C  
ATOM    726  CG1 ILE A 662    -418.944 -22.119 264.893  1.00  0.00      H1   C  
ATOM    727  CD1 ILE A 662    -420.208 -21.826 265.733  1.00  0.00      H1   C  
ATOM    728  C   ILE A 662    -416.590 -21.841 262.803  1.00  0.00      H1   C  
ATOM    729  O   ILE A 662    -416.613 -21.898 261.611  1.00  0.00      H1   O  
ATOM    730  N   VAL A 663    -415.749 -22.705 263.471  1.00  0.00      H1   N  
ATOM    731  CA  VAL A 663    -415.142 -23.884 262.908  1.00  0.00      H1   C  
ATOM    732  CB  VAL A 663    -413.713 -24.143 263.447  1.00  0.00      H1   C  
ATOM    733  CG1 VAL A 663    -413.067 -25.339 262.649  1.00  0.00      H1   C  
ATOM    734  CG2 VAL A 663    -413.004 -22.825 263.438  1.00  0.00      H1   C  
ATOM    735  C   VAL A 663    -415.950 -25.140 263.017  1.00  0.00      H1   C  
ATOM    736  O   VAL A 663    -416.295 -25.484 264.109  1.00  0.00      H1   O  
ATOM    737  N   GLU A 664    -416.329 -25.894 261.950  1.00  0.00      H1   N  
ATOM    738  CA  GLU A 664    -416.974 -27.167 262.166  1.00  0.00      H1   C  
ATOM    739  CB  GLU A 664    -418.139 -27.381 261.264  1.00  0.00      H1   C  
ATOM    740  CG  GLU A 664    -419.233 -28.255 261.921  1.00  0.00      H1   C  
ATOM    741  CD  GLU A 664    -420.577 -28.151 261.257  1.00  0.00      H1   C  
ATOM    742  OE1 GLU A 664    -421.579 -27.677 261.933  1.00  0.00      H1   O  
ATOM    743  OE2 GLU A 664    -420.668 -28.615 260.074  1.00  0.00      H1   O  
ATOM    744  C   GLU A 664    -415.922 -28.147 261.774  1.00  0.00      H1   C  
ATOM    745  O   GLU A 664    -415.059 -27.869 260.984  1.00  0.00      H1   O  
ATOM    746  N   THR A 665    -415.916 -29.408 262.339  1.00  0.00      H1   N  
ATOM    747  CA  THR A 665    -415.154 -30.607 261.879  1.00  0.00      H1   C  
ATOM    748  CB  THR A 665    -415.377 -31.721 262.877  1.00  0.00      H1   C  
ATOM    749  OG1 THR A 665    -414.591 -32.805 262.603  1.00  0.00      H1   O  
ATOM    750  CG2 THR A 665    -416.751 -32.216 262.956  1.00  0.00      H1   C  
ATOM    751  C   THR A 665    -415.739 -30.855 260.522  1.00  0.00      H1   C  
ATOM    752  O   THR A 665    -416.801 -30.570 260.171  1.00  0.00      H1   O  
ATOM    753  N   SER A 666    -414.751 -31.309 259.624  1.00  0.00      H1   N  
ATOM    754  CA  SER A 666    -415.003 -31.480 258.173  1.00  0.00      H1   C  
ATOM    755  CB  SER A 666    -413.721 -31.853 257.327  1.00  0.00      H1   C  
ATOM    756  OG  SER A 666    -413.403 -33.234 257.642  1.00  0.00      H1   O  
ATOM    757  C   SER A 666    -416.106 -32.482 257.868  1.00  0.00      H1   C  
ATOM    758  O   SER A 666    -416.957 -32.175 257.010  1.00  0.00      H1   O  
ATOM    759  N   ASN A 667    -416.259 -33.603 258.558  1.00  0.00      H1   N  
ATOM    760  CA  ASN A 667    -417.409 -34.446 258.533  1.00  0.00      H1   C  
ATOM    761  CB  ASN A 667    -417.007 -35.923 258.238  1.00  0.00      H1   C  
ATOM    762  CG  ASN A 667    -418.212 -36.699 257.763  1.00  0.00      H1   C  
ATOM    763  OD1 ASN A 667    -419.330 -36.233 257.634  1.00  0.00      H1   O  
ATOM    764  ND2 ASN A 667    -417.932 -38.055 257.668  1.00  0.00      H1   N  
ATOM    765  C   ASN A 667    -418.002 -34.408 259.960  1.00  0.00      H1   C  
ATOM    766  O   ASN A 667    -417.422 -34.866 260.934  1.00  0.00      H1   O  
ATOM    767  N   SER A 668    -419.209 -33.877 260.221  1.00  0.00      H1   N  
ATOM    768  CA  SER A 668    -419.725 -33.798 261.583  1.00  0.00      H1   C  
ATOM    769  CB  SER A 668    -420.634 -32.508 261.793  1.00  0.00      H1   C  
ATOM    770  OG  SER A 668    -421.761 -32.342 260.906  1.00  0.00      H1   O  
ATOM    771  C   SER A 668    -420.508 -34.970 261.915  1.00  0.00      H1   C  
ATOM    772  O   SER A 668    -420.909 -35.635 261.013  1.00  0.00      H1   O  
ATOM    773  N   ASP A 669    -420.630 -35.321 263.216  1.00  0.00      H1   N  
ATOM    774  CA  ASP A 669    -421.319 -36.516 263.605  1.00  0.00      H1   C  
ATOM    775  CB  ASP A 669    -421.366 -36.624 265.165  1.00  0.00      H1   C  
ATOM    776  CG  ASP A 669    -422.005 -37.870 265.672  1.00  0.00      H1   C  
ATOM    777  OD1 ASP A 669    -422.462 -37.829 266.882  1.00  0.00      H1   O  
ATOM    778  OD2 ASP A 669    -421.898 -38.952 264.981  1.00  0.00      H1   O  
ATOM    779  C   ASP A 669    -422.795 -36.588 262.957  1.00  0.00      H1   C  
ATOM    780  O   ASP A 669    -423.357 -35.532 262.732  1.00  0.00      H1   O  
ATOM    781  N   ASN A 670    -423.252 -37.812 262.654  1.00  0.00      H1   N  
ATOM    782  CA  ASN A 670    -424.516 -38.026 261.965  1.00  0.00      H1   C  
ATOM    783  CB  ASN A 670    -424.361 -39.161 260.839  1.00  0.00      H1   C  
ATOM    784  CG  ASN A 670    -425.506 -39.132 259.836  1.00  0.00      H1   C  
ATOM    785  OD1 ASN A 670    -426.490 -38.475 259.846  1.00  0.00      H1   O  
ATOM    786  ND2 ASN A 670    -425.189 -39.758 258.637  1.00  0.00      H1   N  
ATOM    787  C   ASN A 670    -425.494 -38.521 263.053  1.00  0.00      H1   C  
ATOM    788  O   ASN A 670    -426.684 -38.852 262.865  1.00  0.00      H1   O  
ATOM    789  N   GLY A 671    -424.985 -38.706 264.345  1.00  0.00      H1   N  
ATOM    790  CA  GLY A 671    -425.801 -39.052 265.524  1.00  0.00      H1   C  
ATOM    791  C   GLY A 671    -426.770 -37.989 265.868  1.00  0.00      H1   C  
ATOM    792  O   GLY A 671    -426.495 -36.833 265.654  1.00  0.00      H1   O  
ATOM    793  N   THR A 672    -428.030 -38.364 266.390  1.00  0.00      H1   N  
ATOM    794  CA  THR A 672    -428.990 -37.381 266.813  1.00  0.00      H1   C  
ATOM    795  CB  THR A 672    -429.902 -36.859 265.699  1.00  0.00      H1   C  
ATOM    796  OG1 THR A 672    -430.724 -35.866 266.173  1.00  0.00      H1   O  
ATOM    797  CG2 THR A 672    -430.848 -37.841 265.074  1.00  0.00      H1   C  
ATOM    798  C   THR A 672    -429.693 -37.945 267.935  1.00  0.00      H1   C  
ATOM    799  O   THR A 672    -430.041 -39.069 267.964  1.00  0.00      H1   O  
ATOM    800  N   CYS A 673    -429.831 -37.161 269.025  1.00  0.00      H1   N  
ATOM    801  CA  CYS A 673    -430.573 -37.553 270.193  1.00  0.00      H1   C  
ATOM    802  CB  CYS A 673    -430.438 -36.489 271.426  1.00  0.00      H1   C  
ATOM    803  SG  CYS A 673    -430.504 -37.074 273.198  1.00  0.00      H1   S  
ATOM    804  C   CYS A 673    -432.002 -37.902 269.993  1.00  0.00      H1   C  
ATOM    805  O   CYS A 673    -432.520 -38.793 270.550  1.00  0.00      H1   O  
ATOM    806  N   TYR A 674    -432.715 -37.182 269.131  1.00  0.00      H1   N  
ATOM    807  CA  TYR A 674    -433.902 -37.786 268.495  1.00  0.00      H1   C  
ATOM    808  CB  TYR A 674    -435.159 -37.431 269.375  1.00  0.00      H1   C  
ATOM    809  CG  TYR A 674    -436.409 -38.115 268.876  1.00  0.00      H1   C  
ATOM    810  CD1 TYR A 674    -436.820 -39.377 269.433  1.00  0.00      H1   C  
ATOM    811  CE1 TYR A 674    -438.093 -39.916 269.217  1.00  0.00      H1   C  
ATOM    812  CZ  TYR A 674    -438.869 -39.372 268.227  1.00  0.00      H1   C  
ATOM    813  OH  TYR A 674    -439.993 -40.101 267.870  1.00  0.00      H1   O  
ATOM    814  CD2 TYR A 674    -437.360 -37.490 268.057  1.00  0.00      H1   C  
ATOM    815  CE2 TYR A 674    -438.530 -38.140 267.701  1.00  0.00      H1   C  
ATOM    816  C   TYR A 674    -434.057 -37.247 267.142  1.00  0.00      H1   C  
ATOM    817  O   TYR A 674    -433.829 -36.022 266.951  1.00  0.00      H1   O  
ATOM    818  N   PRO A 675    -434.259 -38.034 266.033  1.00  0.00      H1   N  
ATOM    819  CD  PRO A 675    -434.704 -39.465 266.062  1.00  0.00      H1   C  
ATOM    820  CA  PRO A 675    -434.500 -37.509 264.731  1.00  0.00      H1   C  
ATOM    821  CB  PRO A 675    -434.845 -38.729 263.863  1.00  0.00      H1   C  
ATOM    822  CG  PRO A 675    -435.616 -39.634 264.829  1.00  0.00      H1   C  
ATOM    823  C   PRO A 675    -435.424 -36.253 264.529  1.00  0.00      H1   C  
ATOM    824  O   PRO A 675    -436.623 -36.227 264.832  1.00  0.00      H1   O  
ATOM    825  N   GLY A 676    -434.820 -35.227 263.968  1.00  0.00      H1   N  
ATOM    826  CA  GLY A 676    -435.672 -34.085 263.548  1.00  0.00      H1   C  
ATOM    827  C   GLY A 676    -434.842 -33.188 262.711  1.00  0.00      H1   C  
ATOM    828  O   GLY A 676    -433.658 -32.935 262.912  1.00  0.00      H1   O  
ATOM    829  N   ASP A 677    -435.568 -32.580 261.790  1.00  0.00      H1   N  
ATOM    830  CA  ASP A 677    -435.042 -31.462 261.121  1.00  0.00      H1   C  
ATOM    831  CB  ASP A 677    -435.945 -31.139 259.914  1.00  0.00      H1   C  
ATOM    832  CG  ASP A 677    -435.652 -32.083 258.785  1.00  0.00      H1   C  
ATOM    833  OD1 ASP A 677    -436.361 -31.948 257.769  1.00  0.00      H1   O  
ATOM    834  OD2 ASP A 677    -434.885 -33.099 258.864  1.00  0.00      H1   O  
ATOM    835  C   ASP A 677    -434.801 -30.168 262.012  1.00  0.00      H1   C  
ATOM    836  O   ASP A 677    -435.575 -29.986 262.942  1.00  0.00      H1   O  
ATOM    837  N   PHE A 678    -433.808 -29.363 261.679  1.00  0.00      H1   N  
ATOM    838  CA  PHE A 678    -433.508 -28.158 262.425  1.00  0.00      H1   C  
ATOM    839  CB  PHE A 678    -432.010 -28.269 262.814  1.00  0.00      H1   C  
ATOM    840  CG  PHE A 678    -431.580 -27.159 263.751  1.00  0.00      H1   C  
ATOM    841  CD1 PHE A 678    -431.103 -25.964 263.229  1.00  0.00      H1   C  
ATOM    842  CE1 PHE A 678    -430.740 -24.860 264.150  1.00  0.00      H1   C  
ATOM    843  CZ  PHE A 678    -430.828 -25.086 265.509  1.00  0.00      H1   C  
ATOM    844  CD2 PHE A 678    -431.687 -27.326 265.116  1.00  0.00      H1   C  
ATOM    845  CE2 PHE A 678    -431.237 -26.329 266.033  1.00  0.00      H1   C  
ATOM    846  C   PHE A 678    -433.687 -27.069 261.397  1.00  0.00      H1   C  
ATOM    847  O   PHE A 678    -433.240 -27.139 260.270  1.00  0.00      H1   O  
ATOM    848  N   ILE A 679    -434.496 -26.042 261.725  1.00  0.00      H1   N  
ATOM    849  CA  ILE A 679    -435.199 -25.226 260.679  1.00  0.00      H1   C  
ATOM    850  CB  ILE A 679    -436.616 -25.118 261.146  1.00  0.00      H1   C  
ATOM    851  CG2 ILE A 679    -437.367 -24.217 260.142  1.00  0.00      H1   C  
ATOM    852  CG1 ILE A 679    -437.318 -26.487 261.426  1.00  0.00      H1   C  
ATOM    853  CD1 ILE A 679    -437.192 -27.537 260.279  1.00  0.00      H1   C  
ATOM    854  C   ILE A 679    -434.428 -23.865 260.609  1.00  0.00      H1   C  
ATOM    855  O   ILE A 679    -434.104 -23.294 261.653  1.00  0.00      H1   O  
ATOM    856  N   ASN A 680    -434.158 -23.268 259.408  1.00  0.00      H1   N  
ATOM    857  CA  ASN A 680    -433.384 -22.043 259.245  1.00  0.00      H1   C  
ATOM    858  CB  ASN A 680    -434.040 -20.867 259.911  1.00  0.00      H1   C  
ATOM    859  CG  ASN A 680    -435.591 -20.927 259.529  1.00  0.00      H1   C  
ATOM    860  OD1 ASN A 680    -436.427 -20.724 260.414  1.00  0.00      H1   O  
ATOM    861  ND2 ASN A 680    -435.989 -21.123 258.277  1.00  0.00      H1   N  
ATOM    862  C   ASN A 680    -431.958 -22.139 259.740  1.00  0.00      H1   C  
ATOM    863  O   ASN A 680    -431.463 -21.141 260.247  1.00  0.00      H1   O  
ATOM    864  N   TYR A 681    -431.315 -23.306 259.694  1.00  0.00      H1   N  
ATOM    865  CA  TYR A 681    -430.016 -23.615 260.303  1.00  0.00      H1   C  
ATOM    866  CB  TYR A 681    -429.801 -25.081 259.947  1.00  0.00      H1   C  
ATOM    867  CG  TYR A 681    -428.434 -25.636 260.478  1.00  0.00      H1   C  
ATOM    868  CD1 TYR A 681    -427.907 -26.772 259.874  1.00  0.00      H1   C  
ATOM    869  CE1 TYR A 681    -426.658 -27.252 260.363  1.00  0.00      H1   C  
ATOM    870  CZ  TYR A 681    -426.116 -26.651 261.499  1.00  0.00      H1   C  
ATOM    871  OH  TYR A 681    -424.823 -27.093 262.002  1.00  0.00      H1   O  
ATOM    872  CD2 TYR A 681    -427.923 -25.077 261.718  1.00  0.00      H1   C  
ATOM    873  CE2 TYR A 681    -426.754 -25.630 262.234  1.00  0.00      H1   C  
ATOM    874  C   TYR A 681    -428.820 -22.665 259.806  1.00  0.00      H1   C  
ATOM    875  O   TYR A 681    -427.972 -22.176 260.597  1.00  0.00      H1   O  
ATOM    876  N   GLU A 682    -428.792 -22.464 258.457  1.00  0.00      H1   N  
ATOM    877  CA  GLU A 682    -427.792 -21.639 257.791  1.00  0.00      H1   C  
ATOM    878  CB  GLU A 682    -428.127 -21.659 256.357  1.00  0.00      H1   C  
ATOM    879  CG  GLU A 682    -427.483 -20.532 255.441  1.00  0.00      H1   C  
ATOM    880  CD  GLU A 682    -425.994 -20.738 255.210  1.00  0.00      H1   C  
ATOM    881  OE1 GLU A 682    -425.365 -19.923 254.460  1.00  0.00      H1   O  
ATOM    882  OE2 GLU A 682    -425.378 -21.582 255.888  1.00  0.00      H1   O  
ATOM    883  C   GLU A 682    -427.805 -20.211 258.226  1.00  0.00      H1   C  
ATOM    884  O   GLU A 682    -426.756 -19.578 258.442  1.00  0.00      H1   O  
ATOM    885  N   GLU A 683    -429.075 -19.666 258.416  1.00  0.00      H1   N  
ATOM    886  CA  GLU A 683    -429.146 -18.394 259.085  1.00  0.00      H1   C  
ATOM    887  CB  GLU A 683    -430.612 -17.972 258.950  1.00  0.00      H1   C  
ATOM    888  CG  GLU A 683    -430.809 -17.260 257.509  1.00  0.00      H1   C  
ATOM    889  CD  GLU A 683    -432.259 -17.228 257.186  1.00  0.00      H1   C  
ATOM    890  OE1 GLU A 683    -433.123 -16.681 257.967  1.00  0.00      H1   O  
ATOM    891  OE2 GLU A 683    -432.651 -17.808 256.108  1.00  0.00      H1   O  
ATOM    892  C   GLU A 683    -428.674 -18.407 260.498  1.00  0.00      H1   C  
ATOM    893  O   GLU A 683    -428.197 -17.356 260.989  1.00  0.00      H1   O  
ATOM    894  N   LEU A 684    -428.720 -19.526 261.265  1.00  0.00      H1   N  
ATOM    895  CA  LEU A 684    -428.238 -19.503 262.680  1.00  0.00      H1   C  
ATOM    896  CB  LEU A 684    -428.773 -20.648 263.586  1.00  0.00      H1   C  
ATOM    897  CG  LEU A 684    -428.401 -20.641 265.152  1.00  0.00      H1   C  
ATOM    898  CD1 LEU A 684    -429.049 -19.513 265.908  1.00  0.00      H1   C  
ATOM    899  CD2 LEU A 684    -428.688 -21.942 265.815  1.00  0.00      H1   C  
ATOM    900  C   LEU A 684    -426.792 -19.528 262.698  1.00  0.00      H1   C  
ATOM    901  O   LEU A 684    -426.173 -18.908 263.563  1.00  0.00      H1   O  
ATOM    902  N   ARG A 685    -426.141 -20.155 261.670  1.00  0.00      H1   N  
ATOM    903  CA  ARG A 685    -424.701 -20.055 261.516  1.00  0.00      H1   C  
ATOM    904  CB  ARG A 685    -424.253 -21.031 260.417  1.00  0.00      H1   C  
ATOM    905  CG  ARG A 685    -424.518 -22.459 260.866  1.00  0.00      H1   C  
ATOM    906  CD  ARG A 685    -423.950 -23.564 260.023  1.00  0.00      H1   C  
ATOM    907  NE  ARG A 685    -424.634 -23.407 258.696  1.00  0.00      H1   N  
ATOM    908  CZ  ARG A 685    -424.699 -24.359 257.716  1.00  0.00      H1   C  
ATOM    909  NH1 ARG A 685    -424.292 -25.612 257.913  1.00  0.00      H1   N  
ATOM    910  NH2 ARG A 685    -425.351 -24.122 256.586  1.00  0.00      H1   N  
ATOM    911  C   ARG A 685    -424.145 -18.685 261.226  1.00  0.00      H1   C  
ATOM    912  O   ARG A 685    -423.030 -18.305 261.547  1.00  0.00      H1   O  
ATOM    913  N   GLU A 686    -424.949 -17.793 260.523  1.00  0.00      H1   N  
ATOM    914  CA  GLU A 686    -424.576 -16.396 260.238  1.00  0.00      H1   C  
ATOM    915  CB  GLU A 686    -425.382 -15.765 259.137  1.00  0.00      H1   C  
ATOM    916  CG  GLU A 686    -425.179 -14.274 259.103  1.00  0.00      H1   C  
ATOM    917  CD  GLU A 686    -426.230 -13.529 258.238  1.00  0.00      H1   C  
ATOM    918  OE1 GLU A 686    -426.024 -13.628 257.007  1.00  0.00      H1   O  
ATOM    919  OE2 GLU A 686    -427.175 -12.811 258.715  1.00  0.00      H1   O  
ATOM    920  C   GLU A 686    -424.688 -15.768 261.673  1.00  0.00      H1   C  
ATOM    921  O   GLU A 686    -423.747 -15.126 262.141  1.00  0.00      H1   O  
ATOM    922  N   GLN A 687    -425.802 -16.003 262.432  1.00  0.00      H1   N  
ATOM    923  CA  GLN A 687    -425.978 -15.398 263.784  1.00  0.00      H1   C  
ATOM    924  CB  GLN A 687    -427.338 -15.586 264.361  1.00  0.00      H1   C  
ATOM    925  CG  GLN A 687    -428.617 -15.303 263.516  1.00  0.00      H1   C  
ATOM    926  CD  GLN A 687    -428.441 -14.166 262.510  1.00  0.00      H1   C  
ATOM    927  OE1 GLN A 687    -428.200 -12.989 262.948  1.00  0.00      H1   O  
ATOM    928  NE2 GLN A 687    -428.415 -14.403 261.195  1.00  0.00      H1   N  
ATOM    929  C   GLN A 687    -424.914 -15.936 264.813  1.00  0.00      H1   C  
ATOM    930  O   GLN A 687    -424.656 -15.283 265.794  1.00  0.00      H1   O  
ATOM    931  N   LEU A 688    -424.380 -17.162 264.697  1.00  0.00      H1   N  
ATOM    932  CA  LEU A 688    -423.263 -17.684 265.494  1.00  0.00      H1   C  
ATOM    933  CB  LEU A 688    -423.519 -19.095 266.020  1.00  0.00      H1   C  
ATOM    934  CG  LEU A 688    -424.977 -19.282 266.675  1.00  0.00      H1   C  
ATOM    935  CD1 LEU A 688    -425.298 -20.712 267.067  1.00  0.00      H1   C  
ATOM    936  CD2 LEU A 688    -424.946 -18.439 268.015  1.00  0.00      H1   C  
ATOM    937  C   LEU A 688    -421.901 -17.518 264.715  1.00  0.00      H1   C  
ATOM    938  O   LEU A 688    -420.969 -18.206 264.973  1.00  0.00      H1   O  
ATOM    939  N   SER A 689    -421.773 -16.529 263.796  1.00  0.00      H1   N  
ATOM    940  CA  SER A 689    -420.523 -16.141 263.216  1.00  0.00      H1   C  
ATOM    941  CB  SER A 689    -420.557 -16.458 261.715  1.00  0.00      H1   C  
ATOM    942  OG  SER A 689    -420.309 -17.765 261.458  1.00  0.00      H1   O  
ATOM    943  C   SER A 689    -420.114 -14.739 263.485  1.00  0.00      H1   C  
ATOM    944  O   SER A 689    -420.863 -13.868 263.116  1.00  0.00      H1   O  
ATOM    945  N   SER A 690    -419.047 -14.432 264.155  1.00  0.00      H1   N  
ATOM    946  CA  SER A 690    -418.625 -13.022 264.486  1.00  0.00      H1   C  
ATOM    947  CB  SER A 690    -418.630 -11.945 263.338  1.00  0.00      H1   C  
ATOM    948  OG  SER A 690    -418.020 -10.652 263.631  1.00  0.00      H1   O  
ATOM    949  C   SER A 690    -419.407 -12.494 265.706  1.00  0.00      H1   C  
ATOM    950  O   SER A 690    -420.135 -11.564 265.629  1.00  0.00      H1   O  
ATOM    951  N   VAL A 691    -419.273 -13.237 266.790  1.00  0.00      H1   N  
ATOM    952  CA  VAL A 691    -420.100 -13.178 267.972  1.00  0.00      H1   C  
ATOM    953  CB  VAL A 691    -420.722 -14.511 268.342  1.00  0.00      H1   C  
ATOM    954  CG1 VAL A 691    -421.372 -14.544 269.742  1.00  0.00      H1   C  
ATOM    955  CG2 VAL A 691    -421.856 -14.834 267.366  1.00  0.00      H1   C  
ATOM    956  C   VAL A 691    -419.244 -12.667 269.170  1.00  0.00      H1   C  
ATOM    957  O   VAL A 691    -418.144 -13.119 269.421  1.00  0.00      H1   O  
ATOM    958  N   SER A 692    -419.824 -11.735 269.977  1.00  0.00      H1   N  
ATOM    959  CA  SER A 692    -419.229 -11.141 271.157  1.00  0.00      H1   C  
ATOM    960  CB  SER A 692    -418.928  -9.596 271.058  1.00  0.00      H1   C  
ATOM    961  OG  SER A 692    -417.853  -9.394 270.085  1.00  0.00      H1   O  
ATOM    962  C   SER A 692    -420.172 -11.479 272.252  1.00  0.00      H1   C  
ATOM    963  O   SER A 692    -421.400 -11.538 272.159  1.00  0.00      H1   O  
ATOM    964  N   SER A 693    -419.578 -11.756 273.456  1.00  0.00      H1   N  
ATOM    965  CA  SER A 693    -420.231 -11.893 274.770  1.00  0.00      H1   C  
ATOM    966  CB  SER A 693    -420.634 -10.451 275.351  1.00  0.00      H1   C  
ATOM    967  OG  SER A 693    -421.066 -10.589 276.718  1.00  0.00      H1   O  
ATOM    968  C   SER A 693    -421.379 -12.888 274.809  1.00  0.00      H1   C  
ATOM    969  O   SER A 693    -422.491 -12.551 275.201  1.00  0.00      H1   O  
ATOM    970  N   PHE A 694    -421.155 -14.157 274.479  1.00  0.00      H1   N  
ATOM    971  CA  PHE A 694    -421.947 -15.333 274.555  1.00  0.00      H1   C  
ATOM    972  CB  PHE A 694    -421.350 -16.521 273.795  1.00  0.00      H1   C  
ATOM    973  CG  PHE A 694    -422.310 -17.690 273.650  1.00  0.00      H1   C  
ATOM    974  CD1 PHE A 694    -423.369 -17.638 272.706  1.00  0.00      H1   C  
ATOM    975  CE1 PHE A 694    -424.265 -18.692 272.512  1.00  0.00      H1   C  
ATOM    976  CZ  PHE A 694    -423.965 -19.951 273.072  1.00  0.00      H1   C  
ATOM    977  CD2 PHE A 694    -422.065 -18.955 274.253  1.00  0.00      H1   C  
ATOM    978  CE2 PHE A 694    -422.858 -20.070 273.930  1.00  0.00      H1   C  
ATOM    979  C   PHE A 694    -422.227 -15.582 276.027  1.00  0.00      H1   C  
ATOM    980  O   PHE A 694    -421.368 -16.070 276.795  1.00  0.00      H1   O  
ATOM    981  N   GLU A 695    -423.440 -15.368 276.567  1.00  0.00      H1   N  
ATOM    982  CA  GLU A 695    -423.906 -15.747 277.881  1.00  0.00      H1   C  
ATOM    983  CB  GLU A 695    -424.315 -14.442 278.666  1.00  0.00      H1   C  
ATOM    984  CG  GLU A 695    -423.103 -13.559 278.916  1.00  0.00      H1   C  
ATOM    985  CD  GLU A 695    -423.423 -12.438 279.890  1.00  0.00      H1   C  
ATOM    986  OE1 GLU A 695    -424.223 -11.522 279.567  1.00  0.00      H1   O  
ATOM    987  OE2 GLU A 695    -422.813 -12.532 281.024  1.00  0.00      H1   O  
ATOM    988  C   GLU A 695    -425.114 -16.693 277.661  1.00  0.00      H1   C  
ATOM    989  O   GLU A 695    -426.169 -16.311 277.198  1.00  0.00      H1   O  
ATOM    990  N   ARG A 696    -425.057 -17.953 278.210  1.00  0.00      H1   N  
ATOM    991  CA  ARG A 696    -426.255 -18.751 278.483  1.00  0.00      H1   C  
ATOM    992  CB  ARG A 696    -425.726 -20.167 278.672  1.00  0.00      H1   C  
ATOM    993  CG  ARG A 696    -426.817 -21.195 278.490  1.00  0.00      H1   C  
ATOM    994  CD  ARG A 696    -426.411 -22.587 278.892  1.00  0.00      H1   C  
ATOM    995  NE  ARG A 696    -426.197 -22.713 280.366  1.00  0.00      H1   N  
ATOM    996  CZ  ARG A 696    -426.185 -23.835 281.074  1.00  0.00      H1   C  
ATOM    997  NH1 ARG A 696    -426.272 -25.068 280.584  1.00  0.00      H1   N  
ATOM    998  NH2 ARG A 696    -426.267 -23.727 282.377  1.00  0.00      H1   N  
ATOM    999  C   ARG A 696    -426.939 -18.263 279.785  1.00  0.00      H1   C  
ATOM   1000  O   ARG A 696    -426.251 -17.967 280.726  1.00  0.00      H1   O  
ATOM   1001  N   PHE A 697    -428.334 -18.276 279.888  1.00  0.00      H1   N  
ATOM   1002  CA  PHE A 697    -429.017 -17.844 281.043  1.00  0.00      H1   C  
ATOM   1003  CB  PHE A 697    -429.429 -16.366 280.897  1.00  0.00      H1   C  
ATOM   1004  CG  PHE A 697    -430.581 -16.115 279.915  1.00  0.00      H1   C  
ATOM   1005  CD1 PHE A 697    -431.821 -15.936 280.393  1.00  0.00      H1   C  
ATOM   1006  CE1 PHE A 697    -432.915 -15.753 279.534  1.00  0.00      H1   C  
ATOM   1007  CZ  PHE A 697    -432.728 -15.689 278.143  1.00  0.00      H1   C  
ATOM   1008  CD2 PHE A 697    -430.382 -16.101 278.520  1.00  0.00      H1   C  
ATOM   1009  CE2 PHE A 697    -431.444 -15.840 277.661  1.00  0.00      H1   C  
ATOM   1010  C   PHE A 697    -430.197 -18.845 281.247  1.00  0.00      H1   C  
ATOM   1011  O   PHE A 697    -430.603 -19.502 280.263  1.00  0.00      H1   O  
ATOM   1012  N   GLU A 698    -430.763 -18.918 282.377  1.00  0.00      H1   N  
ATOM   1013  CA  GLU A 698    -431.905 -19.783 282.701  1.00  0.00      H1   C  
ATOM   1014  CB  GLU A 698    -432.088 -19.913 284.200  1.00  0.00      H1   C  
ATOM   1015  CG  GLU A 698    -430.930 -20.619 285.045  1.00  0.00      H1   C  
ATOM   1016  CD  GLU A 698    -431.332 -20.884 286.466  1.00  0.00      H1   C  
ATOM   1017  OE1 GLU A 698    -432.414 -21.457 286.679  1.00  0.00      H1   O  
ATOM   1018  OE2 GLU A 698    -430.640 -20.485 287.378  1.00  0.00      H1   O  
ATOM   1019  C   GLU A 698    -433.044 -19.024 282.138  1.00  0.00      H1   C  
ATOM   1020  O   GLU A 698    -433.328 -18.003 282.715  1.00  0.00      H1   O  
ATOM   1021  N   ILE A 699    -433.744 -19.521 281.065  1.00  0.00      H1   N  
ATOM   1022  CA  ILE A 699    -434.948 -18.887 280.564  1.00  0.00      H1   C  
ATOM   1023  CB  ILE A 699    -435.056 -18.738 279.081  1.00  0.00      H1   C  
ATOM   1024  CG2 ILE A 699    -435.015 -20.222 278.555  1.00  0.00      H1   C  
ATOM   1025  CG1 ILE A 699    -436.360 -17.985 278.583  1.00  0.00      H1   C  
ATOM   1026  CD1 ILE A 699    -436.067 -17.380 277.213  1.00  0.00      H1   C  
ATOM   1027  C   ILE A 699    -436.212 -19.295 281.249  1.00  0.00      H1   C  
ATOM   1028  O   ILE A 699    -437.105 -18.465 281.488  1.00  0.00      H1   O  
ATOM   1029  N   PHE A 700    -436.309 -20.571 281.717  1.00  0.00      H1   N  
ATOM   1030  CA  PHE A 700    -437.390 -21.028 282.563  1.00  0.00      H1   C  
ATOM   1031  CB  PHE A 700    -438.589 -21.616 281.794  1.00  0.00      H1   C  
ATOM   1032  CG  PHE A 700    -439.360 -20.555 281.024  1.00  0.00      H1   C  
ATOM   1033  CD1 PHE A 700    -440.313 -19.681 281.712  1.00  0.00      H1   C  
ATOM   1034  CE1 PHE A 700    -441.109 -18.720 281.046  1.00  0.00      H1   C  
ATOM   1035  CZ  PHE A 700    -440.987 -18.686 279.659  1.00  0.00      H1   C  
ATOM   1036  CD2 PHE A 700    -439.326 -20.428 279.648  1.00  0.00      H1   C  
ATOM   1037  CE2 PHE A 700    -440.057 -19.469 278.963  1.00  0.00      H1   C  
ATOM   1038  C   PHE A 700    -436.861 -21.977 283.628  1.00  0.00      H1   C  
ATOM   1039  O   PHE A 700    -435.899 -22.701 283.404  1.00  0.00      H1   O  
ATOM   1040  N   PRO A 701    -437.543 -21.993 284.748  1.00  0.00      H1   N  
ATOM   1041  CD  PRO A 701    -438.311 -20.865 285.321  1.00  0.00      H1   C  
ATOM   1042  CA  PRO A 701    -437.547 -23.060 285.768  1.00  0.00      H1   C  
ATOM   1043  CB  PRO A 701    -438.595 -22.760 286.806  1.00  0.00      H1   C  
ATOM   1044  CG  PRO A 701    -438.590 -21.183 286.725  1.00  0.00      H1   C  
ATOM   1045  C   PRO A 701    -437.684 -24.473 285.223  1.00  0.00      H1   C  
ATOM   1046  O   PRO A 701    -438.601 -24.740 284.389  1.00  0.00      H1   O  
ATOM   1047  N   LYS A 702    -436.902 -25.419 285.733  1.00  0.00      H1   N  
ATOM   1048  CA  LYS A 702    -436.965 -26.730 285.175  1.00  0.00      H1   C  
ATOM   1049  CB  LYS A 702    -435.780 -27.573 285.821  1.00  0.00      H1   C  
ATOM   1050  CG  LYS A 702    -435.604 -29.103 285.464  1.00  0.00      H1   C  
ATOM   1051  CD  LYS A 702    -435.586 -29.485 283.915  1.00  0.00      H1   C  
ATOM   1052  CE  LYS A 702    -435.638 -30.979 283.510  1.00  0.00      H1   C  
ATOM   1053  NZ  LYS A 702    -434.532 -31.818 284.080  1.00  0.00      H1   N  
ATOM   1054  C   LYS A 702    -438.210 -27.542 285.412  1.00  0.00      H1   C  
ATOM   1055  O   LYS A 702    -438.710 -28.211 284.525  1.00  0.00      H1   O  
ATOM   1056  N   THR A 703    -438.753 -27.610 286.667  1.00  0.00      H1   N  
ATOM   1057  CA  THR A 703    -440.077 -28.161 286.970  1.00  0.00      H1   C  
ATOM   1058  CB  THR A 703    -440.295 -28.538 288.381  1.00  0.00      H1   C  
ATOM   1059  OG1 THR A 703    -439.312 -29.458 288.814  1.00  0.00      H1   O  
ATOM   1060  CG2 THR A 703    -441.673 -29.177 288.673  1.00  0.00      H1   C  
ATOM   1061  C   THR A 703    -441.290 -27.318 286.427  1.00  0.00      H1   C  
ATOM   1062  O   THR A 703    -441.285 -26.073 286.496  1.00  0.00      H1   O  
ATOM   1063  N   SER A 704    -442.437 -27.860 285.938  1.00  0.00      H1   N  
ATOM   1064  CA  SER A 704    -443.591 -27.082 285.415  1.00  0.00      H1   C  
ATOM   1065  CB  SER A 704    -444.635 -27.821 284.373  1.00  0.00      H1   C  
ATOM   1066  OG  SER A 704    -445.701 -27.003 283.844  1.00  0.00      H1   O  
ATOM   1067  C   SER A 704    -444.372 -26.505 286.557  1.00  0.00      H1   C  
ATOM   1068  O   SER A 704    -444.553 -27.130 287.586  1.00  0.00      H1   O  
ATOM   1069  N   SER A 705    -445.010 -25.375 286.279  1.00  0.00      H1   N  
ATOM   1070  CA  SER A 705    -446.003 -24.760 287.146  1.00  0.00      H1   C  
ATOM   1071  CB  SER A 705    -446.032 -23.163 287.127  1.00  0.00      H1   C  
ATOM   1072  OG  SER A 705    -444.764 -22.510 287.488  1.00  0.00      H1   O  
ATOM   1073  C   SER A 705    -447.457 -25.209 286.792  1.00  0.00      H1   C  
ATOM   1074  O   SER A 705    -448.386 -25.001 287.556  1.00  0.00      H1   O  
ATOM   1075  N   TRP A 706    -447.727 -25.891 285.651  1.00  0.00      H1   N  
ATOM   1076  CA  TRP A 706    -449.116 -26.291 285.256  1.00  0.00      H1   C  
ATOM   1077  CB  TRP A 706    -449.256 -26.484 283.669  1.00  0.00      H1   C  
ATOM   1078  CG  TRP A 706    -449.116 -25.262 282.818  1.00  0.00      H1   C  
ATOM   1079  CD1 TRP A 706    -448.009 -24.572 282.338  1.00  0.00      H1   C  
ATOM   1080  NE1 TRP A 706    -448.366 -23.342 281.793  1.00  0.00      H1   N  
ATOM   1081  CE2 TRP A 706    -449.753 -23.246 281.874  1.00  0.00      H1   C  
ATOM   1082  CD2 TRP A 706    -450.221 -24.396 282.623  1.00  0.00      H1   C  
ATOM   1083  CE3 TRP A 706    -451.570 -24.453 282.912  1.00  0.00      H1   C  
ATOM   1084  CZ3 TRP A 706    -452.412 -23.408 282.549  1.00  0.00      H1   C  
ATOM   1085  CZ2 TRP A 706    -450.587 -22.190 281.555  1.00  0.00      H1   C  
ATOM   1086  CH2 TRP A 706    -451.923 -22.261 281.866  1.00  0.00      H1   C  
ATOM   1087  C   TRP A 706    -449.424 -27.639 285.888  1.00  0.00      H1   C  
ATOM   1088  O   TRP A 706    -448.588 -28.555 285.723  1.00  0.00      H1   O  
ATOM   1089  N   PRO A 707    -450.606 -27.939 286.473  1.00  0.00      H1   N  
ATOM   1090  CD  PRO A 707    -451.621 -26.980 286.860  1.00  0.00      H1   C  
ATOM   1091  CA  PRO A 707    -451.030 -29.295 286.809  1.00  0.00      H1   C  
ATOM   1092  CB  PRO A 707    -452.479 -29.139 287.164  1.00  0.00      H1   C  
ATOM   1093  CG  PRO A 707    -452.612 -27.771 287.717  1.00  0.00      H1   C  
ATOM   1094  C   PRO A 707    -450.807 -30.363 285.741  1.00  0.00      H1   C  
ATOM   1095  O   PRO A 707    -450.827 -30.038 284.586  1.00  0.00      H1   O  
ATOM   1096  N   ASN A 708    -450.629 -31.651 286.225  1.00  0.00      H1   N  
ATOM   1097  CA  ASN A 708    -450.580 -32.800 285.360  1.00  0.00      H1   C  
ATOM   1098  CB  ASN A 708    -452.042 -33.115 284.817  1.00  0.00      H1   C  
ATOM   1099  CG  ASN A 708    -452.999 -33.157 285.965  1.00  0.00      H1   C  
ATOM   1100  OD1 ASN A 708    -452.721 -33.422 287.130  1.00  0.00      H1   O  
ATOM   1101  ND2 ASN A 708    -454.309 -32.860 285.597  1.00  0.00      H1   N  
ATOM   1102  C   ASN A 708    -449.628 -32.844 284.182  1.00  0.00      H1   C  
ATOM   1103  O   ASN A 708    -449.904 -33.405 283.130  1.00  0.00      H1   O  
ATOM   1104  N   HIS A 709    -448.441 -32.185 284.395  1.00  0.00      H1   N  
ATOM   1105  CA  HIS A 709    -447.324 -32.042 283.437  1.00  0.00      H1   C  
ATOM   1106  CB  HIS A 709    -446.827 -30.670 282.952  1.00  0.00      H1   C  
ATOM   1107  ND1 HIS A 709    -447.405 -28.698 281.342  1.00  0.00      H1   N  
ATOM   1108  CG  HIS A 709    -447.794 -29.799 282.131  1.00  0.00      H1   C  
ATOM   1109  CE1 HIS A 709    -448.500 -28.223 280.799  1.00  0.00      H1   C  
ATOM   1110  NE2 HIS A 709    -449.572 -28.823 281.277  1.00  0.00      H1   N  
ATOM   1111  CD2 HIS A 709    -449.094 -29.914 282.076  1.00  0.00      H1   C  
ATOM   1112  C   HIS A 709    -446.023 -32.653 284.044  1.00  0.00      H1   C  
ATOM   1113  O   HIS A 709    -445.760 -32.312 285.218  1.00  0.00      H1   O  
ATOM   1114  N   ASP A 710    -445.240 -33.579 283.477  1.00  0.00      H1   N  
ATOM   1115  CA  ASP A 710    -443.965 -34.100 283.998  1.00  0.00      H1   C  
ATOM   1116  CB  ASP A 710    -444.177 -35.282 284.971  1.00  0.00      H1   C  
ATOM   1117  CG  ASP A 710    -444.066 -34.906 286.480  1.00  0.00      H1   C  
ATOM   1118  OD1 ASP A 710    -444.741 -35.527 287.330  1.00  0.00      H1   O  
ATOM   1119  OD2 ASP A 710    -443.206 -34.049 286.863  1.00  0.00      H1   O  
ATOM   1120  C   ASP A 710    -443.092 -34.406 282.797  1.00  0.00      H1   C  
ATOM   1121  O   ASP A 710    -443.549 -34.490 281.697  1.00  0.00      H1   O  
ATOM   1122  N   SER A 711    -441.748 -34.523 282.885  1.00  0.00      H1   N  
ATOM   1123  CA  SER A 711    -440.871 -34.930 281.788  1.00  0.00      H1   C  
ATOM   1124  CB  SER A 711    -439.824 -33.877 281.570  1.00  0.00      H1   C  
ATOM   1125  OG  SER A 711    -438.975 -33.614 282.680  1.00  0.00      H1   O  
ATOM   1126  C   SER A 711    -440.139 -36.174 282.171  1.00  0.00      H1   C  
ATOM   1127  O   SER A 711    -439.288 -36.670 281.461  1.00  0.00      H1   O  
ATOM   1128  N   ASN A 712    -440.551 -36.823 283.306  1.00  0.00      H1   N  
ATOM   1129  CA  ASN A 712    -439.962 -38.046 283.868  1.00  0.00      H1   C  
ATOM   1130  CB  ASN A 712    -440.750 -38.396 285.150  1.00  0.00      H1   C  
ATOM   1131  CG  ASN A 712    -440.518 -37.294 286.206  1.00  0.00      H1   C  
ATOM   1132  OD1 ASN A 712    -439.523 -36.602 286.210  1.00  0.00      H1   O  
ATOM   1133  ND2 ASN A 712    -441.504 -37.079 287.178  1.00  0.00      H1   N  
ATOM   1134  C   ASN A 712    -439.989 -39.244 282.944  1.00  0.00      H1   C  
ATOM   1135  O   ASN A 712    -438.945 -39.771 282.726  1.00  0.00      H1   O  
ATOM   1136  N   LYS A 713    -441.053 -39.530 282.200  1.00  0.00      H1   N  
ATOM   1137  CA  LYS A 713    -441.125 -40.561 281.165  1.00  0.00      H1   C  
ATOM   1138  CB  LYS A 713    -442.404 -41.466 281.405  1.00  0.00      H1   C  
ATOM   1139  CG  LYS A 713    -442.420 -42.211 282.760  1.00  0.00      H1   C  
ATOM   1140  CD  LYS A 713    -443.380 -43.356 282.788  1.00  0.00      H1   C  
ATOM   1141  CE  LYS A 713    -444.847 -42.953 282.528  1.00  0.00      H1   C  
ATOM   1142  NZ  LYS A 713    -445.671 -44.160 282.611  1.00  0.00      H1   N  
ATOM   1143  C   LYS A 713    -441.220 -39.843 279.777  1.00  0.00      H1   C  
ATOM   1144  O   LYS A 713    -441.476 -40.528 278.812  1.00  0.00      H1   O  
ATOM   1145  N   GLY A 714    -440.898 -38.508 279.735  1.00  0.00      H1   N  
ATOM   1146  CA  GLY A 714    -440.976 -37.607 278.577  1.00  0.00      H1   C  
ATOM   1147  C   GLY A 714    -439.806 -37.938 277.659  1.00  0.00      H1   C  
ATOM   1148  O   GLY A 714    -439.969 -38.132 276.474  1.00  0.00      H1   O  
ATOM   1149  N   VAL A 715    -438.632 -38.201 278.281  1.00  0.00      H1   N  
ATOM   1150  CA  VAL A 715    -437.426 -38.752 277.799  1.00  0.00      H1   C  
ATOM   1151  CB  VAL A 715    -436.422 -38.982 278.916  1.00  0.00      H1   C  
ATOM   1152  CG1 VAL A 715    -435.847 -37.623 279.243  1.00  0.00      H1   C  
ATOM   1153  CG2 VAL A 715    -436.972 -39.654 280.176  1.00  0.00      H1   C  
ATOM   1154  C   VAL A 715    -437.524 -39.962 276.799  1.00  0.00      H1   C  
ATOM   1155  O   VAL A 715    -438.563 -40.728 276.785  1.00  0.00      H1   O  
ATOM   1156  N   THR A 716    -436.395 -40.129 276.048  1.00  0.00      H1   N  
ATOM   1157  CA  THR A 716    -436.292 -41.196 275.061  1.00  0.00      H1   C  
ATOM   1158  CB  THR A 716    -436.363 -40.698 273.578  1.00  0.00      H1   C  
ATOM   1159  OG1 THR A 716    -436.355 -41.746 272.654  1.00  0.00      H1   O  
ATOM   1160  CG2 THR A 716    -435.183 -39.687 273.294  1.00  0.00      H1   C  
ATOM   1161  C   THR A 716    -434.996 -41.924 275.209  1.00  0.00      H1   C  
ATOM   1162  O   THR A 716    -434.072 -41.417 275.759  1.00  0.00      H1   O  
ATOM   1163  N   ALA A 717    -434.908 -43.159 274.720  1.00  0.00      H1   N  
ATOM   1164  CA  ALA A 717    -433.748 -44.011 274.646  1.00  0.00      H1   C  
ATOM   1165  CB  ALA A 717    -434.152 -45.373 275.193  1.00  0.00      H1   C  
ATOM   1166  C   ALA A 717    -433.195 -44.138 273.201  1.00  0.00      H1   C  
ATOM   1167  O   ALA A 717    -432.280 -44.913 272.954  1.00  0.00      H1   O  
ATOM   1168  N   ALA A 718    -433.743 -43.324 272.237  1.00  0.00      H1   N  
ATOM   1169  CA  ALA A 718    -433.255 -43.079 270.924  1.00  0.00      H1   C  
ATOM   1170  CB  ALA A 718    -434.149 -42.018 270.149  1.00  0.00      H1   C  
ATOM   1171  C   ALA A 718    -431.848 -42.687 270.937  1.00  0.00      H1   C  
ATOM   1172  O   ALA A 718    -431.107 -43.208 270.073  1.00  0.00      H1   O  
ATOM   1173  N   CYS A 719    -431.439 -41.796 271.847  1.00  0.00      H1   N  
ATOM   1174  CA  CYS A 719    -430.159 -41.018 271.910  1.00  0.00      H1   C  
ATOM   1175  CB  CYS A 719    -430.097 -40.102 273.149  1.00  0.00      H1   C  
ATOM   1176  SG  CYS A 719    -431.444 -38.880 273.254  1.00  0.00      H1   S  
ATOM   1177  C   CYS A 719    -428.886 -41.866 271.900  1.00  0.00      H1   C  
ATOM   1178  O   CYS A 719    -428.852 -42.893 272.618  1.00  0.00      H1   O  
ATOM   1179  N   PRO A 720    -427.898 -41.436 271.173  1.00  0.00      H1   N  
ATOM   1180  CD  PRO A 720    -428.044 -40.740 269.890  1.00  0.00      H1   C  
ATOM   1181  CA  PRO A 720    -426.448 -41.952 271.350  1.00  0.00      H1   C  
ATOM   1182  CB  PRO A 720    -425.710 -40.842 270.604  1.00  0.00      H1   C  
ATOM   1183  CG  PRO A 720    -426.628 -40.520 269.452  1.00  0.00      H1   C  
ATOM   1184  C   PRO A 720    -425.916 -42.168 272.752  1.00  0.00      H1   C  
ATOM   1185  O   PRO A 720    -426.142 -41.377 273.668  1.00  0.00      H1   O  
ATOM   1186  N   HIS A 721    -425.231 -43.281 273.039  1.00  0.00      H1   N  
ATOM   1187  CA  HIS A 721    -424.753 -43.555 274.390  1.00  0.00      H1   C  
ATOM   1188  CB  HIS A 721    -423.628 -42.548 274.898  1.00  0.00      H1   C  
ATOM   1189  ND1 HIS A 721    -421.788 -43.210 273.467  1.00  0.00      H1   N  
ATOM   1190  CG  HIS A 721    -422.779 -42.253 273.803  1.00  0.00      H1   C  
ATOM   1191  CE1 HIS A 721    -420.997 -42.633 272.650  1.00  0.00      H1   C  
ATOM   1192  NE2 HIS A 721    -421.387 -41.296 272.478  1.00  0.00      H1   N  
ATOM   1193  CD2 HIS A 721    -422.531 -41.039 273.206  1.00  0.00      H1   C  
ATOM   1194  C   HIS A 721    -425.751 -43.893 275.494  1.00  0.00      H1   C  
ATOM   1195  O   HIS A 721    -425.514 -43.579 276.642  1.00  0.00      H1   O  
ATOM   1196  N   ALA A 722    -426.791 -44.612 275.158  1.00  0.00      H1   N  
ATOM   1197  CA  ALA A 722    -427.817 -45.178 275.982  1.00  0.00      H1   C  
ATOM   1198  CB  ALA A 722    -429.152 -45.103 275.152  1.00  0.00      H1   C  
ATOM   1199  C   ALA A 722    -427.563 -46.641 276.278  1.00  0.00      H1   C  
ATOM   1200  O   ALA A 722    -427.500 -47.509 275.427  1.00  0.00      H1   O  
ATOM   1201  N   GLY A 723    -427.390 -47.088 277.544  1.00  0.00      H1   N  
ATOM   1202  CA  GLY A 723    -427.546 -46.291 278.803  1.00  0.00      H1   C  
ATOM   1203  C   GLY A 723    -429.040 -45.933 279.120  1.00  0.00      H1   C  
ATOM   1204  O   GLY A 723    -429.934 -46.427 278.524  1.00  0.00      H1   O  
ATOM   1205  N   ALA A 724    -429.213 -44.969 280.086  1.00  0.00      H1   N  
ATOM   1206  CA  ALA A 724    -430.455 -44.413 280.543  1.00  0.00      H1   C  
ATOM   1207  CB  ALA A 724    -430.149 -43.669 281.856  1.00  0.00      H1   C  
ATOM   1208  C   ALA A 724    -431.147 -43.477 279.568  1.00  0.00      H1   C  
ATOM   1209  O   ALA A 724    -430.532 -42.914 278.695  1.00  0.00      H1   O  
ATOM   1210  N   LYS A 725    -432.455 -43.233 279.656  1.00  0.00      H1   N  
ATOM   1211  CA  LYS A 725    -433.172 -42.259 278.897  1.00  0.00      H1   C  
ATOM   1212  CB  LYS A 725    -434.676 -42.289 279.172  1.00  0.00      H1   C  
ATOM   1213  CG  LYS A 725    -435.338 -43.641 278.881  1.00  0.00      H1   C  
ATOM   1214  CD  LYS A 725    -436.880 -43.741 279.031  1.00  0.00      H1   C  
ATOM   1215  CE  LYS A 725    -437.376 -45.078 278.443  1.00  0.00      H1   C  
ATOM   1216  NZ  LYS A 725    -438.840 -45.089 278.453  1.00  0.00      H1   N  
ATOM   1217  C   LYS A 725    -432.665 -40.798 279.007  1.00  0.00      H1   C  
ATOM   1218  O   LYS A 725    -432.340 -40.469 280.160  1.00  0.00      H1   O  
ATOM   1219  N   SER A 726    -432.636 -40.039 277.882  1.00  0.00      H1   N  
ATOM   1220  CA  SER A 726    -431.903 -38.806 277.808  1.00  0.00      H1   C  
ATOM   1221  CB  SER A 726    -430.469 -38.995 277.277  1.00  0.00      H1   C  
ATOM   1222  OG  SER A 726    -429.629 -37.880 277.466  1.00  0.00      H1   O  
ATOM   1223  C   SER A 726    -432.585 -37.806 276.862  1.00  0.00      H1   C  
ATOM   1224  O   SER A 726    -433.443 -38.133 276.054  1.00  0.00      H1   O  
ATOM   1225  N   PHE A 727    -432.172 -36.538 276.889  1.00  0.00      H1   N  
ATOM   1226  CA  PHE A 727    -432.663 -35.563 275.980  1.00  0.00      H1   C  
ATOM   1227  CB  PHE A 727    -434.149 -35.073 276.212  1.00  0.00      H1   C  
ATOM   1228  CG  PHE A 727    -434.693 -34.488 274.963  1.00  0.00      H1   C  
ATOM   1229  CD1 PHE A 727    -434.922 -35.396 273.952  1.00  0.00      H1   C  
ATOM   1230  CE1 PHE A 727    -435.352 -34.959 272.671  1.00  0.00      H1   C  
ATOM   1231  CZ  PHE A 727    -435.626 -33.613 272.460  1.00  0.00      H1   C  
ATOM   1232  CD2 PHE A 727    -435.043 -33.131 274.794  1.00  0.00      H1   C  
ATOM   1233  CE2 PHE A 727    -435.506 -32.710 273.528  1.00  0.00      H1   C  
ATOM   1234  C   PHE A 727    -431.695 -34.369 276.007  1.00  0.00      H1   C  
ATOM   1235  O   PHE A 727    -431.083 -34.042 277.048  1.00  0.00      H1   O  
ATOM   1236  N   TYR A 728    -431.571 -33.577 274.904  1.00  0.00      H1   N  
ATOM   1237  CA  TYR A 728    -430.786 -32.379 274.706  1.00  0.00      H1   C  
ATOM   1238  CB  TYR A 728    -431.120 -31.698 273.388  1.00  0.00      H1   C  
ATOM   1239  CG  TYR A 728    -430.651 -32.406 272.109  1.00  0.00      H1   C  
ATOM   1240  CD1 TYR A 728    -429.277 -32.526 271.852  1.00  0.00      H1   C  
ATOM   1241  CE1 TYR A 728    -428.838 -33.007 270.605  1.00  0.00      H1   C  
ATOM   1242  CZ  TYR A 728    -429.715 -33.581 269.689  1.00  0.00      H1   C  
ATOM   1243  OH  TYR A 728    -429.262 -34.194 268.486  1.00  0.00      H1   O  
ATOM   1244  CD2 TYR A 728    -431.523 -32.789 271.106  1.00  0.00      H1   C  
ATOM   1245  CE2 TYR A 728    -431.074 -33.450 269.965  1.00  0.00      H1   C  
ATOM   1246  C   TYR A 728    -430.798 -31.420 275.939  1.00  0.00      H1   C  
ATOM   1247  O   TYR A 728    -431.788 -30.978 276.423  1.00  0.00      H1   O  
ATOM   1248  N   LYS A 729    -429.615 -30.895 276.430  1.00  0.00      H1   N  
ATOM   1249  CA  LYS A 729    -429.488 -30.223 277.766  1.00  0.00      H1   C  
ATOM   1250  CB  LYS A 729    -427.997 -29.700 277.915  1.00  0.00      H1   C  
ATOM   1251  CG  LYS A 729    -426.815 -30.699 277.844  1.00  0.00      H1   C  
ATOM   1252  CD  LYS A 729    -426.701 -31.699 278.958  1.00  0.00      H1   C  
ATOM   1253  CE  LYS A 729    -426.469 -31.052 280.333  1.00  0.00      H1   C  
ATOM   1254  NZ  LYS A 729    -425.240 -30.261 280.502  1.00  0.00      H1   N  
ATOM   1255  C   LYS A 729    -430.328 -29.004 277.964  1.00  0.00      H1   C  
ATOM   1256  O   LYS A 729    -430.762 -28.765 279.101  1.00  0.00      H1   O  
ATOM   1257  N   ASN A 730    -430.527 -28.214 276.872  1.00  0.00      H1   N  
ATOM   1258  CA  ASN A 730    -431.404 -27.001 276.861  1.00  0.00      H1   C  
ATOM   1259  CB  ASN A 730    -430.879 -25.935 275.768  1.00  0.00      H1   C  
ATOM   1260  CG  ASN A 730    -429.405 -25.772 275.962  1.00  0.00      H1   C  
ATOM   1261  OD1 ASN A 730    -428.772 -25.885 277.034  1.00  0.00      H1   O  
ATOM   1262  ND2 ASN A 730    -428.754 -25.490 274.834  1.00  0.00      H1   N  
ATOM   1263  C   ASN A 730    -432.881 -27.210 276.608  1.00  0.00      H1   C  
ATOM   1264  O   ASN A 730    -433.636 -26.204 276.753  1.00  0.00      H1   O  
ATOM   1265  N   LEU A 731    -433.320 -28.425 276.467  1.00  0.00      H1   N  
ATOM   1266  CA  LEU A 731    -434.750 -28.801 276.269  1.00  0.00      H1   C  
ATOM   1267  CB  LEU A 731    -434.858 -29.484 274.833  1.00  0.00      H1   C  
ATOM   1268  CG  LEU A 731    -434.481 -28.690 273.582  1.00  0.00      H1   C  
ATOM   1269  CD1 LEU A 731    -434.753 -29.385 272.295  1.00  0.00      H1   C  
ATOM   1270  CD2 LEU A 731    -435.188 -27.370 273.641  1.00  0.00      H1   C  
ATOM   1271  C   LEU A 731    -435.415 -29.630 277.344  1.00  0.00      H1   C  
ATOM   1272  O   LEU A 731    -434.872 -30.604 277.964  1.00  0.00      H1   O  
ATOM   1273  N   ILE A 732    -436.637 -29.212 277.635  1.00  0.00      H1   N  
ATOM   1274  CA  ILE A 732    -437.478 -29.973 278.605  1.00  0.00      H1   C  
ATOM   1275  CB  ILE A 732    -438.145 -29.129 279.745  1.00  0.00      H1   C  
ATOM   1276  CG2 ILE A 732    -438.842 -29.975 280.841  1.00  0.00      H1   C  
ATOM   1277  CG1 ILE A 732    -437.059 -28.222 280.330  1.00  0.00      H1   C  
ATOM   1278  CD1 ILE A 732    -437.713 -26.951 280.921  1.00  0.00      H1   C  
ATOM   1279  C   ILE A 732    -438.560 -30.666 277.828  1.00  0.00      H1   C  
ATOM   1280  O   ILE A 732    -439.451 -30.051 277.267  1.00  0.00      H1   O  
ATOM   1281  N   TRP A 733    -438.589 -31.984 277.759  1.00  0.00      H1   N  
ATOM   1282  CA  TRP A 733    -439.669 -32.734 277.130  1.00  0.00      H1   C  
ATOM   1283  CB  TRP A 733    -439.063 -34.035 276.537  1.00  0.00      H1   C  
ATOM   1284  CG  TRP A 733    -439.825 -34.809 275.616  1.00  0.00      H1   C  
ATOM   1285  CD1 TRP A 733    -441.171 -34.853 275.457  1.00  0.00      H1   C  
ATOM   1286  NE1 TRP A 733    -441.530 -35.601 274.429  1.00  0.00      H1   N  
ATOM   1287  CE2 TRP A 733    -440.458 -36.154 273.932  1.00  0.00      H1   C  
ATOM   1288  CD2 TRP A 733    -439.334 -35.627 274.556  1.00  0.00      H1   C  
ATOM   1289  CE3 TRP A 733    -438.121 -36.061 274.157  1.00  0.00      H1   C  
ATOM   1290  CZ3 TRP A 733    -437.980 -37.078 273.159  1.00  0.00      H1   C  
ATOM   1291  CZ2 TRP A 733    -440.330 -37.001 272.801  1.00  0.00      H1   C  
ATOM   1292  CH2 TRP A 733    -439.094 -37.518 272.472  1.00  0.00      H1   C  
ATOM   1293  C   TRP A 733    -440.782 -33.068 278.118  1.00  0.00      H1   C  
ATOM   1294  O   TRP A 733    -440.959 -34.195 278.584  1.00  0.00      H1   O  
ATOM   1295  N   LEU A 734    -441.690 -32.038 278.312  1.00  0.00      H1   N  
ATOM   1296  CA  LEU A 734    -442.969 -32.122 279.015  1.00  0.00      H1   C  
ATOM   1297  CB  LEU A 734    -443.517 -30.713 279.315  1.00  0.00      H1   C  
ATOM   1298  CG  LEU A 734    -442.523 -30.001 280.338  1.00  0.00      H1   C  
ATOM   1299  CD1 LEU A 734    -442.941 -28.512 280.534  1.00  0.00      H1   C  
ATOM   1300  CD2 LEU A 734    -442.442 -30.633 281.724  1.00  0.00      H1   C  
ATOM   1301  C   LEU A 734    -444.034 -32.901 278.356  1.00  0.00      H1   C  
ATOM   1302  O   LEU A 734    -444.423 -32.716 277.223  1.00  0.00      H1   O  
ATOM   1303  N   VAL A 735    -444.513 -33.883 279.171  1.00  0.00      H1   N  
ATOM   1304  CA  VAL A 735    -445.544 -34.816 278.791  1.00  0.00      H1   C  
ATOM   1305  CB  VAL A 735    -444.937 -36.220 278.385  1.00  0.00      H1   C  
ATOM   1306  CG1 VAL A 735    -444.177 -36.060 277.063  1.00  0.00      H1   C  
ATOM   1307  CG2 VAL A 735    -444.134 -36.920 279.458  1.00  0.00      H1   C  
ATOM   1308  C   VAL A 735    -446.537 -35.002 279.912  1.00  0.00      H1   C  
ATOM   1309  O   VAL A 735    -446.408 -34.419 280.991  1.00  0.00      H1   O  
ATOM   1310  N   LYS A 736    -447.693 -35.572 279.598  1.00  0.00      H1   N  
ATOM   1311  CA  LYS A 736    -448.905 -35.542 280.420  1.00  0.00      H1   C  
ATOM   1312  CB  LYS A 736    -450.206 -35.738 279.458  1.00  0.00      H1   C  
ATOM   1313  CG  LYS A 736    -450.390 -37.119 278.802  1.00  0.00      H1   C  
ATOM   1314  CD  LYS A 736    -451.116 -38.191 279.627  1.00  0.00      H1   C  
ATOM   1315  CE  LYS A 736    -451.630 -39.279 278.721  1.00  0.00      H1   C  
ATOM   1316  NZ  LYS A 736    -452.210 -40.412 279.567  1.00  0.00      H1   N  
ATOM   1317  C   LYS A 736    -448.996 -36.643 281.545  1.00  0.00      H1   C  
ATOM   1318  O   LYS A 736    -448.201 -37.511 281.563  1.00  0.00      H1   O  
ATOM   1319  N   LYS A 737    -449.923 -36.502 282.462  1.00  0.00      H1   N  
ATOM   1320  CA  LYS A 737    -450.275 -37.488 283.367  1.00  0.00      H1   C  
ATOM   1321  CB  LYS A 737    -449.768 -37.093 284.755  1.00  0.00      H1   C  
ATOM   1322  CG  LYS A 737    -448.253 -36.957 284.913  1.00  0.00      H1   C  
ATOM   1323  CD  LYS A 737    -447.696 -36.694 286.357  1.00  0.00      H1   C  
ATOM   1324  CE  LYS A 737    -447.823 -35.189 286.842  1.00  0.00      H1   C  
ATOM   1325  NZ  LYS A 737    -447.199 -35.005 288.189  1.00  0.00      H1   N  
ATOM   1326  C   LYS A 737    -451.762 -37.648 283.419  1.00  0.00      H1   C  
ATOM   1327  O   LYS A 737    -452.464 -36.659 283.161  1.00  0.00      H1   O  
ATOM   1328  N   GLY A 738    -452.250 -38.844 283.727  1.00  0.00      H1   N  
ATOM   1329  CA  GLY A 738    -453.670 -39.103 283.698  1.00  0.00      H1   C  
ATOM   1330  C   GLY A 738    -454.404 -38.745 282.508  1.00  0.00      H1   C  
ATOM   1331  O   GLY A 738    -453.919 -38.694 281.384  1.00  0.00      H1   O  
ATOM   1332  N   ASN A 739    -455.684 -38.291 282.726  1.00  0.00      H1   N  
ATOM   1333  CA  ASN A 739    -456.662 -38.027 281.680  1.00  0.00      H1   C  
ATOM   1334  CB  ASN A 739    -458.047 -38.674 281.974  1.00  0.00      H1   C  
ATOM   1335  CG  ASN A 739    -457.977 -40.119 282.112  1.00  0.00      H1   C  
ATOM   1336  OD1 ASN A 739    -458.090 -40.787 281.075  1.00  0.00      H1   O  
ATOM   1337  ND2 ASN A 739    -457.773 -40.746 283.286  1.00  0.00      H1   N  
ATOM   1338  C   ASN A 739    -456.835 -36.623 281.113  1.00  0.00      H1   C  
ATOM   1339  O   ASN A 739    -457.489 -36.537 280.085  1.00  0.00      H1   O  
ATOM   1340  N   SER A 740    -456.131 -35.650 281.556  1.00  0.00      H1   N  
ATOM   1341  CA  SER A 740    -456.227 -34.252 281.112  1.00  0.00      H1   C  
ATOM   1342  CB  SER A 740    -457.155 -33.403 282.047  1.00  0.00      H1   C  
ATOM   1343  OG  SER A 740    -457.357 -31.999 281.731  1.00  0.00      H1   O  
ATOM   1344  C   SER A 740    -454.887 -33.564 281.121  1.00  0.00      H1   C  
ATOM   1345  O   SER A 740    -454.101 -33.548 282.103  1.00  0.00      H1   O  
ATOM   1346  N   TYR A 741    -454.594 -32.971 279.918  1.00  0.00      H1   N  
ATOM   1347  CA  TYR A 741    -453.434 -32.222 279.693  1.00  0.00      H1   C  
ATOM   1348  CB  TYR A 741    -452.703 -32.790 278.413  1.00  0.00      H1   C  
ATOM   1349  CG  TYR A 741    -451.380 -32.016 278.348  1.00  0.00      H1   C  
ATOM   1350  CD1 TYR A 741    -450.346 -32.251 279.290  1.00  0.00      H1   C  
ATOM   1351  CE1 TYR A 741    -449.249 -31.521 279.213  1.00  0.00      H1   C  
ATOM   1352  CZ  TYR A 741    -449.059 -30.517 278.230  1.00  0.00      H1   C  
ATOM   1353  OH  TYR A 741    -447.901 -29.731 278.244  1.00  0.00      H1   O  
ATOM   1354  CD2 TYR A 741    -451.302 -31.122 277.297  1.00  0.00      H1   C  
ATOM   1355  CE2 TYR A 741    -450.158 -30.314 277.308  1.00  0.00      H1   C  
ATOM   1356  C   TYR A 741    -453.870 -30.757 279.533  1.00  0.00      H1   C  
ATOM   1357  O   TYR A 741    -454.334 -30.346 278.443  1.00  0.00      H1   O  
ATOM   1358  N   PRO A 742    -453.665 -29.898 280.583  1.00  0.00      H1   N  
ATOM   1359  CD  PRO A 742    -453.434 -30.355 281.990  1.00  0.00      H1   C  
ATOM   1360  CA  PRO A 742    -453.754 -28.476 280.478  1.00  0.00      H1   C  
ATOM   1361  CB  PRO A 742    -453.261 -27.992 281.921  1.00  0.00      H1   C  
ATOM   1362  CG  PRO A 742    -453.646 -29.133 282.849  1.00  0.00      H1   C  
ATOM   1363  C   PRO A 742    -453.034 -27.799 279.341  1.00  0.00      H1   C  
ATOM   1364  O   PRO A 742    -451.874 -28.060 279.047  1.00  0.00      H1   O  
ATOM   1365  N   LYS A 743    -453.596 -26.717 278.798  1.00  0.00      H1   N  
ATOM   1366  CA  LYS A 743    -452.844 -25.929 277.790  1.00  0.00      H1   C  
ATOM   1367  CB  LYS A 743    -453.844 -25.126 276.974  1.00  0.00      H1   C  
ATOM   1368  CG  LYS A 743    -453.296 -24.045 275.990  1.00  0.00      H1   C  
ATOM   1369  CD  LYS A 743    -454.283 -23.321 275.050  1.00  0.00      H1   C  
ATOM   1370  CE  LYS A 743    -455.470 -22.637 275.748  1.00  0.00      H1   C  
ATOM   1371  NZ  LYS A 743    -454.878 -21.598 276.544  1.00  0.00      H1   N  
ATOM   1372  C   LYS A 743    -451.617 -25.177 278.289  1.00  0.00      H1   C  
ATOM   1373  O   LYS A 743    -451.849 -24.164 279.017  1.00  0.00      H1   O  
ATOM   1374  N   LEU A 744    -450.370 -25.528 277.890  1.00  0.00      H1   N  
ATOM   1375  CA  LEU A 744    -449.138 -25.006 278.304  1.00  0.00      H1   C  
ATOM   1376  CB  LEU A 744    -448.018 -25.965 277.789  1.00  0.00      H1   C  
ATOM   1377  CG  LEU A 744    -446.566 -25.402 277.965  1.00  0.00      H1   C  
ATOM   1378  CD1 LEU A 744    -446.348 -25.125 279.442  1.00  0.00      H1   C  
ATOM   1379  CD2 LEU A 744    -445.455 -26.405 277.655  1.00  0.00      H1   C  
ATOM   1380  C   LEU A 744    -448.948 -23.613 277.876  1.00  0.00      H1   C  
ATOM   1381  O   LEU A 744    -448.770 -23.406 276.669  1.00  0.00      H1   O  
ATOM   1382  N   ASN A 745    -449.094 -22.561 278.686  1.00  0.00      H1   N  
ATOM   1383  CA  ASN A 745    -448.843 -21.161 278.281  1.00  0.00      H1   C  
ATOM   1384  CB  ASN A 745    -450.195 -20.439 278.195  1.00  0.00      H1   C  
ATOM   1385  CG  ASN A 745    -449.957 -18.887 277.957  1.00  0.00      H1   C  
ATOM   1386  OD1 ASN A 745    -450.675 -18.091 278.557  1.00  0.00      H1   O  
ATOM   1387  ND2 ASN A 745    -448.948 -18.512 277.093  1.00  0.00      H1   N  
ATOM   1388  C   ASN A 745    -447.729 -20.567 279.179  1.00  0.00      H1   C  
ATOM   1389  O   ASN A 745    -447.845 -20.557 280.431  1.00  0.00      H1   O  
ATOM   1390  N   GLN A 746    -446.579 -20.221 278.550  1.00  0.00      H1   N  
ATOM   1391  CA  GLN A 746    -445.398 -19.621 279.180  1.00  0.00      H1   C  
ATOM   1392  CB  GLN A 746    -444.164 -20.582 279.122  1.00  0.00      H1   C  
ATOM   1393  CG  GLN A 746    -444.376 -21.914 279.951  1.00  0.00      H1   C  
ATOM   1394  CD  GLN A 746    -444.363 -21.760 281.405  1.00  0.00      H1   C  
ATOM   1395  OE1 GLN A 746    -445.408 -21.626 282.025  1.00  0.00      H1   O  
ATOM   1396  NE2 GLN A 746    -443.163 -21.866 282.032  1.00  0.00      H1   N  
ATOM   1397  C   GLN A 746    -444.963 -18.406 278.342  1.00  0.00      H1   C  
ATOM   1398  O   GLN A 746    -445.237 -18.312 277.149  1.00  0.00      H1   O  
ATOM   1399  N   SER A 747    -444.324 -17.398 279.034  1.00  0.00      H1   N  
ATOM   1400  CA  SER A 747    -443.926 -16.222 278.379  1.00  0.00      H1   C  
ATOM   1401  CB  SER A 747    -445.128 -15.266 278.230  1.00  0.00      H1   C  
ATOM   1402  OG  SER A 747    -444.710 -14.170 277.416  1.00  0.00      H1   O  
ATOM   1403  C   SER A 747    -442.912 -15.520 279.179  1.00  0.00      H1   C  
ATOM   1404  O   SER A 747    -442.922 -15.315 280.375  1.00  0.00      H1   O  
ATOM   1405  N   TYR A 748    -441.897 -14.997 278.484  1.00  0.00      H1   N  
ATOM   1406  CA  TYR A 748    -440.689 -14.475 278.949  1.00  0.00      H1   C  
ATOM   1407  CB  TYR A 748    -439.473 -15.450 278.684  1.00  0.00      H1   C  
ATOM   1408  CG  TYR A 748    -438.115 -14.763 278.954  1.00  0.00      H1   C  
ATOM   1409  CD1 TYR A 748    -437.640 -14.429 280.213  1.00  0.00      H1   C  
ATOM   1410  CE1 TYR A 748    -436.405 -13.722 280.428  1.00  0.00      H1   C  
ATOM   1411  CZ  TYR A 748    -435.667 -13.320 279.310  1.00  0.00      H1   C  
ATOM   1412  OH  TYR A 748    -434.345 -12.895 279.401  1.00  0.00      H1   O  
ATOM   1413  CD2 TYR A 748    -437.261 -14.454 277.882  1.00  0.00      H1   C  
ATOM   1414  CE2 TYR A 748    -436.084 -13.672 278.027  1.00  0.00      H1   C  
ATOM   1415  C   TYR A 748    -440.517 -13.063 278.383  1.00  0.00      H1   C  
ATOM   1416  O   TYR A 748    -440.783 -12.759 277.219  1.00  0.00      H1   O  
ATOM   1417  N   ILE A 749    -440.025 -12.063 279.139  1.00  0.00      H1   N  
ATOM   1418  CA  ILE A 749    -439.743 -10.677 278.755  1.00  0.00      H1   C  
ATOM   1419  CB  ILE A 749    -440.466  -9.624 279.547  1.00  0.00      H1   C  
ATOM   1420  CG2 ILE A 749    -440.232  -8.187 278.985  1.00  0.00      H1   C  
ATOM   1421  CG1 ILE A 749    -442.000  -9.882 279.515  1.00  0.00      H1   C  
ATOM   1422  CD1 ILE A 749    -442.833  -8.942 280.264  1.00  0.00      H1   C  
ATOM   1423  C   ILE A 749    -438.273 -10.489 278.756  1.00  0.00      H1   C  
ATOM   1424  O   ILE A 749    -437.644 -10.855 279.755  1.00  0.00      H1   O  
ATOM   1425  N   ASN A 750    -437.570 -10.051 277.673  1.00  0.00      H1   N  
ATOM   1426  CA  ASN A 750    -436.133 -10.052 277.670  1.00  0.00      H1   C  
ATOM   1427  CB  ASN A 750    -435.596  -9.895 276.203  1.00  0.00      H1   C  
ATOM   1428  CG  ASN A 750    -434.061  -9.737 276.097  1.00  0.00      H1   C  
ATOM   1429  OD1 ASN A 750    -433.379  -9.928 277.108  1.00  0.00      H1   O  
ATOM   1430  ND2 ASN A 750    -433.521  -9.429 274.880  1.00  0.00      H1   N  
ATOM   1431  C   ASN A 750    -435.580  -8.954 278.534  1.00  0.00      H1   C  
ATOM   1432  O   ASN A 750    -435.717  -7.752 278.250  1.00  0.00      H1   O  
ATOM   1433  N   ASP A 751    -434.943  -9.390 279.614  1.00  0.00      H1   N  
ATOM   1434  CA  ASP A 751    -434.283  -8.549 280.601  1.00  0.00      H1   C  
ATOM   1435  CB  ASP A 751    -434.854  -8.810 282.079  1.00  0.00      H1   C  
ATOM   1436  CG  ASP A 751    -434.578 -10.202 282.555  1.00  0.00      H1   C  
ATOM   1437  OD1 ASP A 751    -434.523 -11.148 281.761  1.00  0.00      H1   O  
ATOM   1438  OD2 ASP A 751    -434.638 -10.401 283.738  1.00  0.00      H1   O  
ATOM   1439  C   ASP A 751    -432.699  -8.650 280.582  1.00  0.00      H1   C  
ATOM   1440  O   ASP A 751    -432.072  -8.104 281.480  1.00  0.00      H1   O  
ATOM   1441  N   LYS A 752    -432.054  -9.249 279.573  1.00  0.00      H1   N  
ATOM   1442  CA  LYS A 752    -430.635  -9.422 279.738  1.00  0.00      H1   C  
ATOM   1443  CB  LYS A 752    -430.166 -10.596 279.002  1.00  0.00      H1   C  
ATOM   1444  CG  LYS A 752    -430.968 -11.904 279.345  1.00  0.00      H1   C  
ATOM   1445  CD  LYS A 752    -431.166 -12.231 280.815  1.00  0.00      H1   C  
ATOM   1446  CE  LYS A 752    -429.833 -12.544 281.522  1.00  0.00      H1   C  
ATOM   1447  NZ  LYS A 752    -430.134 -12.891 282.913  1.00  0.00      H1   N  
ATOM   1448  C   LYS A 752    -429.911  -8.242 279.205  1.00  0.00      H1   C  
ATOM   1449  O   LYS A 752    -428.708  -8.105 279.213  1.00  0.00      H1   O  
ATOM   1450  N   GLY A 753    -430.586  -7.285 278.679  1.00  0.00      H1   N  
ATOM   1451  CA  GLY A 753    -430.000  -6.049 278.207  1.00  0.00      H1   C  
ATOM   1452  C   GLY A 753    -429.397  -6.141 276.851  1.00  0.00      H1   C  
ATOM   1453  O   GLY A 753    -428.813  -5.239 276.299  1.00  0.00      H1   O  
ATOM   1454  N   LYS A 754    -429.543  -7.270 276.183  1.00  0.00      H1   N  
ATOM   1455  CA  LYS A 754    -429.000  -7.264 274.844  1.00  0.00      H1   C  
ATOM   1456  CB  LYS A 754    -427.425  -7.581 274.921  1.00  0.00      H1   C  
ATOM   1457  CG  LYS A 754    -427.053  -9.058 275.303  1.00  0.00      H1   C  
ATOM   1458  CD  LYS A 754    -425.586  -9.265 275.569  1.00  0.00      H1   C  
ATOM   1459  CE  LYS A 754    -425.177 -10.570 276.201  1.00  0.00      H1   C  
ATOM   1460  NZ  LYS A 754    -423.926 -10.375 277.008  1.00  0.00      H1   N  
ATOM   1461  C   LYS A 754    -429.719  -8.535 274.251  1.00  0.00      H1   C  
ATOM   1462  O   LYS A 754    -430.454  -9.190 274.979  1.00  0.00      H1   O  
ATOM   1463  N   GLU A 755    -429.630  -8.777 272.946  1.00  0.00      H1   N  
ATOM   1464  CA  GLU A 755    -430.409  -9.793 272.384  1.00  0.00      H1   C  
ATOM   1465  CB  GLU A 755    -430.107 -10.004 270.872  1.00  0.00      H1   C  
ATOM   1466  CG  GLU A 755    -430.868  -8.955 269.945  1.00  0.00      H1   C  
ATOM   1467  CD  GLU A 755    -430.293  -8.764 268.539  1.00  0.00      H1   C  
ATOM   1468  OE1 GLU A 755    -430.910  -7.954 267.706  1.00  0.00      H1   O  
ATOM   1469  OE2 GLU A 755    -429.337  -9.455 268.176  1.00  0.00      H1   O  
ATOM   1470  C   GLU A 755    -430.388 -11.178 273.072  1.00  0.00      H1   C  
ATOM   1471  O   GLU A 755    -429.329 -11.571 273.626  1.00  0.00      H1   O  
ATOM   1472  N   VAL A 756    -431.548 -11.844 273.037  1.00  0.00      H1   N  
ATOM   1473  CA  VAL A 756    -431.681 -13.251 273.465  1.00  0.00      H1   C  
ATOM   1474  CB  VAL A 756    -432.809 -13.322 274.531  1.00  0.00      H1   C  
ATOM   1475  CG1 VAL A 756    -433.431 -14.637 274.711  1.00  0.00      H1   C  
ATOM   1476  CG2 VAL A 756    -432.274 -12.785 275.878  1.00  0.00      H1   C  
ATOM   1477  C   VAL A 756    -431.868 -14.060 272.219  1.00  0.00      H1   C  
ATOM   1478  O   VAL A 756    -432.598 -13.666 271.352  1.00  0.00      H1   O  
ATOM   1479  N   LEU A 757    -431.234 -15.230 272.237  1.00  0.00      H1   N  
ATOM   1480  CA  LEU A 757    -431.349 -16.246 271.244  1.00  0.00      H1   C  
ATOM   1481  CB  LEU A 757    -429.948 -16.741 270.638  1.00  0.00      H1   C  
ATOM   1482  CG  LEU A 757    -429.812 -18.219 270.230  1.00  0.00      H1   C  
ATOM   1483  CD1 LEU A 757    -430.707 -18.671 268.968  1.00  0.00      H1   C  
ATOM   1484  CD2 LEU A 757    -428.263 -18.485 269.989  1.00  0.00      H1   C  
ATOM   1485  C   LEU A 757    -432.035 -17.418 271.936  1.00  0.00      H1   C  
ATOM   1486  O   LEU A 757    -431.689 -17.795 273.027  1.00  0.00      H1   O  
ATOM   1487  N   VAL A 758    -433.010 -18.050 271.316  1.00  0.00      H1   N  
ATOM   1488  CA  VAL A 758    -433.870 -18.964 272.022  1.00  0.00      H1   C  
ATOM   1489  CB  VAL A 758    -434.959 -18.237 272.793  1.00  0.00      H1   C  
ATOM   1490  CG1 VAL A 758    -435.872 -17.427 271.896  1.00  0.00      H1   C  
ATOM   1491  CG2 VAL A 758    -435.834 -19.189 273.613  1.00  0.00      H1   C  
ATOM   1492  C   VAL A 758    -434.397 -20.111 271.110  1.00  0.00      H1   C  
ATOM   1493  O   VAL A 758    -434.371 -19.821 269.944  1.00  0.00      H1   O  
ATOM   1494  N   LEU A 759    -434.677 -21.354 271.574  1.00  0.00      H1   N  
ATOM   1495  CA  LEU A 759    -434.761 -22.551 270.802  1.00  0.00      H1   C  
ATOM   1496  CB  LEU A 759    -433.435 -23.327 270.786  1.00  0.00      H1   C  
ATOM   1497  CG  LEU A 759    -432.230 -22.507 270.312  1.00  0.00      H1   C  
ATOM   1498  CD1 LEU A 759    -431.465 -21.769 271.402  1.00  0.00      H1   C  
ATOM   1499  CD2 LEU A 759    -431.302 -23.468 269.549  1.00  0.00      H1   C  
ATOM   1500  C   LEU A 759    -435.904 -23.263 271.381  1.00  0.00      H1   C  
ATOM   1501  O   LEU A 759    -436.163 -23.185 272.591  1.00  0.00      H1   O  
ATOM   1502  N   TRP A 760    -436.525 -24.089 270.545  1.00  0.00      H1   N  
ATOM   1503  CA  TRP A 760    -437.567 -24.997 271.061  1.00  0.00      H1   C  
ATOM   1504  CB  TRP A 760    -438.968 -24.278 271.215  1.00  0.00      H1   C  
ATOM   1505  CG  TRP A 760    -439.689 -23.734 270.031  1.00  0.00      H1   C  
ATOM   1506  CD1 TRP A 760    -440.637 -24.307 269.230  1.00  0.00      H1   C  
ATOM   1507  NE1 TRP A 760    -441.014 -23.424 268.217  1.00  0.00      H1   N  
ATOM   1508  CE2 TRP A 760    -440.189 -22.353 268.293  1.00  0.00      H1   C  
ATOM   1509  CD2 TRP A 760    -439.359 -22.503 269.432  1.00  0.00      H1   C  
ATOM   1510  CE3 TRP A 760    -438.390 -21.515 269.712  1.00  0.00      H1   C  
ATOM   1511  CZ3 TRP A 760    -438.334 -20.415 268.911  1.00  0.00      H1   C  
ATOM   1512  CZ2 TRP A 760    -440.039 -21.269 267.396  1.00  0.00      H1   C  
ATOM   1513  CH2 TRP A 760    -439.121 -20.274 267.713  1.00  0.00      H1   C  
ATOM   1514  C   TRP A 760    -437.659 -26.134 270.047  1.00  0.00      H1   C  
ATOM   1515  O   TRP A 760    -436.977 -26.113 269.040  1.00  0.00      H1   O  
ATOM   1516  N   GLY A 761    -438.409 -27.151 270.522  1.00  0.00      H1   N  
ATOM   1517  CA  GLY A 761    -438.780 -28.258 269.636  1.00  0.00      H1   C  
ATOM   1518  C   GLY A 761    -440.254 -28.521 269.487  1.00  0.00      H1   C  
ATOM   1519  O   GLY A 761    -440.986 -28.394 270.440  1.00  0.00      H1   O  
ATOM   1520  N   ILE A 762    -440.714 -28.854 268.284  1.00  0.00      H1   N  
ATOM   1521  CA  ILE A 762    -442.092 -29.330 268.076  1.00  0.00      H1   C  
ATOM   1522  CB  ILE A 762    -442.686 -28.541 266.907  1.00  0.00      H1   C  
ATOM   1523  CG2 ILE A 762    -444.048 -29.195 266.573  1.00  0.00      H1   C  
ATOM   1524  CG1 ILE A 762    -442.716 -27.039 267.295  1.00  0.00      H1   C  
ATOM   1525  CD1 ILE A 762    -443.741 -26.160 266.512  1.00  0.00      H1   C  
ATOM   1526  C   ILE A 762    -442.003 -30.820 267.727  1.00  0.00      H1   C  
ATOM   1527  O   ILE A 762    -441.077 -31.233 266.989  1.00  0.00      H1   O  
ATOM   1528  N   HIS A 763    -442.874 -31.668 268.363  1.00  0.00      H1   N  
ATOM   1529  CA  HIS A 763    -442.743 -33.141 268.248  1.00  0.00      H1   C  
ATOM   1530  CB  HIS A 763    -442.665 -33.831 269.717  1.00  0.00      H1   C  
ATOM   1531  ND1 HIS A 763    -441.517 -35.919 268.777  1.00  0.00      H1   N  
ATOM   1532  CG  HIS A 763    -442.477 -35.365 269.592  1.00  0.00      H1   C  
ATOM   1533  CE1 HIS A 763    -441.653 -37.273 268.939  1.00  0.00      H1   C  
ATOM   1534  NE2 HIS A 763    -442.603 -37.619 269.801  1.00  0.00      H1   N  
ATOM   1535  CD2 HIS A 763    -443.107 -36.416 270.187  1.00  0.00      H1   C  
ATOM   1536  C   HIS A 763    -443.934 -33.568 267.417  1.00  0.00      H1   C  
ATOM   1537  O   HIS A 763    -444.965 -33.076 267.563  1.00  0.00      H1   O  
ATOM   1538  N   HIS A 764    -443.674 -34.498 266.535  1.00  0.00      H1   N  
ATOM   1539  CA  HIS A 764    -444.630 -35.151 265.685  1.00  0.00      H1   C  
ATOM   1540  CB  HIS A 764    -444.145 -34.806 264.271  1.00  0.00      H1   C  
ATOM   1541  ND1 HIS A 764    -445.009 -32.887 263.031  1.00  0.00      H1   N  
ATOM   1542  CG  HIS A 764    -444.148 -33.256 264.005  1.00  0.00      H1   C  
ATOM   1543  CE1 HIS A 764    -444.674 -31.659 262.752  1.00  0.00      H1   C  
ATOM   1544  NE2 HIS A 764    -443.653 -31.242 263.457  1.00  0.00      H1   N  
ATOM   1545  CD2 HIS A 764    -443.208 -32.275 264.215  1.00  0.00      H1   C  
ATOM   1546  C   HIS A 764    -444.513 -36.653 265.908  1.00  0.00      H1   C  
ATOM   1547  O   HIS A 764    -443.495 -37.232 265.419  1.00  0.00      H1   O  
ATOM   1548  N   PRO A 765    -445.450 -37.338 266.582  1.00  0.00      H1   N  
ATOM   1549  CD  PRO A 765    -445.926 -36.715 267.827  1.00  0.00      H1   C  
ATOM   1550  CA  PRO A 765    -445.678 -38.778 266.513  1.00  0.00      H1   C  
ATOM   1551  CB  PRO A 765    -446.984 -38.884 267.326  1.00  0.00      H1   C  
ATOM   1552  CG  PRO A 765    -446.743 -37.874 268.485  1.00  0.00      H1   C  
ATOM   1553  C   PRO A 765    -445.836 -39.463 265.186  1.00  0.00      H1   C  
ATOM   1554  O   PRO A 765    -446.292 -38.915 264.176  1.00  0.00      H1   O  
ATOM   1555  N   SER A 766    -445.567 -40.767 265.135  1.00  0.00      H1   N  
ATOM   1556  CA  SER A 766    -445.859 -41.510 263.957  1.00  0.00      H1   C  
ATOM   1557  CB  SER A 766    -444.840 -42.654 263.652  1.00  0.00      H1   C  
ATOM   1558  OG  SER A 766    -444.847 -43.616 264.716  1.00  0.00      H1   O  
ATOM   1559  C   SER A 766    -447.288 -42.037 264.028  1.00  0.00      H1   C  
ATOM   1560  O   SER A 766    -447.720 -42.447 262.919  1.00  0.00      H1   O  
ATOM   1561  N   THR A 767    -447.978 -42.175 265.193  1.00  0.00      H1   N  
ATOM   1562  CA  THR A 767    -449.310 -42.710 265.312  1.00  0.00      H1   C  
ATOM   1563  CB  THR A 767    -449.428 -44.220 265.713  1.00  0.00      H1   C  
ATOM   1564  OG1 THR A 767    -449.155 -44.589 267.112  1.00  0.00      H1   O  
ATOM   1565  CG2 THR A 767    -448.635 -45.151 264.873  1.00  0.00      H1   C  
ATOM   1566  C   THR A 767    -450.106 -41.994 266.377  1.00  0.00      H1   C  
ATOM   1567  O   THR A 767    -449.639 -41.520 267.371  1.00  0.00      H1   O  
ATOM   1568  N   THR A 768    -451.445 -41.875 266.201  1.00  0.00      H1   N  
ATOM   1569  CA  THR A 768    -452.356 -41.203 267.167  1.00  0.00      H1   C  
ATOM   1570  CB  THR A 768    -453.775 -41.222 266.683  1.00  0.00      H1   C  
ATOM   1571  OG1 THR A 768    -453.830 -40.709 265.383  1.00  0.00      H1   O  
ATOM   1572  CG2 THR A 768    -454.697 -40.355 267.558  1.00  0.00      H1   C  
ATOM   1573  C   THR A 768    -452.317 -41.676 268.610  1.00  0.00      H1   C  
ATOM   1574  O   THR A 768    -452.305 -40.912 269.560  1.00  0.00      H1   O  
ATOM   1575  N   ALA A 769    -452.137 -42.976 268.741  1.00  0.00      H1   N  
ATOM   1576  CA  ALA A 769    -451.855 -43.655 270.023  1.00  0.00      H1   C  
ATOM   1577  CB  ALA A 769    -451.634 -45.099 269.724  1.00  0.00      H1   C  
ATOM   1578  C   ALA A 769    -450.593 -43.102 270.797  1.00  0.00      H1   C  
ATOM   1579  O   ALA A 769    -450.586 -42.945 272.011  1.00  0.00      H1   O  
ATOM   1580  N   ASP A 770    -449.519 -42.803 270.097  1.00  0.00      H1   N  
ATOM   1581  CA  ASP A 770    -448.280 -42.188 270.516  1.00  0.00      H1   C  
ATOM   1582  CB  ASP A 770    -447.230 -42.382 269.434  1.00  0.00      H1   C  
ATOM   1583  CG  ASP A 770    -446.423 -43.613 269.603  1.00  0.00      H1   C  
ATOM   1584  OD1 ASP A 770    -445.634 -43.911 268.697  1.00  0.00      H1   O  
ATOM   1585  OD2 ASP A 770    -446.537 -44.313 270.614  1.00  0.00      H1   O  
ATOM   1586  C   ASP A 770    -448.447 -40.759 270.938  1.00  0.00      H1   C  
ATOM   1587  O   ASP A 770    -448.107 -40.277 272.012  1.00  0.00      H1   O  
ATOM   1588  N   GLN A 771    -449.234 -40.090 270.092  1.00  0.00      H1   N  
ATOM   1589  CA  GLN A 771    -449.764 -38.847 270.355  1.00  0.00      H1   C  
ATOM   1590  CB  GLN A 771    -450.576 -38.213 269.154  1.00  0.00      H1   C  
ATOM   1591  CG  GLN A 771    -451.266 -36.810 269.265  1.00  0.00      H1   C  
ATOM   1592  CD  GLN A 771    -450.300 -35.669 269.664  1.00  0.00      H1   C  
ATOM   1593  OE1 GLN A 771    -449.251 -35.483 269.025  1.00  0.00      H1   O  
ATOM   1594  NE2 GLN A 771    -450.739 -34.802 270.589  1.00  0.00      H1   N  
ATOM   1595  C   GLN A 771    -450.547 -38.747 271.678  1.00  0.00      H1   C  
ATOM   1596  O   GLN A 771    -450.198 -37.931 272.524  1.00  0.00      H1   O  
ATOM   1597  N   GLN A 772    -451.589 -39.646 271.849  1.00  0.00      H1   N  
ATOM   1598  CA  GLN A 772    -452.333 -39.708 273.118  1.00  0.00      H1   C  
ATOM   1599  CB  GLN A 772    -453.476 -40.768 273.169  1.00  0.00      H1   C  
ATOM   1600  CG  GLN A 772    -454.901 -40.286 272.933  1.00  0.00      H1   C  
ATOM   1601  CD  GLN A 772    -455.172 -39.730 271.521  1.00  0.00      H1   C  
ATOM   1602  OE1 GLN A 772    -455.856 -40.354 270.728  1.00  0.00      H1   O  
ATOM   1603  NE2 GLN A 772    -454.781 -38.454 271.249  1.00  0.00      H1   N  
ATOM   1604  C   GLN A 772    -451.443 -39.912 274.333  1.00  0.00      H1   C  
ATOM   1605  O   GLN A 772    -451.720 -39.397 275.411  1.00  0.00      H1   O  
ATOM   1606  N   SER A 773    -450.454 -40.764 274.162  1.00  0.00      H1   N  
ATOM   1607  CA  SER A 773    -449.548 -41.293 275.186  1.00  0.00      H1   C  
ATOM   1608  CB  SER A 773    -448.743 -42.501 274.742  1.00  0.00      H1   C  
ATOM   1609  OG  SER A 773    -447.895 -42.965 275.764  1.00  0.00      H1   O  
ATOM   1610  C   SER A 773    -448.641 -40.188 275.704  1.00  0.00      H1   C  
ATOM   1611  O   SER A 773    -448.446 -40.097 276.916  1.00  0.00      H1   O  
ATOM   1612  N   LEU A 774    -448.125 -39.271 274.827  1.00  0.00      H1   N  
ATOM   1613  CA  LEU A 774    -447.356 -38.110 275.320  1.00  0.00      H1   C  
ATOM   1614  CB  LEU A 774    -446.348 -37.700 274.229  1.00  0.00      H1   C  
ATOM   1615  CG  LEU A 774    -445.402 -38.891 273.732  1.00  0.00      H1   C  
ATOM   1616  CD1 LEU A 774    -444.941 -38.513 272.395  1.00  0.00      H1   C  
ATOM   1617  CD2 LEU A 774    -444.166 -39.218 274.578  1.00  0.00      H1   C  
ATOM   1618  C   LEU A 774    -448.276 -36.986 275.837  1.00  0.00      H1   C  
ATOM   1619  O   LEU A 774    -448.001 -36.404 276.841  1.00  0.00      H1   O  
ATOM   1620  N   TYR A 775    -449.300 -36.620 275.063  1.00  0.00      H1   N  
ATOM   1621  CA  TYR A 775    -449.928 -35.284 275.152  1.00  0.00      H1   C  
ATOM   1622  CB  TYR A 775    -449.694 -34.431 273.867  1.00  0.00      H1   C  
ATOM   1623  CG  TYR A 775    -448.219 -34.281 273.643  1.00  0.00      H1   C  
ATOM   1624  CD1 TYR A 775    -447.334 -33.831 274.673  1.00  0.00      H1   C  
ATOM   1625  CE1 TYR A 775    -445.913 -33.792 274.439  1.00  0.00      H1   C  
ATOM   1626  CZ  TYR A 775    -445.423 -34.187 273.211  1.00  0.00      H1   C  
ATOM   1627  OH  TYR A 775    -444.041 -33.982 273.029  1.00  0.00      H1   O  
ATOM   1628  CD2 TYR A 775    -447.646 -34.811 272.469  1.00  0.00      H1   C  
ATOM   1629  CE2 TYR A 775    -446.265 -34.713 272.251  1.00  0.00      H1   C  
ATOM   1630  C   TYR A 775    -451.449 -35.222 275.484  1.00  0.00      H1   C  
ATOM   1631  O   TYR A 775    -451.987 -34.087 275.597  1.00  0.00      H1   O  
ATOM   1632  N   GLN A 776    -452.127 -36.375 275.625  1.00  0.00      H1   N  
ATOM   1633  CA  GLN A 776    -453.554 -36.536 275.704  1.00  0.00      H1   C  
ATOM   1634  CB  GLN A 776    -454.161 -35.838 276.971  1.00  0.00      H1   C  
ATOM   1635  CG  GLN A 776    -455.631 -36.108 277.385  1.00  0.00      H1   C  
ATOM   1636  CD  GLN A 776    -455.820 -37.662 277.312  1.00  0.00      H1   C  
ATOM   1637  OE1 GLN A 776    -455.242 -38.390 278.074  1.00  0.00      H1   O  
ATOM   1638  NE2 GLN A 776    -456.630 -38.085 276.387  1.00  0.00      H1   N  
ATOM   1639  C   GLN A 776    -454.232 -36.161 274.400  1.00  0.00      H1   C  
ATOM   1640  O   GLN A 776    -454.770 -37.017 273.641  1.00  0.00      H1   O  
ATOM   1641  N   ASN A 777    -454.407 -34.853 274.124  1.00  0.00      H1   N  
ATOM   1642  CA  ASN A 777    -455.053 -34.238 272.974  1.00  0.00      H1   C  
ATOM   1643  CB  ASN A 777    -454.978 -32.686 272.956  1.00  0.00      H1   C  
ATOM   1644  CG  ASN A 777    -455.668 -32.138 274.242  1.00  0.00      H1   C  
ATOM   1645  OD1 ASN A 777    -456.700 -32.579 274.686  1.00  0.00      H1   O  
ATOM   1646  ND2 ASN A 777    -455.073 -31.049 274.721  1.00  0.00      H1   N  
ATOM   1647  C   ASN A 777    -454.638 -34.729 271.581  1.00  0.00      H1   C  
ATOM   1648  O   ASN A 777    -453.446 -34.966 271.192  1.00  0.00      H1   O  
ATOM   1649  N   ALA A 778    -455.668 -35.031 270.777  1.00  0.00      H1   N  
ATOM   1650  CA  ALA A 778    -455.508 -35.250 269.349  1.00  0.00      H1   C  
ATOM   1651  CB  ALA A 778    -456.481 -36.315 268.833  1.00  0.00      H1   C  
ATOM   1652  C   ALA A 778    -455.913 -33.907 268.657  1.00  0.00      H1   C  
ATOM   1653  O   ALA A 778    -456.710 -33.132 269.194  1.00  0.00      H1   O  
ATOM   1654  N   ASP A 779    -455.332 -33.580 267.488  1.00  0.00      H1   N  
ATOM   1655  CA  ASP A 779    -455.329 -32.220 266.826  1.00  0.00      H1   C  
ATOM   1656  CB  ASP A 779    -456.616 -31.898 266.004  1.00  0.00      H1   C  
ATOM   1657  CG  ASP A 779    -456.650 -32.945 264.924  1.00  0.00      H1   C  
ATOM   1658  OD1 ASP A 779    -457.703 -33.476 264.611  1.00  0.00      H1   O  
ATOM   1659  OD2 ASP A 779    -455.519 -33.071 264.307  1.00  0.00      H1   O  
ATOM   1660  C   ASP A 779    -455.004 -31.120 267.801  1.00  0.00      H1   C  
ATOM   1661  O   ASP A 779    -455.566 -30.038 267.750  1.00  0.00      H1   O  
ATOM   1662  N   ALA A 780    -453.853 -31.336 268.504  1.00  0.00      H1   N  
ATOM   1663  CA  ALA A 780    -453.122 -30.315 269.178  1.00  0.00      H1   C  
ATOM   1664  CB  ALA A 780    -451.951 -30.885 270.074  1.00  0.00      H1   C  
ATOM   1665  C   ALA A 780    -452.470 -29.245 268.372  1.00  0.00      H1   C  
ATOM   1666  O   ALA A 780    -452.246 -29.345 267.147  1.00  0.00      H1   O  
ATOM   1667  N   TYR A 781    -452.037 -28.214 269.116  1.00  0.00      H1   N  
ATOM   1668  CA  TYR A 781    -451.127 -27.220 268.445  1.00  0.00      H1   C  
ATOM   1669  CB  TYR A 781    -452.037 -26.071 267.867  1.00  0.00      H1   C  
ATOM   1670  CG  TYR A 781    -452.843 -25.306 268.939  1.00  0.00      H1   C  
ATOM   1671  CD1 TYR A 781    -452.301 -24.089 269.420  1.00  0.00      H1   C  
ATOM   1672  CE1 TYR A 781    -453.017 -23.297 270.324  1.00  0.00      H1   C  
ATOM   1673  CZ  TYR A 781    -454.311 -23.773 270.795  1.00  0.00      H1   C  
ATOM   1674  OH  TYR A 781    -454.958 -23.023 271.846  1.00  0.00      H1   O  
ATOM   1675  CD2 TYR A 781    -454.115 -25.692 269.400  1.00  0.00      H1   C  
ATOM   1676  CE2 TYR A 781    -454.825 -24.953 270.341  1.00  0.00      H1   C  
ATOM   1677  C   TYR A 781    -450.089 -26.550 269.443  1.00  0.00      H1   C  
ATOM   1678  O   TYR A 781    -450.109 -26.672 270.686  1.00  0.00      H1   O  
ATOM   1679  N   VAL A 782    -449.202 -25.723 268.783  1.00  0.00      H1   N  
ATOM   1680  CA  VAL A 782    -448.307 -24.796 269.491  1.00  0.00      H1   C  
ATOM   1681  CB  VAL A 782    -446.856 -25.326 269.382  1.00  0.00      H1   C  
ATOM   1682  CG1 VAL A 782    -445.730 -24.518 270.046  1.00  0.00      H1   C  
ATOM   1683  CG2 VAL A 782    -446.796 -26.788 269.856  1.00  0.00      H1   C  
ATOM   1684  C   VAL A 782    -448.523 -23.455 268.767  1.00  0.00      H1   C  
ATOM   1685  O   VAL A 782    -448.428 -23.350 267.558  1.00  0.00      H1   O  
ATOM   1686  N   PHE A 783    -448.900 -22.377 269.484  1.00  0.00      H1   N  
ATOM   1687  CA  PHE A 783    -448.609 -21.051 269.012  1.00  0.00      H1   C  
ATOM   1688  CB  PHE A 783    -449.679 -20.045 269.395  1.00  0.00      H1   C  
ATOM   1689  CG  PHE A 783    -449.415 -18.603 269.307  1.00  0.00      H1   C  
ATOM   1690  CD1 PHE A 783    -448.952 -17.860 270.356  1.00  0.00      H1   C  
ATOM   1691  CE1 PHE A 783    -448.762 -16.400 270.255  1.00  0.00      H1   C  
ATOM   1692  CZ  PHE A 783    -449.078 -15.749 269.070  1.00  0.00      H1   C  
ATOM   1693  CD2 PHE A 783    -449.669 -17.891 268.085  1.00  0.00      H1   C  
ATOM   1694  CE2 PHE A 783    -449.445 -16.508 267.974  1.00  0.00      H1   C  
ATOM   1695  C   PHE A 783    -447.245 -20.655 269.520  1.00  0.00      H1   C  
ATOM   1696  O   PHE A 783    -446.889 -21.093 270.586  1.00  0.00      H1   O  
ATOM   1697  N   VAL A 784    -446.501 -19.823 268.799  1.00  0.00      H1   N  
ATOM   1698  CA  VAL A 784    -445.179 -19.340 269.196  1.00  0.00      H1   C  
ATOM   1699  CB  VAL A 784    -444.017 -19.728 268.308  1.00  0.00      H1   C  
ATOM   1700  CG1 VAL A 784    -442.702 -19.028 268.593  1.00  0.00      H1   C  
ATOM   1701  CG2 VAL A 784    -443.903 -21.211 268.507  1.00  0.00      H1   C  
ATOM   1702  C   VAL A 784    -445.445 -17.871 269.067  1.00  0.00      H1   C  
ATOM   1703  O   VAL A 784    -446.043 -17.423 268.081  1.00  0.00      H1   O  
ATOM   1704  N   GLY A 785    -444.964 -17.017 270.043  1.00  0.00      H1   N  
ATOM   1705  CA  GLY A 785    -445.154 -15.492 270.017  1.00  0.00      H1   C  
ATOM   1706  C   GLY A 785    -444.251 -14.721 269.113  1.00  0.00      H1   C  
ATOM   1707  O   GLY A 785    -443.906 -15.187 268.034  1.00  0.00      H1   O  
ATOM   1708  N   THR A 786    -443.841 -13.484 269.571  1.00  0.00      H1   N  
ATOM   1709  CA  THR A 786    -442.818 -12.560 269.128  1.00  0.00      H1   C  
ATOM   1710  CB  THR A 786    -441.464 -13.007 269.603  1.00  0.00      H1   C  
ATOM   1711  OG1 THR A 786    -440.493 -11.958 269.719  1.00  0.00      H1   O  
ATOM   1712  CG2 THR A 786    -440.800 -14.050 268.691  1.00  0.00      H1   C  
ATOM   1713  C   THR A 786    -442.851 -12.044 267.599  1.00  0.00      H1   C  
ATOM   1714  O   THR A 786    -443.577 -12.536 266.772  1.00  0.00      H1   O  
ATOM   1715  N   SER A 787    -442.143 -10.930 267.343  1.00  0.00      H1   N  
ATOM   1716  CA  SER A 787    -442.001 -10.136 266.140  1.00  0.00      H1   C  
ATOM   1717  CB  SER A 787    -441.032  -8.891 266.323  1.00  0.00      H1   C  
ATOM   1718  OG  SER A 787    -441.317  -7.869 265.307  1.00  0.00      H1   O  
ATOM   1719  C   SER A 787    -441.519 -10.997 264.895  1.00  0.00      H1   C  
ATOM   1720  O   SER A 787    -441.921 -10.994 263.746  1.00  0.00      H1   O  
ATOM   1721  N   ARG A 788    -440.598 -11.953 265.178  1.00  0.00      H1   N  
ATOM   1722  CA  ARG A 788    -440.070 -12.968 264.215  1.00  0.00      H1   C  
ATOM   1723  CB  ARG A 788    -438.610 -13.474 264.490  1.00  0.00      H1   C  
ATOM   1724  CG  ARG A 788    -437.593 -12.359 264.287  1.00  0.00      H1   C  
ATOM   1725  CD  ARG A 788    -436.235 -12.535 264.943  1.00  0.00      H1   C  
ATOM   1726  NE  ARG A 788    -435.434 -11.263 264.826  1.00  0.00      H1   N  
ATOM   1727  CZ  ARG A 788    -435.590 -10.201 265.599  1.00  0.00      H1   C  
ATOM   1728  NH1 ARG A 788    -436.430 -10.137 266.622  1.00  0.00      H1   N  
ATOM   1729  NH2 ARG A 788    -434.908  -9.105 265.407  1.00  0.00      H1   N  
ATOM   1730  C   ARG A 788    -440.979 -14.126 263.855  1.00  0.00      H1   C  
ATOM   1731  O   ARG A 788    -440.800 -14.831 262.871  1.00  0.00      H1   O  
ATOM   1732  N   TYR A 789    -442.028 -14.450 264.664  1.00  0.00      H1   N  
ATOM   1733  CA  TYR A 789    -442.928 -15.554 264.336  1.00  0.00      H1   C  
ATOM   1734  CB  TYR A 789    -442.707 -16.854 265.247  1.00  0.00      H1   C  
ATOM   1735  CG  TYR A 789    -441.607 -17.777 264.664  1.00  0.00      H1   C  
ATOM   1736  CD1 TYR A 789    -441.871 -19.138 264.255  1.00  0.00      H1   C  
ATOM   1737  CE1 TYR A 789    -440.892 -19.983 263.757  1.00  0.00      H1   C  
ATOM   1738  CZ  TYR A 789    -439.581 -19.546 263.753  1.00  0.00      H1   C  
ATOM   1739  OH  TYR A 789    -438.517 -20.284 263.173  1.00  0.00      H1   O  
ATOM   1740  CD2 TYR A 789    -440.258 -17.329 264.542  1.00  0.00      H1   C  
ATOM   1741  CE2 TYR A 789    -439.257 -18.185 264.053  1.00  0.00      H1   C  
ATOM   1742  C   TYR A 789    -444.404 -15.145 264.383  1.00  0.00      H1   C  
ATOM   1743  O   TYR A 789    -445.027 -14.841 263.398  1.00  0.00      H1   O  
ATOM   1744  N   SER A 790    -444.982 -15.128 265.623  1.00  0.00      H1   N  
ATOM   1745  CA  SER A 790    -446.445 -14.974 265.856  1.00  0.00      H1   C  
ATOM   1746  CB  SER A 790    -446.880 -13.483 265.731  1.00  0.00      H1   C  
ATOM   1747  OG  SER A 790    -446.408 -12.791 266.852  1.00  0.00      H1   O  
ATOM   1748  C   SER A 790    -447.314 -15.823 264.928  1.00  0.00      H1   C  
ATOM   1749  O   SER A 790    -447.918 -15.333 263.974  1.00  0.00      H1   O  
ATOM   1750  N   LYS A 791    -447.352 -17.156 265.146  1.00  0.00      H1   N  
ATOM   1751  CA  LYS A 791    -447.978 -18.126 264.160  1.00  0.00      H1   C  
ATOM   1752  CB  LYS A 791    -447.103 -18.324 262.793  1.00  0.00      H1   C  
ATOM   1753  CG  LYS A 791    -445.677 -18.764 263.161  1.00  0.00      H1   C  
ATOM   1754  CD  LYS A 791    -444.909 -18.975 261.837  1.00  0.00      H1   C  
ATOM   1755  CE  LYS A 791    -445.335 -20.111 260.987  1.00  0.00      H1   C  
ATOM   1756  NZ  LYS A 791    -444.605 -20.032 259.682  1.00  0.00      H1   N  
ATOM   1757  C   LYS A 791    -448.352 -19.488 264.857  1.00  0.00      H1   C  
ATOM   1758  O   LYS A 791    -447.665 -19.933 265.799  1.00  0.00      H1   O  
ATOM   1759  N   LYS A 792    -449.468 -20.168 264.430  1.00  0.00      H1   N  
ATOM   1760  CA  LYS A 792    -449.900 -21.384 265.105  1.00  0.00      H1   C  
ATOM   1761  CB  LYS A 792    -451.390 -21.297 265.456  1.00  0.00      H1   C  
ATOM   1762  CG  LYS A 792    -452.013 -22.456 266.262  1.00  0.00      H1   C  
ATOM   1763  CD  LYS A 792    -453.556 -22.412 266.367  1.00  0.00      H1   C  
ATOM   1764  CE  LYS A 792    -454.159 -21.305 267.222  1.00  0.00      H1   C  
ATOM   1765  NZ  LYS A 792    -455.633 -21.179 267.043  1.00  0.00      H1   N  
ATOM   1766  C   LYS A 792    -449.510 -22.647 264.237  1.00  0.00      H1   C  
ATOM   1767  O   LYS A 792    -449.678 -22.638 263.026  1.00  0.00      H1   O  
ATOM   1768  N   PHE A 793    -449.019 -23.763 264.911  1.00  0.00      H1   N  
ATOM   1769  CA  PHE A 793    -448.353 -24.909 264.347  1.00  0.00      H1   C  
ATOM   1770  CB  PHE A 793    -446.961 -25.146 264.975  1.00  0.00      H1   C  
ATOM   1771  CG  PHE A 793    -445.909 -24.117 264.664  1.00  0.00      H1   C  
ATOM   1772  CD1 PHE A 793    -445.350 -24.203 263.378  1.00  0.00      H1   C  
ATOM   1773  CE1 PHE A 793    -444.451 -23.278 262.947  1.00  0.00      H1   C  
ATOM   1774  CZ  PHE A 793    -443.999 -22.226 263.731  1.00  0.00      H1   C  
ATOM   1775  CD2 PHE A 793    -445.590 -22.977 265.455  1.00  0.00      H1   C  
ATOM   1776  CE2 PHE A 793    -444.589 -22.058 264.999  1.00  0.00      H1   C  
ATOM   1777  C   PHE A 793    -449.215 -26.096 264.639  1.00  0.00      H1   C  
ATOM   1778  O   PHE A 793    -449.364 -26.406 265.810  1.00  0.00      H1   O  
ATOM   1779  N   LYS A 794    -449.745 -26.778 263.590  1.00  0.00      H1   N  
ATOM   1780  CA  LYS A 794    -450.393 -28.102 263.746  1.00  0.00      H1   C  
ATOM   1781  CB  LYS A 794    -451.526 -28.234 262.674  1.00  0.00      H1   C  
ATOM   1782  CG  LYS A 794    -452.648 -27.264 262.936  1.00  0.00      H1   C  
ATOM   1783  CD  LYS A 794    -453.162 -27.081 264.373  1.00  0.00      H1   C  
ATOM   1784  CE  LYS A 794    -454.431 -26.178 264.569  1.00  0.00      H1   C  
ATOM   1785  NZ  LYS A 794    -455.465 -26.358 263.495  1.00  0.00      H1   N  
ATOM   1786  C   LYS A 794    -449.426 -29.168 263.489  1.00  0.00      H1   C  
ATOM   1787  O   LYS A 794    -449.176 -29.361 262.284  1.00  0.00      H1   O  
ATOM   1788  N   PRO A 795    -448.830 -29.871 264.394  1.00  0.00      H1   N  
ATOM   1789  CD  PRO A 795    -448.807 -29.419 265.802  1.00  0.00      H1   C  
ATOM   1790  CA  PRO A 795    -448.079 -31.126 264.243  1.00  0.00      H1   C  
ATOM   1791  CB  PRO A 795    -448.013 -31.676 265.693  1.00  0.00      H1   C  
ATOM   1792  CG  PRO A 795    -448.053 -30.481 266.576  1.00  0.00      H1   C  
ATOM   1793  C   PRO A 795    -448.830 -32.070 263.405  1.00  0.00      H1   C  
ATOM   1794  O   PRO A 795    -450.055 -32.200 263.403  1.00  0.00      H1   O  
ATOM   1795  N   GLU A 796    -448.034 -32.825 262.552  1.00  0.00      H1   N  
ATOM   1796  CA  GLU A 796    -448.564 -33.763 261.538  1.00  0.00      H1   C  
ATOM   1797  CB  GLU A 796    -447.897 -33.486 260.201  1.00  0.00      H1   C  
ATOM   1798  CG  GLU A 796    -448.449 -32.182 259.565  1.00  0.00      H1   C  
ATOM   1799  CD  GLU A 796    -447.808 -31.716 258.288  1.00  0.00      H1   C  
ATOM   1800  OE1 GLU A 796    -448.233 -30.697 257.583  1.00  0.00      H1   O  
ATOM   1801  OE2 GLU A 796    -446.886 -32.385 257.933  1.00  0.00      H1   O  
ATOM   1802  C   GLU A 796    -448.260 -35.176 261.980  1.00  0.00      H1   C  
ATOM   1803  O   GLU A 796    -447.106 -35.507 262.239  1.00  0.00      H1   O  
ATOM   1804  N   ILE A 797    -449.162 -36.126 261.792  1.00  0.00      H1   N  
ATOM   1805  CA  ILE A 797    -449.091 -37.541 262.363  1.00  0.00      H1   C  
ATOM   1806  CB  ILE A 797    -450.416 -37.956 263.009  1.00  0.00      H1   C  
ATOM   1807  CG2 ILE A 797    -450.353 -39.456 263.442  1.00  0.00      H1   C  
ATOM   1808  CG1 ILE A 797    -450.691 -37.054 264.277  1.00  0.00      H1   C  
ATOM   1809  CD1 ILE A 797    -449.580 -36.986 265.313  1.00  0.00      H1   C  
ATOM   1810  C   ILE A 797    -448.861 -38.394 261.109  1.00  0.00      H1   C  
ATOM   1811  O   ILE A 797    -449.674 -38.177 260.152  1.00  0.00      H1   O  
ATOM   1812  N   ALA A 798    -447.844 -39.278 261.025  1.00  0.00      H1   N  
ATOM   1813  CA  ALA A 798    -447.328 -39.813 259.769  1.00  0.00      H1   C  
ATOM   1814  CB  ALA A 798    -446.998 -38.608 258.810  1.00  0.00      H1   C  
ATOM   1815  C   ALA A 798    -446.063 -40.503 260.227  1.00  0.00      H1   C  
ATOM   1816  O   ALA A 798    -445.264 -40.082 261.052  1.00  0.00      H1   O  
ATOM   1817  N   THR A 799    -445.942 -41.704 259.720  1.00  0.00      H1   N  
ATOM   1818  CA  THR A 799    -444.647 -42.424 259.811  1.00  0.00      H1   C  
ATOM   1819  CB  THR A 799    -445.024 -43.937 259.480  1.00  0.00      H1   C  
ATOM   1820  OG1 THR A 799    -445.991 -44.408 260.434  1.00  0.00      H1   O  
ATOM   1821  CG2 THR A 799    -443.906 -44.851 259.579  1.00  0.00      H1   C  
ATOM   1822  C   THR A 799    -443.529 -41.974 258.940  1.00  0.00      H1   C  
ATOM   1823  O   THR A 799    -443.773 -41.666 257.770  1.00  0.00      H1   O  
ATOM   1824  N   ARG A 800    -442.320 -41.805 259.458  1.00  0.00      H1   N  
ATOM   1825  CA  ARG A 800    -441.185 -41.277 258.783  1.00  0.00      H1   C  
ATOM   1826  CB  ARG A 800    -440.609 -39.922 259.337  1.00  0.00      H1   C  
ATOM   1827  CG  ARG A 800    -441.527 -38.683 259.130  1.00  0.00      H1   C  
ATOM   1828  CD  ARG A 800    -442.622 -38.451 260.230  1.00  0.00      H1   C  
ATOM   1829  NE  ARG A 800    -443.153 -37.040 260.055  1.00  0.00      H1   N  
ATOM   1830  CZ  ARG A 800    -444.222 -36.660 260.690  1.00  0.00      H1   C  
ATOM   1831  NH1 ARG A 800    -444.979 -37.344 261.515  1.00  0.00      H1   N  
ATOM   1832  NH2 ARG A 800    -444.613 -35.395 260.624  1.00  0.00      H1   N  
ATOM   1833  C   ARG A 800    -440.053 -42.349 258.920  1.00  0.00      H1   C  
ATOM   1834  O   ARG A 800    -440.147 -43.134 259.900  1.00  0.00      H1   O  
ATOM   1835  N   PRO A 801    -438.976 -42.378 258.070  1.00  0.00      H1   N  
ATOM   1836  CD  PRO A 801    -438.789 -41.480 256.915  1.00  0.00      H1   C  
ATOM   1837  CA  PRO A 801    -437.994 -43.496 258.039  1.00  0.00      H1   C  
ATOM   1838  CB  PRO A 801    -436.958 -43.049 256.932  1.00  0.00      H1   C  
ATOM   1839  CG  PRO A 801    -437.891 -42.298 255.940  1.00  0.00      H1   C  
ATOM   1840  C   PRO A 801    -437.288 -43.770 259.346  1.00  0.00      H1   C  
ATOM   1841  O   PRO A 801    -437.116 -42.823 260.117  1.00  0.00      H1   O  
ATOM   1842  N   LYS A 802    -436.791 -44.987 259.617  1.00  0.00      H1   N  
ATOM   1843  CA  LYS A 802    -436.002 -45.277 260.777  1.00  0.00      H1   C  
ATOM   1844  CB  LYS A 802    -435.823 -46.768 261.062  1.00  0.00      H1   C  
ATOM   1845  CG  LYS A 802    -437.048 -47.596 261.213  1.00  0.00      H1   C  
ATOM   1846  CD  LYS A 802    -436.795 -48.955 261.896  1.00  0.00      H1   C  
ATOM   1847  CE  LYS A 802    -436.027 -50.023 261.082  1.00  0.00      H1   C  
ATOM   1848  NZ  LYS A 802    -436.532 -51.379 261.382  1.00  0.00      H1   N  
ATOM   1849  C   LYS A 802    -434.733 -44.409 261.059  1.00  0.00      H1   C  
ATOM   1850  O   LYS A 802    -433.730 -44.622 260.424  1.00  0.00      H1   O  
ATOM   1851  N   VAL A 803    -434.623 -43.497 262.085  1.00  0.00      H1   N  
ATOM   1852  CA  VAL A 803    -433.385 -42.926 262.509  1.00  0.00      H1   C  
ATOM   1853  CB  VAL A 803    -433.285 -41.527 261.942  1.00  0.00      H1   C  
ATOM   1854  CG1 VAL A 803    -432.019 -40.830 262.478  1.00  0.00      H1   C  
ATOM   1855  CG2 VAL A 803    -433.192 -41.493 260.410  1.00  0.00      H1   C  
ATOM   1856  C   VAL A 803    -433.459 -43.064 263.976  1.00  0.00      H1   C  
ATOM   1857  O   VAL A 803    -434.416 -42.700 264.660  1.00  0.00      H1   O  
ATOM   1858  N   ARG A 804    -432.425 -43.681 264.615  1.00  0.00      H1   N  
ATOM   1859  CA  ARG A 804    -432.376 -43.926 266.046  1.00  0.00      H1   C  
ATOM   1860  CB  ARG A 804    -432.435 -42.710 266.963  1.00  0.00      H1   C  
ATOM   1861  CG  ARG A 804    -431.246 -41.690 266.825  1.00  0.00      H1   C  
ATOM   1862  CD  ARG A 804    -429.866 -42.422 266.608  1.00  0.00      H1   C  
ATOM   1863  NE  ARG A 804    -429.635 -43.197 267.916  1.00  0.00      H1   N  
ATOM   1864  CZ  ARG A 804    -428.615 -44.080 268.021  1.00  0.00      H1   C  
ATOM   1865  NH1 ARG A 804    -427.665 -44.336 267.165  1.00  0.00      H1   N  
ATOM   1866  NH2 ARG A 804    -428.798 -44.886 269.040  1.00  0.00      H1   N  
ATOM   1867  C   ARG A 804    -433.235 -45.127 266.482  1.00  0.00      H1   C  
ATOM   1868  O   ARG A 804    -433.593 -45.272 267.654  1.00  0.00      H1   O  
ATOM   1869  N   ASP A 805    -433.698 -45.955 265.491  1.00  0.00      H1   N  
ATOM   1870  CA  ASP A 805    -434.770 -46.949 265.558  1.00  0.00      H1   C  
ATOM   1871  CB  ASP A 805    -434.446 -48.173 266.502  1.00  0.00      H1   C  
ATOM   1872  CG  ASP A 805    -433.128 -48.854 266.079  1.00  0.00      H1   C  
ATOM   1873  OD1 ASP A 805    -432.675 -48.755 264.884  1.00  0.00      H1   O  
ATOM   1874  OD2 ASP A 805    -432.607 -49.641 266.921  1.00  0.00      H1   O  
ATOM   1875  C   ASP A 805    -436.132 -46.249 265.724  1.00  0.00      H1   C  
ATOM   1876  O   ASP A 805    -437.172 -46.883 266.034  1.00  0.00      H1   O  
ATOM   1877  N   ARG A 806    -436.272 -44.866 265.539  1.00  0.00      H1   N  
ATOM   1878  CA  ARG A 806    -437.490 -44.140 265.646  1.00  0.00      H1   C  
ATOM   1879  CB  ARG A 806    -437.466 -43.032 266.770  1.00  0.00      H1   C  
ATOM   1880  CG  ARG A 806    -437.468 -43.580 268.222  1.00  0.00      H1   C  
ATOM   1881  CD  ARG A 806    -436.321 -44.516 268.642  1.00  0.00      H1   C  
ATOM   1882  NE  ARG A 806    -436.347 -44.791 270.087  1.00  0.00      H1   N  
ATOM   1883  CZ  ARG A 806    -435.788 -45.811 270.628  1.00  0.00      H1   C  
ATOM   1884  NH1 ARG A 806    -435.977 -46.290 271.819  1.00  0.00      H1   N  
ATOM   1885  NH2 ARG A 806    -434.815 -46.417 269.946  1.00  0.00      H1   N  
ATOM   1886  C   ARG A 806    -438.110 -43.621 264.370  1.00  0.00      H1   C  
ATOM   1887  O   ARG A 806    -437.490 -43.272 263.352  1.00  0.00      H1   O  
ATOM   1888  N   GLU A 807    -439.425 -43.714 264.249  1.00  0.00      H1   N  
ATOM   1889  CA  GLU A 807    -440.159 -43.356 263.094  1.00  0.00      H1   C  
ATOM   1890  CB  GLU A 807    -441.011 -44.614 262.603  1.00  0.00      H1   C  
ATOM   1891  CG  GLU A 807    -440.217 -45.861 262.190  1.00  0.00      H1   C  
ATOM   1892  CD  GLU A 807    -441.006 -47.069 261.890  1.00  0.00      H1   C  
ATOM   1893  OE1 GLU A 807    -440.943 -48.088 262.604  1.00  0.00      H1   O  
ATOM   1894  OE2 GLU A 807    -441.680 -47.032 260.814  1.00  0.00      H1   O  
ATOM   1895  C   GLU A 807    -441.046 -42.135 263.265  1.00  0.00      H1   C  
ATOM   1896  O   GLU A 807    -441.424 -41.432 262.317  1.00  0.00      H1   O  
ATOM   1897  N   GLY A 808    -441.193 -41.708 264.499  1.00  0.00      H1   N  
ATOM   1898  CA  GLY A 808    -441.628 -40.343 264.802  1.00  0.00      H1   C  
ATOM   1899  C   GLY A 808    -440.518 -39.278 264.555  1.00  0.00      H1   C  
ATOM   1900  O   GLY A 808    -439.393 -39.656 264.110  1.00  0.00      H1   O  
ATOM   1901  N   ARG A 809    -440.829 -37.947 264.724  1.00  0.00      H1   N  
ATOM   1902  CA  ARG A 809    -439.878 -36.839 264.355  1.00  0.00      H1   C  
ATOM   1903  CB  ARG A 809    -440.090 -36.366 262.862  1.00  0.00      H1   C  
ATOM   1904  CG  ARG A 809    -439.418 -37.176 261.784  1.00  0.00      H1   C  
ATOM   1905  CD  ARG A 809    -437.935 -37.390 261.986  1.00  0.00      H1   C  
ATOM   1906  NE  ARG A 809    -437.501 -38.275 260.892  1.00  0.00      H1   N  
ATOM   1907  CZ  ARG A 809    -437.344 -39.627 261.013  1.00  0.00      H1   C  
ATOM   1908  NH1 ARG A 809    -437.731 -40.321 262.042  1.00  0.00      H1   N  
ATOM   1909  NH2 ARG A 809    -436.722 -40.209 259.994  1.00  0.00      H1   N  
ATOM   1910  C   ARG A 809    -440.015 -35.613 265.224  1.00  0.00      H1   C  
ATOM   1911  O   ARG A 809    -441.016 -35.432 265.898  1.00  0.00      H1   O  
ATOM   1912  N   MET A 810    -438.998 -34.716 265.183  1.00  0.00      H1   N  
ATOM   1913  CA  MET A 810    -439.045 -33.420 265.728  1.00  0.00      H1   C  
ATOM   1914  CB  MET A 810    -438.257 -33.232 266.990  1.00  0.00      H1   C  
ATOM   1915  CG  MET A 810    -438.941 -33.941 268.156  1.00  0.00      H1   C  
ATOM   1916  SD  MET A 810    -438.171 -33.711 269.805  1.00  0.00      H1   S  
ATOM   1917  CE  MET A 810    -438.434 -31.902 269.955  1.00  0.00      H1   C  
ATOM   1918  C   MET A 810    -438.740 -32.430 264.743  1.00  0.00      H1   C  
ATOM   1919  O   MET A 810    -438.223 -32.696 263.674  1.00  0.00      H1   O  
ATOM   1920  N   ASN A 811    -439.119 -31.163 264.999  1.00  0.00      H1   N  
ATOM   1921  CA  ASN A 811    -438.709 -30.024 264.171  1.00  0.00      H1   C  
ATOM   1922  CB  ASN A 811    -439.863 -29.314 263.440  1.00  0.00      H1   C  
ATOM   1923  CG  ASN A 811    -440.460 -30.136 262.312  1.00  0.00      H1   C  
ATOM   1924  OD1 ASN A 811    -440.308 -31.378 262.053  1.00  0.00      H1   O  
ATOM   1925  ND2 ASN A 811    -441.238 -29.427 261.491  1.00  0.00      H1   N  
ATOM   1926  C   ASN A 811    -438.094 -29.010 265.120  1.00  0.00      H1   C  
ATOM   1927  O   ASN A 811    -438.748 -28.517 265.976  1.00  0.00      H1   O  
ATOM   1928  N   TYR A 812    -436.830 -28.739 265.099  1.00  0.00      H1   N  
ATOM   1929  CA  TYR A 812    -436.140 -27.911 266.058  1.00  0.00      H1   C  
ATOM   1930  CB  TYR A 812    -434.726 -28.419 266.373  1.00  0.00      H1   C  
ATOM   1931  CG  TYR A 812    -434.827 -29.867 266.889  1.00  0.00      H1   C  
ATOM   1932  CD1 TYR A 812    -434.308 -31.024 266.162  1.00  0.00      H1   C  
ATOM   1933  CE1 TYR A 812    -434.248 -32.303 266.621  1.00  0.00      H1   C  
ATOM   1934  CZ  TYR A 812    -434.623 -32.545 268.001  1.00  0.00      H1   C  
ATOM   1935  OH  TYR A 812    -434.427 -33.844 268.558  1.00  0.00      H1   O  
ATOM   1936  CD2 TYR A 812    -435.175 -30.165 268.187  1.00  0.00      H1   C  
ATOM   1937  CE2 TYR A 812    -435.077 -31.435 268.732  1.00  0.00      H1   C  
ATOM   1938  C   TYR A 812    -435.973 -26.543 265.470  1.00  0.00      H1   C  
ATOM   1939  O   TYR A 812    -435.646 -26.335 264.327  1.00  0.00      H1   O  
ATOM   1940  N   TYR A 813    -436.324 -25.534 266.219  1.00  0.00      H1   N  
ATOM   1941  CA  TYR A 813    -436.433 -24.221 265.680  1.00  0.00      H1   C  
ATOM   1942  CB  TYR A 813    -437.906 -23.625 265.619  1.00  0.00      H1   C  
ATOM   1943  CG  TYR A 813    -438.946 -24.313 264.797  1.00  0.00      H1   C  
ATOM   1944  CD1 TYR A 813    -439.644 -25.477 265.271  1.00  0.00      H1   C  
ATOM   1945  CE1 TYR A 813    -440.661 -26.068 264.583  1.00  0.00      H1   C  
ATOM   1946  CZ  TYR A 813    -440.993 -25.546 263.329  1.00  0.00      H1   C  
ATOM   1947  OH  TYR A 813    -441.968 -26.125 262.535  1.00  0.00      H1   O  
ATOM   1948  CD2 TYR A 813    -439.379 -23.830 263.572  1.00  0.00      H1   C  
ATOM   1949  CE2 TYR A 813    -440.370 -24.360 262.819  1.00  0.00      H1   C  
ATOM   1950  C   TYR A 813    -435.661 -23.322 266.659  1.00  0.00      H1   C  
ATOM   1951  O   TYR A 813    -435.487 -23.718 267.830  1.00  0.00      H1   O  
ATOM   1952  N   TRP A 814    -435.310 -22.104 266.265  1.00  0.00      H1   N  
ATOM   1953  CA  TRP A 814    -434.613 -21.052 267.036  1.00  0.00      H1   C  
ATOM   1954  CB  TRP A 814    -433.017 -21.062 266.721  1.00  0.00      H1   C  
ATOM   1955  CG  TRP A 814    -432.588 -20.854 265.340  1.00  0.00      H1   C  
ATOM   1956  CD1 TRP A 814    -432.682 -21.815 264.329  1.00  0.00      H1   C  
ATOM   1957  NE1 TRP A 814    -432.314 -21.222 263.179  1.00  0.00      H1   N  
ATOM   1958  CE2 TRP A 814    -432.132 -19.857 263.356  1.00  0.00      H1   C  
ATOM   1959  CD2 TRP A 814    -432.337 -19.578 264.700  1.00  0.00      H1   C  
ATOM   1960  CE3 TRP A 814    -432.336 -18.245 265.150  1.00  0.00      H1   C  
ATOM   1961  CZ3 TRP A 814    -431.911 -17.236 264.257  1.00  0.00      H1   C  
ATOM   1962  CZ2 TRP A 814    -431.791 -18.849 262.471  1.00  0.00      H1   C  
ATOM   1963  CH2 TRP A 814    -431.646 -17.524 262.943  1.00  0.00      H1   C  
ATOM   1964  C   TRP A 814    -435.250 -19.700 266.658  1.00  0.00      H1   C  
ATOM   1965  O   TRP A 814    -435.892 -19.596 265.608  1.00  0.00      H1   O  
ATOM   1966  N   THR A 815    -435.105 -18.685 267.528  1.00  0.00      H1   N  
ATOM   1967  CA  THR A 815    -435.475 -17.323 267.128  1.00  0.00      H1   C  
ATOM   1968  CB  THR A 815    -436.959 -17.003 266.994  1.00  0.00      H1   C  
ATOM   1969  OG1 THR A 815    -437.162 -15.817 266.185  1.00  0.00      H1   O  
ATOM   1970  CG2 THR A 815    -437.658 -16.751 268.281  1.00  0.00      H1   C  
ATOM   1971  C   THR A 815    -434.854 -16.317 268.097  1.00  0.00      H1   C  
ATOM   1972  O   THR A 815    -434.150 -16.724 269.014  1.00  0.00      H1   O  
ATOM   1973  N   LEU A 816    -435.009 -15.030 267.796  1.00  0.00      H1   N  
ATOM   1974  CA  LEU A 816    -434.274 -13.995 268.554  1.00  0.00      H1   C  
ATOM   1975  CB  LEU A 816    -433.311 -13.075 267.675  1.00  0.00      H1   C  
ATOM   1976  CG  LEU A 816    -432.284 -13.783 266.795  1.00  0.00      H1   C  
ATOM   1977  CD1 LEU A 816    -431.428 -12.841 265.944  1.00  0.00      H1   C  
ATOM   1978  CD2 LEU A 816    -431.311 -14.664 267.705  1.00  0.00      H1   C  
ATOM   1979  C   LEU A 816    -435.286 -13.089 269.215  1.00  0.00      H1   C  
ATOM   1980  O   LEU A 816    -436.388 -12.807 268.683  1.00  0.00      H1   O  
ATOM   1981  N   VAL A 817    -434.994 -12.632 270.392  1.00  0.00      H1   N  
ATOM   1982  CA  VAL A 817    -435.807 -11.644 271.152  1.00  0.00      H1   C  
ATOM   1983  CB  VAL A 817    -436.247 -12.269 272.498  1.00  0.00      H1   C  
ATOM   1984  CG1 VAL A 817    -437.423 -11.409 273.119  1.00  0.00      H1   C  
ATOM   1985  CG2 VAL A 817    -436.760 -13.725 272.404  1.00  0.00      H1   C  
ATOM   1986  C   VAL A 817    -435.002 -10.375 271.381  1.00  0.00      H1   C  
ATOM   1987  O   VAL A 817    -433.879 -10.344 271.905  1.00  0.00      H1   O  
ATOM   1988  N   GLU A 818    -435.540  -9.219 271.006  1.00  0.00      H1   N  
ATOM   1989  CA  GLU A 818    -435.004  -7.906 271.101  1.00  0.00      H1   C  
ATOM   1990  CB  GLU A 818    -435.588  -6.903 270.012  1.00  0.00      H1   C  
ATOM   1991  CG  GLU A 818    -435.132  -7.298 268.619  1.00  0.00      H1   C  
ATOM   1992  CD  GLU A 818    -436.239  -6.914 267.611  1.00  0.00      H1   C  
ATOM   1993  OE1 GLU A 818    -436.066  -5.920 266.912  1.00  0.00      H1   O  
ATOM   1994  OE2 GLU A 818    -437.324  -7.606 267.528  1.00  0.00      H1   O  
ATOM   1995  C   GLU A 818    -435.051  -7.467 272.627  1.00  0.00      H1   C  
ATOM   1996  O   GLU A 818    -435.859  -8.000 273.370  1.00  0.00      H1   O  
ATOM   1997  N   PRO A 819    -434.151  -6.643 273.163  1.00  0.00      H1   N  
ATOM   1998  CD  PRO A 819    -433.066  -6.074 272.373  1.00  0.00      H1   C  
ATOM   1999  CA  PRO A 819    -434.236  -5.961 274.491  1.00  0.00      H1   C  
ATOM   2000  CB  PRO A 819    -433.159  -4.944 274.501  1.00  0.00      H1   C  
ATOM   2001  CG  PRO A 819    -432.188  -5.415 273.434  1.00  0.00      H1   C  
ATOM   2002  C   PRO A 819    -435.586  -5.485 274.873  1.00  0.00      H1   C  
ATOM   2003  O   PRO A 819    -436.157  -4.798 274.094  1.00  0.00      H1   O  
ATOM   2004  N   GLY A 820    -436.111  -5.821 276.115  1.00  0.00      H1   N  
ATOM   2005  CA  GLY A 820    -437.391  -5.579 276.671  1.00  0.00      H1   C  
ATOM   2006  C   GLY A 820    -438.572  -5.968 276.002  1.00  0.00      H1   C  
ATOM   2007  O   GLY A 820    -439.607  -5.689 276.492  1.00  0.00      H1   O  
ATOM   2008  N   ASP A 821    -438.360  -6.797 274.964  1.00  0.00      H1   N  
ATOM   2009  CA  ASP A 821    -439.425  -7.406 274.115  1.00  0.00      H1   C  
ATOM   2010  CB  ASP A 821    -439.083  -7.357 272.558  1.00  0.00      H1   C  
ATOM   2011  CG  ASP A 821    -440.289  -7.437 271.692  1.00  0.00      H1   C  
ATOM   2012  OD1 ASP A 821    -441.486  -7.338 272.151  1.00  0.00      H1   O  
ATOM   2013  OD2 ASP A 821    -440.106  -7.553 270.433  1.00  0.00      H1   O  
ATOM   2014  C   ASP A 821    -439.780  -8.869 274.574  1.00  0.00      H1   C  
ATOM   2015  O   ASP A 821    -439.063  -9.547 275.334  1.00  0.00      H1   O  
ATOM   2016  N   LYS A 822    -441.013  -9.320 274.364  1.00  0.00      H1   N  
ATOM   2017  CA  LYS A 822    -441.689 -10.588 274.903  1.00  0.00      H1   C  
ATOM   2018  CB  LYS A 822    -443.099 -10.347 275.426  1.00  0.00      H1   C  
ATOM   2019  CG  LYS A 822    -444.013  -9.585 274.358  1.00  0.00      H1   C  
ATOM   2020  CD  LYS A 822    -445.357  -9.292 274.976  1.00  0.00      H1   C  
ATOM   2021  CE  LYS A 822    -445.238  -8.276 276.077  1.00  0.00      H1   C  
ATOM   2022  NZ  LYS A 822    -446.562  -7.798 276.413  1.00  0.00      H1   N  
ATOM   2023  C   LYS A 822    -441.577 -11.733 273.911  1.00  0.00      H1   C  
ATOM   2024  O   LYS A 822    -441.467 -11.582 272.730  1.00  0.00      H1   O  
ATOM   2025  N   ILE A 823    -441.685 -12.965 274.430  1.00  0.00      H1   N  
ATOM   2026  CA  ILE A 823    -441.608 -14.125 273.590  1.00  0.00      H1   C  
ATOM   2027  CB  ILE A 823    -440.153 -14.709 273.358  1.00  0.00      H1   C  
ATOM   2028  CG2 ILE A 823    -439.756 -15.720 274.483  1.00  0.00      H1   C  
ATOM   2029  CG1 ILE A 823    -439.898 -15.390 272.014  1.00  0.00      H1   C  
ATOM   2030  CD1 ILE A 823    -441.022 -16.377 271.555  1.00  0.00      H1   C  
ATOM   2031  C   ILE A 823    -442.576 -15.002 274.337  1.00  0.00      H1   C  
ATOM   2032  O   ILE A 823    -442.627 -14.978 275.533  1.00  0.00      H1   O  
ATOM   2033  N   THR A 824    -443.417 -15.812 273.568  1.00  0.00      H1   N  
ATOM   2034  CA  THR A 824    -444.590 -16.421 274.215  1.00  0.00      H1   C  
ATOM   2035  CB  THR A 824    -445.810 -15.595 274.084  1.00  0.00      H1   C  
ATOM   2036  OG1 THR A 824    -445.533 -14.344 274.730  1.00  0.00      H1   O  
ATOM   2037  CG2 THR A 824    -447.171 -16.128 274.632  1.00  0.00      H1   C  
ATOM   2038  C   THR A 824    -444.763 -17.767 273.577  1.00  0.00      H1   C  
ATOM   2039  O   THR A 824    -444.488 -17.969 272.373  1.00  0.00      H1   O  
ATOM   2040  N   PHE A 825    -445.291 -18.740 274.326  1.00  0.00      H1   N  
ATOM   2041  CA  PHE A 825    -445.595 -20.077 273.782  1.00  0.00      H1   C  
ATOM   2042  CB  PHE A 825    -444.517 -21.094 274.232  1.00  0.00      H1   C  
ATOM   2043  CG  PHE A 825    -443.130 -20.582 273.803  1.00  0.00      H1   C  
ATOM   2044  CD1 PHE A 825    -442.736 -20.739 272.464  1.00  0.00      H1   C  
ATOM   2045  CE1 PHE A 825    -441.421 -20.461 272.105  1.00  0.00      H1   C  
ATOM   2046  CZ  PHE A 825    -440.447 -19.987 272.980  1.00  0.00      H1   C  
ATOM   2047  CD2 PHE A 825    -442.163 -20.110 274.719  1.00  0.00      H1   C  
ATOM   2048  CE2 PHE A 825    -440.856 -19.848 274.320  1.00  0.00      H1   C  
ATOM   2049  C   PHE A 825    -446.958 -20.371 274.446  1.00  0.00      H1   C  
ATOM   2050  O   PHE A 825    -447.153 -20.041 275.582  1.00  0.00      H1   O  
ATOM   2051  N   GLU A 826    -447.914 -21.022 273.695  1.00  0.00      H1   N  
ATOM   2052  CA  GLU A 826    -449.286 -21.374 274.005  1.00  0.00      H1   C  
ATOM   2053  CB  GLU A 826    -450.308 -20.304 273.651  1.00  0.00      H1   C  
ATOM   2054  CG  GLU A 826    -451.821 -20.719 273.498  1.00  0.00      H1   C  
ATOM   2055  CD  GLU A 826    -452.750 -19.862 274.263  1.00  0.00      H1   C  
ATOM   2056  OE1 GLU A 826    -453.052 -20.192 275.448  1.00  0.00      H1   O  
ATOM   2057  OE2 GLU A 826    -453.134 -18.785 273.745  1.00  0.00      H1   O  
ATOM   2058  C   GLU A 826    -449.558 -22.699 273.345  1.00  0.00      H1   C  
ATOM   2059  O   GLU A 826    -449.397 -22.706 272.131  1.00  0.00      H1   O  
ATOM   2060  N   ALA A 827    -449.820 -23.774 274.106  1.00  0.00      H1   N  
ATOM   2061  CA  ALA A 827    -449.839 -25.070 273.426  1.00  0.00      H1   C  
ATOM   2062  CB  ALA A 827    -448.401 -25.703 273.534  1.00  0.00      H1   C  
ATOM   2063  C   ALA A 827    -450.808 -26.088 274.047  1.00  0.00      H1   C  
ATOM   2064  O   ALA A 827    -450.830 -26.400 275.254  1.00  0.00      H1   O  
ATOM   2065  N   THR A 828    -451.545 -26.940 273.296  1.00  0.00      H1   N  
ATOM   2066  CA  THR A 828    -452.407 -28.055 273.755  1.00  0.00      H1   C  
ATOM   2067  CB  THR A 828    -453.758 -28.167 273.079  1.00  0.00      H1   C  
ATOM   2068  OG1 THR A 828    -453.643 -28.035 271.667  1.00  0.00      H1   O  
ATOM   2069  CG2 THR A 828    -454.587 -26.966 273.450  1.00  0.00      H1   C  
ATOM   2070  C   THR A 828    -451.676 -29.376 273.579  1.00  0.00      H1   C  
ATOM   2071  O   THR A 828    -452.240 -30.479 273.498  1.00  0.00      H1   O  
ATOM   2072  N   GLY A 829    -450.383 -29.374 273.258  1.00  0.00      H1   N  
ATOM   2073  CA  GLY A 829    -449.562 -30.504 272.956  1.00  0.00      H1   C  
ATOM   2074  C   GLY A 829    -448.468 -30.180 272.075  1.00  0.00      H1   C  
ATOM   2075  O   GLY A 829    -448.366 -29.208 271.324  1.00  0.00      H1   O  
ATOM   2076  N   ASN A 830    -447.430 -31.043 272.172  1.00  0.00      H1   N  
ATOM   2077  CA  ASN A 830    -446.310 -31.136 271.224  1.00  0.00      H1   C  
ATOM   2078  CB  ASN A 830    -446.678 -31.275 269.739  1.00  0.00      H1   C  
ATOM   2079  CG  ASN A 830    -447.659 -32.396 269.628  1.00  0.00      H1   C  
ATOM   2080  OD1 ASN A 830    -448.774 -32.249 270.055  1.00  0.00      H1   O  
ATOM   2081  ND2 ASN A 830    -447.283 -33.515 269.036  1.00  0.00      H1   N  
ATOM   2082  C   ASN A 830    -445.234 -30.169 271.488  1.00  0.00      H1   C  
ATOM   2083  O   ASN A 830    -444.425 -30.008 270.591  1.00  0.00      H1   O  
ATOM   2084  N   LEU A 831    -445.124 -29.562 272.683  1.00  0.00      H1   N  
ATOM   2085  CA  LEU A 831    -444.206 -28.493 272.956  1.00  0.00      H1   C  
ATOM   2086  CB  LEU A 831    -444.995 -27.226 273.478  1.00  0.00      H1   C  
ATOM   2087  CG  LEU A 831    -444.132 -25.983 273.761  1.00  0.00      H1   C  
ATOM   2088  CD1 LEU A 831    -443.197 -25.694 272.561  1.00  0.00      H1   C  
ATOM   2089  CD2 LEU A 831    -444.861 -24.777 274.301  1.00  0.00      H1   C  
ATOM   2090  C   LEU A 831    -443.092 -28.954 273.893  1.00  0.00      H1   C  
ATOM   2091  O   LEU A 831    -443.356 -29.451 274.971  1.00  0.00      H1   O  
ATOM   2092  N   VAL A 832    -441.867 -28.777 273.455  1.00  0.00      H1   N  
ATOM   2093  CA  VAL A 832    -440.593 -29.038 274.029  1.00  0.00      H1   C  
ATOM   2094  CB  VAL A 832    -439.790 -30.092 273.223  1.00  0.00      H1   C  
ATOM   2095  CG1 VAL A 832    -438.373 -30.339 273.774  1.00  0.00      H1   C  
ATOM   2096  CG2 VAL A 832    -440.551 -31.478 273.040  1.00  0.00      H1   C  
ATOM   2097  C   VAL A 832    -439.808 -27.742 274.325  1.00  0.00      H1   C  
ATOM   2098  O   VAL A 832    -439.306 -27.021 273.456  1.00  0.00      H1   O  
ATOM   2099  N   VAL A 833    -439.717 -27.403 275.627  1.00  0.00      H1   N  
ATOM   2100  CA  VAL A 833    -439.649 -26.096 276.209  1.00  0.00      H1   C  
ATOM   2101  CB  VAL A 833    -440.429 -25.907 277.546  1.00  0.00      H1   C  
ATOM   2102  CG1 VAL A 833    -440.275 -24.613 278.298  1.00  0.00      H1   C  
ATOM   2103  CG2 VAL A 833    -441.905 -26.008 277.141  1.00  0.00      H1   C  
ATOM   2104  C   VAL A 833    -438.162 -25.715 276.433  1.00  0.00      H1   C  
ATOM   2105  O   VAL A 833    -437.359 -26.526 276.897  1.00  0.00      H1   O  
ATOM   2106  N   PRO A 834    -437.738 -24.578 276.088  1.00  0.00      H1   N  
ATOM   2107  CD  PRO A 834    -438.337 -23.680 275.138  1.00  0.00      H1   C  
ATOM   2108  CA  PRO A 834    -436.417 -24.107 276.529  1.00  0.00      H1   C  
ATOM   2109  CB  PRO A 834    -436.243 -22.753 275.770  1.00  0.00      H1   C  
ATOM   2110  CG  PRO A 834    -437.664 -22.343 275.370  1.00  0.00      H1   C  
ATOM   2111  C   PRO A 834    -436.209 -23.950 278.017  1.00  0.00      H1   C  
ATOM   2112  O   PRO A 834    -437.059 -23.343 278.638  1.00  0.00      H1   O  
ATOM   2113  N   ARG A 835    -435.143 -24.564 278.553  1.00  0.00      H1   N  
ATOM   2114  CA  ARG A 835    -434.661 -24.523 279.911  1.00  0.00      H1   C  
ATOM   2115  CB  ARG A 835    -434.009 -25.847 280.400  1.00  0.00      H1   C  
ATOM   2116  CG  ARG A 835    -433.347 -25.844 281.774  1.00  0.00      H1   C  
ATOM   2117  CD  ARG A 835    -434.122 -25.170 282.882  1.00  0.00      H1   C  
ATOM   2118  NE  ARG A 835    -433.386 -25.481 284.103  1.00  0.00      H1   N  
ATOM   2119  CZ  ARG A 835    -433.117 -24.511 285.021  1.00  0.00      H1   C  
ATOM   2120  NH1 ARG A 835    -433.693 -23.364 285.075  1.00  0.00      H1   N  
ATOM   2121  NH2 ARG A 835    -432.206 -24.897 285.921  1.00  0.00      H1   N  
ATOM   2122  C   ARG A 835    -433.670 -23.345 280.080  1.00  0.00      H1   C  
ATOM   2123  O   ARG A 835    -433.820 -22.496 280.945  1.00  0.00      H1   O  
ATOM   2124  N   TYR A 836    -432.676 -23.426 279.233  1.00  0.00      H1   N  
ATOM   2125  CA  TYR A 836    -431.537 -22.506 279.084  1.00  0.00      H1   C  
ATOM   2126  CB  TYR A 836    -430.158 -23.254 279.087  1.00  0.00      H1   C  
ATOM   2127  CG  TYR A 836    -429.919 -23.957 280.377  1.00  0.00      H1   C  
ATOM   2128  CD1 TYR A 836    -429.578 -25.313 280.366  1.00  0.00      H1   C  
ATOM   2129  CE1 TYR A 836    -429.398 -25.977 281.601  1.00  0.00      H1   C  
ATOM   2130  CZ  TYR A 836    -429.411 -25.248 282.782  1.00  0.00      H1   C  
ATOM   2131  OH  TYR A 836    -429.052 -25.951 283.941  1.00  0.00      H1   O  
ATOM   2132  CD2 TYR A 836    -429.959 -23.228 281.587  1.00  0.00      H1   C  
ATOM   2133  CE2 TYR A 836    -429.603 -23.866 282.809  1.00  0.00      H1   C  
ATOM   2134  C   TYR A 836    -431.763 -21.811 277.809  1.00  0.00      H1   C  
ATOM   2135  O   TYR A 836    -432.243 -22.424 276.870  1.00  0.00      H1   O  
ATOM   2136  N   ALA A 837    -431.412 -20.524 277.628  1.00  0.00      H1   N  
ATOM   2137  CA  ALA A 837    -431.255 -19.935 276.377  1.00  0.00      H1   C  
ATOM   2138  CB  ALA A 837    -432.540 -19.182 276.189  1.00  0.00      H1   C  
ATOM   2139  C   ALA A 837    -430.074 -18.986 276.447  1.00  0.00      H1   C  
ATOM   2140  O   ALA A 837    -429.264 -19.148 277.362  1.00  0.00      H1   O  
ATOM   2141  N   PHE A 838    -429.786 -18.157 275.471  1.00  0.00      H1   N  
ATOM   2142  CA  PHE A 838    -428.477 -17.572 275.254  1.00  0.00      H1   C  
ATOM   2143  CB  PHE A 838    -427.705 -18.311 274.116  1.00  0.00      H1   C  
ATOM   2144  CG  PHE A 838    -427.510 -19.765 274.365  1.00  0.00      H1   C  
ATOM   2145  CD1 PHE A 838    -428.477 -20.745 274.039  1.00  0.00      H1   C  
ATOM   2146  CE1 PHE A 838    -428.239 -22.077 274.170  1.00  0.00      H1   C  
ATOM   2147  CZ  PHE A 838    -426.973 -22.517 274.622  1.00  0.00      H1   C  
ATOM   2148  CD2 PHE A 838    -426.263 -20.174 274.926  1.00  0.00      H1   C  
ATOM   2149  CE2 PHE A 838    -425.944 -21.557 275.041  1.00  0.00      H1   C  
ATOM   2150  C   PHE A 838    -428.744 -16.139 274.948  1.00  0.00      H1   C  
ATOM   2151  O   PHE A 838    -429.807 -15.715 274.462  1.00  0.00      H1   O  
ATOM   2152  N   THR A 839    -427.753 -15.223 275.191  1.00  0.00      H1   N  
ATOM   2153  CA  THR A 839    -427.929 -13.788 275.063  1.00  0.00      H1   C  
ATOM   2154  CB  THR A 839    -428.431 -13.057 276.261  1.00  0.00      H1   C  
ATOM   2155  OG1 THR A 839    -428.452 -11.669 276.178  1.00  0.00      H1   O  
ATOM   2156  CG2 THR A 839    -427.791 -13.397 277.647  1.00  0.00      H1   C  
ATOM   2157  C   THR A 839    -426.584 -13.429 274.599  1.00  0.00      H1   C  
ATOM   2158  O   THR A 839    -425.568 -13.941 275.048  1.00  0.00      H1   O  
ATOM   2159  N   MET A 840    -426.495 -12.506 273.623  1.00  0.00      H1   N  
ATOM   2160  CA  MET A 840    -425.324 -12.433 272.781  1.00  0.00      H1   C  
ATOM   2161  CB  MET A 840    -425.188 -13.675 271.939  1.00  0.00      H1   C  
ATOM   2162  CG  MET A 840    -426.314 -13.986 270.907  1.00  0.00      H1   C  
ATOM   2163  SD  MET A 840    -426.253 -15.684 270.199  1.00  0.00      H1   S  
ATOM   2164  CE  MET A 840    -426.400 -15.136 268.458  1.00  0.00      H1   C  
ATOM   2165  C   MET A 840    -425.266 -11.139 271.997  1.00  0.00      H1   C  
ATOM   2166  O   MET A 840    -426.355 -10.530 271.716  1.00  0.00      H1   O  
ATOM   2167  N   GLU A 841    -424.069 -10.669 271.602  1.00  0.00      H1   N  
ATOM   2168  CA  GLU A 841    -423.891  -9.585 270.664  1.00  0.00      H1   C  
ATOM   2169  CB  GLU A 841    -423.049  -8.395 271.203  1.00  0.00      H1   C  
ATOM   2170  CG  GLU A 841    -423.588  -7.629 272.449  1.00  0.00      H1   C  
ATOM   2171  CD  GLU A 841    -422.867  -6.296 272.627  1.00  0.00      H1   C  
ATOM   2172  OE1 GLU A 841    -423.416  -5.287 272.097  1.00  0.00      H1   O  
ATOM   2173  OE2 GLU A 841    -421.816  -6.220 273.326  1.00  0.00      H1   O  
ATOM   2174  C   GLU A 841    -423.352  -9.987 269.343  1.00  0.00      H1   C  
ATOM   2175  O   GLU A 841    -422.253 -10.543 269.195  1.00  0.00      H1   O  
ATOM   2176  N   ARG A 842    -424.146  -9.778 268.204  1.00  0.00      H1   N  
ATOM   2177  CA  ARG A 842    -423.844 -10.365 266.917  1.00  0.00      H1   C  
ATOM   2178  CB  ARG A 842    -424.988 -11.190 266.312  1.00  0.00      H1   C  
ATOM   2179  CG  ARG A 842    -426.361 -10.391 266.337  1.00  0.00      H1   C  
ATOM   2180  CD  ARG A 842    -427.459 -11.020 265.414  1.00  0.00      H1   C  
ATOM   2181  NE  ARG A 842    -428.747 -10.200 265.565  1.00  0.00      H1   N  
ATOM   2182  CZ  ARG A 842    -429.793 -10.001 264.712  1.00  0.00      H1   C  
ATOM   2183  NH1 ARG A 842    -429.837 -10.543 263.547  1.00  0.00      H1   N  
ATOM   2184  NH2 ARG A 842    -430.779  -9.240 265.069  1.00  0.00      H1   N  
ATOM   2185  C   ARG A 842    -423.379  -9.343 265.894  1.00  0.00      H1   C  
ATOM   2186  O   ARG A 842    -423.870  -8.232 265.971  1.00  0.00      H1   O  
ATOM   2187  N   ASN A 843    -422.515  -9.658 264.888  1.00  0.00      H1   N  
ATOM   2188  CA  ASN A 843    -422.151  -8.830 263.734  1.00  0.00      H1   C  
ATOM   2189  CB  ASN A 843    -420.643  -8.459 263.749  1.00  0.00      H1   C  
ATOM   2190  CG  ASN A 843    -420.205  -7.757 265.041  1.00  0.00      H1   C  
ATOM   2191  OD1 ASN A 843    -419.308  -8.272 265.715  1.00  0.00      H1   O  
ATOM   2192  ND2 ASN A 843    -420.797  -6.640 265.521  1.00  0.00      H1   N  
ATOM   2193  C   ASN A 843    -422.486  -9.467 262.381  1.00  0.00      H1   C  
ATOM   2194  O   ASN A 843    -422.211  -8.829 261.353  1.00  0.00      H1   O  
ATOM   2195  N   ALA A 844    -423.089 -10.621 262.392  1.00  0.00      H1   N  
ATOM   2196  CA  ALA A 844    -423.448 -11.412 261.245  1.00  0.00      H1   C  
ATOM   2197  CB  ALA A 844    -424.609 -10.685 260.551  1.00  0.00      H1   C  
ATOM   2198  C   ALA A 844    -422.397 -11.669 260.234  1.00  0.00      H1   C  
ATOM   2199  O   ALA A 844    -422.348 -11.091 259.111  1.00  0.00      H1   O  
ATOM   2200  N   GLY A 845    -421.300 -12.318 260.721  1.00  0.00      H1   N  
ATOM   2201  CA  GLY A 845    -420.133 -12.549 259.906  1.00  0.00      H1   C  
ATOM   2202  C   GLY A 845    -420.372 -13.511 258.760  1.00  0.00      H1   C  
ATOM   2203  O   GLY A 845    -421.436 -14.124 258.686  1.00  0.00      H1   O  
ATOM   2204  N   SER A 846    -419.367 -13.631 257.831  1.00  0.00      H1   N  
ATOM   2205  CA  SER A 846    -419.443 -14.320 256.528  1.00  0.00      H1   C  
ATOM   2206  CB  SER A 846    -418.702 -13.707 255.182  1.00  0.00      H1   C  
ATOM   2207  OG  SER A 846    -418.966 -14.447 253.993  1.00  0.00      H1   O  
ATOM   2208  C   SER A 846    -418.972 -15.759 256.701  1.00  0.00      H1   C  
ATOM   2209  O   SER A 846    -417.848 -15.959 257.238  1.00  0.00      H1   O  
ATOM   2210  N   GLY A 847    -419.739 -16.703 256.164  1.00  0.00      H1   N  
ATOM   2211  CA  GLY A 847    -419.455 -18.097 256.046  1.00  0.00      H1   C  
ATOM   2212  C   GLY A 847    -419.018 -18.791 257.255  1.00  0.00      H1   C  
ATOM   2213  O   GLY A 847    -419.116 -18.273 258.383  1.00  0.00      H1   O  
ATOM   2214  N   ILE A 848    -418.548 -20.070 257.076  1.00  0.00      H1   N  
ATOM   2215  CA  ILE A 848    -418.094 -20.920 258.175  1.00  0.00      H1   C  
ATOM   2216  CB  ILE A 848    -419.088 -22.016 258.630  1.00  0.00      H1   C  
ATOM   2217  CG2 ILE A 848    -420.474 -21.260 258.921  1.00  0.00      H1   C  
ATOM   2218  CG1 ILE A 848    -419.258 -23.085 257.503  1.00  0.00      H1   C  
ATOM   2219  CD1 ILE A 848    -420.176 -24.230 258.045  1.00  0.00      H1   C  
ATOM   2220  C   ILE A 848    -416.826 -21.511 257.727  1.00  0.00      H1   C  
ATOM   2221  O   ILE A 848    -416.411 -21.494 256.585  1.00  0.00      H1   O  
ATOM   2222  N   ILE A 849    -416.015 -22.055 258.655  1.00  0.00      H1   N  
ATOM   2223  CA  ILE A 849    -414.704 -22.700 258.307  1.00  0.00      H1   C  
ATOM   2224  CB  ILE A 849    -413.430 -22.112 258.932  1.00  0.00      H1   C  
ATOM   2225  CG2 ILE A 849    -412.153 -22.951 258.931  1.00  0.00      H1   C  
ATOM   2226  CG1 ILE A 849    -413.138 -20.736 258.356  1.00  0.00      H1   C  
ATOM   2227  CD1 ILE A 849    -412.668 -20.630 256.928  1.00  0.00      H1   C  
ATOM   2228  C   ILE A 849    -414.824 -24.203 258.650  1.00  0.00      H1   C  
ATOM   2229  O   ILE A 849    -414.963 -24.657 259.758  1.00  0.00      H1   O  
ATOM   2230  N   ILE A 850    -414.873 -24.980 257.567  1.00  0.00      H1   N  
ATOM   2231  CA  ILE A 850    -415.082 -26.407 257.573  1.00  0.00      H1   C  
ATOM   2232  CB  ILE A 850    -415.902 -26.844 256.352  1.00  0.00      H1   C  
ATOM   2233  CG2 ILE A 850    -416.169 -28.364 256.387  1.00  0.00      H1   C  
ATOM   2234  CG1 ILE A 850    -417.279 -26.085 256.255  1.00  0.00      H1   C  
ATOM   2235  CD1 ILE A 850    -418.207 -26.534 255.107  1.00  0.00      H1   C  
ATOM   2236  C   ILE A 850    -413.695 -27.047 257.587  1.00  0.00      H1   C  
ATOM   2237  O   ILE A 850    -413.060 -27.260 256.552  1.00  0.00      H1   O  
ATOM   2238  N   SER A 851    -413.054 -27.334 258.808  1.00  0.00      H1   N  
ATOM   2239  CA  SER A 851    -411.708 -27.716 258.854  1.00  0.00      H1   C  
ATOM   2240  CB  SER A 851    -410.600 -26.678 258.868  1.00  0.00      H1   C  
ATOM   2241  OG  SER A 851    -409.386 -27.326 258.690  1.00  0.00      H1   O  
ATOM   2242  C   SER A 851    -411.553 -28.638 260.120  1.00  0.00      H1   C  
ATOM   2243  O   SER A 851    -412.251 -28.471 261.131  1.00  0.00      H1   O  
ATOM   2244  N   ASP A 852    -410.712 -29.691 260.016  1.00  0.00      H1   N  
ATOM   2245  CA  ASP A 852    -410.267 -30.354 261.191  1.00  0.00      H1   C  
ATOM   2246  CB  ASP A 852    -410.174 -31.815 260.863  1.00  0.00      H1   C  
ATOM   2247  CG  ASP A 852    -411.550 -32.353 260.683  1.00  0.00      H1   C  
ATOM   2248  OD1 ASP A 852    -412.385 -32.061 261.546  1.00  0.00      H1   O  
ATOM   2249  OD2 ASP A 852    -411.839 -33.173 259.768  1.00  0.00      H1   O  
ATOM   2250  C   ASP A 852    -408.816 -29.987 261.508  1.00  0.00      H1   C  
ATOM   2251  O   ASP A 852    -408.191 -30.648 262.329  1.00  0.00      H1   O  
ATOM   2252  N   THR A 853    -408.200 -28.953 260.890  1.00  0.00      H1   N  
ATOM   2253  CA  THR A 853    -406.816 -28.490 261.147  1.00  0.00      H1   C  
ATOM   2254  CB  THR A 853    -406.519 -27.219 260.366  1.00  0.00      H1   C  
ATOM   2255  OG1 THR A 853    -406.629 -27.452 258.983  1.00  0.00      H1   O  
ATOM   2256  CG2 THR A 853    -405.176 -26.566 260.579  1.00  0.00      H1   C  
ATOM   2257  C   THR A 853    -406.744 -27.977 262.581  1.00  0.00      H1   C  
ATOM   2258  O   THR A 853    -407.738 -27.253 263.011  1.00  0.00      H1   O  
ATOM   2259  N   PRO A 854    -405.689 -28.310 263.361  1.00  0.00      H1   N  
ATOM   2260  CD  PRO A 854    -404.659 -29.369 263.146  1.00  0.00      H1   C  
ATOM   2261  CA  PRO A 854    -405.577 -27.790 264.653  1.00  0.00      H1   C  
ATOM   2262  CB  PRO A 854    -404.217 -28.226 265.201  1.00  0.00      H1   C  
ATOM   2263  CG  PRO A 854    -404.006 -29.586 264.543  1.00  0.00      H1   C  
ATOM   2264  C   PRO A 854    -405.789 -26.297 264.885  1.00  0.00      H1   C  
ATOM   2265  O   PRO A 854    -405.276 -25.484 264.126  1.00  0.00      H1   O  
ATOM   2266  N   VAL A 855    -406.601 -25.896 265.956  1.00  0.00      H1   N  
ATOM   2267  CA  VAL A 855    -406.748 -24.506 266.455  1.00  0.00      H1   C  
ATOM   2268  CB  VAL A 855    -407.977 -24.404 267.352  1.00  0.00      H1   C  
ATOM   2269  CG1 VAL A 855    -407.985 -22.986 267.973  1.00  0.00      H1   C  
ATOM   2270  CG2 VAL A 855    -409.272 -24.587 266.530  1.00  0.00      H1   C  
ATOM   2271  C   VAL A 855    -405.497 -24.112 267.231  1.00  0.00      H1   C  
ATOM   2272  O   VAL A 855    -405.111 -24.677 268.256  1.00  0.00      H1   O  
ATOM   2273  N   HIS A 856    -404.808 -23.084 266.777  1.00  0.00      H1   N  
ATOM   2274  CA  HIS A 856    -403.530 -22.745 267.346  1.00  0.00      H1   C  
ATOM   2275  CB  HIS A 856    -402.419 -23.086 266.340  1.00  0.00      H1   C  
ATOM   2276  ND1 HIS A 856    -400.525 -23.195 268.071  1.00  0.00      H1   N  
ATOM   2277  CG  HIS A 856    -400.988 -22.960 266.802  1.00  0.00      H1   C  
ATOM   2278  CE1 HIS A 856    -399.264 -22.886 268.085  1.00  0.00      H1   C  
ATOM   2279  NE2 HIS A 856    -398.845 -22.428 266.950  1.00  0.00      H1   N  
ATOM   2280  CD2 HIS A 856    -399.997 -22.484 266.131  1.00  0.00      H1   C  
ATOM   2281  C   HIS A 856    -403.430 -21.282 267.774  1.00  0.00      H1   C  
ATOM   2282  O   HIS A 856    -404.239 -20.441 267.421  1.00  0.00      H1   O  
ATOM   2283  N   ASP A 857    -402.387 -20.975 268.515  1.00  0.00      H1   N  
ATOM   2284  CA  ASP A 857    -402.082 -19.654 269.029  1.00  0.00      H1   C  
ATOM   2285  CB  ASP A 857    -400.936 -19.731 270.059  1.00  0.00      H1   C  
ATOM   2286  CG  ASP A 857    -401.153 -20.814 271.076  1.00  0.00      H1   C  
ATOM   2287  OD1 ASP A 857    -400.231 -21.545 271.533  1.00  0.00      H1   O  
ATOM   2288  OD2 ASP A 857    -402.323 -20.968 271.482  1.00  0.00      H1   O  
ATOM   2289  C   ASP A 857    -401.889 -18.463 268.034  1.00  0.00      H1   C  
ATOM   2290  O   ASP A 857    -401.800 -17.294 268.450  1.00  0.00      H1   O  
ATOM   2291  N   CYS A 858    -401.857 -18.738 266.745  1.00  0.00      H1   N  
ATOM   2292  CA  CYS A 858    -401.400 -17.819 265.688  1.00  0.00      H1   C  
ATOM   2293  CB  CYS A 858    -401.050 -18.524 264.369  1.00  0.00      H1   C  
ATOM   2294  SG  CYS A 858    -402.299 -19.804 264.027  1.00  0.00      H1   S  
ATOM   2295  C   CYS A 858    -402.447 -16.656 265.347  1.00  0.00      H1   C  
ATOM   2296  O   CYS A 858    -403.617 -16.686 265.702  1.00  0.00      H1   O  
ATOM   2297  N   ASN A 859    -402.006 -15.552 264.781  1.00  0.00      H1   N  
ATOM   2298  CA  ASN A 859    -402.819 -14.312 264.422  1.00  0.00      H1   C  
ATOM   2299  CB  ASN A 859    -402.378 -12.900 264.982  1.00  0.00      H1   C  
ATOM   2300  CG  ASN A 859    -402.178 -13.109 266.493  1.00  0.00      H1   C  
ATOM   2301  OD1 ASN A 859    -403.109 -12.813 267.301  1.00  0.00      H1   O  
ATOM   2302  ND2 ASN A 859    -400.984 -13.517 266.980  1.00  0.00      H1   N  
ATOM   2303  C   ASN A 859    -402.930 -14.126 262.872  1.00  0.00      H1   C  
ATOM   2304  O   ASN A 859    -401.983 -14.267 262.094  1.00  0.00      H1   O  
ATOM   2305  N   THR A 860    -404.114 -13.836 262.349  1.00  0.00      H1   N  
ATOM   2306  CA  THR A 860    -404.323 -13.713 260.899  1.00  0.00      H1   C  
ATOM   2307  CB  THR A 860    -404.667 -15.043 260.189  1.00  0.00      H1   C  
ATOM   2308  OG1 THR A 860    -404.636 -14.890 258.753  1.00  0.00      H1   O  
ATOM   2309  CG2 THR A 860    -405.944 -15.690 260.566  1.00  0.00      H1   C  
ATOM   2310  C   THR A 860    -405.373 -12.712 260.480  1.00  0.00      H1   C  
ATOM   2311  O   THR A 860    -406.272 -12.373 261.234  1.00  0.00      H1   O  
ATOM   2312  N   THR A 861    -405.276 -12.194 259.245  1.00  0.00      H1   N  
ATOM   2313  CA  THR A 861    -406.253 -11.227 258.805  1.00  0.00      H1   C  
ATOM   2314  CB  THR A 861    -405.517 -10.111 258.048  1.00  0.00      H1   C  
ATOM   2315  OG1 THR A 861    -406.244  -8.893 258.040  1.00  0.00      H1   O  
ATOM   2316  CG2 THR A 861    -405.191 -10.227 256.547  1.00  0.00      H1   C  
ATOM   2317  C   THR A 861    -407.235 -11.922 257.832  1.00  0.00      H1   C  
ATOM   2318  O   THR A 861    -408.331 -11.416 257.524  1.00  0.00      H1   O  
ATOM   2319  N   CYS A 862    -406.839 -13.146 257.434  1.00  0.00      H1   N  
ATOM   2320  CA  CYS A 862    -407.798 -14.017 256.714  1.00  0.00      H1   C  
ATOM   2321  CB  CYS A 862    -407.526 -14.056 255.259  1.00  0.00      H1   C  
ATOM   2322  SG  CYS A 862    -408.783 -14.705 254.108  1.00  0.00      H1   S  
ATOM   2323  C   CYS A 862    -407.634 -15.533 257.054  1.00  0.00      H1   C  
ATOM   2324  O   CYS A 862    -406.505 -15.995 257.317  1.00  0.00      H1   O  
ATOM   2325  N   GLN A 863    -408.743 -16.295 257.018  1.00  0.00      H1   N  
ATOM   2326  CA  GLN A 863    -408.540 -17.684 257.247  1.00  0.00      H1   C  
ATOM   2327  CB  GLN A 863    -409.296 -18.111 258.560  1.00  0.00      H1   C  
ATOM   2328  CG  GLN A 863    -408.918 -19.501 259.122  1.00  0.00      H1   C  
ATOM   2329  CD  GLN A 863    -407.488 -19.808 259.401  1.00  0.00      H1   C  
ATOM   2330  OE1 GLN A 863    -406.882 -19.147 260.275  1.00  0.00      H1   O  
ATOM   2331  NE2 GLN A 863    -406.843 -20.818 258.732  1.00  0.00      H1   N  
ATOM   2332  C   GLN A 863    -409.200 -18.469 256.131  1.00  0.00      H1   C  
ATOM   2333  O   GLN A 863    -410.307 -18.109 255.707  1.00  0.00      H1   O  
ATOM   2334  N   THR A 864    -408.485 -19.520 255.600  1.00  0.00      H1   N  
ATOM   2335  CA  THR A 864    -409.110 -20.523 254.701  1.00  0.00      H1   C  
ATOM   2336  CB  THR A 864    -408.502 -20.530 253.272  1.00  0.00      H1   C  
ATOM   2337  OG1 THR A 864    -407.408 -21.515 253.070  1.00  0.00      H1   O  
ATOM   2338  CG2 THR A 864    -407.996 -19.120 253.002  1.00  0.00      H1   C  
ATOM   2339  C   THR A 864    -409.043 -21.885 255.387  1.00  0.00      H1   C  
ATOM   2340  O   THR A 864    -408.402 -21.959 256.456  1.00  0.00      H1   O  
ATOM   2341  N   PRO A 865    -409.696 -22.940 254.975  1.00  0.00      H1   N  
ATOM   2342  CD  PRO A 865    -410.803 -22.984 254.048  1.00  0.00      H1   C  
ATOM   2343  CA  PRO A 865    -409.758 -24.160 255.848  1.00  0.00      H1   C  
ATOM   2344  CB  PRO A 865    -411.053 -24.948 255.417  1.00  0.00      H1   C  
ATOM   2345  CG  PRO A 865    -411.332 -24.388 254.063  1.00  0.00      H1   C  
ATOM   2346  C   PRO A 865    -408.543 -24.945 255.499  1.00  0.00      H1   C  
ATOM   2347  O   PRO A 865    -408.368 -25.952 256.223  1.00  0.00      H1   O  
ATOM   2348  N   GLU A 866    -407.691 -24.556 254.561  1.00  0.00      H1   N  
ATOM   2349  CA  GLU A 866    -406.392 -25.143 254.291  1.00  0.00      H1   C  
ATOM   2350  CB  GLU A 866    -406.161 -24.782 252.782  1.00  0.00      H1   C  
ATOM   2351  CG  GLU A 866    -407.041 -25.428 251.753  1.00  0.00      H1   C  
ATOM   2352  CD  GLU A 866    -406.881 -26.893 251.823  1.00  0.00      H1   C  
ATOM   2353  OE1 GLU A 866    -405.793 -27.429 251.608  1.00  0.00      H1   O  
ATOM   2354  OE2 GLU A 866    -407.915 -27.543 252.149  1.00  0.00      H1   O  
ATOM   2355  C   GLU A 866    -405.290 -24.509 255.121  1.00  0.00      H1   C  
ATOM   2356  O   GLU A 866    -404.303 -25.229 255.325  1.00  0.00      H1   O  
ATOM   2357  N   GLY A 867    -405.564 -23.356 255.646  1.00  0.00      H1   N  
ATOM   2358  CA  GLY A 867    -404.525 -22.617 256.357  1.00  0.00      H1   C  
ATOM   2359  C   GLY A 867    -404.662 -21.139 256.254  1.00  0.00      H1   C  
ATOM   2360  O   GLY A 867    -405.352 -20.598 255.425  1.00  0.00      H1   O  
ATOM   2361  N   ALA A 868    -404.138 -20.446 257.310  1.00  0.00      H1   N  
ATOM   2362  CA  ALA A 868    -404.244 -19.022 257.269  1.00  0.00      H1   C  
ATOM   2363  CB  ALA A 868    -403.840 -18.506 258.673  1.00  0.00      H1   C  
ATOM   2364  C   ALA A 868    -403.448 -18.358 256.135  1.00  0.00      H1   C  
ATOM   2365  O   ALA A 868    -402.383 -18.778 255.656  1.00  0.00      H1   O  
ATOM   2366  N   ILE A 869    -403.939 -17.196 255.697  1.00  0.00      H1   N  
ATOM   2367  CA  ILE A 869    -403.195 -16.353 254.797  1.00  0.00      H1   C  
ATOM   2368  CB  ILE A 869    -403.839 -16.217 253.336  1.00  0.00      H1   C  
ATOM   2369  CG2 ILE A 869    -402.964 -15.340 252.518  1.00  0.00      H1   C  
ATOM   2370  CG1 ILE A 869    -404.056 -17.663 252.740  1.00  0.00      H1   C  
ATOM   2371  CD1 ILE A 869    -404.808 -17.617 251.443  1.00  0.00      H1   C  
ATOM   2372  C   ILE A 869    -403.002 -14.985 255.440  1.00  0.00      H1   C  
ATOM   2373  O   ILE A 869    -403.956 -14.210 255.749  1.00  0.00      H1   O  
ATOM   2374  N   ASN A 870    -401.678 -14.635 255.581  1.00  0.00      H1   N  
ATOM   2375  CA  ASN A 870    -401.224 -13.277 255.722  1.00  0.00      H1   C  
ATOM   2376  CB  ASN A 870    -400.546 -12.996 257.119  1.00  0.00      H1   C  
ATOM   2377  CG  ASN A 870    -401.494 -12.973 258.211  1.00  0.00      H1   C  
ATOM   2378  OD1 ASN A 870    -402.000 -11.986 258.733  1.00  0.00      H1   O  
ATOM   2379  ND2 ASN A 870    -401.770 -14.193 258.660  1.00  0.00      H1   N  
ATOM   2380  C   ASN A 870    -400.088 -12.993 254.601  1.00  0.00      H1   C  
ATOM   2381  O   ASN A 870    -399.051 -13.604 254.562  1.00  0.00      H1   O  
ATOM   2382  N   THR A 871    -400.290 -12.041 253.727  1.00  0.00      H1   N  
ATOM   2383  CA  THR A 871    -399.327 -11.866 252.667  1.00  0.00      H1   C  
ATOM   2384  CB  THR A 871    -399.405 -12.919 251.584  1.00  0.00      H1   C  
ATOM   2385  OG1 THR A 871    -398.250 -12.936 250.752  1.00  0.00      H1   O  
ATOM   2386  CG2 THR A 871    -400.631 -12.666 250.697  1.00  0.00      H1   C  
ATOM   2387  C   THR A 871    -399.528 -10.489 252.095  1.00  0.00      H1   C  
ATOM   2388  O   THR A 871    -400.418  -9.703 252.364  1.00  0.00      H1   O  
ATOM   2389  N   SER A 872    -398.572 -10.090 251.282  1.00  0.00      H1   N  
ATOM   2390  CA  SER A 872    -398.643  -8.765 250.666  1.00  0.00      H1   C  
ATOM   2391  CB  SER A 872    -397.227  -8.161 250.704  1.00  0.00      H1   C  
ATOM   2392  OG  SER A 872    -396.177  -8.947 250.141  1.00  0.00      H1   O  
ATOM   2393  C   SER A 872    -398.942  -8.978 249.218  1.00  0.00      H1   C  
ATOM   2394  O   SER A 872    -399.180  -8.006 248.439  1.00  0.00      H1   O  
ATOM   2395  N   LEU A 873    -398.868 -10.244 248.694  1.00  0.00      H1   N  
ATOM   2396  CA  LEU A 873    -399.111 -10.614 247.327  1.00  0.00      H1   C  
ATOM   2397  CB  LEU A 873    -398.520 -12.045 246.965  1.00  0.00      H1   C  
ATOM   2398  CG  LEU A 873    -397.069 -12.188 247.308  1.00  0.00      H1   C  
ATOM   2399  CD1 LEU A 873    -396.562 -13.640 247.105  1.00  0.00      H1   C  
ATOM   2400  CD2 LEU A 873    -396.349 -11.178 246.413  1.00  0.00      H1   C  
ATOM   2401  C   LEU A 873    -400.541 -10.602 246.892  1.00  0.00      H1   C  
ATOM   2402  O   LEU A 873    -401.374 -10.728 247.789  1.00  0.00      H1   O  
ATOM   2403  N   PRO A 874    -400.923 -10.258 245.617  1.00  0.00      H1   N  
ATOM   2404  CD  PRO A 874    -399.977  -9.507 244.805  1.00  0.00      H1   C  
ATOM   2405  CA  PRO A 874    -402.337  -9.836 245.412  1.00  0.00      H1   C  
ATOM   2406  CB  PRO A 874    -402.288  -8.832 244.254  1.00  0.00      H1   C  
ATOM   2407  CG  PRO A 874    -400.957  -9.217 243.587  1.00  0.00      H1   C  
ATOM   2408  C   PRO A 874    -403.225 -11.064 245.111  1.00  0.00      H1   C  
ATOM   2409  O   PRO A 874    -404.445 -10.964 245.230  1.00  0.00      H1   O  
ATOM   2410  N   PHE A 875    -402.633 -12.201 244.656  1.00  0.00      H1   N  
ATOM   2411  CA  PHE A 875    -403.386 -13.376 244.130  1.00  0.00      H1   C  
ATOM   2412  CB  PHE A 875    -403.065 -13.611 242.623  1.00  0.00      H1   C  
ATOM   2413  CG  PHE A 875    -403.562 -12.414 241.864  1.00  0.00      H1   C  
ATOM   2414  CD1 PHE A 875    -404.884 -11.878 242.009  1.00  0.00      H1   C  
ATOM   2415  CE1 PHE A 875    -405.212 -10.758 241.377  1.00  0.00      H1   C  
ATOM   2416  CZ  PHE A 875    -404.385 -10.182 240.396  1.00  0.00      H1   C  
ATOM   2417  CD2 PHE A 875    -402.697 -11.889 240.850  1.00  0.00      H1   C  
ATOM   2418  CE2 PHE A 875    -403.147 -10.743 240.122  1.00  0.00      H1   C  
ATOM   2419  C   PHE A 875    -403.092 -14.620 244.927  1.00  0.00      H1   C  
ATOM   2420  O   PHE A 875    -402.022 -14.755 245.403  1.00  0.00      H1   O  
ATOM   2421  N   GLN A 876    -404.136 -15.468 244.998  1.00  0.00      H1   N  
ATOM   2422  CA  GLN A 876    -403.888 -16.782 245.608  1.00  0.00      H1   C  
ATOM   2423  CB  GLN A 876    -404.073 -16.940 247.185  1.00  0.00      H1   C  
ATOM   2424  CG  GLN A 876    -405.440 -16.493 247.612  1.00  0.00      H1   C  
ATOM   2425  CD  GLN A 876    -406.473 -17.545 247.482  1.00  0.00      H1   C  
ATOM   2426  OE1 GLN A 876    -406.295 -18.752 247.366  1.00  0.00      H1   O  
ATOM   2427  NE2 GLN A 876    -407.751 -17.121 247.486  1.00  0.00      H1   N  
ATOM   2428  C   GLN A 876    -404.631 -17.823 244.825  1.00  0.00      H1   C  
ATOM   2429  O   GLN A 876    -405.802 -17.684 244.513  1.00  0.00      H1   O  
ATOM   2430  N   ASN A 877    -404.018 -19.006 244.498  1.00  0.00      H1   N  
ATOM   2431  CA  ASN A 877    -404.618 -20.140 243.945  1.00  0.00      H1   C  
ATOM   2432  CB  ASN A 877    -404.046 -20.487 242.486  1.00  0.00      H1   C  
ATOM   2433  CG  ASN A 877    -404.530 -21.740 241.818  1.00  0.00      H1   C  
ATOM   2434  OD1 ASN A 877    -403.789 -22.649 241.455  1.00  0.00      H1   O  
ATOM   2435  ND2 ASN A 877    -405.835 -21.795 241.624  1.00  0.00      H1   N  
ATOM   2436  C   ASN A 877    -404.656 -21.147 245.003  1.00  0.00      H1   C  
ATOM   2437  O   ASN A 877    -404.793 -22.346 244.706  1.00  0.00      H1   O  
ATOM   2438  N   ILE A 878    -404.592 -20.813 246.327  1.00  0.00      H1   N  
ATOM   2439  CA  ILE A 878    -404.880 -21.776 247.427  1.00  0.00      H1   C  
ATOM   2440  CB  ILE A 878    -404.383 -21.167 248.726  1.00  0.00      H1   C  
ATOM   2441  CG2 ILE A 878    -404.706 -22.070 249.941  1.00  0.00      H1   C  
ATOM   2442  CG1 ILE A 878    -402.870 -20.953 248.607  1.00  0.00      H1   C  
ATOM   2443  CD1 ILE A 878    -402.382 -19.962 249.665  1.00  0.00      H1   C  
ATOM   2444  C   ILE A 878    -406.346 -22.271 247.536  1.00  0.00      H1   C  
ATOM   2445  O   ILE A 878    -406.610 -23.470 247.435  1.00  0.00      H1   O  
ATOM   2446  N   HIS A 879    -407.343 -21.400 247.775  1.00  0.00      H1   N  
ATOM   2447  CA  HIS A 879    -408.691 -21.880 248.120  1.00  0.00      H1   C  
ATOM   2448  CB  HIS A 879    -408.705 -22.363 249.564  1.00  0.00      H1   C  
ATOM   2449  ND1 HIS A 879    -411.046 -22.679 250.387  1.00  0.00      H1   N  
ATOM   2450  CG  HIS A 879    -409.878 -23.255 249.969  1.00  0.00      H1   C  
ATOM   2451  CE1 HIS A 879    -411.883 -23.678 250.456  1.00  0.00      H1   C  
ATOM   2452  NE2 HIS A 879    -411.342 -24.811 250.105  1.00  0.00      H1   N  
ATOM   2453  CD2 HIS A 879    -410.035 -24.570 249.721  1.00  0.00      H1   C  
ATOM   2454  C   HIS A 879    -409.732 -20.805 247.727  1.00  0.00      H1   C  
ATOM   2455  O   HIS A 879    -409.410 -19.628 247.857  1.00  0.00      H1   O  
ATOM   2456  N   PRO A 880    -410.943 -21.107 247.375  1.00  0.00      H1   N  
ATOM   2457  CD  PRO A 880    -411.409 -22.417 246.790  1.00  0.00      H1   C  
ATOM   2458  CA  PRO A 880    -411.995 -20.116 247.151  1.00  0.00      H1   C  
ATOM   2459  CB  PRO A 880    -413.088 -20.741 246.305  1.00  0.00      H1   C  
ATOM   2460  CG  PRO A 880    -412.931 -22.239 246.633  1.00  0.00      H1   C  
ATOM   2461  C   PRO A 880    -412.662 -19.567 248.414  1.00  0.00      H1   C  
ATOM   2462  O   PRO A 880    -413.182 -18.463 248.297  1.00  0.00      H1   O  
ATOM   2463  N   ILE A 881    -412.718 -20.308 249.540  1.00  0.00      H1   N  
ATOM   2464  CA  ILE A 881    -413.497 -20.010 250.765  1.00  0.00      H1   C  
ATOM   2465  CB  ILE A 881    -414.014 -21.253 251.510  1.00  0.00      H1   C  
ATOM   2466  CG2 ILE A 881    -414.823 -20.805 252.754  1.00  0.00      H1   C  
ATOM   2467  CG1 ILE A 881    -414.832 -22.114 250.531  1.00  0.00      H1   C  
ATOM   2468  CD1 ILE A 881    -415.451 -23.443 251.024  1.00  0.00      H1   C  
ATOM   2469  C   ILE A 881    -412.581 -19.182 251.621  1.00  0.00      H1   C  
ATOM   2470  O   ILE A 881    -411.714 -19.601 252.386  1.00  0.00      H1   O  
ATOM   2471  N   THR A 882    -412.694 -17.854 251.577  1.00  0.00      H1   N  
ATOM   2472  CA  THR A 882    -411.886 -16.985 252.354  1.00  0.00      H1   C  
ATOM   2473  CB  THR A 882    -411.168 -16.012 251.488  1.00  0.00      H1   C  
ATOM   2474  OG1 THR A 882    -411.974 -15.105 250.732  1.00  0.00      H1   O  
ATOM   2475  CG2 THR A 882    -410.303 -16.666 250.415  1.00  0.00      H1   C  
ATOM   2476  C   THR A 882    -412.608 -16.158 253.423  1.00  0.00      H1   C  
ATOM   2477  O   THR A 882    -413.473 -15.418 253.127  1.00  0.00      H1   O  
ATOM   2478  N   ILE A 883    -412.346 -16.352 254.736  1.00  0.00      H1   N  
ATOM   2479  CA  ILE A 883    -413.100 -15.680 255.768  1.00  0.00      H1   C  
ATOM   2480  CB  ILE A 883    -413.648 -16.727 256.699  1.00  0.00      H1   C  
ATOM   2481  CG2 ILE A 883    -414.463 -16.084 257.804  1.00  0.00      H1   C  
ATOM   2482  CG1 ILE A 883    -414.414 -17.870 255.941  1.00  0.00      H1   C  
ATOM   2483  CD1 ILE A 883    -415.617 -17.358 255.247  1.00  0.00      H1   C  
ATOM   2484  C   ILE A 883    -412.161 -14.648 256.369  1.00  0.00      H1   C  
ATOM   2485  O   ILE A 883    -411.035 -15.101 256.677  1.00  0.00      H1   O  
ATOM   2486  N   GLY A 884    -412.447 -13.360 256.533  1.00  0.00      H1   N  
ATOM   2487  CA  GLY A 884    -411.463 -12.350 256.731  1.00  0.00      H1   C  
ATOM   2488  C   GLY A 884    -411.194 -11.754 255.393  1.00  0.00      H1   C  
ATOM   2489  O   GLY A 884    -411.937 -11.900 254.381  1.00  0.00      H1   O  
ATOM   2490  N   LYS A 885    -410.062 -10.955 255.350  1.00  0.00      H1   N  
ATOM   2491  CA  LYS A 885    -409.611 -10.244 254.167  1.00  0.00      H1   C  
ATOM   2492  CB  LYS A 885    -409.260  -8.816 254.516  1.00  0.00      H1   C  
ATOM   2493  CG  LYS A 885    -410.398  -8.139 255.203  1.00  0.00      H1   C  
ATOM   2494  CD  LYS A 885    -410.378  -6.599 254.903  1.00  0.00      H1   C  
ATOM   2495  CE  LYS A 885    -411.719  -5.982 255.425  1.00  0.00      H1   C  
ATOM   2496  NZ  LYS A 885    -411.503  -4.602 255.769  1.00  0.00      H1   N  
ATOM   2497  C   LYS A 885    -408.513 -10.961 253.369  1.00  0.00      H1   C  
ATOM   2498  O   LYS A 885    -407.364 -10.784 253.748  1.00  0.00      H1   O  
ATOM   2499  N   CYS A 886    -408.801 -11.726 252.311  1.00  0.00      H1   N  
ATOM   2500  CA  CYS A 886    -407.757 -12.490 251.588  1.00  0.00      H1   C  
ATOM   2501  CB  CYS A 886    -408.194 -13.832 251.210  1.00  0.00      H1   C  
ATOM   2502  SG  CYS A 886    -407.720 -15.120 252.397  1.00  0.00      H1   S  
ATOM   2503  C   CYS A 886    -407.372 -11.668 250.364  1.00  0.00      H1   C  
ATOM   2504  O   CYS A 886    -408.087 -10.767 250.007  1.00  0.00      H1   O  
ATOM   2505  N   PRO A 887    -406.181 -11.973 249.748  1.00  0.00      H1   N  
ATOM   2506  CD  PRO A 887    -405.060 -12.750 250.405  1.00  0.00      H1   C  
ATOM   2507  CA  PRO A 887    -405.948 -11.730 248.333  1.00  0.00      H1   C  
ATOM   2508  CB  PRO A 887    -404.620 -12.584 248.092  1.00  0.00      H1   C  
ATOM   2509  CG  PRO A 887    -403.900 -12.654 249.452  1.00  0.00      H1   C  
ATOM   2510  C   PRO A 887    -407.000 -12.362 247.516  1.00  0.00      H1   C  
ATOM   2511  O   PRO A 887    -407.655 -13.269 247.962  1.00  0.00      H1   O  
ATOM   2512  N   LYS A 888    -407.244 -11.918 246.301  1.00  0.00      H1   N  
ATOM   2513  CA  LYS A 888    -408.312 -12.446 245.495  1.00  0.00      H1   C  
ATOM   2514  CB  LYS A 888    -408.768 -11.409 244.375  1.00  0.00      H1   C  
ATOM   2515  CG  LYS A 888    -409.330 -10.116 244.975  1.00  0.00      H1   C  
ATOM   2516  CD  LYS A 888    -410.742 -10.159 245.672  1.00  0.00      H1   C  
ATOM   2517  CE  LYS A 888    -411.950 -10.603 244.768  1.00  0.00      H1   C  
ATOM   2518  NZ  LYS A 888    -413.224 -10.587 245.562  1.00  0.00      H1   N  
ATOM   2519  C   LYS A 888    -407.963 -13.814 244.898  1.00  0.00      H1   C  
ATOM   2520  O   LYS A 888    -406.832 -14.252 244.697  1.00  0.00      H1   O  
ATOM   2521  N   TYR A 889    -409.052 -14.641 244.599  1.00  0.00      H1   N  
ATOM   2522  CA  TYR A 889    -408.929 -16.043 244.174  1.00  0.00      H1   C  
ATOM   2523  CB  TYR A 889    -410.114 -17.042 244.623  1.00  0.00      H1   C  
ATOM   2524  CG  TYR A 889    -409.876 -18.545 244.254  1.00  0.00      H1   C  
ATOM   2525  CD1 TYR A 889    -408.688 -19.114 244.623  1.00  0.00      H1   C  
ATOM   2526  CE1 TYR A 889    -408.519 -20.480 244.322  1.00  0.00      H1   C  
ATOM   2527  CZ  TYR A 889    -409.446 -21.238 243.620  1.00  0.00      H1   C  
ATOM   2528  OH  TYR A 889    -409.128 -22.643 243.429  1.00  0.00      H1   O  
ATOM   2529  CD2 TYR A 889    -410.889 -19.283 243.712  1.00  0.00      H1   C  
ATOM   2530  CE2 TYR A 889    -410.695 -20.619 243.321  1.00  0.00      H1   C  
ATOM   2531  C   TYR A 889    -408.739 -16.230 242.703  1.00  0.00      H1   C  
ATOM   2532  O   TYR A 889    -409.552 -15.664 241.942  1.00  0.00      H1   O  
ATOM   2533  N   VAL A 890    -407.715 -16.952 242.245  1.00  0.00      H1   N  
ATOM   2534  CA  VAL A 890    -407.456 -17.008 240.838  1.00  0.00      H1   C  
ATOM   2535  CB  VAL A 890    -406.199 -16.199 240.444  1.00  0.00      H1   C  
ATOM   2536  CG1 VAL A 890    -406.487 -14.735 240.971  1.00  0.00      H1   C  
ATOM   2537  CG2 VAL A 890    -404.890 -16.803 241.022  1.00  0.00      H1   C  
ATOM   2538  C   VAL A 890    -407.178 -18.463 240.502  1.00  0.00      H1   C  
ATOM   2539  O   VAL A 890    -406.693 -19.267 241.313  1.00  0.00      H1   O  
ATOM   2540  N   LYS A 891    -407.583 -18.790 239.301  1.00  0.00      H1   N  
ATOM   2541  CA  LYS A 891    -407.417 -20.070 238.576  1.00  0.00      H1   C  
ATOM   2542  CB  LYS A 891    -408.638 -20.354 237.661  1.00  0.00      H1   C  
ATOM   2543  CG  LYS A 891    -409.778 -21.243 238.267  1.00  0.00      H1   C  
ATOM   2544  CD  LYS A 891    -411.027 -21.059 237.479  1.00  0.00      H1   C  
ATOM   2545  CE  LYS A 891    -410.863 -21.635 236.028  1.00  0.00      H1   C  
ATOM   2546  NZ  LYS A 891    -412.143 -21.807 235.293  1.00  0.00      H1   N  
ATOM   2547  C   LYS A 891    -406.036 -20.368 238.053  1.00  0.00      H1   C  
ATOM   2548  O   LYS A 891    -405.673 -21.567 237.951  1.00  0.00      H1   O  
ATOM   2549  N   SER A 892    -405.228 -19.368 237.621  1.00  0.00      H1   N  
ATOM   2550  CA  SER A 892    -403.848 -19.566 237.190  1.00  0.00      H1   C  
ATOM   2551  CB  SER A 892    -403.216 -18.291 236.413  1.00  0.00      H1   C  
ATOM   2552  OG  SER A 892    -401.860 -18.495 236.062  1.00  0.00      H1   O  
ATOM   2553  C   SER A 892    -402.958 -20.086 238.285  1.00  0.00      H1   C  
ATOM   2554  O   SER A 892    -403.070 -19.656 239.416  1.00  0.00      H1   O  
ATOM   2555  N   THR A 893    -401.952 -20.898 237.966  1.00  0.00      H1   N  
ATOM   2556  CA  THR A 893    -400.945 -21.382 238.913  1.00  0.00      H1   C  
ATOM   2557  CB  THR A 893    -400.856 -22.921 238.897  1.00  0.00      H1   C  
ATOM   2558  OG1 THR A 893    -399.967 -23.441 239.821  1.00  0.00      H1   O  
ATOM   2559  CG2 THR A 893    -400.280 -23.352 237.593  1.00  0.00      H1   C  
ATOM   2560  C   THR A 893    -399.632 -20.633 238.685  1.00  0.00      H1   C  
ATOM   2561  O   THR A 893    -398.620 -20.849 239.391  1.00  0.00      H1   O  
ATOM   2562  N   LYS A 894    -399.693 -19.663 237.731  1.00  0.00      H1   N  
ATOM   2563  CA  LYS A 894    -398.535 -18.915 237.258  1.00  0.00      H1   C  
ATOM   2564  CB  LYS A 894    -398.648 -18.969 235.711  1.00  0.00      H1   C  
ATOM   2565  CG  LYS A 894    -398.610 -20.406 235.106  1.00  0.00      H1   C  
ATOM   2566  CD  LYS A 894    -398.675 -20.427 233.583  1.00  0.00      H1   C  
ATOM   2567  CE  LYS A 894    -397.625 -19.573 232.888  1.00  0.00      H1   C  
ATOM   2568  NZ  LYS A 894    -397.606 -19.896 231.427  1.00  0.00      H1   N  
ATOM   2569  C   LYS A 894    -398.305 -17.505 237.807  1.00  0.00      H1   C  
ATOM   2570  O   LYS A 894    -397.663 -17.392 238.881  1.00  0.00      H1   O  
ATOM   2571  N   LEU A 895    -398.664 -16.501 236.971  1.00  0.00      H1   N  
ATOM   2572  CA  LEU A 895    -398.581 -15.126 237.459  1.00  0.00      H1   C  
ATOM   2573  CB  LEU A 895    -399.737 -14.882 238.513  1.00  0.00      H1   C  
ATOM   2574  CG  LEU A 895    -401.172 -15.390 238.017  1.00  0.00      H1   C  
ATOM   2575  CD1 LEU A 895    -402.243 -15.024 238.962  1.00  0.00      H1   C  
ATOM   2576  CD2 LEU A 895    -401.656 -14.831 236.636  1.00  0.00      H1   C  
ATOM   2577  C   LEU A 895    -397.229 -14.512 237.957  1.00  0.00      H1   C  
ATOM   2578  O   LEU A 895    -397.037 -14.027 239.055  1.00  0.00      H1   O  
ATOM   2579  N   ARG A 896    -396.280 -14.490 236.968  1.00  0.00      H1   N  
ATOM   2580  CA  ARG A 896    -395.006 -13.745 236.979  1.00  0.00      H1   C  
ATOM   2581  CB  ARG A 896    -393.784 -14.562 236.651  1.00  0.00      H1   C  
ATOM   2582  CG  ARG A 896    -393.330 -15.478 237.824  1.00  0.00      H1   C  
ATOM   2583  CD  ARG A 896    -394.327 -16.512 238.460  1.00  0.00      H1   C  
ATOM   2584  NE  ARG A 896    -393.621 -17.565 239.197  1.00  0.00      H1   N  
ATOM   2585  CZ  ARG A 896    -394.261 -18.563 239.795  1.00  0.00      H1   C  
ATOM   2586  NH1 ARG A 896    -395.596 -18.749 239.721  1.00  0.00      H1   N  
ATOM   2587  NH2 ARG A 896    -393.614 -19.348 240.641  1.00  0.00      H1   N  
ATOM   2588  C   ARG A 896    -395.068 -12.488 236.109  1.00  0.00      H1   C  
ATOM   2589  O   ARG A 896    -395.569 -12.498 234.986  1.00  0.00      H1   O  
ATOM   2590  N   LEU A 897    -394.521 -11.386 236.563  1.00  0.00      H1   N  
ATOM   2591  CA  LEU A 897    -394.428 -10.082 235.960  1.00  0.00      H1   C  
ATOM   2592  CB  LEU A 897    -395.081  -9.009 236.884  1.00  0.00      H1   C  
ATOM   2593  CG  LEU A 897    -394.930  -7.530 236.439  1.00  0.00      H1   C  
ATOM   2594  CD1 LEU A 897    -395.608  -7.239 235.133  1.00  0.00      H1   C  
ATOM   2595  CD2 LEU A 897    -395.240  -6.496 237.518  1.00  0.00      H1   C  
ATOM   2596  C   LEU A 897    -393.018  -9.711 235.556  1.00  0.00      H1   C  
ATOM   2597  O   LEU A 897    -392.145  -9.747 236.439  1.00  0.00      H1   O  
ATOM   2598  N   ALA A 898    -392.727  -9.398 234.291  1.00  0.00      H1   N  
ATOM   2599  CA  ALA A 898    -391.396  -8.852 233.881  1.00  0.00      H1   C  
ATOM   2600  CB  ALA A 898    -391.314  -8.618 232.381  1.00  0.00      H1   C  
ATOM   2601  C   ALA A 898    -390.911  -7.500 234.586  1.00  0.00      H1   C  
ATOM   2602  O   ALA A 898    -391.704  -6.549 234.696  1.00  0.00      H1   O  
ATOM   2603  N   THR A 899    -389.653  -7.359 235.075  1.00  0.00      H1   N  
ATOM   2604  CA  THR A 899    -389.203  -6.039 235.600  1.00  0.00      H1   C  
ATOM   2605  CB  THR A 899    -388.878  -6.226 237.074  1.00  0.00      H1   C  
ATOM   2606  OG1 THR A 899    -388.004  -7.374 237.343  1.00  0.00      H1   O  
ATOM   2607  CG2 THR A 899    -390.228  -6.446 237.777  1.00  0.00      H1   C  
ATOM   2608  C   THR A 899    -387.907  -5.666 234.926  1.00  0.00      H1   C  
ATOM   2609  O   THR A 899    -387.540  -4.513 234.858  1.00  0.00      H1   O  
ATOM   2610  N   GLY A 900    -387.214  -6.633 234.371  1.00  0.00      H1   N  
ATOM   2611  CA  GLY A 900    -385.991  -6.502 233.590  1.00  0.00      H1   C  
ATOM   2612  C   GLY A 900    -386.171  -6.857 232.141  1.00  0.00      H1   C  
ATOM   2613  O   GLY A 900    -387.278  -6.852 231.672  1.00  0.00      H1   O  
ATOM   2614  N   LEU A 901    -385.112  -7.072 231.390  1.00  0.00      H1   N  
ATOM   2615  CA  LEU A 901    -385.060  -7.072 229.976  1.00  0.00      H1   C  
ATOM   2616  CB  LEU A 901    -384.037  -6.129 229.465  1.00  0.00      H1   C  
ATOM   2617  CG  LEU A 901    -382.636  -6.291 230.063  1.00  0.00      H1   C  
ATOM   2618  CD1 LEU A 901    -381.805  -7.438 229.470  1.00  0.00      H1   C  
ATOM   2619  CD2 LEU A 901    -381.849  -5.002 229.797  1.00  0.00      H1   C  
ATOM   2620  C   LEU A 901    -385.049  -8.504 229.394  1.00  0.00      H1   C  
ATOM   2621  O   LEU A 901    -384.921  -9.481 230.168  1.00  0.00      H1   O  
ATOM   2622  N   ARG A 902    -385.355  -8.657 228.133  1.00  0.00      H1   N  
ATOM   2623  CA  ARG A 902    -385.199  -9.936 227.431  1.00  0.00      H1   C  
ATOM   2624  CB  ARG A 902    -385.898  -9.891 226.014  1.00  0.00      H1   C  
ATOM   2625  CG  ARG A 902    -387.386 -10.106 225.983  1.00  0.00      H1   C  
ATOM   2626  CD  ARG A 902    -388.065  -9.996 224.602  1.00  0.00      H1   C  
ATOM   2627  NE  ARG A 902    -387.770 -11.293 223.826  1.00  0.00      H1   N  
ATOM   2628  CZ  ARG A 902    -388.649 -11.784 222.934  1.00  0.00      H1   C  
ATOM   2629  NH1 ARG A 902    -389.595 -11.003 222.434  1.00  0.00      H1   N  
ATOM   2630  NH2 ARG A 902    -388.448 -12.886 222.277  1.00  0.00      H1   N  
ATOM   2631  C   ARG A 902    -383.789 -10.555 227.423  1.00  0.00      H1   C  
ATOM   2632  O   ARG A 902    -382.800  -9.871 227.127  1.00  0.00      H1   O  
ATOM   2633  N   ASN A 903    -383.739 -11.855 227.835  1.00  0.00      H1   N  
ATOM   2634  CA  ASN A 903    -382.491 -12.489 228.172  1.00  0.00      H1   C  
ATOM   2635  CB  ASN A 903    -382.552 -13.614 229.323  1.00  0.00      H1   C  
ATOM   2636  CG  ASN A 903    -381.152 -14.102 229.767  1.00  0.00      H1   C  
ATOM   2637  OD1 ASN A 903    -380.182 -13.736 229.269  1.00  0.00      H1   O  
ATOM   2638  ND2 ASN A 903    -381.134 -14.812 230.897  1.00  0.00      H1   N  
ATOM   2639  C   ASN A 903    -381.958 -13.103 226.921  1.00  0.00      H1   C  
ATOM   2640  O   ASN A 903    -382.461 -14.148 226.420  1.00  0.00      H1   O  
ATOM   2641  N   VAL A 904    -381.035 -12.463 226.258  1.00  0.00      H1   N  
ATOM   2642  CA  VAL A 904    -380.562 -12.808 224.950  1.00  0.00      H1   C  
ATOM   2643  CB  VAL A 904    -381.349 -12.094 223.884  1.00  0.00      H1   C  
ATOM   2644  CG1 VAL A 904    -381.263 -10.579 223.742  1.00  0.00      H1   C  
ATOM   2645  CG2 VAL A 904    -381.087 -12.691 222.460  1.00  0.00      H1   C  
ATOM   2646  C   VAL A 904    -379.067 -12.668 224.803  1.00  0.00      H1   C  
ATOM   2647  O   VAL A 904    -378.442 -11.598 224.915  1.00  0.00      H1   O  
ATOM   2648  N   PRO A 905    -378.308 -13.786 224.596  1.00  0.00      H1   N  
ATOM   2649  CD  PRO A 905    -378.617 -15.166 224.993  1.00  0.00      H1   C  
ATOM   2650  CA  PRO A 905    -376.795 -13.558 224.535  1.00  0.00      H1   C  
ATOM   2651  CB  PRO A 905    -376.255 -14.840 225.286  1.00  0.00      H1   C  
ATOM   2652  CG  PRO A 905    -377.254 -15.930 224.986  1.00  0.00      H1   C  
ATOM   2653  C   PRO A 905    -376.404 -13.630 223.057  1.00  0.00      H1   C  
ATOM   2654  O   PRO A 905    -375.294 -13.168 222.740  1.00  0.00      H1   O  
ATOM   2655  N   SER A 906    -377.196 -14.142 222.115  1.00  0.00      H1   N  
ATOM   2656  CA  SER A 906    -376.906 -14.346 220.726  1.00  0.00      H1   C  
ATOM   2657  CB  SER A 906    -376.007 -15.643 220.571  1.00  0.00      H1   C  
ATOM   2658  OG  SER A 906    -375.481 -15.776 219.233  1.00  0.00      H1   O  
ATOM   2659  C   SER A 906    -378.276 -14.620 220.082  1.00  0.00      H1   C  
ATOM   2660  O   SER A 906    -379.117 -15.245 220.730  1.00  0.00      H1   O  
ATOM   2661  N   ILE A 907    -378.454 -14.244 218.773  1.00  0.00      H1   N  
ATOM   2662  CA  ILE A 907    -379.655 -14.484 217.987  1.00  0.00      H1   C  
ATOM   2663  CB  ILE A 907    -380.103 -15.896 217.929  1.00  0.00      H1   C  
ATOM   2664  CG2 ILE A 907    -381.318 -16.082 216.955  1.00  0.00      H1   C  
ATOM   2665  CG1 ILE A 907    -379.015 -16.904 217.582  1.00  0.00      H1   C  
ATOM   2666  CD1 ILE A 907    -378.360 -16.954 216.220  1.00  0.00      H1   C  
ATOM   2667  C   ILE A 907    -380.771 -13.600 218.403  1.00  0.00      H1   C  
ATOM   2668  O   ILE A 907    -381.154 -13.550 219.555  1.00  0.00      H1   O  
ATOM   2669  N   GLN A 908    -381.377 -12.828 217.474  1.00  0.00      H1   N  
ATOM   2670  CA  GLN A 908    -382.358 -11.785 217.703  1.00  0.00      H1   C  
ATOM   2671  CB  GLN A 908    -382.164 -10.655 216.715  1.00  0.00      H1   C  
ATOM   2672  CG  GLN A 908    -380.672 -10.045 216.714  1.00  0.00      H1   C  
ATOM   2673  CD  GLN A 908    -380.168  -9.539 218.068  1.00  0.00      H1   C  
ATOM   2674  OE1 GLN A 908    -379.728 -10.292 218.889  1.00  0.00      H1   O  
ATOM   2675  NE2 GLN A 908    -380.146  -8.250 218.246  1.00  0.00      H1   N  
ATOM   2676  C   GLN A 908    -383.750 -12.402 217.627  1.00  0.00      H1   C  
ATOM   2677  O   GLN A 908    -383.851 -13.502 217.053  1.00  0.00      H1   O  
ATOM   2678  N   SER A 909    -384.757 -11.729 218.228  1.00  0.00      H1   N  
ATOM   2679  CA  SER A 909    -386.163 -12.286 218.220  1.00  0.00      H1   C  
ATOM   2680  CB  SER A 909    -386.448 -13.522 219.159  1.00  0.00      H1   C  
ATOM   2681  OG  SER A 909    -386.098 -13.242 220.518  1.00  0.00      H1   O  
ATOM   2682  C   SER A 909    -387.264 -11.257 218.483  1.00  0.00      H1   C  
ATOM   2683  O   SER A 909    -388.447 -11.582 218.342  1.00  0.00      H1   O  
ATOM   2684  N   ARG A 910    -386.922  -9.997 218.913  1.00  0.00      H1   N  
ATOM   2685  CA  ARG A 910    -387.971  -8.984 219.062  1.00  0.00      H1   C  
ATOM   2686  CB  ARG A 910    -387.828  -8.033 220.285  1.00  0.00      H1   C  
ATOM   2687  CG  ARG A 910    -389.085  -7.567 220.964  1.00  0.00      H1   C  
ATOM   2688  CD  ARG A 910    -388.799  -6.725 222.189  1.00  0.00      H1   C  
ATOM   2689  NE  ARG A 910    -390.074  -6.721 222.935  1.00  0.00      H1   N  
ATOM   2690  CZ  ARG A 910    -390.428  -5.696 223.762  1.00  0.00      H1   C  
ATOM   2691  NH1 ARG A 910    -389.601  -4.618 223.890  1.00  0.00      H1   N  
ATOM   2692  NH2 ARG A 910    -391.566  -5.694 224.434  1.00  0.00      H1   N  
ATOM   2693  C   ARG A 910    -388.182  -8.188 217.760  1.00  0.00      H1   C  
ATOM   2694  O   ARG A 910    -387.278  -7.944 216.973  1.00  0.00      H1   O  
ATOM   2695  N   GLY A 911    -389.410  -7.740 217.458  1.00  0.00      H1   N  
ATOM   2696  CA  GLY A 911    -389.693  -6.810 216.337  1.00  0.00      H1   C  
ATOM   2697  C   GLY A 911    -389.965  -5.394 216.920  1.00  0.00      H1   C  
ATOM   2698  O   GLY A 911    -389.657  -4.300 216.364  1.00  0.00      H1   O  
ATOM   2699  N   LEU A 912    -390.662  -5.446 218.069  1.00  0.00      H1   N  
ATOM   2700  CA  LEU A 912    -391.306  -4.182 218.555  1.00  0.00      H1   C  
ATOM   2701  CB  LEU A 912    -392.884  -4.186 218.344  1.00  0.00      H1   C  
ATOM   2702  CG  LEU A 912    -393.582  -2.850 218.789  1.00  0.00      H1   C  
ATOM   2703  CD1 LEU A 912    -393.214  -1.744 217.880  1.00  0.00      H1   C  
ATOM   2704  CD2 LEU A 912    -395.045  -3.102 218.818  1.00  0.00      H1   C  
ATOM   2705  C   LEU A 912    -391.173  -4.331 220.095  1.00  0.00      H1   C  
ATOM   2706  O   LEU A 912    -391.512  -5.348 220.678  1.00  0.00      H1   O  
ATOM   2707  N   PHE A 913    -390.776  -3.338 220.855  1.00  0.00      H1   N  
ATOM   2708  CA  PHE A 913    -390.334  -2.016 220.513  1.00  0.00      H1   C  
ATOM   2709  CB  PHE A 913    -390.222  -1.063 221.745  1.00  0.00      H1   C  
ATOM   2710  CG  PHE A 913    -389.961   0.396 221.423  1.00  0.00      H1   C  
ATOM   2711  CD1 PHE A 913    -391.030   1.282 221.247  1.00  0.00      H1   C  
ATOM   2712  CE1 PHE A 913    -390.750   2.629 220.987  1.00  0.00      H1   C  
ATOM   2713  CZ  PHE A 913    -389.461   3.193 220.929  1.00  0.00      H1   C  
ATOM   2714  CD2 PHE A 913    -388.592   0.886 221.253  1.00  0.00      H1   C  
ATOM   2715  CE2 PHE A 913    -388.471   2.304 221.089  1.00  0.00      H1   C  
ATOM   2716  C   PHE A 913    -389.038  -2.030 219.638  1.00  0.00      H1   C  
ATOM   2717  O   PHE A 913    -388.960  -1.240 218.675  1.00  0.00      H1   O  
ATOM   2718  N   GLY A 914    -388.059  -2.982 219.837  1.00  0.00      H1   N  
ATOM   2719  CA  GLY A 914    -387.141  -3.486 218.786  1.00  0.00      H1   C  
ATOM   2720  C   GLY A 914    -385.720  -3.398 219.202  1.00  0.00      H1   C  
ATOM   2721  O   GLY A 914    -384.761  -3.497 218.390  1.00  0.00      H1   O  
ATOM   2722  N   ALA A 915    -385.413  -3.178 220.484  1.00  0.00      H1   N  
ATOM   2723  CA  ALA A 915    -384.020  -2.934 220.905  1.00  0.00      H1   C  
ATOM   2724  CB  ALA A 915    -383.846  -1.643 221.764  1.00  0.00      H1   C  
ATOM   2725  C   ALA A 915    -383.281  -4.158 221.568  1.00  0.00      H1   C  
ATOM   2726  O   ALA A 915    -382.400  -4.731 220.917  1.00  0.00      H1   O  
ATOM   2727  N   ILE A 916    -383.685  -4.629 222.815  1.00  0.00      H1   N  
ATOM   2728  CA  ILE A 916    -383.063  -5.844 223.405  1.00  0.00      H1   C  
ATOM   2729  CB  ILE A 916    -383.123  -5.830 224.992  1.00  0.00      H1   C  
ATOM   2730  CG2 ILE A 916    -382.937  -7.245 225.573  1.00  0.00      H1   C  
ATOM   2731  CG1 ILE A 916    -382.232  -4.753 225.581  1.00  0.00      H1   C  
ATOM   2732  CD1 ILE A 916    -382.880  -3.724 226.514  1.00  0.00      H1   C  
ATOM   2733  C   ILE A 916    -383.714  -7.008 222.687  1.00  0.00      H1   C  
ATOM   2734  O   ILE A 916    -384.896  -7.149 222.640  1.00  0.00      H1   O  
ATOM   2735  N   ALA A 917    -382.886  -7.828 221.954  1.00  0.00      H1   N  
ATOM   2736  CA  ALA A 917    -383.275  -8.938 221.113  1.00  0.00      H1   C  
ATOM   2737  CB  ALA A 917    -384.297  -9.805 221.755  1.00  0.00      H1   C  
ATOM   2738  C   ALA A 917    -383.773  -8.405 219.771  1.00  0.00      H1   C  
ATOM   2739  O   ALA A 917    -384.367  -9.159 218.998  1.00  0.00      H1   O  
ATOM   2740  N   GLY A 918    -383.499  -7.170 219.327  1.00  0.00      H1   N  
ATOM   2741  CA  GLY A 918    -383.776  -6.692 217.944  1.00  0.00      H1   C  
ATOM   2742  C   GLY A 918    -382.659  -6.073 217.172  1.00  0.00      H1   C  
ATOM   2743  O   GLY A 918    -381.826  -6.735 216.536  1.00  0.00      H1   O  
ATOM   2744  N   PHE A 919    -382.585  -4.671 217.135  1.00  0.00      H1   N  
ATOM   2745  CA  PHE A 919    -381.643  -3.826 216.481  1.00  0.00      H1   C  
ATOM   2746  CB  PHE A 919    -382.110  -2.379 216.563  1.00  0.00      H1   C  
ATOM   2747  CG  PHE A 919    -381.419  -1.584 215.479  1.00  0.00      H1   C  
ATOM   2748  CD1 PHE A 919    -380.442  -0.584 215.786  1.00  0.00      H1   C  
ATOM   2749  CE1 PHE A 919    -379.789   0.091 214.787  1.00  0.00      H1   C  
ATOM   2750  CZ  PHE A 919    -380.217  -0.024 213.485  1.00  0.00      H1   C  
ATOM   2751  CD2 PHE A 919    -381.765  -1.789 214.164  1.00  0.00      H1   C  
ATOM   2752  CE2 PHE A 919    -381.213  -0.968 213.198  1.00  0.00      H1   C  
ATOM   2753  C   PHE A 919    -380.346  -4.011 217.229  1.00  0.00      H1   C  
ATOM   2754  O   PHE A 919    -379.293  -4.023 216.657  1.00  0.00      H1   O  
ATOM   2755  N   ILE A 920    -380.343  -4.246 218.595  1.00  0.00      H1   N  
ATOM   2756  CA  ILE A 920    -379.160  -4.269 219.392  1.00  0.00      H1   C  
ATOM   2757  CB  ILE A 920    -379.330  -3.602 220.749  1.00  0.00      H1   C  
ATOM   2758  CG2 ILE A 920    -377.947  -3.460 221.404  1.00  0.00      H1   C  
ATOM   2759  CG1 ILE A 920    -380.019  -2.257 220.496  1.00  0.00      H1   C  
ATOM   2760  CD1 ILE A 920    -379.133  -1.444 219.587  1.00  0.00      H1   C  
ATOM   2761  C   ILE A 920    -378.765  -5.698 219.692  1.00  0.00      H1   C  
ATOM   2762  O   ILE A 920    -379.515  -6.464 220.250  1.00  0.00      H1   O  
ATOM   2763  N   GLU A 921    -377.559  -6.164 219.280  1.00  0.00      H1   N  
ATOM   2764  CA  GLU A 921    -377.061  -7.544 219.467  1.00  0.00      H1   C  
ATOM   2765  CB  GLU A 921    -375.596  -7.663 219.073  1.00  0.00      H1   C  
ATOM   2766  CG  GLU A 921    -375.440  -7.623 217.600  1.00  0.00      H1   C  
ATOM   2767  CD  GLU A 921    -374.080  -7.069 217.111  1.00  0.00      H1   C  
ATOM   2768  OE1 GLU A 921    -373.816  -5.899 217.240  1.00  0.00      H1   O  
ATOM   2769  OE2 GLU A 921    -373.339  -7.867 216.466  1.00  0.00      H1   O  
ATOM   2770  C   GLU A 921    -377.160  -8.143 220.889  1.00  0.00      H1   C  
ATOM   2771  O   GLU A 921    -377.292  -7.405 221.833  1.00  0.00      H1   O  
ATOM   2772  N   GLY A 922    -377.209  -9.472 220.943  1.00  0.00      H1   N  
ATOM   2773  CA  GLY A 922    -377.132 -10.140 222.199  1.00  0.00      H1   C  
ATOM   2774  C   GLY A 922    -376.113  -9.653 223.261  1.00  0.00      H1   C  
ATOM   2775  O   GLY A 922    -375.013  -9.212 222.944  1.00  0.00      H1   O  
ATOM   2776  N   GLY A 923    -376.553  -9.763 224.499  1.00  0.00      H1   N  
ATOM   2777  CA  GLY A 923    -375.903  -9.327 225.745  1.00  0.00      H1   C  
ATOM   2778  C   GLY A 923    -374.580 -10.066 226.010  1.00  0.00      H1   C  
ATOM   2779  O   GLY A 923    -374.250 -11.025 225.329  1.00  0.00      H1   O  
ATOM   2780  N   TRP A 924    -373.799  -9.598 226.957  1.00  0.00      H1   N  
ATOM   2781  CA  TRP A 924    -372.511 -10.063 227.370  1.00  0.00      H1   C  
ATOM   2782  CB  TRP A 924    -371.591  -8.875 227.721  1.00  0.00      H1   C  
ATOM   2783  CG  TRP A 924    -371.334  -8.096 226.446  1.00  0.00      H1   C  
ATOM   2784  CD1 TRP A 924    -370.976  -8.589 225.175  1.00  0.00      H1   C  
ATOM   2785  NE1 TRP A 924    -370.748  -7.564 224.347  1.00  0.00      H1   N  
ATOM   2786  CE2 TRP A 924    -370.957  -6.405 224.962  1.00  0.00      H1   C  
ATOM   2787  CD2 TRP A 924    -371.376  -6.620 226.302  1.00  0.00      H1   C  
ATOM   2788  CE3 TRP A 924    -371.849  -5.640 227.121  1.00  0.00      H1   C  
ATOM   2789  CZ3 TRP A 924    -371.673  -4.334 226.716  1.00  0.00      H1   C  
ATOM   2790  CZ2 TRP A 924    -370.938  -5.107 224.517  1.00  0.00      H1   C  
ATOM   2791  CH2 TRP A 924    -371.244  -4.057 225.384  1.00  0.00      H1   C  
ATOM   2792  C   TRP A 924    -372.615 -10.935 228.597  1.00  0.00      H1   C  
ATOM   2793  O   TRP A 924    -373.151 -10.492 229.663  1.00  0.00      H1   O  
ATOM   2794  N   THR A 925    -372.127 -12.154 228.554  1.00  0.00      H1   N  
ATOM   2795  CA  THR A 925    -372.172 -13.132 229.674  1.00  0.00      H1   C  
ATOM   2796  CB  THR A 925    -372.166 -14.703 229.355  1.00  0.00      H1   C  
ATOM   2797  OG1 THR A 925    -370.883 -15.111 228.834  1.00  0.00      H1   O  
ATOM   2798  CG2 THR A 925    -373.343 -14.925 228.317  1.00  0.00      H1   C  
ATOM   2799  C   THR A 925    -371.169 -12.803 230.794  1.00  0.00      H1   C  
ATOM   2800  O   THR A 925    -371.307 -13.288 231.904  1.00  0.00      H1   O  
ATOM   2801  N   GLY A 926    -370.228 -11.864 230.574  1.00  0.00      H1   N  
ATOM   2802  CA  GLY A 926    -369.282 -11.272 231.605  1.00  0.00      H1   C  
ATOM   2803  C   GLY A 926    -369.742  -9.954 232.227  1.00  0.00      H1   C  
ATOM   2804  O   GLY A 926    -369.171  -9.439 233.187  1.00  0.00      H1   O  
ATOM   2805  N   MET A 927    -370.858  -9.470 231.712  1.00  0.00      H1   N  
ATOM   2806  CA  MET A 927    -371.518  -8.328 232.336  1.00  0.00      H1   C  
ATOM   2807  CB  MET A 927    -372.272  -7.390 231.360  1.00  0.00      H1   C  
ATOM   2808  CG  MET A 927    -372.761  -6.074 231.975  1.00  0.00      H1   C  
ATOM   2809  SD  MET A 927    -373.160  -4.830 230.647  1.00  0.00      H1   S  
ATOM   2810  CE  MET A 927    -374.578  -4.233 231.590  1.00  0.00      H1   C  
ATOM   2811  C   MET A 927    -372.440  -8.986 233.337  1.00  0.00      H1   C  
ATOM   2812  O   MET A 927    -373.293  -9.834 233.010  1.00  0.00      H1   O  
ATOM   2813  N   VAL A 928    -372.431  -8.620 234.648  1.00  0.00      H1   N  
ATOM   2814  CA  VAL A 928    -373.098  -9.267 235.756  1.00  0.00      H1   C  
ATOM   2815  CB  VAL A 928    -372.170 -10.235 236.482  1.00  0.00      H1   C  
ATOM   2816  CG1 VAL A 928    -371.718 -11.359 235.622  1.00  0.00      H1   C  
ATOM   2817  CG2 VAL A 928    -370.845  -9.438 237.041  1.00  0.00      H1   C  
ATOM   2818  C   VAL A 928    -373.650  -8.321 236.793  1.00  0.00      H1   C  
ATOM   2819  O   VAL A 928    -373.788  -8.599 237.992  1.00  0.00      H1   O  
ATOM   2820  N   ASP A 929    -373.860  -7.083 236.251  1.00  0.00      H1   N  
ATOM   2821  CA  ASP A 929    -374.134  -5.936 237.045  1.00  0.00      H1   C  
ATOM   2822  CB  ASP A 929    -372.846  -5.228 237.565  1.00  0.00      H1   C  
ATOM   2823  CG  ASP A 929    -373.081  -4.269 238.817  1.00  0.00      H1   C  
ATOM   2824  OD1 ASP A 929    -372.191  -3.693 239.469  1.00  0.00      H1   O  
ATOM   2825  OD2 ASP A 929    -374.288  -4.027 239.077  1.00  0.00      H1   O  
ATOM   2826  C   ASP A 929    -375.023  -5.049 236.134  1.00  0.00      H1   C  
ATOM   2827  O   ASP A 929    -374.829  -5.083 234.917  1.00  0.00      H1   O  
ATOM   2828  N   GLY A 930    -375.889  -4.171 236.691  1.00  0.00      H1   N  
ATOM   2829  CA  GLY A 930    -376.971  -3.535 235.988  1.00  0.00      H1   C  
ATOM   2830  C   GLY A 930    -377.902  -4.253 235.049  1.00  0.00      H1   C  
ATOM   2831  O   GLY A 930    -378.221  -5.396 235.167  1.00  0.00      H1   O  
ATOM   2832  N   TRP A 931    -378.446  -3.456 234.038  1.00  0.00      H1   N  
ATOM   2833  CA  TRP A 931    -379.111  -3.889 232.915  1.00  0.00      H1   C  
ATOM   2834  CB  TRP A 931    -380.519  -3.182 232.767  1.00  0.00      H1   C  
ATOM   2835  CG  TRP A 931    -381.545  -3.737 233.684  1.00  0.00      H1   C  
ATOM   2836  CD1 TRP A 931    -381.845  -5.068 233.784  1.00  0.00      H1   C  
ATOM   2837  NE1 TRP A 931    -382.811  -5.256 234.820  1.00  0.00      H1   N  
ATOM   2838  CE2 TRP A 931    -383.017  -4.020 235.390  1.00  0.00      H1   C  
ATOM   2839  CD2 TRP A 931    -382.267  -3.015 234.730  1.00  0.00      H1   C  
ATOM   2840  CE3 TRP A 931    -382.337  -1.683 235.177  1.00  0.00      H1   C  
ATOM   2841  CZ3 TRP A 931    -383.091  -1.361 236.263  1.00  0.00      H1   C  
ATOM   2842  CZ2 TRP A 931    -383.804  -3.725 236.471  1.00  0.00      H1   C  
ATOM   2843  CH2 TRP A 931    -383.800  -2.310 236.924  1.00  0.00      H1   C  
ATOM   2844  C   TRP A 931    -378.387  -3.575 231.626  1.00  0.00      H1   C  
ATOM   2845  O   TRP A 931    -378.311  -4.466 230.794  1.00  0.00      H1   O  
ATOM   2846  N   TYR A 932    -377.854  -2.340 231.405  1.00  0.00      H1   N  
ATOM   2847  CA  TYR A 932    -377.361  -1.946 230.052  1.00  0.00      H1   C  
ATOM   2848  CB  TYR A 932    -378.347  -1.151 229.101  1.00  0.00      H1   C  
ATOM   2849  CG  TYR A 932    -379.679  -0.911 229.816  1.00  0.00      H1   C  
ATOM   2850  CD1 TYR A 932    -380.870  -1.392 229.301  1.00  0.00      H1   C  
ATOM   2851  CE1 TYR A 932    -382.050  -1.294 229.977  1.00  0.00      H1   C  
ATOM   2852  CZ  TYR A 932    -382.135  -0.449 231.029  1.00  0.00      H1   C  
ATOM   2853  OH  TYR A 932    -383.383  -0.068 231.683  1.00  0.00      H1   O  
ATOM   2854  CD2 TYR A 932    -379.736  -0.082 230.874  1.00  0.00      H1   C  
ATOM   2855  CE2 TYR A 932    -380.959   0.190 231.523  1.00  0.00      H1   C  
ATOM   2856  C   TYR A 932    -376.113  -1.163 230.276  1.00  0.00      H1   C  
ATOM   2857  O   TYR A 932    -375.858  -0.658 231.331  1.00  0.00      H1   O  
ATOM   2858  N   GLY A 933    -375.226  -1.229 229.256  1.00  0.00      H1   N  
ATOM   2859  CA  GLY A 933    -373.924  -0.624 229.374  1.00  0.00      H1   C  
ATOM   2860  C   GLY A 933    -372.921  -0.685 228.302  1.00  0.00      H1   C  
ATOM   2861  O   GLY A 933    -373.250  -1.015 227.170  1.00  0.00      H1   O  
ATOM   2862  N   TYR A 934    -371.697  -0.354 228.641  1.00  0.00      H1   N  
ATOM   2863  CA  TYR A 934    -370.605   0.022 227.704  1.00  0.00      H1   C  
ATOM   2864  CB  TYR A 934    -369.886   1.279 228.206  1.00  0.00      H1   C  
ATOM   2865  CG  TYR A 934    -370.856   2.304 228.691  1.00  0.00      H1   C  
ATOM   2866  CD1 TYR A 934    -371.426   3.111 227.786  1.00  0.00      H1   C  
ATOM   2867  CE1 TYR A 934    -372.264   4.185 228.165  1.00  0.00      H1   C  
ATOM   2868  CZ  TYR A 934    -372.429   4.407 229.561  1.00  0.00      H1   C  
ATOM   2869  OH  TYR A 934    -373.150   5.499 230.018  1.00  0.00      H1   O  
ATOM   2870  CD2 TYR A 934    -371.024   2.527 230.050  1.00  0.00      H1   C  
ATOM   2871  CE2 TYR A 934    -371.810   3.571 230.494  1.00  0.00      H1   C  
ATOM   2872  C   TYR A 934    -369.457  -1.030 227.608  1.00  0.00      H1   C  
ATOM   2873  O   TYR A 934    -369.061  -1.599 228.579  1.00  0.00      H1   O  
ATOM   2874  N   HIS A 935    -368.837  -1.118 226.428  1.00  0.00      H1   N  
ATOM   2875  CA  HIS A 935    -367.649  -1.930 226.187  1.00  0.00      H1   C  
ATOM   2876  CB  HIS A 935    -367.954  -3.443 225.718  1.00  0.00      H1   C  
ATOM   2877  ND1 HIS A 935    -365.667  -4.329 226.559  1.00  0.00      H1   N  
ATOM   2878  CG  HIS A 935    -366.827  -4.500 225.784  1.00  0.00      H1   C  
ATOM   2879  CE1 HIS A 935    -364.758  -5.259 226.189  1.00  0.00      H1   C  
ATOM   2880  NE2 HIS A 935    -365.167  -5.971 225.165  1.00  0.00      H1   N  
ATOM   2881  CD2 HIS A 935    -366.471  -5.514 224.912  1.00  0.00      H1   C  
ATOM   2882  C   HIS A 935    -366.947  -1.317 225.052  1.00  0.00      H1   C  
ATOM   2883  O   HIS A 935    -367.395  -0.431 224.380  1.00  0.00      H1   O  
ATOM   2884  N   HIS A 936    -365.654  -1.693 224.893  1.00  0.00      H1   N  
ATOM   2885  CA  HIS A 936    -364.878  -0.955 223.898  1.00  0.00      H1   C  
ATOM   2886  CB  HIS A 936    -363.559  -0.361 224.568  1.00  0.00      H1   C  
ATOM   2887  ND1 HIS A 936    -363.075   1.900 225.728  1.00  0.00      H1   N  
ATOM   2888  CG  HIS A 936    -363.823   0.760 225.559  1.00  0.00      H1   C  
ATOM   2889  CE1 HIS A 936    -363.705   2.697 226.645  1.00  0.00      H1   C  
ATOM   2890  NE2 HIS A 936    -364.681   2.040 227.204  1.00  0.00      H1   N  
ATOM   2891  CD2 HIS A 936    -364.855   0.876 226.458  1.00  0.00      H1   C  
ATOM   2892  C   HIS A 936    -364.487  -1.906 222.772  1.00  0.00      H1   C  
ATOM   2893  O   HIS A 936    -363.522  -1.782 222.043  1.00  0.00      H1   O  
ATOM   2894  N   GLN A 937    -365.181  -3.062 222.720  1.00  0.00      H1   N  
ATOM   2895  CA  GLN A 937    -365.003  -4.193 221.816  1.00  0.00      H1   C  
ATOM   2896  CB  GLN A 937    -365.454  -3.766 220.317  1.00  0.00      H1   C  
ATOM   2897  CG  GLN A 937    -366.894  -3.272 220.222  1.00  0.00      H1   C  
ATOM   2898  CD  GLN A 937    -367.832  -4.116 221.075  1.00  0.00      H1   C  
ATOM   2899  OE1 GLN A 937    -368.024  -3.915 222.263  1.00  0.00      H1   O  
ATOM   2900  NE2 GLN A 937    -368.395  -5.217 220.529  1.00  0.00      H1   N  
ATOM   2901  C   GLN A 937    -363.653  -4.895 221.873  1.00  0.00      H1   C  
ATOM   2902  O   GLN A 937    -362.986  -5.092 220.858  1.00  0.00      H1   O  
ATOM   2903  N   ASN A 938    -363.141  -5.275 223.081  1.00  0.00      H1   N  
ATOM   2904  CA  ASN A 938    -361.823  -5.847 223.213  1.00  0.00      H1   C  
ATOM   2905  CB  ASN A 938    -361.328  -5.699 224.652  1.00  0.00      H1   C  
ATOM   2906  CG  ASN A 938    -361.196  -4.265 225.173  1.00  0.00      H1   C  
ATOM   2907  OD1 ASN A 938    -361.220  -3.276 224.449  1.00  0.00      H1   O  
ATOM   2908  ND2 ASN A 938    -360.990  -4.097 226.478  1.00  0.00      H1   N  
ATOM   2909  C   ASN A 938    -361.781  -7.248 222.630  1.00  0.00      H1   C  
ATOM   2910  O   ASN A 938    -362.743  -7.992 222.632  1.00  0.00      H1   O  
ATOM   2911  N   GLU A 939    -360.560  -7.671 222.052  1.00  0.00      H1   N  
ATOM   2912  CA  GLU A 939    -360.408  -8.993 221.456  1.00  0.00      H1   C  
ATOM   2913  CB  GLU A 939    -358.852  -9.078 221.069  1.00  0.00      H1   C  
ATOM   2914  CG  GLU A 939    -358.504  -8.378 219.701  1.00  0.00      H1   C  
ATOM   2915  CD  GLU A 939    -357.048  -8.517 219.379  1.00  0.00      H1   C  
ATOM   2916  OE1 GLU A 939    -356.210  -7.964 220.124  1.00  0.00      H1   O  
ATOM   2917  OE2 GLU A 939    -356.668  -9.274 218.447  1.00  0.00      H1   O  
ATOM   2918  C   GLU A 939    -360.853 -10.165 222.286  1.00  0.00      H1   C  
ATOM   2919  O   GLU A 939    -361.405 -11.171 221.828  1.00  0.00      H1   O  
ATOM   2920  N   GLN A 940    -360.612 -10.052 223.550  1.00  0.00      H1   N  
ATOM   2921  CA  GLN A 940    -360.931 -11.142 224.479  1.00  0.00      H1   C  
ATOM   2922  CB  GLN A 940    -359.772 -11.476 225.474  1.00  0.00      H1   C  
ATOM   2923  CG  GLN A 940    -358.442 -11.848 224.787  1.00  0.00      H1   C  
ATOM   2924  CD  GLN A 940    -358.484 -13.013 223.865  1.00  0.00      H1   C  
ATOM   2925  OE1 GLN A 940    -357.893 -12.983 222.764  1.00  0.00      H1   O  
ATOM   2926  NE2 GLN A 940    -359.049 -14.158 224.294  1.00  0.00      H1   N  
ATOM   2927  C   GLN A 940    -362.171 -10.812 225.347  1.00  0.00      H1   C  
ATOM   2928  O   GLN A 940    -362.399 -11.627 226.302  1.00  0.00      H1   O  
ATOM   2929  N   GLY A 941    -362.887  -9.744 225.058  1.00  0.00      H1   N  
ATOM   2930  CA  GLY A 941    -364.028  -9.323 225.887  1.00  0.00      H1   C  
ATOM   2931  C   GLY A 941    -363.528  -8.629 227.138  1.00  0.00      H1   C  
ATOM   2932  O   GLY A 941    -362.325  -8.721 227.545  1.00  0.00      H1   O  
ATOM   2933  N   SER A 942    -364.413  -8.014 227.838  1.00  0.00      H1   N  
ATOM   2934  CA  SER A 942    -364.141  -7.412 229.184  1.00  0.00      H1   C  
ATOM   2935  CB  SER A 942    -363.477  -8.365 230.206  1.00  0.00      H1   C  
ATOM   2936  OG  SER A 942    -364.241  -9.611 230.288  1.00  0.00      H1   O  
ATOM   2937  C   SER A 942    -363.291  -6.076 229.214  1.00  0.00      H1   C  
ATOM   2938  O   SER A 942    -362.503  -5.796 228.315  1.00  0.00      H1   O  
ATOM   2939  N   GLY A 943    -363.431  -5.264 230.217  1.00  0.00      H1   N  
ATOM   2940  CA  GLY A 943    -364.528  -5.200 231.079  1.00  0.00      H1   C  
ATOM   2941  C   GLY A 943    -365.687  -4.620 230.409  1.00  0.00      H1   C  
ATOM   2942  O   GLY A 943    -365.503  -3.928 229.418  1.00  0.00      H1   O  
ATOM   2943  N   TYR A 944    -366.931  -4.833 230.864  1.00  0.00      H1   N  
ATOM   2944  CA  TYR A 944    -368.178  -4.330 230.345  1.00  0.00      H1   C  
ATOM   2945  CB  TYR A 944    -369.311  -5.416 230.057  1.00  0.00      H1   C  
ATOM   2946  CG  TYR A 944    -368.665  -6.615 229.384  1.00  0.00      H1   C  
ATOM   2947  CD1 TYR A 944    -368.492  -6.535 227.981  1.00  0.00      H1   C  
ATOM   2948  CE1 TYR A 944    -368.044  -7.576 227.215  1.00  0.00      H1   C  
ATOM   2949  CZ  TYR A 944    -367.652  -8.776 227.860  1.00  0.00      H1   C  
ATOM   2950  OH  TYR A 944    -367.162  -9.864 227.068  1.00  0.00      H1   O  
ATOM   2951  CD2 TYR A 944    -368.182  -7.787 229.984  1.00  0.00      H1   C  
ATOM   2952  CE2 TYR A 944    -367.623  -8.841 229.241  1.00  0.00      H1   C  
ATOM   2953  C   TYR A 944    -368.607  -3.493 231.435  1.00  0.00      H1   C  
ATOM   2954  O   TYR A 944    -368.407  -3.839 232.605  1.00  0.00      H1   O  
ATOM   2955  N   ALA A 945    -369.252  -2.382 231.254  1.00  0.00      H1   N  
ATOM   2956  CA  ALA A 945    -369.606  -1.441 232.275  1.00  0.00      H1   C  
ATOM   2957  CB  ALA A 945    -368.780  -0.221 232.088  1.00  0.00      H1   C  
ATOM   2958  C   ALA A 945    -371.124  -1.216 232.205  1.00  0.00      H1   C  
ATOM   2959  O   ALA A 945    -371.622  -0.602 231.296  1.00  0.00      H1   O  
ATOM   2960  N   ALA A 946    -371.779  -1.545 233.337  1.00  0.00      H1   N  
ATOM   2961  CA  ALA A 946    -373.228  -1.194 233.542  1.00  0.00      H1   C  
ATOM   2962  CB  ALA A 946    -373.517  -1.831 234.931  1.00  0.00      H1   C  
ATOM   2963  C   ALA A 946    -373.315   0.278 233.699  1.00  0.00      H1   C  
ATOM   2964  O   ALA A 946    -372.709   0.849 234.631  1.00  0.00      H1   O  
ATOM   2965  N   ASP A 947    -374.203   0.943 232.956  1.00  0.00      H1   N  
ATOM   2966  CA  ASP A 947    -374.419   2.384 233.215  1.00  0.00      H1   C  
ATOM   2967  CB  ASP A 947    -375.131   3.128 232.010  1.00  0.00      H1   C  
ATOM   2968  CG  ASP A 947    -375.222   4.637 232.128  1.00  0.00      H1   C  
ATOM   2969  OD1 ASP A 947    -376.281   5.328 231.884  1.00  0.00      H1   O  
ATOM   2970  OD2 ASP A 947    -374.176   5.258 232.410  1.00  0.00      H1   O  
ATOM   2971  C   ASP A 947    -375.383   2.555 234.411  1.00  0.00      H1   C  
ATOM   2972  O   ASP A 947    -376.574   2.497 234.239  1.00  0.00      H1   O  
ATOM   2973  N   LEU A 948    -374.949   2.785 235.693  1.00  0.00      H1   N  
ATOM   2974  CA  LEU A 948    -375.866   2.927 236.937  1.00  0.00      H1   C  
ATOM   2975  CB  LEU A 948    -374.942   3.170 238.059  1.00  0.00      H1   C  
ATOM   2976  CG  LEU A 948    -375.507   3.568 239.450  1.00  0.00      H1   C  
ATOM   2977  CD1 LEU A 948    -374.506   3.038 240.472  1.00  0.00      H1   C  
ATOM   2978  CD2 LEU A 948    -375.546   5.083 239.686  1.00  0.00      H1   C  
ATOM   2979  C   LEU A 948    -376.873   4.034 236.804  1.00  0.00      H1   C  
ATOM   2980  O   LEU A 948    -377.960   3.941 237.374  1.00  0.00      H1   O  
ATOM   2981  N   LYS A 949    -376.497   5.168 236.150  1.00  0.00      H1   N  
ATOM   2982  CA  LYS A 949    -377.400   6.268 236.010  1.00  0.00      H1   C  
ATOM   2983  CB  LYS A 949    -376.672   7.512 235.373  1.00  0.00      H1   C  
ATOM   2984  CG  LYS A 949    -375.483   7.999 236.330  1.00  0.00      H1   C  
ATOM   2985  CD  LYS A 949    -374.981   9.441 235.880  1.00  0.00      H1   C  
ATOM   2986  CE  LYS A 949    -373.935  10.137 236.791  1.00  0.00      H1   C  
ATOM   2987  NZ  LYS A 949    -373.679  11.427 236.307  1.00  0.00      H1   N  
ATOM   2988  C   LYS A 949    -378.697   5.808 235.278  1.00  0.00      H1   C  
ATOM   2989  O   LYS A 949    -379.836   6.026 235.761  1.00  0.00      H1   O  
ATOM   2990  N   SER A 950    -378.472   5.091 234.124  1.00  0.00      H1   N  
ATOM   2991  CA  SER A 950    -379.570   4.418 233.413  1.00  0.00      H1   C  
ATOM   2992  CB  SER A 950    -379.039   3.446 232.262  1.00  0.00      H1   C  
ATOM   2993  OG  SER A 950    -378.439   4.176 231.219  1.00  0.00      H1   O  
ATOM   2994  C   SER A 950    -380.377   3.521 234.313  1.00  0.00      H1   C  
ATOM   2995  O   SER A 950    -381.631   3.458 234.173  1.00  0.00      H1   O  
ATOM   2996  N   THR A 951    -379.700   2.681 235.181  1.00  0.00      H1   N  
ATOM   2997  CA  THR A 951    -380.373   1.688 236.020  1.00  0.00      H1   C  
ATOM   2998  CB  THR A 951    -379.434   0.928 236.937  1.00  0.00      H1   C  
ATOM   2999  OG1 THR A 951    -378.445   0.294 236.205  1.00  0.00      H1   O  
ATOM   3000  CG2 THR A 951    -380.152  -0.200 237.682  1.00  0.00      H1   C  
ATOM   3001  C   THR A 951    -381.301   2.459 237.002  1.00  0.00      H1   C  
ATOM   3002  O   THR A 951    -382.425   2.023 237.288  1.00  0.00      H1   O  
ATOM   3003  N   GLN A 952    -380.858   3.666 237.502  1.00  0.00      H1   N  
ATOM   3004  CA  GLN A 952    -381.646   4.546 238.363  1.00  0.00      H1   C  
ATOM   3005  CB  GLN A 952    -380.713   5.599 238.952  1.00  0.00      H1   C  
ATOM   3006  CG  GLN A 952    -379.607   5.142 239.900  1.00  0.00      H1   C  
ATOM   3007  CD  GLN A 952    -379.939   3.996 240.910  1.00  0.00      H1   C  
ATOM   3008  OE1 GLN A 952    -379.630   2.814 240.729  1.00  0.00      H1   O  
ATOM   3009  NE2 GLN A 952    -380.817   4.327 241.881  1.00  0.00      H1   N  
ATOM   3010  C   GLN A 952    -382.826   5.202 237.662  1.00  0.00      H1   C  
ATOM   3011  O   GLN A 952    -383.891   5.237 238.325  1.00  0.00      H1   O  
ATOM   3012  N   ASN A 953    -382.768   5.551 236.326  1.00  0.00      H1   N  
ATOM   3013  CA  ASN A 953    -383.982   5.945 235.500  1.00  0.00      H1   C  
ATOM   3014  CB  ASN A 953    -383.680   6.314 234.010  1.00  0.00      H1   C  
ATOM   3015  CG  ASN A 953    -382.576   7.406 233.889  1.00  0.00      H1   C  
ATOM   3016  OD1 ASN A 953    -381.637   7.275 233.166  1.00  0.00      H1   O  
ATOM   3017  ND2 ASN A 953    -382.823   8.510 234.608  1.00  0.00      H1   N  
ATOM   3018  C   ASN A 953    -385.097   4.828 235.499  1.00  0.00      H1   C  
ATOM   3019  O   ASN A 953    -386.270   5.097 235.625  1.00  0.00      H1   O  
ATOM   3020  N   ALA A 954    -384.661   3.561 235.337  1.00  0.00      H1   N  
ATOM   3021  CA  ALA A 954    -385.445   2.399 235.379  1.00  0.00      H1   C  
ATOM   3022  CB  ALA A 954    -384.691   1.319 234.644  1.00  0.00      H1   C  
ATOM   3023  C   ALA A 954    -386.051   1.905 236.739  1.00  0.00      H1   C  
ATOM   3024  O   ALA A 954    -387.280   1.760 236.955  1.00  0.00      H1   O  
ATOM   3025  N   ILE A 955    -385.167   1.493 237.688  1.00  0.00      H1   N  
ATOM   3026  CA  ILE A 955    -385.557   0.836 238.939  1.00  0.00      H1   C  
ATOM   3027  CB  ILE A 955    -384.302   0.392 239.737  1.00  0.00      H1   C  
ATOM   3028  CG2 ILE A 955    -383.590   1.710 240.095  1.00  0.00      H1   C  
ATOM   3029  CG1 ILE A 955    -384.598  -0.441 241.010  1.00  0.00      H1   C  
ATOM   3030  CD1 ILE A 955    -385.482  -1.632 240.700  1.00  0.00      H1   C  
ATOM   3031  C   ILE A 955    -386.528   1.635 239.795  1.00  0.00      H1   C  
ATOM   3032  O   ILE A 955    -387.401   1.066 240.500  1.00  0.00      H1   O  
ATOM   3033  N   ASP A 956    -386.483   3.031 239.810  1.00  0.00      H1   N  
ATOM   3034  CA  ASP A 956    -387.321   3.892 240.562  1.00  0.00      H1   C  
ATOM   3035  CB  ASP A 956    -386.675   5.313 240.501  1.00  0.00      H1   C  
ATOM   3036  CG  ASP A 956    -387.449   6.342 241.311  1.00  0.00      H1   C  
ATOM   3037  OD1 ASP A 956    -387.502   7.548 240.911  1.00  0.00      H1   O  
ATOM   3038  OD2 ASP A 956    -387.872   6.144 242.473  1.00  0.00      H1   O  
ATOM   3039  C   ASP A 956    -388.762   3.770 240.111  1.00  0.00      H1   C  
ATOM   3040  O   ASP A 956    -389.667   3.607 240.948  1.00  0.00      H1   O  
ATOM   3041  N   LYS A 957    -388.970   3.747 238.741  1.00  0.00      H1   N  
ATOM   3042  CA  LYS A 957    -390.291   3.674 238.177  1.00  0.00      H1   C  
ATOM   3043  CB  LYS A 957    -390.342   4.482 236.900  1.00  0.00      H1   C  
ATOM   3044  CG  LYS A 957    -390.250   5.984 237.026  1.00  0.00      H1   C  
ATOM   3045  CD  LYS A 957    -388.912   6.586 237.562  1.00  0.00      H1   C  
ATOM   3046  CE  LYS A 957    -389.016   8.083 237.481  1.00  0.00      H1   C  
ATOM   3047  NZ  LYS A 957    -387.771   8.701 238.011  1.00  0.00      H1   N  
ATOM   3048  C   LYS A 957    -390.851   2.179 238.067  1.00  0.00      H1   C  
ATOM   3049  O   LYS A 957    -392.009   1.904 238.126  1.00  0.00      H1   O  
ATOM   3050  N   ILE A 958    -389.945   1.253 237.895  1.00  0.00      H1   N  
ATOM   3051  CA  ILE A 958    -390.303  -0.163 238.019  1.00  0.00      H1   C  
ATOM   3052  CB  ILE A 958    -389.084  -1.093 237.660  1.00  0.00      H1   C  
ATOM   3053  CG2 ILE A 958    -389.479  -2.568 238.007  1.00  0.00      H1   C  
ATOM   3054  CG1 ILE A 958    -388.683  -1.025 236.157  1.00  0.00      H1   C  
ATOM   3055  CD1 ILE A 958    -387.233  -1.544 235.974  1.00  0.00      H1   C  
ATOM   3056  C   ILE A 958    -390.845  -0.440 239.441  1.00  0.00      H1   C  
ATOM   3057  O   ILE A 958    -391.811  -1.125 239.617  1.00  0.00      H1   O  
ATOM   3058  N   THR A 959    -390.188   0.155 240.476  1.00  0.00      H1   N  
ATOM   3059  CA  THR A 959    -390.547   0.008 241.857  1.00  0.00      H1   C  
ATOM   3060  CB  THR A 959    -389.504   0.515 242.871  1.00  0.00      H1   C  
ATOM   3061  OG1 THR A 959    -388.373  -0.345 242.778  1.00  0.00      H1   O  
ATOM   3062  CG2 THR A 959    -389.966   0.533 244.333  1.00  0.00      H1   C  
ATOM   3063  C   THR A 959    -391.918   0.500 242.229  1.00  0.00      H1   C  
ATOM   3064  O   THR A 959    -392.702  -0.207 242.856  1.00  0.00      H1   O  
ATOM   3065  N   ASN A 960    -392.200   1.664 241.627  1.00  0.00      H1   N  
ATOM   3066  CA  ASN A 960    -393.536   2.235 241.614  1.00  0.00      H1   C  
ATOM   3067  CB  ASN A 960    -393.514   3.637 240.733  1.00  0.00      H1   C  
ATOM   3068  CG  ASN A 960    -392.554   4.717 241.290  1.00  0.00      H1   C  
ATOM   3069  OD1 ASN A 960    -392.253   4.735 242.508  1.00  0.00      H1   O  
ATOM   3070  ND2 ASN A 960    -392.162   5.644 240.431  1.00  0.00      H1   N  
ATOM   3071  C   ASN A 960    -394.613   1.291 241.007  1.00  0.00      H1   C  
ATOM   3072  O   ASN A 960    -395.706   1.048 241.543  1.00  0.00      H1   O  
ATOM   3073  N   LYS A 961    -394.266   0.651 239.838  1.00  0.00      H1   N  
ATOM   3074  CA  LYS A 961    -395.173  -0.201 239.170  1.00  0.00      H1   C  
ATOM   3075  CB  LYS A 961    -394.605  -0.448 237.697  1.00  0.00      H1   C  
ATOM   3076  CG  LYS A 961    -394.670   0.889 236.912  1.00  0.00      H1   C  
ATOM   3077  CD  LYS A 961    -396.082   1.429 236.695  1.00  0.00      H1   C  
ATOM   3078  CE  LYS A 961    -397.206   0.542 235.989  1.00  0.00      H1   C  
ATOM   3079  NZ  LYS A 961    -396.715   0.142 234.720  1.00  0.00      H1   N  
ATOM   3080  C   LYS A 961    -395.634  -1.524 239.778  1.00  0.00      H1   C  
ATOM   3081  O   LYS A 961    -396.827  -1.782 240.061  1.00  0.00      H1   O  
ATOM   3082  N   VAL A 962    -394.588  -2.213 240.152  1.00  0.00      H1   N  
ATOM   3083  CA  VAL A 962    -394.546  -3.421 241.001  1.00  0.00      H1   C  
ATOM   3084  CB  VAL A 962    -393.140  -4.016 241.145  1.00  0.00      H1   C  
ATOM   3085  CG1 VAL A 962    -393.090  -5.204 242.053  1.00  0.00      H1   C  
ATOM   3086  CG2 VAL A 962    -392.617  -4.501 239.833  1.00  0.00      H1   C  
ATOM   3087  C   VAL A 962    -395.322  -3.289 242.313  1.00  0.00      H1   C  
ATOM   3088  O   VAL A 962    -396.227  -4.080 242.679  1.00  0.00      H1   O  
ATOM   3089  N   ASN A 963    -395.085  -2.153 243.047  1.00  0.00      H1   N  
ATOM   3090  CA  ASN A 963    -395.865  -1.763 244.238  1.00  0.00      H1   C  
ATOM   3091  CB  ASN A 963    -395.306  -0.525 244.895  1.00  0.00      H1   C  
ATOM   3092  CG  ASN A 963    -393.938  -0.690 245.500  1.00  0.00      H1   C  
ATOM   3093  OD1 ASN A 963    -393.404  -1.815 245.600  1.00  0.00      H1   O  
ATOM   3094  ND2 ASN A 963    -393.208   0.375 245.796  1.00  0.00      H1   N  
ATOM   3095  C   ASN A 963    -397.371  -1.478 244.046  1.00  0.00      H1   C  
ATOM   3096  O   ASN A 963    -398.196  -1.844 244.870  1.00  0.00      H1   O  
ATOM   3097  N   SER A 964    -397.720  -0.764 242.976  1.00  0.00      H1   N  
ATOM   3098  CA  SER A 964    -399.091  -0.481 242.655  1.00  0.00      H1   C  
ATOM   3099  CB  SER A 964    -399.176   0.784 241.813  1.00  0.00      H1   C  
ATOM   3100  OG  SER A 964    -398.304   1.812 242.411  1.00  0.00      H1   O  
ATOM   3101  C   SER A 964    -399.860  -1.497 241.992  1.00  0.00      H1   C  
ATOM   3102  O   SER A 964    -401.127  -1.524 242.018  1.00  0.00      H1   O  
ATOM   3103  N   VAL A 965    -399.253  -2.576 241.464  1.00  0.00      H1   N  
ATOM   3104  CA  VAL A 965    -399.835  -3.802 241.055  1.00  0.00      H1   C  
ATOM   3105  CB  VAL A 965    -398.987  -4.625 240.040  1.00  0.00      H1   C  
ATOM   3106  CG1 VAL A 965    -399.296  -6.094 239.936  1.00  0.00      H1   C  
ATOM   3107  CG2 VAL A 965    -399.104  -3.904 238.636  1.00  0.00      H1   C  
ATOM   3108  C   VAL A 965    -400.115  -4.709 242.212  1.00  0.00      H1   C  
ATOM   3109  O   VAL A 965    -401.254  -5.130 242.356  1.00  0.00      H1   O  
ATOM   3110  N   ILE A 966    -399.138  -4.997 243.055  1.00  0.00      H1   N  
ATOM   3111  CA  ILE A 966    -399.114  -5.775 244.259  1.00  0.00      H1   C  
ATOM   3112  CB  ILE A 966    -397.692  -6.083 244.800  1.00  0.00      H1   C  
ATOM   3113  CG2 ILE A 966    -397.652  -6.814 246.171  1.00  0.00      H1   C  
ATOM   3114  CG1 ILE A 966    -396.932  -6.938 243.743  1.00  0.00      H1   C  
ATOM   3115  CD1 ILE A 966    -395.466  -6.911 244.032  1.00  0.00      H1   C  
ATOM   3116  C   ILE A 966    -400.017  -5.257 245.440  1.00  0.00      H1   C  
ATOM   3117  O   ILE A 966    -400.764  -6.011 246.103  1.00  0.00      H1   O  
ATOM   3118  N   GLU A 967    -400.153  -3.939 245.548  1.00  0.00      H1   N  
ATOM   3119  CA  GLU A 967    -401.201  -3.388 246.337  1.00  0.00      H1   C  
ATOM   3120  CB  GLU A 967    -401.051  -1.928 246.524  1.00  0.00      H1   C  
ATOM   3121  CG  GLU A 967    -402.236  -1.198 247.297  1.00  0.00      H1   C  
ATOM   3122  CD  GLU A 967    -402.206   0.252 247.602  1.00  0.00      H1   C  
ATOM   3123  OE1 GLU A 967    -401.372   0.933 246.996  1.00  0.00      H1   O  
ATOM   3124  OE2 GLU A 967    -402.974   0.709 248.482  1.00  0.00      H1   O  
ATOM   3125  C   GLU A 967    -402.596  -3.712 245.905  1.00  0.00      H1   C  
ATOM   3126  O   GLU A 967    -403.533  -3.814 246.715  1.00  0.00      H1   O  
ATOM   3127  N   LYS A 968    -402.859  -3.850 244.629  1.00  0.00      H1   N  
ATOM   3128  CA  LYS A 968    -404.161  -3.641 244.060  1.00  0.00      H1   C  
ATOM   3129  CB  LYS A 968    -404.084  -3.569 242.468  1.00  0.00      H1   C  
ATOM   3130  CG  LYS A 968    -405.388  -3.360 241.688  1.00  0.00      H1   C  
ATOM   3131  CD  LYS A 968    -405.188  -3.429 240.184  1.00  0.00      H1   C  
ATOM   3132  CE  LYS A 968    -404.256  -2.392 239.482  1.00  0.00      H1   C  
ATOM   3133  NZ  LYS A 968    -404.716  -0.995 239.458  1.00  0.00      H1   N  
ATOM   3134  C   LYS A 968    -405.209  -4.654 244.522  1.00  0.00      H1   C  
ATOM   3135  O   LYS A 968    -406.339  -4.336 244.989  1.00  0.00      H1   O  
ATOM   3136  N   MET A 969    -404.843  -5.940 244.504  1.00  0.00      H1   N  
ATOM   3137  CA  MET A 969    -405.831  -6.966 244.986  1.00  0.00      H1   C  
ATOM   3138  CB  MET A 969    -406.055  -8.015 243.852  1.00  0.00      H1   C  
ATOM   3139  CG  MET A 969    -406.551  -7.440 242.528  1.00  0.00      H1   C  
ATOM   3140  SD  MET A 969    -408.362  -7.257 242.556  1.00  0.00      H1   S  
ATOM   3141  CE  MET A 969    -408.601  -5.670 243.330  1.00  0.00      H1   C  
ATOM   3142  C   MET A 969    -405.417  -7.546 246.230  1.00  0.00      H1   C  
ATOM   3143  O   MET A 969    -406.047  -8.501 246.733  1.00  0.00      H1   O  
ATOM   3144  N   ASN A 970    -404.345  -7.037 246.910  1.00  0.00      H1   N  
ATOM   3145  CA  ASN A 970    -403.999  -7.561 248.257  1.00  0.00      H1   C  
ATOM   3146  CB  ASN A 970    -402.590  -7.104 248.600  1.00  0.00      H1   C  
ATOM   3147  CG  ASN A 970    -401.996  -7.574 249.926  1.00  0.00      H1   C  
ATOM   3148  OD1 ASN A 970    -401.345  -6.765 250.615  1.00  0.00      H1   O  
ATOM   3149  ND2 ASN A 970    -402.136  -8.874 250.312  1.00  0.00      H1   N  
ATOM   3150  C   ASN A 970    -405.066  -7.162 249.298  1.00  0.00      H1   C  
ATOM   3151  O   ASN A 970    -405.471  -6.035 249.409  1.00  0.00      H1   O  
ATOM   3152  N   THR A 971    -405.390  -8.110 250.204  1.00  0.00      H1   N  
ATOM   3153  CA  THR A 971    -406.259  -7.921 251.377  1.00  0.00      H1   C  
ATOM   3154  CB  THR A 971    -405.576  -7.074 252.480  1.00  0.00      H1   C  
ATOM   3155  OG1 THR A 971    -404.175  -7.416 252.573  1.00  0.00      H1   O  
ATOM   3156  CG2 THR A 971    -406.227  -7.478 253.843  1.00  0.00      H1   C  
ATOM   3157  C   THR A 971    -407.655  -7.357 250.999  1.00  0.00      H1   C  
ATOM   3158  O   THR A 971    -408.067  -6.279 251.450  1.00  0.00      H1   O  
ATOM   3159  N   GLN A 972    -408.418  -8.031 250.075  1.00  0.00      H1   N  
ATOM   3160  CA  GLN A 972    -409.743  -7.654 249.619  1.00  0.00      H1   C  
ATOM   3161  CB  GLN A 972    -409.858  -7.845 248.068  1.00  0.00      H1   C  
ATOM   3162  CG  GLN A 972    -408.925  -6.956 247.272  1.00  0.00      H1   C  
ATOM   3163  CD  GLN A 972    -408.949  -5.514 247.709  1.00  0.00      H1   C  
ATOM   3164  OE1 GLN A 972    -409.871  -4.738 247.464  1.00  0.00      H1   O  
ATOM   3165  NE2 GLN A 972    -407.801  -5.113 248.363  1.00  0.00      H1   N  
ATOM   3166  C   GLN A 972    -410.793  -8.484 250.265  1.00  0.00      H1   C  
ATOM   3167  O   GLN A 972    -410.611  -9.630 250.553  1.00  0.00      H1   O  
ATOM   3168  N   PHE A 973    -411.991  -7.867 250.467  1.00  0.00      H1   N  
ATOM   3169  CA  PHE A 973    -413.210  -8.587 250.989  1.00  0.00      H1   C  
ATOM   3170  CB  PHE A 973    -414.164  -7.635 251.754  1.00  0.00      H1   C  
ATOM   3171  CG  PHE A 973    -415.447  -8.168 252.430  1.00  0.00      H1   C  
ATOM   3172  CD1 PHE A 973    -415.376  -9.197 253.345  1.00  0.00      H1   C  
ATOM   3173  CE1 PHE A 973    -416.543  -9.805 253.893  1.00  0.00      H1   C  
ATOM   3174  CZ  PHE A 973    -417.820  -9.339 253.556  1.00  0.00      H1   C  
ATOM   3175  CD2 PHE A 973    -416.772  -7.555 252.230  1.00  0.00      H1   C  
ATOM   3176  CE2 PHE A 973    -417.885  -8.194 252.779  1.00  0.00      H1   C  
ATOM   3177  C   PHE A 973    -414.010  -9.333 249.956  1.00  0.00      H1   C  
ATOM   3178  O   PHE A 973    -414.372  -8.838 248.922  1.00  0.00      H1   O  
ATOM   3179  N   THR A 974    -414.235 -10.581 250.223  1.00  0.00      H1   N  
ATOM   3180  CA  THR A 974    -415.047 -11.470 249.457  1.00  0.00      H1   C  
ATOM   3181  CB  THR A 974    -414.277 -12.635 248.737  1.00  0.00      H1   C  
ATOM   3182  OG1 THR A 974    -413.291 -12.195 247.824  1.00  0.00      H1   O  
ATOM   3183  CG2 THR A 974    -415.238 -13.454 247.889  1.00  0.00      H1   C  
ATOM   3184  C   THR A 974    -415.967 -12.144 250.494  1.00  0.00      H1   C  
ATOM   3185  O   THR A 974    -415.618 -12.922 251.373  1.00  0.00      H1   O  
ATOM   3186  N   ALA A 975    -417.240 -11.927 250.259  1.00  0.00      H1   N  
ATOM   3187  CA  ALA A 975    -418.225 -12.621 250.980  1.00  0.00      H1   C  
ATOM   3188  CB  ALA A 975    -419.534 -11.840 250.851  1.00  0.00      H1   C  
ATOM   3189  C   ALA A 975    -418.543 -13.945 250.411  1.00  0.00      H1   C  
ATOM   3190  O   ALA A 975    -418.984 -14.181 249.252  1.00  0.00      H1   O  
ATOM   3191  N   VAL A 976    -418.403 -14.960 251.254  1.00  0.00      H1   N  
ATOM   3192  CA  VAL A 976    -418.743 -16.331 250.930  1.00  0.00      H1   C  
ATOM   3193  CB  VAL A 976    -418.174 -17.273 252.039  1.00  0.00      H1   C  
ATOM   3194  CG1 VAL A 976    -418.693 -18.698 251.895  1.00  0.00      H1   C  
ATOM   3195  CG2 VAL A 976    -416.606 -17.275 251.958  1.00  0.00      H1   C  
ATOM   3196  C   VAL A 976    -420.278 -16.509 250.722  1.00  0.00      H1   C  
ATOM   3197  O   VAL A 976    -421.093 -15.965 251.498  1.00  0.00      H1   O  
ATOM   3198  N   GLY A 977    -420.736 -17.355 249.752  1.00  0.00      H1   N  
ATOM   3199  CA  GLY A 977    -422.065 -17.820 249.506  1.00  0.00      H1   C  
ATOM   3200  C   GLY A 977    -422.851 -18.553 250.543  1.00  0.00      H1   C  
ATOM   3201  O   GLY A 977    -422.292 -19.136 251.471  1.00  0.00      H1   O  
ATOM   3202  N   LYS A 978    -424.178 -18.578 250.412  1.00  0.00      H1   N  
ATOM   3203  CA  LYS A 978    -425.090 -19.097 251.371  1.00  0.00      H1   C  
ATOM   3204  CB  LYS A 978    -426.223 -17.987 251.443  1.00  0.00      H1   C  
ATOM   3205  CG  LYS A 978    -425.721 -16.671 251.989  1.00  0.00      H1   C  
ATOM   3206  CD  LYS A 978    -425.494 -16.774 253.507  1.00  0.00      H1   C  
ATOM   3207  CE  LYS A 978    -425.104 -15.405 254.149  1.00  0.00      H1   C  
ATOM   3208  NZ  LYS A 978    -424.728 -15.539 255.583  1.00  0.00      H1   N  
ATOM   3209  C   LYS A 978    -425.534 -20.515 251.043  1.00  0.00      H1   C  
ATOM   3210  O   LYS A 978    -425.757 -20.795 249.849  1.00  0.00      H1   O  
ATOM   3211  N   GLU A 979    -425.831 -21.388 252.010  1.00  0.00      H1   N  
ATOM   3212  CA  GLU A 979    -426.577 -22.646 251.703  1.00  0.00      H1   C  
ATOM   3213  CB  GLU A 979    -426.321 -23.736 252.778  1.00  0.00      H1   C  
ATOM   3214  CG  GLU A 979    -427.087 -25.049 252.612  1.00  0.00      H1   C  
ATOM   3215  CD  GLU A 979    -426.636 -26.059 253.595  1.00  0.00      H1   C  
ATOM   3216  OE1 GLU A 979    -425.642 -25.917 254.318  1.00  0.00      H1   O  
ATOM   3217  OE2 GLU A 979    -427.245 -27.131 253.556  1.00  0.00      H1   O  
ATOM   3218  C   GLU A 979    -428.112 -22.472 251.351  1.00  0.00      H1   C  
ATOM   3219  O   GLU A 979    -428.809 -21.609 251.901  1.00  0.00      H1   O  
ATOM   3220  N   PHE A 980    -428.690 -23.221 250.415  1.00  0.00      H1   N  
ATOM   3221  CA  PHE A 980    -430.104 -22.983 250.015  1.00  0.00      H1   C  
ATOM   3222  CB  PHE A 980    -430.207 -22.449 248.530  1.00  0.00      H1   C  
ATOM   3223  CG  PHE A 980    -429.748 -21.014 248.552  1.00  0.00      H1   C  
ATOM   3224  CD1 PHE A 980    -430.635 -20.076 248.938  1.00  0.00      H1   C  
ATOM   3225  CE1 PHE A 980    -430.256 -18.729 248.929  1.00  0.00      H1   C  
ATOM   3226  CZ  PHE A 980    -429.007 -18.239 248.484  1.00  0.00      H1   C  
ATOM   3227  CD2 PHE A 980    -428.530 -20.585 247.996  1.00  0.00      H1   C  
ATOM   3228  CE2 PHE A 980    -428.108 -19.212 248.010  1.00  0.00      H1   C  
ATOM   3229  C   PHE A 980    -430.905 -24.206 250.114  1.00  0.00      H1   C  
ATOM   3230  O   PHE A 980    -430.455 -25.342 249.873  1.00  0.00      H1   O  
ATOM   3231  N   ASN A 981    -432.169 -24.066 250.491  1.00  0.00      H1   N  
ATOM   3232  CA  ASN A 981    -433.083 -25.142 250.638  1.00  0.00      H1   C  
ATOM   3233  CB  ASN A 981    -434.478 -24.667 251.151  1.00  0.00      H1   C  
ATOM   3234  CG  ASN A 981    -434.496 -24.152 252.597  1.00  0.00      H1   C  
ATOM   3235  OD1 ASN A 981    -433.496 -23.901 253.296  1.00  0.00      H1   O  
ATOM   3236  ND2 ASN A 981    -435.682 -23.857 253.111  1.00  0.00      H1   N  
ATOM   3237  C   ASN A 981    -433.294 -26.109 249.450  1.00  0.00      H1   C  
ATOM   3238  O   ASN A 981    -432.860 -25.893 248.335  1.00  0.00      H1   O  
ATOM   3239  N   HIS A 982    -434.058 -27.186 249.722  1.00  0.00      H1   N  
ATOM   3240  CA  HIS A 982    -434.482 -28.061 248.699  1.00  0.00      H1   C  
ATOM   3241  CB  HIS A 982    -435.022 -29.376 249.327  1.00  0.00      H1   C  
ATOM   3242  ND1 HIS A 982    -433.964 -30.195 251.484  1.00  0.00      H1   N  
ATOM   3243  CG  HIS A 982    -434.105 -30.182 250.132  1.00  0.00      H1   C  
ATOM   3244  CE1 HIS A 982    -433.428 -31.428 251.802  1.00  0.00      H1   C  
ATOM   3245  NE2 HIS A 982    -433.425 -32.232 250.785  1.00  0.00      H1   N  
ATOM   3246  CD2 HIS A 982    -433.812 -31.434 249.715  1.00  0.00      H1   C  
ATOM   3247  C   HIS A 982    -435.459 -27.431 247.657  1.00  0.00      H1   C  
ATOM   3248  O   HIS A 982    -435.315 -27.525 246.457  1.00  0.00      H1   O  
ATOM   3249  N   LEU A 983    -436.414 -26.620 248.168  1.00  0.00      H1   N  
ATOM   3250  CA  LEU A 983    -437.224 -25.607 247.333  1.00  0.00      H1   C  
ATOM   3251  CB  LEU A 983    -438.592 -25.277 248.014  1.00  0.00      H1   C  
ATOM   3252  CG  LEU A 983    -439.509 -26.458 248.360  1.00  0.00      H1   C  
ATOM   3253  CD1 LEU A 983    -440.884 -25.923 248.835  1.00  0.00      H1   C  
ATOM   3254  CD2 LEU A 983    -439.704 -27.506 247.249  1.00  0.00      H1   C  
ATOM   3255  C   LEU A 983    -436.553 -24.315 246.851  1.00  0.00      H1   C  
ATOM   3256  O   LEU A 983    -437.266 -23.378 246.467  1.00  0.00      H1   O  
ATOM   3257  N   GLU A 984    -435.247 -24.232 246.886  1.00  0.00      H1   N  
ATOM   3258  CA  GLU A 984    -434.453 -23.003 246.541  1.00  0.00      H1   C  
ATOM   3259  CB  GLU A 984    -433.879 -22.394 247.810  1.00  0.00      H1   C  
ATOM   3260  CG  GLU A 984    -434.982 -21.763 248.674  1.00  0.00      H1   C  
ATOM   3261  CD  GLU A 984    -434.460 -21.369 250.064  1.00  0.00      H1   C  
ATOM   3262  OE1 GLU A 984    -435.209 -20.628 250.753  1.00  0.00      H1   O  
ATOM   3263  OE2 GLU A 984    -433.317 -21.649 250.548  1.00  0.00      H1   O  
ATOM   3264  C   GLU A 984    -433.222 -23.372 245.724  1.00  0.00      H1   C  
ATOM   3265  O   GLU A 984    -432.263 -22.646 245.591  1.00  0.00      H1   O  
ATOM   3266  N   LYS A 985    -433.205 -24.617 245.062  1.00  0.00      H1   N  
ATOM   3267  CA  LYS A 985    -432.078 -25.187 244.309  1.00  0.00      H1   C  
ATOM   3268  CB  LYS A 985    -432.096 -26.704 244.155  1.00  0.00      H1   C  
ATOM   3269  CG  LYS A 985    -431.937 -27.503 245.463  1.00  0.00      H1   C  
ATOM   3270  CD  LYS A 985    -430.656 -27.098 246.325  1.00  0.00      H1   C  
ATOM   3271  CE  LYS A 985    -430.348 -28.017 247.527  1.00  0.00      H1   C  
ATOM   3272  NZ  LYS A 985    -429.331 -27.391 248.344  1.00  0.00      H1   N  
ATOM   3273  C   LYS A 985    -431.765 -24.561 242.987  1.00  0.00      H1   C  
ATOM   3274  O   LYS A 985    -430.635 -24.643 242.516  1.00  0.00      H1   O  
ATOM   3275  N   ARG A 986    -432.685 -23.837 242.473  1.00  0.00      H1   N  
ATOM   3276  CA  ARG A 986    -432.486 -22.957 241.293  1.00  0.00      H1   C  
ATOM   3277  CB  ARG A 986    -433.691 -22.524 240.529  1.00  0.00      H1   C  
ATOM   3278  CG  ARG A 986    -434.084 -23.525 239.513  1.00  0.00      H1   C  
ATOM   3279  CD  ARG A 986    -435.349 -23.248 238.680  1.00  0.00      H1   C  
ATOM   3280  NE  ARG A 986    -436.410 -23.263 239.669  1.00  0.00      H1   N  
ATOM   3281  CZ  ARG A 986    -437.032 -24.321 240.115  1.00  0.00      H1   C  
ATOM   3282  NH1 ARG A 986    -436.899 -25.526 239.551  1.00  0.00      H1   N  
ATOM   3283  NH2 ARG A 986    -437.807 -24.125 241.183  1.00  0.00      H1   N  
ATOM   3284  C   ARG A 986    -431.661 -21.759 241.687  1.00  0.00      H1   C  
ATOM   3285  O   ARG A 986    -430.753 -21.277 241.033  1.00  0.00      H1   O  
ATOM   3286  N   ILE A 987    -431.912 -21.233 242.947  1.00  0.00      H1   N  
ATOM   3287  CA  ILE A 987    -431.202 -20.160 243.630  1.00  0.00      H1   C  
ATOM   3288  CB  ILE A 987    -431.858 -19.552 244.933  1.00  0.00      H1   C  
ATOM   3289  CG2 ILE A 987    -431.264 -18.231 245.278  1.00  0.00      H1   C  
ATOM   3290  CG1 ILE A 987    -433.363 -19.434 244.691  1.00  0.00      H1   C  
ATOM   3291  CD1 ILE A 987    -434.155 -18.805 245.789  1.00  0.00      H1   C  
ATOM   3292  C   ILE A 987    -429.732 -20.597 243.818  1.00  0.00      H1   C  
ATOM   3293  O   ILE A 987    -428.785 -19.893 243.593  1.00  0.00      H1   O  
ATOM   3294  N   GLU A 988    -429.583 -21.875 244.228  1.00  0.00      H1   N  
ATOM   3295  CA  GLU A 988    -428.274 -22.523 244.342  1.00  0.00      H1   C  
ATOM   3296  CB  GLU A 988    -428.354 -23.957 244.996  1.00  0.00      H1   C  
ATOM   3297  CG  GLU A 988    -427.005 -24.494 245.494  1.00  0.00      H1   C  
ATOM   3298  CD  GLU A 988    -427.082 -25.925 245.835  1.00  0.00      H1   C  
ATOM   3299  OE1 GLU A 988    -426.843 -26.722 244.933  1.00  0.00      H1   O  
ATOM   3300  OE2 GLU A 988    -427.242 -26.311 247.037  1.00  0.00      H1   O  
ATOM   3301  C   GLU A 988    -427.545 -22.642 242.991  1.00  0.00      H1   C  
ATOM   3302  O   GLU A 988    -426.370 -22.333 242.898  1.00  0.00      H1   O  
ATOM   3303  N   ASN A 989    -428.198 -23.025 241.924  1.00  0.00      H1   N  
ATOM   3304  CA  ASN A 989    -427.591 -22.909 240.607  1.00  0.00      H1   C  
ATOM   3305  CB  ASN A 989    -428.646 -23.495 239.608  1.00  0.00      H1   C  
ATOM   3306  CG  ASN A 989    -429.055 -24.927 239.854  1.00  0.00      H1   C  
ATOM   3307  OD1 ASN A 989    -430.226 -25.282 239.719  1.00  0.00      H1   O  
ATOM   3308  ND2 ASN A 989    -427.964 -25.734 240.081  1.00  0.00      H1   N  
ATOM   3309  C   ASN A 989    -427.113 -21.446 240.184  1.00  0.00      H1   C  
ATOM   3310  O   ASN A 989    -425.986 -21.300 239.694  1.00  0.00      H1   O  
ATOM   3311  N   LEU A 990    -427.862 -20.406 240.490  1.00  0.00      H1   N  
ATOM   3312  CA  LEU A 990    -427.459 -18.989 240.296  1.00  0.00      H1   C  
ATOM   3313  CB  LEU A 990    -428.604 -18.036 240.637  1.00  0.00      H1   C  
ATOM   3314  CG  LEU A 990    -428.365 -16.500 240.382  1.00  0.00      H1   C  
ATOM   3315  CD1 LEU A 990    -427.962 -16.290 238.954  1.00  0.00      H1   C  
ATOM   3316  CD2 LEU A 990    -429.701 -15.741 240.747  1.00  0.00      H1   C  
ATOM   3317  C   LEU A 990    -426.255 -18.589 241.143  1.00  0.00      H1   C  
ATOM   3318  O   LEU A 990    -425.398 -17.872 240.624  1.00  0.00      H1   O  
ATOM   3319  N   ASN A 991    -426.253 -19.026 242.446  1.00  0.00      H1   N  
ATOM   3320  CA  ASN A 991    -425.119 -18.832 243.343  1.00  0.00      H1   C  
ATOM   3321  CB  ASN A 991    -425.344 -19.454 244.779  1.00  0.00      H1   C  
ATOM   3322  CG  ASN A 991    -424.239 -19.056 245.768  1.00  0.00      H1   C  
ATOM   3323  OD1 ASN A 991    -423.887 -17.891 245.988  1.00  0.00      H1   O  
ATOM   3324  ND2 ASN A 991    -423.743 -20.186 246.378  1.00  0.00      H1   N  
ATOM   3325  C   ASN A 991    -423.836 -19.474 242.767  1.00  0.00      H1   C  
ATOM   3326  O   ASN A 991    -422.773 -18.898 242.766  1.00  0.00      H1   O  
ATOM   3327  N   LYS A 992    -423.927 -20.671 242.192  1.00  0.00      H1   N  
ATOM   3328  CA  LYS A 992    -422.907 -21.392 241.509  1.00  0.00      H1   C  
ATOM   3329  CB  LYS A 992    -423.410 -22.869 241.322  1.00  0.00      H1   C  
ATOM   3330  CG  LYS A 992    -423.295 -23.773 242.615  1.00  0.00      H1   C  
ATOM   3331  CD  LYS A 992    -423.695 -25.246 242.470  1.00  0.00      H1   C  
ATOM   3332  CE  LYS A 992    -423.525 -25.939 243.858  1.00  0.00      H1   C  
ATOM   3333  NZ  LYS A 992    -424.345 -27.171 243.988  1.00  0.00      H1   N  
ATOM   3334  C   LYS A 992    -422.511 -20.747 240.204  1.00  0.00      H1   C  
ATOM   3335  O   LYS A 992    -421.309 -20.643 239.858  1.00  0.00      H1   O  
ATOM   3336  N   LYS A 993    -423.495 -20.265 239.462  1.00  0.00      H1   N  
ATOM   3337  CA  LYS A 993    -423.289 -19.591 238.121  1.00  0.00      H1   C  
ATOM   3338  CB  LYS A 993    -424.654 -19.336 237.454  1.00  0.00      H1   C  
ATOM   3339  CG  LYS A 993    -424.801 -18.381 236.275  1.00  0.00      H1   C  
ATOM   3340  CD  LYS A 993    -426.325 -18.166 235.810  1.00  0.00      H1   C  
ATOM   3341  CE  LYS A 993    -426.429 -17.256 234.524  1.00  0.00      H1   C  
ATOM   3342  NZ  LYS A 993    -427.797 -17.397 233.921  1.00  0.00      H1   N  
ATOM   3343  C   LYS A 993    -422.527 -18.261 238.264  1.00  0.00      H1   C  
ATOM   3344  O   LYS A 993    -421.535 -18.043 237.613  1.00  0.00      H1   O  
ATOM   3345  N   VAL A 994    -422.947 -17.364 239.215  1.00  0.00      H1   N  
ATOM   3346  CA  VAL A 994    -422.349 -16.071 239.328  1.00  0.00      H1   C  
ATOM   3347  CB  VAL A 994    -423.233 -15.109 240.130  1.00  0.00      H1   C  
ATOM   3348  CG1 VAL A 994    -423.105 -15.391 241.685  1.00  0.00      H1   C  
ATOM   3349  CG2 VAL A 994    -422.671 -13.678 239.902  1.00  0.00      H1   C  
ATOM   3350  C   VAL A 994    -420.920 -16.112 239.909  1.00  0.00      H1   C  
ATOM   3351  O   VAL A 994    -419.960 -15.474 239.396  1.00  0.00      H1   O  
ATOM   3352  N   ASP A 995    -420.713 -16.958 240.935  1.00  0.00      H1   N  
ATOM   3353  CA  ASP A 995    -419.450 -17.206 241.565  1.00  0.00      H1   C  
ATOM   3354  CB  ASP A 995    -419.664 -18.021 242.830  1.00  0.00      H1   C  
ATOM   3355  CG  ASP A 995    -418.499 -17.930 243.775  1.00  0.00      H1   C  
ATOM   3356  OD1 ASP A 995    -418.154 -16.826 244.262  1.00  0.00      H1   O  
ATOM   3357  OD2 ASP A 995    -417.973 -19.001 244.153  1.00  0.00      H1   O  
ATOM   3358  C   ASP A 995    -418.327 -17.751 240.682  1.00  0.00      H1   C  
ATOM   3359  O   ASP A 995    -417.195 -17.320 240.655  1.00  0.00      H1   O  
ATOM   3360  N   ASP A 996    -418.688 -18.713 239.779  1.00  0.00      H1   N  
ATOM   3361  CA  ASP A 996    -417.830 -19.179 238.702  1.00  0.00      H1   C  
ATOM   3362  CB  ASP A 996    -418.664 -20.274 238.116  1.00  0.00      H1   C  
ATOM   3363  CG  ASP A 996    -417.977 -21.053 237.057  1.00  0.00      H1   C  
ATOM   3364  OD1 ASP A 996    -418.580 -22.073 236.703  1.00  0.00      H1   O  
ATOM   3365  OD2 ASP A 996    -417.023 -20.536 236.430  1.00  0.00      H1   O  
ATOM   3366  C   ASP A 996    -417.490 -18.052 237.625  1.00  0.00      H1   C  
ATOM   3367  O   ASP A 996    -416.380 -17.757 237.159  1.00  0.00      H1   O  
ATOM   3368  N   GLY A 997    -418.613 -17.325 237.298  1.00  0.00      H1   N  
ATOM   3369  CA  GLY A 997    -418.671 -16.189 236.405  1.00  0.00      H1   C  
ATOM   3370  C   GLY A 997    -417.708 -15.069 236.854  1.00  0.00      H1   C  
ATOM   3371  O   GLY A 997    -416.910 -14.478 236.119  1.00  0.00      H1   O  
ATOM   3372  N   PHE A 998    -417.706 -14.794 238.150  1.00  0.00      H1   N  
ATOM   3373  CA  PHE A 998    -416.661 -14.026 238.759  1.00  0.00      H1   C  
ATOM   3374  CB  PHE A 998    -417.123 -13.608 240.174  1.00  0.00      H1   C  
ATOM   3375  CG  PHE A 998    -418.263 -12.561 240.263  1.00  0.00      H1   C  
ATOM   3376  CD1 PHE A 998    -418.340 -11.498 239.261  1.00  0.00      H1   C  
ATOM   3377  CE1 PHE A 998    -419.410 -10.605 239.355  1.00  0.00      H1   C  
ATOM   3378  CZ  PHE A 998    -420.352 -10.680 240.381  1.00  0.00      H1   C  
ATOM   3379  CD2 PHE A 998    -419.214 -12.591 241.344  1.00  0.00      H1   C  
ATOM   3380  CE2 PHE A 998    -420.210 -11.612 241.449  1.00  0.00      H1   C  
ATOM   3381  C   PHE A 998    -415.219 -14.583 238.805  1.00  0.00      H1   C  
ATOM   3382  O   PHE A 998    -414.213 -14.011 238.442  1.00  0.00      H1   O  
ATOM   3383  N   LEU A 999    -415.076 -15.806 239.106  1.00  0.00      H1   N  
ATOM   3384  CA  LEU A 999    -413.736 -16.401 239.157  1.00  0.00      H1   C  
ATOM   3385  CB  LEU A 999    -413.838 -17.831 239.861  1.00  0.00      H1   C  
ATOM   3386  CG  LEU A 999    -412.536 -18.695 239.764  1.00  0.00      H1   C  
ATOM   3387  CD1 LEU A 999    -411.307 -18.024 240.382  1.00  0.00      H1   C  
ATOM   3388  CD2 LEU A 999    -412.828 -19.978 240.496  1.00  0.00      H1   C  
ATOM   3389  C   LEU A 999    -412.998 -16.519 237.824  1.00  0.00      H1   C  
ATOM   3390  O   LEU A 999    -411.808 -16.224 237.708  1.00  0.00      H1   O  
ATOM   3391  N   ASP A1000    -413.667 -16.931 236.735  1.00  0.00      H1   N  
ATOM   3392  CA  ASP A1000    -413.191 -16.778 235.385  1.00  0.00      H1   C  
ATOM   3393  CB  ASP A1000    -414.153 -17.448 234.304  1.00  0.00      H1   C  
ATOM   3394  CG  ASP A1000    -414.159 -18.943 234.440  1.00  0.00      H1   C  
ATOM   3395  OD1 ASP A1000    -413.174 -19.499 235.002  1.00  0.00      H1   O  
ATOM   3396  OD2 ASP A1000    -415.091 -19.569 233.791  1.00  0.00      H1   O  
ATOM   3397  C   ASP A1000    -412.915 -15.379 234.959  1.00  0.00      H1   C  
ATOM   3398  O   ASP A1000    -411.814 -14.930 234.604  1.00  0.00      H1   O  
ATOM   3399  N   ILE A1001    -413.834 -14.408 235.160  1.00  0.00      H1   N  
ATOM   3400  CA  ILE A1001    -413.521 -12.963 234.936  1.00  0.00      H1   C  
ATOM   3401  CB  ILE A1001    -414.777 -12.129 234.862  1.00  0.00      H1   C  
ATOM   3402  CG2 ILE A1001    -414.602 -10.599 234.834  1.00  0.00      H1   C  
ATOM   3403  CG1 ILE A1001    -415.780 -12.612 233.788  1.00  0.00      H1   C  
ATOM   3404  CD1 ILE A1001    -415.548 -12.117 232.348  1.00  0.00      H1   C  
ATOM   3405  C   ILE A1001    -412.464 -12.313 235.834  1.00  0.00      H1   C  
ATOM   3406  O   ILE A1001    -411.690 -11.464 235.431  1.00  0.00      H1   O  
ATOM   3407  N   TRP A1002    -412.363 -12.633 237.176  1.00  0.00      H1   N  
ATOM   3408  CA  TRP A1002    -411.324 -12.223 238.006  1.00  0.00      H1   C  
ATOM   3409  CB  TRP A1002    -411.418 -12.744 239.497  1.00  0.00      H1   C  
ATOM   3410  CG  TRP A1002    -412.339 -11.859 240.326  1.00  0.00      H1   C  
ATOM   3411  CD1 TRP A1002    -413.512 -12.046 240.956  1.00  0.00      H1   C  
ATOM   3412  NE1 TRP A1002    -413.951 -10.926 241.568  1.00  0.00      H1   N  
ATOM   3413  CE2 TRP A1002    -413.118  -9.897 241.240  1.00  0.00      H1   C  
ATOM   3414  CD2 TRP A1002    -412.006 -10.482 240.508  1.00  0.00      H1   C  
ATOM   3415  CE3 TRP A1002    -410.845  -9.695 240.248  1.00  0.00      H1   C  
ATOM   3416  CZ3 TRP A1002    -410.930  -8.279 240.487  1.00  0.00      H1   C  
ATOM   3417  CZ2 TRP A1002    -413.102  -8.588 241.604  1.00  0.00      H1   C  
ATOM   3418  CH2 TRP A1002    -412.058  -7.756 241.150  1.00  0.00      H1   C  
ATOM   3419  C   TRP A1002    -409.987 -12.697 237.571  1.00  0.00      H1   C  
ATOM   3420  O   TRP A1002    -408.945 -11.998 237.568  1.00  0.00      H1   O  
ATOM   3421  N   THR A1003    -409.911 -14.019 237.163  1.00  0.00      H1   N  
ATOM   3422  CA  THR A1003    -408.750 -14.576 236.556  1.00  0.00      H1   C  
ATOM   3423  CB  THR A1003    -408.907 -16.050 236.321  1.00  0.00      H1   C  
ATOM   3424  OG1 THR A1003    -409.085 -16.863 237.524  1.00  0.00      H1   O  
ATOM   3425  CG2 THR A1003    -407.710 -16.696 235.609  1.00  0.00      H1   C  
ATOM   3426  C   THR A1003    -408.420 -13.908 235.251  1.00  0.00      H1   C  
ATOM   3427  O   THR A1003    -407.275 -13.592 234.989  1.00  0.00      H1   O  
ATOM   3428  N   TYR A1004    -409.433 -13.682 234.310  1.00  0.00      H1   N  
ATOM   3429  CA  TYR A1004    -409.110 -13.077 233.012  1.00  0.00      H1   C  
ATOM   3430  CB  TYR A1004    -410.308 -13.160 232.061  1.00  0.00      H1   C  
ATOM   3431  CG  TYR A1004    -410.018 -12.440 230.783  1.00  0.00      H1   C  
ATOM   3432  CD1 TYR A1004    -409.368 -13.097 229.652  1.00  0.00      H1   C  
ATOM   3433  CE1 TYR A1004    -408.935 -12.384 228.555  1.00  0.00      H1   C  
ATOM   3434  CZ  TYR A1004    -409.234 -10.960 228.404  1.00  0.00      H1   C  
ATOM   3435  OH  TYR A1004    -408.905 -10.277 227.202  1.00  0.00      H1   O  
ATOM   3436  CD2 TYR A1004    -410.273 -11.049 230.625  1.00  0.00      H1   C  
ATOM   3437  CE2 TYR A1004    -409.856 -10.315 229.472  1.00  0.00      H1   C  
ATOM   3438  C   TYR A1004    -408.533 -11.654 233.230  1.00  0.00      H1   C  
ATOM   3439  O   TYR A1004    -407.480 -11.308 232.667  1.00  0.00      H1   O  
ATOM   3440  N   ASN A1005    -409.137 -10.844 234.114  1.00  0.00      H1   N  
ATOM   3441  CA  ASN A1005    -408.704  -9.493 234.539  1.00  0.00      H1   C  
ATOM   3442  CB  ASN A1005    -409.722  -8.730 235.411  1.00  0.00      H1   C  
ATOM   3443  CG  ASN A1005    -411.046  -8.508 234.651  1.00  0.00      H1   C  
ATOM   3444  OD1 ASN A1005    -411.188  -8.788 233.442  1.00  0.00      H1   O  
ATOM   3445  ND2 ASN A1005    -411.969  -7.805 235.381  1.00  0.00      H1   N  
ATOM   3446  C   ASN A1005    -407.348  -9.500 235.137  1.00  0.00      H1   C  
ATOM   3447  O   ASN A1005    -406.465  -8.607 234.900  1.00  0.00      H1   O  
ATOM   3448  N   ALA A1006    -406.958 -10.675 235.850  1.00  0.00      H1   N  
ATOM   3449  CA  ALA A1006    -405.654 -10.838 236.370  1.00  0.00      H1   C  
ATOM   3450  CB  ALA A1006    -405.715 -11.895 237.489  1.00  0.00      H1   C  
ATOM   3451  C   ALA A1006    -404.568 -11.206 235.375  1.00  0.00      H1   C  
ATOM   3452  O   ALA A1006    -403.547 -10.526 235.266  1.00  0.00      H1   O  
ATOM   3453  N   GLU A1007    -404.886 -12.148 234.506  1.00  0.00      H1   N  
ATOM   3454  CA  GLU A1007    -403.920 -12.583 233.519  1.00  0.00      H1   C  
ATOM   3455  CB  GLU A1007    -404.408 -13.784 232.653  1.00  0.00      H1   C  
ATOM   3456  CG  GLU A1007    -404.232 -15.259 233.246  1.00  0.00      H1   C  
ATOM   3457  CD  GLU A1007    -404.015 -16.313 232.133  1.00  0.00      H1   C  
ATOM   3458  OE1 GLU A1007    -404.837 -17.248 231.994  1.00  0.00      H1   O  
ATOM   3459  OE2 GLU A1007    -402.866 -16.273 231.558  1.00  0.00      H1   O  
ATOM   3460  C   GLU A1007    -403.502 -11.412 232.532  1.00  0.00      H1   C  
ATOM   3461  O   GLU A1007    -402.352 -11.273 232.126  1.00  0.00      H1   O  
ATOM   3462  N   LEU A1008    -404.542 -10.650 232.176  1.00  0.00      H1   N  
ATOM   3463  CA  LEU A1008    -404.502  -9.542 231.255  1.00  0.00      H1   C  
ATOM   3464  CB  LEU A1008    -406.011  -9.066 231.010  1.00  0.00      H1   C  
ATOM   3465  CG  LEU A1008    -406.259  -7.814 230.099  1.00  0.00      H1   C  
ATOM   3466  CD1 LEU A1008    -406.086  -8.260 228.608  1.00  0.00      H1   C  
ATOM   3467  CD2 LEU A1008    -407.623  -7.231 230.448  1.00  0.00      H1   C  
ATOM   3468  C   LEU A1008    -403.588  -8.457 231.762  1.00  0.00      H1   C  
ATOM   3469  O   LEU A1008    -402.726  -7.998 231.079  1.00  0.00      H1   O  
ATOM   3470  N   LEU A1009    -403.696  -8.161 233.042  1.00  0.00      H1   N  
ATOM   3471  CA  LEU A1009    -402.674  -7.285 233.624  1.00  0.00      H1   C  
ATOM   3472  CB  LEU A1009    -403.060  -7.088 235.180  1.00  0.00      H1   C  
ATOM   3473  CG  LEU A1009    -402.054  -6.360 236.043  1.00  0.00      H1   C  
ATOM   3474  CD1 LEU A1009    -401.672  -5.007 235.525  1.00  0.00      H1   C  
ATOM   3475  CD2 LEU A1009    -402.584  -6.078 237.463  1.00  0.00      H1   C  
ATOM   3476  C   LEU A1009    -401.214  -7.651 233.502  1.00  0.00      H1   C  
ATOM   3477  O   LEU A1009    -400.333  -6.911 233.178  1.00  0.00      H1   O  
ATOM   3478  N   VAL A1010    -400.880  -8.938 233.722  1.00  0.00      H1   N  
ATOM   3479  CA  VAL A1010    -399.583  -9.593 233.514  1.00  0.00      H1   C  
ATOM   3480  CB  VAL A1010    -399.675 -11.034 233.980  1.00  0.00      H1   C  
ATOM   3481  CG1 VAL A1010    -398.448 -11.938 233.587  1.00  0.00      H1   C  
ATOM   3482  CG2 VAL A1010    -399.739 -11.091 235.505  1.00  0.00      H1   C  
ATOM   3483  C   VAL A1010    -399.141  -9.550 232.059  1.00  0.00      H1   C  
ATOM   3484  O   VAL A1010    -398.011  -9.089 231.761  1.00  0.00      H1   O  
ATOM   3485  N   LEU A1011    -399.965  -9.901 231.074  1.00  0.00      H1   N  
ATOM   3486  CA  LEU A1011    -399.591  -9.869 229.658  1.00  0.00      H1   C  
ATOM   3487  CB  LEU A1011    -400.632 -10.555 228.837  1.00  0.00      H1   C  
ATOM   3488  CG  LEU A1011    -400.880 -12.072 229.204  1.00  0.00      H1   C  
ATOM   3489  CD1 LEU A1011    -402.076 -12.816 228.453  1.00  0.00      H1   C  
ATOM   3490  CD2 LEU A1011    -399.620 -12.843 228.843  1.00  0.00      H1   C  
ATOM   3491  C   LEU A1011    -399.410  -8.496 229.086  1.00  0.00      H1   C  
ATOM   3492  O   LEU A1011    -398.523  -8.284 228.296  1.00  0.00      H1   O  
ATOM   3493  N   LEU A1012    -400.217  -7.486 229.547  1.00  0.00      H1   N  
ATOM   3494  CA  LEU A1012    -400.189  -6.098 229.238  1.00  0.00      H1   C  
ATOM   3495  CB  LEU A1012    -401.432  -5.249 229.557  1.00  0.00      H1   C  
ATOM   3496  CG  LEU A1012    -402.717  -5.634 228.630  1.00  0.00      H1   C  
ATOM   3497  CD1 LEU A1012    -403.930  -4.903 229.191  1.00  0.00      H1   C  
ATOM   3498  CD2 LEU A1012    -402.649  -5.217 227.188  1.00  0.00      H1   C  
ATOM   3499  C   LEU A1012    -398.888  -5.424 229.718  1.00  0.00      H1   C  
ATOM   3500  O   LEU A1012    -398.155  -4.812 228.904  1.00  0.00      H1   O  
ATOM   3501  N   GLU A1013    -398.478  -5.551 231.038  1.00  0.00      H1   N  
ATOM   3502  CA  GLU A1013    -397.346  -5.049 231.757  1.00  0.00      H1   C  
ATOM   3503  CB  GLU A1013    -397.588  -5.122 233.196  1.00  0.00      H1   C  
ATOM   3504  CG  GLU A1013    -398.582  -4.041 233.619  1.00  0.00      H1   C  
ATOM   3505  CD  GLU A1013    -397.977  -2.651 233.689  1.00  0.00      H1   C  
ATOM   3506  OE1 GLU A1013    -396.708  -2.523 233.731  1.00  0.00      H1   O  
ATOM   3507  OE2 GLU A1013    -398.728  -1.686 233.913  1.00  0.00      H1   O  
ATOM   3508  C   GLU A1013    -396.070  -5.751 231.445  1.00  0.00      H1   C  
ATOM   3509  O   GLU A1013    -394.954  -5.167 231.494  1.00  0.00      H1   O  
ATOM   3510  N   ASN A1014    -396.178  -7.032 230.994  1.00  0.00      H1   N  
ATOM   3511  CA  ASN A1014    -394.983  -7.758 230.492  1.00  0.00      H1   C  
ATOM   3512  CB  ASN A1014    -395.082  -9.277 230.246  1.00  0.00      H1   C  
ATOM   3513  CG  ASN A1014    -395.136 -10.139 231.482  1.00  0.00      H1   C  
ATOM   3514  OD1 ASN A1014    -394.666  -9.763 232.579  1.00  0.00      H1   O  
ATOM   3515  ND2 ASN A1014    -395.744 -11.364 231.445  1.00  0.00      H1   N  
ATOM   3516  C   ASN A1014    -394.355  -7.101 229.294  1.00  0.00      H1   C  
ATOM   3517  O   ASN A1014    -393.124  -6.933 229.291  1.00  0.00      H1   O  
ATOM   3518  N   GLU A1015    -395.154  -6.716 228.259  1.00  0.00      H1   N  
ATOM   3519  CA  GLU A1015    -394.795  -6.074 227.018  1.00  0.00      H1   C  
ATOM   3520  CB  GLU A1015    -395.796  -6.242 225.976  1.00  0.00      H1   C  
ATOM   3521  CG  GLU A1015    -395.678  -7.613 225.293  1.00  0.00      H1   C  
ATOM   3522  CD  GLU A1015    -394.758  -7.665 224.006  1.00  0.00      H1   C  
ATOM   3523  OE1 GLU A1015    -395.276  -7.691 222.857  1.00  0.00      H1   O  
ATOM   3524  OE2 GLU A1015    -393.543  -7.467 224.171  1.00  0.00      H1   O  
ATOM   3525  C   GLU A1015    -394.558  -4.586 227.201  1.00  0.00      H1   C  
ATOM   3526  O   GLU A1015    -393.667  -4.137 226.509  1.00  0.00      H1   O  
ATOM   3527  N   ARG A1016    -395.207  -3.889 228.150  1.00  0.00      H1   N  
ATOM   3528  CA  ARG A1016    -394.935  -2.568 228.519  1.00  0.00      H1   C  
ATOM   3529  CB  ARG A1016    -396.046  -2.076 229.501  1.00  0.00      H1   C  
ATOM   3530  CG  ARG A1016    -395.846  -0.667 230.119  1.00  0.00      H1   C  
ATOM   3531  CD  ARG A1016    -395.667   0.359 228.985  1.00  0.00      H1   C  
ATOM   3532  NE  ARG A1016    -395.544   1.660 229.650  1.00  0.00      H1   N  
ATOM   3533  CZ  ARG A1016    -394.893   2.658 229.186  1.00  0.00      H1   C  
ATOM   3534  NH1 ARG A1016    -394.341   2.734 228.032  1.00  0.00      H1   N  
ATOM   3535  NH2 ARG A1016    -394.909   3.725 229.970  1.00  0.00      H1   N  
ATOM   3536  C   ARG A1016    -393.621  -2.409 229.089  1.00  0.00      H1   C  
ATOM   3537  O   ARG A1016    -392.959  -1.444 228.729  1.00  0.00      H1   O  
ATOM   3538  N   THR A1017    -393.192  -3.304 230.006  1.00  0.00      H1   N  
ATOM   3539  CA  THR A1017    -391.956  -3.138 230.860  1.00  0.00      H1   C  
ATOM   3540  CB  THR A1017    -391.848  -3.916 232.124  1.00  0.00      H1   C  
ATOM   3541  OG1 THR A1017    -392.990  -3.729 232.962  1.00  0.00      H1   O  
ATOM   3542  CG2 THR A1017    -390.555  -3.645 232.975  1.00  0.00      H1   C  
ATOM   3543  C   THR A1017    -390.758  -3.338 229.989  1.00  0.00      H1   C  
ATOM   3544  O   THR A1017    -389.809  -2.504 229.981  1.00  0.00      H1   O  
ATOM   3545  N   LEU A1018    -390.837  -4.344 229.122  1.00  0.00      H1   N  
ATOM   3546  CA  LEU A1018    -389.891  -4.609 228.116  1.00  0.00      H1   C  
ATOM   3547  CB  LEU A1018    -390.092  -5.962 227.460  1.00  0.00      H1   C  
ATOM   3548  CG  LEU A1018    -389.879  -7.229 228.303  1.00  0.00      H1   C  
ATOM   3549  CD1 LEU A1018    -390.603  -8.441 227.681  1.00  0.00      H1   C  
ATOM   3550  CD2 LEU A1018    -388.356  -7.471 228.504  1.00  0.00      H1   C  
ATOM   3551  C   LEU A1018    -389.790  -3.542 227.057  1.00  0.00      H1   C  
ATOM   3552  O   LEU A1018    -388.714  -3.188 226.588  1.00  0.00      H1   O  
ATOM   3553  N   ASP A1019    -390.886  -2.853 226.663  1.00  0.00      H1   N  
ATOM   3554  CA  ASP A1019    -390.880  -1.709 225.746  1.00  0.00      H1   C  
ATOM   3555  CB  ASP A1019    -392.264  -1.310 225.346  1.00  0.00      H1   C  
ATOM   3556  CG  ASP A1019    -393.018  -2.240 224.351  1.00  0.00      H1   C  
ATOM   3557  OD1 ASP A1019    -394.255  -2.034 224.126  1.00  0.00      H1   O  
ATOM   3558  OD2 ASP A1019    -392.381  -3.115 223.759  1.00  0.00      H1   O  
ATOM   3559  C   ASP A1019    -390.058  -0.502 226.273  1.00  0.00      H1   C  
ATOM   3560  O   ASP A1019    -389.096  -0.124 225.571  1.00  0.00      H1   O  
ATOM   3561  N   TYR A1020    -390.240  -0.096 227.556  1.00  0.00      H1   N  
ATOM   3562  CA  TYR A1020    -389.461   1.062 228.013  1.00  0.00      H1   C  
ATOM   3563  CB  TYR A1020    -390.142   1.818 229.186  1.00  0.00      H1   C  
ATOM   3564  CG  TYR A1020    -390.468   1.043 230.514  1.00  0.00      H1   C  
ATOM   3565  CD1 TYR A1020    -391.792   0.824 230.709  1.00  0.00      H1   C  
ATOM   3566  CE1 TYR A1020    -392.159   0.451 231.996  1.00  0.00      H1   C  
ATOM   3567  CZ  TYR A1020    -391.219   0.299 233.066  1.00  0.00      H1   C  
ATOM   3568  OH  TYR A1020    -391.485  -0.078 234.356  1.00  0.00      H1   O  
ATOM   3569  CD2 TYR A1020    -389.522   0.793 231.496  1.00  0.00      H1   C  
ATOM   3570  CE2 TYR A1020    -389.851   0.443 232.805  1.00  0.00      H1   C  
ATOM   3571  C   TYR A1020    -388.021   0.642 228.335  1.00  0.00      H1   C  
ATOM   3572  O   TYR A1020    -387.121   1.474 228.483  1.00  0.00      H1   O  
ATOM   3573  N   HIS A1021    -387.712  -0.664 228.471  1.00  0.00      H1   N  
ATOM   3574  CA  HIS A1021    -386.374  -1.233 228.474  1.00  0.00      H1   C  
ATOM   3575  CB  HIS A1021    -386.257  -2.695 228.964  1.00  0.00      H1   C  
ATOM   3576  ND1 HIS A1021    -385.210  -2.228 231.179  1.00  0.00      H1   N  
ATOM   3577  CG  HIS A1021    -386.232  -2.762 230.444  1.00  0.00      H1   C  
ATOM   3578  CE1 HIS A1021    -385.392  -2.618 232.396  1.00  0.00      H1   C  
ATOM   3579  NE2 HIS A1021    -386.537  -3.275 232.513  1.00  0.00      H1   N  
ATOM   3580  CD2 HIS A1021    -387.053  -3.483 231.275  1.00  0.00      H1   C  
ATOM   3581  C   HIS A1021    -385.622  -1.057 227.184  1.00  0.00      H1   C  
ATOM   3582  O   HIS A1021    -384.447  -0.679 227.168  1.00  0.00      H1   O  
ATOM   3583  N   ASP A1022    -386.324  -1.440 226.106  1.00  0.00      H1   N  
ATOM   3584  CA  ASP A1022    -385.753  -1.211 224.786  1.00  0.00      H1   C  
ATOM   3585  CB  ASP A1022    -386.693  -1.768 223.742  1.00  0.00      H1   C  
ATOM   3586  CG  ASP A1022    -386.687  -3.215 223.545  1.00  0.00      H1   C  
ATOM   3587  OD1 ASP A1022    -386.081  -3.997 224.324  1.00  0.00      H1   O  
ATOM   3588  OD2 ASP A1022    -387.387  -3.654 222.573  1.00  0.00      H1   O  
ATOM   3589  C   ASP A1022    -385.476   0.269 224.514  1.00  0.00      H1   C  
ATOM   3590  O   ASP A1022    -384.466   0.755 223.944  1.00  0.00      H1   O  
ATOM   3591  N   SER A1023    -386.448   1.062 224.949  1.00  0.00      H1   N  
ATOM   3592  CA  SER A1023    -386.340   2.522 224.765  1.00  0.00      H1   C  
ATOM   3593  CB  SER A1023    -387.658   3.270 224.974  1.00  0.00      H1   C  
ATOM   3594  OG  SER A1023    -387.615   4.575 224.417  1.00  0.00      H1   O  
ATOM   3595  C   SER A1023    -385.267   3.091 225.619  1.00  0.00      H1   C  
ATOM   3596  O   SER A1023    -384.539   4.042 225.190  1.00  0.00      H1   O  
ATOM   3597  N   ASN A1024    -385.001   2.697 226.872  1.00  0.00      H1   N  
ATOM   3598  CA  ASN A1024    -383.855   3.086 227.659  1.00  0.00      H1   C  
ATOM   3599  CB  ASN A1024    -383.789   2.404 229.089  1.00  0.00      H1   C  
ATOM   3600  CG  ASN A1024    -383.114   3.374 230.063  1.00  0.00      H1   C  
ATOM   3601  OD1 ASN A1024    -382.650   4.467 229.785  1.00  0.00      H1   O  
ATOM   3602  ND2 ASN A1024    -383.103   2.902 231.342  1.00  0.00      H1   N  
ATOM   3603  C   ASN A1024    -382.471   2.815 226.976  1.00  0.00      H1   C  
ATOM   3604  O   ASN A1024    -381.583   3.633 226.897  1.00  0.00      H1   O  
ATOM   3605  N   VAL A1025    -382.239   1.603 226.355  1.00  0.00      H1   N  
ATOM   3606  CA  VAL A1025    -381.007   1.379 225.679  1.00  0.00      H1   C  
ATOM   3607  CB  VAL A1025    -380.612  -0.133 225.573  1.00  0.00      H1   C  
ATOM   3608  CG1 VAL A1025    -381.526  -0.730 224.508  1.00  0.00      H1   C  
ATOM   3609  CG2 VAL A1025    -379.163  -0.305 225.209  1.00  0.00      H1   C  
ATOM   3610  C   VAL A1025    -380.832   2.242 224.434  1.00  0.00      H1   C  
ATOM   3611  O   VAL A1025    -379.714   2.657 224.090  1.00  0.00      H1   O  
ATOM   3612  N   LYS A1026    -381.929   2.519 223.697  1.00  0.00      H1   N  
ATOM   3613  CA  LYS A1026    -381.987   3.559 222.687  1.00  0.00      H1   C  
ATOM   3614  CB  LYS A1026    -383.432   3.581 222.064  1.00  0.00      H1   C  
ATOM   3615  CG  LYS A1026    -383.756   2.390 221.244  1.00  0.00      H1   C  
ATOM   3616  CD  LYS A1026    -383.363   2.360 219.753  1.00  0.00      H1   C  
ATOM   3617  CE  LYS A1026    -384.292   3.305 218.860  1.00  0.00      H1   C  
ATOM   3618  NZ  LYS A1026    -383.748   3.211 217.522  1.00  0.00      H1   N  
ATOM   3619  C   LYS A1026    -381.589   4.943 223.166  1.00  0.00      H1   C  
ATOM   3620  O   LYS A1026    -380.775   5.760 222.603  1.00  0.00      H1   O  
ATOM   3621  N   ASN A1027    -382.155   5.391 224.341  1.00  0.00      H1   N  
ATOM   3622  CA  ASN A1027    -381.911   6.684 224.892  1.00  0.00      H1   C  
ATOM   3623  CB  ASN A1027    -383.072   7.025 225.912  1.00  0.00      H1   C  
ATOM   3624  CG  ASN A1027    -384.456   7.120 225.255  1.00  0.00      H1   C  
ATOM   3625  OD1 ASN A1027    -384.571   7.217 224.021  1.00  0.00      H1   O  
ATOM   3626  ND2 ASN A1027    -385.501   7.051 226.153  1.00  0.00      H1   N  
ATOM   3627  C   ASN A1027    -380.531   6.851 225.487  1.00  0.00      H1   C  
ATOM   3628  O   ASN A1027    -379.993   7.909 225.661  1.00  0.00      H1   O  
ATOM   3629  N   LEU A1028    -379.979   5.660 225.965  1.00  0.00      H1   N  
ATOM   3630  CA  LEU A1028    -378.535   5.446 226.335  1.00  0.00      H1   C  
ATOM   3631  CB  LEU A1028    -378.382   4.096 227.057  1.00  0.00      H1   C  
ATOM   3632  CG  LEU A1028    -376.913   3.686 227.294  1.00  0.00      H1   C  
ATOM   3633  CD1 LEU A1028    -376.163   4.699 228.190  1.00  0.00      H1   C  
ATOM   3634  CD2 LEU A1028    -376.884   2.305 228.001  1.00  0.00      H1   C  
ATOM   3635  C   LEU A1028    -377.545   5.549 225.193  1.00  0.00      H1   C  
ATOM   3636  O   LEU A1028    -376.546   6.211 225.310  1.00  0.00      H1   O  
ATOM   3637  N   TYR A1029    -377.961   4.975 224.042  1.00  0.00      H1   N  
ATOM   3638  CA  TYR A1029    -377.240   5.068 222.775  1.00  0.00      H1   C  
ATOM   3639  CB  TYR A1029    -377.880   4.049 221.746  1.00  0.00      H1   C  
ATOM   3640  CG  TYR A1029    -377.341   4.105 220.279  1.00  0.00      H1   C  
ATOM   3641  CD1 TYR A1029    -378.099   4.730 219.249  1.00  0.00      H1   C  
ATOM   3642  CE1 TYR A1029    -377.702   4.561 217.907  1.00  0.00      H1   C  
ATOM   3643  CZ  TYR A1029    -376.465   3.933 217.682  1.00  0.00      H1   C  
ATOM   3644  OH  TYR A1029    -376.017   3.805 216.358  1.00  0.00      H1   O  
ATOM   3645  CD2 TYR A1029    -376.112   3.487 219.963  1.00  0.00      H1   C  
ATOM   3646  CE2 TYR A1029    -375.637   3.475 218.622  1.00  0.00      H1   C  
ATOM   3647  C   TYR A1029    -377.195   6.503 222.271  1.00  0.00      H1   C  
ATOM   3648  O   TYR A1029    -376.135   6.975 221.887  1.00  0.00      H1   O  
ATOM   3649  N   GLU A1030    -378.403   7.159 222.329  1.00  0.00      H1   N  
ATOM   3650  CA  GLU A1030    -378.544   8.519 222.034  1.00  0.00      H1   C  
ATOM   3651  CB  GLU A1030    -380.056   8.994 221.804  1.00  0.00      H1   C  
ATOM   3652  CG  GLU A1030    -380.242  10.340 221.000  1.00  0.00      H1   C  
ATOM   3653  CD  GLU A1030    -380.044  10.112 219.524  1.00  0.00      H1   C  
ATOM   3654  OE1 GLU A1030    -379.182  10.768 218.921  1.00  0.00      H1   O  
ATOM   3655  OE2 GLU A1030    -380.764   9.271 218.940  1.00  0.00      H1   O  
ATOM   3656  C   GLU A1030    -377.830   9.598 222.931  1.00  0.00      H1   C  
ATOM   3657  O   GLU A1030    -377.193  10.531 222.569  1.00  0.00      H1   O  
ATOM   3658  N   LYS A1031    -377.792   9.340 224.230  1.00  0.00      H1   N  
ATOM   3659  CA  LYS A1031    -376.993  10.141 225.179  1.00  0.00      H1   C  
ATOM   3660  CB  LYS A1031    -377.272   9.621 226.638  1.00  0.00      H1   C  
ATOM   3661  CG  LYS A1031    -376.320  10.075 227.797  1.00  0.00      H1   C  
ATOM   3662  CD  LYS A1031    -376.784   9.726 229.233  1.00  0.00      H1   C  
ATOM   3663  CE  LYS A1031    -376.603   8.186 229.466  1.00  0.00      H1   C  
ATOM   3664  NZ  LYS A1031    -377.084   7.774 230.829  1.00  0.00      H1   N  
ATOM   3665  C   LYS A1031    -375.565   9.992 224.912  1.00  0.00      H1   C  
ATOM   3666  O   LYS A1031    -374.849  10.978 224.917  1.00  0.00      H1   O  
ATOM   3667  N   VAL A1032    -375.075   8.779 224.556  1.00  0.00      H1   N  
ATOM   3668  CA  VAL A1032    -373.694   8.756 224.226  1.00  0.00      H1   C  
ATOM   3669  CB  VAL A1032    -373.123   7.335 224.364  1.00  0.00      H1   C  
ATOM   3670  CG1 VAL A1032    -371.765   7.227 223.627  1.00  0.00      H1   C  
ATOM   3671  CG2 VAL A1032    -372.960   6.855 225.828  1.00  0.00      H1   C  
ATOM   3672  C   VAL A1032    -373.404   9.404 222.885  1.00  0.00      H1   C  
ATOM   3673  O   VAL A1032    -372.454  10.137 222.730  1.00  0.00      H1   O  
ATOM   3674  N   ARG A1033    -374.339   9.254 221.899  1.00  0.00      H1   N  
ATOM   3675  CA  ARG A1033    -374.191   9.934 220.622  1.00  0.00      H1   C  
ATOM   3676  CB  ARG A1033    -375.411   9.564 219.675  1.00  0.00      H1   C  
ATOM   3677  CG  ARG A1033    -375.385  10.255 218.357  1.00  0.00      H1   C  
ATOM   3678  CD  ARG A1033    -375.994   9.481 217.138  1.00  0.00      H1   C  
ATOM   3679  NE  ARG A1033    -377.449   9.280 217.351  1.00  0.00      H1   N  
ATOM   3680  CZ  ARG A1033    -378.057   8.250 216.829  1.00  0.00      H1   C  
ATOM   3681  NH1 ARG A1033    -377.544   7.484 215.845  1.00  0.00      H1   N  
ATOM   3682  NH2 ARG A1033    -379.254   7.891 217.196  1.00  0.00      H1   N  
ATOM   3683  C   ARG A1033    -374.179  11.479 220.714  1.00  0.00      H1   C  
ATOM   3684  O   ARG A1033    -373.308  12.086 220.076  1.00  0.00      H1   O  
ATOM   3685  N   ASN A1034    -374.959  12.060 221.663  1.00  0.00      H1   N  
ATOM   3686  CA  ASN A1034    -374.876  13.486 221.959  1.00  0.00      H1   C  
ATOM   3687  CB  ASN A1034    -375.740  13.923 223.208  1.00  0.00      H1   C  
ATOM   3688  CG  ASN A1034    -377.091  13.680 222.684  1.00  0.00      H1   C  
ATOM   3689  OD1 ASN A1034    -377.337  13.675 221.473  1.00  0.00      H1   O  
ATOM   3690  ND2 ASN A1034    -378.099  13.597 223.597  1.00  0.00      H1   N  
ATOM   3691  C   ASN A1034    -373.459  13.987 222.322  1.00  0.00      H1   C  
ATOM   3692  O   ASN A1034    -373.063  14.978 221.732  1.00  0.00      H1   O  
ATOM   3693  N   GLN A1035    -372.730  13.230 223.190  1.00  0.00      H1   N  
ATOM   3694  CA  GLN A1035    -371.409  13.479 223.662  1.00  0.00      H1   C  
ATOM   3695  CB  GLN A1035    -371.129  12.780 224.980  1.00  0.00      H1   C  
ATOM   3696  CG  GLN A1035    -371.954  13.406 226.159  1.00  0.00      H1   C  
ATOM   3697  CD  GLN A1035    -371.879  12.403 227.312  1.00  0.00      H1   C  
ATOM   3698  OE1 GLN A1035    -371.213  12.538 228.304  1.00  0.00      H1   O  
ATOM   3699  NE2 GLN A1035    -372.514  11.272 227.063  1.00  0.00      H1   N  
ATOM   3700  C   GLN A1035    -370.295  13.261 222.606  1.00  0.00      H1   C  
ATOM   3701  O   GLN A1035    -369.357  14.027 222.549  1.00  0.00      H1   O  
ATOM   3702  N   LEU A1036    -370.564  12.392 221.681  1.00  0.00      H1   N  
ATOM   3703  CA  LEU A1036    -369.606  12.035 220.697  1.00  0.00      H1   C  
ATOM   3704  CB  LEU A1036    -369.477  10.498 220.676  1.00  0.00      H1   C  
ATOM   3705  CG  LEU A1036    -369.153   9.784 222.044  1.00  0.00      H1   C  
ATOM   3706  CD1 LEU A1036    -368.988   8.281 221.800  1.00  0.00      H1   C  
ATOM   3707  CD2 LEU A1036    -367.928  10.438 222.788  1.00  0.00      H1   C  
ATOM   3708  C   LEU A1036    -369.780  12.635 219.304  1.00  0.00      H1   C  
ATOM   3709  O   LEU A1036    -369.221  11.973 218.392  1.00  0.00      H1   O  
ATOM   3710  N   LYS A1037    -370.469  13.761 219.045  1.00  0.00      H1   N  
ATOM   3711  CA  LYS A1037    -370.672  14.282 217.692  1.00  0.00      H1   C  
ATOM   3712  CB  LYS A1037    -371.572  15.487 217.680  1.00  0.00      H1   C  
ATOM   3713  CG  LYS A1037    -372.999  15.126 217.999  1.00  0.00      H1   C  
ATOM   3714  CD  LYS A1037    -373.690  14.078 217.067  1.00  0.00      H1   C  
ATOM   3715  CE  LYS A1037    -373.599  14.261 215.521  1.00  0.00      H1   C  
ATOM   3716  NZ  LYS A1037    -374.426  15.413 215.106  1.00  0.00      H1   N  
ATOM   3717  C   LYS A1037    -369.417  14.671 216.955  1.00  0.00      H1   C  
ATOM   3718  O   LYS A1037    -369.290  14.696 215.752  1.00  0.00      H1   O  
ATOM   3719  N   ASN A1038    -368.377  15.090 217.788  1.00  0.00      H1   N  
ATOM   3720  CA  ASN A1038    -367.135  15.553 217.135  1.00  0.00      H1   C  
ATOM   3721  CB  ASN A1038    -366.610  16.744 217.910  1.00  0.00      H1   C  
ATOM   3722  CG  ASN A1038    -367.386  17.994 217.706  1.00  0.00      H1   C  
ATOM   3723  OD1 ASN A1038    -368.327  18.088 216.888  1.00  0.00      H1   O  
ATOM   3724  ND2 ASN A1038    -366.869  19.091 218.276  1.00  0.00      H1   N  
ATOM   3725  C   ASN A1038    -366.079  14.464 217.319  1.00  0.00      H1   C  
ATOM   3726  O   ASN A1038    -365.058  14.590 216.730  1.00  0.00      H1   O  
ATOM   3727  N   ASN A1039    -366.363  13.475 218.137  1.00  0.00      H1   N  
ATOM   3728  CA  ASN A1039    -365.293  12.516 218.347  1.00  0.00      H1   C  
ATOM   3729  CB  ASN A1039    -365.317  12.095 219.913  1.00  0.00      H1   C  
ATOM   3730  CG  ASN A1039    -365.059  13.292 220.811  1.00  0.00      H1   C  
ATOM   3731  OD1 ASN A1039    -366.029  14.035 221.111  1.00  0.00      H1   O  
ATOM   3732  ND2 ASN A1039    -363.772  13.525 221.102  1.00  0.00      H1   N  
ATOM   3733  C   ASN A1039    -365.472  11.198 217.557  1.00  0.00      H1   C  
ATOM   3734  O   ASN A1039    -364.499  10.520 217.202  1.00  0.00      H1   O  
ATOM   3735  N   ALA A1040    -366.760  10.841 217.324  1.00  0.00      H1   N  
ATOM   3736  CA  ALA A1040    -366.988   9.454 216.882  1.00  0.00      H1   C  
ATOM   3737  CB  ALA A1040    -367.081   8.534 218.106  1.00  0.00      H1   C  
ATOM   3738  C   ALA A1040    -368.140   9.351 215.867  1.00  0.00      H1   C  
ATOM   3739  O   ALA A1040    -369.113  10.005 215.913  1.00  0.00      H1   O  
ATOM   3740  N   LYS A1041    -368.062   8.352 215.011  1.00  0.00      H1   N  
ATOM   3741  CA  LYS A1041    -369.117   8.037 214.072  1.00  0.00      H1   C  
ATOM   3742  CB  LYS A1041    -368.659   8.322 212.611  1.00  0.00      H1   C  
ATOM   3743  CG  LYS A1041    -367.376   7.589 212.188  1.00  0.00      H1   C  
ATOM   3744  CD  LYS A1041    -367.415   6.132 211.905  1.00  0.00      H1   C  
ATOM   3745  CE  LYS A1041    -366.025   5.741 211.311  1.00  0.00      H1   C  
ATOM   3746  NZ  LYS A1041    -366.005   4.406 210.703  1.00  0.00      H1   N  
ATOM   3747  C   LYS A1041    -369.744   6.695 214.323  1.00  0.00      H1   C  
ATOM   3748  O   LYS A1041    -369.130   5.734 214.788  1.00  0.00      H1   O  
ATOM   3749  N   GLU A1042    -371.020   6.575 213.996  1.00  0.00      H1   N  
ATOM   3750  CA  GLU A1042    -371.704   5.248 214.267  1.00  0.00      H1   C  
ATOM   3751  CB  GLU A1042    -373.215   5.362 213.903  1.00  0.00      H1   C  
ATOM   3752  CG  GLU A1042    -374.005   6.342 214.800  1.00  0.00      H1   C  
ATOM   3753  CD  GLU A1042    -375.105   7.077 214.007  1.00  0.00      H1   C  
ATOM   3754  OE1 GLU A1042    -375.295   8.310 214.165  1.00  0.00      H1   O  
ATOM   3755  OE2 GLU A1042    -375.664   6.423 213.128  1.00  0.00      H1   O  
ATOM   3756  C   GLU A1042    -371.077   4.139 213.495  1.00  0.00      H1   C  
ATOM   3757  O   GLU A1042    -370.691   4.261 212.368  1.00  0.00      H1   O  
ATOM   3758  N   ILE A1043    -370.936   2.966 214.048  1.00  0.00      H1   N  
ATOM   3759  CA  ILE A1043    -370.471   1.746 213.339  1.00  0.00      H1   C  
ATOM   3760  CB  ILE A1043    -368.936   1.540 213.424  1.00  0.00      H1   C  
ATOM   3761  CG2 ILE A1043    -368.500   1.284 214.821  1.00  0.00      H1   C  
ATOM   3762  CG1 ILE A1043    -368.461   0.470 212.512  1.00  0.00      H1   C  
ATOM   3763  CD1 ILE A1043    -366.947   0.632 212.136  1.00  0.00      H1   C  
ATOM   3764  C   ILE A1043    -371.276   0.619 213.797  1.00  0.00      H1   C  
ATOM   3765  O   ILE A1043    -371.617   0.598 214.974  1.00  0.00      H1   O  
ATOM   3766  N   GLY A1044    -371.643  -0.367 212.955  1.00  0.00      H1   N  
ATOM   3767  CA  GLY A1044    -372.582  -1.440 213.380  1.00  0.00      H1   C  
ATOM   3768  C   GLY A1044    -373.916  -0.874 213.827  1.00  0.00      H1   C  
ATOM   3769  O   GLY A1044    -374.328   0.207 213.450  1.00  0.00      H1   O  
ATOM   3770  N   ASN A1045    -374.692  -1.640 214.537  1.00  0.00      H1   N  
ATOM   3771  CA  ASN A1045    -376.017  -1.269 215.092  1.00  0.00      H1   C  
ATOM   3772  CB  ASN A1045    -376.828  -2.513 215.257  1.00  0.00      H1   C  
ATOM   3773  CG  ASN A1045    -377.347  -3.157 213.950  1.00  0.00      H1   C  
ATOM   3774  OD1 ASN A1045    -377.008  -2.621 212.871  1.00  0.00      H1   O  
ATOM   3775  ND2 ASN A1045    -378.179  -4.267 214.040  1.00  0.00      H1   N  
ATOM   3776  C   ASN A1045    -375.921  -0.582 216.428  1.00  0.00      H1   C  
ATOM   3777  O   ASN A1045    -376.786   0.123 216.816  1.00  0.00      H1   O  
ATOM   3778  N   GLY A1046    -374.860  -0.881 217.173  1.00  0.00      H1   N  
ATOM   3779  CA  GLY A1046    -374.757  -0.251 218.517  1.00  0.00      H1   C  
ATOM   3780  C   GLY A1046    -373.408   0.266 219.027  1.00  0.00      H1   C  
ATOM   3781  O   GLY A1046    -373.308   0.501 220.244  1.00  0.00      H1   O  
ATOM   3782  N   CYS A1047    -372.429   0.498 218.122  1.00  0.00      H1   N  
ATOM   3783  CA  CYS A1047    -371.115   0.940 218.497  1.00  0.00      H1   C  
ATOM   3784  CB  CYS A1047    -370.021  -0.105 217.990  1.00  0.00      H1   C  
ATOM   3785  SG  CYS A1047    -370.238  -1.812 218.563  1.00  0.00      H1   S  
ATOM   3786  C   CYS A1047    -370.754   2.265 217.827  1.00  0.00      H1   C  
ATOM   3787  O   CYS A1047    -371.427   2.639 216.838  1.00  0.00      H1   O  
ATOM   3788  N   PHE A1048    -369.888   3.046 218.451  1.00  0.00      H1   N  
ATOM   3789  CA  PHE A1048    -369.408   4.288 217.857  1.00  0.00      H1   C  
ATOM   3790  CB  PHE A1048    -369.855   5.563 218.669  1.00  0.00      H1   C  
ATOM   3791  CG  PHE A1048    -371.324   5.613 218.862  1.00  0.00      H1   C  
ATOM   3792  CD1 PHE A1048    -372.174   6.169 217.815  1.00  0.00      H1   C  
ATOM   3793  CE1 PHE A1048    -373.495   6.379 218.093  1.00  0.00      H1   C  
ATOM   3794  CZ  PHE A1048    -374.048   5.989 219.297  1.00  0.00      H1   C  
ATOM   3795  CD2 PHE A1048    -371.873   5.287 220.109  1.00  0.00      H1   C  
ATOM   3796  CE2 PHE A1048    -373.259   5.430 220.347  1.00  0.00      H1   C  
ATOM   3797  C   PHE A1048    -367.889   4.236 217.722  1.00  0.00      H1   C  
ATOM   3798  O   PHE A1048    -367.168   3.836 218.629  1.00  0.00      H1   O  
ATOM   3799  N   GLU A1049    -367.377   4.580 216.510  1.00  0.00      H1   N  
ATOM   3800  CA  GLU A1049    -365.879   4.618 216.251  1.00  0.00      H1   C  
ATOM   3801  CB  GLU A1049    -365.473   3.888 214.953  1.00  0.00      H1   C  
ATOM   3802  CG  GLU A1049    -363.918   3.686 214.740  1.00  0.00      H1   C  
ATOM   3803  CD  GLU A1049    -363.626   2.987 213.392  1.00  0.00      H1   C  
ATOM   3804  OE1 GLU A1049    -362.987   1.897 213.409  1.00  0.00      H1   O  
ATOM   3805  OE2 GLU A1049    -364.132   3.584 212.375  1.00  0.00      H1   O  
ATOM   3806  C   GLU A1049    -365.272   6.048 216.249  1.00  0.00      H1   C  
ATOM   3807  O   GLU A1049    -365.696   6.912 215.460  1.00  0.00      H1   O  
ATOM   3808  N   PHE A1050    -364.266   6.280 217.081  1.00  0.00      H1   N  
ATOM   3809  CA  PHE A1050    -363.499   7.517 217.182  1.00  0.00      H1   C  
ATOM   3810  CB  PHE A1050    -362.739   7.592 218.570  1.00  0.00      H1   C  
ATOM   3811  CG  PHE A1050    -363.661   7.714 219.834  1.00  0.00      H1   C  
ATOM   3812  CD1 PHE A1050    -364.452   6.661 220.229  1.00  0.00      H1   C  
ATOM   3813  CE1 PHE A1050    -365.321   6.758 221.372  1.00  0.00      H1   C  
ATOM   3814  CZ  PHE A1050    -365.369   7.952 222.054  1.00  0.00      H1   C  
ATOM   3815  CD2 PHE A1050    -363.676   8.879 220.615  1.00  0.00      H1   C  
ATOM   3816  CE2 PHE A1050    -364.555   8.993 221.745  1.00  0.00      H1   C  
ATOM   3817  C   PHE A1050    -362.680   7.826 215.891  1.00  0.00      H1   C  
ATOM   3818  O   PHE A1050    -362.014   6.929 215.328  1.00  0.00      H1   O  
ATOM   3819  N   TYR A1051    -362.599   9.110 215.419  1.00  0.00      H1   N  
ATOM   3820  CA  TYR A1051    -361.685   9.640 214.411  1.00  0.00      H1   C  
ATOM   3821  CB  TYR A1051    -361.890  11.085 214.105  1.00  0.00      H1   C  
ATOM   3822  CG  TYR A1051    -363.297  11.313 213.700  1.00  0.00      H1   C  
ATOM   3823  CD1 TYR A1051    -363.743  10.739 212.503  1.00  0.00      H1   C  
ATOM   3824  CE1 TYR A1051    -365.118  10.879 212.168  1.00  0.00      H1   C  
ATOM   3825  CZ  TYR A1051    -365.976  11.795 212.876  1.00  0.00      H1   C  
ATOM   3826  OH  TYR A1051    -367.268  12.001 212.486  1.00  0.00      H1   O  
ATOM   3827  CD2 TYR A1051    -364.182  12.102 214.492  1.00  0.00      H1   C  
ATOM   3828  CE2 TYR A1051    -365.459  12.407 214.048  1.00  0.00      H1   C  
ATOM   3829  C   TYR A1051    -360.161   9.444 214.773  1.00  0.00      H1   C  
ATOM   3830  O   TYR A1051    -359.345   8.953 213.977  1.00  0.00      H1   O  
ATOM   3831  N   HIS A1052    -359.859   9.931 216.007  1.00  0.00      H1   N  
ATOM   3832  CA  HIS A1052    -358.535   9.899 216.607  1.00  0.00      H1   C  
ATOM   3833  CB  HIS A1052    -357.748  11.239 216.232  1.00  0.00      H1   C  
ATOM   3834  ND1 HIS A1052    -358.864  13.373 216.570  1.00  0.00      H1   N  
ATOM   3835  CG  HIS A1052    -357.934  12.480 217.065  1.00  0.00      H1   C  
ATOM   3836  CE1 HIS A1052    -358.637  14.565 217.125  1.00  0.00      H1   C  
ATOM   3837  NE2 HIS A1052    -357.487  14.436 217.958  1.00  0.00      H1   N  
ATOM   3838  CD2 HIS A1052    -357.060  13.101 217.896  1.00  0.00      H1   C  
ATOM   3839  C   HIS A1052    -358.714   9.782 218.132  1.00  0.00      H1   C  
ATOM   3840  O   HIS A1052    -359.856   9.886 218.603  1.00  0.00      H1   O  
ATOM   3841  N   LYS A1053    -357.623   9.570 218.892  1.00  0.00      H1   N  
ATOM   3842  CA  LYS A1053    -357.619   9.553 220.342  1.00  0.00      H1   C  
ATOM   3843  CB  LYS A1053    -356.189   9.125 220.865  1.00  0.00      H1   C  
ATOM   3844  CG  LYS A1053    -355.845   7.692 220.899  1.00  0.00      H1   C  
ATOM   3845  CD  LYS A1053    -356.567   7.142 222.044  1.00  0.00      H1   C  
ATOM   3846  CE  LYS A1053    -356.254   5.597 222.154  1.00  0.00      H1   C  
ATOM   3847  NZ  LYS A1053    -357.106   5.015 223.211  1.00  0.00      H1   N  
ATOM   3848  C   LYS A1053    -358.205  10.756 221.033  1.00  0.00      H1   C  
ATOM   3849  O   LYS A1053    -357.855  11.866 220.712  1.00  0.00      H1   O  
ATOM   3850  N   CYS A1054    -359.160  10.556 222.033  1.00  0.00      H1   N  
ATOM   3851  CA  CYS A1054    -359.894  11.575 222.784  1.00  0.00      H1   C  
ATOM   3852  CB  CYS A1054    -361.263  11.109 223.217  1.00  0.00      H1   C  
ATOM   3853  SG  CYS A1054    -362.272  12.535 223.811  1.00  0.00      H1   S  
ATOM   3854  C   CYS A1054    -359.079  12.269 223.977  1.00  0.00      H1   C  
ATOM   3855  O   CYS A1054    -358.117  11.692 224.424  1.00  0.00      H1   O  
ATOM   3856  N   ASP A1055    -359.367  13.505 224.395  1.00  0.00      H1   N  
ATOM   3857  CA  ASP A1055    -358.793  14.105 225.680  1.00  0.00      H1   C  
ATOM   3858  CB  ASP A1055    -359.458  15.492 225.993  1.00  0.00      H1   C  
ATOM   3859  CG  ASP A1055    -359.502  16.311 224.751  1.00  0.00      H1   C  
ATOM   3860  OD1 ASP A1055    -358.818  17.361 224.591  1.00  0.00      H1   O  
ATOM   3861  OD2 ASP A1055    -360.247  15.961 223.805  1.00  0.00      H1   O  
ATOM   3862  C   ASP A1055    -358.712  13.172 226.956  1.00  0.00      H1   C  
ATOM   3863  O   ASP A1055    -359.407  12.172 227.082  1.00  0.00      H1   O  
ATOM   3864  N   ASN A1056    -357.876  13.497 227.965  1.00  0.00      H1   N  
ATOM   3865  CA  ASN A1056    -357.562  12.640 229.117  1.00  0.00      H1   C  
ATOM   3866  CB  ASN A1056    -356.590  13.292 230.066  1.00  0.00      H1   C  
ATOM   3867  CG  ASN A1056    -356.270  12.546 231.335  1.00  0.00      H1   C  
ATOM   3868  OD1 ASN A1056    -356.772  12.851 232.417  1.00  0.00      H1   O  
ATOM   3869  ND2 ASN A1056    -355.222  11.644 231.293  1.00  0.00      H1   N  
ATOM   3870  C   ASN A1056    -358.758  11.983 229.870  1.00  0.00      H1   C  
ATOM   3871  O   ASN A1056    -358.750  10.749 230.098  1.00  0.00      H1   O  
ATOM   3872  N   THR A1057    -359.788  12.777 230.204  1.00  0.00      H1   N  
ATOM   3873  CA  THR A1057    -360.927  12.409 231.042  1.00  0.00      H1   C  
ATOM   3874  CB  THR A1057    -361.258  13.447 232.058  1.00  0.00      H1   C  
ATOM   3875  OG1 THR A1057    -361.630  14.757 231.508  1.00  0.00      H1   O  
ATOM   3876  CG2 THR A1057    -360.104  13.647 233.082  1.00  0.00      H1   C  
ATOM   3877  C   THR A1057    -362.175  11.995 230.255  1.00  0.00      H1   C  
ATOM   3878  O   THR A1057    -363.308  11.781 230.713  1.00  0.00      H1   O  
ATOM   3879  N   CYS A1058    -361.969  11.861 228.951  1.00  0.00      H1   N  
ATOM   3880  CA  CYS A1058    -363.060  11.721 227.992  1.00  0.00      H1   C  
ATOM   3881  CB  CYS A1058    -362.273  11.729 226.684  1.00  0.00      H1   C  
ATOM   3882  SG  CYS A1058    -363.410  11.832 225.307  1.00  0.00      H1   S  
ATOM   3883  C   CYS A1058    -363.854  10.430 228.189  1.00  0.00      H1   C  
ATOM   3884  O   CYS A1058    -365.038  10.406 228.558  1.00  0.00      H1   O  
ATOM   3885  N   MET A1059    -363.140   9.247 228.203  1.00  0.00      H1   N  
ATOM   3886  CA  MET A1059    -363.769   7.951 228.445  1.00  0.00      H1   C  
ATOM   3887  CB  MET A1059    -362.833   6.792 228.275  1.00  0.00      H1   C  
ATOM   3888  CG  MET A1059    -362.572   6.462 226.755  1.00  0.00      H1   C  
ATOM   3889  SD  MET A1059    -364.057   6.073 225.807  1.00  0.00      H1   S  
ATOM   3890  CE  MET A1059    -363.143   5.724 224.279  1.00  0.00      H1   C  
ATOM   3891  C   MET A1059    -364.584   7.779 229.736  1.00  0.00      H1   C  
ATOM   3892  O   MET A1059    -365.786   7.432 229.734  1.00  0.00      H1   O  
ATOM   3893  N   GLU A1060    -363.975   8.221 230.847  1.00  0.00      H1   N  
ATOM   3894  CA  GLU A1060    -364.580   8.356 232.140  1.00  0.00      H1   C  
ATOM   3895  CB  GLU A1060    -363.414   8.866 233.024  1.00  0.00      H1   C  
ATOM   3896  CG  GLU A1060    -363.865   9.091 234.463  1.00  0.00      H1   C  
ATOM   3897  CD  GLU A1060    -362.715   9.599 235.306  1.00  0.00      H1   C  
ATOM   3898  OE1 GLU A1060    -362.243  10.735 235.075  1.00  0.00      H1   O  
ATOM   3899  OE2 GLU A1060    -362.193   8.781 236.100  1.00  0.00      H1   O  
ATOM   3900  C   GLU A1060    -365.711   9.315 232.125  1.00  0.00      H1   C  
ATOM   3901  O   GLU A1060    -366.798   9.071 232.657  1.00  0.00      H1   O  
ATOM   3902  N   SER A1061    -365.626  10.502 231.636  1.00  0.00      H1   N  
ATOM   3903  CA  SER A1061    -366.724  11.485 231.504  1.00  0.00      H1   C  
ATOM   3904  CB  SER A1061    -366.214  12.893 231.171  1.00  0.00      H1   C  
ATOM   3905  OG  SER A1061    -367.208  13.889 231.170  1.00  0.00      H1   O  
ATOM   3906  C   SER A1061    -367.956  11.129 230.521  1.00  0.00      H1   C  
ATOM   3907  O   SER A1061    -369.131  11.329 230.978  1.00  0.00      H1   O  
ATOM   3908  N   VAL A1062    -367.742  10.582 229.215  1.00  0.00      H1   N  
ATOM   3909  CA  VAL A1062    -368.837  10.086 228.408  1.00  0.00      H1   C  
ATOM   3910  CB  VAL A1062    -368.218   9.552 227.090  1.00  0.00      H1   C  
ATOM   3911  CG1 VAL A1062    -369.330   9.058 226.087  1.00  0.00      H1   C  
ATOM   3912  CG2 VAL A1062    -367.526  10.702 226.350  1.00  0.00      H1   C  
ATOM   3913  C   VAL A1062    -369.674   9.047 229.053  1.00  0.00      H1   C  
ATOM   3914  O   VAL A1062    -370.908   9.001 228.824  1.00  0.00      H1   O  
ATOM   3915  N   LYS A1063    -369.049   8.135 229.851  1.00  0.00      H1   N  
ATOM   3916  CA  LYS A1063    -369.748   7.048 230.671  1.00  0.00      H1   C  
ATOM   3917  CB  LYS A1063    -368.798   6.002 231.219  1.00  0.00      H1   C  
ATOM   3918  CG  LYS A1063    -368.315   5.037 230.116  1.00  0.00      H1   C  
ATOM   3919  CD  LYS A1063    -367.250   4.099 230.754  1.00  0.00      H1   C  
ATOM   3920  CE  LYS A1063    -366.609   3.093 229.745  1.00  0.00      H1   C  
ATOM   3921  NZ  LYS A1063    -365.563   2.262 230.317  1.00  0.00      H1   N  
ATOM   3922  C   LYS A1063    -370.577   7.617 231.837  1.00  0.00      H1   C  
ATOM   3923  O   LYS A1063    -371.625   7.024 232.194  1.00  0.00      H1   O  
ATOM   3924  N   ASN A1064    -370.049   8.741 232.494  1.00  0.00      H1   N  
ATOM   3925  CA  ASN A1064    -370.674   9.528 233.616  1.00  0.00      H1   C  
ATOM   3926  CB  ASN A1064    -369.492  10.378 234.151  1.00  0.00      H1   C  
ATOM   3927  CG  ASN A1064    -369.828  10.974 235.505  1.00  0.00      H1   C  
ATOM   3928  OD1 ASN A1064    -370.904  11.448 235.869  1.00  0.00      H1   O  
ATOM   3929  ND2 ASN A1064    -369.018  10.730 236.530  1.00  0.00      H1   N  
ATOM   3930  C   ASN A1064    -371.766  10.427 233.029  1.00  0.00      H1   C  
ATOM   3931  O   ASN A1064    -372.725  10.802 233.746  1.00  0.00      H1   O  
ATOM   3932  N   GLY A1065    -371.757  10.753 231.723  1.00  0.00      H1   N  
ATOM   3933  CA  GLY A1065    -372.717  11.707 231.079  1.00  0.00      H1   C  
ATOM   3934  C   GLY A1065    -372.532  13.217 231.395  1.00  0.00      H1   C  
ATOM   3935  O   GLY A1065    -373.479  13.998 231.463  1.00  0.00      H1   O  
ATOM   3936  N   THR A1066    -371.241  13.604 231.411  1.00  0.00      H1   N  
ATOM   3937  CA  THR A1066    -370.827  14.936 231.991  1.00  0.00      H1   C  
ATOM   3938  CB  THR A1066    -370.080  14.853 233.293  1.00  0.00      H1   C  
ATOM   3939  OG1 THR A1066    -368.958  13.912 233.367  1.00  0.00      H1   O  
ATOM   3940  CG2 THR A1066    -371.076  14.320 234.369  1.00  0.00      H1   C  
ATOM   3941  C   THR A1066    -370.099  15.739 230.936  1.00  0.00      H1   C  
ATOM   3942  O   THR A1066    -369.433  16.766 231.200  1.00  0.00      H1   O  
ATOM   3943  N   TYR A1067    -370.139  15.272 229.686  1.00  0.00      H1   N  
ATOM   3944  CA  TYR A1067    -369.137  15.712 228.727  1.00  0.00      H1   C  
ATOM   3945  CB  TYR A1067    -368.609  14.523 227.822  1.00  0.00      H1   C  
ATOM   3946  CG  TYR A1067    -367.253  14.804 227.218  1.00  0.00      H1   C  
ATOM   3947  CD1 TYR A1067    -366.133  15.199 227.994  1.00  0.00      H1   C  
ATOM   3948  CE1 TYR A1067    -364.875  15.414 227.400  1.00  0.00      H1   C  
ATOM   3949  CZ  TYR A1067    -364.696  15.243 226.031  1.00  0.00      H1   C  
ATOM   3950  OH  TYR A1067    -363.431  15.451 225.492  1.00  0.00      H1   O  
ATOM   3951  CD2 TYR A1067    -367.082  14.513 225.881  1.00  0.00      H1   C  
ATOM   3952  CE2 TYR A1067    -365.822  14.748 225.302  1.00  0.00      H1   C  
ATOM   3953  C   TYR A1067    -369.667  16.852 227.923  1.00  0.00      H1   C  
ATOM   3954  O   TYR A1067    -370.430  16.603 227.005  1.00  0.00      H1   O  
ATOM   3955  N   ASP A1068    -369.252  18.160 228.201  1.00  0.00      H1   N  
ATOM   3956  CA  ASP A1068    -369.794  19.317 227.472  1.00  0.00      H1   C  
ATOM   3957  CB  ASP A1068    -369.713  20.520 228.428  1.00  0.00      H1   C  
ATOM   3958  CG  ASP A1068    -370.619  20.369 229.571  1.00  0.00      H1   C  
ATOM   3959  OD1 ASP A1068    -370.144  20.357 230.704  1.00  0.00      H1   O  
ATOM   3960  OD2 ASP A1068    -371.824  20.283 229.387  1.00  0.00      H1   O  
ATOM   3961  C   ASP A1068    -369.083  19.724 226.173  1.00  0.00      H1   C  
ATOM   3962  O   ASP A1068    -369.534  20.656 225.603  1.00  0.00      H1   O  
ATOM   3963  N   TYR A1069    -368.114  18.972 225.612  1.00  0.00      H1   N  
ATOM   3964  CA  TYR A1069    -367.338  19.215 224.426  1.00  0.00      H1   C  
ATOM   3965  CB  TYR A1069    -366.449  18.024 224.047  1.00  0.00      H1   C  
ATOM   3966  CG  TYR A1069    -365.608  18.122 222.815  1.00  0.00      H1   C  
ATOM   3967  CD1 TYR A1069    -365.455  17.091 221.858  1.00  0.00      H1   C  
ATOM   3968  CE1 TYR A1069    -364.570  17.202 220.819  1.00  0.00      H1   C  
ATOM   3969  CZ  TYR A1069    -363.772  18.315 220.695  1.00  0.00      H1   C  
ATOM   3970  OH  TYR A1069    -362.927  18.555 219.562  1.00  0.00      H1   O  
ATOM   3971  CD2 TYR A1069    -364.721  19.180 222.790  1.00  0.00      H1   C  
ATOM   3972  CE2 TYR A1069    -363.799  19.259 221.733  1.00  0.00      H1   C  
ATOM   3973  C   TYR A1069    -368.062  19.852 223.224  1.00  0.00      H1   C  
ATOM   3974  O   TYR A1069    -367.528  20.812 222.649  1.00  0.00      H1   O  
ATOM   3975  N   PRO A1070    -369.322  19.622 222.780  1.00  0.00      H1   N  
ATOM   3976  CD  PRO A1070    -370.069  18.340 223.025  1.00  0.00      H1   C  
ATOM   3977  CA  PRO A1070    -369.758  20.227 221.518  1.00  0.00      H1   C  
ATOM   3978  CB  PRO A1070    -371.004  19.423 221.141  1.00  0.00      H1   C  
ATOM   3979  CG  PRO A1070    -370.657  18.038 221.671  1.00  0.00      H1   C  
ATOM   3980  C   PRO A1070    -370.151  21.694 221.685  1.00  0.00      H1   C  
ATOM   3981  O   PRO A1070    -369.936  22.476 220.752  1.00  0.00      H1   O  
ATOM   3982  N   LYS A1071    -370.659  22.154 222.848  1.00  0.00      H1   N  
ATOM   3983  CA  LYS A1071    -370.822  23.570 223.112  1.00  0.00      H1   C  
ATOM   3984  CB  LYS A1071    -371.768  23.845 224.390  1.00  0.00      H1   C  
ATOM   3985  CG  LYS A1071    -373.232  23.370 224.220  1.00  0.00      H1   C  
ATOM   3986  CD  LYS A1071    -374.026  23.590 225.489  1.00  0.00      H1   C  
ATOM   3987  CE  LYS A1071    -375.459  23.038 225.510  1.00  0.00      H1   C  
ATOM   3988  NZ  LYS A1071    -375.389  21.570 225.480  1.00  0.00      H1   N  
ATOM   3989  C   LYS A1071    -369.546  24.380 223.294  1.00  0.00      H1   C  
ATOM   3990  O   LYS A1071    -369.497  25.585 223.094  1.00  0.00      H1   O  
ATOM   3991  N   TYR A1072    -368.435  23.703 223.494  1.00  0.00      H1   N  
ATOM   3992  CA  TYR A1072    -367.138  24.335 223.601  1.00  0.00      H1   C  
ATOM   3993  CB  TYR A1072    -366.208  23.658 224.606  1.00  0.00      H1   C  
ATOM   3994  CG  TYR A1072    -366.761  23.624 226.083  1.00  0.00      H1   C  
ATOM   3995  CD1 TYR A1072    -367.316  24.811 226.663  1.00  0.00      H1   C  
ATOM   3996  CE1 TYR A1072    -367.708  24.753 228.040  1.00  0.00      H1   C  
ATOM   3997  CZ  TYR A1072    -367.473  23.656 228.820  1.00  0.00      H1   C  
ATOM   3998  OH  TYR A1072    -367.865  23.759 230.197  1.00  0.00      H1   O  
ATOM   3999  CD2 TYR A1072    -366.610  22.483 226.860  1.00  0.00      H1   C  
ATOM   4000  CE2 TYR A1072    -366.931  22.476 228.254  1.00  0.00      H1   C  
ATOM   4001  C   TYR A1072    -366.496  24.373 222.273  1.00  0.00      H1   C  
ATOM   4002  O   TYR A1072    -365.610  25.147 222.034  1.00  0.00      H1   O  
ATOM   4003  N   SER A1073    -366.921  23.572 221.257  1.00  0.00      H1   N  
ATOM   4004  CA  SER A1073    -366.502  23.698 219.871  1.00  0.00      H1   C  
ATOM   4005  CB  SER A1073    -367.083  22.457 219.152  1.00  0.00      H1   C  
ATOM   4006  OG  SER A1073    -366.477  22.216 217.902  1.00  0.00      H1   O  
ATOM   4007  C   SER A1073    -367.019  24.898 219.128  1.00  0.00      H1   C  
ATOM   4008  O   SER A1073    -366.388  25.390 218.186  1.00  0.00      H1   O  
ATOM   4009  N   GLU A1074    -368.052  25.501 219.691  1.00  0.00      H1   N  
ATOM   4010  CA  GLU A1074    -368.595  26.713 219.132  1.00  0.00      H1   C  
ATOM   4011  CB  GLU A1074    -370.127  26.669 219.321  1.00  0.00      H1   C  
ATOM   4012  CG  GLU A1074    -370.846  25.474 218.590  1.00  0.00      H1   C  
ATOM   4013  CD  GLU A1074    -370.837  25.705 217.083  1.00  0.00      H1   C  
ATOM   4014  OE1 GLU A1074    -369.831  25.420 216.361  1.00  0.00      H1   O  
ATOM   4015  OE2 GLU A1074    -371.853  26.307 216.617  1.00  0.00      H1   O  
ATOM   4016  C   GLU A1074    -368.027  27.947 219.785  1.00  0.00      H1   C  
ATOM   4017  O   GLU A1074    -368.405  29.059 219.569  1.00  0.00      H1   O  
ATOM   4018  N   GLU A1075    -366.918  27.859 220.494  1.00  0.00      H1   N  
ATOM   4019  CA  GLU A1075    -366.036  28.882 221.075  1.00  0.00      H1   C  
ATOM   4020  CB  GLU A1075    -364.736  28.980 220.315  1.00  0.00      H1   C  
ATOM   4021  CG  GLU A1075    -363.720  27.833 220.607  1.00  0.00      H1   C  
ATOM   4022  CD  GLU A1075    -362.588  27.765 219.625  1.00  0.00      H1   C  
ATOM   4023  OE1 GLU A1075    -362.874  27.793 218.434  1.00  0.00      H1   O  
ATOM   4024  OE2 GLU A1075    -361.421  27.573 220.052  1.00  0.00      H1   O  
ATOM   4025  C   GLU A1075    -366.597  30.277 221.297  1.00  0.00      H1   C  
ATOM   4026  O   GLU A1075    -366.138  31.205 220.663  1.00  0.00      H1   O  
ATOM   4027  N   ALA A1076    -367.474  30.340 222.293  1.00  0.00      H1   N  
ATOM   4028  CA  ALA A1076    -368.176  31.537 222.576  1.00  0.00      H1   C  
ATOM   4029  CB  ALA A1076    -369.597  31.032 222.778  1.00  0.00      H1   C  
ATOM   4030  C   ALA A1076    -367.709  32.333 223.745  1.00  0.00      H1   C  
ATOM   4031  O   ALA A1076    -368.508  33.054 224.393  1.00  0.00      H1   O  
ATOM   4032  N   LYS A1077    -366.440  32.329 223.996  1.00  0.00      H1   N  
ATOM   4033  CA  LYS A1077    -365.663  33.011 225.030  1.00  0.00      H1   C  
ATOM   4034  CB  LYS A1077    -365.656  34.513 224.857  1.00  0.00      H1   C  
ATOM   4035  CG  LYS A1077    -365.118  34.870 223.474  1.00  0.00      H1   C  
ATOM   4036  CD  LYS A1077    -364.623  36.323 223.462  1.00  0.00      H1   C  
ATOM   4037  CE  LYS A1077    -363.097  36.421 223.758  1.00  0.00      H1   C  
ATOM   4038  NZ  LYS A1077    -362.753  37.749 224.241  1.00  0.00      H1   N  
ATOM   4039  C   LYS A1077    -365.930  32.529 226.481  1.00  0.00      H1   C  
ATOM   4040  O   LYS A1077    -366.214  33.309 227.356  1.00  0.00      H1   O  
ATOM   4041  N   LEU A1078    -365.781  31.256 226.774  1.00  0.00      H1   N  
ATOM   4042  CA  LEU A1078    -366.440  30.624 228.014  1.00  0.00      H1   C  
ATOM   4043  CB  LEU A1078    -367.082  29.205 227.614  1.00  0.00      H1   C  
ATOM   4044  CG  LEU A1078    -368.231  29.437 226.593  1.00  0.00      H1   C  
ATOM   4045  CD1 LEU A1078    -368.899  28.094 226.228  1.00  0.00      H1   C  
ATOM   4046  CD2 LEU A1078    -369.266  30.504 226.991  1.00  0.00      H1   C  
ATOM   4047  C   LEU A1078    -365.372  30.503 229.121  1.00  0.00      H1   C  
ATOM   4048  O   LEU A1078    -365.489  29.831 230.086  1.00  0.00      H1   O  
ATOM   4049  N   ASN A1079    -364.176  31.232 228.933  1.00  0.00      H1   N  
ATOM   4050  CA  ASN A1079    -363.090  31.109 229.908  1.00  0.00      H1   C  
ATOM   4051  CB  ASN A1079    -362.260  32.432 229.876  1.00  0.00      H1   C  
ATOM   4052  CG  ASN A1079    -361.083  32.505 230.896  1.00  0.00      H1   C  
ATOM   4053  OD1 ASN A1079    -359.961  32.529 230.438  1.00  0.00      H1   O  
ATOM   4054  ND2 ASN A1079    -361.318  32.501 232.136  1.00  0.00      H1   N  
ATOM   4055  C   ASN A1079    -362.187  29.847 229.824  1.00  0.00      H1   C  
ATOM   4056  O   ASN A1079    -361.885  29.174 230.795  1.00  0.00      H1   O  
ATOM   4057  N   ARG A1080    -361.737  29.539 228.628  1.00  0.00      H1   N  
ATOM   4058  CA  ARG A1080    -361.098  28.258 228.267  1.00  0.00      H1   C  
ATOM   4059  CB  ARG A1080    -361.869  27.564 227.148  1.00  0.00      H1   C  
ATOM   4060  CG  ARG A1080    -363.407  27.467 227.454  1.00  0.00      H1   C  
ATOM   4061  CD  ARG A1080    -363.887  26.816 228.747  1.00  0.00      H1   C  
ATOM   4062  NE  ARG A1080    -363.426  25.404 228.886  1.00  0.00      H1   N  
ATOM   4063  CZ  ARG A1080    -364.046  24.504 229.667  1.00  0.00      H1   C  
ATOM   4064  NH1 ARG A1080    -364.881  24.804 230.662  1.00  0.00      H1   N  
ATOM   4065  NH2 ARG A1080    -363.691  23.238 229.487  1.00  0.00      H1   N  
ATOM   4066  C   ARG A1080    -359.607  28.335 227.942  1.00  0.00      H1   C  
ATOM   4067  O   ARG A1080    -359.027  27.359 227.558  1.00  0.00      H1   O  
ATOM   4068  N   GLU A1081    -358.955  29.531 228.097  1.00  0.00      H1   N  
ATOM   4069  CA  GLU A1081    -357.667  29.819 227.502  1.00  0.00      H1   C  
ATOM   4070  CB  GLU A1081    -357.283  31.317 227.650  1.00  0.00      H1   C  
ATOM   4071  CG  GLU A1081    -358.405  32.367 227.447  1.00  0.00      H1   C  
ATOM   4072  CD  GLU A1081    -358.936  32.074 226.029  1.00  0.00      H1   C  
ATOM   4073  OE1 GLU A1081    -358.413  32.560 225.012  1.00  0.00      H1   O  
ATOM   4074  OE2 GLU A1081    -359.957  31.348 225.884  1.00  0.00      H1   O  
ATOM   4075  C   GLU A1081    -356.551  28.912 228.024  1.00  0.00      H1   C  
ATOM   4076  O   GLU A1081    -355.665  28.639 227.244  1.00  0.00      H1   O  
ATOM   4077  N   LYS A1082    -356.541  28.445 229.251  1.00  0.00      H1   N  
ATOM   4078  CA  LYS A1082    -355.584  27.446 229.770  1.00  0.00      H1   C  
ATOM   4079  CB  LYS A1082    -354.758  28.048 230.947  1.00  0.00      H1   C  
ATOM   4080  CG  LYS A1082    -353.951  29.237 230.517  1.00  0.00      H1   C  
ATOM   4081  CD  LYS A1082    -353.259  29.722 231.839  1.00  0.00      H1   C  
ATOM   4082  CE  LYS A1082    -352.204  30.711 231.561  1.00  0.00      H1   C  
ATOM   4083  NZ  LYS A1082    -352.830  32.023 231.311  1.00  0.00      H1   N  
ATOM   4084  C   LYS A1082    -356.219  26.169 230.275  1.00  0.00      H1   C  
ATOM   4085  O   LYS A1082    -355.704  25.425 231.112  1.00  0.00      H1   O  
ATOM   4086  N   ILE A1083    -357.332  25.828 229.640  1.00  0.00      H1   N  
ATOM   4087  CA  ILE A1083    -358.008  24.635 230.029  1.00  0.00      H1   C  
ATOM   4088  CB  ILE A1083    -359.527  24.863 230.502  1.00  0.00      H1   C  
ATOM   4089  CG2 ILE A1083    -360.047  23.532 230.908  1.00  0.00      H1   C  
ATOM   4090  CG1 ILE A1083    -359.721  25.969 231.576  1.00  0.00      H1   C  
ATOM   4091  CD1 ILE A1083    -361.192  26.261 231.882  1.00  0.00      H1   C  
ATOM   4092  C   ILE A1083    -358.081  23.686 228.878  1.00  0.00      H1   C  
ATOM   4093  O   ILE A1083    -357.815  22.475 228.976  1.00  0.00      H1   O  
ATOM   4094  N   ASP A1084    -358.491  24.243 227.713  1.00  0.00      H1   N  
ATOM   4095  CA  ASP A1084    -358.695  23.405 226.512  1.00  0.00      H1   C  
ATOM   4096  CB  ASP A1084    -360.102  23.776 225.926  1.00  0.00      H1   C  
ATOM   4097  CG  ASP A1084    -361.131  23.293 226.879  1.00  0.00      H1   C  
ATOM   4098  OD1 ASP A1084    -362.263  23.833 226.845  1.00  0.00      H1   O  
ATOM   4099  OD2 ASP A1084    -360.949  22.221 227.546  1.00  0.00      H1   O  
ATOM   4100  C   ASP A1084    -357.541  23.731 225.554  1.00  0.00      H1   C  
ATOM   4101  O   ASP A1084    -357.203  24.839 225.261  1.00  0.00      H1   O  
ATOM   4102  N   GLY A1085    -356.820  22.610 225.162  1.00  0.00      H1   N  
ATOM   4103  CA  GLY A1085    -355.837  22.614 224.087  1.00  0.00      H1   C  
ATOM   4104  C   GLY A1085    -356.286  23.143 222.634  1.00  0.00      H1   C  
ATOM   4105  O   GLY A1085    -357.436  23.590 222.441  1.00  0.00      H1   O  
ATOM   4106  N   VAL A1086    -355.473  23.018 221.614  1.00  0.00      H1   N  
ATOM   4107  CA  VAL A1086    -355.923  23.204 220.256  1.00  0.00      H1   C  
ATOM   4108  CB  VAL A1086    -355.069  24.161 219.402  1.00  0.00      H1   C  
ATOM   4109  CG1 VAL A1086    -355.552  24.234 217.921  1.00  0.00      H1   C  
ATOM   4110  CG2 VAL A1086    -355.130  25.598 220.096  1.00  0.00      H1   C  
ATOM   4111  C   VAL A1086    -355.902  21.842 219.626  1.00  0.00      H1   C  
ATOM   4112  O   VAL A1086    -354.904  21.143 219.704  1.00  0.00      H1   O  
ATOM   4113  N   LYS A1087    -356.941  21.338 218.990  1.00  0.00      H1   N  
ATOM   4114  CA  LYS A1087    -356.922  20.082 218.250  1.00  0.00      H1   C  
ATOM   4115  CB  LYS A1087    -358.305  19.666 217.769  1.00  0.00      H1   C  
ATOM   4116  CG  LYS A1087    -359.281  19.436 218.944  1.00  0.00      H1   C  
ATOM   4117  CD  LYS A1087    -358.794  18.156 219.736  1.00  0.00      H1   C  
ATOM   4118  CE  LYS A1087    -359.788  17.849 220.824  1.00  0.00      H1   C  
ATOM   4119  NZ  LYS A1087    -359.284  16.679 221.580  1.00  0.00      H1   N  
ATOM   4120  C   LYS A1087    -355.899  20.116 217.057  1.00  0.00      H1   C  
ATOM   4121  O   LYS A1087    -355.188  19.112 216.896  1.00  0.00      H1   O  
ATOM   4122  N   LEU A1088    -355.793  21.223 216.319  1.00  0.00      H1   N  
ATOM   4123  CA  LEU A1088    -354.813  21.378 215.244  1.00  0.00      H1   C  
ATOM   4124  CB  LEU A1088    -355.257  22.662 214.476  1.00  0.00      H1   C  
ATOM   4125  CG  LEU A1088    -354.494  22.979 213.176  1.00  0.00      H1   C  
ATOM   4126  CD1 LEU A1088    -354.612  21.859 212.146  1.00  0.00      H1   C  
ATOM   4127  CD2 LEU A1088    -354.875  24.401 212.643  1.00  0.00      H1   C  
ATOM   4128  C   LEU A1088    -353.358  21.345 215.680  1.00  0.00      H1   C  
ATOM   4129  O   LEU A1088    -352.598  20.664 214.937  1.00  0.00      H1   O  
ATOM   4130  N   GLU A1089    -353.049  21.979 216.810  1.00  0.00      H1   N  
ATOM   4131  CA  GLU A1089    -351.694  21.843 217.296  1.00  0.00      H1   C  
ATOM   4132  CB  GLU A1089    -351.266  22.829 218.397  1.00  0.00      H1   C  
ATOM   4133  CG  GLU A1089    -351.206  24.344 217.909  1.00  0.00      H1   C  
ATOM   4134  CD  GLU A1089    -350.888  25.360 219.020  1.00  0.00      H1   C  
ATOM   4135  OE1 GLU A1089    -350.759  24.994 220.215  1.00  0.00      H1   O  
ATOM   4136  OE2 GLU A1089    -350.739  26.511 218.646  1.00  0.00      H1   O  
ATOM   4137  C   GLU A1089    -351.326  20.440 217.696  1.00  0.00      H1   C  
ATOM   4138  O   GLU A1089    -350.260  19.965 217.379  1.00  0.00      H1   O  
ATOM   4139  N   SER A1090    -352.241  19.676 218.377  1.00  0.00      H1   N  
ATOM   4140  CA  SER A1090    -351.971  18.298 218.702  1.00  0.00      H1   C  
ATOM   4141  CB  SER A1090    -352.839  17.622 219.706  1.00  0.00      H1   C  
ATOM   4142  OG  SER A1090    -354.136  18.190 219.528  1.00  0.00      H1   O  
ATOM   4143  C   SER A1090    -351.959  17.373 217.485  1.00  0.00      H1   C  
ATOM   4144  O   SER A1090    -351.079  16.533 217.323  1.00  0.00      H1   O  
ATOM   4145  N   THR A1091    -352.886  17.618 216.517  1.00  0.00      H1   N  
ATOM   4146  CA  THR A1091    -352.813  16.912 215.281  1.00  0.00      H1   C  
ATOM   4147  CB  THR A1091    -353.980  17.209 214.354  1.00  0.00      H1   C  
ATOM   4148  OG1 THR A1091    -355.102  16.509 214.865  1.00  0.00      H1   O  
ATOM   4149  CG2 THR A1091    -353.804  16.644 212.980  1.00  0.00      H1   C  
ATOM   4150  C   THR A1091    -351.487  17.077 214.559  1.00  0.00      H1   C  
ATOM   4151  O   THR A1091    -350.757  16.149 214.212  1.00  0.00      H1   O  
ATOM   4152  N   ARG A1092    -350.983  18.325 214.482  1.00  0.00      H1   N  
ATOM   4153  CA  ARG A1092    -349.724  18.776 213.938  1.00  0.00      H1   C  
ATOM   4154  CB  ARG A1092    -349.577  20.276 213.911  1.00  0.00      H1   C  
ATOM   4155  CG  ARG A1092    -350.353  20.993 212.747  1.00  0.00      H1   C  
ATOM   4156  CD  ARG A1092    -350.485  22.526 212.979  1.00  0.00      H1   C  
ATOM   4157  NE  ARG A1092    -351.053  23.090 211.750  1.00  0.00      H1   N  
ATOM   4158  CZ  ARG A1092    -351.004  24.340 211.314  1.00  0.00      H1   C  
ATOM   4159  NH1 ARG A1092    -350.556  25.354 212.041  1.00  0.00      H1   N  
ATOM   4160  NH2 ARG A1092    -351.601  24.701 210.194  1.00  0.00      H1   N  
ATOM   4161  C   ARG A1092    -348.521  18.087 214.741  1.00  0.00      H1   C  
ATOM   4162  O   ARG A1092    -347.566  17.567 214.165  1.00  0.00      H1   O  
ATOM   4163  N   ILE A1093    -348.668  18.028 216.107  1.00  0.00      H1   N  
ATOM   4164  CA  ILE A1093    -347.745  17.226 216.901  1.00  0.00      H1   C  
ATOM   4165  CB  ILE A1093    -347.952  17.369 218.451  1.00  0.00      H1   C  
ATOM   4166  CG2 ILE A1093    -347.302  16.217 219.199  1.00  0.00      H1   C  
ATOM   4167  CG1 ILE A1093    -347.420  18.738 218.960  1.00  0.00      H1   C  
ATOM   4168  CD1 ILE A1093    -348.222  19.313 220.067  1.00  0.00      H1   C  
ATOM   4169  C   ILE A1093    -347.736  15.761 216.501  1.00  0.00      H1   C  
ATOM   4170  O   ILE A1093    -346.714  15.129 216.311  1.00  0.00      H1   O  
ATOM   4171  N   TYR A1094    -348.910  15.150 216.313  1.00  0.00      H1   N  
ATOM   4172  CA  TYR A1094    -349.139  13.767 215.943  1.00  0.00      H1   C  
ATOM   4173  CB  TYR A1094    -350.565  13.323 215.991  1.00  0.00      H1   C  
ATOM   4174  CG  TYR A1094    -351.218  13.495 217.388  1.00  0.00      H1   C  
ATOM   4175  CD1 TYR A1094    -352.609  13.607 217.504  1.00  0.00      H1   C  
ATOM   4176  CE1 TYR A1094    -353.244  13.653 218.737  1.00  0.00      H1   C  
ATOM   4177  CZ  TYR A1094    -352.521  13.757 219.894  1.00  0.00      H1   C  
ATOM   4178  OH  TYR A1094    -353.160  13.999 221.119  1.00  0.00      H1   O  
ATOM   4179  CD2 TYR A1094    -350.445  13.495 218.600  1.00  0.00      H1   C  
ATOM   4180  CE2 TYR A1094    -351.150  13.669 219.798  1.00  0.00      H1   C  
ATOM   4181  C   TYR A1094    -348.637  13.482 214.536  1.00  0.00      H1   C  
ATOM   4182  O   TYR A1094    -348.227  12.364 214.273  1.00  0.00      H1   O  
ATOM   4183  N   GLN A1095    -348.461  14.486 213.577  1.00  0.00      H1   N  
ATOM   4184  CA  GLN A1095    -347.834  14.327 212.279  1.00  0.00      H1   C  
ATOM   4185  CB  GLN A1095    -348.212  15.593 211.448  1.00  0.00      H1   C  
ATOM   4186  CG  GLN A1095    -349.727  15.615 210.970  1.00  0.00      H1   C  
ATOM   4187  CD  GLN A1095    -350.099  14.619 209.884  1.00  0.00      H1   C  
ATOM   4188  OE1 GLN A1095    -351.063  13.876 210.046  1.00  0.00      H1   O  
ATOM   4189  NE2 GLN A1095    -349.435  14.699 208.763  1.00  0.00      H1   N  
ATOM   4190  C   GLN A1095    -346.309  14.170 212.399  1.00  0.00      H1   C  
ATOM   4191  O   GLN A1095    -345.661  13.374 211.781  1.00  0.00      H1   O  
ATOM   4192  N   ILE A1096    -345.742  15.031 213.280  1.00  0.00      H1   N  
ATOM   4193  CA  ILE A1096    -344.291  15.108 213.585  1.00  0.00      H1   C  
ATOM   4194  CB  ILE A1096    -343.803  16.400 214.038  1.00  0.00      H1   C  
ATOM   4195  CG2 ILE A1096    -344.361  16.822 215.439  1.00  0.00      H1   C  
ATOM   4196  CG1 ILE A1096    -342.230  16.421 214.059  1.00  0.00      H1   C  
ATOM   4197  CD1 ILE A1096    -341.523  16.798 212.736  1.00  0.00      H1   C  
ATOM   4198  C   ILE A1096    -343.757  13.888 214.372  1.00  0.00      H1   C  
ATOM   4199  O   ILE A1096    -342.687  13.322 214.189  1.00  0.00      H1   O  
ATOM   4200  N   LEU A1097    -344.593  13.383 215.225  1.00  0.00      H1   N  
ATOM   4201  CA  LEU A1097    -344.477  12.107 215.889  1.00  0.00      H1   C  
ATOM   4202  CB  LEU A1097    -345.634  11.999 216.983  1.00  0.00      H1   C  
ATOM   4203  CG  LEU A1097    -345.376  10.796 217.973  1.00  0.00      H1   C  
ATOM   4204  CD1 LEU A1097    -344.225  11.248 218.859  1.00  0.00      H1   C  
ATOM   4205  CD2 LEU A1097    -346.537  10.578 218.898  1.00  0.00      H1   C  
ATOM   4206  C   LEU A1097    -344.525  10.876 214.949  1.00  0.00      H1   C  
ATOM   4207  O   LEU A1097    -343.800   9.834 215.134  1.00  0.00      H1   O  
ATOM   4208  N   ALA A1098    -345.403  10.807 213.937  1.00  0.00      H1   N  
ATOM   4209  CA  ALA A1098    -345.439   9.772 212.914  1.00  0.00      H1   C  
ATOM   4210  CB  ALA A1098    -346.602   9.911 211.930  1.00  0.00      H1   C  
ATOM   4211  C   ALA A1098    -344.055   9.684 212.183  1.00  0.00      H1   C  
ATOM   4212  O   ALA A1098    -343.427   8.649 211.995  1.00  0.00      H1   O  
ATOM   4213  N   ILE A1099    -343.512  10.839 211.704  1.00  0.00      H1   N  
ATOM   4214  CA  ILE A1099    -342.304  10.854 210.926  1.00  0.00      H1   C  
ATOM   4215  CB  ILE A1099    -342.197  12.194 210.087  1.00  0.00      H1   C  
ATOM   4216  CG2 ILE A1099    -341.726  13.302 210.984  1.00  0.00      H1   C  
ATOM   4217  CG1 ILE A1099    -341.133  12.169 208.961  1.00  0.00      H1   C  
ATOM   4218  CD1 ILE A1099    -341.373  11.111 207.925  1.00  0.00      H1   C  
ATOM   4219  C   ILE A1099    -341.055  10.414 211.778  1.00  0.00      H1   C  
ATOM   4220  O   ILE A1099    -340.260   9.588 211.369  1.00  0.00      H1   O  
ATOM   4221  N   TYR A1100    -340.942  10.998 213.024  1.00  0.00      H1   N  
ATOM   4222  CA  TYR A1100    -339.891  10.750 213.985  1.00  0.00      H1   C  
ATOM   4223  CB  TYR A1100    -340.027  11.671 215.190  1.00  0.00      H1   C  
ATOM   4224  CG  TYR A1100    -339.664  13.128 214.818  1.00  0.00      H1   C  
ATOM   4225  CD1 TYR A1100    -339.099  13.513 213.641  1.00  0.00      H1   C  
ATOM   4226  CE1 TYR A1100    -338.596  14.798 213.518  1.00  0.00      H1   C  
ATOM   4227  CZ  TYR A1100    -338.541  15.721 214.564  1.00  0.00      H1   C  
ATOM   4228  OH  TYR A1100    -338.161  17.052 214.417  1.00  0.00      H1   O  
ATOM   4229  CD2 TYR A1100    -339.763  14.112 215.928  1.00  0.00      H1   C  
ATOM   4230  CE2 TYR A1100    -339.290  15.386 215.719  1.00  0.00      H1   C  
ATOM   4231  C   TYR A1100    -339.919   9.334 214.503  1.00  0.00      H1   C  
ATOM   4232  O   TYR A1100    -338.892   8.692 214.651  1.00  0.00      H1   O  
ATOM   4233  N   SER A1101    -341.085   8.736 214.588  1.00  0.00      H1   N  
ATOM   4234  CA  SER A1101    -341.184   7.282 214.764  1.00  0.00      H1   C  
ATOM   4235  CB  SER A1101    -342.694   6.808 214.901  1.00  0.00      H1   C  
ATOM   4236  OG  SER A1101    -343.129   7.375 216.100  1.00  0.00      H1   O  
ATOM   4237  C   SER A1101    -340.769   6.507 213.501  1.00  0.00      H1   C  
ATOM   4238  O   SER A1101    -340.067   5.541 213.577  1.00  0.00      H1   O  
ATOM   4239  N   THR A1102    -341.050   6.962 212.275  1.00  0.00      H1   N  
ATOM   4240  CA  THR A1102    -340.620   6.355 211.028  1.00  0.00      H1   C  
ATOM   4241  CB  THR A1102    -341.431   6.906 209.832  1.00  0.00      H1   C  
ATOM   4242  OG1 THR A1102    -342.608   6.200 209.504  1.00  0.00      H1   O  
ATOM   4243  CG2 THR A1102    -340.600   6.885 208.516  1.00  0.00      H1   C  
ATOM   4244  C   THR A1102    -339.152   6.301 210.863  1.00  0.00      H1   C  
ATOM   4245  O   THR A1102    -338.525   5.316 210.384  1.00  0.00      H1   O  
ATOM   4246  N   VAL A1103    -338.455   7.422 211.330  1.00  0.00      H1   N  
ATOM   4247  CA  VAL A1103    -336.992   7.592 211.225  1.00  0.00      H1   C  
ATOM   4248  CB  VAL A1103    -336.640   9.131 211.382  1.00  0.00      H1   C  
ATOM   4249  CG1 VAL A1103    -335.125   9.285 211.634  1.00  0.00      H1   C  
ATOM   4250  CG2 VAL A1103    -337.129   9.927 210.206  1.00  0.00      H1   C  
ATOM   4251  C   VAL A1103    -336.258   6.691 212.271  1.00  0.00      H1   C  
ATOM   4252  O   VAL A1103    -335.358   5.930 212.015  1.00  0.00      H1   O  
ATOM   4253  N   ALA A1104    -336.755   6.762 213.499  1.00  0.00      H1   N  
ATOM   4254  CA  ALA A1104    -336.350   5.897 214.641  1.00  0.00      H1   C  
ATOM   4255  CB  ALA A1104    -336.840   6.440 216.014  1.00  0.00      H1   C  
ATOM   4256  C   ALA A1104    -336.509   4.384 214.438  1.00  0.00      H1   C  
ATOM   4257  O   ALA A1104    -335.540   3.579 214.645  1.00  0.00      H1   O  
ATOM   4258  N   SER A1105    -337.630   3.969 213.931  1.00  0.00      H1   N  
ATOM   4259  CA  SER A1105    -337.833   2.568 213.456  1.00  0.00      H1   C  
ATOM   4260  CB  SER A1105    -339.293   2.455 212.928  1.00  0.00      H1   C  
ATOM   4261  OG  SER A1105    -339.569   1.112 212.523  1.00  0.00      H1   O  
ATOM   4262  C   SER A1105    -336.804   2.050 212.394  1.00  0.00      H1   C  
ATOM   4263  O   SER A1105    -336.429   0.882 212.505  1.00  0.00      H1   O  
ATOM   4264  N   SER A1106    -336.469   2.897 211.415  1.00  0.00      H1   N  
ATOM   4265  CA  SER A1106    -335.395   2.589 210.403  1.00  0.00      H1   C  
ATOM   4266  CB  SER A1106    -335.331   3.754 209.268  1.00  0.00      H1   C  
ATOM   4267  OG  SER A1106    -336.641   3.962 208.711  1.00  0.00      H1   O  
ATOM   4268  C   SER A1106    -334.034   2.350 210.958  1.00  0.00      H1   C  
ATOM   4269  O   SER A1106    -333.341   1.432 210.552  1.00  0.00      H1   O  
ATOM   4270  N   LEU A1107    -333.601   3.203 211.965  1.00  0.00      H1   N  
ATOM   4271  CA  LEU A1107    -332.397   3.093 212.592  1.00  0.00      H1   C  
ATOM   4272  CB  LEU A1107    -332.181   4.377 213.580  1.00  0.00      H1   C  
ATOM   4273  CG  LEU A1107    -331.912   5.643 212.827  1.00  0.00      H1   C  
ATOM   4274  CD1 LEU A1107    -332.437   6.936 213.444  1.00  0.00      H1   C  
ATOM   4275  CD2 LEU A1107    -330.404   5.797 212.611  1.00  0.00      H1   C  
ATOM   4276  C   LEU A1107    -332.223   1.765 213.425  1.00  0.00      H1   C  
ATOM   4277  O   LEU A1107    -331.167   1.152 213.428  1.00  0.00      H1   O  
ATOM   4278  N   VAL A1108    -333.262   1.373 214.163  1.00  0.00      H1   N  
ATOM   4279  CA  VAL A1108    -333.382   0.091 214.887  1.00  0.00      H1   C  
ATOM   4280  CB  VAL A1108    -334.702  -0.006 215.780  1.00  0.00      H1   C  
ATOM   4281  CG1 VAL A1108    -334.798  -1.468 216.385  1.00  0.00      H1   C  
ATOM   4282  CG2 VAL A1108    -334.544   1.075 216.910  1.00  0.00      H1   C  
ATOM   4283  C   VAL A1108    -333.377  -1.055 213.882  1.00  0.00      H1   C  
ATOM   4284  O   VAL A1108    -332.751  -2.117 214.068  1.00  0.00      H1   O  
ATOM   4285  N   LEU A1109    -334.116  -0.884 212.679  1.00  0.00      H1   N  
ATOM   4286  CA  LEU A1109    -334.057  -1.812 211.620  1.00  0.00      H1   C  
ATOM   4287  CB  LEU A1109    -335.112  -1.374 210.631  1.00  0.00      H1   C  
ATOM   4288  CG  LEU A1109    -335.572  -2.393 209.544  1.00  0.00      H1   C  
ATOM   4289  CD1 LEU A1109    -335.829  -3.762 210.083  1.00  0.00      H1   C  
ATOM   4290  CD2 LEU A1109    -336.896  -2.004 208.771  1.00  0.00      H1   C  
ATOM   4291  C   LEU A1109    -332.603  -1.881 211.056  1.00  0.00      H1   C  
ATOM   4292  O   LEU A1109    -332.003  -2.941 210.891  1.00  0.00      H1   O  
ATOM   4293  N   VAL A1110    -331.826  -0.790 210.919  1.00  0.00      H1   N  
ATOM   4294  CA  VAL A1110    -330.478  -0.810 210.550  1.00  0.00      H1   C  
ATOM   4295  CB  VAL A1110    -329.951   0.611 210.005  1.00  0.00      H1   C  
ATOM   4296  CG1 VAL A1110    -328.388   0.568 209.780  1.00  0.00      H1   C  
ATOM   4297  CG2 VAL A1110    -330.700   0.956 208.635  1.00  0.00      H1   C  
ATOM   4298  C   VAL A1110    -329.507  -1.489 211.492  1.00  0.00      H1   C  
ATOM   4299  O   VAL A1110    -328.711  -2.348 211.104  1.00  0.00      H1   O  
ATOM   4300  N   VAL A1111    -329.613  -1.345 212.831  1.00  0.00      H1   N  
ATOM   4301  CA  VAL A1111    -329.013  -2.300 213.776  1.00  0.00      H1   C  
ATOM   4302  CB  VAL A1111    -328.808  -1.696 215.186  1.00  0.00      H1   C  
ATOM   4303  CG1 VAL A1111    -330.164  -1.294 215.862  1.00  0.00      H1   C  
ATOM   4304  CG2 VAL A1111    -328.022  -2.691 216.168  1.00  0.00      H1   C  
ATOM   4305  C   VAL A1111    -329.479  -3.749 213.647  1.00  0.00      H1   C  
ATOM   4306  O   VAL A1111    -328.684  -4.658 213.473  1.00  0.00      H1   O  
ATOM   4307  N   SER A1112    -330.774  -3.959 213.572  1.00  0.00      H1   N  
ATOM   4308  CA  SER A1112    -331.440  -5.254 213.373  1.00  0.00      H1   C  
ATOM   4309  CB  SER A1112    -332.936  -5.277 213.566  1.00  0.00      H1   C  
ATOM   4310  OG  SER A1112    -333.233  -4.666 214.843  1.00  0.00      H1   O  
ATOM   4311  C   SER A1112    -331.109  -6.108 212.168  1.00  0.00      H1   C  
ATOM   4312  O   SER A1112    -330.743  -7.256 212.273  1.00  0.00      H1   O  
ATOM   4313  N   LEU A1113    -331.172  -5.530 210.910  1.00  0.00      H1   N  
ATOM   4314  CA  LEU A1113    -330.836  -6.148 209.619  1.00  0.00      H1   C  
ATOM   4315  CB  LEU A1113    -331.424  -5.301 208.438  1.00  0.00      H1   C  
ATOM   4316  CG  LEU A1113    -332.983  -5.167 208.400  1.00  0.00      H1   C  
ATOM   4317  CD1 LEU A1113    -333.447  -4.297 207.198  1.00  0.00      H1   C  
ATOM   4318  CD2 LEU A1113    -333.707  -6.473 208.302  1.00  0.00      H1   C  
ATOM   4319  C   LEU A1113    -329.422  -6.445 209.505  1.00  0.00      H1   C  
ATOM   4320  O   LEU A1113    -328.961  -7.446 209.013  1.00  0.00      H1   O  
ATOM   4321  N   GLY A1114    -328.579  -5.446 209.929  1.00  0.00      H1   N  
ATOM   4322  CA  GLY A1114    -327.118  -5.628 210.119  1.00  0.00      H1   C  
ATOM   4323  C   GLY A1114    -326.616  -6.708 211.036  1.00  0.00      H1   C  
ATOM   4324  O   GLY A1114    -325.620  -7.372 210.698  1.00  0.00      H1   O  
ATOM   4325  N   ALA A1115    -327.293  -6.938 212.145  1.00  0.00      H1   N  
ATOM   4326  CA  ALA A1115    -327.035  -8.074 212.952  1.00  0.00      H1   C  
ATOM   4327  CB  ALA A1115    -327.836  -8.025 214.264  1.00  0.00      H1   C  
ATOM   4328  C   ALA A1115    -327.329  -9.499 212.292  1.00  0.00      H1   C  
ATOM   4329  O   ALA A1115    -326.572 -10.447 212.393  1.00  0.00      H1   O  
ATOM   4330  N   ILE A1116    -328.367  -9.715 211.488  1.00  0.00      H1   N  
ATOM   4331  CA  ILE A1116    -328.620 -10.929 210.715  1.00  0.00      H1   C  
ATOM   4332  CB  ILE A1116    -330.099 -11.083 210.231  1.00  0.00      H1   C  
ATOM   4333  CG2 ILE A1116    -331.016 -11.281 211.408  1.00  0.00      H1   C  
ATOM   4334  CG1 ILE A1116    -330.564  -9.944 209.268  1.00  0.00      H1   C  
ATOM   4335  CD1 ILE A1116    -331.920 -10.246 208.623  1.00  0.00      H1   C  
ATOM   4336  C   ILE A1116    -327.670 -11.074 209.591  1.00  0.00      H1   C  
ATOM   4337  O   ILE A1116    -327.463 -12.199 209.150  1.00  0.00      H1   O  
ATOM   4338  N   SER A1117    -327.070 -10.024 209.039  1.00  0.00      H1   N  
ATOM   4339  CA  SER A1117    -326.094 -10.104 207.980  1.00  0.00      H1   C  
ATOM   4340  CB  SER A1117    -325.969  -8.639 207.363  1.00  0.00      H1   C  
ATOM   4341  OG  SER A1117    -325.091  -8.663 206.188  1.00  0.00      H1   O  
ATOM   4342  C   SER A1117    -324.806 -10.627 208.578  1.00  0.00      H1   C  
ATOM   4343  O   SER A1117    -324.251 -10.133 209.526  1.00  0.00      H1   O  
ATOM   4344  N   PHE A1118    -324.319 -11.792 207.997  1.00  0.00      H1   N  
ATOM   4345  CA  PHE A1118    -323.121 -12.426 208.308  1.00  0.00      H1   C  
ATOM   4346  CB  PHE A1118    -323.396 -13.911 208.475  1.00  0.00      H1   C  
ATOM   4347  CG  PHE A1118    -322.222 -14.622 209.140  1.00  0.00      H1   C  
ATOM   4348  CD1 PHE A1118    -321.801 -14.292 210.450  1.00  0.00      H1   C  
ATOM   4349  CE1 PHE A1118    -320.758 -15.041 211.114  1.00  0.00      H1   C  
ATOM   4350  CZ  PHE A1118    -320.176 -16.077 210.402  1.00  0.00      H1   C  
ATOM   4351  CD2 PHE A1118    -321.668 -15.663 208.444  1.00  0.00      H1   C  
ATOM   4352  CE2 PHE A1118    -320.639 -16.437 209.105  1.00  0.00      H1   C  
ATOM   4353  C   PHE A1118    -321.982 -12.177 207.333  1.00  0.00      H1   C  
ATOM   4354  O   PHE A1118    -322.072 -11.776 206.173  1.00  0.00      H1   O  
ATOM   4355  N   TRP A1119    -320.701 -12.414 207.862  1.00  0.00      H1   N  
ATOM   4356  CA  TRP A1119    -319.470 -12.092 207.194  1.00  0.00      H1   C  
ATOM   4357  CB  TRP A1119    -318.242 -12.313 208.160  1.00  0.00      H1   C  
ATOM   4358  CG  TRP A1119    -316.940 -12.771 207.660  1.00  0.00      H1   C  
ATOM   4359  CD1 TRP A1119    -315.813 -11.964 207.617  1.00  0.00      H1   C  
ATOM   4360  NE1 TRP A1119    -314.768 -12.671 207.142  1.00  0.00      H1   N  
ATOM   4361  CE2 TRP A1119    -315.126 -13.919 206.778  1.00  0.00      H1   C  
ATOM   4362  CD2 TRP A1119    -316.519 -14.098 207.213  1.00  0.00      H1   C  
ATOM   4363  CE3 TRP A1119    -317.098 -15.376 207.168  1.00  0.00      H1   C  
ATOM   4364  CZ3 TRP A1119    -316.311 -16.395 206.569  1.00  0.00      H1   C  
ATOM   4365  CZ2 TRP A1119    -314.363 -15.020 206.288  1.00  0.00      H1   C  
ATOM   4366  CH2 TRP A1119    -314.975 -16.201 206.110  1.00  0.00      H1   C  
ATOM   4367  C   TRP A1119    -319.321 -12.701 205.915  1.00  0.00      H1   C  
ATOM   4368  O   TRP A1119    -318.904 -12.068 204.998  1.00  0.00      H1   O  
ATOM   4369  N   MET A1120    -319.799 -13.975 205.814  1.00  0.00      H1   N  
ATOM   4370  CA  MET A1120    -319.848 -14.755 204.596  1.00  0.00      H1   C  
ATOM   4371  CB  MET A1120    -320.637 -16.110 204.824  1.00  0.00      H1   C  
ATOM   4372  CG  MET A1120    -319.841 -17.371 205.232  1.00  0.00      H1   C  
ATOM   4373  SD  MET A1120    -319.075 -18.322 203.856  1.00  0.00      H1   S  
ATOM   4374  CE  MET A1120    -318.958 -19.977 204.673  1.00  0.00      H1   C  
ATOM   4375  C   MET A1120    -320.561 -14.070 203.452  1.00  0.00      H1   C  
ATOM   4376  O   MET A1120    -320.050 -14.055 202.346  1.00  0.00      H1   O  
ATOM   4377  N   CYS A1121    -321.621 -13.337 203.806  1.00  0.00      H1   N  
ATOM   4378  CA  CYS A1121    -322.559 -12.606 202.905  1.00  0.00      H1   C  
ATOM   4379  CB  CYS A1121    -324.020 -12.702 203.375  1.00  0.00      H1   C  
ATOM   4380  SG  CYS A1121    -324.668 -14.366 203.440  1.00  0.00      H1   S  
ATOM   4381  C   CYS A1121    -322.164 -11.208 202.620  1.00  0.00      H1   C  
ATOM   4382  O   CYS A1121    -322.358 -10.721 201.505  1.00  0.00      H1   O  
ATOM   4383  N   SER A1122    -321.350 -10.610 203.529  1.00  0.00      H1   N  
ATOM   4384  CA  SER A1122    -320.859  -9.158 203.436  1.00  0.00      H1   C  
ATOM   4385  CB  SER A1122    -322.048  -8.149 203.189  1.00  0.00      H1   C  
ATOM   4386  OG  SER A1122    -321.611  -6.796 203.145  1.00  0.00      H1   O  
ATOM   4387  C   SER A1122    -320.238  -8.848 204.821  1.00  0.00      H1   C  
ATOM   4388  O   SER A1122    -320.895  -8.691 205.856  1.00  0.00      H1   O  
ATOM   4389  N   ASN A1123    -318.909  -8.683 204.833  1.00  0.00      H1   N  
ATOM   4390  CA  ASN A1123    -318.069  -8.217 205.894  1.00  0.00      H1   C  
ATOM   4391  CB  ASN A1123    -316.630  -8.650 205.445  1.00  0.00      H1   C  
ATOM   4392  CG  ASN A1123    -315.622  -8.556 206.574  1.00  0.00      H1   C  
ATOM   4393  OD1 ASN A1123    -316.054  -8.384 207.710  1.00  0.00      H1   O  
ATOM   4394  ND2 ASN A1123    -314.299  -8.635 206.286  1.00  0.00      H1   N  
ATOM   4395  C   ASN A1123    -318.281  -6.677 206.311  1.00  0.00      H1   C  
ATOM   4396  O   ASN A1123    -318.311  -6.400 207.460  1.00  0.00      H1   O  
ATOM   4397  N   GLY A1124    -318.612  -5.912 205.281  1.00  0.00      H1   N  
ATOM   4398  CA  GLY A1124    -319.058  -4.501 205.367  1.00  0.00      H1   C  
ATOM   4399  C   GLY A1124    -320.510  -4.388 205.677  1.00  0.00      H1   C  
ATOM   4400  O   GLY A1124    -321.257  -5.302 205.389  1.00  0.00      H1   O  
ATOM   4401  N   SER A1125    -320.864  -3.319 206.460  1.00  0.00      H1   N  
ATOM   4402  CA  SER A1125    -322.220  -3.051 206.915  1.00  0.00      H1   C  
ATOM   4403  CB  SER A1125    -322.193  -1.894 207.966  1.00  0.00      H1   C  
ATOM   4404  OG  SER A1125    -321.690  -0.636 207.475  1.00  0.00      H1   O  
ATOM   4405  C   SER A1125    -323.124  -2.612 205.806  1.00  0.00      H1   C  
ATOM   4406  O   SER A1125    -322.664  -2.259 204.756  1.00  0.00      H1   O  
ATOM   4407  N   LEU A1126    -324.469  -2.691 205.987  1.00  0.00      H1   N  
ATOM   4408  CA  LEU A1126    -325.406  -2.153 205.026  1.00  0.00      H1   C  
ATOM   4409  CB  LEU A1126    -326.851  -2.444 205.464  1.00  0.00      H1   C  
ATOM   4410  CG  LEU A1126    -327.335  -3.879 205.635  1.00  0.00      H1   C  
ATOM   4411  CD1 LEU A1126    -328.708  -4.047 206.333  1.00  0.00      H1   C  
ATOM   4412  CD2 LEU A1126    -327.385  -4.580 204.248  1.00  0.00      H1   C  
ATOM   4413  C   LEU A1126    -325.292  -0.598 204.853  1.00  0.00      H1   C  
ATOM   4414  O   LEU A1126    -324.623   0.129 205.643  1.00  0.00      H1   O  
ATOM   4415  N   GLN A1127    -325.880  -0.171 203.759  1.00  0.00      H1   N  
ATOM   4416  CA  GLN A1127    -326.116   1.177 203.289  1.00  0.00      H1   C  
ATOM   4417  CB  GLN A1127    -325.685   1.333 201.834  1.00  0.00      H1   C  
ATOM   4418  CG  GLN A1127    -325.531   2.743 201.225  1.00  0.00      H1   C  
ATOM   4419  CD  GLN A1127    -324.923   3.724 202.272  1.00  0.00      H1   C  
ATOM   4420  OE1 GLN A1127    -325.692   4.549 202.770  1.00  0.00      H1   O  
ATOM   4421  NE2 GLN A1127    -323.662   3.517 202.577  1.00  0.00      H1   N  
ATOM   4422  C   GLN A1127    -327.637   1.598 203.532  1.00  0.00      H1   C  
ATOM   4423  O   GLN A1127    -328.500   0.741 203.548  1.00  0.00      H1   O  
ATOM   4424  N   CYS A1128    -327.967   2.896 203.744  1.00  0.00      H1   N  
ATOM   4425  CA  CYS A1128    -329.319   3.436 203.878  1.00  0.00      H1   C  
ATOM   4426  CB  CYS A1128    -329.924   2.857 205.251  1.00  0.00      H1   C  
ATOM   4427  SG  CYS A1128    -331.670   3.325 205.689  1.00  0.00      H1   S  
ATOM   4428  C   CYS A1128    -329.276   4.905 203.954  1.00  0.00      H1   C  
ATOM   4429  O   CYS A1128    -330.256   5.567 204.176  1.00  0.00      H1   O  
ATOM   4430  N   ARG A1129    -328.090   5.570 203.659  1.00  0.00      H1   N  
ATOM   4431  CA  ARG A1129    -327.917   6.970 203.825  1.00  0.00      H1   C  
ATOM   4432  CB  ARG A1129    -326.845   7.080 205.000  1.00  0.00      H1   C  
ATOM   4433  CG  ARG A1129    -326.428   8.551 205.378  1.00  0.00      H1   C  
ATOM   4434  CD  ARG A1129    -327.576   9.375 206.006  1.00  0.00      H1   C  
ATOM   4435  NE  ARG A1129    -327.085  10.804 206.181  1.00  0.00      H1   N  
ATOM   4436  CZ  ARG A1129    -326.253  11.275 207.136  1.00  0.00      H1   C  
ATOM   4437  NH1 ARG A1129    -325.922  10.563 208.174  1.00  0.00      H1   N  
ATOM   4438  NH2 ARG A1129    -325.681  12.436 206.930  1.00  0.00      H1   N  
ATOM   4439  C   ARG A1129    -327.432   7.614 202.486  1.00  0.00      H1   C  
ATOM   4440  O   ARG A1129    -326.415   7.183 201.910  1.00  0.00      H1   O  
ATOM   4441  N   ILE A1130    -328.146   8.595 201.993  1.00  0.00      H1   N  
ATOM   4442  CA  ILE A1130    -327.988   9.069 200.625  1.00  0.00      H1   C  
ATOM   4443  CB  ILE A1130    -328.723   8.174 199.640  1.00  0.00      H1   C  
ATOM   4444  CG2 ILE A1130    -330.206   8.045 200.111  1.00  0.00      H1   C  
ATOM   4445  CG1 ILE A1130    -328.553   8.631 198.145  1.00  0.00      H1   C  
ATOM   4446  CD1 ILE A1130    -328.646   7.474 197.121  1.00  0.00      H1   C  
ATOM   4447  C   ILE A1130    -328.302  10.565 200.634  1.00  0.00      H1   C  
ATOM   4448  O   ILE A1130    -329.202  10.986 201.378  1.00  0.00      H1   O  
ATOM   4449  N   CYS A1131    -327.634  11.401 199.825  1.00  0.00      H1   N  
ATOM   4450  CA  CYS A1131    -327.820  12.777 199.678  1.00  0.00      H1   C  
ATOM   4451  CB  CYS A1131    -329.360  13.084 199.511  1.00  0.00      H1   C  
ATOM   4452  SG  CYS A1131    -329.754  14.730 198.897  1.00  0.00      H1   S  
ATOM   4453  C   CYS A1131    -327.206  13.655 200.745  1.00  0.00      H1   C  
ATOM   4454  O   CYS A1131    -326.313  14.479 200.412  1.00  0.00      H1   O  
ATOM   4455  N   ILE A1132    -327.637  13.365 202.001  1.00  0.00      H1   N  
ATOM   4456  CA  ILE A1132    -327.472  14.129 203.182  1.00  0.00      H1   C  
ATOM   4457  CB  ILE A1132    -328.724  14.285 204.059  1.00  0.00      H1   C  
ATOM   4458  CG2 ILE A1132    -329.327  12.919 204.490  1.00  0.00      H1   C  
ATOM   4459  CG1 ILE A1132    -328.418  15.277 205.159  1.00  0.00      H1   C  
ATOM   4460  CD1 ILE A1132    -329.648  15.989 205.781  1.00  0.00      H1   C  
ATOM   4461  C   ILE A1132    -326.310  13.628 204.016  1.00  0.00      H1   C  
ATOM   4462  O   ILE A1132    -325.381  14.389 204.425  1.00  0.00      H1   O  
ATOM   4463  OXT ILE A1132    -326.266  12.401 204.283  1.00  0.00      H1   O  
TER    4464      ILE A1132
ATOM   4465  N   MET B   1    -372.798  21.646 231.396  1.00  0.00      H2   N  
ATOM   4466  CA  MET B   1    -372.082  22.974 231.633  1.00  0.00      H2   C  
ATOM   4467  CB  MET B   1    -371.911  23.584 230.136  1.00  0.00      H2   C  
ATOM   4468  CG  MET B   1    -372.508  25.021 229.847  1.00  0.00      H2   C  
ATOM   4469  SD  MET B   1    -372.809  25.410 228.077  1.00  0.00      H2   S  
ATOM   4470  CE  MET B   1    -370.970  25.312 227.636  1.00  0.00      H2   C  
ATOM   4471  C   MET B   1    -372.992  23.795 232.461  1.00  0.00      H2   C  
ATOM   4472  O   MET B   1    -374.209  23.844 232.312  1.00  0.00      H2   O  
ATOM   4473  N   LYS B   2    -372.454  24.611 233.381  1.00  0.00      H2   N  
ATOM   4474  CA  LYS B   2    -373.165  25.494 234.226  1.00  0.00      H2   C  
ATOM   4475  CB  LYS B   2    -372.189  25.975 235.347  1.00  0.00      H2   C  
ATOM   4476  CG  LYS B   2    -371.834  24.800 236.254  1.00  0.00      H2   C  
ATOM   4477  CD  LYS B   2    -371.128  25.295 237.585  1.00  0.00      H2   C  
ATOM   4478  CE  LYS B   2    -369.837  26.103 237.340  1.00  0.00      H2   C  
ATOM   4479  NZ  LYS B   2    -369.268  26.563 238.611  1.00  0.00      H2   N  
ATOM   4480  C   LYS B   2    -373.730  26.846 233.742  1.00  0.00      H2   C  
ATOM   4481  O   LYS B   2    -373.315  27.268 232.679  1.00  0.00      H2   O  
ATOM   4482  N   ALA B   3    -374.665  27.527 234.429  1.00  0.00      H2   N  
ATOM   4483  CA  ALA B   3    -375.488  28.570 233.937  1.00  0.00      H2   C  
ATOM   4484  CB  ALA B   3    -376.500  28.948 235.017  1.00  0.00      H2   C  
ATOM   4485  C   ALA B   3    -374.866  29.878 233.461  1.00  0.00      H2   C  
ATOM   4486  O   ALA B   3    -375.308  30.515 232.485  1.00  0.00      H2   O  
ATOM   4487  N   ILE B   4    -373.723  30.253 234.107  1.00  0.00      H2   N  
ATOM   4488  CA  ILE B   4    -372.862  31.372 233.786  1.00  0.00      H2   C  
ATOM   4489  CB  ILE B   4    -371.741  31.570 234.846  1.00  0.00      H2   C  
ATOM   4490  CG2 ILE B   4    -370.761  30.443 234.829  1.00  0.00      H2   C  
ATOM   4491  CG1 ILE B   4    -370.997  32.975 234.742  1.00  0.00      H2   C  
ATOM   4492  CD1 ILE B   4    -371.850  34.184 234.721  1.00  0.00      H2   C  
ATOM   4493  C   ILE B   4    -372.245  31.303 232.331  1.00  0.00      H2   C  
ATOM   4494  O   ILE B   4    -372.269  32.306 231.603  1.00  0.00      H2   O  
ATOM   4495  N   LEU B   5    -371.879  30.021 231.924  1.00  0.00      H2   N  
ATOM   4496  CA  LEU B   5    -371.373  29.838 230.619  1.00  0.00      H2   C  
ATOM   4497  CB  LEU B   5    -370.557  28.471 230.617  1.00  0.00      H2   C  
ATOM   4498  CG  LEU B   5    -369.385  28.248 231.588  1.00  0.00      H2   C  
ATOM   4499  CD1 LEU B   5    -368.617  26.919 231.244  1.00  0.00      H2   C  
ATOM   4500  CD2 LEU B   5    -368.407  29.399 231.348  1.00  0.00      H2   C  
ATOM   4501  C   LEU B   5    -372.447  29.838 229.557  1.00  0.00      H2   C  
ATOM   4502  O   LEU B   5    -372.224  30.077 228.386  1.00  0.00      H2   O  
ATOM   4503  N   VAL B   6    -373.702  29.638 230.007  1.00  0.00      H2   N  
ATOM   4504  CA  VAL B   6    -374.854  29.697 229.098  1.00  0.00      H2   C  
ATOM   4505  CB  VAL B   6    -376.064  28.959 229.713  1.00  0.00      H2   C  
ATOM   4506  CG1 VAL B   6    -377.334  29.110 228.842  1.00  0.00      H2   C  
ATOM   4507  CG2 VAL B   6    -375.590  27.541 229.958  1.00  0.00      H2   C  
ATOM   4508  C   VAL B   6    -375.153  31.109 228.635  1.00  0.00      H2   C  
ATOM   4509  O   VAL B   6    -375.393  31.359 227.467  1.00  0.00      H2   O  
ATOM   4510  N   VAL B   7    -375.039  32.053 229.571  1.00  0.00      H2   N  
ATOM   4511  CA  VAL B   7    -375.086  33.475 229.354  1.00  0.00      H2   C  
ATOM   4512  CB  VAL B   7    -375.229  34.155 230.750  1.00  0.00      H2   C  
ATOM   4513  CG1 VAL B   7    -375.000  35.708 230.573  1.00  0.00      H2   C  
ATOM   4514  CG2 VAL B   7    -376.493  33.842 231.581  1.00  0.00      H2   C  
ATOM   4515  C   VAL B   7    -373.970  33.970 228.498  1.00  0.00      H2   C  
ATOM   4516  O   VAL B   7    -374.279  34.610 227.503  1.00  0.00      H2   O  
ATOM   4517  N   LEU B   8    -372.704  33.548 228.745  1.00  0.00      H2   N  
ATOM   4518  CA  LEU B   8    -371.550  33.851 227.841  1.00  0.00      H2   C  
ATOM   4519  CB  LEU B   8    -370.204  33.242 228.416  1.00  0.00      H2   C  
ATOM   4520  CG  LEU B   8    -369.500  33.995 229.596  1.00  0.00      H2   C  
ATOM   4521  CD1 LEU B   8    -368.700  32.999 230.414  1.00  0.00      H2   C  
ATOM   4522  CD2 LEU B   8    -368.647  35.234 229.177  1.00  0.00      H2   C  
ATOM   4523  C   LEU B   8    -371.738  33.374 226.399  1.00  0.00      H2   C  
ATOM   4524  O   LEU B   8    -371.533  34.130 225.437  1.00  0.00      H2   O  
ATOM   4525  N   LEU B   9    -372.273  32.124 226.218  1.00  0.00      H2   N  
ATOM   4526  CA  LEU B   9    -372.601  31.523 224.959  1.00  0.00      H2   C  
ATOM   4527  CB  LEU B   9    -373.052  30.047 225.291  1.00  0.00      H2   C  
ATOM   4528  CG  LEU B   9    -373.257  29.056 224.127  1.00  0.00      H2   C  
ATOM   4529  CD1 LEU B   9    -372.282  28.885 222.999  1.00  0.00      H2   C  
ATOM   4530  CD2 LEU B   9    -373.490  27.683 224.738  1.00  0.00      H2   C  
ATOM   4531  C   LEU B   9    -373.664  32.138 224.172  1.00  0.00      H2   C  
ATOM   4532  O   LEU B   9    -373.524  32.253 222.958  1.00  0.00      H2   O  
ATOM   4533  N   TYR B  10    -374.665  32.581 224.928  1.00  0.00      H2   N  
ATOM   4534  CA  TYR B  10    -375.827  33.230 224.385  1.00  0.00      H2   C  
ATOM   4535  CB  TYR B  10    -376.976  33.275 225.542  1.00  0.00      H2   C  
ATOM   4536  CG  TYR B  10    -377.958  34.446 225.521  1.00  0.00      H2   C  
ATOM   4537  CD1 TYR B  10    -378.214  35.213 226.668  1.00  0.00      H2   C  
ATOM   4538  CE1 TYR B  10    -379.146  36.225 226.651  1.00  0.00      H2   C  
ATOM   4539  CZ  TYR B  10    -379.964  36.457 225.565  1.00  0.00      H2   C  
ATOM   4540  OH  TYR B  10    -381.031  37.366 225.563  1.00  0.00      H2   O  
ATOM   4541  CD2 TYR B  10    -378.771  34.749 224.373  1.00  0.00      H2   C  
ATOM   4542  CE2 TYR B  10    -379.732  35.776 224.382  1.00  0.00      H2   C  
ATOM   4543  C   TYR B  10    -375.556  34.610 223.767  1.00  0.00      H2   C  
ATOM   4544  O   TYR B  10    -376.064  35.053 222.725  1.00  0.00      H2   O  
ATOM   4545  N   THR B  11    -374.651  35.369 224.512  1.00  0.00      H2   N  
ATOM   4546  CA  THR B  11    -374.427  36.816 224.418  1.00  0.00      H2   C  
ATOM   4547  CB  THR B  11    -374.321  37.578 225.765  1.00  0.00      H2   C  
ATOM   4548  OG1 THR B  11    -373.477  36.918 226.673  1.00  0.00      H2   O  
ATOM   4549  CG2 THR B  11    -375.709  37.629 226.523  1.00  0.00      H2   C  
ATOM   4550  C   THR B  11    -373.185  37.193 223.489  1.00  0.00      H2   C  
ATOM   4551  O   THR B  11    -373.020  38.371 223.053  1.00  0.00      H2   O  
ATOM   4552  N   PHE B  12    -372.385  36.166 223.172  1.00  0.00      H2   N  
ATOM   4553  CA  PHE B  12    -371.384  36.191 222.134  1.00  0.00      H2   C  
ATOM   4554  CB  PHE B  12    -370.968  34.700 221.848  1.00  0.00      H2   C  
ATOM   4555  CG  PHE B  12    -369.885  34.617 220.856  1.00  0.00      H2   C  
ATOM   4556  CD1 PHE B  12    -370.083  33.993 219.661  1.00  0.00      H2   C  
ATOM   4557  CE1 PHE B  12    -368.970  33.764 218.739  1.00  0.00      H2   C  
ATOM   4558  CZ  PHE B  12    -367.700  34.099 219.062  1.00  0.00      H2   C  
ATOM   4559  CD2 PHE B  12    -368.519  35.021 221.116  1.00  0.00      H2   C  
ATOM   4560  CE2 PHE B  12    -367.475  34.858 220.235  1.00  0.00      H2   C  
ATOM   4561  C   PHE B  12    -371.764  37.010 220.831  1.00  0.00      H2   C  
ATOM   4562  O   PHE B  12    -372.933  37.129 220.405  1.00  0.00      H2   O  
ATOM   4563  N   THR B  13    -370.789  37.646 220.168  1.00  0.00      H2   N  
ATOM   4564  CA  THR B  13    -370.898  38.187 218.793  1.00  0.00      H2   C  
ATOM   4565  CB  THR B  13    -369.486  38.510 218.256  1.00  0.00      H2   C  
ATOM   4566  OG1 THR B  13    -369.561  39.147 216.962  1.00  0.00      H2   O  
ATOM   4567  CG2 THR B  13    -368.579  37.302 218.045  1.00  0.00      H2   C  
ATOM   4568  C   THR B  13    -371.596  37.228 217.826  1.00  0.00      H2   C  
ATOM   4569  O   THR B  13    -371.263  36.046 217.760  1.00  0.00      H2   O  
ATOM   4570  N   THR B  14    -372.600  37.704 217.062  1.00  0.00      H2   N  
ATOM   4571  CA  THR B  14    -373.298  36.877 216.122  1.00  0.00      H2   C  
ATOM   4572  CB  THR B  14    -374.503  36.157 216.759  1.00  0.00      H2   C  
ATOM   4573  OG1 THR B  14    -375.007  35.263 215.824  1.00  0.00      H2   O  
ATOM   4574  CG2 THR B  14    -375.655  37.038 217.204  1.00  0.00      H2   C  
ATOM   4575  C   THR B  14    -373.680  37.552 214.822  1.00  0.00      H2   C  
ATOM   4576  O   THR B  14    -374.062  38.718 214.902  1.00  0.00      H2   O  
ATOM   4577  N   ALA B  15    -373.561  36.895 213.655  1.00  0.00      H2   N  
ATOM   4578  CA  ALA B  15    -374.035  37.396 212.427  1.00  0.00      H2   C  
ATOM   4579  CB  ALA B  15    -373.025  36.926 211.367  1.00  0.00      H2   C  
ATOM   4580  C   ALA B  15    -375.410  36.792 212.067  1.00  0.00      H2   C  
ATOM   4581  O   ALA B  15    -375.916  37.039 210.999  1.00  0.00      H2   O  
ATOM   4582  N   ASN B  16    -375.973  35.983 212.954  1.00  0.00      H2   N  
ATOM   4583  CA  ASN B  16    -377.303  35.582 212.807  1.00  0.00      H2   C  
ATOM   4584  CB  ASN B  16    -378.347  36.716 212.641  1.00  0.00      H2   C  
ATOM   4585  CG  ASN B  16    -378.331  37.727 213.776  1.00  0.00      H2   C  
ATOM   4586  OD1 ASN B  16    -378.374  38.952 213.534  1.00  0.00      H2   O  
ATOM   4587  ND2 ASN B  16    -378.161  37.173 215.003  1.00  0.00      H2   N  
ATOM   4588  C   ASN B  16    -377.384  34.495 211.790  1.00  0.00      H2   C  
ATOM   4589  O   ASN B  16    -378.041  34.720 210.778  1.00  0.00      H2   O  
ATOM   4590  N   ALA B  17    -376.606  33.370 212.028  1.00  0.00      H2   N  
ATOM   4591  CA  ALA B  17    -376.859  32.064 211.357  1.00  0.00      H2   C  
ATOM   4592  CB  ALA B  17    -375.792  31.068 211.767  1.00  0.00      H2   C  
ATOM   4593  C   ALA B  17    -378.239  31.502 211.686  1.00  0.00      H2   C  
ATOM   4594  O   ALA B  17    -378.739  31.529 212.816  1.00  0.00      H2   O  
ATOM   4595  N   ASP B  18    -378.896  30.952 210.642  1.00  0.00      H2   N  
ATOM   4596  CA  ASP B  18    -380.245  30.525 210.590  1.00  0.00      H2   C  
ATOM   4597  CB  ASP B  18    -380.628  30.069 209.148  1.00  0.00      H2   C  
ATOM   4598  CG  ASP B  18    -380.829  31.263 208.221  1.00  0.00      H2   C  
ATOM   4599  OD1 ASP B  18    -380.833  30.958 206.952  1.00  0.00      H2   O  
ATOM   4600  OD2 ASP B  18    -381.017  32.438 208.693  1.00  0.00      H2   O  
ATOM   4601  C   ASP B  18    -380.423  29.314 211.539  1.00  0.00      H2   C  
ATOM   4602  O   ASP B  18    -379.555  28.462 211.723  1.00  0.00      H2   O  
ATOM   4603  N   THR B  19    -381.546  29.224 212.234  1.00  0.00      H2   N  
ATOM   4604  CA  THR B  19    -381.698  28.275 213.318  1.00  0.00      H2   C  
ATOM   4605  CB  THR B  19    -381.335  28.785 214.699  1.00  0.00      H2   C  
ATOM   4606  OG1 THR B  19    -380.054  29.269 214.762  1.00  0.00      H2   O  
ATOM   4607  CG2 THR B  19    -381.432  27.717 215.764  1.00  0.00      H2   C  
ATOM   4608  C   THR B  19    -383.134  27.724 213.331  1.00  0.00      H2   C  
ATOM   4609  O   THR B  19    -384.193  28.427 213.345  1.00  0.00      H2   O  
ATOM   4610  N   LEU B  20    -383.249  26.384 213.371  1.00  0.00      H2   N  
ATOM   4611  CA  LEU B  20    -384.432  25.587 213.496  1.00  0.00      H2   C  
ATOM   4612  CB  LEU B  20    -384.571  24.702 212.189  1.00  0.00      H2   C  
ATOM   4613  CG  LEU B  20    -385.561  23.524 212.325  1.00  0.00      H2   C  
ATOM   4614  CD1 LEU B  20    -387.044  24.080 212.397  1.00  0.00      H2   C  
ATOM   4615  CD2 LEU B  20    -385.327  22.586 211.073  1.00  0.00      H2   C  
ATOM   4616  C   LEU B  20    -384.349  24.767 214.754  1.00  0.00      H2   C  
ATOM   4617  O   LEU B  20    -383.286  24.432 215.201  1.00  0.00      H2   O  
ATOM   4618  N   CYS B  21    -385.450  24.617 215.420  1.00  0.00      H2   N  
ATOM   4619  CA  CYS B  21    -385.619  23.753 216.565  1.00  0.00      H2   C  
ATOM   4620  CB  CYS B  21    -385.536  24.502 217.931  1.00  0.00      H2   C  
ATOM   4621  SG  CYS B  21    -384.254  25.718 218.174  1.00  0.00      H2   S  
ATOM   4622  C   CYS B  21    -386.974  23.051 216.347  1.00  0.00      H2   C  
ATOM   4623  O   CYS B  21    -387.886  23.482 215.602  1.00  0.00      H2   O  
ATOM   4624  N   ILE B  22    -387.176  21.853 216.973  1.00  0.00      H2   N  
ATOM   4625  CA  ILE B  22    -388.344  21.027 216.864  1.00  0.00      H2   C  
ATOM   4626  CB  ILE B  22    -388.084  19.692 216.147  1.00  0.00      H2   C  
ATOM   4627  CG2 ILE B  22    -389.339  18.915 215.912  1.00  0.00      H2   C  
ATOM   4628  CG1 ILE B  22    -387.163  19.782 214.875  1.00  0.00      H2   C  
ATOM   4629  CD1 ILE B  22    -387.886  20.497 213.769  1.00  0.00      H2   C  
ATOM   4630  C   ILE B  22    -388.772  20.825 218.294  1.00  0.00      H2   C  
ATOM   4631  O   ILE B  22    -387.990  20.405 219.134  1.00  0.00      H2   O  
ATOM   4632  N   GLY B  23    -390.075  21.024 218.466  1.00  0.00      H2   N  
ATOM   4633  CA  GLY B  23    -390.766  20.896 219.725  1.00  0.00      H2   C  
ATOM   4634  C   GLY B  23    -392.237  20.901 219.551  1.00  0.00      H2   C  
ATOM   4635  O   GLY B  23    -392.812  20.323 218.612  1.00  0.00      H2   O  
ATOM   4636  N   TYR B  24    -392.953  21.414 220.506  1.00  0.00      H2   N  
ATOM   4637  CA  TYR B  24    -394.405  21.467 220.509  1.00  0.00      H2   C  
ATOM   4638  CB  TYR B  24    -394.928  20.011 220.940  1.00  0.00      H2   C  
ATOM   4639  CG  TYR B  24    -394.328  19.659 222.368  1.00  0.00      H2   C  
ATOM   4640  CD1 TYR B  24    -395.187  20.013 223.407  1.00  0.00      H2   C  
ATOM   4641  CE1 TYR B  24    -394.809  19.868 224.748  1.00  0.00      H2   C  
ATOM   4642  CZ  TYR B  24    -393.540  19.356 225.046  1.00  0.00      H2   C  
ATOM   4643  OH  TYR B  24    -393.044  19.151 226.335  1.00  0.00      H2   O  
ATOM   4644  CD2 TYR B  24    -393.107  19.006 222.639  1.00  0.00      H2   C  
ATOM   4645  CE2 TYR B  24    -392.767  18.848 223.983  1.00  0.00      H2   C  
ATOM   4646  C   TYR B  24    -394.810  22.547 221.434  1.00  0.00      H2   C  
ATOM   4647  O   TYR B  24    -394.086  23.084 222.296  1.00  0.00      H2   O  
ATOM   4648  N   HIS B  25    -396.148  22.786 221.447  1.00  0.00      H2   N  
ATOM   4649  CA  HIS B  25    -396.724  23.777 222.297  1.00  0.00      H2   C  
ATOM   4650  CB  HIS B  25    -398.125  24.119 221.792  1.00  0.00      H2   C  
ATOM   4651  ND1 HIS B  25    -399.299  21.878 221.481  1.00  0.00      H2   N  
ATOM   4652  CG  HIS B  25    -399.206  23.104 222.106  1.00  0.00      H2   C  
ATOM   4653  CE1 HIS B  25    -400.366  21.273 222.025  1.00  0.00      H2   C  
ATOM   4654  NE2 HIS B  25    -400.918  22.039 222.978  1.00  0.00      H2   N  
ATOM   4655  CD2 HIS B  25    -400.170  23.240 223.002  1.00  0.00      H2   C  
ATOM   4656  C   HIS B  25    -396.810  23.489 223.769  1.00  0.00      H2   C  
ATOM   4657  O   HIS B  25    -397.198  22.413 224.261  1.00  0.00      H2   O  
ATOM   4658  N   ALA B  26    -396.592  24.515 224.627  1.00  0.00      H2   N  
ATOM   4659  CA  ALA B  26    -396.942  24.530 226.004  1.00  0.00      H2   C  
ATOM   4660  CB  ALA B  26    -396.198  25.671 226.682  1.00  0.00      H2   C  
ATOM   4661  C   ALA B  26    -398.471  24.968 226.269  1.00  0.00      H2   C  
ATOM   4662  O   ALA B  26    -399.068  25.495 225.374  1.00  0.00      H2   O  
ATOM   4663  N   ASN B  27    -398.964  24.717 227.497  1.00  0.00      H2   N  
ATOM   4664  CA  ASN B  27    -400.371  24.828 227.985  1.00  0.00      H2   C  
ATOM   4665  CB  ASN B  27    -401.378  24.400 226.940  1.00  0.00      H2   C  
ATOM   4666  CG  ASN B  27    -402.837  24.761 227.359  1.00  0.00      H2   C  
ATOM   4667  OD1 ASN B  27    -403.232  24.823 228.530  1.00  0.00      H2   O  
ATOM   4668  ND2 ASN B  27    -403.645  25.006 226.309  1.00  0.00      H2   N  
ATOM   4669  C   ASN B  27    -400.294  24.081 229.294  1.00  0.00      H2   C  
ATOM   4670  O   ASN B  27    -399.310  23.463 229.587  1.00  0.00      H2   O  
ATOM   4671  N   ASN B  28    -401.261  24.106 230.160  1.00  0.00      H2   N  
ATOM   4672  CA  ASN B  28    -401.268  23.313 231.364  1.00  0.00      H2   C  
ATOM   4673  CB  ASN B  28    -400.362  23.761 232.554  1.00  0.00      H2   C  
ATOM   4674  CG  ASN B  28    -400.450  25.286 232.875  1.00  0.00      H2   C  
ATOM   4675  OD1 ASN B  28    -401.051  26.042 232.123  1.00  0.00      H2   O  
ATOM   4676  ND2 ASN B  28    -399.761  25.655 233.935  1.00  0.00      H2   N  
ATOM   4677  C   ASN B  28    -402.713  23.034 231.853  1.00  0.00      H2   C  
ATOM   4678  O   ASN B  28    -403.595  23.858 231.683  1.00  0.00      H2   O  
ATOM   4679  N   SER B  29    -402.877  21.805 232.303  1.00  0.00      H2   N  
ATOM   4680  CA  SER B  29    -404.119  21.291 232.937  1.00  0.00      H2   C  
ATOM   4681  CB  SER B  29    -404.373  19.832 232.514  1.00  0.00      H2   C  
ATOM   4682  OG  SER B  29    -405.554  19.190 233.050  1.00  0.00      H2   O  
ATOM   4683  C   SER B  29    -404.181  21.331 234.501  1.00  0.00      H2   C  
ATOM   4684  O   SER B  29    -403.114  21.307 235.109  1.00  0.00      H2   O  
ATOM   4685  N   THR B  30    -405.281  21.571 235.165  1.00  0.00      H2   N  
ATOM   4686  CA  THR B  30    -405.431  21.659 236.599  1.00  0.00      H2   C  
ATOM   4687  CB  THR B  30    -406.863  22.100 236.935  1.00  0.00      H2   C  
ATOM   4688  OG1 THR B  30    -407.070  23.452 236.517  1.00  0.00      H2   O  
ATOM   4689  CG2 THR B  30    -407.155  22.121 238.504  1.00  0.00      H2   C  
ATOM   4690  C   THR B  30    -405.119  20.334 237.356  1.00  0.00      H2   C  
ATOM   4691  O   THR B  30    -405.801  19.336 237.017  1.00  0.00      H2   O  
ATOM   4692  N   ASP B  31    -404.197  20.409 238.303  1.00  0.00      H2   N  
ATOM   4693  CA  ASP B  31    -403.699  19.236 239.059  1.00  0.00      H2   C  
ATOM   4694  CB  ASP B  31    -404.681  18.611 240.194  1.00  0.00      H2   C  
ATOM   4695  CG  ASP B  31    -403.923  18.139 241.429  1.00  0.00      H2   C  
ATOM   4696  OD1 ASP B  31    -402.685  18.375 241.634  1.00  0.00      H2   O  
ATOM   4697  OD2 ASP B  31    -404.608  17.556 242.295  1.00  0.00      H2   O  
ATOM   4698  C   ASP B  31    -402.853  18.266 238.378  1.00  0.00      H2   C  
ATOM   4699  O   ASP B  31    -403.039  18.080 237.203  1.00  0.00      H2   O  
ATOM   4700  N   THR B  32    -401.902  17.595 239.019  1.00  0.00      H2   N  
ATOM   4701  CA  THR B  32    -401.245  16.385 238.524  1.00  0.00      H2   C  
ATOM   4702  CB  THR B  32    -400.240  15.759 239.521  1.00  0.00      H2   C  
ATOM   4703  OG1 THR B  32    -400.950  15.199 240.581  1.00  0.00      H2   O  
ATOM   4704  CG2 THR B  32    -399.309  16.880 240.014  1.00  0.00      H2   C  
ATOM   4705  C   THR B  32    -402.194  15.312 237.924  1.00  0.00      H2   C  
ATOM   4706  O   THR B  32    -403.302  15.097 238.368  1.00  0.00      H2   O  
ATOM   4707  N   VAL B  33    -401.759  14.524 236.920  1.00  0.00      H2   N  
ATOM   4708  CA  VAL B  33    -402.489  13.393 236.391  1.00  0.00      H2   C  
ATOM   4709  CB  VAL B  33    -402.327  13.223 234.901  1.00  0.00      H2   C  
ATOM   4710  CG1 VAL B  33    -401.027  12.438 234.436  1.00  0.00      H2   C  
ATOM   4711  CG2 VAL B  33    -403.547  12.534 234.262  1.00  0.00      H2   C  
ATOM   4712  C   VAL B  33    -402.021  12.146 237.094  1.00  0.00      H2   C  
ATOM   4713  O   VAL B  33    -400.836  11.872 237.437  1.00  0.00      H2   O  
ATOM   4714  N   ASP B  34    -402.977  11.220 237.208  1.00  0.00      H2   N  
ATOM   4715  CA  ASP B  34    -402.751   9.880 237.688  1.00  0.00      H2   C  
ATOM   4716  CB  ASP B  34    -404.021   9.155 238.102  1.00  0.00      H2   C  
ATOM   4717  CG  ASP B  34    -404.615   9.863 239.325  1.00  0.00      H2   C  
ATOM   4718  OD1 ASP B  34    -405.831   9.633 239.554  1.00  0.00      H2   O  
ATOM   4719  OD2 ASP B  34    -403.978  10.649 240.073  1.00  0.00      H2   O  
ATOM   4720  C   ASP B  34    -402.077   9.082 236.571  1.00  0.00      H2   C  
ATOM   4721  O   ASP B  34    -402.267   9.219 235.382  1.00  0.00      H2   O  
ATOM   4722  N   THR B  35    -401.285   8.147 237.018  1.00  0.00      H2   N  
ATOM   4723  CA  THR B  35    -400.386   7.332 236.283  1.00  0.00      H2   C  
ATOM   4724  CB  THR B  35    -399.504   8.014 235.201  1.00  0.00      H2   C  
ATOM   4725  OG1 THR B  35    -398.615   7.064 234.553  1.00  0.00      H2   O  
ATOM   4726  CG2 THR B  35    -398.618   9.211 235.680  1.00  0.00      H2   C  
ATOM   4727  C   THR B  35    -399.470   6.764 237.262  1.00  0.00      H2   C  
ATOM   4728  O   THR B  35    -398.926   7.490 238.136  1.00  0.00      H2   O  
ATOM   4729  N   VAL B  36    -399.394   5.400 237.302  1.00  0.00      H2   N  
ATOM   4730  CA  VAL B  36    -398.881   4.770 238.550  1.00  0.00      H2   C  
ATOM   4731  CB  VAL B  36    -399.775   3.496 238.926  1.00  0.00      H2   C  
ATOM   4732  CG1 VAL B  36    -401.251   3.929 239.104  1.00  0.00      H2   C  
ATOM   4733  CG2 VAL B  36    -399.798   2.410 237.830  1.00  0.00      H2   C  
ATOM   4734  C   VAL B  36    -397.349   4.476 238.362  1.00  0.00      H2   C  
ATOM   4735  O   VAL B  36    -396.646   4.062 239.311  1.00  0.00      H2   O  
ATOM   4736  N   LEU B  37    -396.839   4.845 237.145  1.00  0.00      H2   N  
ATOM   4737  CA  LEU B  37    -395.456   4.909 236.713  1.00  0.00      H2   C  
ATOM   4738  CB  LEU B  37    -395.309   5.232 235.170  1.00  0.00      H2   C  
ATOM   4739  CG  LEU B  37    -393.925   5.010 234.461  1.00  0.00      H2   C  
ATOM   4740  CD1 LEU B  37    -393.704   3.523 234.072  1.00  0.00      H2   C  
ATOM   4741  CD2 LEU B  37    -393.727   5.979 233.258  1.00  0.00      H2   C  
ATOM   4742  C   LEU B  37    -394.749   5.961 237.464  1.00  0.00      H2   C  
ATOM   4743  O   LEU B  37    -393.635   5.742 237.980  1.00  0.00      H2   O  
ATOM   4744  N   GLU B  38    -395.288   7.247 237.436  1.00  0.00      H2   N  
ATOM   4745  CA  GLU B  38    -394.628   8.357 238.020  1.00  0.00      H2   C  
ATOM   4746  CB  GLU B  38    -393.815   9.155 237.007  1.00  0.00      H2   C  
ATOM   4747  CG  GLU B  38    -392.527   8.448 236.549  1.00  0.00      H2   C  
ATOM   4748  CD  GLU B  38    -391.963   9.230 235.369  1.00  0.00      H2   C  
ATOM   4749  OE1 GLU B  38    -392.085   8.799 234.232  1.00  0.00      H2   O  
ATOM   4750  OE2 GLU B  38    -391.348  10.340 235.564  1.00  0.00      H2   O  
ATOM   4751  C   GLU B  38    -395.511   9.335 238.787  1.00  0.00      H2   C  
ATOM   4752  O   GLU B  38    -396.661   9.615 238.537  1.00  0.00      H2   O  
ATOM   4753  N   LYS B  39    -394.870  10.009 239.728  1.00  0.00      H2   N  
ATOM   4754  CA  LYS B  39    -395.533  10.843 240.693  1.00  0.00      H2   C  
ATOM   4755  CB  LYS B  39    -395.105  10.602 242.098  1.00  0.00      H2   C  
ATOM   4756  CG  LYS B  39    -395.953   9.564 242.856  1.00  0.00      H2   C  
ATOM   4757  CD  LYS B  39    -396.001   8.128 242.257  1.00  0.00      H2   C  
ATOM   4758  CE  LYS B  39    -394.655   7.432 242.034  1.00  0.00      H2   C  
ATOM   4759  NZ  LYS B  39    -393.918   7.358 243.309  1.00  0.00      H2   N  
ATOM   4760  C   LYS B  39    -395.217  12.260 240.316  1.00  0.00      H2   C  
ATOM   4761  O   LYS B  39    -394.206  12.578 239.581  1.00  0.00      H2   O  
ATOM   4762  N   ASN B  40    -396.057  13.199 240.777  1.00  0.00      H2   N  
ATOM   4763  CA  ASN B  40    -396.095  14.642 240.594  1.00  0.00      H2   C  
ATOM   4764  CB  ASN B  40    -394.914  15.195 241.386  1.00  0.00      H2   C  
ATOM   4765  CG  ASN B  40    -395.236  16.590 241.761  1.00  0.00      H2   C  
ATOM   4766  OD1 ASN B  40    -396.240  17.258 241.587  1.00  0.00      H2   O  
ATOM   4767  ND2 ASN B  40    -394.095  17.181 242.210  1.00  0.00      H2   N  
ATOM   4768  C   ASN B  40    -396.077  15.018 239.111  1.00  0.00      H2   C  
ATOM   4769  O   ASN B  40    -395.460  15.958 238.649  1.00  0.00      H2   O  
ATOM   4770  N   VAL B  41    -396.812  14.369 238.230  1.00  0.00      H2   N  
ATOM   4771  CA  VAL B  41    -396.674  14.564 236.810  1.00  0.00      H2   C  
ATOM   4772  CB  VAL B  41    -396.835  13.237 236.063  1.00  0.00      H2   C  
ATOM   4773  CG1 VAL B  41    -396.823  13.472 234.571  1.00  0.00      H2   C  
ATOM   4774  CG2 VAL B  41    -395.745  12.240 236.408  1.00  0.00      H2   C  
ATOM   4775  C   VAL B  41    -397.802  15.551 236.243  1.00  0.00      H2   C  
ATOM   4776  O   VAL B  41    -399.009  15.374 236.447  1.00  0.00      H2   O  
ATOM   4777  N   THR B  42    -397.340  16.653 235.560  1.00  0.00      H2   N  
ATOM   4778  CA  THR B  42    -398.257  17.617 235.076  1.00  0.00      H2   C  
ATOM   4779  CB  THR B  42    -398.026  19.076 235.550  1.00  0.00      H2   C  
ATOM   4780  OG1 THR B  42    -398.958  19.975 235.038  1.00  0.00      H2   O  
ATOM   4781  CG2 THR B  42    -396.672  19.627 235.404  1.00  0.00      H2   C  
ATOM   4782  C   THR B  42    -398.218  17.615 233.489  1.00  0.00      H2   C  
ATOM   4783  O   THR B  42    -397.235  17.498 232.855  1.00  0.00      H2   O  
ATOM   4784  N   VAL B  43    -399.429  17.713 232.908  1.00  0.00      H2   N  
ATOM   4785  CA  VAL B  43    -399.748  17.480 231.535  1.00  0.00      H2   C  
ATOM   4786  CB  VAL B  43    -400.583  16.175 231.309  1.00  0.00      H2   C  
ATOM   4787  CG1 VAL B  43    -399.612  14.976 231.727  1.00  0.00      H2   C  
ATOM   4788  CG2 VAL B  43    -401.870  16.253 232.151  1.00  0.00      H2   C  
ATOM   4789  C   VAL B  43    -400.330  18.719 230.888  1.00  0.00      H2   C  
ATOM   4790  O   VAL B  43    -401.121  19.484 231.502  1.00  0.00      H2   O  
ATOM   4791  N   THR B  44    -399.930  18.941 229.650  1.00  0.00      H2   N  
ATOM   4792  CA  THR B  44    -400.425  20.101 228.914  1.00  0.00      H2   C  
ATOM   4793  CB  THR B  44    -399.739  20.352 227.481  1.00  0.00      H2   C  
ATOM   4794  OG1 THR B  44    -399.731  19.214 226.701  1.00  0.00      H2   O  
ATOM   4795  CG2 THR B  44    -398.295  20.764 227.710  1.00  0.00      H2   C  
ATOM   4796  C   THR B  44    -401.933  20.018 228.545  1.00  0.00      H2   C  
ATOM   4797  O   THR B  44    -402.579  21.068 228.368  1.00  0.00      H2   O  
ATOM   4798  N   HIS B  45    -402.451  18.801 228.419  1.00  0.00      H2   N  
ATOM   4799  CA  HIS B  45    -403.903  18.601 228.200  1.00  0.00      H2   C  
ATOM   4800  CB  HIS B  45    -404.317  18.488 226.750  1.00  0.00      H2   C  
ATOM   4801  ND1 HIS B  45    -404.935  20.748 226.031  1.00  0.00      H2   N  
ATOM   4802  CG  HIS B  45    -403.962  19.723 225.989  1.00  0.00      H2   C  
ATOM   4803  CE1 HIS B  45    -404.417  21.701 225.228  1.00  0.00      H2   C  
ATOM   4804  NE2 HIS B  45    -403.230  21.345 224.730  1.00  0.00      H2   N  
ATOM   4805  CD2 HIS B  45    -402.933  20.121 225.232  1.00  0.00      H2   C  
ATOM   4806  C   HIS B  45    -404.391  17.317 228.849  1.00  0.00      H2   C  
ATOM   4807  O   HIS B  45    -403.575  16.418 229.102  1.00  0.00      H2   O  
ATOM   4808  N   SER B  46    -405.713  17.238 229.223  1.00  0.00      H2   N  
ATOM   4809  CA  SER B  46    -406.217  16.092 229.964  1.00  0.00      H2   C  
ATOM   4810  CB  SER B  46    -405.632  15.997 231.393  1.00  0.00      H2   C  
ATOM   4811  OG  SER B  46    -406.258  15.021 232.190  1.00  0.00      H2   O  
ATOM   4812  C   SER B  46    -407.760  16.047 229.816  1.00  0.00      H2   C  
ATOM   4813  O   SER B  46    -408.259  17.144 229.626  1.00  0.00      H2   O  
ATOM   4814  N   VAL B  47    -408.456  14.916 229.827  1.00  0.00      H2   N  
ATOM   4815  CA  VAL B  47    -409.863  14.863 229.651  1.00  0.00      H2   C  
ATOM   4816  CB  VAL B  47    -410.084  14.132 228.329  1.00  0.00      H2   C  
ATOM   4817  CG1 VAL B  47    -411.589  14.179 228.054  1.00  0.00      H2   C  
ATOM   4818  CG2 VAL B  47    -409.439  14.888 227.168  1.00  0.00      H2   C  
ATOM   4819  C   VAL B  47    -410.485  13.947 230.744  1.00  0.00      H2   C  
ATOM   4820  O   VAL B  47    -410.227  12.751 230.897  1.00  0.00      H2   O  
ATOM   4821  N   ASN B  48    -411.323  14.599 231.523  1.00  0.00      H2   N  
ATOM   4822  CA  ASN B  48    -412.275  13.994 232.502  1.00  0.00      H2   C  
ATOM   4823  CB  ASN B  48    -413.013  15.131 233.268  1.00  0.00      H2   C  
ATOM   4824  CG  ASN B  48    -413.586  14.537 234.573  1.00  0.00      H2   C  
ATOM   4825  OD1 ASN B  48    -413.142  13.517 235.087  1.00  0.00      H2   O  
ATOM   4826  ND2 ASN B  48    -414.644  15.162 235.172  1.00  0.00      H2   N  
ATOM   4827  C   ASN B  48    -413.326  13.074 231.966  1.00  0.00      H2   C  
ATOM   4828  O   ASN B  48    -414.118  13.464 231.087  1.00  0.00      H2   O  
ATOM   4829  N   LEU B  49    -413.412  11.823 232.526  1.00  0.00      H2   N  
ATOM   4830  CA  LEU B  49    -414.405  10.840 232.097  1.00  0.00      H2   C  
ATOM   4831  CB  LEU B  49    -413.704   9.573 231.741  1.00  0.00      H2   C  
ATOM   4832  CG  LEU B  49    -412.776   9.635 230.525  1.00  0.00      H2   C  
ATOM   4833  CD1 LEU B  49    -411.807   8.392 230.561  1.00  0.00      H2   C  
ATOM   4834  CD2 LEU B  49    -413.549   9.770 229.191  1.00  0.00      H2   C  
ATOM   4835  C   LEU B  49    -415.508  10.508 233.059  1.00  0.00      H2   C  
ATOM   4836  O   LEU B  49    -416.187   9.560 232.849  1.00  0.00      H2   O  
ATOM   4837  N   LEU B  50    -415.656  11.316 234.148  1.00  0.00      H2   N  
ATOM   4838  CA  LEU B  50    -416.287  10.870 235.373  1.00  0.00      H2   C  
ATOM   4839  CB  LEU B  50    -415.200  10.659 236.435  1.00  0.00      H2   C  
ATOM   4840  CG  LEU B  50    -415.723  10.051 237.756  1.00  0.00      H2   C  
ATOM   4841  CD1 LEU B  50    -416.310   8.680 237.534  1.00  0.00      H2   C  
ATOM   4842  CD2 LEU B  50    -414.545   9.859 238.654  1.00  0.00      H2   C  
ATOM   4843  C   LEU B  50    -417.192  12.090 235.798  1.00  0.00      H2   C  
ATOM   4844  O   LEU B  50    -416.807  13.241 235.656  1.00  0.00      H2   O  
ATOM   4845  N   GLU B  51    -418.412  11.794 236.229  1.00  0.00      H2   N  
ATOM   4846  CA  GLU B  51    -419.347  12.618 236.899  1.00  0.00      H2   C  
ATOM   4847  CB  GLU B  51    -420.706  12.609 236.211  1.00  0.00      H2   C  
ATOM   4848  CG  GLU B  51    -421.878  13.498 236.786  1.00  0.00      H2   C  
ATOM   4849  CD  GLU B  51    -421.519  14.977 236.899  1.00  0.00      H2   C  
ATOM   4850  OE1 GLU B  51    -420.651  15.321 237.728  1.00  0.00      H2   O  
ATOM   4851  OE2 GLU B  51    -422.016  15.807 236.169  1.00  0.00      H2   O  
ATOM   4852  C   GLU B  51    -419.483  12.279 238.361  1.00  0.00      H2   C  
ATOM   4853  O   GLU B  51    -419.808  11.178 238.739  1.00  0.00      H2   O  
ATOM   4854  N   ASP B  52    -419.182  13.325 239.222  1.00  0.00      H2   N  
ATOM   4855  CA  ASP B  52    -419.098  13.139 240.705  1.00  0.00      H2   C  
ATOM   4856  CB  ASP B  52    -417.651  13.002 241.129  1.00  0.00      H2   C  
ATOM   4857  CG  ASP B  52    -416.792  14.199 241.051  1.00  0.00      H2   C  
ATOM   4858  OD1 ASP B  52    -417.250  15.212 240.483  1.00  0.00      H2   O  
ATOM   4859  OD2 ASP B  52    -415.626  14.109 241.507  1.00  0.00      H2   O  
ATOM   4860  C   ASP B  52    -419.926  14.268 241.456  1.00  0.00      H2   C  
ATOM   4861  O   ASP B  52    -419.926  14.296 242.688  1.00  0.00      H2   O  
ATOM   4862  N   LYS B  53    -420.686  15.090 240.677  1.00  0.00      H2   N  
ATOM   4863  CA  LYS B  53    -421.555  16.122 241.264  1.00  0.00      H2   C  
ATOM   4864  CB  LYS B  53    -421.533  17.474 240.579  1.00  0.00      H2   C  
ATOM   4865  CG  LYS B  53    -422.713  18.355 241.008  1.00  0.00      H2   C  
ATOM   4866  CD  LYS B  53    -422.787  19.630 240.245  1.00  0.00      H2   C  
ATOM   4867  CE  LYS B  53    -421.421  20.324 240.131  1.00  0.00      H2   C  
ATOM   4868  NZ  LYS B  53    -421.642  21.659 239.562  1.00  0.00      H2   N  
ATOM   4869  C   LYS B  53    -422.932  15.614 241.511  1.00  0.00      H2   C  
ATOM   4870  O   LYS B  53    -423.680  15.223 240.630  1.00  0.00      H2   O  
ATOM   4871  N   HIS B  54    -423.391  15.702 242.794  1.00  0.00      H2   N  
ATOM   4872  CA  HIS B  54    -424.639  15.200 243.291  1.00  0.00      H2   C  
ATOM   4873  CB  HIS B  54    -424.453  14.650 244.760  1.00  0.00      H2   C  
ATOM   4874  ND1 HIS B  54    -421.985  13.650 244.819  1.00  0.00      H2   N  
ATOM   4875  CG  HIS B  54    -423.345  13.540 244.993  1.00  0.00      H2   C  
ATOM   4876  CE1 HIS B  54    -421.449  12.433 245.120  1.00  0.00      H2   C  
ATOM   4877  NE2 HIS B  54    -422.302  11.631 245.551  1.00  0.00      H2   N  
ATOM   4878  CD2 HIS B  54    -423.475  12.296 245.532  1.00  0.00      H2   C  
ATOM   4879  C   HIS B  54    -425.613  16.359 243.344  1.00  0.00      H2   C  
ATOM   4880  O   HIS B  54    -425.604  17.135 244.261  1.00  0.00      H2   O  
ATOM   4881  N   ASN B  55    -426.470  16.559 242.298  1.00  0.00      H2   N  
ATOM   4882  CA  ASN B  55    -427.277  17.807 242.166  1.00  0.00      H2   C  
ATOM   4883  CB  ASN B  55    -427.637  17.941 240.620  1.00  0.00      H2   C  
ATOM   4884  CG  ASN B  55    -428.727  17.092 239.955  1.00  0.00      H2   C  
ATOM   4885  OD1 ASN B  55    -429.454  16.300 240.591  1.00  0.00      H2   O  
ATOM   4886  ND2 ASN B  55    -429.027  17.393 238.672  1.00  0.00      H2   N  
ATOM   4887  C   ASN B  55    -428.558  17.819 243.026  1.00  0.00      H2   C  
ATOM   4888  O   ASN B  55    -429.083  18.868 243.350  1.00  0.00      H2   O  
ATOM   4889  N   GLY B  56    -429.013  16.697 243.474  1.00  0.00      H2   N  
ATOM   4890  CA  GLY B  56    -430.163  16.602 244.416  1.00  0.00      H2   C  
ATOM   4891  C   GLY B  56    -431.427  16.958 243.815  1.00  0.00      H2   C  
ATOM   4892  O   GLY B  56    -432.400  17.096 244.508  1.00  0.00      H2   O  
ATOM   4893  N   LYS B  57    -431.606  16.994 242.477  1.00  0.00      H2   N  
ATOM   4894  CA  LYS B  57    -432.873  17.293 241.802  1.00  0.00      H2   C  
ATOM   4895  CB  LYS B  57    -432.634  18.123 240.502  1.00  0.00      H2   C  
ATOM   4896  CG  LYS B  57    -431.582  19.276 240.710  1.00  0.00      H2   C  
ATOM   4897  CD  LYS B  57    -432.220  20.399 241.514  1.00  0.00      H2   C  
ATOM   4898  CE  LYS B  57    -431.348  21.678 241.704  1.00  0.00      H2   C  
ATOM   4899  NZ  LYS B  57    -430.276  21.577 242.759  1.00  0.00      H2   N  
ATOM   4900  C   LYS B  57    -433.576  15.974 241.461  1.00  0.00      H2   C  
ATOM   4901  O   LYS B  57    -433.039  14.968 240.943  1.00  0.00      H2   O  
ATOM   4902  N   LEU B  58    -434.841  15.935 241.766  1.00  0.00      H2   N  
ATOM   4903  CA  LEU B  58    -435.799  14.873 241.395  1.00  0.00      H2   C  
ATOM   4904  CB  LEU B  58    -436.658  14.433 242.677  1.00  0.00      H2   C  
ATOM   4905  CG  LEU B  58    -435.870  13.770 243.843  1.00  0.00      H2   C  
ATOM   4906  CD1 LEU B  58    -437.052  13.390 244.823  1.00  0.00      H2   C  
ATOM   4907  CD2 LEU B  58    -435.080  12.533 243.485  1.00  0.00      H2   C  
ATOM   4908  C   LEU B  58    -436.597  15.397 240.168  1.00  0.00      H2   C  
ATOM   4909  O   LEU B  58    -437.222  16.486 240.142  1.00  0.00      H2   O  
ATOM   4910  N   CYS B  59    -436.675  14.567 239.093  1.00  0.00      H2   N  
ATOM   4911  CA  CYS B  59    -437.024  15.020 237.778  1.00  0.00      H2   C  
ATOM   4912  CB  CYS B  59    -435.751  15.074 236.842  1.00  0.00      H2   C  
ATOM   4913  SG  CYS B  59    -434.453  16.300 237.444  1.00  0.00      H2   S  
ATOM   4914  C   CYS B  59    -438.028  13.992 237.061  1.00  0.00      H2   C  
ATOM   4915  O   CYS B  59    -438.357  12.940 237.551  1.00  0.00      H2   O  
ATOM   4916  N   LYS B  60    -438.564  14.415 235.942  1.00  0.00      H2   N  
ATOM   4917  CA  LYS B  60    -439.264  13.504 235.054  1.00  0.00      H2   C  
ATOM   4918  CB  LYS B  60    -439.987  14.218 233.921  1.00  0.00      H2   C  
ATOM   4919  CG  LYS B  60    -440.819  15.312 234.358  1.00  0.00      H2   C  
ATOM   4920  CD  LYS B  60    -441.859  15.724 233.311  1.00  0.00      H2   C  
ATOM   4921  CE  LYS B  60    -442.321  17.182 233.435  1.00  0.00      H2   C  
ATOM   4922  NZ  LYS B  60    -443.651  17.371 232.779  1.00  0.00      H2   N  
ATOM   4923  C   LYS B  60    -438.349  12.416 234.481  1.00  0.00      H2   C  
ATOM   4924  O   LYS B  60    -437.143  12.698 234.402  1.00  0.00      H2   O  
ATOM   4925  N   LEU B  61    -438.842  11.174 234.123  1.00  0.00      H2   N  
ATOM   4926  CA  LEU B  61    -438.007  10.096 233.596  1.00  0.00      H2   C  
ATOM   4927  CB  LEU B  61    -438.112   8.894 234.418  1.00  0.00      H2   C  
ATOM   4928  CG  LEU B  61    -436.940   7.910 234.291  1.00  0.00      H2   C  
ATOM   4929  CD1 LEU B  61    -435.599   8.556 234.624  1.00  0.00      H2   C  
ATOM   4930  CD2 LEU B  61    -437.146   6.811 235.267  1.00  0.00      H2   C  
ATOM   4931  C   LEU B  61    -438.622   9.797 232.204  1.00  0.00      H2   C  
ATOM   4932  O   LEU B  61    -439.801   9.365 232.065  1.00  0.00      H2   O  
ATOM   4933  N   ARG B  62    -437.880  10.072 231.135  1.00  0.00      H2   N  
ATOM   4934  CA  ARG B  62    -438.268   9.785 229.727  1.00  0.00      H2   C  
ATOM   4935  CB  ARG B  62    -438.554   8.311 229.328  1.00  0.00      H2   C  
ATOM   4936  CG  ARG B  62    -437.201   7.489 229.388  1.00  0.00      H2   C  
ATOM   4937  CD  ARG B  62    -437.359   5.979 229.280  1.00  0.00      H2   C
[truncated: 10,446,879 more chars]
