# Supplementary material for: Breathing and Tilting: Mesoscale Simulations Illuminate Influenza Glycoprotein Vulnerabilities
Source: ACS Cent Sci. 2022 Dec 8;8(12):1646–63. doi: 10.1021/acscentsci.2c00981 (PMC9801513; doi:10.1021/acscentsci.2c00981)
Supplement: Supplementary file 13 — oc2c00981_si_014.zip [file oc2c00981_si_014.zip › ha_ectodomain_tilting_msm/2015g_macrostate1_microstate285.pdb]

REMARK   1 CREATED WITH MDTraj 1.9.4, 2022-10-07
CRYST1 1137.640 1189.293 1150.522  90.00  90.00  90.00 P 1           1 
MODEL        0
ATOM      1  N   MET A 567    -164.170-426.993  22.140  1.00  0.00      H1   N  
ATOM      2  CA  MET A 567    -164.007-426.681  23.640  1.00  0.00      H1   C  
ATOM      3  CB  MET A 567    -163.977-428.005  24.460  1.00  0.00      H1   C  
ATOM      4  CG  MET A 567    -165.020-428.188  25.514  1.00  0.00      H1   C  
ATOM      5  SD  MET A 567    -166.606-428.377  24.743  1.00  0.00      H1   S  
ATOM      6  CE  MET A 567    -167.503-428.709  26.362  1.00  0.00      H1   C  
ATOM      7  C   MET A 567    -162.883-425.808  23.961  1.00  0.00      H1   C  
ATOM      8  O   MET A 567    -162.000-425.632  23.111  1.00  0.00      H1   O  
ATOM      9  N   LYS A 568    -162.907-425.033  25.053  1.00  0.00      H1   N  
ATOM     10  CA  LYS A 568    -161.870-424.098  25.523  1.00  0.00      H1   C  
ATOM     11  CB  LYS A 568    -162.327-422.571  25.618  1.00  0.00      H1   C  
ATOM     12  CG  LYS A 568    -163.169-421.945  24.412  1.00  0.00      H1   C  
ATOM     13  CD  LYS A 568    -162.243-421.642  23.215  1.00  0.00      H1   C  
ATOM     14  CE  LYS A 568    -163.030-420.939  22.156  1.00  0.00      H1   C  
ATOM     15  NZ  LYS A 568    -163.923-421.813  21.420  1.00  0.00      H1   N  
ATOM     16  C   LYS A 568    -161.216-424.508  26.820  1.00  0.00      H1   C  
ATOM     17  O   LYS A 568    -160.255-423.855  27.322  1.00  0.00      H1   O  
ATOM     18  N   ALA A 569    -161.681-425.548  27.518  1.00  0.00      H1   N  
ATOM     19  CA  ALA A 569    -161.220-426.026  28.793  1.00  0.00      H1   C  
ATOM     20  CB  ALA A 569    -162.253-426.914  29.413  1.00  0.00      H1   C  
ATOM     21  C   ALA A 569    -159.796-426.558  28.671  1.00  0.00      H1   C  
ATOM     22  O   ALA A 569    -159.381-427.197  27.779  1.00  0.00      H1   O  
ATOM     23  N   ILE A 570    -158.946-426.255  29.683  1.00  0.00      H1   N  
ATOM     24  CA  ILE A 570    -157.543-426.550  29.555  1.00  0.00      H1   C  
ATOM     25  CB  ILE A 570    -156.705-425.773  30.514  1.00  0.00      H1   C  
ATOM     26  CG2 ILE A 570    -157.086-426.155  31.918  1.00  0.00      H1   C  
ATOM     27  CG1 ILE A 570    -155.215-425.837  30.174  1.00  0.00      H1   C  
ATOM     28  CD1 ILE A 570    -154.888-425.492  28.740  1.00  0.00      H1   C  
ATOM     29  C   ILE A 570    -157.209-428.026  29.429  1.00  0.00      H1   C  
ATOM     30  O   ILE A 570    -156.345-428.356  28.653  1.00  0.00      H1   O  
ATOM     31  N   LEU A 571    -157.820-429.015  30.116  1.00  0.00      H1   N  
ATOM     32  CA  LEU A 571    -157.527-430.435  29.915  1.00  0.00      H1   C  
ATOM     33  CB  LEU A 571    -158.248-431.371  30.927  1.00  0.00      H1   C  
ATOM     34  CG  LEU A 571    -157.824-431.252  32.434  1.00  0.00      H1   C  
ATOM     35  CD1 LEU A 571    -158.742-432.186  33.276  1.00  0.00      H1   C  
ATOM     36  CD2 LEU A 571    -156.304-431.410  32.585  1.00  0.00      H1   C  
ATOM     37  C   LEU A 571    -157.869-430.813  28.418  1.00  0.00      H1   C  
ATOM     38  O   LEU A 571    -157.071-431.484  27.743  1.00  0.00      H1   O  
ATOM     39  N   VAL A 572    -159.051-430.427  27.863  1.00  0.00      H1   N  
ATOM     40  CA  VAL A 572    -159.539-430.635  26.554  1.00  0.00      H1   C  
ATOM     41  CB  VAL A 572    -160.977-430.111  26.518  1.00  0.00      H1   C  
ATOM     42  CG1 VAL A 572    -161.716-430.637  25.267  1.00  0.00      H1   C  
ATOM     43  CG2 VAL A 572    -161.802-430.590  27.730  1.00  0.00      H1   C  
ATOM     44  C   VAL A 572    -158.696-429.987  25.466  1.00  0.00      H1   C  
ATOM     45  O   VAL A 572    -158.459-430.522  24.359  1.00  0.00      H1   O  
ATOM     46  N   VAL A 573    -158.135-428.758  25.677  1.00  0.00      H1   N  
ATOM     47  CA  VAL A 573    -157.168-428.027  24.848  1.00  0.00      H1   C  
ATOM     48  CB  VAL A 573    -157.197-426.496  25.167  1.00  0.00      H1   C  
ATOM     49  CG1 VAL A 573    -156.013-425.723  24.470  1.00  0.00      H1   C  
ATOM     50  CG2 VAL A 573    -158.617-425.776  24.908  1.00  0.00      H1   C  
ATOM     51  C   VAL A 573    -155.863-428.708  24.718  1.00  0.00      H1   C  
ATOM     52  O   VAL A 573    -155.308-428.840  23.641  1.00  0.00      H1   O  
ATOM     53  N   LEU A 574    -155.353-429.200  25.862  1.00  0.00      H1   N  
ATOM     54  CA  LEU A 574    -154.116-429.979  25.995  1.00  0.00      H1   C  
ATOM     55  CB  LEU A 574    -153.549-430.136  27.434  1.00  0.00      H1   C  
ATOM     56  CG  LEU A 574    -152.773-428.978  27.805  1.00  0.00      H1   C  
ATOM     57  CD1 LEU A 574    -152.925-428.760  29.354  1.00  0.00      H1   C  
ATOM     58  CD2 LEU A 574    -151.227-429.034  27.468  1.00  0.00      H1   C  
ATOM     59  C   LEU A 574    -154.175-431.406  25.384  1.00  0.00      H1   C  
ATOM     60  O   LEU A 574    -153.184-432.021  25.080  1.00  0.00      H1   O  
ATOM     61  N   LEU A 575    -155.443-432.022  25.198  1.00  0.00      H1   N  
ATOM     62  CA  LEU A 575    -155.585-433.079  24.223  1.00  0.00      H1   C  
ATOM     63  CB  LEU A 575    -157.004-433.736  24.234  1.00  0.00      H1   C  
ATOM     64  CG  LEU A 575    -157.476-434.305  25.589  1.00  0.00      H1   C  
ATOM     65  CD1 LEU A 575    -158.927-434.653  25.257  1.00  0.00      H1   C  
ATOM     66  CD2 LEU A 575    -156.669-435.510  25.937  1.00  0.00      H1   C  
ATOM     67  C   LEU A 575    -155.296-432.677  22.841  1.00  0.00      H1   C  
ATOM     68  O   LEU A 575    -154.621-433.365  22.078  1.00  0.00      H1   O  
ATOM     69  N   TYR A 576    -155.839-431.528  22.402  1.00  0.00      H1   N  
ATOM     70  CA  TYR A 576    -155.553-430.905  21.060  1.00  0.00      H1   C  
ATOM     71  CB  TYR A 576    -156.496-429.729  20.803  1.00  0.00      H1   C  
ATOM     72  CG  TYR A 576    -156.384-429.420  19.319  1.00  0.00      H1   C  
ATOM     73  CD1 TYR A 576    -155.901-428.174  18.832  1.00  0.00      H1   C  
ATOM     74  CE1 TYR A 576    -155.749-427.939  17.432  1.00  0.00      H1   C  
ATOM     75  CZ  TYR A 576    -156.287-428.882  16.491  1.00  0.00      H1   C  
ATOM     76  OH  TYR A 576    -156.335-428.494  15.173  1.00  0.00      H1   O  
ATOM     77  CD2 TYR A 576    -156.795-430.367  18.401  1.00  0.00      H1   C  
ATOM     78  CE2 TYR A 576    -156.715-430.122  17.004  1.00  0.00      H1   C  
ATOM     79  C   TYR A 576    -154.054-430.564  20.989  1.00  0.00      H1   C  
ATOM     80  O   TYR A 576    -153.454-430.723  19.916  1.00  0.00      H1   O  
ATOM     81  N   THR A 577    -153.408-430.067  22.022  1.00  0.00      H1   N  
ATOM     82  CA  THR A 577    -151.980-429.764  22.086  1.00  0.00      H1   C  
ATOM     83  CB  THR A 577    -151.525-429.060  23.359  1.00  0.00      H1   C  
ATOM     84  OG1 THR A 577    -152.328-427.994  23.718  1.00  0.00      H1   O  
ATOM     85  CG2 THR A 577    -150.105-428.615  23.141  1.00  0.00      H1   C  
ATOM     86  C   THR A 577    -151.088-431.046  21.868  1.00  0.00      H1   C  
ATOM     87  O   THR A 577    -150.278-431.055  20.949  1.00  0.00      H1   O  
ATOM     88  N   PHE A 578    -151.426-432.229  22.579  1.00  0.00      H1   N  
ATOM     89  CA  PHE A 578    -150.820-433.533  22.435  1.00  0.00      H1   C  
ATOM     90  CB  PHE A 578    -151.444-434.563  23.498  1.00  0.00      H1   C  
ATOM     91  CG  PHE A 578    -150.948-435.911  23.216  1.00  0.00      H1   C  
ATOM     92  CD1 PHE A 578    -149.651-436.368  23.387  1.00  0.00      H1   C  
ATOM     93  CE1 PHE A 578    -149.246-437.697  23.392  1.00  0.00      H1   C  
ATOM     94  CZ  PHE A 578    -150.263-438.661  23.135  1.00  0.00      H1   C  
ATOM     95  CD2 PHE A 578    -151.855-436.860  22.822  1.00  0.00      H1   C  
ATOM     96  CE2 PHE A 578    -151.570-438.238  22.777  1.00  0.00      H1   C  
ATOM     97  C   PHE A 578    -150.999-434.035  21.032  1.00  0.00      H1   C  
ATOM     98  O   PHE A 578    -150.095-434.496  20.383  1.00  0.00      H1   O  
ATOM     99  N   THR A 579    -152.233-433.913  20.423  1.00  0.00      H1   N  
ATOM    100  CA  THR A 579    -152.606-434.248  19.053  1.00  0.00      H1   C  
ATOM    101  CB  THR A 579    -154.108-434.168  18.668  1.00  0.00      H1   C  
ATOM    102  OG1 THR A 579    -154.804-434.879  19.686  1.00  0.00      H1   O  
ATOM    103  CG2 THR A 579    -154.451-434.859  17.325  1.00  0.00      H1   C  
ATOM    104  C   THR A 579    -151.776-433.482  18.057  1.00  0.00      H1   C  
ATOM    105  O   THR A 579    -151.297-434.009  17.036  1.00  0.00      H1   O  
ATOM    106  N   THR A 580    -151.623-432.157  18.304  1.00  0.00      H1   N  
ATOM    107  CA  THR A 580    -150.807-431.281  17.421  1.00  0.00      H1   C  
ATOM    108  CB  THR A 580    -150.947-429.813  17.809  1.00  0.00      H1   C  
ATOM    109  OG1 THR A 580    -152.318-429.481  17.685  1.00  0.00      H1   O  
ATOM    110  CG2 THR A 580    -150.192-428.837  16.871  1.00  0.00      H1   C  
ATOM    111  C   THR A 580    -149.348-431.709  17.505  1.00  0.00      H1   C  
ATOM    112  O   THR A 580    -148.790-431.715  16.441  1.00  0.00      H1   O  
ATOM    113  N   ALA A 581    -148.759-431.983  18.697  1.00  0.00      H1   N  
ATOM    114  CA  ALA A 581    -147.363-432.263  18.994  1.00  0.00      H1   C  
ATOM    115  CB  ALA A 581    -147.076-432.261  20.542  1.00  0.00      H1   C  
ATOM    116  C   ALA A 581    -147.051-433.608  18.431  1.00  0.00      H1   C  
ATOM    117  O   ALA A 581    -146.078-433.681  17.758  1.00  0.00      H1   O  
ATOM    118  N   ASN A 582    -147.999-434.609  18.452  1.00  0.00      H1   N  
ATOM    119  CA  ASN A 582    -147.751-435.919  17.834  1.00  0.00      H1   C  
ATOM    120  CB  ASN A 582    -148.997-436.801  17.969  1.00  0.00      H1   C  
ATOM    121  CG  ASN A 582    -149.037-437.599  19.323  1.00  0.00      H1   C  
ATOM    122  OD1 ASN A 582    -148.061-437.777  20.043  1.00  0.00      H1   O  
ATOM    123  ND2 ASN A 582    -150.275-437.964  19.754  1.00  0.00      H1   N  
ATOM    124  C   ASN A 582    -147.434-435.709  16.383  1.00  0.00      H1   C  
ATOM    125  O   ASN A 582    -148.056-434.923  15.727  1.00  0.00      H1   O  
ATOM    126  N   ALA A 583    -146.395-436.485  15.881  1.00  0.00      H1   N  
ATOM    127  CA  ALA A 583    -146.214-436.955  14.465  1.00  0.00      H1   C  
ATOM    128  CB  ALA A 583    -144.866-437.709  14.401  1.00  0.00      H1   C  
ATOM    129  C   ALA A 583    -147.468-437.745  13.973  1.00  0.00      H1   C  
ATOM    130  O   ALA A 583    -148.059-438.432  14.862  1.00  0.00      H1   O  
ATOM    131  N   ASP A 584    -147.893-437.607  12.727  1.00  0.00      H1   N  
ATOM    132  CA  ASP A 584    -148.833-438.488  12.105  1.00  0.00      H1   C  
ATOM    133  CB  ASP A 584    -149.656-437.633  11.095  1.00  0.00      H1   C  
ATOM    134  CG  ASP A 584    -150.361-436.454  11.770  1.00  0.00      H1   C  
ATOM    135  OD1 ASP A 584    -150.463-435.371  11.163  1.00  0.00      H1   O  
ATOM    136  OD2 ASP A 584    -150.888-436.651  12.844  1.00  0.00      H1   O  
ATOM    137  C   ASP A 584    -148.199-439.623  11.336  1.00  0.00      H1   C  
ATOM    138  O   ASP A 584    -147.123-439.549  10.791  1.00  0.00      H1   O  
ATOM    139  N   THR A 585    -148.830-440.797  11.394  1.00  0.00      H1   N  
ATOM    140  CA  THR A 585    -148.272-442.059  10.943  1.00  0.00      H1   C  
ATOM    141  CB  THR A 585    -147.930-443.035  12.071  1.00  0.00      H1   C  
ATOM    142  OG1 THR A 585    -148.997-443.158  12.926  1.00  0.00      H1   O  
ATOM    143  CG2 THR A 585    -146.784-442.425  12.945  1.00  0.00      H1   C  
ATOM    144  C   THR A 585    -149.233-442.751  10.003  1.00  0.00      H1   C  
ATOM    145  O   THR A 585    -150.442-442.711  10.184  1.00  0.00      H1   O  
ATOM    146  N   LEU A 586    -148.686-443.399   8.982  1.00  0.00      H1   N  
ATOM    147  CA  LEU A 586    -149.488-444.227   8.160  1.00  0.00      H1   C  
ATOM    148  CB  LEU A 586    -149.505-443.831   6.726  1.00  0.00      H1   C  
ATOM    149  CG  LEU A 586    -150.451-444.660   5.730  1.00  0.00      H1   C  
ATOM    150  CD1 LEU A 586    -151.981-444.583   6.151  1.00  0.00      H1   C  
ATOM    151  CD2 LEU A 586    -150.248-444.095   4.444  1.00  0.00      H1   C  
ATOM    152  C   LEU A 586    -148.855-445.672   8.403  1.00  0.00      H1   C  
ATOM    153  O   LEU A 586    -147.630-445.800   8.259  1.00  0.00      H1   O  
ATOM    154  N   CYS A 587    -149.616-446.701   8.909  1.00  0.00      H1   N  
ATOM    155  CA  CYS A 587    -149.056-447.997   9.076  1.00  0.00      H1   C  
ATOM    156  CB  CYS A 587    -149.074-448.547  10.520  1.00  0.00      H1   C  
ATOM    157  SG  CYS A 587    -148.503-447.446  11.874  1.00  0.00      H1   S  
ATOM    158  C   CYS A 587    -149.642-449.024   8.137  1.00  0.00      H1   C  
ATOM    159  O   CYS A 587    -150.846-448.976   7.769  1.00  0.00      H1   O  
ATOM    160  N   ILE A 588    -148.815-449.976   7.644  1.00  0.00      H1   N  
ATOM    161  CA  ILE A 588    -149.283-451.020   6.773  1.00  0.00      H1   C  
ATOM    162  CB  ILE A 588    -148.235-451.426   5.680  1.00  0.00      H1   C  
ATOM    163  CG2 ILE A 588    -148.634-452.586   4.819  1.00  0.00      H1   C  
ATOM    164  CG1 ILE A 588    -148.060-450.168   4.800  1.00  0.00      H1   C  
ATOM    165  CD1 ILE A 588    -146.715-449.343   5.160  1.00  0.00      H1   C  
ATOM    166  C   ILE A 588    -149.665-452.171   7.634  1.00  0.00      H1   C  
ATOM    167  O   ILE A 588    -149.007-452.502   8.644  1.00  0.00      H1   O  
ATOM    168  N   GLY A 589    -150.706-453.007   7.244  1.00  0.00      H1   N  
ATOM    169  CA  GLY A 589    -151.058-454.265   7.876  1.00  0.00      H1   C  
ATOM    170  C   GLY A 589    -152.133-455.027   7.228  1.00  0.00      H1   C  
ATOM    171  O   GLY A 589    -152.572-454.680   6.138  1.00  0.00      H1   O  
ATOM    172  N   TYR A 590    -152.553-456.114   7.971  1.00  0.00      H1   N  
ATOM    173  CA  TYR A 590    -153.502-457.104   7.420  1.00  0.00      H1   C  
ATOM    174  CB  TYR A 590    -152.776-458.266   6.848  1.00  0.00      H1   C  
ATOM    175  CG  TYR A 590    -151.713-458.784   7.798  1.00  0.00      H1   C  
ATOM    176  CD1 TYR A 590    -151.990-459.748   8.796  1.00  0.00      H1   C  
ATOM    177  CE1 TYR A 590    -150.959-459.999   9.683  1.00  0.00      H1   C  
ATOM    178  CZ  TYR A 590    -149.673-459.374   9.594  1.00  0.00      H1   C  
ATOM    179  OH  TYR A 590    -148.681-459.676  10.552  1.00  0.00      H1   O  
ATOM    180  CD2 TYR A 590    -150.396-458.210   7.630  1.00  0.00      H1   C  
ATOM    181  CE2 TYR A 590    -149.450-458.462   8.563  1.00  0.00      H1   C  
ATOM    182  C   TYR A 590    -154.613-457.460   8.349  1.00  0.00      H1   C  
ATOM    183  O   TYR A 590    -154.576-457.171   9.537  1.00  0.00      H1   O  
ATOM    184  N   HIS A 591    -155.678-458.061   7.800  1.00  0.00      H1   N  
ATOM    185  CA  HIS A 591    -156.748-458.699   8.520  1.00  0.00      H1   C  
ATOM    186  CB  HIS A 591    -157.984-458.845   7.526  1.00  0.00      H1   C  
ATOM    187  ND1 HIS A 591    -160.450-458.587   8.336  1.00  0.00      H1   N  
ATOM    188  CG  HIS A 591    -159.394-459.356   7.819  1.00  0.00      H1   C  
ATOM    189  CE1 HIS A 591    -161.593-459.307   8.285  1.00  0.00      H1   C  
ATOM    190  NE2 HIS A 591    -161.398-460.443   7.701  1.00  0.00      H1   N  
ATOM    191  CD2 HIS A 591    -160.029-460.484   7.401  1.00  0.00      H1   C  
ATOM    192  C   HIS A 591    -156.442-459.998   9.337  1.00  0.00      H1   C  
ATOM    193  O   HIS A 591    -155.576-460.821   8.956  1.00  0.00      H1   O  
ATOM    194  N   ALA A 592    -157.126-460.229  10.484  1.00  0.00      H1   N  
ATOM    195  CA  ALA A 592    -156.983-461.301  11.357  1.00  0.00      H1   C  
ATOM    196  CB  ALA A 592    -156.019-460.843  12.449  1.00  0.00      H1   C  
ATOM    197  C   ALA A 592    -158.469-461.480  11.870  1.00  0.00      H1   C  
ATOM    198  O   ALA A 592    -159.300-460.545  11.889  1.00  0.00      H1   O  
ATOM    199  N   ASN A 593    -158.816-462.637  12.450  1.00  0.00      H1   N  
ATOM    200  CA  ASN A 593    -160.165-462.847  13.003  1.00  0.00      H1   C  
ATOM    201  CB  ASN A 593    -161.209-463.137  11.870  1.00  0.00      H1   C  
ATOM    202  CG  ASN A 593    -160.948-464.307  10.962  1.00  0.00      H1   C  
ATOM    203  OD1 ASN A 593    -160.222-465.252  11.277  1.00  0.00      H1   O  
ATOM    204  ND2 ASN A 593    -161.542-464.280   9.712  1.00  0.00      H1   N  
ATOM    205  C   ASN A 593    -160.044-464.056  13.896  1.00  0.00      H1   C  
ATOM    206  O   ASN A 593    -158.965-464.522  14.283  1.00  0.00      H1   O  
ATOM    207  N   ASN A 594    -161.217-464.631  14.283  1.00  0.00      H1   N  
ATOM    208  CA  ASN A 594    -161.241-465.770  15.188  1.00  0.00      H1   C  
ATOM    209  CB  ASN A 594    -162.609-465.626  16.005  1.00  0.00      H1   C  
ATOM    210  CG  ASN A 594    -162.554-464.370  16.850  1.00  0.00      H1   C  
ATOM    211  OD1 ASN A 594    -161.607-463.620  17.095  1.00  0.00      H1   O  
ATOM    212  ND2 ASN A 594    -163.721-464.094  17.411  1.00  0.00      H1   N  
ATOM    213  C   ASN A 594    -161.133-467.156  14.478  1.00  0.00      H1   C  
ATOM    214  O   ASN A 594    -161.390-468.208  15.074  1.00  0.00      H1   O  
ATOM    215  N   SER A 595    -160.857-467.109  13.170  1.00  0.00      H1   N  
ATOM    216  CA  SER A 595    -160.759-468.344  12.341  1.00  0.00      H1   C  
ATOM    217  CB  SER A 595    -160.619-468.151  10.768  1.00  0.00      H1   C  
ATOM    218  OG  SER A 595    -160.470-469.375  10.006  1.00  0.00      H1   O  
ATOM    219  C   SER A 595    -159.658-469.270  12.874  1.00  0.00      H1   C  
ATOM    220  O   SER A 595    -158.534-468.924  13.223  1.00  0.00      H1   O  
ATOM    221  N   THR A 596    -160.080-470.610  12.965  1.00  0.00      H1   N  
ATOM    222  CA  THR A 596    -159.186-471.698  13.238  1.00  0.00      H1   C  
ATOM    223  CB  THR A 596    -159.508-472.583  14.533  1.00  0.00      H1   C  
ATOM    224  OG1 THR A 596    -160.856-472.852  14.654  1.00  0.00      H1   O  
ATOM    225  CG2 THR A 596    -159.105-471.678  15.788  1.00  0.00      H1   C  
ATOM    226  C   THR A 596    -159.152-472.708  12.087  1.00  0.00      H1   C  
ATOM    227  O   THR A 596    -158.737-473.837  12.381  1.00  0.00      H1   O  
ATOM    228  N   ASP A 597    -159.632-472.387  10.821  1.00  0.00      H1   N  
ATOM    229  CA  ASP A 597    -159.608-473.267   9.663  1.00  0.00      H1   C  
ATOM    230  CB  ASP A 597    -160.259-472.680   8.364  1.00  0.00      H1   C  
ATOM    231  CG  ASP A 597    -161.719-472.390   8.636  1.00  0.00      H1   C  
ATOM    232  OD1 ASP A 597    -162.462-471.815   7.750  1.00  0.00      H1   O  
ATOM    233  OD2 ASP A 597    -162.243-472.770   9.719  1.00  0.00      H1   O  
ATOM    234  C   ASP A 597    -158.162-473.532   9.354  1.00  0.00      H1   C  
ATOM    235  O   ASP A 597    -157.382-472.664   9.080  1.00  0.00      H1   O  
ATOM    236  N   THR A 598    -157.742-474.837   9.422  1.00  0.00      H1   N  
ATOM    237  CA  THR A 598    -156.332-475.207   9.091  1.00  0.00      H1   C  
ATOM    238  CB  THR A 598    -155.673-476.340   9.945  1.00  0.00      H1   C  
ATOM    239  OG1 THR A 598    -156.624-477.433  10.092  1.00  0.00      H1   O  
ATOM    240  CG2 THR A 598    -155.228-475.832  11.351  1.00  0.00      H1   C  
ATOM    241  C   THR A 598    -156.196-475.699   7.668  1.00  0.00      H1   C  
ATOM    242  O   THR A 598    -156.851-476.606   7.235  1.00  0.00      H1   O  
ATOM    243  N   VAL A 599    -155.140-475.203   7.038  1.00  0.00      H1   N  
ATOM    244  CA  VAL A 599    -154.687-475.932   5.818  1.00  0.00      H1   C  
ATOM    245  CB  VAL A 599    -154.639-474.833   4.720  1.00  0.00      H1   C  
ATOM    246  CG1 VAL A 599    -156.117-474.439   4.447  1.00  0.00      H1   C  
ATOM    247  CG2 VAL A 599    -153.828-473.611   4.983  1.00  0.00      H1   C  
ATOM    248  C   VAL A 599    -153.281-476.552   5.862  1.00  0.00      H1   C  
ATOM    249  O   VAL A 599    -152.434-476.241   6.743  1.00  0.00      H1   O  
ATOM    250  N   ASP A 600    -152.990-477.591   4.983  1.00  0.00      H1   N  
ATOM    251  CA  ASP A 600    -151.637-478.121   4.839  1.00  0.00      H1   C  
ATOM    252  CB  ASP A 600    -151.547-479.676   4.740  1.00  0.00      H1   C  
ATOM    253  CG  ASP A 600    -151.995-480.357   5.995  1.00  0.00      H1   C  
ATOM    254  OD1 ASP A 600    -152.092-479.631   7.013  1.00  0.00      H1   O  
ATOM    255  OD2 ASP A 600    -152.246-481.593   5.952  1.00  0.00      H1   O  
ATOM    256  C   ASP A 600    -151.016-477.450   3.667  1.00  0.00      H1   C  
ATOM    257  O   ASP A 600    -151.738-477.086   2.755  1.00  0.00      H1   O  
ATOM    258  N   THR A 601    -149.668-477.423   3.614  1.00  0.00      H1   N  
ATOM    259  CA  THR A 601    -148.937-476.873   2.549  1.00  0.00      H1   C  
ATOM    260  CB  THR A 601    -148.347-475.481   2.820  1.00  0.00      H1   C  
ATOM    261  OG1 THR A 601    -147.150-475.341   3.584  1.00  0.00      H1   O  
ATOM    262  CG2 THR A 601    -149.455-474.643   3.496  1.00  0.00      H1   C  
ATOM    263  C   THR A 601    -147.852-477.944   2.386  1.00  0.00      H1   C  
ATOM    264  O   THR A 601    -147.807-478.956   3.142  1.00  0.00      H1   O  
ATOM    265  N   VAL A 602    -147.006-477.869   1.402  1.00  0.00      H1   N  
ATOM    266  CA  VAL A 602    -145.858-478.823   1.259  1.00  0.00      H1   C  
ATOM    267  CB  VAL A 602    -145.226-478.799  -0.141  1.00  0.00      H1   C  
ATOM    268  CG1 VAL A 602    -144.074-479.850  -0.250  1.00  0.00      H1   C  
ATOM    269  CG2 VAL A 602    -146.234-478.970  -1.245  1.00  0.00      H1   C  
ATOM    270  C   VAL A 602    -144.805-478.539   2.398  1.00  0.00      H1   C  
ATOM    271  O   VAL A 602    -144.419-479.489   3.148  1.00  0.00      H1   O  
ATOM    272  N   LEU A 603    -144.524-477.197   2.655  1.00  0.00      H1   N  
ATOM    273  CA  LEU A 603    -143.576-476.817   3.689  1.00  0.00      H1   C  
ATOM    274  CB  LEU A 603    -142.960-475.373   3.577  1.00  0.00      H1   C  
ATOM    275  CG  LEU A 603    -142.207-475.138   2.195  1.00  0.00      H1   C  
ATOM    276  CD1 LEU A 603    -141.616-473.701   2.237  1.00  0.00      H1   C  
ATOM    277  CD2 LEU A 603    -141.229-476.317   1.942  1.00  0.00      H1   C  
ATOM    278  C   LEU A 603    -144.038-476.907   5.116  1.00  0.00      H1   C  
ATOM    279  O   LEU A 603    -143.261-477.158   6.063  1.00  0.00      H1   O  
ATOM    280  N   GLU A 604    -145.315-476.731   5.386  1.00  0.00      H1   N  
ATOM    281  CA  GLU A 604    -145.799-476.690   6.751  1.00  0.00      H1   C  
ATOM    282  CB  GLU A 604    -146.197-475.155   7.104  1.00  0.00      H1   C  
ATOM    283  CG  GLU A 604    -145.022-474.120   7.199  1.00  0.00      H1   C  
ATOM    284  CD  GLU A 604    -145.562-472.723   7.505  1.00  0.00      H1   C  
ATOM    285  OE1 GLU A 604    -145.500-471.904   6.572  1.00  0.00      H1   O  
ATOM    286  OE2 GLU A 604    -145.960-472.466   8.647  1.00  0.00      H1   O  
ATOM    287  C   GLU A 604    -147.079-477.608   6.837  1.00  0.00      H1   C  
ATOM    288  O   GLU A 604    -147.849-477.824   5.885  1.00  0.00      H1   O  
ATOM    289  N   LYS A 605    -147.391-478.086   8.071  1.00  0.00      H1   N  
ATOM    290  CA  LYS A 605    -148.713-478.653   8.415  1.00  0.00      H1   C  
ATOM    291  CB  LYS A 605    -148.387-480.016   9.202  1.00  0.00      H1   C  
ATOM    292  CG  LYS A 605    -148.011-481.072   8.201  1.00  0.00      H1   C  
ATOM    293  CD  LYS A 605    -149.108-481.481   7.274  1.00  0.00      H1   C  
ATOM    294  CE  LYS A 605    -148.885-482.795   6.559  1.00  0.00      H1   C  
ATOM    295  NZ  LYS A 605    -149.950-482.990   5.553  1.00  0.00      H1   N  
ATOM    296  C   LYS A 605    -149.546-477.696   9.200  1.00  0.00      H1   C  
ATOM    297  O   LYS A 605    -149.003-476.818   9.879  1.00  0.00      H1   O  
ATOM    298  N   ASN A 606    -150.887-477.799   9.189  1.00  0.00      H1   N  
ATOM    299  CA  ASN A 606    -151.818-477.029  10.136  1.00  0.00      H1   C  
ATOM    300  CB  ASN A 606    -151.984-477.700  11.568  1.00  0.00      H1   C  
ATOM    301  CG  ASN A 606    -152.851-478.943  11.385  1.00  0.00      H1   C  
ATOM    302  OD1 ASN A 606    -153.309-479.226  10.283  1.00  0.00      H1   O  
ATOM    303  ND2 ASN A 606    -153.131-479.676  12.454  1.00  0.00      H1   N  
ATOM    304  C   ASN A 606    -151.530-475.577  10.287  1.00  0.00      H1   C  
ATOM    305  O   ASN A 606    -151.497-475.036  11.431  1.00  0.00      H1   O  
ATOM    306  N   VAL A 607    -151.525-474.830   9.081  1.00  0.00      H1   N  
ATOM    307  CA  VAL A 607    -151.534-473.394   9.058  1.00  0.00      H1   C  
ATOM    308  CB  VAL A 607    -150.975-472.975   7.739  1.00  0.00      H1   C  
ATOM    309  CG1 VAL A 607    -150.926-471.459   7.648  1.00  0.00      H1   C  
ATOM    310  CG2 VAL A 607    -149.561-473.601   7.501  1.00  0.00      H1   C  
ATOM    311  C   VAL A 607    -152.986-472.885   9.255  1.00  0.00      H1   C  
ATOM    312  O   VAL A 607    -153.783-473.192   8.468  1.00  0.00      H1   O  
ATOM    313  N   THR A 608    -153.267-472.070  10.318  1.00  0.00      H1   N  
ATOM    314  CA  THR A 608    -154.628-471.505  10.527  1.00  0.00      H1   C  
ATOM    315  CB  THR A 608    -154.984-471.130  11.940  1.00  0.00      H1   C  
ATOM    316  OG1 THR A 608    -153.820-470.722  12.602  1.00  0.00      H1   O  
ATOM    317  CG2 THR A 608    -155.562-472.393  12.622  1.00  0.00      H1   C  
ATOM    318  C   THR A 608    -154.761-470.217   9.684  1.00  0.00      H1   C  
ATOM    319  O   THR A 608    -153.891-469.403   9.561  1.00  0.00      H1   O  
ATOM    320  N   VAL A 609    -155.926-470.095   8.978  1.00  0.00      H1   N  
ATOM    321  CA  VAL A 609    -156.162-469.131   7.961  1.00  0.00      H1   C  
ATOM    322  CB  VAL A 609    -156.182-469.764   6.561  1.00  0.00      H1   C  
ATOM    323  CG1 VAL A 609    -154.769-470.201   6.275  1.00  0.00      H1   C  
ATOM    324  CG2 VAL A 609    -157.236-470.859   6.403  1.00  0.00      H1   C  
ATOM    325  C   VAL A 609    -157.285-468.259   8.299  1.00  0.00      H1   C  
ATOM    326  O   VAL A 609    -158.213-468.674   8.967  1.00  0.00      H1   O  
ATOM    327  N   THR A 610    -157.275-466.977   7.892  1.00  0.00      H1   N  
ATOM    328  CA  THR A 610    -158.470-466.008   8.024  1.00  0.00      H1   C  
ATOM    329  CB  THR A 610    -158.439-464.650   7.427  1.00  0.00      H1   C  
ATOM    330  OG1 THR A 610    -157.977-464.667   6.083  1.00  0.00      H1   O  
ATOM    331  CG2 THR A 610    -157.347-463.863   8.252  1.00  0.00      H1   C  
ATOM    332  C   THR A 610    -159.724-466.599   7.429  1.00  0.00      H1   C  
ATOM    333  O   THR A 610    -160.885-466.300   7.796  1.00  0.00      H1   O  
ATOM    334  N   HIS A 611    -159.652-467.346   6.301  1.00  0.00      H1   N  
ATOM    335  CA  HIS A 611    -160.850-467.687   5.530  1.00  0.00      H1   C  
ATOM    336  CB  HIS A 611    -161.426-466.563   4.578  1.00  0.00      H1   C  
ATOM    337  ND1 HIS A 611    -160.515-464.175   4.741  1.00  0.00      H1   N  
ATOM    338  CG  HIS A 611    -161.350-465.185   5.166  1.00  0.00      H1   C  
ATOM    339  CE1 HIS A 611    -160.984-463.071   5.336  1.00  0.00      H1   C  
ATOM    340  NE2 HIS A 611    -162.092-463.339   6.062  1.00  0.00      H1   N  
ATOM    341  CD2 HIS A 611    -162.303-464.691   5.978  1.00  0.00      H1   C  
ATOM    342  C   HIS A 611    -160.426-468.903   4.728  1.00  0.00      H1   C  
ATOM    343  O   HIS A 611    -159.210-469.099   4.524  1.00  0.00      H1   O  
ATOM    344  N   SER A 612    -161.326-469.840   4.346  1.00  0.00      H1   N  
ATOM    345  CA  SER A 612    -160.951-471.089   3.634  1.00  0.00      H1   C  
ATOM    346  CB  SER A 612    -160.298-472.212   4.501  1.00  0.00      H1   C  
ATOM    347  OG  SER A 612    -160.028-473.390   3.743  1.00  0.00      H1   O  
ATOM    348  C   SER A 612    -162.199-471.514   2.966  1.00  0.00      H1   C  
ATOM    349  O   SER A 612    -163.307-471.157   3.297  1.00  0.00      H1   O  
ATOM    350  N   VAL A 613    -161.997-472.362   1.902  1.00  0.00      H1   N  
ATOM    351  CA  VAL A 613    -163.090-473.022   1.192  1.00  0.00      H1   C  
ATOM    352  CB  VAL A 613    -163.153-472.648  -0.264  1.00  0.00      H1   C  
ATOM    353  CG1 VAL A 613    -163.730-473.703  -1.217  1.00  0.00      H1   C  
ATOM    354  CG2 VAL A 613    -164.028-471.355  -0.221  1.00  0.00      H1   C  
ATOM    355  C   VAL A 613    -162.956-474.497   1.359  1.00  0.00      H1   C  
ATOM    356  O   VAL A 613    -161.885-475.050   1.253  1.00  0.00      H1   O  
ATOM    357  N   ASN A 614    -164.022-475.291   1.606  1.00  0.00      H1   N  
ATOM    358  CA  ASN A 614    -163.926-476.715   1.579  1.00  0.00      H1   C  
ATOM    359  CB  ASN A 614    -164.981-477.378   2.561  1.00  0.00      H1   C  
ATOM    360  CG  ASN A 614    -164.630-477.341   4.085  1.00  0.00      H1   C  
ATOM    361  OD1 ASN A 614    -163.486-477.301   4.461  1.00  0.00      H1   O  
ATOM    362  ND2 ASN A 614    -165.674-477.217   4.956  1.00  0.00      H1   N  
ATOM    363  C   ASN A 614    -164.113-477.181   0.158  1.00  0.00      H1   C  
ATOM    364  O   ASN A 614    -165.089-476.898  -0.523  1.00  0.00      H1   O  
ATOM    365  N   LEU A 615    -163.242-478.020  -0.410  1.00  0.00      H1   N  
ATOM    366  CA  LEU A 615    -163.356-478.514  -1.779  1.00  0.00      H1   C  
ATOM    367  CB  LEU A 615    -161.865-478.405  -2.355  1.00  0.00      H1   C  
ATOM    368  CG  LEU A 615    -161.538-478.283  -3.875  1.00  0.00      H1   C  
ATOM    369  CD1 LEU A 615    -162.172-477.037  -4.424  1.00  0.00      H1   C  
ATOM    370  CD2 LEU A 615    -159.979-478.318  -4.085  1.00  0.00      H1   C  
ATOM    371  C   LEU A 615    -163.781-479.979  -1.896  1.00  0.00      H1   C  
ATOM    372  O   LEU A 615    -164.070-480.504  -2.953  1.00  0.00      H1   O  
ATOM    373  N   LEU A 616    -164.041-480.540  -0.752  1.00  0.00      H1   N  
ATOM    374  CA  LEU A 616    -164.542-481.902  -0.695  1.00  0.00      H1   C  
ATOM    375  CB  LEU A 616    -163.799-482.643   0.415  1.00  0.00      H1   C  
ATOM    376  CG  LEU A 616    -164.242-484.144   0.592  1.00  0.00      H1   C  
ATOM    377  CD1 LEU A 616    -163.877-485.087  -0.590  1.00  0.00      H1   C  
ATOM    378  CD2 LEU A 616    -163.791-484.698   1.906  1.00  0.00      H1   C  
ATOM    379  C   LEU A 616    -166.027-481.809  -0.242  1.00  0.00      H1   C  
ATOM    380  O   LEU A 616    -166.333-481.202   0.777  1.00  0.00      H1   O  
ATOM    381  N   GLU A 617    -166.987-482.401  -0.967  1.00  0.00      H1   N  
ATOM    382  CA  GLU A 617    -168.347-482.558  -0.458  1.00  0.00      H1   C  
ATOM    383  CB  GLU A 617    -169.303-482.673  -1.665  1.00  0.00      H1   C  
ATOM    384  CG  GLU A 617    -170.781-482.979  -1.278  1.00  0.00      H1   C  
ATOM    385  CD  GLU A 617    -171.515-481.769  -0.691  1.00  0.00      H1   C  
ATOM    386  OE1 GLU A 617    -172.400-481.239  -1.422  1.00  0.00      H1   O  
ATOM    387  OE2 GLU A 617    -171.111-481.174   0.354  1.00  0.00      H1   O  
ATOM    388  C   GLU A 617    -168.437-483.483   0.697  1.00  0.00      H1   C  
ATOM    389  O   GLU A 617    -167.849-484.559   0.725  1.00  0.00      H1   O  
ATOM    390  N   ASP A 618    -169.321-483.088   1.590  1.00  0.00      H1   N  
ATOM    391  CA  ASP A 618    -169.485-483.640   2.929  1.00  0.00      H1   C  
ATOM    392  CB  ASP A 618    -168.561-482.910   3.969  1.00  0.00      H1   C  
ATOM    393  CG  ASP A 618    -168.614-481.385   4.076  1.00  0.00      H1   C  
ATOM    394  OD1 ASP A 618    -167.742-480.762   4.774  1.00  0.00      H1   O  
ATOM    395  OD2 ASP A 618    -169.576-480.699   3.540  1.00  0.00      H1   O  
ATOM    396  C   ASP A 618    -170.893-483.619   3.292  1.00  0.00      H1   C  
ATOM    397  O   ASP A 618    -171.235-484.053   4.393  1.00  0.00      H1   O  
ATOM    398  N   LYS A 619    -171.722-483.097   2.378  1.00  0.00      H1   N  
ATOM    399  CA  LYS A 619    -173.089-483.233   2.524  1.00  0.00      H1   C  
ATOM    400  CB  LYS A 619    -173.895-481.863   2.410  1.00  0.00      H1   C  
ATOM    401  CG  LYS A 619    -173.430-480.736   3.429  1.00  0.00      H1   C  
ATOM    402  CD  LYS A 619    -173.295-481.241   4.900  1.00  0.00      H1   C  
ATOM    403  CE  LYS A 619    -172.499-480.358   5.942  1.00  0.00      H1   C  
ATOM    404  NZ  LYS A 619    -171.321-479.626   5.413  1.00  0.00      H1   N  
ATOM    405  C   LYS A 619    -173.839-484.084   1.511  1.00  0.00      H1   C  
ATOM    406  O   LYS A 619    -173.293-484.296   0.424  1.00  0.00      H1   O  
ATOM    407  N   HIS A 620    -175.024-484.547   1.876  1.00  0.00      H1   N  
ATOM    408  CA  HIS A 620    -175.856-485.294   0.948  1.00  0.00      H1   C  
ATOM    409  CB  HIS A 620    -175.435-486.751   0.652  1.00  0.00      H1   C  
ATOM    410  ND1 HIS A 620    -176.348-488.746   1.896  1.00  0.00      H1   N  
ATOM    411  CG  HIS A 620    -175.411-487.743   1.835  1.00  0.00      H1   C  
ATOM    412  CE1 HIS A 620    -175.960-489.632   2.882  1.00  0.00      H1   C  
ATOM    413  NE2 HIS A 620    -174.803-489.233   3.428  1.00  0.00      H1   N  
ATOM    414  CD2 HIS A 620    -174.431-488.057   2.756  1.00  0.00      H1   C  
ATOM    415  C   HIS A 620    -177.243-485.251   1.483  1.00  0.00      H1   C  
ATOM    416  O   HIS A 620    -177.487-485.045   2.671  1.00  0.00      H1   O  
ATOM    417  N   ASN A 621    -178.173-485.450   0.581  1.00  0.00      H1   N  
ATOM    418  CA  ASN A 621    -179.612-485.657   0.949  1.00  0.00      H1   C  
ATOM    419  CB  ASN A 621    -180.490-485.297  -0.284  1.00  0.00      H1   C  
ATOM    420  CG  ASN A 621    -181.972-485.381  -0.031  1.00  0.00      H1   C  
ATOM    421  OD1 ASN A 621    -182.484-485.894   0.943  1.00  0.00      H1   O  
ATOM    422  ND2 ASN A 621    -182.713-484.880  -0.995  1.00  0.00      H1   N  
ATOM    423  C   ASN A 621    -179.802-487.089   1.486  1.00  0.00      H1   C  
ATOM    424  O   ASN A 621    -179.123-488.053   1.036  1.00  0.00      H1   O  
ATOM    425  N   GLY A 622    -180.597-487.286   2.486  1.00  0.00      H1   N  
ATOM    426  CA  GLY A 622    -180.929-488.638   2.938  1.00  0.00      H1   C  
ATOM    427  C   GLY A 622    -181.909-489.407   2.089  1.00  0.00      H1   C  
ATOM    428  O   GLY A 622    -182.318-490.522   2.473  1.00  0.00      H1   O  
ATOM    429  N   LYS A 623    -182.308-488.936   0.857  1.00  0.00      H1   N  
ATOM    430  CA  LYS A 623    -183.225-489.564  -0.062  1.00  0.00      H1   C  
ATOM    431  CB  LYS A 623    -184.528-488.708  -0.408  1.00  0.00      H1   C  
ATOM    432  CG  LYS A 623    -185.236-488.164   0.816  1.00  0.00      H1   C  
ATOM    433  CD  LYS A 623    -185.931-489.203   1.802  1.00  0.00      H1   C  
ATOM    434  CE  LYS A 623    -186.623-488.638   3.045  1.00  0.00      H1   C  
ATOM    435  NZ  LYS A 623    -186.038-487.343   3.547  1.00  0.00      H1   N  
ATOM    436  C   LYS A 623    -182.622-490.177  -1.275  1.00  0.00      H1   C  
ATOM    437  O   LYS A 623    -181.565-489.740  -1.737  1.00  0.00      H1   O  
ATOM    438  N   LEU A 624    -183.195-491.244  -1.758  1.00  0.00      H1   N  
ATOM    439  CA  LEU A 624    -182.907-491.683  -3.119  1.00  0.00      H1   C  
ATOM    440  CB  LEU A 624    -183.005-493.188  -3.392  1.00  0.00      H1   C  
ATOM    441  CG  LEU A 624    -182.536-494.204  -2.344  1.00  0.00      H1   C  
ATOM    442  CD1 LEU A 624    -182.709-495.636  -2.803  1.00  0.00      H1   C  
ATOM    443  CD2 LEU A 624    -180.943-494.039  -2.134  1.00  0.00      H1   C  
ATOM    444  C   LEU A 624    -183.964-491.026  -3.991  1.00  0.00      H1   C  
ATOM    445  O   LEU A 624    -185.166-491.005  -3.699  1.00  0.00      H1   O  
ATOM    446  N   CYS A 625    -183.493-490.387  -5.123  1.00  0.00      H1   N  
ATOM    447  CA  CYS A 625    -184.237-489.438  -5.960  1.00  0.00      H1   C  
ATOM    448  CB  CYS A 625    -183.528-488.056  -5.932  1.00  0.00      H1   C  
ATOM    449  SG  CYS A 625    -183.589-487.249  -4.294  1.00  0.00      H1   S  
ATOM    450  C   CYS A 625    -184.248-489.954  -7.278  1.00  0.00      H1   C  
ATOM    451  O   CYS A 625    -183.539-490.927  -7.582  1.00  0.00      H1   O  
ATOM    452  N   LYS A 626    -185.200-489.543  -8.168  1.00  0.00      H1   N  
ATOM    453  CA  LYS A 626    -185.272-490.025  -9.559  1.00  0.00      H1   C  
ATOM    454  CB  LYS A 626    -186.585-489.466 -10.236  1.00  0.00      H1   C  
ATOM    455  CG  LYS A 626    -187.820-489.861  -9.436  1.00  0.00      H1   C  
ATOM    456  CD  LYS A 626    -189.096-489.553 -10.182  1.00  0.00      H1   C  
ATOM    457  CE  LYS A 626    -190.340-490.050  -9.407  1.00  0.00      H1   C  
ATOM    458  NZ  LYS A 626    -191.517-489.547 -10.129  1.00  0.00      H1   N  
ATOM    459  C   LYS A 626    -184.022-489.519 -10.274  1.00  0.00      H1   C  
ATOM    460  O   LYS A 626    -183.517-488.419 -10.096  1.00  0.00      H1   O  
ATOM    461  N   LEU A 627    -183.477-490.288 -11.248  1.00  0.00      H1   N  
ATOM    462  CA  LEU A 627    -182.204-490.015 -11.780  1.00  0.00      H1   C  
ATOM    463  CB  LEU A 627    -181.208-491.193 -11.633  1.00  0.00      H1   C  
ATOM    464  CG  LEU A 627    -179.735-490.908 -11.892  1.00  0.00      H1   C  
ATOM    465  CD1 LEU A 627    -179.255-490.007 -10.834  1.00  0.00      H1   C  
ATOM    466  CD2 LEU A 627    -178.996-492.205 -11.893  1.00  0.00      H1   C  
ATOM    467  C   LEU A 627    -182.373-489.462 -13.100  1.00  0.00      H1   C  
ATOM    468  O   LEU A 627    -182.614-490.153 -14.098  1.00  0.00      H1   O  
ATOM    469  N   ARG A 628    -182.315-488.128 -13.196  1.00  0.00      H1   N  
ATOM    470  CA  ARG A 628    -182.546-487.291 -14.357  1.00  0.00      H1   C  
ATOM    471  CB  ARG A 628    -181.458-487.636 -15.369  1.00  0.00      H1   C  
ATOM    472  CG  ARG A 628    -180.072-487.112 -14.989  1.00  0.00      H1   C  
ATOM    473  CD  ARG A 628    -179.039-487.392 -16.044  1.00  0.00      H1   C  
ATOM    474  NE  ARG A 628    -177.787-486.575 -15.857  1.00  0.00      H1   N  
ATOM    475  CZ  ARG A 628    -176.788-486.543 -16.730  1.00  0.00      H1   C  
ATOM    476  NH1 ARG A 628    -176.662-487.359 -17.699  1.00  0.00      H1   N  
ATOM    477  NH2 ARG A 628    -175.879-485.552 -16.634  1.00  0.00      H1   N  
ATOM    478  C   ARG A 628    -184.062-487.323 -14.771  1.00  0.00      H1   C  
ATOM    479  O   ARG A 628    -184.338-487.539 -15.939  1.00  0.00      H1   O  
ATOM    480  N   GLY A 629    -185.059-487.107 -13.787  1.00  0.00      H1   N  
ATOM    481  CA  GLY A 629    -186.455-487.375 -14.130  1.00  0.00      H1   C  
ATOM    482  C   GLY A 629    -186.949-488.730 -14.609  1.00  0.00      H1   C  
ATOM    483  O   GLY A 629    -188.015-488.751 -15.198  1.00  0.00      H1   O  
ATOM    484  N   VAL A 630    -186.211-489.862 -14.222  1.00  0.00      H1   N  
ATOM    485  CA  VAL A 630    -186.734-491.149 -14.613  1.00  0.00      H1   C  
ATOM    486  CB  VAL A 630    -186.009-491.952 -15.634  1.00  0.00      H1   C  
ATOM    487  CG1 VAL A 630    -186.886-493.126 -16.135  1.00  0.00      H1   C  
ATOM    488  CG2 VAL A 630    -185.685-490.906 -16.757  1.00  0.00      H1   C  
ATOM    489  C   VAL A 630    -186.873-491.964 -13.362  1.00  0.00      H1   C  
ATOM    490  O   VAL A 630    -186.014-492.012 -12.460  1.00  0.00      H1   O  
ATOM    491  N   ALA A 631    -187.990-492.606 -13.150  1.00  0.00      H1   N  
ATOM    492  CA  ALA A 631    -188.436-493.300 -11.936  1.00  0.00      H1   C  
ATOM    493  CB  ALA A 631    -189.837-493.934 -12.195  1.00  0.00      H1   C  
ATOM    494  C   ALA A 631    -187.437-494.480 -11.650  1.00  0.00      H1   C  
ATOM    495  O   ALA A 631    -187.019-495.295 -12.496  1.00  0.00      H1   O  
ATOM    496  N   PRO A 632    -187.031-494.776 -10.343  1.00  0.00      H1   N  
ATOM    497  CD  PRO A 632    -187.100-493.803  -9.233  1.00  0.00      H1   C  
ATOM    498  CA  PRO A 632    -186.434-496.067  -9.884  1.00  0.00      H1   C  
ATOM    499  CB  PRO A 632    -186.026-495.835  -8.388  1.00  0.00      H1   C  
ATOM    500  CG  PRO A 632    -187.006-494.699  -8.034  1.00  0.00      H1   C  
ATOM    501  C   PRO A 632    -187.509-497.110  -9.987  1.00  0.00      H1   C  
ATOM    502  O   PRO A 632    -188.687-496.793 -10.080  1.00  0.00      H1   O  
ATOM    503  N   LEU A 633    -187.117-498.411 -10.012  1.00  0.00      H1   N  
ATOM    504  CA  LEU A 633    -188.059-499.474  -9.765  1.00  0.00      H1   C  
ATOM    505  CB  LEU A 633    -187.691-500.688 -10.603  1.00  0.00      H1   C  
ATOM    506  CG  LEU A 633    -188.656-501.960 -10.482  1.00  0.00      H1   C  
ATOM    507  CD1 LEU A 633    -190.041-501.669 -10.875  1.00  0.00      H1   C  
ATOM    508  CD2 LEU A 633    -188.151-503.131 -11.394  1.00  0.00      H1   C  
ATOM    509  C   LEU A 633    -187.937-499.923  -8.353  1.00  0.00      H1   C  
ATOM    510  O   LEU A 633    -186.903-500.408  -7.872  1.00  0.00      H1   O  
ATOM    511  N   HIS A 634    -188.986-499.798  -7.600  1.00  0.00      H1   N  
ATOM    512  CA  HIS A 634    -189.120-500.159  -6.217  1.00  0.00      H1   C  
ATOM    513  CB  HIS A 634    -189.083-498.950  -5.244  1.00  0.00      H1   C  
ATOM    514  ND1 HIS A 634    -188.336-500.265  -3.063  1.00  0.00      H1   N  
ATOM    515  CG  HIS A 634    -189.098-499.250  -3.718  1.00  0.00      H1   C  
ATOM    516  CE1 HIS A 634    -188.553-500.154  -1.756  1.00  0.00      H1   C  
ATOM    517  NE2 HIS A 634    -189.290-499.102  -1.459  1.00  0.00      H1   N  
ATOM    518  CD2 HIS A 634    -189.650-498.553  -2.656  1.00  0.00      H1   C  
ATOM    519  C   HIS A 634    -190.298-501.022  -5.977  1.00  0.00      H1   C  
ATOM    520  O   HIS A 634    -191.349-500.557  -6.355  1.00  0.00      H1   O  
ATOM    521  N   LEU A 635    -190.130-502.205  -5.292  1.00  0.00      H1   N  
ATOM    522  CA  LEU A 635    -191.166-503.191  -5.062  1.00  0.00      H1   C  
ATOM    523  CB  LEU A 635    -190.645-504.535  -5.580  1.00  0.00      H1   C  
ATOM    524  CG  LEU A 635    -190.176-504.615  -7.040  1.00  0.00      H1   C  
ATOM    525  CD1 LEU A 635    -189.462-505.945  -7.239  1.00  0.00      H1   C  
ATOM    526  CD2 LEU A 635    -191.290-504.342  -7.988  1.00  0.00      H1   C  
ATOM    527  C   LEU A 635    -191.477-503.350  -3.627  1.00  0.00      H1   C  
ATOM    528  O   LEU A 635    -192.094-504.341  -3.230  1.00  0.00      H1   O  
ATOM    529  N   GLY A 636    -191.138-502.300  -2.755  1.00  0.00      H1   N  
ATOM    530  CA  GLY A 636    -191.304-502.425  -1.299  1.00  0.00      H1   C  
ATOM    531  C   GLY A 636    -190.489-503.618  -0.752  1.00  0.00      H1   C  
ATOM    532  O   GLY A 636    -189.283-503.758  -0.851  1.00  0.00      H1   O  
ATOM    533  N   LYS A 637    -191.157-504.537  -0.094  1.00  0.00      H1   N  
ATOM    534  CA  LYS A 637    -190.633-505.673   0.634  1.00  0.00      H1   C  
ATOM    535  CB  LYS A 637    -191.129-505.678   2.118  1.00  0.00      H1   C  
ATOM    536  CG  LYS A 637    -190.422-504.646   2.927  1.00  0.00      H1   C  
ATOM    537  CD  LYS A 637    -188.849-504.678   3.075  1.00  0.00      H1   C  
ATOM    538  CE  LYS A 637    -188.311-503.466   3.871  1.00  0.00      H1   C  
ATOM    539  NZ  LYS A 637    -186.871-503.381   3.932  1.00  0.00      H1   N  
ATOM    540  C   LYS A 637    -190.855-507.046  -0.088  1.00  0.00      H1   C  
ATOM    541  O   LYS A 637    -190.924-508.182   0.429  1.00  0.00      H1   O  
ATOM    542  N   CYS A 638    -190.901-506.875  -1.425  1.00  0.00      H1   N  
ATOM    543  CA  CYS A 638    -190.914-507.971  -2.377  1.00  0.00      H1   C  
ATOM    544  CB  CYS A 638    -192.279-508.140  -3.098  1.00  0.00      H1   C  
ATOM    545  SG  CYS A 638    -192.416-509.524  -4.291  1.00  0.00      H1   S  
ATOM    546  C   CYS A 638    -189.661-507.848  -3.320  1.00  0.00      H1   C  
ATOM    547  O   CYS A 638    -189.112-506.753  -3.483  1.00  0.00      H1   O  
ATOM    548  N   ASN A 639    -189.104-508.955  -3.809  1.00  0.00      H1   N  
ATOM    549  CA  ASN A 639    -187.868-508.967  -4.601  1.00  0.00      H1   C  
ATOM    550  CB  ASN A 639    -186.817-510.030  -4.014  1.00  0.00      H1   C  
ATOM    551  CG  ASN A 639    -187.261-511.537  -3.985  1.00  0.00      H1   C  
ATOM    552  OD1 ASN A 639    -188.473-511.866  -4.180  1.00  0.00      H1   O  
ATOM    553  ND2 ASN A 639    -186.289-512.423  -3.841  1.00  0.00      H1   N  
ATOM    554  C   ASN A 639    -188.269-509.293  -6.037  1.00  0.00      H1   C  
ATOM    555  O   ASN A 639    -189.447-509.610  -6.387  1.00  0.00      H1   O  
ATOM    556  N   ILE A 640    -187.259-509.021  -6.890  1.00  0.00      H1   N  
ATOM    557  CA  ILE A 640    -187.344-509.340  -8.301  1.00  0.00      H1   C  
ATOM    558  CB  ILE A 640    -186.070-508.966  -9.054  1.00  0.00      H1   C  
ATOM    559  CG2 ILE A 640    -186.004-509.560 -10.474  1.00  0.00      H1   C  
ATOM    560  CG1 ILE A 640    -185.849-507.426  -9.170  1.00  0.00      H1   C  
ATOM    561  CD1 ILE A 640    -186.887-506.744 -10.067  1.00  0.00      H1   C  
ATOM    562  C   ILE A 640    -187.783-510.766  -8.714  1.00  0.00      H1   C  
ATOM    563  O   ILE A 640    -188.633-510.965  -9.551  1.00  0.00      H1   O  
ATOM    564  N   ALA A 641    -187.192-511.795  -8.057  1.00  0.00      H1   N  
ATOM    565  CA  ALA A 641    -187.679-513.098  -8.120  1.00  0.00      H1   C  
ATOM    566  CB  ALA A 641    -186.676-514.037  -7.354  1.00  0.00      H1   C  
ATOM    567  C   ALA A 641    -189.136-513.331  -7.671  1.00  0.00      H1   C  
ATOM    568  O   ALA A 641    -189.872-513.975  -8.366  1.00  0.00      H1   O  
ATOM    569  N   GLY A 642    -189.691-512.789  -6.568  1.00  0.00      H1   N  
ATOM    570  CA  GLY A 642    -191.086-512.865  -6.380  1.00  0.00      H1   C  
ATOM    571  C   GLY A 642    -192.000-512.129  -7.345  1.00  0.00      H1   C  
ATOM    572  O   GLY A 642    -193.189-512.519  -7.521  1.00  0.00      H1   O  
ATOM    573  N   TRP A 643    -191.545-510.961  -7.881  1.00  0.00      H1   N  
ATOM    574  CA  TRP A 643    -192.396-510.156  -8.718  1.00  0.00      H1   C  
ATOM    575  CB  TRP A 643    -191.850-508.678  -8.778  1.00  0.00      H1   C  
ATOM    576  CG  TRP A 643    -192.713-507.726  -9.544  1.00  0.00      H1   C  
ATOM    577  CD1 TRP A 643    -194.061-507.272  -9.336  1.00  0.00      H1   C  
ATOM    578  NE1 TRP A 643    -194.334-506.267 -10.236  1.00  0.00      H1   N  
ATOM    579  CE2 TRP A 643    -193.267-506.084 -11.083  1.00  0.00      H1   C  
ATOM    580  CD2 TRP A 643    -192.265-507.005 -10.721  1.00  0.00      H1   C  
ATOM    581  CE3 TRP A 643    -191.090-507.128 -11.472  1.00  0.00      H1   C  
ATOM    582  CZ3 TRP A 643    -190.940-506.216 -12.523  1.00  0.00      H1   C  
ATOM    583  CZ2 TRP A 643    -193.152-505.294 -12.197  1.00  0.00      H1   C  
ATOM    584  CH2 TRP A 643    -191.947-505.334 -12.922  1.00  0.00      H1   C  
ATOM    585  C   TRP A 643    -192.552-510.784 -10.106  1.00  0.00      H1   C  
ATOM    586  O   TRP A 643    -193.576-510.794 -10.760  1.00  0.00      H1   O  
ATOM    587  N   ILE A 644    -191.360-511.322 -10.591  1.00  0.00      H1   N  
ATOM    588  CA  ILE A 644    -191.222-512.085 -11.875  1.00  0.00      H1   C  
ATOM    589  CB  ILE A 644    -189.763-512.286 -12.369  1.00  0.00      H1   C  
ATOM    590  CG2 ILE A 644    -189.521-513.354 -13.416  1.00  0.00      H1   C  
ATOM    591  CG1 ILE A 644    -189.241-510.869 -12.655  1.00  0.00      H1   C  
ATOM    592  CD1 ILE A 644    -189.713-510.231 -14.050  1.00  0.00      H1   C  
ATOM    593  C   ILE A 644    -191.866-513.465 -11.751  1.00  0.00      H1   C  
ATOM    594  O   ILE A 644    -192.616-513.789 -12.623  1.00  0.00      H1   O  
ATOM    595  N   LEU A 645    -191.678-514.254 -10.748  1.00  0.00      H1   N  
ATOM    596  CA  LEU A 645    -192.454-515.501 -10.556  1.00  0.00      H1   C  
ATOM    597  CB  LEU A 645    -191.917-516.408  -9.406  1.00  0.00      H1   C  
ATOM    598  CG  LEU A 645    -190.469-516.869  -9.638  1.00  0.00      H1   C  
ATOM    599  CD1 LEU A 645    -189.878-517.328  -8.321  1.00  0.00      H1   C  
ATOM    600  CD2 LEU A 645    -190.477-517.960 -10.725  1.00  0.00      H1   C  
ATOM    601  C   LEU A 645    -193.933-515.272 -10.419  1.00  0.00      H1   C  
ATOM    602  O   LEU A 645    -194.738-515.987 -11.010  1.00  0.00      H1   O  
ATOM    603  N   GLY A 646    -194.285-514.266  -9.644  1.00  0.00      H1   N  
ATOM    604  CA  GLY A 646    -195.620-513.850  -9.292  1.00  0.00      H1   C  
ATOM    605  C   GLY A 646    -196.072-514.403  -7.981  1.00  0.00      H1   C  
ATOM    606  O   GLY A 646    -197.076-515.099  -7.872  1.00  0.00      H1   O  
ATOM    607  N   ASN A 647    -195.401-514.035  -6.854  1.00  0.00      H1   N  
ATOM    608  CA  ASN A 647    -195.901-514.338  -5.513  1.00  0.00      H1   C  
ATOM    609  CB  ASN A 647    -194.933-513.917  -4.394  1.00  0.00      H1   C  
ATOM    610  CG  ASN A 647    -193.572-514.762  -4.499  1.00  0.00      H1   C  
ATOM    611  OD1 ASN A 647    -193.476-515.657  -5.317  1.00  0.00      H1   O  
ATOM    612  ND2 ASN A 647    -192.528-514.382  -3.766  1.00  0.00      H1   N  
ATOM    613  C   ASN A 647    -197.220-513.598  -5.322  1.00  0.00      H1   C  
ATOM    614  O   ASN A 647    -197.436-512.545  -5.876  1.00  0.00      H1   O  
ATOM    615  N   PRO A 648    -198.189-514.025  -4.440  1.00  0.00      H1   N  
ATOM    616  CD  PRO A 648    -198.228-515.430  -3.885  1.00  0.00      H1   C  
ATOM    617  CA  PRO A 648    -199.553-513.549  -4.641  1.00  0.00      H1   C  
ATOM    618  CB  PRO A 648    -200.339-514.644  -3.825  1.00  0.00      H1   C  
ATOM    619  CG  PRO A 648    -199.351-515.284  -2.904  1.00  0.00      H1   C  
ATOM    620  C   PRO A 648    -199.897-512.226  -4.039  1.00  0.00      H1   C  
ATOM    621  O   PRO A 648    -200.850-511.631  -4.563  1.00  0.00      H1   O  
ATOM    622  N   GLU A 649    -199.156-511.624  -3.157  1.00  0.00      H1   N  
ATOM    623  CA  GLU A 649    -199.316-510.294  -2.579  1.00  0.00      H1   C  
ATOM    624  CB  GLU A 649    -199.377-510.421  -1.070  1.00  0.00      H1   C  
ATOM    625  CG  GLU A 649    -200.786-511.038  -0.632  1.00  0.00      H1   C  
ATOM    626  CD  GLU A 649    -202.030-510.266  -0.946  1.00  0.00      H1   C  
ATOM    627  OE1 GLU A 649    -203.043-510.733  -1.519  1.00  0.00      H1   O  
ATOM    628  OE2 GLU A 649    -202.064-509.042  -0.522  1.00  0.00      H1   O  
ATOM    629  C   GLU A 649    -198.293-509.258  -3.068  1.00  0.00      H1   C  
ATOM    630  O   GLU A 649    -198.341-508.060  -2.733  1.00  0.00      H1   O  
ATOM    631  N   CYS A 650    -197.581-509.683  -4.103  1.00  0.00      H1   N  
ATOM    632  CA  CYS A 650    -196.637-508.956  -4.862  1.00  0.00      H1   C  
ATOM    633  CB  CYS A 650    -195.317-509.734  -4.993  1.00  0.00      H1   C  
ATOM    634  SG  CYS A 650    -193.804-508.960  -5.638  1.00  0.00      H1   S  
ATOM    635  C   CYS A 650    -197.243-508.673  -6.211  1.00  0.00      H1   C  
ATOM    636  O   CYS A 650    -196.560-508.587  -7.261  1.00  0.00      H1   O  
ATOM    637  N   GLU A 651    -198.525-508.439  -6.183  1.00  0.00      H1   N  
ATOM    638  CA  GLU A 651    -199.318-507.999  -7.310  1.00  0.00      H1   C  
ATOM    639  CB  GLU A 651    -200.536-508.924  -7.682  1.00  0.00      H1   C  
ATOM    640  CG  GLU A 651    -201.383-508.432  -8.863  1.00  0.00      H1   C  
ATOM    641  CD  GLU A 651    -200.724-508.174 -10.157  1.00  0.00      H1   C  
ATOM    642  OE1 GLU A 651    -200.949-508.901 -11.177  1.00  0.00      H1   O  
ATOM    643  OE2 GLU A 651    -199.956-507.214 -10.300  1.00  0.00      H1   O  
ATOM    644  C   GLU A 651    -199.852-506.590  -7.009  1.00  0.00      H1   C  
ATOM    645  O   GLU A 651    -200.567-506.345  -6.020  1.00  0.00      H1   O  
ATOM    646  N   SER A 652    -199.683-505.588  -7.916  1.00  0.00      H1   N  
ATOM    647  CA  SER A 652    -200.316-504.239  -7.856  1.00  0.00      H1   C  
ATOM    648  CB  SER A 652    -201.842-504.138  -7.844  1.00  0.00      H1   C  
ATOM    649  OG  SER A 652    -202.260-502.814  -8.170  1.00  0.00      H1   O  
ATOM    650  C   SER A 652    -199.667-503.425  -6.777  1.00  0.00      H1   C  
ATOM    651  O   SER A 652    -200.250-503.006  -5.769  1.00  0.00      H1   O  
ATOM    652  N   LEU A 653    -198.318-503.197  -6.940  1.00  0.00      H1   N  
ATOM    653  CA  LEU A 653    -197.445-502.634  -5.912  1.00  0.00      H1   C  
ATOM    654  CB  LEU A 653    -196.126-503.485  -5.780  1.00  0.00      H1   C  
ATOM    655  CG  LEU A 653    -196.444-504.924  -5.373  1.00  0.00      H1   C  
ATOM    656  CD1 LEU A 653    -195.097-505.647  -5.215  1.00  0.00      H1   C  
ATOM    657  CD2 LEU A 653    -197.306-504.968  -4.117  1.00  0.00      H1   C  
ATOM    658  C   LEU A 653    -197.030-501.224  -6.270  1.00  0.00      H1   C  
ATOM    659  O   LEU A 653    -196.199-500.641  -5.547  1.00  0.00      H1   O  
ATOM    660  N   SER A 654    -197.794-500.621  -7.249  1.00  0.00      H1   N  
ATOM    661  CA  SER A 654    -197.673-499.290  -7.772  1.00  0.00      H1   C  
ATOM    662  CB  SER A 654    -197.845-498.156  -6.730  1.00  0.00      H1   C  
ATOM    663  OG  SER A 654    -196.822-497.982  -5.771  1.00  0.00      H1   O  
ATOM    664  C   SER A 654    -196.400-499.185  -8.564  1.00  0.00      H1   C  
ATOM    665  O   SER A 654    -195.689-498.171  -8.470  1.00  0.00      H1   O  
ATOM    666  N   THR A 655    -196.082-500.237  -9.329  1.00  0.00      H1   N  
ATOM    667  CA  THR A 655    -194.914-500.268 -10.100  1.00  0.00      H1   C  
ATOM    668  CB  THR A 655    -194.417-501.612 -10.517  1.00  0.00      H1   C  
ATOM    669  OG1 THR A 655    -195.426-502.507 -10.942  1.00  0.00      H1   O  
ATOM    670  CG2 THR A 655    -193.859-502.350  -9.242  1.00  0.00      H1   C  
ATOM    671  C   THR A 655    -194.784-499.188 -11.222  1.00  0.00      H1   C  
ATOM    672  O   THR A 655    -195.698-498.749 -11.862  1.00  0.00      H1   O  
ATOM    673  N   ALA A 656    -193.530-498.781 -11.516  1.00  0.00      H1   N  
ATOM    674  CA  ALA A 656    -193.145-498.083 -12.791  1.00  0.00      H1   C  
ATOM    675  CB  ALA A 656    -191.792-497.411 -12.582  1.00  0.00      H1   C  
ATOM    676  C   ALA A 656    -193.260-498.993 -14.010  1.00  0.00      H1   C  
ATOM    677  O   ALA A 656    -193.069-500.215 -13.974  1.00  0.00      H1   O  
ATOM    678  N   SER A 657    -193.586-498.440 -15.236  1.00  0.00      H1   N  
ATOM    679  CA  SER A 657    -193.519-499.077 -16.482  1.00  0.00      H1   C  
ATOM    680  CB  SER A 657    -194.731-498.658 -17.401  1.00  0.00      H1   C  
ATOM    681  OG  SER A 657    -195.271-497.404 -16.998  1.00  0.00      H1   O  
ATOM    682  C   SER A 657    -192.205-498.705 -17.186  1.00  0.00      H1   C  
ATOM    683  O   SER A 657    -191.769-499.369 -18.158  1.00  0.00      H1   O  
ATOM    684  N   SER A 658    -191.509-497.598 -16.823  1.00  0.00      H1   N  
ATOM    685  CA  SER A 658    -190.336-497.186 -17.447  1.00  0.00      H1   C  
ATOM    686  CB  SER A 658    -190.607-496.058 -18.532  1.00  0.00      H1   C  
ATOM    687  OG  SER A 658    -191.147-496.537 -19.806  1.00  0.00      H1   O  
ATOM    688  C   SER A 658    -189.476-496.723 -16.356  1.00  0.00      H1   C  
ATOM    689  O   SER A 658    -189.770-495.753 -15.662  1.00  0.00      H1   O  
ATOM    690  N   TRP A 659    -188.321-497.372 -16.110  1.00  0.00      H1   N  
ATOM    691  CA  TRP A 659    -187.496-497.181 -14.918  1.00  0.00      H1   C  
ATOM    692  CB  TRP A 659    -187.678-498.370 -13.887  1.00  0.00      H1   C  
ATOM    693  CG  TRP A 659    -187.460-499.769 -14.241  1.00  0.00      H1   C  
ATOM    694  CD1 TRP A 659    -186.194-500.205 -14.273  1.00  0.00      H1   C  
ATOM    695  NE1 TRP A 659    -186.163-501.541 -14.585  1.00  0.00      H1   N  
ATOM    696  CE2 TRP A 659    -187.490-501.928 -14.710  1.00  0.00      H1   C  
ATOM    697  CD2 TRP A 659    -188.334-500.830 -14.576  1.00  0.00      H1   C  
ATOM    698  CE3 TRP A 659    -189.702-500.897 -14.765  1.00  0.00      H1   C  
ATOM    699  CZ3 TRP A 659    -190.215-502.119 -15.177  1.00  0.00      H1   C  
ATOM    700  CZ2 TRP A 659    -188.016-503.110 -15.270  1.00  0.00      H1   C  
ATOM    701  CH2 TRP A 659    -189.375-503.200 -15.387  1.00  0.00      H1   C  
ATOM    702  C   TRP A 659    -186.034-497.045 -15.290  1.00  0.00      H1   C  
ATOM    703  O   TRP A 659    -185.492-497.527 -16.263  1.00  0.00      H1   O  
ATOM    704  N   SER A 660    -185.307-496.376 -14.388  1.00  0.00      H1   N  
ATOM    705  CA  SER A 660    -183.864-496.238 -14.414  1.00  0.00      H1   C  
ATOM    706  CB  SER A 660    -183.448-494.887 -13.883  1.00  0.00      H1   C  
ATOM    707  OG  SER A 660    -184.076-494.491 -12.635  1.00  0.00      H1   O  
ATOM    708  C   SER A 660    -183.255-497.359 -13.672  1.00  0.00      H1   C  
ATOM    709  O   SER A 660    -183.096-498.478 -14.187  1.00  0.00      H1   O  
ATOM    710  N   TYR A 661    -182.944-497.040 -12.399  1.00  0.00      H1   N  
ATOM    711  CA  TYR A 661    -182.207-497.913 -11.532  1.00  0.00      H1   C  
ATOM    712  CB  TYR A 661    -181.000-497.052 -10.895  1.00  0.00      H1   C  
ATOM    713  CG  TYR A 661    -181.436-496.015  -9.949  1.00  0.00      H1   C  
ATOM    714  CD1 TYR A 661    -181.397-496.378  -8.553  1.00  0.00      H1   C  
ATOM    715  CE1 TYR A 661    -182.070-495.530  -7.637  1.00  0.00      H1   C  
ATOM    716  CZ  TYR A 661    -182.518-494.265  -7.997  1.00  0.00      H1   C  
ATOM    717  OH  TYR A 661    -183.070-493.394  -7.104  1.00  0.00      H1   O  
ATOM    718  CD2 TYR A 661    -181.830-494.734 -10.325  1.00  0.00      H1   C  
ATOM    719  CE2 TYR A 661    -182.419-493.865  -9.331  1.00  0.00      H1   C  
ATOM    720  C   TYR A 661    -183.127-498.702 -10.576  1.00  0.00      H1   C  
ATOM    721  O   TYR A 661    -184.175-498.163 -10.187  1.00  0.00      H1   O  
ATOM    722  N   ILE A 662    -182.771-499.939 -10.150  1.00  0.00      H1   N  
ATOM    723  CA  ILE A 662    -183.623-500.730  -9.386  1.00  0.00      H1   C  
ATOM    724  CB  ILE A 662    -183.620-502.091 -10.007  1.00  0.00      H1   C  
ATOM    725  CG2 ILE A 662    -184.612-503.012  -9.133  1.00  0.00      H1   C  
ATOM    726  CG1 ILE A 662    -184.069-502.081 -11.473  1.00  0.00      H1   C  
ATOM    727  CD1 ILE A 662    -184.272-503.441 -12.095  1.00  0.00      H1   C  
ATOM    728  C   ILE A 662    -183.239-500.564  -7.928  1.00  0.00      H1   C  
ATOM    729  O   ILE A 662    -182.081-500.195  -7.657  1.00  0.00      H1   O  
ATOM    730  N   VAL A 663    -184.212-500.557  -7.025  1.00  0.00      H1   N  
ATOM    731  CA  VAL A 663    -184.025-500.429  -5.610  1.00  0.00      H1   C  
ATOM    732  CB  VAL A 663    -184.677-499.210  -4.929  1.00  0.00      H1   C  
ATOM    733  CG1 VAL A 663    -184.408-499.212  -3.384  1.00  0.00      H1   C  
ATOM    734  CG2 VAL A 663    -184.192-497.938  -5.628  1.00  0.00      H1   C  
ATOM    735  C   VAL A 663    -184.376-501.731  -4.963  1.00  0.00      H1   C  
ATOM    736  O   VAL A 663    -185.402-502.307  -5.269  1.00  0.00      H1   O  
ATOM    737  N   GLU A 664    -183.537-502.317  -4.110  1.00  0.00      H1   N  
ATOM    738  CA  GLU A 664    -183.834-503.418  -3.275  1.00  0.00      H1   C  
ATOM    739  CB  GLU A 664    -183.008-504.581  -3.669  1.00  0.00      H1   C  
ATOM    740  CG  GLU A 664    -183.038-505.823  -2.759  1.00  0.00      H1   C  
ATOM    741  CD  GLU A 664    -182.500-507.053  -3.534  1.00  0.00      H1   C  
ATOM    742  OE1 GLU A 664    -183.259-508.069  -3.730  1.00  0.00      H1   O  
ATOM    743  OE2 GLU A 664    -181.299-507.054  -3.957  1.00  0.00      H1   O  
ATOM    744  C   GLU A 664    -183.477-502.984  -1.838  1.00  0.00      H1   C  
ATOM    745  O   GLU A 664    -182.645-502.109  -1.593  1.00  0.00      H1   O  
ATOM    746  N   THR A 665    -184.259-503.578  -0.897  1.00  0.00      H1   N  
ATOM    747  CA  THR A 665    -184.235-503.143   0.500  1.00  0.00      H1   C  
ATOM    748  CB  THR A 665    -185.294-502.101   0.873  1.00  0.00      H1   C  
ATOM    749  OG1 THR A 665    -185.419-501.923   2.270  1.00  0.00      H1   O  
ATOM    750  CG2 THR A 665    -186.690-502.500   0.347  1.00  0.00      H1   C  
ATOM    751  C   THR A 665    -184.179-504.446   1.352  1.00  0.00      H1   C  
ATOM    752  O   THR A 665    -184.527-505.541   0.801  1.00  0.00      H1   O  
ATOM    753  N   SER A 666    -183.774-504.467   2.636  1.00  0.00      H1   N  
ATOM    754  CA  SER A 666    -183.532-505.589   3.493  1.00  0.00      H1   C  
ATOM    755  CB  SER A 666    -183.168-505.122   4.942  1.00  0.00      H1   C  
ATOM    756  OG  SER A 666    -184.148-504.352   5.594  1.00  0.00      H1   O  
ATOM    757  C   SER A 666    -184.799-506.503   3.595  1.00  0.00      H1   C  
ATOM    758  O   SER A 666    -185.972-506.067   3.517  1.00  0.00      H1   O  
ATOM    759  N   ASN A 667    -184.656-507.850   3.727  1.00  0.00      H1   N  
ATOM    760  CA  ASN A 667    -185.616-508.889   3.854  1.00  0.00      H1   C  
ATOM    761  CB  ASN A 667    -186.210-508.854   5.275  1.00  0.00      H1   C  
ATOM    762  CG  ASN A 667    -185.182-509.213   6.305  1.00  0.00      H1   C  
ATOM    763  OD1 ASN A 667    -184.534-510.229   6.403  1.00  0.00      H1   O  
ATOM    764  ND2 ASN A 667    -184.996-508.208   7.194  1.00  0.00      H1   N  
ATOM    765  C   ASN A 667    -186.649-508.974   2.749  1.00  0.00      H1   C  
ATOM    766  O   ASN A 667    -187.784-509.321   3.036  1.00  0.00      H1   O  
ATOM    767  N   SER A 668    -186.288-508.768   1.508  1.00  0.00      H1   N  
ATOM    768  CA  SER A 668    -187.267-508.895   0.395  1.00  0.00      H1   C  
ATOM    769  CB  SER A 668    -187.006-507.821  -0.681  1.00  0.00      H1   C  
ATOM    770  OG  SER A 668    -187.098-506.483  -0.135  1.00  0.00      H1   O  
ATOM    771  C   SER A 668    -187.333-510.254  -0.266  1.00  0.00      H1   C  
ATOM    772  O   SER A 668    -188.257-510.475  -1.030  1.00  0.00      H1   O  
ATOM    773  N   ASP A 669    -186.388-511.141  -0.008  1.00  0.00      H1   N  
ATOM    774  CA  ASP A 669    -186.308-512.516  -0.408  1.00  0.00      H1   C  
ATOM    775  CB  ASP A 669    -184.829-513.102  -0.305  1.00  0.00      H1   C  
ATOM    776  CG  ASP A 669    -183.818-512.581  -1.297  1.00  0.00      H1   C  
ATOM    777  OD1 ASP A 669    -184.146-511.825  -2.274  1.00  0.00      H1   O  
ATOM    778  OD2 ASP A 669    -182.636-513.044  -1.107  1.00  0.00      H1   O  
ATOM    779  C   ASP A 669    -187.438-513.443   0.188  1.00  0.00      H1   C  
ATOM    780  O   ASP A 669    -188.220-513.043   1.037  1.00  0.00      H1   O  
ATOM    781  N   ASN A 670    -187.417-514.717  -0.157  1.00  0.00      H1   N  
ATOM    782  CA  ASN A 670    -187.859-515.759   0.734  1.00  0.00      H1   C  
ATOM    783  CB  ASN A 670    -186.952-515.908   2.010  1.00  0.00      H1   C  
ATOM    784  CG  ASN A 670    -185.400-516.070   1.805  1.00  0.00      H1   C  
ATOM    785  OD1 ASN A 670    -184.615-515.450   2.483  1.00  0.00      H1   O  
ATOM    786  ND2 ASN A 670    -184.961-516.915   0.869  1.00  0.00      H1   N  
ATOM    787  C   ASN A 670    -189.340-515.852   1.033  1.00  0.00      H1   C  
ATOM    788  O   ASN A 670    -189.746-516.336   2.077  1.00  0.00      H1   O  
ATOM    789  N   GLY A 671    -190.170-515.388   0.080  1.00  0.00      H1   N  
ATOM    790  CA  GLY A 671    -191.630-515.253   0.154  1.00  0.00      H1   C  
ATOM    791  C   GLY A 671    -192.231-516.034  -0.978  1.00  0.00      H1   C  
ATOM    792  O   GLY A 671    -193.461-516.024  -1.173  1.00  0.00      H1   O  
ATOM    793  N   THR A 672    -191.371-516.831  -1.540  1.00  0.00      H1   N  
ATOM    794  CA  THR A 672    -191.642-517.868  -2.538  1.00  0.00      H1   C  
ATOM    795  CB  THR A 672    -190.439-518.325  -3.300  1.00  0.00      H1   C  
ATOM    796  OG1 THR A 672    -189.307-518.309  -2.500  1.00  0.00      H1   O  
ATOM    797  CG2 THR A 672    -190.107-517.432  -4.539  1.00  0.00      H1   C  
ATOM    798  C   THR A 672    -192.576-519.017  -2.058  1.00  0.00      H1   C  
ATOM    799  O   THR A 672    -192.632-519.383  -0.883  1.00  0.00      H1   O  
ATOM    800  N   CYS A 673    -193.298-519.654  -3.036  1.00  0.00      H1   N  
ATOM    801  CA  CYS A 673    -194.428-520.546  -2.794  1.00  0.00      H1   C  
ATOM    802  CB  CYS A 673    -195.656-520.125  -3.634  1.00  0.00      H1   C  
ATOM    803  SG  CYS A 673    -196.324-518.484  -3.368  1.00  0.00      H1   S  
ATOM    804  C   CYS A 673    -194.132-522.016  -3.088  1.00  0.00      H1   C  
ATOM    805  O   CYS A 673    -194.991-522.929  -3.002  1.00  0.00      H1   O  
ATOM    806  N   TYR A 674    -192.868-522.311  -3.484  1.00  0.00      H1   N  
ATOM    807  CA  TYR A 674    -192.282-523.576  -3.529  1.00  0.00      H1   C  
ATOM    808  CB  TYR A 674    -192.429-524.145  -5.050  1.00  0.00      H1   C  
ATOM    809  CG  TYR A 674    -192.480-525.611  -5.294  1.00  0.00      H1   C  
ATOM    810  CD1 TYR A 674    -193.691-526.291  -5.236  1.00  0.00      H1   C  
ATOM    811  CE1 TYR A 674    -193.737-527.673  -5.419  1.00  0.00      H1   C  
ATOM    812  CZ  TYR A 674    -192.535-528.353  -5.751  1.00  0.00      H1   C  
ATOM    813  OH  TYR A 674    -192.511-529.743  -5.857  1.00  0.00      H1   O  
ATOM    814  CD2 TYR A 674    -191.250-526.271  -5.653  1.00  0.00      H1   C  
ATOM    815  CE2 TYR A 674    -191.330-527.649  -5.943  1.00  0.00      H1   C  
ATOM    816  C   TYR A 674    -190.825-523.318  -3.141  1.00  0.00      H1   C  
ATOM    817  O   TYR A 674    -190.273-522.318  -3.599  1.00  0.00      H1   O  
ATOM    818  N   PRO A 675    -190.112-524.232  -2.430  1.00  0.00      H1   N  
ATOM    819  CD  PRO A 675    -190.757-525.440  -1.915  1.00  0.00      H1   C  
ATOM    820  CA  PRO A 675    -188.628-524.270  -2.358  1.00  0.00      H1   C  
ATOM    821  CB  PRO A 675    -188.391-525.327  -1.337  1.00  0.00      H1   C  
ATOM    822  CG  PRO A 675    -189.596-526.333  -1.381  1.00  0.00      H1   C  
ATOM    823  C   PRO A 675    -187.931-524.500  -3.713  1.00  0.00      H1   C  
ATOM    824  O   PRO A 675    -188.085-525.558  -4.311  1.00  0.00      H1   O  
ATOM    825  N   GLY A 676    -187.134-523.607  -4.190  1.00  0.00      H1   N  
ATOM    826  CA  GLY A 676    -186.260-523.869  -5.312  1.00  0.00      H1   C  
ATOM    827  C   GLY A 676    -185.233-522.872  -5.603  1.00  0.00      H1   C  
ATOM    828  O   GLY A 676    -184.769-522.226  -4.692  1.00  0.00      H1   O  
ATOM    829  N   ASP A 677    -184.752-522.668  -6.822  1.00  0.00      H1   N  
ATOM    830  CA  ASP A 677    -183.669-521.690  -7.001  1.00  0.00      H1   C  
ATOM    831  CB  ASP A 677    -182.274-522.206  -6.469  1.00  0.00      H1   C  
ATOM    832  CG  ASP A 677    -181.185-521.170  -6.345  1.00  0.00      H1   C  
ATOM    833  OD1 ASP A 677    -180.009-521.559  -6.222  1.00  0.00      H1   O  
ATOM    834  OD2 ASP A 677    -181.473-519.940  -6.433  1.00  0.00      H1   O  
ATOM    835  C   ASP A 677    -183.650-521.217  -8.461  1.00  0.00      H1   C  
ATOM    836  O   ASP A 677    -184.191-521.893  -9.340  1.00  0.00      H1   O  
ATOM    837  N   PHE A 678    -183.054-519.981  -8.695  1.00  0.00      H1   N  
ATOM    838  CA  PHE A 678    -183.266-519.178  -9.847  1.00  0.00      H1   C  
ATOM    839  CB  PHE A 678    -183.786-517.790  -9.440  1.00  0.00      H1   C  
ATOM    840  CG  PHE A 678    -184.654-517.096 -10.451  1.00  0.00      H1   C  
ATOM    841  CD1 PHE A 678    -184.105-516.482 -11.623  1.00  0.00      H1   C  
ATOM    842  CE1 PHE A 678    -184.859-515.561 -12.346  1.00  0.00      H1   C  
ATOM    843  CZ  PHE A 678    -186.162-515.198 -11.939  1.00  0.00      H1   C  
ATOM    844  CD2 PHE A 678    -185.982-516.807 -10.169  1.00  0.00      H1   C  
ATOM    845  CE2 PHE A 678    -186.761-515.843 -10.841  1.00  0.00      H1   C  
ATOM    846  C   PHE A 678    -181.899-518.952 -10.568  1.00  0.00      H1   C  
ATOM    847  O   PHE A 678    -180.828-518.745 -10.012  1.00  0.00      H1   O  
ATOM    848  N   ILE A 679    -181.961-519.104 -11.917  1.00  0.00      H1   N  
ATOM    849  CA  ILE A 679    -180.742-519.328 -12.772  1.00  0.00      H1   C  
ATOM    850  CB  ILE A 679    -180.653-520.598 -13.569  1.00  0.00      H1   C  
ATOM    851  CG2 ILE A 679    -179.349-520.526 -14.348  1.00  0.00      H1   C  
ATOM    852  CG1 ILE A 679    -180.980-521.829 -12.753  1.00  0.00      H1   C  
ATOM    853  CD1 ILE A 679    -180.066-521.984 -11.477  1.00  0.00      H1   C  
ATOM    854  C   ILE A 679    -180.577-518.017 -13.551  1.00  0.00      H1   C  
ATOM    855  O   ILE A 679    -181.485-517.418 -14.149  1.00  0.00      H1   O  
ATOM    856  N   ASN A 680    -179.384-517.414 -13.420  1.00  0.00      H1   N  
ATOM    857  CA  ASN A 680    -178.906-516.175 -14.040  1.00  0.00      H1   C  
ATOM    858  CB  ASN A 680    -179.126-516.310 -15.561  1.00  0.00      H1   C  
ATOM    859  CG  ASN A 680    -178.342-517.437 -16.233  1.00  0.00      H1   C  
ATOM    860  OD1 ASN A 680    -177.301-517.841 -15.726  1.00  0.00      H1   O  
ATOM    861  ND2 ASN A 680    -178.850-517.963 -17.390  1.00  0.00      H1   N  
ATOM    862  C   ASN A 680    -179.547-514.969 -13.426  1.00  0.00      H1   C  
ATOM    863  O   ASN A 680    -180.052-514.095 -14.158  1.00  0.00      H1   O  
ATOM    864  N   TYR A 681    -179.709-514.906 -12.041  1.00  0.00      H1   N  
ATOM    865  CA  TYR A 681    -180.435-513.853 -11.345  1.00  0.00      H1   C  
ATOM    866  CB  TYR A 681    -180.714-514.457 -10.012  1.00  0.00      H1   C  
ATOM    867  CG  TYR A 681    -181.555-513.591  -9.098  1.00  0.00      H1   C  
ATOM    868  CD1 TYR A 681    -182.909-513.360  -9.526  1.00  0.00      H1   C  
ATOM    869  CE1 TYR A 681    -183.793-512.574  -8.716  1.00  0.00      H1   C  
ATOM    870  CZ  TYR A 681    -183.380-512.106  -7.435  1.00  0.00      H1   C  
ATOM    871  OH  TYR A 681    -184.278-511.486  -6.544  1.00  0.00      H1   O  
ATOM    872  CD2 TYR A 681    -181.160-513.116  -7.859  1.00  0.00      H1   C  
ATOM    873  CE2 TYR A 681    -182.049-512.390  -7.022  1.00  0.00      H1   C  
ATOM    874  C   TYR A 681    -179.638-512.511 -11.277  1.00  0.00      H1   C  
ATOM    875  O   TYR A 681    -180.239-511.441 -11.413  1.00  0.00      H1   O  
ATOM    876  N   GLU A 682    -178.365-512.481 -11.249  1.00  0.00      H1   N  
ATOM    877  CA  GLU A 682    -177.493-511.351 -11.573  1.00  0.00      H1   C  
ATOM    878  CB  GLU A 682    -175.939-511.721 -11.365  1.00  0.00      H1   C  
ATOM    879  CG  GLU A 682    -175.579-512.138  -9.972  1.00  0.00      H1   C  
ATOM    880  CD  GLU A 682    -175.943-513.559  -9.699  1.00  0.00      H1   C  
ATOM    881  OE1 GLU A 682    -175.571-513.992  -8.565  1.00  0.00      H1   O  
ATOM    882  OE2 GLU A 682    -176.444-514.245 -10.572  1.00  0.00      H1   O  
ATOM    883  C   GLU A 682    -177.804-510.720 -12.957  1.00  0.00      H1   C  
ATOM    884  O   GLU A 682    -178.047-509.486 -13.191  1.00  0.00      H1   O  
ATOM    885  N   GLU A 683    -177.912-511.603 -13.982  1.00  0.00      H1   N  
ATOM    886  CA  GLU A 683    -178.052-511.104 -15.264  1.00  0.00      H1   C  
ATOM    887  CB  GLU A 683    -177.755-512.186 -16.292  1.00  0.00      H1   C  
ATOM    888  CG  GLU A 683    -176.215-512.418 -16.323  1.00  0.00      H1   C  
ATOM    889  CD  GLU A 683    -175.538-511.751 -17.473  1.00  0.00      H1   C  
ATOM    890  OE1 GLU A 683    -176.106-510.974 -18.307  1.00  0.00      H1   O  
ATOM    891  OE2 GLU A 683    -174.262-511.912 -17.518  1.00  0.00      H1   O  
ATOM    892  C   GLU A 683    -179.406-510.646 -15.566  1.00  0.00      H1   C  
ATOM    893  O   GLU A 683    -179.675-509.846 -16.460  1.00  0.00      H1   O  
ATOM    894  N   LEU A 684    -180.468-511.218 -14.925  1.00  0.00      H1   N  
ATOM    895  CA  LEU A 684    -181.884-510.679 -15.155  1.00  0.00      H1   C  
ATOM    896  CB  LEU A 684    -182.969-511.559 -14.423  1.00  0.00      H1   C  
ATOM    897  CG  LEU A 684    -184.437-511.160 -14.706  1.00  0.00      H1   C  
ATOM    898  CD1 LEU A 684    -184.889-511.282 -16.121  1.00  0.00      H1   C  
ATOM    899  CD2 LEU A 684    -185.509-511.865 -13.823  1.00  0.00      H1   C  
ATOM    900  C   LEU A 684    -181.957-509.330 -14.477  1.00  0.00      H1   C  
ATOM    901  O   LEU A 684    -182.428-508.315 -15.062  1.00  0.00      H1   O  
ATOM    902  N   ARG A 685    -181.363-509.095 -13.289  1.00  0.00      H1   N  
ATOM    903  CA  ARG A 685    -181.231-507.795 -12.568  1.00  0.00      H1   C  
ATOM    904  CB  ARG A 685    -180.609-508.000 -11.178  1.00  0.00      H1   C  
ATOM    905  CG  ARG A 685    -181.476-508.762 -10.225  1.00  0.00      H1   C  
ATOM    906  CD  ARG A 685    -180.709-509.456  -9.058  1.00  0.00      H1   C  
ATOM    907  NE  ARG A 685    -180.132-508.418  -8.141  1.00  0.00      H1   N  
ATOM    908  CZ  ARG A 685    -180.602-508.103  -6.926  1.00  0.00      H1   C  
ATOM    909  NH1 ARG A 685    -181.624-508.511  -6.280  1.00  0.00      H1   N  
ATOM    910  NH2 ARG A 685    -179.819-507.179  -6.326  1.00  0.00      H1   N  
ATOM    911  C   ARG A 685    -180.385-506.748 -13.410  1.00  0.00      H1   C  
ATOM    912  O   ARG A 685    -180.661-505.545 -13.415  1.00  0.00      H1   O  
ATOM    913  N   GLU A 686    -179.341-507.212 -14.163  1.00  0.00      H1   N  
ATOM    914  CA  GLU A 686    -178.560-506.526 -15.145  1.00  0.00      H1   C  
ATOM    915  CB  GLU A 686    -177.365-507.371 -15.680  1.00  0.00      H1   C  
ATOM    916  CG  GLU A 686    -176.726-506.819 -16.945  1.00  0.00      H1   C  
ATOM    917  CD  GLU A 686    -176.023-505.488 -16.787  1.00  0.00      H1   C  
ATOM    918  OE1 GLU A 686    -175.658-504.997 -17.866  1.00  0.00      H1   O  
ATOM    919  OE2 GLU A 686    -175.810-504.948 -15.654  1.00  0.00      H1   O  
ATOM    920  C   GLU A 686    -179.429-506.004 -16.250  1.00  0.00      H1   C  
ATOM    921  O   GLU A 686    -179.689-504.793 -16.448  1.00  0.00      H1   O  
ATOM    922  N   GLN A 687    -180.040-506.946 -17.014  1.00  0.00      H1   N  
ATOM    923  CA  GLN A 687    -180.939-506.781 -18.144  1.00  0.00      H1   C  
ATOM    924  CB  GLN A 687    -181.220-508.182 -18.879  1.00  0.00      H1   C  
ATOM    925  CG  GLN A 687    -180.065-508.755 -19.657  1.00  0.00      H1   C  
ATOM    926  CD  GLN A 687    -179.374-507.758 -20.643  1.00  0.00      H1   C  
ATOM    927  OE1 GLN A 687    -180.072-507.077 -21.423  1.00  0.00      H1   O  
ATOM    928  NE2 GLN A 687    -178.026-507.671 -20.657  1.00  0.00      H1   N  
ATOM    929  C   GLN A 687    -182.256-506.020 -18.007  1.00  0.00      H1   C  
ATOM    930  O   GLN A 687    -182.826-505.429 -18.908  1.00  0.00      H1   O  
ATOM    931  N   LEU A 688    -182.822-505.833 -16.791  1.00  0.00      H1   N  
ATOM    932  CA  LEU A 688    -183.969-504.955 -16.517  1.00  0.00      H1   C  
ATOM    933  CB  LEU A 688    -184.667-505.568 -15.279  1.00  0.00      H1   C  
ATOM    934  CG  LEU A 688    -185.434-506.829 -15.636  1.00  0.00      H1   C  
ATOM    935  CD1 LEU A 688    -186.079-507.420 -14.289  1.00  0.00      H1   C  
ATOM    936  CD2 LEU A 688    -186.591-506.680 -16.668  1.00  0.00      H1   C  
ATOM    937  C   LEU A 688    -183.592-503.517 -16.129  1.00  0.00      H1   C  
ATOM    938  O   LEU A 688    -184.439-502.614 -16.160  1.00  0.00      H1   O  
ATOM    939  N   SER A 689    -182.308-503.281 -15.779  1.00  0.00      H1   N  
ATOM    940  CA  SER A 689    -181.814-501.999 -15.385  1.00  0.00      H1   C  
ATOM    941  CB  SER A 689    -180.427-502.046 -14.663  1.00  0.00      H1   C  
ATOM    942  OG  SER A 689    -180.197-500.828 -13.990  1.00  0.00      H1   O  
ATOM    943  C   SER A 689    -181.714-501.115 -16.633  1.00  0.00      H1   C  
ATOM    944  O   SER A 689    -181.319-501.568 -17.726  1.00  0.00      H1   O  
ATOM    945  N   SER A 690    -182.258-499.852 -16.457  1.00  0.00      H1   N  
ATOM    946  CA  SER A 690    -182.675-499.015 -17.659  1.00  0.00      H1   C  
ATOM    947  CB  SER A 690    -181.451-498.519 -18.466  1.00  0.00      H1   C  
ATOM    948  OG  SER A 690    -180.440-497.981 -17.684  1.00  0.00      H1   O  
ATOM    949  C   SER A 690    -183.849-499.449 -18.567  1.00  0.00      H1   C  
ATOM    950  O   SER A 690    -183.901-498.918 -19.698  1.00  0.00      H1   O  
ATOM    951  N   VAL A 691    -184.805-500.362 -18.193  1.00  0.00      H1   N  
ATOM    952  CA  VAL A 691    -185.955-500.756 -19.005  1.00  0.00      H1   C  
ATOM    953  CB  VAL A 691    -186.497-502.115 -18.554  1.00  0.00      H1   C  
ATOM    954  CG1 VAL A 691    -187.983-502.269 -18.510  1.00  0.00      H1   C  
ATOM    955  CG2 VAL A 691    -185.896-503.235 -19.365  1.00  0.00      H1   C  
ATOM    956  C   VAL A 691    -187.067-499.756 -19.144  1.00  0.00      H1   C  
ATOM    957  O   VAL A 691    -187.290-498.915 -18.274  1.00  0.00      H1   O  
ATOM    958  N   SER A 692    -187.743-499.752 -20.339  1.00  0.00      H1   N  
ATOM    959  CA  SER A 692    -188.841-498.861 -20.637  1.00  0.00      H1   C  
ATOM    960  CB  SER A 692    -188.428-497.818 -21.712  1.00  0.00      H1   C  
ATOM    961  OG  SER A 692    -189.442-496.890 -22.181  1.00  0.00      H1   O  
ATOM    962  C   SER A 692    -190.038-499.644 -21.194  1.00  0.00      H1   C  
ATOM    963  O   SER A 692    -189.867-500.763 -21.769  1.00  0.00      H1   O  
ATOM    964  N   SER A 693    -191.282-499.130 -21.003  1.00  0.00      H1   N  
ATOM    965  CA  SER A 693    -192.472-499.704 -21.638  1.00  0.00      H1   C  
ATOM    966  CB  SER A 693    -192.366-499.613 -23.167  1.00  0.00      H1   C  
ATOM    967  OG  SER A 693    -192.026-498.331 -23.611  1.00  0.00      H1   O  
ATOM    968  C   SER A 693    -192.842-501.145 -21.321  1.00  0.00      H1   C  
ATOM    969  O   SER A 693    -193.359-501.870 -22.207  1.00  0.00      H1   O  
ATOM    970  N   PHE A 694    -192.564-501.572 -20.103  1.00  0.00      H1   N  
ATOM    971  CA  PHE A 694    -192.634-502.899 -19.617  1.00  0.00      H1   C  
ATOM    972  CB  PHE A 694    -191.842-503.039 -18.313  1.00  0.00      H1   C  
ATOM    973  CG  PHE A 694    -191.927-504.381 -17.608  1.00  0.00      H1   C  
ATOM    974  CD1 PHE A 694    -191.027-505.419 -17.874  1.00  0.00      H1   C  
ATOM    975  CE1 PHE A 694    -191.055-506.615 -17.163  1.00  0.00      H1   C  
ATOM    976  CZ  PHE A 694    -192.070-506.886 -16.252  1.00  0.00      H1   C  
ATOM    977  CD2 PHE A 694    -192.938-504.688 -16.661  1.00  0.00      H1   C  
ATOM    978  CE2 PHE A 694    -193.070-505.928 -16.004  1.00  0.00      H1   C  
ATOM    979  C   PHE A 694    -194.129-503.459 -19.484  1.00  0.00      H1   C  
ATOM    980  O   PHE A 694    -194.936-502.699 -18.973  1.00  0.00      H1   O  
ATOM    981  N   GLU A 695    -194.498-504.648 -19.977  1.00  0.00      H1   N  
ATOM    982  CA  GLU A 695    -195.847-504.999 -20.159  1.00  0.00      H1   C  
ATOM    983  CB  GLU A 695    -196.473-504.382 -21.390  1.00  0.00      H1   C  
ATOM    984  CG  GLU A 695    -197.896-504.647 -21.911  1.00  0.00      H1   C  
ATOM    985  CD  GLU A 695    -198.279-503.655 -22.997  1.00  0.00      H1   C  
ATOM    986  OE1 GLU A 695    -198.504-504.073 -24.170  1.00  0.00      H1   O  
ATOM    987  OE2 GLU A 695    -198.319-502.439 -22.770  1.00  0.00      H1   O  
ATOM    988  C   GLU A 695    -195.883-506.522 -20.205  1.00  0.00      H1   C  
ATOM    989  O   GLU A 695    -194.989-507.257 -20.660  1.00  0.00      H1   O  
ATOM    990  N   ARG A 696    -196.988-507.048 -19.716  1.00  0.00      H1   N  
ATOM    991  CA  ARG A 696    -197.215-508.461 -19.659  1.00  0.00      H1   C  
ATOM    992  CB  ARG A 696    -197.145-509.057 -18.162  1.00  0.00      H1   C  
ATOM    993  CG  ARG A 696    -197.954-508.201 -17.148  1.00  0.00      H1   C  
ATOM    994  CD  ARG A 696    -197.829-508.706 -15.692  1.00  0.00      H1   C  
ATOM    995  NE  ARG A 696    -198.662-507.771 -14.847  1.00  0.00      H1   N  
ATOM    996  CZ  ARG A 696    -199.142-508.013 -13.650  1.00  0.00      H1   C  
ATOM    997  NH1 ARG A 696    -199.264-509.173 -13.102  1.00  0.00      H1   N  
ATOM    998  NH2 ARG A 696    -199.590-506.973 -12.989  1.00  0.00      H1   N  
ATOM    999  C   ARG A 696    -198.470-508.932 -20.387  1.00  0.00      H1   C  
ATOM   1000  O   ARG A 696    -199.433-508.234 -20.520  1.00  0.00      H1   O  
ATOM   1001  N   PHE A 697    -198.524-510.191 -20.939  1.00  0.00      H1   N  
ATOM   1002  CA  PHE A 697    -199.573-510.630 -21.745  1.00  0.00      H1   C  
ATOM   1003  CB  PHE A 697    -199.416-510.175 -23.237  1.00  0.00      H1   C  
ATOM   1004  CG  PHE A 697    -198.232-510.765 -23.927  1.00  0.00      H1   C  
ATOM   1005  CD1 PHE A 697    -198.290-511.816 -24.840  1.00  0.00      H1   C  
ATOM   1006  CE1 PHE A 697    -197.091-512.223 -25.500  1.00  0.00      H1   C  
ATOM   1007  CZ  PHE A 697    -195.840-511.748 -25.134  1.00  0.00      H1   C  
ATOM   1008  CD2 PHE A 697    -196.943-510.173 -23.662  1.00  0.00      H1   C  
ATOM   1009  CE2 PHE A 697    -195.746-510.680 -24.182  1.00  0.00      H1   C  
ATOM   1010  C   PHE A 697    -199.526-512.142 -21.528  1.00  0.00      H1   C  
ATOM   1011  O   PHE A 697    -198.533-512.703 -21.013  1.00  0.00      H1   O  
ATOM   1012  N   GLU A 698    -200.548-512.920 -22.046  1.00  0.00      H1   N  
ATOM   1013  CA  GLU A 698    -200.569-514.342 -22.008  1.00  0.00      H1   C  
ATOM   1014  CB  GLU A 698    -202.043-514.854 -21.991  1.00  0.00      H1   C  
ATOM   1015  CG  GLU A 698    -202.884-514.428 -20.723  1.00  0.00      H1   C  
ATOM   1016  CD  GLU A 698    -203.890-515.509 -20.202  1.00  0.00      H1   C  
ATOM   1017  OE1 GLU A 698    -204.578-515.264 -19.183  1.00  0.00      H1   O  
ATOM   1018  OE2 GLU A 698    -204.110-516.559 -20.795  1.00  0.00      H1   O  
ATOM   1019  C   GLU A 698    -199.852-514.854 -23.289  1.00  0.00      H1   C  
ATOM   1020  O   GLU A 698    -200.206-514.508 -24.421  1.00  0.00      H1   O  
ATOM   1021  N   ILE A 699    -198.715-515.649 -23.092  1.00  0.00      H1   N  
ATOM   1022  CA  ILE A 699    -197.777-515.895 -24.156  1.00  0.00      H1   C  
ATOM   1023  CB  ILE A 699    -196.458-516.341 -23.612  1.00  0.00      H1   C  
ATOM   1024  CG2 ILE A 699    -196.427-517.470 -22.629  1.00  0.00      H1   C  
ATOM   1025  CG1 ILE A 699    -195.383-516.575 -24.658  1.00  0.00      H1   C  
ATOM   1026  CD1 ILE A 699    -193.937-516.336 -24.156  1.00  0.00      H1   C  
ATOM   1027  C   ILE A 699    -198.162-516.735 -25.376  1.00  0.00      H1   C  
ATOM   1028  O   ILE A 699    -197.916-516.497 -26.565  1.00  0.00      H1   O  
ATOM   1029  N   PHE A 700    -198.777-517.882 -25.068  1.00  0.00      H1   N  
ATOM   1030  CA  PHE A 700    -199.009-518.856 -26.117  1.00  0.00      H1   C  
ATOM   1031  CB  PHE A 700    -198.880-520.297 -25.556  1.00  0.00      H1   C  
ATOM   1032  CG  PHE A 700    -197.595-520.521 -24.834  1.00  0.00      H1   C  
ATOM   1033  CD1 PHE A 700    -197.504-520.907 -23.487  1.00  0.00      H1   C  
ATOM   1034  CE1 PHE A 700    -196.267-521.255 -22.973  1.00  0.00      H1   C  
ATOM   1035  CZ  PHE A 700    -195.094-521.151 -23.709  1.00  0.00      H1   C  
ATOM   1036  CD2 PHE A 700    -196.438-520.406 -25.596  1.00  0.00      H1   C  
ATOM   1037  CE2 PHE A 700    -195.217-520.635 -25.039  1.00  0.00      H1   C  
ATOM   1038  C   PHE A 700    -200.330-518.719 -26.872  1.00  0.00      H1   C  
ATOM   1039  O   PHE A 700    -201.271-518.241 -26.169  1.00  0.00      H1   O  
ATOM   1040  N   PRO A 701    -200.560-518.950 -28.178  1.00  0.00      H1   N  
ATOM   1041  CD  PRO A 701    -199.425-519.271 -29.036  1.00  0.00      H1   C  
ATOM   1042  CA  PRO A 701    -201.815-518.820 -28.919  1.00  0.00      H1   C  
ATOM   1043  CB  PRO A 701    -201.413-519.429 -30.330  1.00  0.00      H1   C  
ATOM   1044  CG  PRO A 701    -199.922-519.024 -30.488  1.00  0.00      H1   C  
ATOM   1045  C   PRO A 701    -203.085-519.394 -28.257  1.00  0.00      H1   C  
ATOM   1046  O   PRO A 701    -203.013-520.487 -27.655  1.00  0.00      H1   O  
ATOM   1047  N   LYS A 702    -204.200-518.660 -28.341  1.00  0.00      H1   N  
ATOM   1048  CA  LYS A 702    -205.478-519.101 -27.843  1.00  0.00      H1   C  
ATOM   1049  CB  LYS A 702    -206.376-517.983 -27.429  1.00  0.00      H1   C  
ATOM   1050  CG  LYS A 702    -206.115-517.308 -26.049  1.00  0.00      H1   C  
ATOM   1051  CD  LYS A 702    -204.727-516.694 -25.831  1.00  0.00      H1   C  
ATOM   1052  CE  LYS A 702    -204.520-515.857 -24.530  1.00  0.00      H1   C  
ATOM   1053  NZ  LYS A 702    -204.792-516.729 -23.313  1.00  0.00      H1   N  
ATOM   1054  C   LYS A 702    -206.231-520.280 -28.545  1.00  0.00      H1   C  
ATOM   1055  O   LYS A 702    -205.959-520.505 -29.730  1.00  0.00      H1   O  
ATOM   1056  N   THR A 703    -207.088-520.937 -27.794  1.00  0.00      H1   N  
ATOM   1057  CA  THR A 703    -207.468-522.320 -28.012  1.00  0.00      H1   C  
ATOM   1058  CB  THR A 703    -206.351-523.250 -28.475  1.00  0.00      H1   C  
ATOM   1059  OG1 THR A 703    -206.846-524.560 -28.726  1.00  0.00      H1   O  
ATOM   1060  CG2 THR A 703    -205.304-523.450 -27.384  1.00  0.00      H1   C  
ATOM   1061  C   THR A 703    -208.092-522.896 -26.694  1.00  0.00      H1   C  
ATOM   1062  O   THR A 703    -207.862-522.269 -25.632  1.00  0.00      H1   O  
ATOM   1063  N   SER A 704    -208.952-524.008 -26.718  1.00  0.00      H1   N  
ATOM   1064  CA  SER A 704    -209.445-524.736 -25.576  1.00  0.00      H1   C  
ATOM   1065  CB  SER A 704    -210.034-526.138 -26.072  1.00  0.00      H1   C  
ATOM   1066  OG  SER A 704    -210.287-527.011 -24.985  1.00  0.00      H1   O  
ATOM   1067  C   SER A 704    -208.463-524.837 -24.342  1.00  0.00      H1   C  
ATOM   1068  O   SER A 704    -207.295-525.245 -24.381  1.00  0.00      H1   O  
ATOM   1069  N   SER A 705    -208.976-524.494 -23.123  1.00  0.00      H1   N  
ATOM   1070  CA  SER A 705    -208.345-524.824 -21.843  1.00  0.00      H1   C  
ATOM   1071  CB  SER A 705    -209.129-524.247 -20.615  1.00  0.00      H1   C  
ATOM   1072  OG  SER A 705    -208.460-524.425 -19.384  1.00  0.00      H1   O  
ATOM   1073  C   SER A 705    -207.999-526.306 -21.524  1.00  0.00      H1   C  
ATOM   1074  O   SER A 705    -208.934-527.097 -21.502  1.00  0.00      H1   O  
ATOM   1075  N   TRP A 706    -206.714-526.609 -21.291  1.00  0.00      H1   N  
ATOM   1076  CA  TRP A 706    -206.068-527.873 -20.912  1.00  0.00      H1   C  
ATOM   1077  CB  TRP A 706    -205.570-527.755 -19.379  1.00  0.00      H1   C  
ATOM   1078  CG  TRP A 706    -204.868-526.541 -19.015  1.00  0.00      H1   C  
ATOM   1079  CD1 TRP A 706    -205.232-525.577 -18.144  1.00  0.00      H1   C  
ATOM   1080  NE1 TRP A 706    -204.179-524.737 -17.931  1.00  0.00      H1   N  
ATOM   1081  CE2 TRP A 706    -203.082-525.091 -18.767  1.00  0.00      H1   C  
ATOM   1082  CD2 TRP A 706    -203.543-526.165 -19.509  1.00  0.00      H1   C  
ATOM   1083  CE3 TRP A 706    -202.715-526.737 -20.498  1.00  0.00      H1   C  
ATOM   1084  CZ3 TRP A 706    -201.401-526.182 -20.622  1.00  0.00      H1   C  
ATOM   1085  CZ2 TRP A 706    -201.886-524.455 -18.963  1.00  0.00      H1   C  
ATOM   1086  CH2 TRP A 706    -200.971-525.064 -19.937  1.00  0.00      H1   C  
ATOM   1087  C   TRP A 706    -206.827-529.224 -21.191  1.00  0.00      H1   C  
ATOM   1088  O   TRP A 706    -207.364-529.785 -20.228  1.00  0.00      H1   O  
ATOM   1089  N   PRO A 707    -206.776-529.856 -22.383  1.00  0.00      H1   N  
ATOM   1090  CD  PRO A 707    -206.416-529.132 -23.632  1.00  0.00      H1   C  
ATOM   1091  CA  PRO A 707    -207.600-531.030 -22.621  1.00  0.00      H1   C  
ATOM   1092  CB  PRO A 707    -207.426-531.276 -24.158  1.00  0.00      H1   C  
ATOM   1093  CG  PRO A 707    -207.267-529.907 -24.697  1.00  0.00      H1   C  
ATOM   1094  C   PRO A 707    -207.287-532.297 -21.758  1.00  0.00      H1   C  
ATOM   1095  O   PRO A 707    -208.169-533.159 -21.640  1.00  0.00      H1   O  
ATOM   1096  N   ASN A 708    -206.066-532.487 -21.357  1.00  0.00      H1   N  
ATOM   1097  CA  ASN A 708    -205.770-533.739 -20.654  1.00  0.00      H1   C  
ATOM   1098  CB  ASN A 708    -204.666-534.489 -21.431  1.00  0.00      H1   C  
ATOM   1099  CG  ASN A 708    -205.042-534.830 -22.906  1.00  0.00      H1   C  
ATOM   1100  OD1 ASN A 708    -204.222-534.627 -23.800  1.00  0.00      H1   O  
ATOM   1101  ND2 ASN A 708    -206.209-535.535 -23.200  1.00  0.00      H1   N  
ATOM   1102  C   ASN A 708    -205.144-533.515 -19.189  1.00  0.00      H1   C  
ATOM   1103  O   ASN A 708    -204.914-534.390 -18.389  1.00  0.00      H1   O  
ATOM   1104  N   HIS A 709    -205.033-532.202 -18.922  1.00  0.00      H1   N  
ATOM   1105  CA  HIS A 709    -204.207-531.874 -17.715  1.00  0.00      H1   C  
ATOM   1106  CB  HIS A 709    -202.888-531.068 -18.043  1.00  0.00      H1   C  
ATOM   1107  ND1 HIS A 709    -201.782-532.063 -20.065  1.00  0.00      H1   N  
ATOM   1108  CG  HIS A 709    -201.873-531.962 -18.688  1.00  0.00      H1   C  
ATOM   1109  CE1 HIS A 709    -200.820-532.945 -20.300  1.00  0.00      H1   C  
ATOM   1110  NE2 HIS A 709    -200.206-533.315 -19.156  1.00  0.00      H1   N  
ATOM   1111  CD2 HIS A 709    -200.876-532.705 -18.079  1.00  0.00      H1   C  
ATOM   1112  C   HIS A 709    -204.986-531.102 -16.639  1.00  0.00      H1   C  
ATOM   1113  O   HIS A 709    -205.991-530.415 -16.866  1.00  0.00      H1   O  
ATOM   1114  N   ASP A 710    -204.730-531.220 -15.336  1.00  0.00      H1   N  
ATOM   1115  CA  ASP A 710    -205.285-530.433 -14.243  1.00  0.00      H1   C  
ATOM   1116  CB  ASP A 710    -205.773-531.335 -12.954  1.00  0.00      H1   C  
ATOM   1117  CG  ASP A 710    -206.723-530.556 -12.072  1.00  0.00      H1   C  
ATOM   1118  OD1 ASP A 710    -206.906-529.328 -12.203  1.00  0.00      H1   O  
ATOM   1119  OD2 ASP A 710    -207.161-531.209 -11.084  1.00  0.00      H1   O  
ATOM   1120  C   ASP A 710    -204.197-529.316 -13.823  1.00  0.00      H1   C  
ATOM   1121  O   ASP A 710    -202.994-529.622 -13.700  1.00  0.00      H1   O  
ATOM   1122  N   SER A 711    -204.677-528.070 -13.613  1.00  0.00      H1   N  
ATOM   1123  CA  SER A 711    -203.913-526.891 -13.237  1.00  0.00      H1   C  
ATOM   1124  CB  SER A 711    -204.166-525.804 -14.277  1.00  0.00      H1   C  
ATOM   1125  OG  SER A 711    -205.563-525.800 -14.651  1.00  0.00      H1   O  
ATOM   1126  C   SER A 711    -204.158-526.277 -11.875  1.00  0.00      H1   C  
ATOM   1127  O   SER A 711    -203.475-525.319 -11.584  1.00  0.00      H1   O  
ATOM   1128  N   ASN A 712    -205.117-526.798 -11.045  1.00  0.00      H1   N  
ATOM   1129  CA  ASN A 712    -205.595-526.429  -9.706  1.00  0.00      H1   C  
ATOM   1130  CB  ASN A 712    -207.176-526.372  -9.758  1.00  0.00      H1   C  
ATOM   1131  CG  ASN A 712    -207.611-525.355 -10.843  1.00  0.00      H1   C  
ATOM   1132  OD1 ASN A 712    -206.984-524.278 -10.882  1.00  0.00      H1   O  
ATOM   1133  ND2 ASN A 712    -208.458-525.635 -11.831  1.00  0.00      H1   N  
ATOM   1134  C   ASN A 712    -205.038-527.370  -8.723  1.00  0.00      H1   C  
ATOM   1135  O   ASN A 712    -205.549-527.352  -7.608  1.00  0.00      H1   O  
ATOM   1136  N   LYS A 713    -204.002-528.136  -8.982  1.00  0.00      H1   N  
ATOM   1137  CA  LYS A 713    -203.321-528.939  -8.010  1.00  0.00      H1   C  
ATOM   1138  CB  LYS A 713    -203.225-530.446  -8.501  1.00  0.00      H1   C  
ATOM   1139  CG  LYS A 713    -204.688-530.897  -8.804  1.00  0.00      H1   C  
ATOM   1140  CD  LYS A 713    -205.441-531.040  -7.529  1.00  0.00      H1   C  
ATOM   1141  CE  LYS A 713    -206.774-531.792  -7.634  1.00  0.00      H1   C  
ATOM   1142  NZ  LYS A 713    -207.695-531.056  -8.488  1.00  0.00      H1   N  
ATOM   1143  C   LYS A 713    -201.905-528.452  -7.776  1.00  0.00      H1   C  
ATOM   1144  O   LYS A 713    -201.168-529.079  -7.007  1.00  0.00      H1   O  
ATOM   1145  N   GLY A 714    -201.588-527.190  -8.256  1.00  0.00      H1   N  
ATOM   1146  CA  GLY A 714    -200.315-526.470  -7.894  1.00  0.00      H1   C  
ATOM   1147  C   GLY A 714    -200.478-525.784  -6.548  1.00  0.00      H1   C  
ATOM   1148  O   GLY A 714    -199.466-525.796  -5.848  1.00  0.00      H1   O  
ATOM   1149  N   VAL A 715    -201.723-525.199  -6.240  1.00  0.00      H1   N  
ATOM   1150  CA  VAL A 715    -202.075-524.632  -4.866  1.00  0.00      H1   C  
ATOM   1151  CB  VAL A 715    -203.616-524.610  -4.590  1.00  0.00      H1   C  
ATOM   1152  CG1 VAL A 715    -204.370-523.574  -5.347  1.00  0.00      H1   C  
ATOM   1153  CG2 VAL A 715    -204.161-526.053  -4.668  1.00  0.00      H1   C  
ATOM   1154  C   VAL A 715    -201.307-525.127  -3.587  1.00  0.00      H1   C  
ATOM   1155  O   VAL A 715    -201.010-526.315  -3.360  1.00  0.00      H1   O  
ATOM   1156  N   THR A 716    -200.955-524.157  -2.697  1.00  0.00      H1   N  
ATOM   1157  CA  THR A 716    -200.421-524.440  -1.409  1.00  0.00      H1   C  
ATOM   1158  CB  THR A 716    -198.868-524.432  -1.314  1.00  0.00      H1   C  
ATOM   1159  OG1 THR A 716    -198.461-524.337  -0.011  1.00  0.00      H1   O  
ATOM   1160  CG2 THR A 716    -198.307-523.229  -2.172  1.00  0.00      H1   C  
ATOM   1161  C   THR A 716    -201.002-523.391  -0.516  1.00  0.00      H1   C  
ATOM   1162  O   THR A 716    -201.260-522.257  -0.970  1.00  0.00      H1   O  
ATOM   1163  N   ALA A 717    -201.130-523.666   0.771  1.00  0.00      H1   N  
ATOM   1164  CA  ALA A 717    -201.506-522.782   1.864  1.00  0.00      H1   C  
ATOM   1165  CB  ALA A 717    -202.393-523.583   2.887  1.00  0.00      H1   C  
ATOM   1166  C   ALA A 717    -200.311-522.402   2.710  1.00  0.00      H1   C  
ATOM   1167  O   ALA A 717    -200.419-521.719   3.698  1.00  0.00      H1   O  
ATOM   1168  N   ALA A 718    -199.080-522.763   2.303  1.00  0.00      H1   N  
ATOM   1169  CA  ALA A 718    -197.908-522.479   3.090  1.00  0.00      H1   C  
ATOM   1170  CB  ALA A 718    -196.981-523.673   3.126  1.00  0.00      H1   C  
ATOM   1171  C   ALA A 718    -197.102-521.213   2.705  1.00  0.00      H1   C  
ATOM   1172  O   ALA A 718    -196.097-520.903   3.409  1.00  0.00      H1   O  
ATOM   1173  N   CYS A 719    -197.508-520.567   1.616  1.00  0.00      H1   N  
ATOM   1174  CA  CYS A 719    -196.801-519.410   1.105  1.00  0.00      H1   C  
ATOM   1175  CB  CYS A 719    -197.154-519.082  -0.400  1.00  0.00      H1   C  
ATOM   1176  SG  CYS A 719    -195.843-518.186  -1.405  1.00  0.00      H1   S  
ATOM   1177  C   CYS A 719    -197.048-518.160   1.923  1.00  0.00      H1   C  
ATOM   1178  O   CYS A 719    -198.226-517.943   2.345  1.00  0.00      H1   O  
ATOM   1179  N   PRO A 720    -196.092-517.239   2.277  1.00  0.00      H1   N  
ATOM   1180  CD  PRO A 720    -194.597-517.469   2.407  1.00  0.00      H1   C  
ATOM   1181  CA  PRO A 720    -196.363-515.946   2.971  1.00  0.00      H1   C  
ATOM   1182  CB  PRO A 720    -195.045-515.246   2.877  1.00  0.00      H1   C  
ATOM   1183  CG  PRO A 720    -194.151-516.380   3.267  1.00  0.00      H1   C  
ATOM   1184  C   PRO A 720    -197.569-515.111   2.466  1.00  0.00      H1   C  
ATOM   1185  O   PRO A 720    -197.850-515.049   1.313  1.00  0.00      H1   O  
ATOM   1186  N   HIS A 721    -198.329-514.542   3.420  1.00  0.00      H1   N  
ATOM   1187  CA  HIS A 721    -199.473-513.607   3.376  1.00  0.00      H1   C  
ATOM   1188  CB  HIS A 721    -199.273-512.499   2.308  1.00  0.00      H1   C  
ATOM   1189  ND1 HIS A 721    -197.997-510.855   3.513  1.00  0.00      H1   N  
ATOM   1190  CG  HIS A 721    -197.997-511.695   2.418  1.00  0.00      H1   C  
ATOM   1191  CE1 HIS A 721    -196.787-510.259   3.512  1.00  0.00      H1   C  
ATOM   1192  NE2 HIS A 721    -196.009-510.768   2.494  1.00  0.00      H1   N  
ATOM   1193  CD2 HIS A 721    -196.800-511.624   1.809  1.00  0.00      H1   C  
ATOM   1194  C   HIS A 721    -200.768-514.306   3.188  1.00  0.00      H1   C  
ATOM   1195  O   HIS A 721    -201.697-513.796   2.575  1.00  0.00      H1   O  
ATOM   1196  N   ALA A 722    -200.812-515.578   3.695  1.00  0.00      H1   N  
ATOM   1197  CA  ALA A 722    -202.005-516.395   3.727  1.00  0.00      H1   C  
ATOM   1198  CB  ALA A 722    -201.573-517.817   4.125  1.00  0.00      H1   C  
ATOM   1199  C   ALA A 722    -203.089-515.758   4.667  1.00  0.00      H1   C  
ATOM   1200  O   ALA A 722    -202.825-515.624   5.918  1.00  0.00      H1   O  
ATOM   1201  N   GLY A 723    -204.266-515.376   4.206  1.00  0.00      H1   N  
ATOM   1202  CA  GLY A 723    -205.002-515.668   2.973  1.00  0.00      H1   C  
ATOM   1203  C   GLY A 723    -205.102-517.098   2.568  1.00  0.00      H1   C  
ATOM   1204  O   GLY A 723    -204.371-517.949   3.084  1.00  0.00      H1   O  
ATOM   1205  N   ALA A 724    -205.969-517.438   1.574  1.00  0.00      H1   N  
ATOM   1206  CA  ALA A 724    -206.192-518.902   1.265  1.00  0.00      H1   C  
ATOM   1207  CB  ALA A 724    -207.696-519.022   0.942  1.00  0.00      H1   C  
ATOM   1208  C   ALA A 724    -205.337-519.470   0.176  1.00  0.00      H1   C  
ATOM   1209  O   ALA A 724    -204.592-518.708  -0.447  1.00  0.00      H1   O  
ATOM   1210  N   LYS A 725    -205.341-520.774  -0.142  1.00  0.00      H1   N  
ATOM   1211  CA  LYS A 725    -204.392-521.488  -0.959  1.00  0.00      H1   C  
ATOM   1212  CB  LYS A 725    -204.776-522.996  -1.082  1.00  0.00      H1   C  
ATOM   1213  CG  LYS A 725    -206.007-523.392  -1.931  1.00  0.00      H1   C  
ATOM   1214  CD  LYS A 725    -206.211-524.886  -1.686  1.00  0.00      H1   C  
ATOM   1215  CE  LYS A 725    -207.434-525.544  -2.349  1.00  0.00      H1   C  
ATOM   1216  NZ  LYS A 725    -208.673-524.744  -2.154  1.00  0.00      H1   N  
ATOM   1217  C   LYS A 725    -204.201-521.010  -2.364  1.00  0.00      H1   C  
ATOM   1218  O   LYS A 725    -205.170-520.715  -3.032  1.00  0.00      H1   O  
ATOM   1219  N   SER A 726    -202.924-520.845  -2.819  1.00  0.00      H1   N  
ATOM   1220  CA  SER A 726    -202.621-520.176  -4.093  1.00  0.00      H1   C  
ATOM   1221  CB  SER A 726    -202.377-518.654  -4.058  1.00  0.00      H1   C  
ATOM   1222  OG  SER A 726    -203.309-518.034  -3.177  1.00  0.00      H1   O  
ATOM   1223  C   SER A 726    -201.269-520.731  -4.640  1.00  0.00      H1   C  
ATOM   1224  O   SER A 726    -200.533-521.524  -3.982  1.00  0.00      H1   O  
ATOM   1225  N   PHE A 727    -200.999-520.275  -5.910  1.00  0.00      H1   N  
ATOM   1226  CA  PHE A 727    -199.748-520.620  -6.554  1.00  0.00      H1   C  
ATOM   1227  CB  PHE A 727    -200.002-521.889  -7.487  1.00  0.00      H1   C  
ATOM   1228  CG  PHE A 727    -198.765-522.367  -8.176  1.00  0.00      H1   C  
ATOM   1229  CD1 PHE A 727    -197.690-522.601  -7.337  1.00  0.00      H1   C  
ATOM   1230  CE1 PHE A 727    -196.478-523.204  -7.886  1.00  0.00      H1   C  
ATOM   1231  CZ  PHE A 727    -196.524-523.684  -9.197  1.00  0.00      H1   C  
ATOM   1232  CD2 PHE A 727    -198.706-522.656  -9.521  1.00  0.00      H1   C  
ATOM   1233  CE2 PHE A 727    -197.618-523.387 -10.049  1.00  0.00      H1   C  
ATOM   1234  C   PHE A 727    -199.402-519.434  -7.478  1.00  0.00      H1   C  
ATOM   1235  O   PHE A 727    -200.250-518.599  -7.775  1.00  0.00      H1   O  
ATOM   1236  N   TYR A 728    -198.068-519.321  -7.832  1.00  0.00      H1   N  
ATOM   1237  CA  TYR A 728    -197.420-518.331  -8.675  1.00  0.00      H1   C  
ATOM   1238  CB  TYR A 728    -196.053-518.784  -9.292  1.00  0.00      H1   C  
ATOM   1239  CG  TYR A 728    -195.089-519.330  -8.191  1.00  0.00      H1   C  
ATOM   1240  CD1 TYR A 728    -194.715-518.443  -7.197  1.00  0.00      H1   C  
ATOM   1241  CE1 TYR A 728    -193.680-518.794  -6.339  1.00  0.00      H1   C  
ATOM   1242  CZ  TYR A 728    -193.080-520.015  -6.400  1.00  0.00      H1   C  
ATOM   1243  OH  TYR A 728    -191.953-520.420  -5.641  1.00  0.00      H1   O  
ATOM   1244  CD2 TYR A 728    -194.404-520.530  -8.416  1.00  0.00      H1   C  
ATOM   1245  CE2 TYR A 728    -193.420-520.904  -7.507  1.00  0.00      H1   C  
ATOM   1246  C   TYR A 728    -198.267-517.944  -9.851  1.00  0.00      H1   C  
ATOM   1247  O   TYR A 728    -198.902-518.813 -10.516  1.00  0.00      H1   O  
ATOM   1248  N   LYS A 729    -198.283-516.616 -10.201  1.00  0.00      H1   N  
ATOM   1249  CA  LYS A 729    -199.120-516.254 -11.336  1.00  0.00      H1   C  
ATOM   1250  CB  LYS A 729    -199.251-514.770 -11.417  1.00  0.00      H1   C  
ATOM   1251  CG  LYS A 729    -200.284-514.232 -12.450  1.00  0.00      H1   C  
ATOM   1252  CD  LYS A 729    -201.632-514.797 -12.480  1.00  0.00      H1   C  
ATOM   1253  CE  LYS A 729    -202.565-514.660 -11.251  1.00  0.00      H1   C  
ATOM   1254  NZ  LYS A 729    -202.778-513.205 -10.993  1.00  0.00      H1   N  
ATOM   1255  C   LYS A 729    -198.509-516.768 -12.626  1.00  0.00      H1   C  
ATOM   1256  O   LYS A 729    -199.208-517.132 -13.565  1.00  0.00      H1   O  
ATOM   1257  N   ASN A 730    -197.108-516.825 -12.788  1.00  0.00      H1   N  
ATOM   1258  CA  ASN A 730    -196.584-517.014 -14.141  1.00  0.00      H1   C  
ATOM   1259  CB  ASN A 730    -195.434-515.929 -14.412  1.00  0.00      H1   C  
ATOM   1260  CG  ASN A 730    -196.000-514.496 -14.420  1.00  0.00      H1   C  
ATOM   1261  OD1 ASN A 730    -197.136-514.185 -14.630  1.00  0.00      H1   O  
ATOM   1262  ND2 ASN A 730    -195.122-513.533 -14.039  1.00  0.00      H1   N  
ATOM   1263  C   ASN A 730    -196.121-518.445 -14.458  1.00  0.00      H1   C  
ATOM   1264  O   ASN A 730    -195.535-518.701 -15.509  1.00  0.00      H1   O  
ATOM   1265  N   LEU A 731    -196.528-519.391 -13.633  1.00  0.00      H1   N  
ATOM   1266  CA  LEU A 731    -196.184-520.791 -13.857  1.00  0.00      H1   C  
ATOM   1267  CB  LEU A 731    -195.153-521.257 -12.769  1.00  0.00      H1   C  
ATOM   1268  CG  LEU A 731    -193.743-520.704 -12.969  1.00  0.00      H1   C  
ATOM   1269  CD1 LEU A 731    -192.833-520.995 -11.765  1.00  0.00      H1   C  
ATOM   1270  CD2 LEU A 731    -193.095-521.191 -14.338  1.00  0.00      H1   C  
ATOM   1271  C   LEU A 731    -197.450-521.556 -13.728  1.00  0.00      H1   C  
ATOM   1272  O   LEU A 731    -198.180-521.433 -12.700  1.00  0.00      H1   O  
ATOM   1273  N   ILE A 732    -197.793-522.418 -14.738  1.00  0.00      H1   N  
ATOM   1274  CA  ILE A 732    -198.810-523.468 -14.503  1.00  0.00      H1   C  
ATOM   1275  CB  ILE A 732    -199.727-523.658 -15.695  1.00  0.00      H1   C  
ATOM   1276  CG2 ILE A 732    -200.780-524.719 -15.444  1.00  0.00      H1   C  
ATOM   1277  CG1 ILE A 732    -200.366-522.286 -16.066  1.00  0.00      H1   C  
ATOM   1278  CD1 ILE A 732    -201.397-521.744 -14.965  1.00  0.00      H1   C  
ATOM   1279  C   ILE A 732    -198.168-524.824 -14.232  1.00  0.00      H1   C  
ATOM   1280  O   ILE A 732    -197.375-525.332 -15.014  1.00  0.00      H1   O  
ATOM   1281  N   TRP A 733    -198.591-525.406 -13.087  1.00  0.00      H1   N  
ATOM   1282  CA  TRP A 733    -198.173-526.776 -12.756  1.00  0.00      H1   C  
ATOM   1283  CB  TRP A 733    -198.020-526.844 -11.212  1.00  0.00      H1   C  
ATOM   1284  CG  TRP A 733    -197.875-528.214 -10.656  1.00  0.00      H1   C  
ATOM   1285  CD1 TRP A 733    -198.894-528.833 -10.027  1.00  0.00      H1   C  
ATOM   1286  NE1 TRP A 733    -198.421-529.996  -9.461  1.00  0.00      H1   N  
ATOM   1287  CE2 TRP A 733    -197.061-530.109  -9.755  1.00  0.00      H1   C  
ATOM   1288  CD2 TRP A 733    -196.712-529.003 -10.541  1.00  0.00      H1   C  
ATOM   1289  CE3 TRP A 733    -195.456-528.998 -11.182  1.00  0.00      H1   C  
ATOM   1290  CZ3 TRP A 733    -194.557-530.034 -10.781  1.00  0.00      H1   C  
ATOM   1291  CZ2 TRP A 733    -196.170-531.057  -9.344  1.00  0.00      H1   C  
ATOM   1292  CH2 TRP A 733    -194.883-531.032  -9.917  1.00  0.00      H1   C  
ATOM   1293  C   TRP A 733    -199.249-527.698 -13.274  1.00  0.00      H1   C  
ATOM   1294  O   TRP A 733    -200.442-527.626 -12.905  1.00  0.00      H1   O  
ATOM   1295  N   LEU A 734    -198.815-528.688 -14.097  1.00  0.00      H1   N  
ATOM   1296  CA  LEU A 734    -199.820-529.561 -14.711  1.00  0.00      H1   C  
ATOM   1297  CB  LEU A 734    -199.568-529.585 -16.209  1.00  0.00      H1   C  
ATOM   1298  CG  LEU A 734    -199.991-528.284 -16.998  1.00  0.00      H1   C  
ATOM   1299  CD1 LEU A 734    -199.674-528.543 -18.490  1.00  0.00      H1   C  
ATOM   1300  CD2 LEU A 734    -201.434-527.793 -16.881  1.00  0.00      H1   C  
ATOM   1301  C   LEU A 734    -199.752-531.001 -14.327  1.00  0.00      H1   C  
ATOM   1302  O   LEU A 734    -198.706-531.675 -14.475  1.00  0.00      H1   O  
ATOM   1303  N   VAL A 735    -200.883-531.406 -13.837  1.00  0.00      H1   N  
ATOM   1304  CA  VAL A 735    -200.951-532.778 -13.333  1.00  0.00      H1   C  
ATOM   1305  CB  VAL A 735    -201.613-532.755 -11.989  1.00  0.00      H1   C  
ATOM   1306  CG1 VAL A 735    -202.267-534.078 -11.541  1.00  0.00      H1   C  
ATOM   1307  CG2 VAL A 735    -200.488-532.362 -11.021  1.00  0.00      H1   C  
ATOM   1308  C   VAL A 735    -201.766-533.603 -14.308  1.00  0.00      H1   C  
ATOM   1309  O   VAL A 735    -202.824-533.148 -14.677  1.00  0.00      H1   O  
ATOM   1310  N   LYS A 736    -201.406-534.826 -14.706  1.00  0.00      H1   N  
ATOM   1311  CA  LYS A 736    -202.251-535.674 -15.536  1.00  0.00      H1   C  
ATOM   1312  CB  LYS A 736    -201.620-536.990 -16.049  1.00  0.00      H1   C  
ATOM   1313  CG  LYS A 736    -200.862-537.789 -14.899  1.00  0.00      H1   C  
ATOM   1314  CD  LYS A 736    -201.620-538.363 -13.726  1.00  0.00      H1   C  
ATOM   1315  CE  LYS A 736    -200.705-538.952 -12.597  1.00  0.00      H1   C  
ATOM   1316  NZ  LYS A 736    -201.317-539.664 -11.498  1.00  0.00      H1   N  
ATOM   1317  C   LYS A 736    -203.666-535.976 -15.036  1.00  0.00      H1   C  
ATOM   1318  O   LYS A 736    -203.950-536.038 -13.812  1.00  0.00      H1   O  
ATOM   1319  N   LYS A 737    -204.733-536.270 -15.952  1.00  0.00      H1   N  
ATOM   1320  CA  LYS A 737    -206.022-536.724 -15.469  1.00  0.00      H1   C  
ATOM   1321  CB  LYS A 737    -207.173-535.741 -15.907  1.00  0.00      H1   C  
ATOM   1322  CG  LYS A 737    -206.946-534.338 -15.389  1.00  0.00      H1   C  
ATOM   1323  CD  LYS A 737    -207.905-533.309 -15.928  1.00  0.00      H1   C  
ATOM   1324  CE  LYS A 737    -209.432-533.472 -15.585  1.00  0.00      H1   C  
ATOM   1325  NZ  LYS A 737    -210.044-532.137 -15.630  1.00  0.00      H1   N  
ATOM   1326  C   LYS A 737    -206.341-538.130 -15.976  1.00  0.00      H1   C  
ATOM   1327  O   LYS A 737    -207.378-538.670 -15.646  1.00  0.00      H1   O  
ATOM   1328  N   GLY A 738    -205.385-538.749 -16.764  1.00  0.00      H1   N  
ATOM   1329  CA  GLY A 738    -205.550-540.013 -17.377  1.00  0.00      H1   C  
ATOM   1330  C   GLY A 738    -204.655-541.002 -16.767  1.00  0.00      H1   C  
ATOM   1331  O   GLY A 738    -204.301-540.883 -15.662  1.00  0.00      H1   O  
ATOM   1332  N   ASN A 739    -204.249-542.063 -17.474  1.00  0.00      H1   N  
ATOM   1333  CA  ASN A 739    -203.325-543.061 -16.902  1.00  0.00      H1   C  
ATOM   1334  CB  ASN A 739    -203.936-544.433 -17.018  1.00  0.00      H1   C  
ATOM   1335  CG  ASN A 739    -203.316-545.423 -15.960  1.00  0.00      H1   C  
ATOM   1336  OD1 ASN A 739    -202.592-545.133 -15.008  1.00  0.00      H1   O  
ATOM   1337  ND2 ASN A 739    -203.967-546.607 -16.004  1.00  0.00      H1   N  
ATOM   1338  C   ASN A 739    -202.010-542.903 -17.702  1.00  0.00      H1   C  
ATOM   1339  O   ASN A 739    -201.434-543.947 -17.935  1.00  0.00      H1   O  
ATOM   1340  N   SER A 740    -201.553-541.671 -18.077  1.00  0.00      H1   N  
ATOM   1341  CA  SER A 740    -200.319-541.471 -18.790  1.00  0.00      H1   C  
ATOM   1342  CB  SER A 740    -200.064-542.326 -20.084  1.00  0.00      H1   C  
ATOM   1343  OG  SER A 740    -198.952-541.904 -20.877  1.00  0.00      H1   O  
ATOM   1344  C   SER A 740    -200.359-540.002 -19.053  1.00  0.00      H1   C  
ATOM   1345  O   SER A 740    -201.415-539.403 -19.242  1.00  0.00      H1   O  
ATOM   1346  N   TYR A 741    -199.174-539.294 -19.001  1.00  0.00      H1   N  
ATOM   1347  CA  TYR A 741    -198.839-537.836 -19.158  1.00  0.00      H1   C  
ATOM   1348  CB  TYR A 741    -197.568-537.474 -18.321  1.00  0.00      H1   C  
ATOM   1349  CG  TYR A 741    -197.556-536.011 -17.974  1.00  0.00      H1   C  
ATOM   1350  CD1 TYR A 741    -198.219-535.530 -16.838  1.00  0.00      H1   C  
ATOM   1351  CE1 TYR A 741    -198.165-534.185 -16.442  1.00  0.00      H1   C  
ATOM   1352  CZ  TYR A 741    -197.399-533.349 -17.353  1.00  0.00      H1   C  
ATOM   1353  OH  TYR A 741    -197.365-532.003 -17.018  1.00  0.00      H1   O  
ATOM   1354  CD2 TYR A 741    -196.929-535.122 -18.868  1.00  0.00      H1   C  
ATOM   1355  CE2 TYR A 741    -196.764-533.807 -18.517  1.00  0.00      H1   C  
ATOM   1356  C   TYR A 741    -198.569-537.619 -20.659  1.00  0.00      H1   C  
ATOM   1357  O   TYR A 741    -197.477-537.917 -21.123  1.00  0.00      H1   O  
ATOM   1358  N   PRO A 742    -199.523-537.077 -21.529  1.00  0.00      H1   N  
ATOM   1359  CD  PRO A 742    -200.961-537.119 -21.271  1.00  0.00      H1   C  
ATOM   1360  CA  PRO A 742    -199.216-536.692 -22.912  1.00  0.00      H1   C  
ATOM   1361  CB  PRO A 742    -200.599-536.262 -23.437  1.00  0.00      H1   C  
ATOM   1362  CG  PRO A 742    -201.472-536.076 -22.224  1.00  0.00      H1   C  
ATOM   1363  C   PRO A 742    -198.057-535.707 -23.102  1.00  0.00      H1   C  
ATOM   1364  O   PRO A 742    -197.742-534.969 -22.154  1.00  0.00      H1   O  
ATOM   1365  N   LYS A 743    -197.310-535.781 -24.234  1.00  0.00      H1   N  
ATOM   1366  CA  LYS A 743    -196.242-534.851 -24.492  1.00  0.00      H1   C  
ATOM   1367  CB  LYS A 743    -195.479-535.229 -25.760  1.00  0.00      H1   C  
ATOM   1368  CG  LYS A 743    -194.178-534.468 -26.083  1.00  0.00      H1   C  
ATOM   1369  CD  LYS A 743    -193.420-535.018 -27.370  1.00  0.00      H1   C  
ATOM   1370  CE  LYS A 743    -192.197-534.214 -27.678  1.00  0.00      H1   C  
ATOM   1371  NZ  LYS A 743    -192.600-533.038 -28.501  1.00  0.00      H1   N  
ATOM   1372  C   LYS A 743    -196.799-533.463 -24.647  1.00  0.00      H1   C  
ATOM   1373  O   LYS A 743    -197.674-533.260 -25.512  1.00  0.00      H1   O  
ATOM   1374  N   LEU A 744    -196.255-532.477 -23.870  1.00  0.00      H1   N  
ATOM   1375  CA  LEU A 744    -196.669-531.096 -23.985  1.00  0.00      H1   C  
ATOM   1376  CB  LEU A 744    -196.200-530.357 -22.720  1.00  0.00      H1   C  
ATOM   1377  CG  LEU A 744    -196.397-530.930 -21.274  1.00  0.00      H1   C  
ATOM   1378  CD1 LEU A 744    -195.910-529.901 -20.224  1.00  0.00      H1   C  
ATOM   1379  CD2 LEU A 744    -197.894-531.250 -20.805  1.00  0.00      H1   C  
ATOM   1380  C   LEU A 744    -196.033-530.414 -25.127  1.00  0.00      H1   C  
ATOM   1381  O   LEU A 744    -194.791-530.379 -25.179  1.00  0.00      H1   O  
ATOM   1382  N   ASN A 745    -196.733-529.709 -26.072  1.00  0.00      H1   N  
ATOM   1383  CA  ASN A 745    -196.168-528.983 -27.210  1.00  0.00      H1   C  
ATOM   1384  CB  ASN A 745    -196.482-529.645 -28.617  1.00  0.00      H1   C  
ATOM   1385  CG  ASN A 745    -195.997-531.120 -28.742  1.00  0.00      H1   C  
ATOM   1386  OD1 ASN A 745    -194.869-531.491 -28.525  1.00  0.00      H1   O  
ATOM   1387  ND2 ASN A 745    -196.977-532.076 -28.937  1.00  0.00      H1   N  
ATOM   1388  C   ASN A 745    -196.725-527.574 -27.188  1.00  0.00      H1   C  
ATOM   1389  O   ASN A 745    -197.937-527.347 -27.332  1.00  0.00      H1   O  
ATOM   1390  N   GLN A 746    -195.883-526.562 -27.070  1.00  0.00      H1   N  
ATOM   1391  CA  GLN A 746    -196.279-525.173 -27.009  1.00  0.00      H1   C  
ATOM   1392  CB  GLN A 746    -196.333-524.585 -25.581  1.00  0.00      H1   C  
ATOM   1393  CG  GLN A 746    -197.404-525.244 -24.599  1.00  0.00      H1   C  
ATOM   1394  CD  GLN A 746    -198.832-524.743 -24.800  1.00  0.00      H1   C  
ATOM   1395  OE1 GLN A 746    -199.403-523.997 -24.007  1.00  0.00      H1   O  
ATOM   1396  NE2 GLN A 746    -199.428-525.137 -25.927  1.00  0.00      H1   N  
ATOM   1397  C   GLN A 746    -195.303-524.472 -27.856  1.00  0.00      H1   C  
ATOM   1398  O   GLN A 746    -194.116-524.795 -27.804  1.00  0.00      H1   O  
ATOM   1399  N   SER A 747    -195.648-523.432 -28.650  1.00  0.00      H1   N  
ATOM   1400  CA  SER A 747    -194.614-522.643 -29.339  1.00  0.00      H1   C  
ATOM   1401  CB  SER A 747    -194.187-523.296 -30.665  1.00  0.00      H1   C  
ATOM   1402  OG  SER A 747    -193.150-522.592 -31.326  1.00  0.00      H1   O  
ATOM   1403  C   SER A 747    -195.316-521.280 -29.601  1.00  0.00      H1   C  
ATOM   1404  O   SER A 747    -196.546-521.238 -29.767  1.00  0.00      H1   O  
ATOM   1405  N   TYR A 748    -194.549-520.212 -29.458  1.00  0.00      H1   N  
ATOM   1406  CA  TYR A 748    -194.957-518.802 -29.516  1.00  0.00      H1   C  
ATOM   1407  CB  TYR A 748    -194.954-517.898 -28.286  1.00  0.00      H1   C  
ATOM   1408  CG  TYR A 748    -195.035-516.419 -28.500  1.00  0.00      H1   C  
ATOM   1409  CD1 TYR A 748    -196.147-515.927 -29.182  1.00  0.00      H1   C  
ATOM   1410  CE1 TYR A 748    -196.317-514.573 -29.351  1.00  0.00      H1   C  
ATOM   1411  CZ  TYR A 748    -195.360-513.633 -28.998  1.00  0.00      H1   C  
ATOM   1412  OH  TYR A 748    -195.447-512.238 -29.189  1.00  0.00      H1   O  
ATOM   1413  CD2 TYR A 748    -194.000-515.566 -28.191  1.00  0.00      H1   C  
ATOM   1414  CE2 TYR A 748    -194.141-514.214 -28.442  1.00  0.00      H1   C  
ATOM   1415  C   TYR A 748    -194.129-518.211 -30.644  1.00  0.00      H1   C  
ATOM   1416  O   TYR A 748    -192.878-518.325 -30.661  1.00  0.00      H1   O  
ATOM   1417  N   ILE A 749    -194.711-517.549 -31.658  1.00  0.00      H1   N  
ATOM   1418  CA  ILE A 749    -193.981-516.901 -32.693  1.00  0.00      H1   C  
ATOM   1419  CB  ILE A 749    -194.283-517.436 -34.099  1.00  0.00      H1   C  
ATOM   1420  CG2 ILE A 749    -193.338-516.737 -35.178  1.00  0.00      H1   C  
ATOM   1421  CG1 ILE A 749    -194.234-519.001 -34.123  1.00  0.00      H1   C  
ATOM   1422  CD1 ILE A 749    -195.559-519.661 -34.393  1.00  0.00      H1   C  
ATOM   1423  C   ILE A 749    -194.298-515.375 -32.632  1.00  0.00      H1   C  
ATOM   1424  O   ILE A 749    -195.445-514.982 -32.824  1.00  0.00      H1   O  
ATOM   1425  N   ASN A 750    -193.263-514.522 -32.376  1.00  0.00      H1   N  
ATOM   1426  CA  ASN A 750    -193.372-513.122 -32.040  1.00  0.00      H1   C  
ATOM   1427  CB  ASN A 750    -191.986-512.570 -31.604  1.00  0.00      H1   C  
ATOM   1428  CG  ASN A 750    -192.109-511.307 -30.779  1.00  0.00      H1   C  
ATOM   1429  OD1 ASN A 750    -193.213-510.893 -30.430  1.00  0.00      H1   O  
ATOM   1430  ND2 ASN A 750    -191.026-510.493 -30.620  1.00  0.00      H1   N  
ATOM   1431  C   ASN A 750    -194.085-512.145 -32.968  1.00  0.00      H1   C  
ATOM   1432  O   ASN A 750    -193.722-511.845 -34.101  1.00  0.00      H1   O  
ATOM   1433  N   ASP A 751    -195.220-511.742 -32.417  1.00  0.00      H1   N  
ATOM   1434  CA  ASP A 751    -196.241-510.880 -32.921  1.00  0.00      H1   C  
ATOM   1435  CB  ASP A 751    -197.633-511.674 -32.939  1.00  0.00      H1   C  
ATOM   1436  CG  ASP A 751    -198.200-511.998 -31.612  1.00  0.00      H1   C  
ATOM   1437  OD1 ASP A 751    -199.306-512.639 -31.656  1.00  0.00      H1   O  
ATOM   1438  OD2 ASP A 751    -197.711-511.633 -30.520  1.00  0.00      H1   O  
ATOM   1439  C   ASP A 751    -196.341-509.568 -32.133  1.00  0.00      H1   C  
ATOM   1440  O   ASP A 751    -197.190-508.704 -32.393  1.00  0.00      H1   O  
ATOM   1441  N   LYS A 752    -195.411-509.212 -31.235  1.00  0.00      H1   N  
ATOM   1442  CA  LYS A 752    -195.438-507.958 -30.527  1.00  0.00      H1   C  
ATOM   1443  CB  LYS A 752    -194.993-508.229 -29.097  1.00  0.00      H1   C  
ATOM   1444  CG  LYS A 752    -196.007-508.995 -28.223  1.00  0.00      H1   C  
ATOM   1445  CD  LYS A 752    -197.203-508.109 -27.920  1.00  0.00      H1   C  
ATOM   1446  CE  LYS A 752    -198.305-508.878 -27.110  1.00  0.00      H1   C  
ATOM   1447  NZ  LYS A 752    -199.541-508.121 -27.030  1.00  0.00      H1   N  
ATOM   1448  C   LYS A 752    -194.577-506.870 -31.127  1.00  0.00      H1   C  
ATOM   1449  O   LYS A 752    -194.731-505.732 -30.704  1.00  0.00      H1   O  
ATOM   1450  N   GLY A 753    -193.590-507.199 -31.954  1.00  0.00      H1   N  
ATOM   1451  CA  GLY A 753    -192.737-506.183 -32.654  1.00  0.00      H1   C  
ATOM   1452  C   GLY A 753    -191.707-505.471 -31.720  1.00  0.00      H1   C  
ATOM   1453  O   GLY A 753    -191.157-504.414 -31.962  1.00  0.00      H1   O  
ATOM   1454  N   LYS A 754    -191.351-506.124 -30.610  1.00  0.00      H1   N  
ATOM   1455  CA  LYS A 754    -190.514-505.604 -29.518  1.00  0.00      H1   C  
ATOM   1456  CB  LYS A 754    -191.339-504.686 -28.503  1.00  0.00      H1   C  
ATOM   1457  CG  LYS A 754    -191.661-503.337 -29.043  1.00  0.00      H1   C  
ATOM   1458  CD  LYS A 754    -192.182-502.457 -27.934  1.00  0.00      H1   C  
ATOM   1459  CE  LYS A 754    -192.571-501.096 -28.388  1.00  0.00      H1   C  
ATOM   1460  NZ  LYS A 754    -192.615-500.253 -27.192  1.00  0.00      H1   N  
ATOM   1461  C   LYS A 754    -189.922-506.812 -28.804  1.00  0.00      H1   C  
ATOM   1462  O   LYS A 754    -190.305-507.973 -29.030  1.00  0.00      H1   O  
ATOM   1463  N   GLU A 755    -188.937-506.634 -27.881  1.00  0.00      H1   N  
ATOM   1464  CA  GLU A 755    -188.469-507.761 -27.101  1.00  0.00      H1   C  
ATOM   1465  CB  GLU A 755    -187.143-507.356 -26.442  1.00  0.00      H1   C  
ATOM   1466  CG  GLU A 755    -185.954-507.413 -27.538  1.00  0.00      H1   C  
ATOM   1467  CD  GLU A 755    -184.627-506.802 -27.136  1.00  0.00      H1   C  
ATOM   1468  OE1 GLU A 755    -184.563-505.888 -26.292  1.00  0.00      H1   O  
ATOM   1469  OE2 GLU A 755    -183.591-507.187 -27.706  1.00  0.00      H1   O  
ATOM   1470  C   GLU A 755    -189.505-508.352 -26.135  1.00  0.00      H1   C  
ATOM   1471  O   GLU A 755    -190.385-507.738 -25.515  1.00  0.00      H1   O  
ATOM   1472  N   VAL A 756    -189.372-509.628 -26.008  1.00  0.00      H1   N  
ATOM   1473  CA  VAL A 756    -190.240-510.515 -25.258  1.00  0.00      H1   C  
ATOM   1474  CB  VAL A 756    -191.056-511.444 -26.235  1.00  0.00      H1   C  
ATOM   1475  CG1 VAL A 756    -191.829-512.449 -25.383  1.00  0.00      H1   C  
ATOM   1476  CG2 VAL A 756    -192.036-510.604 -27.024  1.00  0.00      H1   C  
ATOM   1477  C   VAL A 756    -189.386-511.338 -24.352  1.00  0.00      H1   C  
ATOM   1478  O   VAL A 756    -188.440-511.988 -24.764  1.00  0.00      H1   O  
ATOM   1479  N   LEU A 757    -189.705-511.298 -23.034  1.00  0.00      H1   N  
ATOM   1480  CA  LEU A 757    -188.908-511.876 -21.973  1.00  0.00      H1   C  
ATOM   1481  CB  LEU A 757    -188.604-510.821 -20.804  1.00  0.00      H1   C  
ATOM   1482  CG  LEU A 757    -188.350-511.273 -19.337  1.00  0.00      H1   C  
ATOM   1483  CD1 LEU A 757    -187.070-512.129 -19.246  1.00  0.00      H1   C  
ATOM   1484  CD2 LEU A 757    -188.303-509.951 -18.477  1.00  0.00      H1   C  
ATOM   1485  C   LEU A 757    -189.718-513.021 -21.485  1.00  0.00      H1   C  
ATOM   1486  O   LEU A 757    -190.841-512.861 -20.969  1.00  0.00      H1   O  
ATOM   1487  N   VAL A 758    -189.274-514.331 -21.610  1.00  0.00      H1   N  
ATOM   1488  CA  VAL A 758    -189.983-515.492 -21.117  1.00  0.00      H1   C  
ATOM   1489  CB  VAL A 758    -190.313-516.546 -22.257  1.00  0.00      H1   C  
ATOM   1490  CG1 VAL A 758    -191.423-517.396 -21.662  1.00  0.00      H1   C  
ATOM   1491  CG2 VAL A 758    -190.710-515.724 -23.548  1.00  0.00      H1   C  
ATOM   1492  C   VAL A 758    -189.329-516.234 -20.064  1.00  0.00      H1   C  
ATOM   1493  O   VAL A 758    -188.100-516.506 -20.101  1.00  0.00      H1   O  
ATOM   1494  N   LEU A 759    -190.209-516.527 -18.983  1.00  0.00      H1   N  
ATOM   1495  CA  LEU A 759    -189.782-517.204 -17.758  1.00  0.00      H1   C  
ATOM   1496  CB  LEU A 759    -190.321-516.451 -16.431  1.00  0.00      H1   C  
ATOM   1497  CG  LEU A 759    -190.596-517.288 -15.172  1.00  0.00      H1   C  
ATOM   1498  CD1 LEU A 759    -189.236-517.442 -14.353  1.00  0.00      H1   C  
ATOM   1499  CD2 LEU A 759    -191.668-516.702 -14.295  1.00  0.00      H1   C  
ATOM   1500  C   LEU A 759    -190.358-518.584 -17.706  1.00  0.00      H1   C  
ATOM   1501  O   LEU A 759    -191.603-518.686 -17.900  1.00  0.00      H1   O  
ATOM   1502  N   TRP A 760    -189.604-519.708 -17.443  1.00  0.00      H1   N  
ATOM   1503  CA  TRP A 760    -190.114-521.080 -17.288  1.00  0.00      H1   C  
ATOM   1504  CB  TRP A 760    -189.996-522.019 -18.538  1.00  0.00      H1   C  
ATOM   1505  CG  TRP A 760    -188.600-522.366 -19.020  1.00  0.00      H1   C  
ATOM   1506  CD1 TRP A 760    -188.002-523.595 -18.853  1.00  0.00      H1   C  
ATOM   1507  NE1 TRP A 760    -186.744-523.491 -19.426  1.00  0.00      H1   N  
ATOM   1508  CE2 TRP A 760    -186.564-522.251 -19.946  1.00  0.00      H1   C  
ATOM   1509  CD2 TRP A 760    -187.769-521.516 -19.715  1.00  0.00      H1   C  
ATOM   1510  CE3 TRP A 760    -187.780-520.186 -20.070  1.00  0.00      H1   C  
ATOM   1511  CZ3 TRP A 760    -186.739-519.665 -20.761  1.00  0.00      H1   C  
ATOM   1512  CZ2 TRP A 760    -185.445-521.729 -20.582  1.00  0.00      H1   C  
ATOM   1513  CH2 TRP A 760    -185.541-520.405 -20.981  1.00  0.00      H1   C  
ATOM   1514  C   TRP A 760    -189.568-521.754 -16.060  1.00  0.00      H1   C  
ATOM   1515  O   TRP A 760    -188.453-521.511 -15.639  1.00  0.00      H1   O  
ATOM   1516  N   GLY A 761    -190.317-522.778 -15.463  1.00  0.00      H1   N  
ATOM   1517  CA  GLY A 761    -189.628-523.621 -14.480  1.00  0.00      H1   C  
ATOM   1518  C   GLY A 761    -189.373-525.027 -15.032  1.00  0.00      H1   C  
ATOM   1519  O   GLY A 761    -190.181-525.592 -15.866  1.00  0.00      H1   O  
ATOM   1520  N   ILE A 762    -188.345-525.713 -14.519  1.00  0.00      H1   N  
ATOM   1521  CA  ILE A 762    -188.070-527.129 -14.639  1.00  0.00      H1   C  
ATOM   1522  CB  ILE A 762    -186.603-527.342 -15.053  1.00  0.00      H1   C  
ATOM   1523  CG2 ILE A 762    -186.187-528.853 -14.831  1.00  0.00      H1   C  
ATOM   1524  CG1 ILE A 762    -186.237-526.718 -16.424  1.00  0.00      H1   C  
ATOM   1525  CD1 ILE A 762    -187.097-527.176 -17.620  1.00  0.00      H1   C  
ATOM   1526  C   ILE A 762    -188.258-527.599 -13.214  1.00  0.00      H1   C  
ATOM   1527  O   ILE A 762    -187.892-526.890 -12.284  1.00  0.00      H1   O  
ATOM   1528  N   HIS A 763    -188.870-528.807 -13.021  1.00  0.00      H1   N  
ATOM   1529  CA  HIS A 763    -189.056-529.323 -11.669  1.00  0.00      H1   C  
ATOM   1530  CB  HIS A 763    -190.561-529.308 -11.267  1.00  0.00      H1   C  
ATOM   1531  ND1 HIS A 763    -190.778-530.095  -8.785  1.00  0.00      H1   N  
ATOM   1532  CG  HIS A 763    -190.850-530.330 -10.135  1.00  0.00      H1   C  
ATOM   1533  CE1 HIS A 763    -191.143-531.201  -8.068  1.00  0.00      H1   C  
ATOM   1534  NE2 HIS A 763    -191.599-532.102  -8.942  1.00  0.00      H1   N  
ATOM   1535  CD2 HIS A 763    -191.340-531.554 -10.188  1.00  0.00      H1   C  
ATOM   1536  C   HIS A 763    -188.423-530.592 -11.269  1.00  0.00      H1   C  
ATOM   1537  O   HIS A 763    -188.564-531.530 -12.005  1.00  0.00      H1   O  
ATOM   1538  N   HIS A 764    -187.717-530.700 -10.128  1.00  0.00      H1   N  
ATOM   1539  CA  HIS A 764    -186.831-531.847  -9.698  1.00  0.00      H1   C  
ATOM   1540  CB  HIS A 764    -185.387-531.346  -9.375  1.00  0.00      H1   C  
ATOM   1541  ND1 HIS A 764    -184.147-531.208 -11.452  1.00  0.00      H1   N  
ATOM   1542  CG  HIS A 764    -184.821-530.557 -10.440  1.00  0.00      H1   C  
ATOM   1543  CE1 HIS A 764    -183.758-530.292 -12.239  1.00  0.00      H1   C  
ATOM   1544  NE2 HIS A 764    -184.036-529.030 -11.815  1.00  0.00      H1   N  
ATOM   1545  CD2 HIS A 764    -184.754-529.210 -10.644  1.00  0.00      H1   C  
ATOM   1546  C   HIS A 764    -187.381-532.474  -8.463  1.00  0.00      H1   C  
ATOM   1547  O   HIS A 764    -187.464-531.903  -7.395  1.00  0.00      H1   O  
ATOM   1548  N   PRO A 765    -187.908-533.743  -8.567  1.00  0.00      H1   N  
ATOM   1549  CD  PRO A 765    -188.565-534.224  -9.874  1.00  0.00      H1   C  
ATOM   1550  CA  PRO A 765    -188.323-534.567  -7.408  1.00  0.00      H1   C  
ATOM   1551  CB  PRO A 765    -188.990-535.758  -8.149  1.00  0.00      H1   C  
ATOM   1552  CG  PRO A 765    -189.640-535.227  -9.448  1.00  0.00      H1   C  
ATOM   1553  C   PRO A 765    -187.205-534.895  -6.420  1.00  0.00      H1   C  
ATOM   1554  O   PRO A 765    -186.049-534.960  -6.767  1.00  0.00      H1   O  
ATOM   1555  N   SER A 766    -187.621-535.204  -5.166  1.00  0.00      H1   N  
ATOM   1556  CA  SER A 766    -186.711-535.611  -4.118  1.00  0.00      H1   C  
ATOM   1557  CB  SER A 766    -187.002-534.934  -2.801  1.00  0.00      H1   C  
ATOM   1558  OG  SER A 766    -186.524-535.652  -1.674  1.00  0.00      H1   O  
ATOM   1559  C   SER A 766    -186.798-537.135  -4.039  1.00  0.00      H1   C  
ATOM   1560  O   SER A 766    -185.884-537.771  -3.456  1.00  0.00      H1   O  
ATOM   1561  N   THR A 767    -187.687-537.844  -4.735  1.00  0.00      H1   N  
ATOM   1562  CA  THR A 767    -187.816-539.281  -4.683  1.00  0.00      H1   C  
ATOM   1563  CB  THR A 767    -188.501-539.864  -3.488  1.00  0.00      H1   C  
ATOM   1564  OG1 THR A 767    -188.517-541.310  -3.521  1.00  0.00      H1   O  
ATOM   1565  CG2 THR A 767    -189.917-539.362  -3.476  1.00  0.00      H1   C  
ATOM   1566  C   THR A 767    -188.255-539.735  -6.018  1.00  0.00      H1   C  
ATOM   1567  O   THR A 767    -188.877-538.985  -6.762  1.00  0.00      H1   O  
ATOM   1568  N   THR A 768    -187.807-540.977  -6.371  1.00  0.00      H1   N  
ATOM   1569  CA  THR A 768    -188.158-541.603  -7.694  1.00  0.00      H1   C  
ATOM   1570  CB  THR A 768    -187.304-542.900  -7.899  1.00  0.00      H1   C  
ATOM   1571  OG1 THR A 768    -187.134-543.601  -6.685  1.00  0.00      H1   O  
ATOM   1572  CG2 THR A 768    -185.930-542.525  -8.308  1.00  0.00      H1   C  
ATOM   1573  C   THR A 768    -189.663-542.029  -7.826  1.00  0.00      H1   C  
ATOM   1574  O   THR A 768    -190.299-541.867  -8.897  1.00  0.00      H1   O  
ATOM   1575  N   ALA A 769    -190.283-542.405  -6.667  1.00  0.00      H1   N  
ATOM   1576  CA  ALA A 769    -191.724-542.790  -6.558  1.00  0.00      H1   C  
ATOM   1577  CB  ALA A 769    -192.022-543.255  -5.168  1.00  0.00      H1   C  
ATOM   1578  C   ALA A 769    -192.601-541.536  -7.004  1.00  0.00      H1   C  
ATOM   1579  O   ALA A 769    -193.423-541.680  -7.888  1.00  0.00      H1   O  
ATOM   1580  N   ASP A 770    -192.342-540.330  -6.478  1.00  0.00      H1   N  
ATOM   1581  CA  ASP A 770    -192.963-539.098  -7.004  1.00  0.00      H1   C  
ATOM   1582  CB  ASP A 770    -192.387-537.817  -6.322  1.00  0.00      H1   C  
ATOM   1583  CG  ASP A 770    -192.715-537.799  -4.851  1.00  0.00      H1   C  
ATOM   1584  OD1 ASP A 770    -192.463-536.797  -4.159  1.00  0.00      H1   O  
ATOM   1585  OD2 ASP A 770    -193.279-538.815  -4.359  1.00  0.00      H1   O  
ATOM   1586  C   ASP A 770    -192.762-538.932  -8.518  1.00  0.00      H1   C  
ATOM   1587  O   ASP A 770    -193.789-538.838  -9.170  1.00  0.00      H1   O  
ATOM   1588  N   GLN A 771    -191.525-539.001  -9.041  1.00  0.00      H1   N  
ATOM   1589  CA  GLN A 771    -191.325-538.885 -10.439  1.00  0.00      H1   C  
ATOM   1590  CB  GLN A 771    -189.877-539.011 -10.660  1.00  0.00      H1   C  
ATOM   1591  CG  GLN A 771    -189.363-539.058 -12.102  1.00  0.00      H1   C  
ATOM   1592  CD  GLN A 771    -189.585-537.761 -12.920  1.00  0.00      H1   C  
ATOM   1593  OE1 GLN A 771    -189.976-536.717 -12.393  1.00  0.00      H1   O  
ATOM   1594  NE2 GLN A 771    -189.270-537.768 -14.267  1.00  0.00      H1   N  
ATOM   1595  C   GLN A 771    -192.094-539.846 -11.333  1.00  0.00      H1   C  
ATOM   1596  O   GLN A 771    -192.837-539.497 -12.282  1.00  0.00      H1   O  
ATOM   1597  N   GLN A 772    -192.143-541.175 -10.907  1.00  0.00      H1   N  
ATOM   1598  CA  GLN A 772    -192.948-542.180 -11.553  1.00  0.00      H1   C  
ATOM   1599  CB  GLN A 772    -192.689-543.566 -10.885  1.00  0.00      H1   C  
ATOM   1600  CG  GLN A 772    -193.399-544.793 -11.511  1.00  0.00      H1   C  
ATOM   1601  CD  GLN A 772    -192.894-545.103 -12.856  1.00  0.00      H1   C  
ATOM   1602  OE1 GLN A 772    -191.876-545.808 -13.037  1.00  0.00      H1   O  
ATOM   1603  NE2 GLN A 772    -193.632-544.526 -13.875  1.00  0.00      H1   N  
ATOM   1604  C   GLN A 772    -194.449-541.846 -11.585  1.00  0.00      H1   C  
ATOM   1605  O   GLN A 772    -195.033-541.979 -12.658  1.00  0.00      H1   O  
ATOM   1606  N   SER A 773    -195.035-541.341 -10.458  1.00  0.00      H1   N  
ATOM   1607  CA  SER A 773    -196.462-541.000 -10.276  1.00  0.00      H1   C  
ATOM   1608  CB  SER A 773    -196.808-540.909  -8.761  1.00  0.00      H1   C  
ATOM   1609  OG  SER A 773    -196.236-539.782  -8.086  1.00  0.00      H1   O  
ATOM   1610  C   SER A 773    -196.878-539.717 -10.937  1.00  0.00      H1   C  
ATOM   1611  O   SER A 773    -197.966-539.690 -11.415  1.00  0.00      H1   O  
ATOM   1612  N   LEU A 774    -195.891-538.786 -11.089  1.00  0.00      H1   N  
ATOM   1613  CA  LEU A 774    -196.205-537.570 -11.821  1.00  0.00      H1   C  
ATOM   1614  CB  LEU A 774    -195.196-536.369 -11.430  1.00  0.00      H1   C  
ATOM   1615  CG  LEU A 774    -195.213-535.954  -9.910  1.00  0.00      H1   C  
ATOM   1616  CD1 LEU A 774    -193.762-535.460  -9.491  1.00  0.00      H1   C  
ATOM   1617  CD2 LEU A 774    -196.239-534.861  -9.685  1.00  0.00      H1   C  
ATOM   1618  C   LEU A 774    -196.393-537.814 -13.397  1.00  0.00      H1   C  
ATOM   1619  O   LEU A 774    -197.326-537.419 -14.102  1.00  0.00      H1   O  
ATOM   1620  N   TYR A 775    -195.395-538.461 -14.043  1.00  0.00      H1   N  
ATOM   1621  CA  TYR A 775    -195.248-538.294 -15.496  1.00  0.00      H1   C  
ATOM   1622  CB  TYR A 775    -193.880-537.690 -15.802  1.00  0.00      H1   C  
ATOM   1623  CG  TYR A 775    -193.658-536.318 -15.046  1.00  0.00      H1   C  
ATOM   1624  CD1 TYR A 775    -194.599-535.302 -15.240  1.00  0.00      H1   C  
ATOM   1625  CE1 TYR A 775    -194.539-534.115 -14.546  1.00  0.00      H1   C  
ATOM   1626  CZ  TYR A 775    -193.596-533.926 -13.490  1.00  0.00      H1   C  
ATOM   1627  OH  TYR A 775    -193.659-532.633 -12.792  1.00  0.00      H1   O  
ATOM   1628  CD2 TYR A 775    -192.759-536.119 -14.015  1.00  0.00      H1   C  
ATOM   1629  CE2 TYR A 775    -192.725-534.954 -13.180  1.00  0.00      H1   C  
ATOM   1630  C   TYR A 775    -195.396-539.659 -16.131  1.00  0.00      H1   C  
ATOM   1631  O   TYR A 775    -195.468-539.828 -17.340  1.00  0.00      H1   O  
ATOM   1632  N   GLN A 776    -195.499-540.761 -15.342  1.00  0.00      H1   N  
ATOM   1633  CA  GLN A 776    -195.865-542.125 -15.664  1.00  0.00      H1   C  
ATOM   1634  CB  GLN A 776    -197.377-542.305 -15.966  1.00  0.00      H1   C  
ATOM   1635  CG  GLN A 776    -198.194-542.050 -14.639  1.00  0.00      H1   C  
ATOM   1636  CD  GLN A 776    -199.751-542.432 -14.832  1.00  0.00      H1   C  
ATOM   1637  OE1 GLN A 776    -200.698-541.637 -14.963  1.00  0.00      H1   O  
ATOM   1638  NE2 GLN A 776    -199.976-543.779 -14.977  1.00  0.00      H1   N  
ATOM   1639  C   GLN A 776    -194.910-542.717 -16.743  1.00  0.00      H1   C  
ATOM   1640  O   GLN A 776    -195.353-543.285 -17.796  1.00  0.00      H1   O  
ATOM   1641  N   ASN A 777    -193.559-542.494 -16.596  1.00  0.00      H1   N  
ATOM   1642  CA  ASN A 777    -192.618-542.769 -17.706  1.00  0.00      H1   C  
ATOM   1643  CB  ASN A 777    -192.813-541.830 -18.928  1.00  0.00      H1   C  
ATOM   1644  CG  ASN A 777    -192.443-540.356 -18.556  1.00  0.00      H1   C  
ATOM   1645  OD1 ASN A 777    -191.896-540.041 -17.484  1.00  0.00      H1   O  
ATOM   1646  ND2 ASN A 777    -192.642-539.463 -19.575  1.00  0.00      H1   N  
ATOM   1647  C   ASN A 777    -191.145-542.978 -17.229  1.00  0.00      H1   C  
ATOM   1648  O   ASN A 777    -190.575-542.521 -16.211  1.00  0.00      H1   O  
ATOM   1649  N   ALA A 778    -190.380-543.766 -18.037  1.00  0.00      H1   N  
ATOM   1650  CA  ALA A 778    -189.013-544.158 -17.763  1.00  0.00      H1   C  
ATOM   1651  CB  ALA A 778    -188.579-545.097 -18.912  1.00  0.00      H1   C  
ATOM   1652  C   ALA A 778    -187.949-543.031 -17.657  1.00  0.00      H1   C  
ATOM   1653  O   ALA A 778    -187.053-542.979 -16.833  1.00  0.00      H1   O  
ATOM   1654  N   ASP A 779    -188.022-542.108 -18.618  1.00  0.00      H1   N  
ATOM   1655  CA  ASP A 779    -187.134-540.964 -18.730  1.00  0.00      H1   C  
ATOM   1656  CB  ASP A 779    -186.010-541.225 -19.831  1.00  0.00      H1   C  
ATOM   1657  CG  ASP A 779    -184.838-540.307 -19.683  1.00  0.00      H1   C  
ATOM   1658  OD1 ASP A 779    -184.025-540.263 -20.644  1.00  0.00      H1   O  
ATOM   1659  OD2 ASP A 779    -184.611-539.708 -18.585  1.00  0.00      H1   O  
ATOM   1660  C   ASP A 779    -188.048-539.862 -19.209  1.00  0.00      H1   C  
ATOM   1661  O   ASP A 779    -188.976-540.132 -19.999  1.00  0.00      H1   O  
ATOM   1662  N   ALA A 780    -187.704-538.596 -18.920  1.00  0.00      H1   N  
ATOM   1663  CA  ALA A 780    -188.432-537.488 -19.352  1.00  0.00      H1   C  
ATOM   1664  CB  ALA A 780    -189.407-537.002 -18.290  1.00  0.00      H1   C  
ATOM   1665  C   ALA A 780    -187.476-536.369 -19.664  1.00  0.00      H1   C  
ATOM   1666  O   ALA A 780    -186.376-536.248 -19.148  1.00  0.00      H1   O  
ATOM   1667  N   TYR A 781    -187.836-535.468 -20.571  1.00  0.00      H1   N  
ATOM   1668  CA  TYR A 781    -186.895-534.396 -21.057  1.00  0.00      H1   C  
ATOM   1669  CB  TYR A 781    -186.087-534.740 -22.397  1.00  0.00      H1   C  
ATOM   1670  CG  TYR A 781    -187.012-535.064 -23.557  1.00  0.00      H1   C  
ATOM   1671  CD1 TYR A 781    -187.308-536.398 -23.884  1.00  0.00      H1   C  
ATOM   1672  CE1 TYR A 781    -188.226-536.676 -24.869  1.00  0.00      H1   C  
ATOM   1673  CZ  TYR A 781    -188.860-535.597 -25.583  1.00  0.00      H1   C  
ATOM   1674  OH  TYR A 781    -189.640-535.864 -26.731  1.00  0.00      H1   O  
ATOM   1675  CD2 TYR A 781    -187.616-534.019 -24.257  1.00  0.00      H1   C  
ATOM   1676  CE2 TYR A 781    -188.667-534.240 -25.153  1.00  0.00      H1   C  
ATOM   1677  C   TYR A 781    -187.809-533.211 -21.287  1.00  0.00      H1   C  
ATOM   1678  O   TYR A 781    -188.969-533.307 -21.646  1.00  0.00      H1   O  
ATOM   1679  N   VAL A 782    -187.243-531.997 -21.143  1.00  0.00      H1   N  
ATOM   1680  CA  VAL A 782    -187.940-530.760 -21.449  1.00  0.00      H1   C  
ATOM   1681  CB  VAL A 782    -187.952-529.914 -20.221  1.00  0.00      H1   C  
ATOM   1682  CG1 VAL A 782    -188.743-528.650 -20.423  1.00  0.00      H1   C  
ATOM   1683  CG2 VAL A 782    -188.661-530.667 -19.123  1.00  0.00      H1   C  
ATOM   1684  C   VAL A 782    -187.105-530.070 -22.561  1.00  0.00      H1   C  
ATOM   1685  O   VAL A 782    -185.926-529.959 -22.372  1.00  0.00      H1   O  
ATOM   1686  N   PHE A 783    -187.610-529.639 -23.774  1.00  0.00      H1   N  
ATOM   1687  CA  PHE A 783    -186.852-528.933 -24.668  1.00  0.00      H1   C  
ATOM   1688  CB  PHE A 783    -186.674-529.707 -26.035  1.00  0.00      H1   C  
ATOM   1689  CG  PHE A 783    -185.954-528.901 -27.088  1.00  0.00      H1   C  
ATOM   1690  CD1 PHE A 783    -186.673-528.260 -28.095  1.00  0.00      H1   C  
ATOM   1691  CE1 PHE A 783    -186.057-527.382 -29.032  1.00  0.00      H1   C  
ATOM   1692  CZ  PHE A 783    -184.693-527.167 -28.914  1.00  0.00      H1   C  
ATOM   1693  CD2 PHE A 783    -184.550-528.763 -27.078  1.00  0.00      H1   C  
ATOM   1694  CE2 PHE A 783    -183.931-527.993 -28.048  1.00  0.00      H1   C  
ATOM   1695  C   PHE A 783    -187.450-527.547 -24.755  1.00  0.00      H1   C  
ATOM   1696  O   PHE A 783    -188.595-527.398 -25.137  1.00  0.00      H1   O  
ATOM   1697  N   VAL A 784    -186.693-526.481 -24.511  1.00  0.00      H1   N  
ATOM   1698  CA  VAL A 784    -186.967-525.118 -24.800  1.00  0.00      H1   C  
ATOM   1699  CB  VAL A 784    -187.102-524.232 -23.594  1.00  0.00      H1   C  
ATOM   1700  CG1 VAL A 784    -187.512-522.859 -24.060  1.00  0.00      H1   C  
ATOM   1701  CG2 VAL A 784    -188.003-524.968 -22.550  1.00  0.00      H1   C  
ATOM   1702  C   VAL A 784    -185.870-524.670 -25.832  1.00  0.00      H1   C  
ATOM   1703  O   VAL A 784    -184.661-524.615 -25.504  1.00  0.00      H1   O  
ATOM   1704  N   GLY A 785    -186.342-524.258 -27.038  1.00  0.00      H1   N  
ATOM   1705  CA  GLY A 785    -185.426-523.637 -27.977  1.00  0.00      H1   C  
ATOM   1706  C   GLY A 785    -185.956-522.460 -28.707  1.00  0.00      H1   C  
ATOM   1707  O   GLY A 785    -187.139-522.305 -28.959  1.00  0.00      H1   O  
ATOM   1708  N   THR A 786    -185.083-521.485 -28.899  1.00  0.00      H1   N  
ATOM   1709  CA  THR A 786    -185.307-520.211 -29.603  1.00  0.00      H1   C  
ATOM   1710  CB  THR A 786    -185.771-519.130 -28.639  1.00  0.00      H1   C  
ATOM   1711  OG1 THR A 786    -186.142-517.880 -29.258  1.00  0.00      H1   O  
ATOM   1712  CG2 THR A 786    -184.779-518.812 -27.491  1.00  0.00      H1   C  
ATOM   1713  C   THR A 786    -184.039-519.841 -30.368  1.00  0.00      H1   C  
ATOM   1714  O   THR A 786    -183.081-520.622 -30.477  1.00  0.00      H1   O  
ATOM   1715  N   SER A 787    -184.003-518.673 -31.097  1.00  0.00      H1   N  
ATOM   1716  CA  SER A 787    -182.909-518.337 -32.017  1.00  0.00      H1   C  
ATOM   1717  CB  SER A 787    -183.015-516.859 -32.495  1.00  0.00      H1   C  
ATOM   1718  OG  SER A 787    -184.290-516.495 -32.968  1.00  0.00      H1   O  
ATOM   1719  C   SER A 787    -181.528-518.470 -31.521  1.00  0.00      H1   C  
ATOM   1720  O   SER A 787    -180.659-518.877 -32.236  1.00  0.00      H1   O  
ATOM   1721  N   ARG A 788    -181.226-518.015 -30.262  1.00  0.00      H1   N  
ATOM   1722  CA  ARG A 788    -179.844-517.903 -29.891  1.00  0.00      H1   C  
ATOM   1723  CB  ARG A 788    -179.602-516.658 -29.060  1.00  0.00      H1   C  
ATOM   1724  CG  ARG A 788    -179.872-515.323 -29.920  1.00  0.00      H1   C  
ATOM   1725  CD  ARG A 788    -179.424-514.189 -29.036  1.00  0.00      H1   C  
ATOM   1726  NE  ARG A 788    -179.657-512.889 -29.742  1.00  0.00      H1   N  
ATOM   1727  CZ  ARG A 788    -178.614-512.251 -30.343  1.00  0.00      H1   C  
ATOM   1728  NH1 ARG A 788    -177.383-512.579 -30.139  1.00  0.00      H1   N  
ATOM   1729  NH2 ARG A 788    -178.910-511.247 -31.092  1.00  0.00      H1   N  
ATOM   1730  C   ARG A 788    -179.518-519.001 -28.911  1.00  0.00      H1   C  
ATOM   1731  O   ARG A 788    -178.402-519.315 -28.472  1.00  0.00      H1   O  
ATOM   1732  N   TYR A 789    -180.569-519.639 -28.411  1.00  0.00      H1   N  
ATOM   1733  CA  TYR A 789    -180.532-520.414 -27.218  1.00  0.00      H1   C  
ATOM   1734  CB  TYR A 789    -180.958-519.509 -26.025  1.00  0.00      H1   C  
ATOM   1735  CG  TYR A 789    -181.256-520.312 -24.714  1.00  0.00      H1   C  
ATOM   1736  CD1 TYR A 789    -180.152-520.718 -23.919  1.00  0.00      H1   C  
ATOM   1737  CE1 TYR A 789    -180.346-521.390 -22.694  1.00  0.00      H1   C  
ATOM   1738  CZ  TYR A 789    -181.682-521.677 -22.298  1.00  0.00      H1   C  
ATOM   1739  OH  TYR A 789    -181.926-522.370 -21.102  1.00  0.00      H1   O  
ATOM   1740  CD2 TYR A 789    -182.551-520.683 -24.344  1.00  0.00      H1   C  
ATOM   1741  CE2 TYR A 789    -182.712-521.398 -23.185  1.00  0.00      H1   C  
ATOM   1742  C   TYR A 789    -181.347-521.689 -27.421  1.00  0.00      H1   C  
ATOM   1743  O   TYR A 789    -182.483-521.632 -27.921  1.00  0.00      H1   O  
ATOM   1744  N   SER A 790    -180.791-522.813 -26.991  1.00  0.00      H1   N  
ATOM   1745  CA  SER A 790    -181.557-524.098 -27.060  1.00  0.00      H1   C  
ATOM   1746  CB  SER A 790    -181.608-524.837 -28.437  1.00  0.00      H1   C  
ATOM   1747  OG  SER A 790    -182.651-524.317 -29.230  1.00  0.00      H1   O  
ATOM   1748  C   SER A 790    -181.095-524.990 -25.947  1.00  0.00      H1   C  
ATOM   1749  O   SER A 790    -179.867-525.085 -25.753  1.00  0.00      H1   O  
ATOM   1750  N   LYS A 791    -182.022-525.509 -25.191  1.00  0.00      H1   N  
ATOM   1751  CA  LYS A 791    -181.720-526.379 -24.107  1.00  0.00      H1   C  
ATOM   1752  CB  LYS A 791    -181.638-525.540 -22.786  1.00  0.00      H1   C  
ATOM   1753  CG  LYS A 791    -181.140-526.317 -21.590  1.00  0.00      H1   C  
ATOM   1754  CD  LYS A 791    -179.824-527.091 -21.687  1.00  0.00      H1   C  
ATOM   1755  CE  LYS A 791    -179.345-527.354 -20.338  1.00  0.00      H1   C  
ATOM   1756  NZ  LYS A 791    -178.129-528.182 -20.439  1.00  0.00      H1   N  
ATOM   1757  C   LYS A 791    -182.682-527.497 -23.929  1.00  0.00      H1   C  
ATOM   1758  O   LYS A 791    -183.900-527.316 -23.871  1.00  0.00      H1   O  
ATOM   1759  N   LYS A 792    -182.167-528.781 -23.784  1.00  0.00      H1   N  
ATOM   1760  CA  LYS A 792    -182.920-529.868 -23.281  1.00  0.00      H1   C  
ATOM   1761  CB  LYS A 792    -182.798-531.150 -24.220  1.00  0.00      H1   C  
ATOM   1762  CG  LYS A 792    -183.651-532.417 -23.848  1.00  0.00      H1   C  
ATOM   1763  CD  LYS A 792    -183.160-533.833 -24.486  1.00  0.00      H1   C  
ATOM   1764  CE  LYS A 792    -183.369-534.081 -25.939  1.00  0.00      H1   C  
ATOM   1765  NZ  LYS A 792    -182.802-535.397 -26.262  1.00  0.00      H1   N  
ATOM   1766  C   LYS A 792    -182.480-530.196 -21.913  1.00  0.00      H1   C  
ATOM   1767  O   LYS A 792    -181.302-530.494 -21.655  1.00  0.00      H1   O  
ATOM   1768  N   PHE A 793    -183.440-530.232 -21.021  1.00  0.00      H1   N  
ATOM   1769  CA  PHE A 793    -183.294-530.345 -19.585  1.00  0.00      H1   C  
ATOM   1770  CB  PHE A 793    -184.045-529.409 -18.575  1.00  0.00      H1   C  
ATOM   1771  CG  PHE A 793    -183.930-527.938 -18.945  1.00  0.00      H1   C  
ATOM   1772  CD1 PHE A 793    -183.136-527.040 -18.233  1.00  0.00      H1   C  
ATOM   1773  CE1 PHE A 793    -183.030-525.790 -18.690  1.00  0.00      H1   C  
ATOM   1774  CZ  PHE A 793    -183.767-525.323 -19.764  1.00  0.00      H1   C  
ATOM   1775  CD2 PHE A 793    -184.734-527.469 -20.079  1.00  0.00      H1   C  
ATOM   1776  CE2 PHE A 793    -184.636-526.179 -20.459  1.00  0.00      H1   C  
ATOM   1777  C   PHE A 793    -183.696-531.743 -19.287  1.00  0.00      H1   C  
ATOM   1778  O   PHE A 793    -184.636-532.328 -19.873  1.00  0.00      H1   O  
ATOM   1779  N   LYS A 794    -183.053-532.321 -18.289  1.00  0.00      H1   N  
ATOM   1780  CA  LYS A 794    -183.415-533.569 -17.789  1.00  0.00      H1   C  
ATOM   1781  CB  LYS A 794    -182.274-534.645 -17.953  1.00  0.00      H1   C  
ATOM   1782  CG  LYS A 794    -181.798-534.897 -19.411  1.00  0.00      H1   C  
ATOM   1783  CD  LYS A 794    -182.881-535.420 -20.346  1.00  0.00      H1   C  
ATOM   1784  CE  LYS A 794    -183.641-536.757 -19.889  1.00  0.00      H1   C  
ATOM   1785  NZ  LYS A 794    -182.729-537.902 -19.744  1.00  0.00      H1   N  
ATOM   1786  C   LYS A 794    -183.655-533.404 -16.249  1.00  0.00      H1   C  
ATOM   1787  O   LYS A 794    -182.692-532.908 -15.632  1.00  0.00      H1   O  
ATOM   1788  N   PRO A 795    -184.834-533.597 -15.698  1.00  0.00      H1   N  
ATOM   1789  CD  PRO A 795    -185.942-534.237 -16.326  1.00  0.00      H1   C  
ATOM   1790  CA  PRO A 795    -184.953-533.617 -14.227  1.00  0.00      H1   C  
ATOM   1791  CB  PRO A 795    -186.322-534.251 -13.956  1.00  0.00      H1   C  
ATOM   1792  CG  PRO A 795    -186.548-535.097 -15.164  1.00  0.00      H1   C  
ATOM   1793  C   PRO A 795    -183.846-534.405 -13.504  1.00  0.00      H1   C  
ATOM   1794  O   PRO A 795    -183.622-535.592 -13.844  1.00  0.00      H1   O  
ATOM   1795  N   GLU A 796    -183.163-533.915 -12.431  1.00  0.00      H1   N  
ATOM   1796  CA  GLU A 796    -182.349-534.710 -11.511  1.00  0.00      H1   C  
ATOM   1797  CB  GLU A 796    -180.945-534.034 -11.207  1.00  0.00      H1   C  
ATOM   1798  CG  GLU A 796    -179.968-534.197 -12.332  1.00  0.00      H1   C  
ATOM   1799  CD  GLU A 796    -178.513-533.676 -12.071  1.00  0.00      H1   C  
ATOM   1800  OE1 GLU A 796    -178.318-533.008 -11.010  1.00  0.00      H1   O  
ATOM   1801  OE2 GLU A 796    -177.585-533.912 -12.910  1.00  0.00      H1   O  
ATOM   1802  C   GLU A 796    -183.064-535.017 -10.182  1.00  0.00      H1   C  
ATOM   1803  O   GLU A 796    -183.867-534.339  -9.601  1.00  0.00      H1   O  
ATOM   1804  N   ILE A 797    -182.685-536.187  -9.562  1.00  0.00      H1   N  
ATOM   1805  CA  ILE A 797    -183.193-536.657  -8.326  1.00  0.00      H1   C  
ATOM   1806  CB  ILE A 797    -184.072-537.848  -8.624  1.00  0.00      H1   C  
ATOM   1807  CG2 ILE A 797    -184.765-538.377  -7.288  1.00  0.00      H1   C  
ATOM   1808  CG1 ILE A 797    -185.239-537.389  -9.516  1.00  0.00      H1   C  
ATOM   1809  CD1 ILE A 797    -186.288-538.561  -9.782  1.00  0.00      H1   C  
ATOM   1810  C   ILE A 797    -182.120-536.881  -7.303  1.00  0.00      H1   C  
ATOM   1811  O   ILE A 797    -181.150-537.630  -7.440  1.00  0.00      H1   O  
ATOM   1812  N   ALA A 798    -182.241-536.297  -6.124  1.00  0.00      H1   N  
ATOM   1813  CA  ALA A 798    -181.394-536.528  -4.922  1.00  0.00      H1   C  
ATOM   1814  CB  ALA A 798    -180.182-535.562  -4.857  1.00  0.00      H1   C  
ATOM   1815  C   ALA A 798    -182.250-536.146  -3.740  1.00  0.00      H1   C  
ATOM   1816  O   ALA A 798    -183.127-535.238  -3.821  1.00  0.00      H1   O  
ATOM   1817  N   THR A 799    -182.089-536.852  -2.597  1.00  0.00      H1   N  
ATOM   1818  CA  THR A 799    -182.904-536.672  -1.367  1.00  0.00      H1   C  
ATOM   1819  CB  THR A 799    -182.434-537.546  -0.170  1.00  0.00      H1   C  
ATOM   1820  OG1 THR A 799    -182.070-538.827  -0.658  1.00  0.00      H1   O  
ATOM   1821  CG2 THR A 799    -183.580-537.734   0.840  1.00  0.00      H1   C  
ATOM   1822  C   THR A 799    -182.687-535.263  -0.877  1.00  0.00      H1   C  
ATOM   1823  O   THR A 799    -181.514-534.828  -0.726  1.00  0.00      H1   O  
ATOM   1824  N   ARG A 800    -183.835-534.495  -0.671  1.00  0.00      H1   N  
ATOM   1825  CA  ARG A 800    -183.812-533.113  -0.334  1.00  0.00      H1   C  
ATOM   1826  CB  ARG A 800    -184.572-532.216  -1.370  1.00  0.00      H1   C  
ATOM   1827  CG  ARG A 800    -183.969-532.058  -2.799  1.00  0.00      H1   C  
ATOM   1828  CD  ARG A 800    -182.443-531.763  -2.965  1.00  0.00      H1   C  
ATOM   1829  NE  ARG A 800    -182.279-531.784  -4.441  1.00  0.00      H1   N  
ATOM   1830  CZ  ARG A 800    -181.745-530.802  -5.116  1.00  0.00      H1   C  
ATOM   1831  NH1 ARG A 800    -181.008-529.880  -4.508  1.00  0.00      H1   N  
ATOM   1832  NH2 ARG A 800    -181.809-530.666  -6.422  1.00  0.00      H1   N  
ATOM   1833  C   ARG A 800    -184.432-532.944   1.060  1.00  0.00      H1   C  
ATOM   1834  O   ARG A 800    -185.343-533.661   1.492  1.00  0.00      H1   O  
ATOM   1835  N   PRO A 801    -183.998-531.914   1.823  1.00  0.00      H1   N  
ATOM   1836  CD  PRO A 801    -182.805-531.080   1.571  1.00  0.00      H1   C  
ATOM   1837  CA  PRO A 801    -184.791-531.345   2.928  1.00  0.00      H1   C  
ATOM   1838  CB  PRO A 801    -183.944-530.217   3.529  1.00  0.00      H1   C  
ATOM   1839  CG  PRO A 801    -182.555-530.328   2.903  1.00  0.00      H1   C  
ATOM   1840  C   PRO A 801    -186.196-530.962   2.556  1.00  0.00      H1   C  
ATOM   1841  O   PRO A 801    -186.473-530.574   1.389  1.00  0.00      H1   O  
ATOM   1842  N   LYS A 802    -187.194-531.163   3.423  1.00  0.00      H1   N  
ATOM   1843  CA  LYS A 802    -188.536-530.735   3.357  1.00  0.00      H1   C  
ATOM   1844  CB  LYS A 802    -189.407-531.559   4.281  1.00  0.00      H1   C  
ATOM   1845  CG  LYS A 802    -190.852-531.003   4.350  1.00  0.00      H1   C  
ATOM   1846  CD  LYS A 802    -191.696-531.793   5.417  1.00  0.00      H1   C  
ATOM   1847  CE  LYS A 802    -191.639-531.288   6.874  1.00  0.00      H1   C  
ATOM   1848  NZ  LYS A 802    -192.976-531.091   7.507  1.00  0.00      H1   N  
ATOM   1849  C   LYS A 802    -188.681-529.240   3.751  1.00  0.00      H1   C  
ATOM   1850  O   LYS A 802    -188.205-528.851   4.870  1.00  0.00      H1   O  
ATOM   1851  N   VAL A 803    -189.298-528.383   2.919  1.00  0.00      H1   N  
ATOM   1852  CA  VAL A 803    -189.556-526.968   3.300  1.00  0.00      H1   C  
ATOM   1853  CB  VAL A 803    -188.544-525.986   2.611  1.00  0.00      H1   C  
ATOM   1854  CG1 VAL A 803    -188.705-524.523   3.016  1.00  0.00      H1   C  
ATOM   1855  CG2 VAL A 803    -187.143-526.502   2.767  1.00  0.00      H1   C  
ATOM   1856  C   VAL A 803    -190.988-526.602   3.121  1.00  0.00      H1   C  
ATOM   1857  O   VAL A 803    -191.487-526.891   2.044  1.00  0.00      H1   O  
ATOM   1858  N   ARG A 804    -191.707-525.955   4.078  1.00  0.00      H1   N  
ATOM   1859  CA  ARG A 804    -193.111-525.570   3.867  1.00  0.00      H1   C  
ATOM   1860  CB  ARG A 804    -193.218-524.343   2.932  1.00  0.00      H1   C  
ATOM   1861  CG  ARG A 804    -192.483-523.073   3.277  1.00  0.00      H1   C  
ATOM   1862  CD  ARG A 804    -193.061-522.383   4.596  1.00  0.00      H1   C  
ATOM   1863  NE  ARG A 804    -192.305-521.053   4.681  1.00  0.00      H1   N  
ATOM   1864  CZ  ARG A 804    -192.840-519.923   5.174  1.00  0.00      H1   C  
ATOM   1865  NH1 ARG A 804    -194.196-519.752   5.324  1.00  0.00      H1   N  
ATOM   1866  NH2 ARG A 804    -192.116-518.966   5.674  1.00  0.00      H1   N  
ATOM   1867  C   ARG A 804    -194.047-526.728   3.514  1.00  0.00      H1   C  
ATOM   1868  O   ARG A 804    -194.979-526.652   2.731  1.00  0.00      H1   O  
ATOM   1869  N   ASP A 805    -193.743-528.008   3.928  1.00  0.00      H1   N  
ATOM   1870  CA  ASP A 805    -194.268-529.284   3.448  1.00  0.00      H1   C  
ATOM   1871  CB  ASP A 805    -195.703-529.628   3.988  1.00  0.00      H1   C  
ATOM   1872  CG  ASP A 805    -195.664-529.560   5.473  1.00  0.00      H1   C  
ATOM   1873  OD1 ASP A 805    -194.573-529.613   6.091  1.00  0.00      H1   O  
ATOM   1874  OD2 ASP A 805    -196.779-529.551   6.112  1.00  0.00      H1   O  
ATOM   1875  C   ASP A 805    -194.159-529.503   1.887  1.00  0.00      H1   C  
ATOM   1876  O   ASP A 805    -195.071-530.065   1.215  1.00  0.00      H1   O  
ATOM   1877  N   ARG A 806    -193.029-529.194   1.321  1.00  0.00      H1   N  
ATOM   1878  CA  ARG A 806    -192.595-529.700  -0.027  1.00  0.00      H1   C  
ATOM   1879  CB  ARG A 806    -192.727-528.660  -1.146  1.00  0.00      H1   C  
ATOM   1880  CG  ARG A 806    -194.232-528.390  -1.426  1.00  0.00      H1   C  
ATOM   1881  CD  ARG A 806    -194.978-529.500  -2.121  1.00  0.00      H1   C  
ATOM   1882  NE  ARG A 806    -196.337-529.020  -2.380  1.00  0.00      H1   N  
ATOM   1883  CZ  ARG A 806    -197.364-529.301  -1.568  1.00  0.00      H1   C  
ATOM   1884  NH1 ARG A 806    -198.488-528.718  -1.707  1.00  0.00      H1   N  
ATOM   1885  NH2 ARG A 806    -197.247-530.151  -0.566  1.00  0.00      H1   N  
ATOM   1886  C   ARG A 806    -191.204-530.200   0.038  1.00  0.00      H1   C  
ATOM   1887  O   ARG A 806    -190.314-529.447   0.423  1.00  0.00      H1   O  
ATOM   1888  N   GLU A 807    -191.030-531.482  -0.321  1.00  0.00      H1   N  
ATOM   1889  CA  GLU A 807    -189.674-531.918  -0.615  1.00  0.00      H1   C  
ATOM   1890  CB  GLU A 807    -189.734-533.473  -0.526  1.00  0.00      H1   C  
ATOM   1891  CG  GLU A 807    -189.874-533.921   0.934  1.00  0.00      H1   C  
ATOM   1892  CD  GLU A 807    -190.514-535.247   0.993  1.00  0.00      H1   C  
ATOM   1893  OE1 GLU A 807    -189.911-536.269   0.507  1.00  0.00      H1   O  
ATOM   1894  OE2 GLU A 807    -191.656-535.388   1.493  1.00  0.00      H1   O  
ATOM   1895  C   GLU A 807    -189.141-531.521  -1.949  1.00  0.00      H1   C  
ATOM   1896  O   GLU A 807    -187.930-531.375  -2.036  1.00  0.00      H1   O  
ATOM   1897  N   GLY A 808    -189.972-531.403  -3.010  1.00  0.00      H1   N  
ATOM   1898  CA  GLY A 808    -189.525-531.079  -4.376  1.00  0.00      H1   C  
ATOM   1899  C   GLY A 808    -188.685-529.771  -4.462  1.00  0.00      H1   C  
ATOM   1900  O   GLY A 808    -188.425-529.012  -3.513  1.00  0.00      H1   O  
ATOM   1901  N   ARG A 809    -188.036-529.667  -5.619  1.00  0.00      H1   N  
ATOM   1902  CA  ARG A 809    -187.298-528.433  -6.010  1.00  0.00      H1   C  
ATOM   1903  CB  ARG A 809    -185.800-528.485  -5.770  1.00  0.00      H1   C  
ATOM   1904  CG  ARG A 809    -185.362-528.569  -4.227  1.00  0.00      H1   C  
ATOM   1905  CD  ARG A 809    -185.747-527.377  -3.313  1.00  0.00      H1   C  
ATOM   1906  NE  ARG A 809    -185.088-527.716  -1.970  1.00  0.00      H1   N  
ATOM   1907  CZ  ARG A 809    -185.608-528.332  -0.962  1.00  0.00      H1   C  
ATOM   1908  NH1 ARG A 809    -186.798-528.949  -0.873  1.00  0.00      H1   N  
ATOM   1909  NH2 ARG A 809    -184.909-528.425   0.173  1.00  0.00      H1   N  
ATOM   1910  C   ARG A 809    -187.690-527.885  -7.353  1.00  0.00      H1   C  
ATOM   1911  O   ARG A 809    -188.062-528.644  -8.283  1.00  0.00      H1   O  
ATOM   1912  N   MET A 810    -187.685-526.595  -7.561  1.00  0.00      H1   N  
ATOM   1913  CA  MET A 810    -187.683-526.030  -8.915  1.00  0.00      H1   C  
ATOM   1914  CB  MET A 810    -188.955-525.093  -9.122  1.00  0.00      H1   C  
ATOM   1915  CG  MET A 810    -190.214-525.952  -8.938  1.00  0.00      H1   C  
ATOM   1916  SD  MET A 810    -191.824-525.115  -9.165  1.00  0.00      H1   S  
ATOM   1917  CE  MET A 810    -192.938-526.547  -9.202  1.00  0.00      H1   C  
ATOM   1918  C   MET A 810    -186.444-525.314  -9.300  1.00  0.00      H1   C  
ATOM   1919  O   MET A 810    -185.690-524.946  -8.388  1.00  0.00      H1   O  
ATOM   1920  N   ASN A 811    -186.138-525.274 -10.615  1.00  0.00      H1   N  
ATOM   1921  CA  ASN A 811    -185.141-524.363 -10.994  1.00  0.00      H1   C  
ATOM   1922  CB  ASN A 811    -183.831-524.856 -11.525  1.00  0.00      H1   C  
ATOM   1923  CG  ASN A 811    -182.936-525.438 -10.396  1.00  0.00      H1   C  
ATOM   1924  OD1 ASN A 811    -182.798-526.668 -10.227  1.00  0.00      H1   O  
ATOM   1925  ND2 ASN A 811    -182.212-524.563  -9.607  1.00  0.00      H1   N  
ATOM   1926  C   ASN A 811    -185.801-523.460 -11.992  1.00  0.00      H1   C  
ATOM   1927  O   ASN A 811    -186.558-523.967 -12.813  1.00  0.00      H1   O  
ATOM   1928  N   TYR A 812    -185.504-522.131 -11.983  1.00  0.00      H1   N  
ATOM   1929  CA  TYR A 812    -186.305-521.251 -12.776  1.00  0.00      H1   C  
ATOM   1930  CB  TYR A 812    -186.953-520.058 -11.962  1.00  0.00      H1   C  
ATOM   1931  CG  TYR A 812    -187.630-520.514 -10.654  1.00  0.00      H1   C  
ATOM   1932  CD1 TYR A 812    -187.203-520.145  -9.404  1.00  0.00      H1   C  
ATOM   1933  CE1 TYR A 812    -187.827-520.585  -8.161  1.00  0.00      H1   C  
ATOM   1934  CZ  TYR A 812    -188.971-521.289  -8.207  1.00  0.00      H1   C  
ATOM   1935  OH  TYR A 812    -189.741-521.694  -7.047  1.00  0.00      H1   O  
ATOM   1936  CD2 TYR A 812    -188.818-521.283 -10.668  1.00  0.00      H1   C  
ATOM   1937  CE2 TYR A 812    -189.476-521.660  -9.516  1.00  0.00      H1   C  
ATOM   1938  C   TYR A 812    -185.448-520.668 -13.872  1.00  0.00      H1   C  
ATOM   1939  O   TYR A 812    -184.302-520.312 -13.554  1.00  0.00      H1   O  
ATOM   1940  N   TYR A 813    -185.893-520.582 -15.138  1.00  0.00      H1   N  
ATOM   1941  CA  TYR A 813    -185.038-520.039 -16.190  1.00  0.00      H1   C  
ATOM   1942  CB  TYR A 813    -184.541-521.163 -17.206  1.00  0.00      H1   C  
ATOM   1943  CG  TYR A 813    -183.704-522.234 -16.646  1.00  0.00      H1   C  
ATOM   1944  CD1 TYR A 813    -184.289-523.361 -16.045  1.00  0.00      H1   C  
ATOM   1945  CE1 TYR A 813    -183.523-524.383 -15.395  1.00  0.00      H1   C  
ATOM   1946  CZ  TYR A 813    -182.182-524.249 -15.361  1.00  0.00      H1   C  
ATOM   1947  OH  TYR A 813    -181.424-525.215 -14.678  1.00  0.00      H1   O  
ATOM   1948  CD2 TYR A 813    -182.301-522.165 -16.634  1.00  0.00      H1   C  
ATOM   1949  CE2 TYR A 813    -181.580-523.150 -15.965  1.00  0.00      H1   C  
ATOM   1950  C   TYR A 813    -185.843-519.049 -17.059  1.00  0.00      H1   C  
ATOM   1951  O   TYR A 813    -187.046-518.837 -16.947  1.00  0.00      H1   O  
ATOM   1952  N   TRP A 814    -185.162-518.272 -17.839  1.00  0.00      H1   N  
ATOM   1953  CA  TRP A 814    -185.699-517.308 -18.668  1.00  0.00      H1   C  
ATOM   1954  CB  TRP A 814    -185.898-515.997 -17.782  1.00  0.00      H1   C  
ATOM   1955  CG  TRP A 814    -184.599-515.466 -17.205  1.00  0.00      H1   C  
ATOM   1956  CD1 TRP A 814    -184.092-515.695 -15.963  1.00  0.00      H1   C  
ATOM   1957  NE1 TRP A 814    -182.902-515.058 -15.841  1.00  0.00      H1   N  
ATOM   1958  CE2 TRP A 814    -182.630-514.337 -16.973  1.00  0.00      H1   C  
ATOM   1959  CD2 TRP A 814    -183.712-514.584 -17.903  1.00  0.00      H1   C  
ATOM   1960  CE3 TRP A 814    -183.849-513.870 -19.057  1.00  0.00      H1   C  
ATOM   1961  CZ3 TRP A 814    -182.773-513.034 -19.350  1.00  0.00      H1   C  
ATOM   1962  CZ2 TRP A 814    -181.492-513.664 -17.341  1.00  0.00      H1   C  
ATOM   1963  CH2 TRP A 814    -181.582-512.910 -18.558  1.00  0.00      H1   C  
ATOM   1964  C   TRP A 814    -184.859-517.123 -19.907  1.00  0.00      H1   C  
ATOM   1965  O   TRP A 814    -183.770-517.709 -20.024  1.00  0.00      H1   O  
ATOM   1966  N   THR A 815    -185.377-516.457 -20.916  1.00  0.00      H1   N  
ATOM   1967  CA  THR A 815    -184.596-516.152 -22.149  1.00  0.00      H1   C  
ATOM   1968  CB  THR A 815    -184.509-517.307 -23.224  1.00  0.00      H1   C  
ATOM   1969  OG1 THR A 815    -183.627-517.026 -24.230  1.00  0.00      H1   O  
ATOM   1970  CG2 THR A 815    -185.886-517.488 -23.871  1.00  0.00      H1   C  
ATOM   1971  C   THR A 815    -185.225-514.841 -22.774  1.00  0.00      H1   C  
ATOM   1972  O   THR A 815    -186.257-514.410 -22.242  1.00  0.00      H1   O  
ATOM   1973  N   LEU A 816    -184.666-514.217 -23.812  1.00  0.00      H1   N  
ATOM   1974  CA  LEU A 816    -185.059-513.026 -24.477  1.00  0.00      H1   C  
ATOM   1975  CB  LEU A 816    -184.051-511.845 -24.272  1.00  0.00      H1   C  
ATOM   1976  CG  LEU A 816    -183.789-511.490 -22.857  1.00  0.00      H1   C  
ATOM   1977  CD1 LEU A 816    -182.578-510.528 -22.788  1.00  0.00      H1   C  
ATOM   1978  CD2 LEU A 816    -184.936-510.877 -22.044  1.00  0.00      H1   C  
ATOM   1979  C   LEU A 816    -185.232-513.289 -25.958  1.00  0.00      H1   C  
ATOM   1980  O   LEU A 816    -184.345-513.866 -26.590  1.00  0.00      H1   O  
ATOM   1981  N   VAL A 817    -186.393-512.876 -26.529  1.00  0.00      H1   N  
ATOM   1982  CA  VAL A 817    -186.793-513.276 -27.891  1.00  0.00      H1   C  
ATOM   1983  CB  VAL A 817    -188.206-514.008 -27.871  1.00  0.00      H1   C  
ATOM   1984  CG1 VAL A 817    -188.651-514.444 -29.327  1.00  0.00      H1   C  
ATOM   1985  CG2 VAL A 817    -188.052-515.299 -27.106  1.00  0.00      H1   C  
ATOM   1986  C   VAL A 817    -187.041-511.921 -28.568  1.00  0.00      H1   C  
ATOM   1987  O   VAL A 817    -187.839-511.116 -28.041  1.00  0.00      H1   O  
ATOM   1988  N   GLU A 818    -186.320-511.717 -29.653  1.00  0.00      H1   N  
ATOM   1989  CA  GLU A 818    -186.224-510.518 -30.406  1.00  0.00      H1   C  
ATOM   1990  CB  GLU A 818    -184.957-510.429 -31.231  1.00  0.00      H1   C  
ATOM   1991  CG  GLU A 818    -183.687-510.226 -30.213  1.00  0.00      H1   C  
ATOM   1992  CD  GLU A 818    -182.302-510.826 -30.552  1.00  0.00      H1   C  
ATOM   1993  OE1 GLU A 818    -181.472-510.098 -31.194  1.00  0.00      H1   O  
ATOM   1994  OE2 GLU A 818    -182.128-512.042 -30.345  1.00  0.00      H1   O  
ATOM   1995  C   GLU A 818    -187.425-510.323 -31.344  1.00  0.00      H1   C  
ATOM   1996  O   GLU A 818    -188.167-511.248 -31.553  1.00  0.00      H1   O  
ATOM   1997  N   PRO A 819    -187.777-509.129 -31.922  1.00  0.00      H1   N  
ATOM   1998  CD  PRO A 819    -187.179-507.787 -31.565  1.00  0.00      H1   C  
ATOM   1999  CA  PRO A 819    -188.798-508.936 -32.954  1.00  0.00      H1   C  
ATOM   2000  CB  PRO A 819    -188.446-507.522 -33.501  1.00  0.00      H1   C  
ATOM   2001  CG  PRO A 819    -188.087-506.763 -32.283  1.00  0.00      H1   C  
ATOM   2002  C   PRO A 819    -188.880-509.983 -34.010  1.00  0.00      H1   C  
ATOM   2003  O   PRO A 819    -187.880-510.340 -34.597  1.00  0.00      H1   O  
ATOM   2004  N   GLY A 820    -190.060-510.642 -34.235  1.00  0.00      H1   N  
ATOM   2005  CA  GLY A 820    -190.305-511.690 -35.208  1.00  0.00      H1   C  
ATOM   2006  C   GLY A 820    -190.034-513.119 -34.763  1.00  0.00      H1   C  
ATOM   2007  O   GLY A 820    -190.846-514.062 -35.101  1.00  0.00      H1   O  
ATOM   2008  N   ASP A 821    -188.803-513.335 -34.143  1.00  0.00      H1   N  
ATOM   2009  CA  ASP A 821    -188.303-514.625 -33.660  1.00  0.00      H1   C  
ATOM   2010  CB  ASP A 821    -186.981-514.402 -32.887  1.00  0.00      H1   C  
ATOM   2011  CG  ASP A 821    -185.920-513.961 -33.775  1.00  0.00      H1   C  
ATOM   2012  OD1 ASP A 821    -186.049-513.795 -35.023  1.00  0.00      H1   O  
ATOM   2013  OD2 ASP A 821    -184.845-513.707 -33.182  1.00  0.00      H1   O  
ATOM   2014  C   ASP A 821    -189.264-515.525 -32.877  1.00  0.00      H1   C  
ATOM   2015  O   ASP A 821    -190.347-515.159 -32.388  1.00  0.00      H1   O  
ATOM   2016  N   LYS A 822    -189.036-516.865 -32.761  1.00  0.00      H1   N  
ATOM   2017  CA  LYS A 822    -189.858-517.792 -32.043  1.00  0.00      H1   C  
ATOM   2018  CB  LYS A 822    -190.658-518.719 -33.019  1.00  0.00      H1   C  
ATOM   2019  CG  LYS A 822    -189.630-519.452 -33.926  1.00  0.00      H1   C  
ATOM   2020  CD  LYS A 822    -190.219-520.208 -35.167  1.00  0.00      H1   C  
ATOM   2021  CE  LYS A 822    -191.125-521.356 -34.767  1.00  0.00      H1   C  
ATOM   2022  NZ  LYS A 822    -191.628-522.036 -35.946  1.00  0.00      H1   N  
ATOM   2023  C   LYS A 822    -189.223-518.589 -31.001  1.00  0.00      H1   C  
ATOM   2024  O   LYS A 822    -188.013-518.743 -30.935  1.00  0.00      H1   O  
ATOM   2025  N   ILE A 823    -190.076-519.056 -30.026  1.00  0.00      H1   N  
ATOM   2026  CA  ILE A 823    -189.725-519.899 -28.951  1.00  0.00      H1   C  
ATOM   2027  CB  ILE A 823    -189.773-519.154 -27.552  1.00  0.00      H1   C  
ATOM   2028  CG2 ILE A 823    -191.118-518.607 -27.089  1.00  0.00      H1   C  
ATOM   2029  CG1 ILE A 823    -189.049-520.058 -26.463  1.00  0.00      H1   C  
ATOM   2030  CD1 ILE A 823    -188.499-519.191 -25.279  1.00  0.00      H1   C  
ATOM   2031  C   ILE A 823    -190.632-521.088 -28.904  1.00  0.00      H1   C  
ATOM   2032  O   ILE A 823    -191.874-521.060 -29.017  1.00  0.00      H1   O  
ATOM   2033  N   THR A 824    -189.978-522.295 -28.745  1.00  0.00      H1   N  
ATOM   2034  CA  THR A 824    -190.645-523.586 -28.829  1.00  0.00      H1   C  
ATOM   2035  CB  THR A 824    -190.145-524.321 -30.074  1.00  0.00      H1   C  
ATOM   2036  OG1 THR A 824    -190.318-523.568 -31.293  1.00  0.00      H1   O  
ATOM   2037  CG2 THR A 824    -190.906-525.637 -30.267  1.00  0.00      H1   C  
ATOM   2038  C   THR A 824    -190.361-524.309 -27.529  1.00  0.00      H1   C  
ATOM   2039  O   THR A 824    -189.288-524.414 -26.994  1.00  0.00      H1   O  
ATOM   2040  N   PHE A 825    -191.487-524.864 -27.023  1.00  0.00      H1   N  
ATOM   2041  CA  PHE A 825    -191.463-525.673 -25.832  1.00  0.00      H1   C  
ATOM   2042  CB  PHE A 825    -192.229-525.080 -24.677  1.00  0.00      H1   C  
ATOM   2043  CG  PHE A 825    -191.786-523.793 -24.127  1.00  0.00      H1   C  
ATOM   2044  CD1 PHE A 825    -191.908-522.555 -24.772  1.00  0.00      H1   C  
ATOM   2045  CE1 PHE A 825    -191.465-521.336 -24.273  1.00  0.00      H1   C  
ATOM   2046  CZ  PHE A 825    -190.772-521.465 -23.097  1.00  0.00      H1   C  
ATOM   2047  CD2 PHE A 825    -191.172-523.797 -22.805  1.00  0.00      H1   C  
ATOM   2048  CE2 PHE A 825    -190.606-522.596 -22.355  1.00  0.00      H1   C  
ATOM   2049  C   PHE A 825    -192.048-527.058 -26.093  1.00  0.00      H1   C  
ATOM   2050  O   PHE A 825    -193.206-527.175 -26.522  1.00  0.00      H1   O  
ATOM   2051  N   GLU A 826    -191.376-528.055 -25.661  1.00  0.00      H1   N  
ATOM   2052  CA  GLU A 826    -191.840-529.420 -25.702  1.00  0.00      H1   C  
ATOM   2053  CB  GLU A 826    -191.249-530.183 -26.893  1.00  0.00      H1   C  
ATOM   2054  CG  GLU A 826    -191.495-529.511 -28.315  1.00  0.00      H1   C  
ATOM   2055  CD  GLU A 826    -191.129-530.394 -29.505  1.00  0.00      H1   C  
ATOM   2056  OE1 GLU A 826    -191.356-529.919 -30.678  1.00  0.00      H1   O  
ATOM   2057  OE2 GLU A 826    -190.649-531.487 -29.298  1.00  0.00      H1   O  
ATOM   2058  C   GLU A 826    -191.350-530.028 -24.401  1.00  0.00      H1   C  
ATOM   2059  O   GLU A 826    -190.260-529.884 -23.944  1.00  0.00      H1   O  
ATOM   2060  N   ALA A 827    -192.154-530.796 -23.723  1.00  0.00      H1   N  
ATOM   2061  CA  ALA A 827    -191.745-531.597 -22.646  1.00  0.00      H1   C  
ATOM   2062  CB  ALA A 827    -191.822-530.870 -21.324  1.00  0.00      H1   C  
ATOM   2063  C   ALA A 827    -192.554-532.838 -22.542  1.00  0.00      H1   C  
ATOM   2064  O   ALA A 827    -193.781-532.908 -22.755  1.00  0.00      H1   O  
ATOM   2065  N   THR A 828    -191.855-533.914 -22.112  1.00  0.00      H1   N  
ATOM   2066  CA  THR A 828    -192.503-535.203 -21.849  1.00  0.00      H1   C  
ATOM   2067  CB  THR A 828    -191.617-536.423 -22.289  1.00  0.00      H1   C  
ATOM   2068  OG1 THR A 828    -190.228-536.309 -22.010  1.00  0.00      H1   O  
ATOM   2069  CG2 THR A 828    -191.803-536.597 -23.800  1.00  0.00      H1   C  
ATOM   2070  C   THR A 828    -192.824-535.390 -20.387  1.00  0.00      H1   C  
ATOM   2071  O   THR A 828    -193.305-536.397 -19.957  1.00  0.00      H1   O  
ATOM   2072  N   GLY A 829    -192.497-534.387 -19.537  1.00  0.00      H1   N  
ATOM   2073  CA  GLY A 829    -192.513-534.387 -18.100  1.00  0.00      H1   C  
ATOM   2074  C   GLY A 829    -191.817-533.223 -17.673  1.00  0.00      H1   C  
ATOM   2075  O   GLY A 829    -191.073-532.682 -18.429  1.00  0.00      H1   O  
ATOM   2076  N   ASN A 830    -192.070-532.742 -16.418  1.00  0.00      H1   N  
ATOM   2077  CA  ASN A 830    -191.219-531.834 -15.616  1.00  0.00      H1   C  
ATOM   2078  CB  ASN A 830    -189.857-532.571 -15.342  1.00  0.00      H1   C  
ATOM   2079  CG  ASN A 830    -189.946-533.959 -14.731  1.00  0.00      H1   C  
ATOM   2080  OD1 ASN A 830    -190.259-534.928 -15.425  1.00  0.00      H1   O  
ATOM   2081  ND2 ASN A 830    -189.514-533.956 -13.446  1.00  0.00      H1   N  
ATOM   2082  C   ASN A 830    -191.092-530.424 -16.046  1.00  0.00      H1   C  
ATOM   2083  O   ASN A 830    -190.236-529.735 -15.542  1.00  0.00      H1   O  
ATOM   2084  N   LEU A 831    -191.934-530.039 -17.039  1.00  0.00      H1   N  
ATOM   2085  CA  LEU A 831    -192.068-528.641 -17.353  1.00  0.00      H1   C  
ATOM   2086  CB  LEU A 831    -192.255-528.476 -18.883  1.00  0.00      H1   C  
ATOM   2087  CG  LEU A 831    -192.630-527.019 -19.356  1.00  0.00      H1   C  
ATOM   2088  CD1 LEU A 831    -191.494-526.102 -19.119  1.00  0.00      H1   C  
ATOM   2089  CD2 LEU A 831    -192.998-526.995 -20.891  1.00  0.00      H1   C  
ATOM   2090  C   LEU A 831    -193.163-527.960 -16.577  1.00  0.00      H1   C  
ATOM   2091  O   LEU A 831    -194.244-528.563 -16.385  1.00  0.00      H1   O  
ATOM   2092  N   VAL A 832    -192.898-526.821 -16.053  1.00  0.00      H1   N  
ATOM   2093  CA  VAL A 832    -193.791-525.975 -15.413  1.00  0.00      H1   C  
ATOM   2094  CB  VAL A 832    -193.334-525.423 -14.075  1.00  0.00      H1   C  
ATOM   2095  CG1 VAL A 832    -194.580-524.823 -13.379  1.00  0.00      H1   C  
ATOM   2096  CG2 VAL A 832    -192.617-526.490 -13.170  1.00  0.00      H1   C  
ATOM   2097  C   VAL A 832    -193.980-524.830 -16.336  1.00  0.00      H1   C  
ATOM   2098  O   VAL A 832    -193.047-524.074 -16.595  1.00  0.00      H1   O  
ATOM   2099  N   VAL A 833    -195.149-524.724 -16.978  1.00  0.00      H1   N  
ATOM   2100  CA  VAL A 833    -195.431-524.025 -18.209  1.00  0.00      H1   C  
ATOM   2101  CB  VAL A 833    -196.724-524.558 -18.867  1.00  0.00      H1   C  
ATOM   2102  CG1 VAL A 833    -196.894-523.972 -20.287  1.00  0.00      H1   C  
ATOM   2103  CG2 VAL A 833    -196.742-526.090 -18.934  1.00  0.00      H1   C  
ATOM   2104  C   VAL A 833    -195.457-522.547 -17.871  1.00  0.00      H1   C  
ATOM   2105  O   VAL A 833    -196.080-522.258 -16.837  1.00  0.00      H1   O  
ATOM   2106  N   PRO A 834    -194.889-521.604 -18.651  1.00  0.00      H1   N  
ATOM   2107  CD  PRO A 834    -193.868-521.897 -19.623  1.00  0.00      H1   C  
ATOM   2108  CA  PRO A 834    -195.357-520.168 -18.720  1.00  0.00      H1   C  
ATOM   2109  CB  PRO A 834    -194.593-519.671 -20.012  1.00  0.00      H1   C  
ATOM   2110  CG  PRO A 834    -193.378-520.588 -20.150  1.00  0.00      H1   C  
ATOM   2111  C   PRO A 834    -196.915-519.938 -18.866  1.00  0.00      H1   C  
ATOM   2112  O   PRO A 834    -197.645-520.541 -19.621  1.00  0.00      H1   O  
ATOM   2113  N   ARG A 835    -197.376-518.885 -18.079  1.00  0.00      H1   N  
ATOM   2114  CA  ARG A 835    -198.584-518.272 -18.393  1.00  0.00      H1   C  
ATOM   2115  CB  ARG A 835    -199.557-518.338 -17.183  1.00  0.00      H1   C  
ATOM   2116  CG  ARG A 835    -200.928-517.645 -17.549  1.00  0.00      H1   C  
ATOM   2117  CD  ARG A 835    -201.769-517.570 -16.217  1.00  0.00      H1   C  
ATOM   2118  NE  ARG A 835    -202.950-516.861 -16.745  1.00  0.00      H1   N  
ATOM   2119  CZ  ARG A 835    -203.925-516.407 -15.932  1.00  0.00      H1   C  
ATOM   2120  NH1 ARG A 835    -203.995-516.669 -14.691  1.00  0.00      H1   N  
ATOM   2121  NH2 ARG A 835    -204.983-515.778 -16.452  1.00  0.00      H1   N  
ATOM   2122  C   ARG A 835    -198.329-516.885 -18.876  1.00  0.00      H1   C  
ATOM   2123  O   ARG A 835    -198.364-516.691 -20.134  1.00  0.00      H1   O  
ATOM   2124  N   TYR A 836    -198.140-515.896 -18.000  1.00  0.00      H1   N  
ATOM   2125  CA  TYR A 836    -197.887-514.574 -18.562  1.00  0.00      H1   C  
ATOM   2126  CB  TYR A 836    -198.304-513.325 -17.640  1.00  0.00      H1   C  
ATOM   2127  CG  TYR A 836    -199.817-513.128 -17.408  1.00  0.00      H1   C  
ATOM   2128  CD1 TYR A 836    -200.580-512.221 -18.194  1.00  0.00      H1   C  
ATOM   2129  CE1 TYR A 836    -202.012-512.116 -18.079  1.00  0.00      H1   C  
ATOM   2130  CZ  TYR A 836    -202.590-512.844 -17.103  1.00  0.00      H1   C  
ATOM   2131  OH  TYR A 836    -203.928-512.441 -16.942  1.00  0.00      H1   O  
ATOM   2132  CD2 TYR A 836    -200.486-513.904 -16.421  1.00  0.00      H1   C  
ATOM   2133  CE2 TYR A 836    -201.859-513.725 -16.264  1.00  0.00      H1   C  
ATOM   2134  C   TYR A 836    -196.370-514.445 -18.947  1.00  0.00      H1   C  
ATOM   2135  O   TYR A 836    -195.430-514.864 -18.208  1.00  0.00      H1   O  
ATOM   2136  N   ALA A 837    -196.115-513.733 -20.044  1.00  0.00      H1   N  
ATOM   2137  CA  ALA A 837    -194.773-513.354 -20.433  1.00  0.00      H1   C  
ATOM   2138  CB  ALA A 837    -194.268-514.068 -21.702  1.00  0.00      H1   C  
ATOM   2139  C   ALA A 837    -194.679-511.863 -20.662  1.00  0.00      H1   C  
ATOM   2140  O   ALA A 837    -195.676-511.193 -20.797  1.00  0.00      H1   O  
ATOM   2141  N   PHE A 838    -193.467-511.370 -20.664  1.00  0.00      H1   N  
ATOM   2142  CA  PHE A 838    -193.201-509.962 -20.520  1.00  0.00      H1   C  
ATOM   2143  CB  PHE A 838    -192.165-509.675 -19.426  1.00  0.00      H1   C  
ATOM   2144  CG  PHE A 838    -192.572-510.340 -18.157  1.00  0.00      H1   C  
ATOM   2145  CD1 PHE A 838    -193.475-509.634 -17.385  1.00  0.00      H1   C  
ATOM   2146  CE1 PHE A 838    -193.798-510.049 -16.083  1.00  0.00      H1   C  
ATOM   2147  CZ  PHE A 838    -193.182-511.130 -15.573  1.00  0.00      H1   C  
ATOM   2148  CD2 PHE A 838    -191.923-511.458 -17.622  1.00  0.00      H1   C  
ATOM   2149  CE2 PHE A 838    -192.300-511.940 -16.382  1.00  0.00      H1   C  
ATOM   2150  C   PHE A 838    -192.734-509.485 -21.908  1.00  0.00      H1   C  
ATOM   2151  O   PHE A 838    -192.140-510.229 -22.649  1.00  0.00      H1   O  
ATOM   2152  N   THR A 839    -192.931-508.178 -22.164  1.00  0.00      H1   N  
ATOM   2153  CA  THR A 839    -192.363-507.345 -23.228  1.00  0.00      H1   C  
ATOM   2154  CB  THR A 839    -193.257-507.150 -24.453  1.00  0.00      H1   C  
ATOM   2155  OG1 THR A 839    -192.692-506.432 -25.558  1.00  0.00      H1   O  
ATOM   2156  CG2 THR A 839    -194.458-506.339 -24.114  1.00  0.00      H1   C  
ATOM   2157  C   THR A 839    -191.902-506.001 -22.681  1.00  0.00      H1   C  
ATOM   2158  O   THR A 839    -192.452-505.483 -21.699  1.00  0.00      H1   O  
ATOM   2159  N   MET A 840    -190.948-505.342 -23.385  1.00  0.00      H1   N  
ATOM   2160  CA  MET A 840    -190.162-504.271 -22.896  1.00  0.00      H1   C  
ATOM   2161  CB  MET A 840    -189.432-504.529 -21.549  1.00  0.00      H1   C  
ATOM   2162  CG  MET A 840    -188.186-505.482 -21.558  1.00  0.00      H1   C  
ATOM   2163  SD  MET A 840    -188.663-507.232 -21.753  1.00  0.00      H1   S  
ATOM   2164  CE  MET A 840    -187.166-507.770 -22.557  1.00  0.00      H1   C  
ATOM   2165  C   MET A 840    -189.194-503.764 -24.025  1.00  0.00      H1   C  
ATOM   2166  O   MET A 840    -189.074-504.408 -25.052  1.00  0.00      H1   O  
ATOM   2167  N   GLU A 841    -188.638-502.629 -23.795  1.00  0.00      H1   N  
ATOM   2168  CA  GLU A 841    -187.504-502.045 -24.457  1.00  0.00      H1   C  
ATOM   2169  CB  GLU A 841    -188.021-500.687 -24.996  1.00  0.00      H1   C  
ATOM   2170  CG  GLU A 841    -188.674-500.879 -26.377  1.00  0.00      H1   C  
ATOM   2171  CD  GLU A 841    -189.339-499.589 -26.678  1.00  0.00      H1   C  
ATOM   2172  OE1 GLU A 841    -190.452-499.259 -26.224  1.00  0.00      H1   O  
ATOM   2173  OE2 GLU A 841    -188.612-498.803 -27.381  1.00  0.00      H1   O  
ATOM   2174  C   GLU A 841    -186.290-501.865 -23.568  1.00  0.00      H1   C  
ATOM   2175  O   GLU A 841    -186.192-500.989 -22.640  1.00  0.00      H1   O  
ATOM   2176  N   ARG A 842    -185.200-502.637 -23.831  1.00  0.00      H1   N  
ATOM   2177  CA  ARG A 842    -183.858-502.584 -23.171  1.00  0.00      H1   C  
ATOM   2178  CB  ARG A 842    -183.120-503.871 -23.382  1.00  0.00      H1   C  
ATOM   2179  CG  ARG A 842    -184.070-505.134 -22.960  1.00  0.00      H1   C  
ATOM   2180  CD  ARG A 842    -183.226-506.451 -23.012  1.00  0.00      H1   C  
ATOM   2181  NE  ARG A 842    -182.740-506.590 -24.410  1.00  0.00      H1   N  
ATOM   2182  CZ  ARG A 842    -181.509-506.717 -24.884  1.00  0.00      H1   C  
ATOM   2183  NH1 ARG A 842    -180.509-507.110 -24.087  1.00  0.00      H1   N  
ATOM   2184  NH2 ARG A 842    -181.206-506.633 -26.149  1.00  0.00      H1   N  
ATOM   2185  C   ARG A 842    -183.080-501.391 -23.589  1.00  0.00      H1   C  
ATOM   2186  O   ARG A 842    -183.212-500.812 -24.686  1.00  0.00      H1   O  
ATOM   2187  N   ASN A 843    -182.236-500.896 -22.664  1.00  0.00      H1   N  
ATOM   2188  CA  ASN A 843    -181.254-499.862 -22.978  1.00  0.00      H1   C  
ATOM   2189  CB  ASN A 843    -181.859-498.467 -22.753  1.00  0.00      H1   C  
ATOM   2190  CG  ASN A 843    -180.907-497.304 -22.942  1.00  0.00      H1   C  
ATOM   2191  OD1 ASN A 843    -179.707-497.355 -23.186  1.00  0.00      H1   O  
ATOM   2192  ND2 ASN A 843    -181.489-496.093 -22.865  1.00  0.00      H1   N  
ATOM   2193  C   ASN A 843    -180.186-500.147 -21.913  1.00  0.00      H1   C  
ATOM   2194  O   ASN A 843    -180.490-500.593 -20.813  1.00  0.00      H1   O  
ATOM   2195  N   ALA A 844    -178.893-499.938 -22.229  1.00  0.00      H1   N  
ATOM   2196  CA  ALA A 844    -177.772-500.236 -21.334  1.00  0.00      H1   C  
ATOM   2197  CB  ALA A 844    -176.529-499.616 -21.914  1.00  0.00      H1   C  
ATOM   2198  C   ALA A 844    -177.930-499.823 -19.883  1.00  0.00      H1   C  
ATOM   2199  O   ALA A 844    -178.443-498.735 -19.631  1.00  0.00      H1   O  
ATOM   2200  N   GLY A 845    -177.548-500.696 -18.872  1.00  0.00      H1   N  
ATOM   2201  CA  GLY A 845    -177.898-500.601 -17.460  1.00  0.00      H1   C  
ATOM   2202  C   GLY A 845    -177.331-499.553 -16.623  1.00  0.00      H1   C  
ATOM   2203  O   GLY A 845    -176.445-498.872 -17.080  1.00  0.00      H1   O  
ATOM   2204  N   SER A 846    -177.838-499.410 -15.403  1.00  0.00      H1   N  
ATOM   2205  CA  SER A 846    -177.492-498.275 -14.577  1.00  0.00      H1   C  
ATOM   2206  CB  SER A 846    -178.511-497.128 -14.621  1.00  0.00      H1   C  
ATOM   2207  OG  SER A 846    -178.157-495.900 -13.916  1.00  0.00      H1   O  
ATOM   2208  C   SER A 846    -177.539-498.846 -13.123  1.00  0.00      H1   C  
ATOM   2209  O   SER A 846    -177.928-498.127 -12.200  1.00  0.00      H1   O  
ATOM   2210  N   GLY A 847    -177.098-500.139 -12.973  1.00  0.00      H1   N  
ATOM   2211  CA  GLY A 847    -177.064-500.872 -11.764  1.00  0.00      H1   C  
ATOM   2212  C   GLY A 847    -178.270-501.149 -11.009  1.00  0.00      H1   C  
ATOM   2213  O   GLY A 847    -179.389-500.852 -11.500  1.00  0.00      H1   O  
ATOM   2214  N   ILE A 848    -178.123-501.804  -9.846  1.00  0.00      H1   N  
ATOM   2215  CA  ILE A 848    -179.234-502.064  -8.915  1.00  0.00      H1   C  
ATOM   2216  CB  ILE A 848    -179.778-503.475  -9.008  1.00  0.00      H1   C  
ATOM   2217  CG2 ILE A 848    -178.653-504.535  -8.849  1.00  0.00      H1   C  
ATOM   2218  CG1 ILE A 848    -181.011-503.701  -8.083  1.00  0.00      H1   C  
ATOM   2219  CD1 ILE A 848    -181.797-504.919  -8.523  1.00  0.00      H1   C  
ATOM   2220  C   ILE A 848    -178.759-501.839  -7.499  1.00  0.00      H1   C  
ATOM   2221  O   ILE A 848    -177.782-502.366  -6.951  1.00  0.00      H1   O  
ATOM   2222  N   ILE A 849    -179.452-501.009  -6.793  1.00  0.00      H1   N  
ATOM   2223  CA  ILE A 849    -179.125-500.505  -5.428  1.00  0.00      H1   C  
ATOM   2224  CB  ILE A 849    -179.701-499.101  -5.128  1.00  0.00      H1   C  
ATOM   2225  CG2 ILE A 849    -179.463-498.566  -3.664  1.00  0.00      H1   C  
ATOM   2226  CG1 ILE A 849    -179.090-498.079  -6.116  1.00  0.00      H1   C  
ATOM   2227  CD1 ILE A 849    -179.547-496.689  -5.725  1.00  0.00      H1   C  
ATOM   2228  C   ILE A 849    -179.619-501.372  -4.247  1.00  0.00      H1   C  
ATOM   2229  O   ILE A 849    -180.815-501.475  -4.024  1.00  0.00      H1   O  
ATOM   2230  N   ILE A 850    -178.843-502.070  -3.492  1.00  0.00      H1   N  
ATOM   2231  CA  ILE A 850    -179.272-502.702  -2.240  1.00  0.00      H1   C  
ATOM   2232  CB  ILE A 850    -178.560-504.019  -1.883  1.00  0.00      H1   C  
ATOM   2233  CG2 ILE A 850    -179.125-504.726  -0.664  1.00  0.00      H1   C  
ATOM   2234  CG1 ILE A 850    -178.760-504.971  -3.134  1.00  0.00      H1   C  
ATOM   2235  CD1 ILE A 850    -177.566-505.034  -4.233  1.00  0.00      H1   C  
ATOM   2236  C   ILE A 850    -179.193-501.650  -1.115  1.00  0.00      H1   C  
ATOM   2237  O   ILE A 850    -178.146-501.403  -0.519  1.00  0.00      H1   O  
ATOM   2238  N   SER A 851    -180.218-501.049  -0.702  1.00  0.00      H1   N  
ATOM   2239  CA  SER A 851    -180.186-500.231   0.513  1.00  0.00      H1   C  
ATOM   2240  CB  SER A 851    -179.747-498.723   0.184  1.00  0.00      H1   C  
ATOM   2241  OG  SER A 851    -179.474-497.893   1.342  1.00  0.00      H1   O  
ATOM   2242  C   SER A 851    -181.548-500.030   1.137  1.00  0.00      H1   C  
ATOM   2243  O   SER A 851    -182.559-499.948   0.491  1.00  0.00      H1   O  
ATOM   2244  N   ASP A 852    -181.559-499.711   2.481  1.00  0.00      H1   N  
ATOM   2245  CA  ASP A 852    -182.831-499.391   3.105  1.00  0.00      H1   C  
ATOM   2246  CB  ASP A 852    -182.857-499.975   4.591  1.00  0.00      H1   C  
ATOM   2247  CG  ASP A 852    -183.043-501.400   4.715  1.00  0.00      H1   C  
ATOM   2248  OD1 ASP A 852    -183.059-502.065   3.671  1.00  0.00      H1   O  
ATOM   2249  OD2 ASP A 852    -183.289-501.893   5.867  1.00  0.00      H1   O  
ATOM   2250  C   ASP A 852    -183.147-497.837   3.146  1.00  0.00      H1   C  
ATOM   2251  O   ASP A 852    -184.052-497.370   3.802  1.00  0.00      H1   O  
ATOM   2252  N   THR A 853    -182.239-497.038   2.507  1.00  0.00      H1   N  
ATOM   2253  CA  THR A 853    -182.501-495.589   2.307  1.00  0.00      H1   C  
ATOM   2254  CB  THR A 853    -181.369-494.906   1.509  1.00  0.00      H1   C  
ATOM   2255  OG1 THR A 853    -180.148-494.960   2.244  1.00  0.00      H1   O  
ATOM   2256  CG2 THR A 853    -181.489-493.428   1.136  1.00  0.00      H1   C  
ATOM   2257  C   THR A 853    -183.844-495.427   1.620  1.00  0.00      H1   C  
ATOM   2258  O   THR A 853    -184.030-496.188   0.673  1.00  0.00      H1   O  
ATOM   2259  N   PRO A 854    -184.774-494.550   2.077  1.00  0.00      H1   N  
ATOM   2260  CD  PRO A 854    -184.810-493.838   3.398  1.00  0.00      H1   C  
ATOM   2261  CA  PRO A 854    -186.031-494.323   1.396  1.00  0.00      H1   C  
ATOM   2262  CB  PRO A 854    -186.901-493.506   2.379  1.00  0.00      H1   C  
ATOM   2263  CG  PRO A 854    -186.289-493.836   3.746  1.00  0.00      H1   C  
ATOM   2264  C   PRO A 854    -185.957-493.699  -0.003  1.00  0.00      H1   C  
ATOM   2265  O   PRO A 854    -185.226-492.731  -0.113  1.00  0.00      H1   O  
ATOM   2266  N   VAL A 855    -186.792-494.161  -0.966  1.00  0.00      H1   N  
ATOM   2267  CA  VAL A 855    -187.183-493.600  -2.191  1.00  0.00      H1   C  
ATOM   2268  CB  VAL A 855    -187.733-494.604  -3.300  1.00  0.00      H1   C  
ATOM   2269  CG1 VAL A 855    -188.253-493.959  -4.583  1.00  0.00      H1   C  
ATOM   2270  CG2 VAL A 855    -186.521-495.463  -3.560  1.00  0.00      H1   C  
ATOM   2271  C   VAL A 855    -188.153-492.428  -1.914  1.00  0.00      H1   C  
ATOM   2272  O   VAL A 855    -188.946-492.492  -1.012  1.00  0.00      H1   O  
ATOM   2273  N   HIS A 856    -188.066-491.297  -2.636  1.00  0.00      H1   N  
ATOM   2274  CA  HIS A 856    -188.860-490.081  -2.489  1.00  0.00      H1   C  
ATOM   2275  CB  HIS A 856    -188.308-488.974  -1.497  1.00  0.00      H1   C  
ATOM   2276  ND1 HIS A 856    -189.728-490.089   0.217  1.00  0.00      H1   N  
ATOM   2277  CG  HIS A 856    -189.077-488.929  -0.228  1.00  0.00      H1   C  
ATOM   2278  CE1 HIS A 856    -190.581-489.817   1.188  1.00  0.00      H1   C  
ATOM   2279  NE2 HIS A 856    -190.544-488.496   1.421  1.00  0.00      H1   N  
ATOM   2280  CD2 HIS A 856    -189.597-487.928   0.544  1.00  0.00      H1   C  
ATOM   2281  C   HIS A 856    -189.058-489.421  -3.848  1.00  0.00      H1   C  
ATOM   2282  O   HIS A 856    -188.451-489.945  -4.784  1.00  0.00      H1   O  
ATOM   2283  N   ASP A 857    -189.968-488.438  -4.011  1.00  0.00      H1   N  
ATOM   2284  CA  ASP A 857    -190.379-487.960  -5.320  1.00  0.00      H1   C  
ATOM   2285  CB  ASP A 857    -191.796-487.467  -5.151  1.00  0.00      H1   C  
ATOM   2286  CG  ASP A 857    -192.855-488.516  -5.205  1.00  0.00      H1   C  
ATOM   2287  OD1 ASP A 857    -194.001-488.220  -4.812  1.00  0.00      H1   O  
ATOM   2288  OD2 ASP A 857    -192.570-489.727  -5.557  1.00  0.00      H1   O  
ATOM   2289  C   ASP A 857    -189.473-486.763  -5.876  1.00  0.00      H1   C  
ATOM   2290  O   ASP A 857    -189.814-486.124  -6.846  1.00  0.00      H1   O  
ATOM   2291  N   CYS A 858    -188.348-486.571  -5.258  1.00  0.00      H1   N  
ATOM   2292  CA  CYS A 858    -187.176-485.732  -5.727  1.00  0.00      H1   C  
ATOM   2293  CB  CYS A 858    -186.073-485.632  -4.648  1.00  0.00      H1   C  
ATOM   2294  SG  CYS A 858    -185.561-487.140  -3.787  1.00  0.00      H1   S  
ATOM   2295  C   CYS A 858    -186.510-486.142  -7.050  1.00  0.00      H1   C  
ATOM   2296  O   CYS A 858    -186.674-487.169  -7.665  1.00  0.00      H1   O  
ATOM   2297  N   ASN A 859    -185.740-485.217  -7.529  1.00  0.00      H1   N  
ATOM   2298  CA  ASN A 859    -184.934-485.327  -8.735  1.00  0.00      H1   C  
ATOM   2299  CB  ASN A 859    -185.424-484.274  -9.782  1.00  0.00      H1   C  
ATOM   2300  CG  ASN A 859    -185.003-484.609 -11.264  1.00  0.00      H1   C  
ATOM   2301  OD1 ASN A 859    -184.361-485.623 -11.531  1.00  0.00      H1   O  
ATOM   2302  ND2 ASN A 859    -185.283-483.713 -12.263  1.00  0.00      H1   N  
ATOM   2303  C   ASN A 859    -183.419-485.131  -8.474  1.00  0.00      H1   C  
ATOM   2304  O   ASN A 859    -183.026-484.340  -7.662  1.00  0.00      H1   O  
ATOM   2305  N   THR A 860    -182.546-485.925  -9.209  1.00  0.00      H1   N  
ATOM   2306  CA  THR A 860    -181.130-485.717  -8.994  1.00  0.00      H1   C  
ATOM   2307  CB  THR A 860    -180.544-486.561  -7.883  1.00  0.00      H1   C  
ATOM   2308  OG1 THR A 860    -179.341-486.089  -7.350  1.00  0.00      H1   O  
ATOM   2309  CG2 THR A 860    -180.384-488.091  -8.069  1.00  0.00      H1   C  
ATOM   2310  C   THR A 860    -180.348-486.100 -10.231  1.00  0.00      H1   C  
ATOM   2311  O   THR A 860    -180.917-486.784 -11.095  1.00  0.00      H1   O  
ATOM   2312  N   THR A 861    -179.050-485.750 -10.303  1.00  0.00      H1   N  
ATOM   2313  CA  THR A 861    -178.123-486.140 -11.410  1.00  0.00      H1   C  
ATOM   2314  CB  THR A 861    -177.453-484.941 -12.122  1.00  0.00      H1   C  
ATOM   2315  OG1 THR A 861    -177.213-485.155 -13.473  1.00  0.00      H1   O  
ATOM   2316  CG2 THR A 861    -176.071-484.568 -11.585  1.00  0.00      H1   C  
ATOM   2317  C   THR A 861    -177.055-487.046 -10.867  1.00  0.00      H1   C  
ATOM   2318  O   THR A 861    -176.380-487.643 -11.677  1.00  0.00      H1   O  
ATOM   2319  N   CYS A 862    -176.885-487.192  -9.587  1.00  0.00      H1   N  
ATOM   2320  CA  CYS A 862    -175.969-488.080  -8.879  1.00  0.00      H1   C  
ATOM   2321  CB  CYS A 862    -174.764-487.290  -8.227  1.00  0.00      H1   C  
ATOM   2322  SG  CYS A 862    -173.458-488.469  -7.648  1.00  0.00      H1   S  
ATOM   2323  C   CYS A 862    -176.700-488.838  -7.760  1.00  0.00      H1   C  
ATOM   2324  O   CYS A 862    -177.183-488.160  -6.827  1.00  0.00      H1   O  
ATOM   2325  N   GLN A 863    -176.684-490.195  -7.792  1.00  0.00      H1   N  
ATOM   2326  CA  GLN A 863    -177.209-491.117  -6.810  1.00  0.00      H1   C  
ATOM   2327  CB  GLN A 863    -178.323-491.916  -7.473  1.00  0.00      H1   C  
ATOM   2328  CG  GLN A 863    -179.293-492.677  -6.518  1.00  0.00      H1   C  
ATOM   2329  CD  GLN A 863    -180.054-491.751  -5.549  1.00  0.00      H1   C  
ATOM   2330  OE1 GLN A 863    -180.852-490.827  -5.849  1.00  0.00      H1   O  
ATOM   2331  NE2 GLN A 863    -179.671-491.969  -4.254  1.00  0.00      H1   N  
ATOM   2332  C   GLN A 863    -176.153-491.944  -6.214  1.00  0.00      H1   C  
ATOM   2333  O   GLN A 863    -175.364-492.477  -6.967  1.00  0.00      H1   O  
ATOM   2334  N   THR A 864    -176.188-492.132  -4.876  1.00  0.00      H1   N  
ATOM   2335  CA  THR A 864    -175.479-493.154  -4.103  1.00  0.00      H1   C  
ATOM   2336  CB  THR A 864    -174.407-492.544  -3.222  1.00  0.00      H1   C  
ATOM   2337  OG1 THR A 864    -174.995-491.879  -2.089  1.00  0.00      H1   O  
ATOM   2338  CG2 THR A 864    -173.473-491.534  -3.877  1.00  0.00      H1   C  
ATOM   2339  C   THR A 864    -176.545-493.907  -3.345  1.00  0.00      H1   C  
ATOM   2340  O   THR A 864    -177.682-493.496  -3.219  1.00  0.00      H1   O  
ATOM   2341  N   PRO A 865    -176.247-495.164  -2.821  1.00  0.00      H1   N  
ATOM   2342  CD  PRO A 865    -175.265-495.996  -3.444  1.00  0.00      H1   C  
ATOM   2343  CA  PRO A 865    -177.006-495.805  -1.755  1.00  0.00      H1   C  
ATOM   2344  CB  PRO A 865    -176.079-496.850  -1.354  1.00  0.00      H1   C  
ATOM   2345  CG  PRO A 865    -175.520-497.289  -2.689  1.00  0.00      H1   C  
ATOM   2346  C   PRO A 865    -177.369-494.898  -0.558  1.00  0.00      H1   C  
ATOM   2347  O   PRO A 865    -178.514-494.990  -0.024  1.00  0.00      H1   O  
ATOM   2348  N   GLU A 866    -176.422-494.215  -0.026  1.00  0.00      H1   N  
ATOM   2349  CA  GLU A 866    -176.525-493.468   1.157  1.00  0.00      H1   C  
ATOM   2350  CB  GLU A 866    -175.119-493.045   1.655  1.00  0.00      H1   C  
ATOM   2351  CG  GLU A 866    -174.145-494.112   2.071  1.00  0.00      H1   C  
ATOM   2352  CD  GLU A 866    -174.620-494.753   3.397  1.00  0.00      H1   C  
ATOM   2353  OE1 GLU A 866    -175.007-494.021   4.379  1.00  0.00      H1   O  
ATOM   2354  OE2 GLU A 866    -174.431-495.988   3.473  1.00  0.00      H1   O  
ATOM   2355  C   GLU A 866    -177.367-492.170   0.863  1.00  0.00      H1   C  
ATOM   2356  O   GLU A 866    -177.907-491.570   1.775  1.00  0.00      H1   O  
ATOM   2357  N   GLY A 867    -177.490-491.821  -0.451  1.00  0.00      H1   N  
ATOM   2358  CA  GLY A 867    -178.425-490.749  -0.859  1.00  0.00      H1   C  
ATOM   2359  C   GLY A 867    -178.087-490.005  -2.074  1.00  0.00      H1   C  
ATOM   2360  O   GLY A 867    -177.020-490.213  -2.612  1.00  0.00      H1   O  
ATOM   2361  N   ALA A 868    -179.054-489.152  -2.588  1.00  0.00      H1   N  
ATOM   2362  CA  ALA A 868    -178.886-488.136  -3.563  1.00  0.00      H1   C  
ATOM   2363  CB  ALA A 868    -180.328-487.681  -3.948  1.00  0.00      H1   C  
ATOM   2364  C   ALA A 868    -177.909-487.020  -3.249  1.00  0.00      H1   C  
ATOM   2365  O   ALA A 868    -177.804-486.573  -2.131  1.00  0.00      H1   O  
ATOM   2366  N   ILE A 869    -177.147-486.559  -4.289  1.00  0.00      H1   N  
ATOM   2367  CA  ILE A 869    -176.214-485.460  -4.168  1.00  0.00      H1   C  
ATOM   2368  CB  ILE A 869    -174.801-485.916  -4.454  1.00  0.00      H1   C  
ATOM   2369  CG2 ILE A 869    -173.790-484.900  -5.055  1.00  0.00      H1   C  
ATOM   2370  CG1 ILE A 869    -174.173-486.682  -3.247  1.00  0.00      H1   C  
ATOM   2371  CD1 ILE A 869    -173.324-487.864  -3.674  1.00  0.00      H1   C  
ATOM   2372  C   ILE A 869    -176.549-484.247  -5.060  1.00  0.00      H1   C  
ATOM   2373  O   ILE A 869    -176.712-484.340  -6.287  1.00  0.00      H1   O  
ATOM   2374  N   ASN A 870    -176.497-482.970  -4.571  1.00  0.00      H1   N  
ATOM   2375  CA  ASN A 870    -176.493-481.780  -5.437  1.00  0.00      H1   C  
ATOM   2376  CB  ASN A 870    -177.773-480.962  -5.021  1.00  0.00      H1   C  
ATOM   2377  CG  ASN A 870    -178.008-479.852  -6.060  1.00  0.00      H1   C  
ATOM   2378  OD1 ASN A 870    -177.103-479.676  -6.849  1.00  0.00      H1   O  
ATOM   2379  ND2 ASN A 870    -179.111-479.146  -6.010  1.00  0.00      H1   N  
ATOM   2380  C   ASN A 870    -175.230-481.058  -5.034  1.00  0.00      H1   C  
ATOM   2381  O   ASN A 870    -175.089-480.721  -3.880  1.00  0.00      H1   O  
ATOM   2382  N   THR A 871    -174.250-480.859  -5.909  1.00  0.00      H1   N  
ATOM   2383  CA  THR A 871    -173.079-480.170  -5.618  1.00  0.00      H1   C  
ATOM   2384  CB  THR A 871    -171.990-481.029  -4.879  1.00  0.00      H1   C  
ATOM   2385  OG1 THR A 871    -170.931-480.157  -4.422  1.00  0.00      H1   O  
ATOM   2386  CG2 THR A 871    -171.358-482.113  -5.756  1.00  0.00      H1   C  
ATOM   2387  C   THR A 871    -172.510-479.677  -6.964  1.00  0.00      H1   C  
ATOM   2388  O   THR A 871    -172.767-480.275  -8.030  1.00  0.00      H1   O  
ATOM   2389  N   SER A 872    -171.586-478.648  -6.939  1.00  0.00      H1   N  
ATOM   2390  CA  SER A 872    -170.659-478.281  -7.982  1.00  0.00      H1   C  
ATOM   2391  CB  SER A 872    -170.490-476.684  -8.212  1.00  0.00      H1   C  
ATOM   2392  OG  SER A 872    -169.911-475.984  -7.100  1.00  0.00      H1   O  
ATOM   2393  C   SER A 872    -169.238-478.760  -7.593  1.00  0.00      H1   C  
ATOM   2394  O   SER A 872    -168.352-478.800  -8.478  1.00  0.00      H1   O  
ATOM   2395  N   LEU A 873    -168.941-479.273  -6.344  1.00  0.00      H1   N  
ATOM   2396  CA  LEU A 873    -167.597-479.564  -5.906  1.00  0.00      H1   C  
ATOM   2397  CB  LEU A 873    -167.529-479.753  -4.323  1.00  0.00      H1   C  
ATOM   2398  CG  LEU A 873    -167.849-478.451  -3.490  1.00  0.00      H1   C  
ATOM   2399  CD1 LEU A 873    -167.768-478.762  -2.057  1.00  0.00      H1   C  
ATOM   2400  CD2 LEU A 873    -167.061-477.241  -3.856  1.00  0.00      H1   C  
ATOM   2401  C   LEU A 873    -166.940-480.754  -6.571  1.00  0.00      H1   C  
ATOM   2402  O   LEU A 873    -167.609-481.698  -7.086  1.00  0.00      H1   O  
ATOM   2403  N   PRO A 874    -165.605-480.753  -6.655  1.00  0.00      H1   N  
ATOM   2404  CD  PRO A 874    -164.733-479.548  -6.321  1.00  0.00      H1   C  
ATOM   2405  CA  PRO A 874    -164.868-481.683  -7.597  1.00  0.00      H1   C  
ATOM   2406  CB  PRO A 874    -163.529-481.036  -7.818  1.00  0.00      H1   C  
ATOM   2407  CG  PRO A 874    -163.371-480.107  -6.601  1.00  0.00      H1   C  
ATOM   2408  C   PRO A 874    -164.815-483.089  -6.983  1.00  0.00      H1   C  
ATOM   2409  O   PRO A 874    -164.865-484.018  -7.802  1.00  0.00      H1   O  
ATOM   2410  N   PHE A 875    -164.724-483.158  -5.657  1.00  0.00      H1   N  
ATOM   2411  CA  PHE A 875    -164.493-484.401  -4.874  1.00  0.00      H1   C  
ATOM   2412  CB  PHE A 875    -163.073-484.470  -4.214  1.00  0.00      H1   C  
ATOM   2413  CG  PHE A 875    -161.984-483.965  -5.167  1.00  0.00      H1   C  
ATOM   2414  CD1 PHE A 875    -161.424-484.869  -6.071  1.00  0.00      H1   C  
ATOM   2415  CE1 PHE A 875    -160.326-484.502  -6.818  1.00  0.00      H1   C  
ATOM   2416  CZ  PHE A 875    -159.908-483.133  -6.786  1.00  0.00      H1   C  
ATOM   2417  CD2 PHE A 875    -161.515-482.651  -5.065  1.00  0.00      H1   C  
ATOM   2418  CE2 PHE A 875    -160.466-482.230  -5.880  1.00  0.00      H1   C  
ATOM   2419  C   PHE A 875    -165.480-484.523  -3.768  1.00  0.00      H1   C  
ATOM   2420  O   PHE A 875    -165.966-483.510  -3.227  1.00  0.00      H1   O  
ATOM   2421  N   GLN A 876    -165.954-485.787  -3.576  1.00  0.00      H1   N  
ATOM   2422  CA  GLN A 876    -166.812-486.126  -2.535  1.00  0.00      H1   C  
ATOM   2423  CB  GLN A 876    -168.321-486.345  -3.109  1.00  0.00      H1   C  
ATOM   2424  CG  GLN A 876    -168.343-487.378  -4.291  1.00  0.00      H1   C  
ATOM   2425  CD  GLN A 876    -168.508-488.824  -3.861  1.00  0.00      H1   C  
ATOM   2426  OE1 GLN A 876    -169.035-489.093  -2.759  1.00  0.00      H1   O  
ATOM   2427  NE2 GLN A 876    -168.180-489.878  -4.687  1.00  0.00      H1   N  
ATOM   2428  C   GLN A 876    -166.376-487.313  -1.704  1.00  0.00      H1   C  
ATOM   2429  O   GLN A 876    -165.522-488.074  -2.133  1.00  0.00      H1   O  
ATOM   2430  N   ASN A 877    -166.876-487.408  -0.460  1.00  0.00      H1   N  
ATOM   2431  CA  ASN A 877    -166.607-488.532   0.423  1.00  0.00      H1   C  
ATOM   2432  CB  ASN A 877    -165.683-488.025   1.536  1.00  0.00      H1   C  
ATOM   2433  CG  ASN A 877    -165.003-489.048   2.412  1.00  0.00      H1   C  
ATOM   2434  OD1 ASN A 877    -164.884-488.870   3.641  1.00  0.00      H1   O  
ATOM   2435  ND2 ASN A 877    -164.431-490.165   1.922  1.00  0.00      H1   N  
ATOM   2436  C   ASN A 877    -167.909-489.073   1.084  1.00  0.00      H1   C  
ATOM   2437  O   ASN A 877    -168.158-489.162   2.270  1.00  0.00      H1   O  
ATOM   2438  N   ILE A 878    -168.809-489.551   0.137  1.00  0.00      H1   N  
ATOM   2439  CA  ILE A 878    -170.083-490.043   0.560  1.00  0.00      H1   C  
ATOM   2440  CB  ILE A 878    -171.228-489.482  -0.292  1.00  0.00      H1   C  
ATOM   2441  CG2 ILE A 878    -172.516-489.998   0.265  1.00  0.00      H1   C  
ATOM   2442  CG1 ILE A 878    -171.230-487.926  -0.239  1.00  0.00      H1   C  
ATOM   2443  CD1 ILE A 878    -170.935-487.258   1.202  1.00  0.00      H1   C  
ATOM   2444  C   ILE A 878    -170.012-491.471   0.436  1.00  0.00      H1   C  
ATOM   2445  O   ILE A 878    -170.007-492.149   1.477  1.00  0.00      H1   O  
ATOM   2446  N   HIS A 879    -169.820-492.038  -0.758  1.00  0.00      H1   N  
ATOM   2447  CA  HIS A 879    -169.971-493.450  -0.817  1.00  0.00      H1   C  
ATOM   2448  CB  HIS A 879    -171.467-493.766  -0.883  1.00  0.00      H1   C  
ATOM   2449  ND1 HIS A 879    -171.898-496.077  -1.888  1.00  0.00      H1   N  
ATOM   2450  CG  HIS A 879    -171.751-495.183  -0.848  1.00  0.00      H1   C  
ATOM   2451  CE1 HIS A 879    -172.325-497.223  -1.409  1.00  0.00      H1   C  
ATOM   2452  NE2 HIS A 879    -172.467-497.131  -0.090  1.00  0.00      H1   N  
ATOM   2453  CD2 HIS A 879    -172.037-495.867   0.344  1.00  0.00      H1   C  
ATOM   2454  C   HIS A 879    -169.267-493.931  -2.013  1.00  0.00      H1   C  
ATOM   2455  O   HIS A 879    -169.308-493.281  -3.047  1.00  0.00      H1   O  
ATOM   2456  N   PRO A 880    -168.777-495.173  -2.055  1.00  0.00      H1   N  
ATOM   2457  CD  PRO A 880    -168.717-496.193  -0.969  1.00  0.00      H1   C  
ATOM   2458  CA  PRO A 880    -167.981-495.586  -3.230  1.00  0.00      H1   C  
ATOM   2459  CB  PRO A 880    -167.223-496.859  -2.691  1.00  0.00      H1   C  
ATOM   2460  CG  PRO A 880    -168.160-497.439  -1.698  1.00  0.00      H1   C  
ATOM   2461  C   PRO A 880    -168.955-495.975  -4.389  1.00  0.00      H1   C  
ATOM   2462  O   PRO A 880    -168.481-495.856  -5.569  1.00  0.00      H1   O  
ATOM   2463  N   ILE A 881    -170.177-496.338  -4.210  1.00  0.00      H1   N  
ATOM   2464  CA  ILE A 881    -171.139-496.689  -5.270  1.00  0.00      H1   C  
ATOM   2465  CB  ILE A 881    -172.248-497.768  -4.989  1.00  0.00      H1   C  
ATOM   2466  CG2 ILE A 881    -173.079-497.977  -6.228  1.00  0.00      H1   C  
ATOM   2467  CG1 ILE A 881    -171.489-499.041  -4.648  1.00  0.00      H1   C  
ATOM   2468  CD1 ILE A 881    -172.368-500.326  -4.590  1.00  0.00      H1   C  
ATOM   2469  C   ILE A 881    -171.810-495.424  -5.695  1.00  0.00      H1   C  
ATOM   2470  O   ILE A 881    -172.590-494.836  -4.985  1.00  0.00      H1   O  
ATOM   2471  N   THR A 882    -171.445-494.965  -6.871  1.00  0.00      H1   N  
ATOM   2472  CA  THR A 882    -172.026-493.772  -7.366  1.00  0.00      H1   C  
ATOM   2473  CB  THR A 882    -170.961-492.642  -7.460  1.00  0.00      H1   C  
ATOM   2474  OG1 THR A 882    -170.101-492.640  -8.665  1.00  0.00      H1   O  
ATOM   2475  CG2 THR A 882    -170.049-492.663  -6.225  1.00  0.00      H1   C  
ATOM   2476  C   THR A 882    -172.697-494.126  -8.685  1.00  0.00      H1   C  
ATOM   2477  O   THR A 882    -172.103-494.894  -9.466  1.00  0.00      H1   O  
ATOM   2478  N   ILE A 883    -173.897-493.488  -8.900  1.00  0.00      H1   N  
ATOM   2479  CA  ILE A 883    -174.664-493.592 -10.157  1.00  0.00      H1   C  
ATOM   2480  CB  ILE A 883    -175.914-494.436 -10.118  1.00  0.00      H1   C  
ATOM   2481  CG2 ILE A 883    -176.437-494.895 -11.501  1.00  0.00      H1   C  
ATOM   2482  CG1 ILE A 883    -175.540-495.610  -9.177  1.00  0.00      H1   C  
ATOM   2483  CD1 ILE A 883    -176.759-496.564  -9.012  1.00  0.00      H1   C  
ATOM   2484  C   ILE A 883    -175.022-492.250 -10.647  1.00  0.00      H1   C  
ATOM   2485  O   ILE A 883    -175.624-491.411  -9.923  1.00  0.00      H1   O  
ATOM   2486  N   GLY A 884    -174.574-491.928 -11.863  1.00  0.00      H1   N  
ATOM   2487  CA  GLY A 884    -174.900-490.644 -12.505  1.00  0.00      H1   C  
ATOM   2488  C   GLY A 884    -173.714-489.834 -12.671  1.00  0.00      H1   C  
ATOM   2489  O   GLY A 884    -172.584-490.328 -12.569  1.00  0.00      H1   O  
ATOM   2490  N   LYS A 885    -173.892-488.510 -12.959  1.00  0.00      H1   N  
ATOM   2491  CA  LYS A 885    -172.776-487.629 -13.191  1.00  0.00      H1   C  
ATOM   2492  CB  LYS A 885    -173.284-486.464 -14.196  1.00  0.00      H1   C  
ATOM   2493  CG  LYS A 885    -172.308-485.299 -14.338  1.00  0.00      H1   C  
ATOM   2494  CD  LYS A 885    -172.742-484.321 -15.387  1.00  0.00      H1   C  
ATOM   2495  CE  LYS A 885    -171.789-483.151 -15.766  1.00  0.00      H1   C  
ATOM   2496  NZ  LYS A 885    -170.700-483.648 -16.553  1.00  0.00      H1   N  
ATOM   2497  C   LYS A 885    -172.188-486.981 -11.899  1.00  0.00      H1   C  
ATOM   2498  O   LYS A 885    -172.583-485.974 -11.344  1.00  0.00      H1   O  
ATOM   2499  N   CYS A 886    -171.236-487.705 -11.379  1.00  0.00      H1   N  
ATOM   2500  CA  CYS A 886    -170.887-487.712  -9.964  1.00  0.00      H1   C  
ATOM   2501  CB  CYS A 886    -171.100-489.110  -9.371  1.00  0.00      H1   C  
ATOM   2502  SG  CYS A 886    -172.865-489.631  -9.166  1.00  0.00      H1   S  
ATOM   2503  C   CYS A 886    -169.431-487.263  -9.826  1.00  0.00      H1   C  
ATOM   2504  O   CYS A 886    -168.591-487.753 -10.554  1.00  0.00      H1   O  
ATOM   2505  N   PRO A 887    -169.056-486.376  -8.948  1.00  0.00      H1   N  
ATOM   2506  CD  PRO A 887    -170.061-485.740  -7.947  1.00  0.00      H1   C  
ATOM   2507  CA  PRO A 887    -167.738-486.047  -8.569  1.00  0.00      H1   C  
ATOM   2508  CB  PRO A 887    -167.741-485.196  -7.298  1.00  0.00      H1   C  
ATOM   2509  CG  PRO A 887    -169.218-484.811  -7.026  1.00  0.00      H1   C  
ATOM   2510  C   PRO A 887    -166.877-487.259  -8.057  1.00  0.00      H1   C  
ATOM   2511  O   PRO A 887    -167.470-488.159  -7.484  1.00  0.00      H1   O  
ATOM   2512  N   LYS A 888    -165.471-487.167  -8.118  1.00  0.00      H1   N  
ATOM   2513  CA  LYS A 888    -164.617-488.305  -7.622  1.00  0.00      H1   C  
ATOM   2514  CB  LYS A 888    -163.115-488.352  -8.046  1.00  0.00      H1   C  
ATOM   2515  CG  LYS A 888    -162.774-488.418  -9.540  1.00  0.00      H1   C  
ATOM   2516  CD  LYS A 888    -163.413-489.708 -10.135  1.00  0.00      H1   C  
ATOM   2517  CE  LYS A 888    -162.723-490.137 -11.456  1.00  0.00      H1   C  
ATOM   2518  NZ  LYS A 888    -163.012-491.508 -11.713  1.00  0.00      H1   N  
ATOM   2519  C   LYS A 888    -164.769-488.720  -6.146  1.00  0.00      H1   C  
ATOM   2520  O   LYS A 888    -164.979-487.898  -5.272  1.00  0.00      H1   O  
ATOM   2521  N   TYR A 889    -164.748-490.046  -5.833  1.00  0.00      H1   N  
ATOM   2522  CA  TYR A 889    -164.602-490.544  -4.463  1.00  0.00      H1   C  
ATOM   2523  CB  TYR A 889    -165.208-491.971  -4.317  1.00  0.00      H1   C  
ATOM   2524  CG  TYR A 889    -165.370-492.381  -2.868  1.00  0.00      H1   C  
ATOM   2525  CD1 TYR A 889    -166.343-491.909  -1.895  1.00  0.00      H1   C  
ATOM   2526  CE1 TYR A 889    -166.416-492.332  -0.588  1.00  0.00      H1   C  
ATOM   2527  CZ  TYR A 889    -165.536-493.367  -0.178  1.00  0.00      H1   C  
ATOM   2528  OH  TYR A 889    -165.692-493.873   1.113  1.00  0.00      H1   O  
ATOM   2529  CD2 TYR A 889    -164.518-493.451  -2.380  1.00  0.00      H1   C  
ATOM   2530  CE2 TYR A 889    -164.619-493.951  -1.032  1.00  0.00      H1   C  
ATOM   2531  C   TYR A 889    -163.125-490.562  -4.152  1.00  0.00      H1   C  
ATOM   2532  O   TYR A 889    -162.362-490.855  -5.027  1.00  0.00      H1   O  
ATOM   2533  N   VAL A 890    -162.720-490.168  -2.917  1.00  0.00      H1   N  
ATOM   2534  CA  VAL A 890    -161.362-490.137  -2.512  1.00  0.00      H1   C  
ATOM   2535  CB  VAL A 890    -160.764-488.733  -2.434  1.00  0.00      H1   C  
ATOM   2536  CG1 VAL A 890    -160.634-488.115  -3.845  1.00  0.00      H1   C  
ATOM   2537  CG2 VAL A 890    -161.698-487.772  -1.640  1.00  0.00      H1   C  
ATOM   2538  C   VAL A 890    -161.384-490.798  -1.133  1.00  0.00      H1   C  
ATOM   2539  O   VAL A 890    -162.461-490.903  -0.584  1.00  0.00      H1   O  
ATOM   2540  N   LYS A 891    -160.183-491.196  -0.637  1.00  0.00      H1   N  
ATOM   2541  CA  LYS A 891    -159.906-491.658   0.714  1.00  0.00      H1   C  
ATOM   2542  CB  LYS A 891    -158.762-492.625   0.779  1.00  0.00      H1   C  
ATOM   2543  CG  LYS A 891    -159.056-493.929   0.075  1.00  0.00      H1   C  
ATOM   2544  CD  LYS A 891    -158.218-495.083   0.563  1.00  0.00      H1   C  
ATOM   2545  CE  LYS A 891    -156.682-494.858   0.277  1.00  0.00      H1   C  
ATOM   2546  NZ  LYS A 891    -155.869-496.071   0.438  1.00  0.00      H1   N  
ATOM   2547  C   LYS A 891    -159.602-490.539   1.681  1.00  0.00      H1   C  
ATOM   2548  O   LYS A 891    -159.681-490.801   2.877  1.00  0.00      H1   O  
ATOM   2549  N   SER A 892    -159.244-489.288   1.207  1.00  0.00      H1   N  
ATOM   2550  CA  SER A 892    -159.055-488.143   1.976  1.00  0.00      H1   C  
ATOM   2551  CB  SER A 892    -158.832-486.825   1.078  1.00  0.00      H1   C  
ATOM   2552  OG  SER A 892    -157.723-487.073   0.184  1.00  0.00      H1   O  
ATOM   2553  C   SER A 892    -160.300-487.810   2.822  1.00  0.00      H1   C  
ATOM   2554  O   SER A 892    -161.373-487.959   2.372  1.00  0.00      H1   O  
ATOM   2555  N   THR A 893    -160.125-487.296   4.121  1.00  0.00      H1   N  
ATOM   2556  CA  THR A 893    -161.294-487.075   5.007  1.00  0.00      H1   C  
ATOM   2557  CB  THR A 893    -161.027-487.441   6.463  1.00  0.00      H1   C  
ATOM   2558  OG1 THR A 893    -160.216-488.523   6.593  1.00  0.00      H1   O  
ATOM   2559  CG2 THR A 893    -162.178-487.821   7.373  1.00  0.00      H1   C  
ATOM   2560  C   THR A 893    -161.723-485.627   4.753  1.00  0.00      H1   C  
ATOM   2561  O   THR A 893    -162.814-485.224   4.993  1.00  0.00      H1   O  
ATOM   2562  N   LYS A 894    -160.781-484.758   4.221  1.00  0.00      H1   N  
ATOM   2563  CA  LYS A 894    -161.138-483.381   3.887  1.00  0.00      H1   C  
ATOM   2564  CB  LYS A 894    -161.370-482.487   5.142  1.00  0.00      H1   C  
ATOM   2565  CG  LYS A 894    -160.130-482.169   5.983  1.00  0.00      H1   C  
ATOM   2566  CD  LYS A 894    -159.224-483.328   6.488  1.00  0.00      H1   C  
ATOM   2567  CE  LYS A 894    -158.304-482.890   7.690  1.00  0.00      H1   C  
ATOM   2568  NZ  LYS A 894    -157.333-483.941   8.006  1.00  0.00      H1   N  
ATOM   2569  C   LYS A 894    -160.105-482.791   2.945  1.00  0.00      H1   C  
ATOM   2570  O   LYS A 894    -158.981-483.235   2.812  1.00  0.00      H1   O  
ATOM   2571  N   LEU A 895    -160.536-481.653   2.319  1.00  0.00      H1   N  
ATOM   2572  CA  LEU A 895    -159.783-480.878   1.420  1.00  0.00      H1   C  
ATOM   2573  CB  LEU A 895    -160.204-481.206  -0.054  1.00  0.00      H1   C  
ATOM   2574  CG  LEU A 895    -159.959-482.647  -0.522  1.00  0.00      H1   C  
ATOM   2575  CD1 LEU A 895    -160.474-482.808  -1.960  1.00  0.00      H1   C  
ATOM   2576  CD2 LEU A 895    -158.397-482.941  -0.530  1.00  0.00      H1   C  
ATOM   2577  C   LEU A 895    -160.024-479.430   1.708  1.00  0.00      H1   C  
ATOM   2578  O   LEU A 895    -160.906-478.839   1.051  1.00  0.00      H1   O  
ATOM   2579  N   ARG A 896    -159.334-478.811   2.661  1.00  0.00      H1   N  
ATOM   2580  CA  ARG A 896    -159.580-477.359   2.940  1.00  0.00      H1   C  
ATOM   2581  CB  ARG A 896    -159.446-476.977   4.536  1.00  0.00      H1   C  
ATOM   2582  CG  ARG A 896    -160.240-477.852   5.527  1.00  0.00      H1   C  
ATOM   2583  CD  ARG A 896    -160.020-477.497   7.036  1.00  0.00      H1   C  
ATOM   2584  NE  ARG A 896    -160.938-478.388   7.753  1.00  0.00      H1   N  
ATOM   2585  CZ  ARG A 896    -160.627-479.282   8.690  1.00  0.00      H1   C  
ATOM   2586  NH1 ARG A 896    -159.483-479.317   9.359  1.00  0.00      H1   N  
ATOM   2587  NH2 ARG A 896    -161.487-480.172   9.030  1.00  0.00      H1   N  
ATOM   2588  C   ARG A 896    -158.598-476.501   2.059  1.00  0.00      H1   C  
ATOM   2589  O   ARG A 896    -157.352-476.715   2.082  1.00  0.00      H1   O  
ATOM   2590  N   LEU A 897    -159.125-475.514   1.293  1.00  0.00      H1   N  
ATOM   2591  CA  LEU A 897    -158.418-474.768   0.255  1.00  0.00      H1   C  
ATOM   2592  CB  LEU A 897    -159.208-474.955  -1.064  1.00  0.00      H1   C  
ATOM   2593  CG  LEU A 897    -158.549-474.354  -2.319  1.00  0.00      H1   C  
ATOM   2594  CD1 LEU A 897    -157.301-475.109  -2.766  1.00  0.00      H1   C  
ATOM   2595  CD2 LEU A 897    -159.501-474.276  -3.551  1.00  0.00      H1   C  
ATOM   2596  C   LEU A 897    -158.246-473.378   0.817  1.00  0.00      H1   C  
ATOM   2597  O   LEU A 897    -159.369-472.823   1.147  1.00  0.00      H1   O  
ATOM   2598  N   ALA A 898    -156.967-472.834   1.025  1.00  0.00      H1   N  
ATOM   2599  CA  ALA A 898    -156.707-471.492   1.516  1.00  0.00      H1   C  
ATOM   2600  CB  ALA A 898    -155.216-471.205   1.638  1.00  0.00      H1   C  
ATOM   2601  C   ALA A 898    -157.423-470.561   0.658  1.00  0.00      H1   C  
ATOM   2602  O   ALA A 898    -157.324-470.598  -0.545  1.00  0.00      H1   O  
ATOM   2603  N   THR A 899    -158.188-469.583   1.213  1.00  0.00      H1   N  
ATOM   2604  CA  THR A 899    -158.576-468.425   0.415  1.00  0.00      H1   C  
ATOM   2605  CB  THR A 899    -160.060-468.123   0.431  1.00  0.00      H1   C  
ATOM   2606  OG1 THR A 899    -160.610-468.130   1.726  1.00  0.00      H1   O  
ATOM   2607  CG2 THR A 899    -160.776-469.238  -0.364  1.00  0.00      H1   C  
ATOM   2608  C   THR A 899    -157.914-467.188   1.032  1.00  0.00      H1   C  
ATOM   2609  O   THR A 899    -157.077-466.481   0.419  1.00  0.00      H1   O  
ATOM   2610  N   GLY A 900    -158.213-467.029   2.281  1.00  0.00      H1   N  
ATOM   2611  CA  GLY A 900    -157.771-466.007   3.235  1.00  0.00      H1   C  
ATOM   2612  C   GLY A 900    -156.270-466.187   3.528  1.00  0.00      H1   C  
ATOM   2613  O   GLY A 900    -155.635-467.116   2.996  1.00  0.00      H1   O  
ATOM   2614  N   LEU A 901    -155.752-465.249   4.317  1.00  0.00      H1   N  
ATOM   2615  CA  LEU A 901    -154.357-465.253   4.761  1.00  0.00      H1   C  
ATOM   2616  CB  LEU A 901    -153.786-463.848   4.797  1.00  0.00      H1   C  
ATOM   2617  CG  LEU A 901    -154.399-462.789   5.820  1.00  0.00      H1   C  
ATOM   2618  CD1 LEU A 901    -153.292-462.163   6.651  1.00  0.00      H1   C  
ATOM   2619  CD2 LEU A 901    -155.239-461.646   5.194  1.00  0.00      H1   C  
ATOM   2620  C   LEU A 901    -154.121-465.963   6.074  1.00  0.00      H1   C  
ATOM   2621  O   LEU A 901    -154.990-466.616   6.675  1.00  0.00      H1   O  
ATOM   2622  N   ARG A 902    -152.832-466.000   6.501  1.00  0.00      H1   N  
ATOM   2623  CA  ARG A 902    -152.337-466.562   7.789  1.00  0.00      H1   C  
ATOM   2624  CB  ARG A 902    -150.771-466.244   7.852  1.00  0.00      H1   C  
ATOM   2625  CG  ARG A 902    -149.877-466.606   9.052  1.00  0.00      H1   C  
ATOM   2626  CD  ARG A 902    -149.519-468.133   9.200  1.00  0.00      H1   C  
ATOM   2627  NE  ARG A 902    -148.665-468.467   8.064  1.00  0.00      H1   N  
ATOM   2628  CZ  ARG A 902    -147.921-469.544   7.968  1.00  0.00      H1   C  
ATOM   2629  NH1 ARG A 902    -147.831-470.518   8.873  1.00  0.00      H1   N  
ATOM   2630  NH2 ARG A 902    -147.101-469.588   6.912  1.00  0.00      H1   N  
ATOM   2631  C   ARG A 902    -152.966-465.858   9.051  1.00  0.00      H1   C  
ATOM   2632  O   ARG A 902    -152.847-464.676   9.233  1.00  0.00      H1   O  
ATOM   2633  N   ASN A 903    -153.618-466.616   9.920  1.00  0.00      H1   N  
ATOM   2634  CA  ASN A 903    -154.337-466.046  11.077  1.00  0.00      H1   C  
ATOM   2635  CB  ASN A 903    -155.749-466.596  11.047  1.00  0.00      H1   C  
ATOM   2636  CG  ASN A 903    -156.663-465.767  11.946  1.00  0.00      H1   C  
ATOM   2637  OD1 ASN A 903    -156.784-464.549  11.846  1.00  0.00      H1   O  
ATOM   2638  ND2 ASN A 903    -157.380-466.394  12.920  1.00  0.00      H1   N  
ATOM   2639  C   ASN A 903    -153.653-466.633  12.288  1.00  0.00      H1   C  
ATOM   2640  O   ASN A 903    -153.285-467.780  12.201  1.00  0.00      H1   O  
ATOM   2641  N   VAL A 904    -153.628-465.945  13.414  1.00  0.00      H1   N  
ATOM   2642  CA  VAL A 904    -152.778-466.313  14.608  1.00  0.00      H1   C  
ATOM   2643  CB  VAL A 904    -153.132-467.665  15.247  1.00  0.00      H1   C  
ATOM   2644  CG1 VAL A 904    -152.356-467.992  16.530  1.00  0.00      H1   C  
ATOM   2645  CG2 VAL A 904    -154.654-467.688  15.538  1.00  0.00      H1   C  
ATOM   2646  C   VAL A 904    -151.249-466.147  14.338  1.00  0.00      H1   C  
ATOM   2647  O   VAL A 904    -150.721-466.665  13.331  1.00  0.00      H1   O  
ATOM   2648  N   PRO A 905    -150.537-465.466  15.231  1.00  0.00      H1   N  
ATOM   2649  CD  PRO A 905    -151.114-464.533  16.273  1.00  0.00      H1   C  
ATOM   2650  CA  PRO A 905    -149.074-465.477  15.271  1.00  0.00      H1   C  
ATOM   2651  CB  PRO A 905    -148.748-464.924  16.642  1.00  0.00      H1   C  
ATOM   2652  CG  PRO A 905    -149.909-463.945  17.053  1.00  0.00      H1   C  
ATOM   2653  C   PRO A 905    -148.448-466.902  15.074  1.00  0.00      H1   C  
ATOM   2654  O   PRO A 905    -148.907-467.949  15.620  1.00  0.00      H1   O  
ATOM   2655  N   SER A 906    -147.281-466.965  14.374  1.00  0.00      H1   N  
ATOM   2656  CA  SER A 906    -146.561-468.178  13.950  1.00  0.00      H1   C  
ATOM   2657  CB  SER A 906    -146.412-468.493  12.415  1.00  0.00      H1   C  
ATOM   2658  OG  SER A 906    -146.057-467.343  11.660  1.00  0.00      H1   O  
ATOM   2659  C   SER A 906    -145.312-468.365  14.755  1.00  0.00      H1   C  
ATOM   2660  O   SER A 906    -144.662-467.457  15.200  1.00  0.00      H1   O  
ATOM   2661  N   ILE A 907    -144.824-469.578  14.953  1.00  0.00      H1   N  
ATOM   2662  CA  ILE A 907    -143.588-469.881  15.657  1.00  0.00      H1   C  
ATOM   2663  CB  ILE A 907    -143.742-471.060  16.572  1.00  0.00      H1   C  
ATOM   2664  CG2 ILE A 907    -142.446-471.233  17.366  1.00  0.00      H1   C  
ATOM   2665  CG1 ILE A 907    -144.958-470.799  17.570  1.00  0.00      H1   C  
ATOM   2666  CD1 ILE A 907    -144.992-469.593  18.433  1.00  0.00      H1   C  
ATOM   2667  C   ILE A 907    -142.546-470.155  14.533  1.00  0.00      H1   C  
ATOM   2668  O   ILE A 907    -142.704-470.995  13.667  1.00  0.00      H1   O  
ATOM   2669  N   GLN A 908    -141.412-469.524  14.549  1.00  0.00      H1   N  
ATOM   2670  CA  GLN A 908    -140.298-469.577  13.518  1.00  0.00      H1   C  
ATOM   2671  CB  GLN A 908    -139.582-470.967  13.494  1.00  0.00      H1   C  
ATOM   2672  CG  GLN A 908    -138.951-471.600  14.781  1.00  0.00      H1   C  
ATOM   2673  CD  GLN A 908    -138.396-470.680  15.880  1.00  0.00      H1   C  
ATOM   2674  OE1 GLN A 908    -138.858-470.741  17.042  1.00  0.00      H1   O  
ATOM   2675  NE2 GLN A 908    -137.274-469.920  15.643  1.00  0.00      H1   N  
ATOM   2676  C   GLN A 908    -140.856-469.351  12.109  1.00  0.00      H1   C  
ATOM   2677  O   GLN A 908    -140.469-470.059  11.167  1.00  0.00      H1   O  
ATOM   2678  N   SER A 909    -141.655-468.234  12.027  1.00  0.00      H1   N  
ATOM   2679  CA  SER A 909    -142.157-467.504  10.836  1.00  0.00      H1   C  
ATOM   2680  CB  SER A 909    -142.572-466.088  11.136  1.00  0.00      H1   C  
ATOM   2681  OG  SER A 909    -141.578-465.295  11.693  1.00  0.00      H1   O  
ATOM   2682  C   SER A 909    -141.176-467.416   9.642  1.00  0.00      H1   C  
ATOM   2683  O   SER A 909    -139.976-467.429   9.782  1.00  0.00      H1   O  
ATOM   2684  N   ARG A 910    -141.786-467.270   8.428  1.00  0.00      H1   N  
ATOM   2685  CA  ARG A 910    -141.073-467.232   7.192  1.00  0.00      H1   C  
ATOM   2686  CB  ARG A 910    -142.005-467.391   5.970  1.00  0.00      H1   C  
ATOM   2687  CG  ARG A 910    -143.324-466.693   6.162  1.00  0.00      H1   C  
ATOM   2688  CD  ARG A 910    -144.103-466.519   4.862  1.00  0.00      H1   C  
ATOM   2689  NE  ARG A 910    -144.730-467.901   4.499  1.00  0.00      H1   N  
ATOM   2690  CZ  ARG A 910    -145.023-468.206   3.212  1.00  0.00      H1   C  
ATOM   2691  NH1 ARG A 910    -145.162-467.316   2.278  1.00  0.00      H1   N  
ATOM   2692  NH2 ARG A 910    -145.355-469.441   2.938  1.00  0.00      H1   N  
ATOM   2693  C   ARG A 910    -140.041-466.093   6.946  1.00  0.00      H1   C  
ATOM   2694  O   ARG A 910    -140.211-464.923   7.266  1.00  0.00      H1   O  
ATOM   2695  N   GLY A 911    -138.921-466.553   6.342  1.00  0.00      H1   N  
ATOM   2696  CA  GLY A 911    -137.940-465.651   5.797  1.00  0.00      H1   C  
ATOM   2697  C   GLY A 911    -138.368-465.094   4.535  1.00  0.00      H1   C  
ATOM   2698  O   GLY A 911    -138.065-463.946   4.272  1.00  0.00      H1   O  
ATOM   2699  N   LEU A 912    -139.039-465.817   3.696  1.00  0.00      H1   N  
ATOM   2700  CA  LEU A 912    -139.495-465.446   2.356  1.00  0.00      H1   C  
ATOM   2701  CB  LEU A 912    -138.995-466.468   1.300  1.00  0.00      H1   C  
ATOM   2702  CG  LEU A 912    -139.855-466.798   0.077  1.00  0.00      H1   C  
ATOM   2703  CD1 LEU A 912    -139.912-465.548  -0.854  1.00  0.00      H1   C  
ATOM   2704  CD2 LEU A 912    -139.181-467.969  -0.749  1.00  0.00      H1   C  
ATOM   2705  C   LEU A 912    -140.976-465.399   2.425  1.00  0.00      H1   C  
ATOM   2706  O   LEU A 912    -141.574-466.429   2.592  1.00  0.00      H1   O  
ATOM   2707  N   PHE A 913    -141.711-464.308   2.318  1.00  0.00      H1   N  
ATOM   2708  CA  PHE A 913    -141.290-463.006   1.985  1.00  0.00      H1   C  
ATOM   2709  CB  PHE A 913    -142.322-462.246   1.143  1.00  0.00      H1   C  
ATOM   2710  CG  PHE A 913    -142.517-462.890  -0.254  1.00  0.00      H1   C  
ATOM   2711  CD1 PHE A 913    -143.124-464.133  -0.487  1.00  0.00      H1   C  
ATOM   2712  CE1 PHE A 913    -143.239-464.624  -1.811  1.00  0.00      H1   C  
ATOM   2713  CZ  PHE A 913    -142.683-463.909  -2.872  1.00  0.00      H1   C  
ATOM   2714  CD2 PHE A 913    -142.048-462.155  -1.335  1.00  0.00      H1   C  
ATOM   2715  CE2 PHE A 913    -142.131-462.621  -2.611  1.00  0.00      H1   C  
ATOM   2716  C   PHE A 913    -140.936-462.137   3.199  1.00  0.00      H1   C  
ATOM   2717  O   PHE A 913    -140.420-461.054   3.086  1.00  0.00      H1   O  
ATOM   2718  N   GLY A 914    -141.295-462.529   4.436  1.00  0.00      H1   N  
ATOM   2719  CA  GLY A 914    -140.921-461.771   5.641  1.00  0.00      H1   C  
ATOM   2720  C   GLY A 914    -141.861-460.667   5.920  1.00  0.00      H1   C  
ATOM   2721  O   GLY A 914    -141.477-459.580   6.340  1.00  0.00      H1   O  
ATOM   2722  N   ALA A 915    -143.112-460.882   5.533  1.00  0.00      H1   N  
ATOM   2723  CA  ALA A 915    -144.163-459.871   5.461  1.00  0.00      H1   C  
ATOM   2724  CB  ALA A 915    -144.562-459.777   3.962  1.00  0.00      H1   C  
ATOM   2725  C   ALA A 915    -145.302-460.046   6.388  1.00  0.00      H1   C  
ATOM   2726  O   ALA A 915    -145.297-459.654   7.524  1.00  0.00      H1   O  
ATOM   2727  N   ILE A 916    -146.322-460.768   5.976  1.00  0.00      H1   N  
ATOM   2728  CA  ILE A 916    -147.345-461.263   6.876  1.00  0.00      H1   C  
ATOM   2729  CB  ILE A 916    -148.573-461.931   6.195  1.00  0.00      H1   C  
ATOM   2730  CG2 ILE A 916    -149.517-462.688   7.185  1.00  0.00      H1   C  
ATOM   2731  CG1 ILE A 916    -149.340-460.851   5.370  1.00  0.00      H1   C  
ATOM   2732  CD1 ILE A 916    -150.198-461.628   4.281  1.00  0.00      H1   C  
ATOM   2733  C   ILE A 916    -146.685-462.252   7.850  1.00  0.00      H1   C  
ATOM   2734  O   ILE A 916    -146.211-463.300   7.465  1.00  0.00      H1   O  
ATOM   2735  N   ALA A 917    -146.681-461.900   9.148  1.00  0.00      H1   N  
ATOM   2736  CA  ALA A 917    -146.144-462.627  10.268  1.00  0.00      H1   C  
ATOM   2737  CB  ALA A 917    -146.382-464.127  10.152  1.00  0.00      H1   C  
ATOM   2738  C   ALA A 917    -144.635-462.356  10.391  1.00  0.00      H1   C  
ATOM   2739  O   ALA A 917    -143.918-463.072  11.095  1.00  0.00      H1   O  
ATOM   2740  N   GLY A 918    -144.079-461.307   9.692  1.00  0.00      H1   N  
ATOM   2741  CA  GLY A 918    -142.624-460.976   9.750  1.00  0.00      H1   C  
ATOM   2742  C   GLY A 918    -142.253-459.661  10.228  1.00  0.00      H1   C  
ATOM   2743  O   GLY A 918    -142.367-459.387  11.428  1.00  0.00      H1   O  
ATOM   2744  N   PHE A 919    -141.775-458.715   9.401  1.00  0.00      H1   N  
ATOM   2745  CA  PHE A 919    -141.410-457.362   9.701  1.00  0.00      H1   C  
ATOM   2746  CB  PHE A 919    -140.411-456.808   8.574  1.00  0.00      H1   C  
ATOM   2747  CG  PHE A 919    -139.017-457.152   8.846  1.00  0.00      H1   C  
ATOM   2748  CD1 PHE A 919    -138.264-456.307   9.693  1.00  0.00      H1   C  
ATOM   2749  CE1 PHE A 919    -136.916-456.628  10.021  1.00  0.00      H1   C  
ATOM   2750  CZ  PHE A 919    -136.270-457.761   9.493  1.00  0.00      H1   C  
ATOM   2751  CD2 PHE A 919    -138.367-458.364   8.411  1.00  0.00      H1   C  
ATOM   2752  CE2 PHE A 919    -137.010-458.607   8.675  1.00  0.00      H1   C  
ATOM   2753  C   PHE A 919    -142.566-456.426   9.950  1.00  0.00      H1   C  
ATOM   2754  O   PHE A 919    -142.607-455.540  10.785  1.00  0.00      H1   O  
ATOM   2755  N   ILE A 920    -143.768-456.794   9.281  1.00  0.00      H1   N  
ATOM   2756  CA  ILE A 920    -144.992-456.048   9.341  1.00  0.00      H1   C  
ATOM   2757  CB  ILE A 920    -145.855-456.342   8.139  1.00  0.00      H1   C  
ATOM   2758  CG2 ILE A 920    -147.061-455.349   8.216  1.00  0.00      H1   C  
ATOM   2759  CG1 ILE A 920    -145.038-456.131   6.791  1.00  0.00      H1   C  
ATOM   2760  CD1 ILE A 920    -144.240-454.879   6.645  1.00  0.00      H1   C  
ATOM   2761  C   ILE A 920    -145.684-456.414  10.643  1.00  0.00      H1   C  
ATOM   2762  O   ILE A 920    -145.930-457.589  10.861  1.00  0.00      H1   O  
ATOM   2763  N   GLU A 921    -146.195-455.497  11.425  1.00  0.00      H1   N  
ATOM   2764  CA  GLU A 921    -147.000-455.711  12.622  1.00  0.00      H1   C  
ATOM   2765  CB  GLU A 921    -147.559-454.425  13.243  1.00  0.00      H1   C  
ATOM   2766  CG  GLU A 921    -148.559-454.482  14.461  1.00  0.00      H1   C  
ATOM   2767  CD  GLU A 921    -149.044-453.098  14.873  1.00  0.00      H1   C  
ATOM   2768  OE1 GLU A 921    -150.280-452.812  14.764  1.00  0.00      H1   O  
ATOM   2769  OE2 GLU A 921    -148.132-452.254  15.213  1.00  0.00      H1   O  
ATOM   2770  C   GLU A 921    -148.043-456.822  12.579  1.00  0.00      H1   C  
ATOM   2771  O   GLU A 921    -148.773-456.992  11.609  1.00  0.00      H1   O  
ATOM   2772  N   GLY A 922    -148.158-457.577  13.691  1.00  0.00      H1   N  
ATOM   2773  CA  GLY A 922    -149.119-458.667  13.974  1.00  0.00      H1   C  
ATOM   2774  C   GLY A 922    -150.600-458.341  13.718  1.00  0.00      H1   C  
ATOM   2775  O   GLY A 922    -151.002-457.197  13.896  1.00  0.00      H1   O  
ATOM   2776  N   GLY A 923    -151.301-459.348  13.141  1.00  0.00      H1   N  
ATOM   2777  CA  GLY A 923    -152.613-459.153  12.421  1.00  0.00      H1   C  
ATOM   2778  C   GLY A 923    -153.729-458.322  13.124  1.00  0.00      H1   C  
ATOM   2779  O   GLY A 923    -153.943-458.274  14.353  1.00  0.00      H1   O  
ATOM   2780  N   TRP A 924    -154.440-457.467  12.366  1.00  0.00      H1   N  
ATOM   2781  CA  TRP A 924    -155.465-456.594  12.951  1.00  0.00      H1   C  
ATOM   2782  CB  TRP A 924    -155.445-455.282  12.138  1.00  0.00      H1   C  
ATOM   2783  CG  TRP A 924    -154.139-454.553  12.038  1.00  0.00      H1   C  
ATOM   2784  CD1 TRP A 924    -153.155-454.627  12.992  1.00  0.00      H1   C  
ATOM   2785  NE1 TRP A 924    -152.174-453.687  12.689  1.00  0.00      H1   N  
ATOM   2786  CE2 TRP A 924    -152.549-452.987  11.586  1.00  0.00      H1   C  
ATOM   2787  CD2 TRP A 924    -153.724-453.501  11.090  1.00  0.00      H1   C  
ATOM   2788  CE3 TRP A 924    -154.269-453.064   9.908  1.00  0.00      H1   C  
ATOM   2789  CZ3 TRP A 924    -153.588-452.069   9.193  1.00  0.00      H1   C  
ATOM   2790  CZ2 TRP A 924    -151.878-452.003  10.910  1.00  0.00      H1   C  
ATOM   2791  CH2 TRP A 924    -152.403-451.612   9.642  1.00  0.00      H1   C  
ATOM   2792  C   TRP A 924    -156.864-457.234  12.862  1.00  0.00      H1   C  
ATOM   2793  O   TRP A 924    -157.482-457.404  11.784  1.00  0.00      H1   O  
ATOM   2794  N   THR A 925    -157.283-457.613  14.098  1.00  0.00      H1   N  
ATOM   2795  CA  THR A 925    -158.659-457.947  14.414  1.00  0.00      H1   C  
ATOM   2796  CB  THR A 925    -158.708-458.615  15.809  1.00  0.00      H1   C  
ATOM   2797  OG1 THR A 925    -158.005-457.863  16.710  1.00  0.00      H1   O  
ATOM   2798  CG2 THR A 925    -158.092-460.009  15.608  1.00  0.00      H1   C  
ATOM   2799  C   THR A 925    -159.584-456.733  14.397  1.00  0.00      H1   C  
ATOM   2800  O   THR A 925    -160.765-456.859  14.152  1.00  0.00      H1   O  
ATOM   2801  N   GLY A 926    -159.009-455.554  14.648  1.00  0.00      H1   N  
ATOM   2802  CA  GLY A 926    -159.728-454.245  14.645  1.00  0.00      H1   C  
ATOM   2803  C   GLY A 926    -159.975-453.736  13.275  1.00  0.00      H1   C  
ATOM   2804  O   GLY A 926    -160.859-452.851  13.197  1.00  0.00      H1   O  
ATOM   2805  N   MET A 927    -159.234-454.265  12.289  1.00  0.00      H1   N  
ATOM   2806  CA  MET A 927    -159.746-454.304  10.883  1.00  0.00      H1   C  
ATOM   2807  CB  MET A 927    -158.589-454.565   9.910  1.00  0.00      H1   C  
ATOM   2808  CG  MET A 927    -158.793-454.417   8.353  1.00  0.00      H1   C  
ATOM   2809  SD  MET A 927    -157.282-454.188   7.453  1.00  0.00      H1   S  
ATOM   2810  CE  MET A 927    -157.771-454.803   5.865  1.00  0.00      H1   C  
ATOM   2811  C   MET A 927    -160.748-455.453  10.713  1.00  0.00      H1   C  
ATOM   2812  O   MET A 927    -160.558-456.629  10.945  1.00  0.00      H1   O  
ATOM   2813  N   VAL A 928    -162.008-455.143  10.241  1.00  0.00      H1   N  
ATOM   2814  CA  VAL A 928    -163.063-456.148  10.266  1.00  0.00      H1   C  
ATOM   2815  CB  VAL A 928    -164.259-455.620  11.149  1.00  0.00      H1   C  
ATOM   2816  CG1 VAL A 928    -163.882-455.710  12.709  1.00  0.00      H1   C  
ATOM   2817  CG2 VAL A 928    -164.710-454.212  10.818  1.00  0.00      H1   C  
ATOM   2818  C   VAL A 928    -163.507-456.433   8.856  1.00  0.00      H1   C  
ATOM   2819  O   VAL A 928    -164.405-457.171   8.638  1.00  0.00      H1   O  
ATOM   2820  N   ASP A 929    -162.747-455.953   7.794  1.00  0.00      H1   N  
ATOM   2821  CA  ASP A 929    -163.098-456.236   6.399  1.00  0.00      H1   C  
ATOM   2822  CB  ASP A 929    -164.208-455.300   5.871  1.00  0.00      H1   C  
ATOM   2823  CG  ASP A 929    -164.493-455.196   4.301  1.00  0.00      H1   C  
ATOM   2824  OD1 ASP A 929    -164.618-454.061   3.769  1.00  0.00      H1   O  
ATOM   2825  OD2 ASP A 929    -164.670-456.319   3.731  1.00  0.00      H1   O  
ATOM   2826  C   ASP A 929    -161.837-456.223   5.564  1.00  0.00      H1   C  
ATOM   2827  O   ASP A 929    -160.801-455.792   6.049  1.00  0.00      H1   O  
ATOM   2828  N   GLY A 930    -161.905-456.659   4.304  1.00  0.00      H1   N  
ATOM   2829  CA  GLY A 930    -160.753-456.842   3.432  1.00  0.00      H1   C  
ATOM   2830  C   GLY A 930    -159.657-457.788   4.034  1.00  0.00      H1   C  
ATOM   2831  O   GLY A 930    -159.845-458.586   4.954  1.00  0.00      H1   O  
ATOM   2832  N   TRP A 931    -158.438-457.719   3.410  1.00  0.00      H1   N  
ATOM   2833  CA  TRP A 931    -157.255-458.511   3.774  1.00  0.00      H1   C  
ATOM   2834  CB  TRP A 931    -156.882-459.545   2.718  1.00  0.00      H1   C  
ATOM   2835  CG  TRP A 931    -157.774-460.725   2.463  1.00  0.00      H1   C  
ATOM   2836  CD1 TRP A 931    -158.549-461.429   3.386  1.00  0.00      H1   C  
ATOM   2837  NE1 TRP A 931    -158.999-462.574   2.803  1.00  0.00      H1   N  
ATOM   2838  CE2 TRP A 931    -158.623-462.633   1.548  1.00  0.00      H1   C  
ATOM   2839  CD2 TRP A 931    -157.787-461.532   1.243  1.00  0.00      H1   C  
ATOM   2840  CE3 TRP A 931    -157.380-461.314  -0.086  1.00  0.00      H1   C  
ATOM   2841  CZ3 TRP A 931    -157.715-462.270  -1.033  1.00  0.00      H1   C  
ATOM   2842  CZ2 TRP A 931    -159.039-463.516   0.587  1.00  0.00      H1   C  
ATOM   2843  CH2 TRP A 931    -158.542-463.336  -0.690  1.00  0.00      H1   C  
ATOM   2844  C   TRP A 931    -156.083-457.590   4.075  1.00  0.00      H1   C  
ATOM   2845  O   TRP A 931    -155.680-457.492   5.200  1.00  0.00      H1   O  
ATOM   2846  N   TYR A 932    -155.660-456.714   3.095  1.00  0.00      H1   N  
ATOM   2847  CA  TYR A 932    -154.429-455.868   3.267  1.00  0.00      H1   C  
ATOM   2848  CB  TYR A 932    -153.438-455.980   1.978  1.00  0.00      H1   C  
ATOM   2849  CG  TYR A 932    -153.616-457.327   1.258  1.00  0.00      H1   C  
ATOM   2850  CD1 TYR A 932    -153.125-458.545   1.834  1.00  0.00      H1   C  
ATOM   2851  CE1 TYR A 932    -153.266-459.735   1.104  1.00  0.00      H1   C  
ATOM   2852  CZ  TYR A 932    -153.827-459.751  -0.185  1.00  0.00      H1   C  
ATOM   2853  OH  TYR A 932    -153.985-460.898  -0.937  1.00  0.00      H1   O  
ATOM   2854  CD2 TYR A 932    -154.148-457.323  -0.050  1.00  0.00      H1   C  
ATOM   2855  CE2 TYR A 932    -154.341-458.527  -0.691  1.00  0.00      H1   C  
ATOM   2856  C   TYR A 932    -154.972-454.456   3.435  1.00  0.00      H1   C  
ATOM   2857  O   TYR A 932    -155.901-454.080   2.691  1.00  0.00      H1   O  
ATOM   2858  N   GLY A 933    -154.388-453.629   4.287  1.00  0.00      H1   N  
ATOM   2859  CA  GLY A 933    -154.842-452.219   4.402  1.00  0.00      H1   C  
ATOM   2860  C   GLY A 933    -154.026-451.316   5.161  1.00  0.00      H1   C  
ATOM   2861  O   GLY A 933    -152.803-451.453   5.185  1.00  0.00      H1   O  
ATOM   2862  N   TYR A 934    -154.607-450.352   5.880  1.00  0.00      H1   N  
ATOM   2863  CA  TYR A 934    -153.805-449.349   6.560  1.00  0.00      H1   C  
ATOM   2864  CB  TYR A 934    -153.767-447.933   5.839  1.00  0.00      H1   C  
ATOM   2865  CG  TYR A 934    -153.616-448.129   4.349  1.00  0.00      H1   C  
ATOM   2866  CD1 TYR A 934    -152.412-448.002   3.675  1.00  0.00      H1   C  
ATOM   2867  CE1 TYR A 934    -152.336-448.051   2.243  1.00  0.00      H1   C  
ATOM   2868  CZ  TYR A 934    -153.400-448.190   1.494  1.00  0.00      H1   C  
ATOM   2869  OH  TYR A 934    -153.279-448.189   0.054  1.00  0.00      H1   O  
ATOM   2870  CD2 TYR A 934    -154.752-448.247   3.499  1.00  0.00      H1   C  
ATOM   2871  CE2 TYR A 934    -154.637-448.309   2.052  1.00  0.00      H1   C  
ATOM   2872  C   TYR A 934    -154.523-448.869   7.933  1.00  0.00      H1   C  
ATOM   2873  O   TYR A 934    -155.774-449.025   8.023  1.00  0.00      H1   O  
ATOM   2874  N   HIS A 935    -153.641-448.287   8.778  1.00  0.00      H1   N  
ATOM   2875  CA  HIS A 935    -154.030-447.818  10.127  1.00  0.00      H1   C  
ATOM   2876  CB  HIS A 935    -153.325-448.562  11.270  1.00  0.00      H1   C  
ATOM   2877  ND1 HIS A 935    -154.897-447.975  13.146  1.00  0.00      H1   N  
ATOM   2878  CG  HIS A 935    -153.629-448.088  12.615  1.00  0.00      H1   C  
ATOM   2879  CE1 HIS A 935    -154.778-447.511  14.413  1.00  0.00      H1   C  
ATOM   2880  NE2 HIS A 935    -153.484-447.265  14.738  1.00  0.00      H1   N  
ATOM   2881  CD2 HIS A 935    -152.790-447.653  13.599  1.00  0.00      H1   C  
ATOM   2882  C   HIS A 935    -153.701-446.322  10.261  1.00  0.00      H1   C  
ATOM   2883  O   HIS A 935    -152.608-445.953   9.898  1.00  0.00      H1   O  
ATOM   2884  N   HIS A 936    -154.738-445.531  10.528  1.00  0.00      H1   N  
ATOM   2885  CA  HIS A 936    -154.730-444.067  10.610  1.00  0.00      H1   C  
ATOM   2886  CB  HIS A 936    -155.445-443.219   9.462  1.00  0.00      H1   C  
ATOM   2887  ND1 HIS A 936    -157.104-441.543  10.107  1.00  0.00      H1   N  
ATOM   2888  CG  HIS A 936    -155.815-441.852   9.836  1.00  0.00      H1   C  
ATOM   2889  CE1 HIS A 936    -157.157-440.173  10.215  1.00  0.00      H1   C  
ATOM   2890  NE2 HIS A 936    -155.878-439.678  10.031  1.00  0.00      H1   N  
ATOM   2891  CD2 HIS A 936    -155.094-440.770   9.790  1.00  0.00      H1   C  
ATOM   2892  C   HIS A 936    -155.357-443.801  11.996  1.00  0.00      H1   C  
ATOM   2893  O   HIS A 936    -156.517-444.077  12.296  1.00  0.00      H1   O  
ATOM   2894  N   GLN A 937    -154.587-443.193  12.961  1.00  0.00      H1   N  
ATOM   2895  CA  GLN A 937    -155.084-442.783  14.196  1.00  0.00      H1   C  
ATOM   2896  CB  GLN A 937    -153.810-442.335  14.996  1.00  0.00      H1   C  
ATOM   2897  CG  GLN A 937    -153.992-442.149  16.540  1.00  0.00      H1   C  
ATOM   2898  CD  GLN A 937    -154.591-443.324  17.266  1.00  0.00      H1   C  
ATOM   2899  OE1 GLN A 937    -155.776-443.608  17.241  1.00  0.00      H1   O  
ATOM   2900  NE2 GLN A 937    -153.652-444.214  17.781  1.00  0.00      H1   N  
ATOM   2901  C   GLN A 937    -155.979-441.611  14.208  1.00  0.00      H1   C  
ATOM   2902  O   GLN A 937    -155.563-440.510  13.848  1.00  0.00      H1   O  
ATOM   2903  N   ASN A 938    -157.205-441.781  14.769  1.00  0.00      H1   N  
ATOM   2904  CA  ASN A 938    -158.070-440.715  15.017  1.00  0.00      H1   C  
ATOM   2905  CB  ASN A 938    -158.867-440.333  13.693  1.00  0.00      H1   C  
ATOM   2906  CG  ASN A 938    -159.799-439.101  13.772  1.00  0.00      H1   C  
ATOM   2907  OD1 ASN A 938    -159.729-438.235  14.605  1.00  0.00      H1   O  
ATOM   2908  ND2 ASN A 938    -160.810-439.020  12.852  1.00  0.00      H1   N  
ATOM   2909  C   ASN A 938    -159.088-441.091  16.157  1.00  0.00      H1   C  
ATOM   2910  O   ASN A 938    -159.463-442.262  16.311  1.00  0.00      H1   O  
ATOM   2911  N   GLU A 939    -159.436-440.089  17.046  1.00  0.00      H1   N  
ATOM   2912  CA  GLU A 939    -160.320-440.311  18.190  1.00  0.00      H1   C  
ATOM   2913  CB  GLU A 939    -159.890-439.261  19.245  1.00  0.00      H1   C  
ATOM   2914  CG  GLU A 939    -158.790-439.853  20.117  1.00  0.00      H1   C  
ATOM   2915  CD  GLU A 939    -159.149-440.162  21.564  1.00  0.00      H1   C  
ATOM   2916  OE1 GLU A 939    -159.489-441.373  21.706  1.00  0.00      H1   O  
ATOM   2917  OE2 GLU A 939    -159.084-439.250  22.422  1.00  0.00      H1   O  
ATOM   2918  C   GLU A 939    -161.800-440.216  17.741  1.00  0.00      H1   C  
ATOM   2919  O   GLU A 939    -162.775-440.533  18.409  1.00  0.00      H1   O  
ATOM   2920  N   GLN A 940    -162.090-439.650  16.530  1.00  0.00      H1   N  
ATOM   2921  CA  GLN A 940    -163.381-439.149  16.078  1.00  0.00      H1   C  
ATOM   2922  CB  GLN A 940    -163.291-437.695  15.595  1.00  0.00      H1   C  
ATOM   2923  CG  GLN A 940    -162.529-436.648  16.500  1.00  0.00      H1   C  
ATOM   2924  CD  GLN A 940    -163.081-436.800  17.906  1.00  0.00      H1   C  
ATOM   2925  OE1 GLN A 940    -162.237-436.900  18.840  1.00  0.00      H1   O  
ATOM   2926  NE2 GLN A 940    -164.425-436.720  18.186  1.00  0.00      H1   N  
ATOM   2927  C   GLN A 940    -163.850-439.925  14.839  1.00  0.00      H1   C  
ATOM   2928  O   GLN A 940    -164.430-439.332  13.935  1.00  0.00      H1   O  
ATOM   2929  N   GLY A 941    -163.531-441.215  14.644  1.00  0.00      H1   N  
ATOM   2930  CA  GLY A 941    -163.667-441.916  13.333  1.00  0.00      H1   C  
ATOM   2931  C   GLY A 941    -162.889-443.245  13.218  1.00  0.00      H1   C  
ATOM   2932  O   GLY A 941    -162.906-444.059  14.124  1.00  0.00      H1   O  
ATOM   2933  N   SER A 942    -162.147-443.440  12.104  1.00  0.00      H1   N  
ATOM   2934  CA  SER A 942    -161.404-444.698  11.737  1.00  0.00      H1   C  
ATOM   2935  CB  SER A 942    -161.888-445.246  10.347  1.00  0.00      H1   C  
ATOM   2936  OG  SER A 942    -161.210-446.483   9.987  1.00  0.00      H1   O  
ATOM   2937  C   SER A 942    -159.987-444.274  11.626  1.00  0.00      H1   C  
ATOM   2938  O   SER A 942    -159.705-443.203  11.113  1.00  0.00      H1   O  
ATOM   2939  N   GLY A 943    -158.977-445.110  11.936  1.00  0.00      H1   N  
ATOM   2940  CA  GLY A 943    -158.976-446.528  12.408  1.00  0.00      H1   C  
ATOM   2941  C   GLY A 943    -158.319-447.435  11.350  1.00  0.00      H1   C  
ATOM   2942  O   GLY A 943    -157.060-447.383  11.161  1.00  0.00      H1   O  
ATOM   2943  N   TYR A 944    -159.073-448.389  10.802  1.00  0.00      H1   N  
ATOM   2944  CA  TYR A 944    -158.496-449.461  10.032  1.00  0.00      H1   C  
ATOM   2945  CB  TYR A 944    -158.447-450.764  10.808  1.00  0.00      H1   C  
ATOM   2946  CG  TYR A 944    -157.669-450.681  12.061  1.00  0.00      H1   C  
ATOM   2947  CD1 TYR A 944    -156.364-451.124  12.150  1.00  0.00      H1   C  
ATOM   2948  CE1 TYR A 944    -155.713-451.286  13.361  1.00  0.00      H1   C  
ATOM   2949  CZ  TYR A 944    -156.364-450.924  14.547  1.00  0.00      H1   C  
ATOM   2950  OH  TYR A 944    -155.662-451.029  15.765  1.00  0.00      H1   O  
ATOM   2951  CD2 TYR A 944    -158.317-450.284  13.286  1.00  0.00      H1   C  
ATOM   2952  CE2 TYR A 944    -157.721-450.486  14.541  1.00  0.00      H1   C  
ATOM   2953  C   TYR A 944    -159.346-449.633   8.803  1.00  0.00      H1   C  
ATOM   2954  O   TYR A 944    -160.527-449.989   8.891  1.00  0.00      H1   O  
ATOM   2955  N   ALA A 945    -158.734-449.553   7.550  1.00  0.00      H1   N  
ATOM   2956  CA  ALA A 945    -159.469-449.727   6.297  1.00  0.00      H1   C  
ATOM   2957  CB  ALA A 945    -159.773-448.336   5.675  1.00  0.00      H1   C  
ATOM   2958  C   ALA A 945    -158.622-450.479   5.342  1.00  0.00      H1   C  
ATOM   2959  O   ALA A 945    -157.433-450.451   5.482  1.00  0.00      H1   O  
ATOM   2960  N   ALA A 946    -159.272-451.127   4.373  1.00  0.00      H1   N  
ATOM   2961  CA  ALA A 946    -158.715-452.001   3.379  1.00  0.00      H1   C  
ATOM   2962  CB  ALA A 946    -159.663-453.134   2.943  1.00  0.00      H1   C  
ATOM   2963  C   ALA A 946    -158.384-451.201   2.085  1.00  0.00      H1   C  
ATOM   2964  O   ALA A 946    -158.910-450.129   1.735  1.00  0.00      H1   O  
ATOM   2965  N   ASP A 947    -157.338-451.691   1.451  1.00  0.00      H1   N  
ATOM   2966  CA  ASP A 947    -156.818-451.024   0.266  1.00  0.00      H1   C  
ATOM   2967  CB  ASP A 947    -155.439-451.704  -0.047  1.00  0.00      H1   C  
ATOM   2968  CG  ASP A 947    -154.809-450.951  -1.250  1.00  0.00      H1   C  
ATOM   2969  OD1 ASP A 947    -155.185-449.793  -1.426  1.00  0.00      H1   O  
ATOM   2970  OD2 ASP A 947    -154.101-451.621  -2.040  1.00  0.00      H1   O  
ATOM   2971  C   ASP A 947    -157.814-451.156  -0.864  1.00  0.00      H1   C  
ATOM   2972  O   ASP A 947    -158.422-452.165  -1.103  1.00  0.00      H1   O  
ATOM   2973  N   LEU A 948    -158.021-450.078  -1.644  1.00  0.00      H1   N  
ATOM   2974  CA  LEU A 948    -158.959-449.986  -2.730  1.00  0.00      H1   C  
ATOM   2975  CB  LEU A 948    -159.166-448.485  -2.917  1.00  0.00      H1   C  
ATOM   2976  CG  LEU A 948    -159.970-448.044  -4.167  1.00  0.00      H1   C  
ATOM   2977  CD1 LEU A 948    -161.386-448.751  -4.108  1.00  0.00      H1   C  
ATOM   2978  CD2 LEU A 948    -160.147-446.508  -4.194  1.00  0.00      H1   C  
ATOM   2979  C   LEU A 948    -158.301-450.574  -3.921  1.00  0.00      H1   C  
ATOM   2980  O   LEU A 948    -159.022-450.876  -4.914  1.00  0.00      H1   O  
ATOM   2981  N   LYS A 949    -156.990-450.833  -4.011  1.00  0.00      H1   N  
ATOM   2982  CA  LYS A 949    -156.473-451.580  -5.120  1.00  0.00      H1   C  
ATOM   2983  CB  LYS A 949    -155.211-450.875  -5.640  1.00  0.00      H1   C  
ATOM   2984  CG  LYS A 949    -155.536-449.984  -6.879  1.00  0.00      H1   C  
ATOM   2985  CD  LYS A 949    -155.604-450.792  -8.213  1.00  0.00      H1   C  
ATOM   2986  CE  LYS A 949    -155.859-449.971  -9.421  1.00  0.00      H1   C  
ATOM   2987  NZ  LYS A 949    -157.216-449.367  -9.413  1.00  0.00      H1   N  
ATOM   2988  C   LYS A 949    -156.085-453.045  -4.870  1.00  0.00      H1   C  
ATOM   2989  O   LYS A 949    -156.504-453.950  -5.582  1.00  0.00      H1   O  
ATOM   2990  N   SER A 950    -155.138-453.268  -3.971  1.00  0.00      H1   N  
ATOM   2991  CA  SER A 950    -154.563-454.603  -3.870  1.00  0.00      H1   C  
ATOM   2992  CB  SER A 950    -153.372-454.723  -2.914  1.00  0.00      H1   C  
ATOM   2993  OG  SER A 950    -153.679-454.361  -1.585  1.00  0.00      H1   O  
ATOM   2994  C   SER A 950    -155.587-455.614  -3.374  1.00  0.00      H1   C  
ATOM   2995  O   SER A 950    -155.764-456.576  -4.163  1.00  0.00      H1   O  
ATOM   2996  N   THR A 951    -156.381-455.378  -2.261  1.00  0.00      H1   N  
ATOM   2997  CA  THR A 951    -157.470-456.209  -1.823  1.00  0.00      H1   C  
ATOM   2998  CB  THR A 951    -158.067-455.692  -0.485  1.00  0.00      H1   C  
ATOM   2999  OG1 THR A 951    -157.034-455.700   0.477  1.00  0.00      H1   O  
ATOM   3000  CG2 THR A 951    -159.281-456.553   0.014  1.00  0.00      H1   C  
ATOM   3001  C   THR A 951    -158.623-456.372  -2.738  1.00  0.00      H1   C  
ATOM   3002  O   THR A 951    -159.197-457.437  -2.973  1.00  0.00      H1   O  
ATOM   3003  N   GLN A 952    -159.037-455.344  -3.464  1.00  0.00      H1   N  
ATOM   3004  CA  GLN A 952    -159.942-455.312  -4.581  1.00  0.00      H1   C  
ATOM   3005  CB  GLN A 952    -160.367-453.817  -4.921  1.00  0.00      H1   C  
ATOM   3006  CG  GLN A 952    -161.071-453.181  -3.716  1.00  0.00      H1   C  
ATOM   3007  CD  GLN A 952    -161.882-454.126  -2.876  1.00  0.00      H1   C  
ATOM   3008  OE1 GLN A 952    -161.545-454.620  -1.815  1.00  0.00      H1   O  
ATOM   3009  NE2 GLN A 952    -163.049-454.477  -3.403  1.00  0.00      H1   N  
ATOM   3010  C   GLN A 952    -159.576-456.089  -5.833  1.00  0.00      H1   C  
ATOM   3011  O   GLN A 952    -160.398-456.742  -6.404  1.00  0.00      H1   O  
ATOM   3012  N   ASN A 953    -158.337-455.986  -6.338  1.00  0.00      H1   N  
ATOM   3013  CA  ASN A 953    -157.763-456.852  -7.415  1.00  0.00      H1   C  
ATOM   3014  CB  ASN A 953    -156.305-456.412  -7.802  1.00  0.00      H1   C  
ATOM   3015  CG  ASN A 953    -155.653-457.140  -8.945  1.00  0.00      H1   C  
ATOM   3016  OD1 ASN A 953    -156.288-457.858  -9.718  1.00  0.00      H1   O  
ATOM   3017  ND2 ASN A 953    -154.366-456.936  -9.138  1.00  0.00      H1   N  
ATOM   3018  C   ASN A 953    -157.647-458.334  -6.934  1.00  0.00      H1   C  
ATOM   3019  O   ASN A 953    -158.021-459.323  -7.550  1.00  0.00      H1   O  
ATOM   3020  N   ALA A 954    -157.166-458.498  -5.702  1.00  0.00      H1   N  
ATOM   3021  CA  ALA A 954    -156.790-459.788  -5.186  1.00  0.00      H1   C  
ATOM   3022  CB  ALA A 954    -155.888-459.608  -3.951  1.00  0.00      H1   C  
ATOM   3023  C   ALA A 954    -157.938-460.801  -4.799  1.00  0.00      H1   C  
ATOM   3024  O   ALA A 954    -157.793-462.004  -4.996  1.00  0.00      H1   O  
ATOM   3025  N   ILE A 955    -159.032-460.274  -4.231  1.00  0.00      H1   N  
ATOM   3026  CA  ILE A 955    -160.274-461.036  -3.953  1.00  0.00      H1   C  
ATOM   3027  CB  ILE A 955    -161.185-460.343  -2.955  1.00  0.00      H1   C  
ATOM   3028  CG2 ILE A 955    -162.595-460.924  -2.980  1.00  0.00      H1   C  
ATOM   3029  CG1 ILE A 955    -160.428-460.493  -1.584  1.00  0.00      H1   C  
ATOM   3030  CD1 ILE A 955    -161.009-459.477  -0.593  1.00  0.00      H1   C  
ATOM   3031  C   ILE A 955    -160.851-461.544  -5.275  1.00  0.00      H1   C  
ATOM   3032  O   ILE A 955    -161.248-462.684  -5.323  1.00  0.00      H1   O  
ATOM   3033  N   ASP A 956    -160.837-460.754  -6.363  1.00  0.00      H1   N  
ATOM   3034  CA  ASP A 956    -161.291-461.127  -7.695  1.00  0.00      H1   C  
ATOM   3035  CB  ASP A 956    -161.356-459.884  -8.610  1.00  0.00      H1   C  
ATOM   3036  CG  ASP A 956    -162.522-458.933  -8.380  1.00  0.00      H1   C  
ATOM   3037  OD1 ASP A 956    -162.624-457.931  -9.168  1.00  0.00      H1   O  
ATOM   3038  OD2 ASP A 956    -163.434-459.131  -7.494  1.00  0.00      H1   O  
ATOM   3039  C   ASP A 956    -160.394-462.257  -8.331  1.00  0.00      H1   C  
ATOM   3040  O   ASP A 956    -160.890-463.302  -8.708  1.00  0.00      H1   O  
ATOM   3041  N   LYS A 957    -159.047-462.104  -8.322  1.00  0.00      H1   N  
ATOM   3042  CA  LYS A 957    -158.219-463.176  -8.877  1.00  0.00      H1   C  
ATOM   3043  CB  LYS A 957    -156.715-462.758  -9.018  1.00  0.00      H1   C  
ATOM   3044  CG  LYS A 957    -156.462-461.700 -10.081  1.00  0.00      H1   C  
ATOM   3045  CD  LYS A 957    -156.844-462.072 -11.558  1.00  0.00      H1   C  
ATOM   3046  CE  LYS A 957    -156.615-460.966 -12.582  1.00  0.00      H1   C  
ATOM   3047  NZ  LYS A 957    -156.782-461.526 -13.890  1.00  0.00      H1   N  
ATOM   3048  C   LYS A 957    -158.249-464.450  -8.028  1.00  0.00      H1   C  
ATOM   3049  O   LYS A 957    -158.380-465.488  -8.635  1.00  0.00      H1   O  
ATOM   3050  N   ILE A 958    -158.168-464.412  -6.701  1.00  0.00      H1   N  
ATOM   3051  CA  ILE A 958    -158.479-465.591  -5.862  1.00  0.00      H1   C  
ATOM   3052  CB  ILE A 958    -158.247-465.336  -4.276  1.00  0.00      H1   C  
ATOM   3053  CG2 ILE A 958    -158.370-466.583  -3.478  1.00  0.00      H1   C  
ATOM   3054  CG1 ILE A 958    -156.831-464.769  -3.942  1.00  0.00      H1   C  
ATOM   3055  CD1 ILE A 958    -155.620-465.664  -4.141  1.00  0.00      H1   C  
ATOM   3056  C   ILE A 958    -159.839-466.227  -6.062  1.00  0.00      H1   C  
ATOM   3057  O   ILE A 958    -159.851-467.411  -6.213  1.00  0.00      H1   O  
ATOM   3058  N   THR A 959    -160.943-465.420  -6.233  1.00  0.00      H1   N  
ATOM   3059  CA  THR A 959    -162.331-465.972  -6.490  1.00  0.00      H1   C  
ATOM   3060  CB  THR A 959    -163.449-464.919  -6.454  1.00  0.00      H1   C  
ATOM   3061  OG1 THR A 959    -163.480-464.439  -5.118  1.00  0.00      H1   O  
ATOM   3062  CG2 THR A 959    -164.853-465.321  -6.800  1.00  0.00      H1   C  
ATOM   3063  C   THR A 959    -162.432-466.662  -7.856  1.00  0.00      H1   C  
ATOM   3064  O   THR A 959    -162.944-467.777  -8.012  1.00  0.00      H1   O  
ATOM   3065  N   ASN A 960    -161.766-466.031  -8.812  1.00  0.00      H1   N  
ATOM   3066  CA  ASN A 960    -161.554-466.609 -10.089  1.00  0.00      H1   C  
ATOM   3067  CB  ASN A 960    -161.159-465.578 -11.208  1.00  0.00      H1   C  
ATOM   3068  CG  ASN A 960    -162.087-464.357 -11.379  1.00  0.00      H1   C  
ATOM   3069  OD1 ASN A 960    -163.173-464.260 -10.784  1.00  0.00      H1   O  
ATOM   3070  ND2 ASN A 960    -161.746-463.367 -12.214  1.00  0.00      H1   N  
ATOM   3071  C   ASN A 960    -160.618-467.879 -10.039  1.00  0.00      H1   C  
ATOM   3072  O   ASN A 960    -160.963-468.818 -10.768  1.00  0.00      H1   O  
ATOM   3073  N   LYS A 961    -159.598-468.008  -9.248  1.00  0.00      H1   N  
ATOM   3074  CA  LYS A 961    -158.919-469.231  -9.012  1.00  0.00      H1   C  
ATOM   3075  CB  LYS A 961    -157.516-468.976  -8.270  1.00  0.00      H1   C  
ATOM   3076  CG  LYS A 961    -157.335-469.779  -6.913  1.00  0.00      H1   C  
ATOM   3077  CD  LYS A 961    -155.864-469.667  -6.524  1.00  0.00      H1   C  
ATOM   3078  CE  LYS A 961    -155.569-470.158  -5.107  1.00  0.00      H1   C  
ATOM   3079  NZ  LYS A 961    -154.113-470.118  -4.929  1.00  0.00      H1   N  
ATOM   3080  C   LYS A 961    -159.832-470.368  -8.387  1.00  0.00      H1   C  
ATOM   3081  O   LYS A 961    -159.733-471.524  -8.848  1.00  0.00      H1   O  
ATOM   3082  N   VAL A 962    -160.637-470.075  -7.376  1.00  0.00      H1   N  
ATOM   3083  CA  VAL A 962    -161.546-471.035  -6.699  1.00  0.00      H1   C  
ATOM   3084  CB  VAL A 962    -162.230-470.559  -5.353  1.00  0.00      H1   C  
ATOM   3085  CG1 VAL A 962    -163.005-471.682  -4.526  1.00  0.00      H1   C  
ATOM   3086  CG2 VAL A 962    -161.143-469.974  -4.350  1.00  0.00      H1   C  
ATOM   3087  C   VAL A 962    -162.568-471.602  -7.672  1.00  0.00      H1   C  
ATOM   3088  O   VAL A 962    -162.742-472.837  -7.769  1.00  0.00      H1   O  
ATOM   3089  N   ASN A 963    -163.313-470.865  -8.422  1.00  0.00      H1   N  
ATOM   3090  CA  ASN A 963    -164.132-471.418  -9.517  1.00  0.00      H1   C  
ATOM   3091  CB  ASN A 963    -164.976-470.414 -10.282  1.00  0.00      H1   C  
ATOM   3092  CG  ASN A 963    -165.617-469.574  -9.240  1.00  0.00      H1   C  
ATOM   3093  OD1 ASN A 963    -165.900-469.941  -8.087  1.00  0.00      H1   O  
ATOM   3094  ND2 ASN A 963    -165.785-468.292  -9.615  1.00  0.00      H1   N  
ATOM   3095  C   ASN A 963    -163.310-472.297 -10.476  1.00  0.00      H1   C  
ATOM   3096  O   ASN A 963    -163.668-473.445 -10.780  1.00  0.00      H1   O  
ATOM   3097  N   SER A 964    -162.085-471.901 -10.931  1.00  0.00      H1   N  
ATOM   3098  CA  SER A 964    -161.266-472.638 -11.872  1.00  0.00      H1   C  
ATOM   3099  CB  SER A 964    -160.023-471.854 -12.232  1.00  0.00      H1   C  
ATOM   3100  OG  SER A 964    -160.277-470.643 -12.929  1.00  0.00      H1   O  
ATOM   3101  C   SER A 964    -160.758-474.007 -11.345  1.00  0.00      H1   C  
ATOM   3102  O   SER A 964    -160.632-474.990 -12.089  1.00  0.00      H1   O  
ATOM   3103  N   VAL A 965    -160.394-474.072 -10.060  1.00  0.00      H1   N  
ATOM   3104  CA  VAL A 965    -159.937-475.276  -9.431  1.00  0.00      H1   C  
ATOM   3105  CB  VAL A 965    -159.313-475.075  -8.020  1.00  0.00      H1   C  
ATOM   3106  CG1 VAL A 965    -159.053-476.299  -7.038  1.00  0.00      H1   C  
ATOM   3107  CG2 VAL A 965    -157.981-474.342  -8.300  1.00  0.00      H1   C  
ATOM   3108  C   VAL A 965    -161.090-476.317  -9.294  1.00  0.00      H1   C  
ATOM   3109  O   VAL A 965    -160.990-477.490  -9.465  1.00  0.00      H1   O  
ATOM   3110  N   ILE A 966    -162.344-475.835  -8.917  1.00  0.00      H1   N  
ATOM   3111  CA  ILE A 966    -163.556-476.533  -8.921  1.00  0.00      H1   C  
ATOM   3112  CB  ILE A 966    -164.620-475.666  -8.269  1.00  0.00      H1   C  
ATOM   3113  CG2 ILE A 966    -166.044-476.233  -8.628  1.00  0.00      H1   C  
ATOM   3114  CG1 ILE A 966    -164.416-475.581  -6.751  1.00  0.00      H1   C  
ATOM   3115  CD1 ILE A 966    -165.315-474.590  -6.057  1.00  0.00      H1   C  
ATOM   3116  C   ILE A 966    -164.016-476.939 -10.248  1.00  0.00      H1   C  
ATOM   3117  O   ILE A 966    -164.423-478.080 -10.348  1.00  0.00      H1   O  
ATOM   3118  N   GLU A 967    -163.903-476.091 -11.255  1.00  0.00      H1   N  
ATOM   3119  CA  GLU A 967    -164.078-476.381 -12.730  1.00  0.00      H1   C  
ATOM   3120  CB  GLU A 967    -163.930-475.049 -13.518  1.00  0.00      H1   C  
ATOM   3121  CG  GLU A 967    -163.649-475.208 -15.082  1.00  0.00      H1   C  
ATOM   3122  CD  GLU A 967    -163.470-473.868 -15.835  1.00  0.00      H1   C  
ATOM   3123  OE1 GLU A 967    -164.362-473.008 -15.814  1.00  0.00      H1   O  
ATOM   3124  OE2 GLU A 967    -162.376-473.638 -16.466  1.00  0.00      H1   O  
ATOM   3125  C   GLU A 967    -163.150-477.460 -13.242  1.00  0.00      H1   C  
ATOM   3126  O   GLU A 967    -163.637-478.299 -13.986  1.00  0.00      H1   O  
ATOM   3127  N   LYS A 968    -161.840-477.518 -12.906  1.00  0.00      H1   N  
ATOM   3128  CA  LYS A 968    -160.896-478.342 -13.629  1.00  0.00      H1   C  
ATOM   3129  CB  LYS A 968    -159.453-478.177 -13.204  1.00  0.00      H1   C  
ATOM   3130  CG  LYS A 968    -158.684-477.040 -13.843  1.00  0.00      H1   C  
ATOM   3131  CD  LYS A 968    -158.533-477.206 -15.382  1.00  0.00      H1   C  
ATOM   3132  CE  LYS A 968    -157.883-478.593 -15.672  1.00  0.00      H1   C  
ATOM   3133  NZ  LYS A 968    -157.961-478.875 -17.112  1.00  0.00      H1   N  
ATOM   3134  C   LYS A 968    -161.122-479.831 -13.731  1.00  0.00      H1   C  
ATOM   3135  O   LYS A 968    -160.831-480.379 -14.738  1.00  0.00      H1   O  
ATOM   3136  N   MET A 969    -161.687-480.506 -12.710  1.00  0.00      H1   N  
ATOM   3137  CA  MET A 969    -161.985-481.910 -12.698  1.00  0.00      H1   C  
ATOM   3138  CB  MET A 969    -161.887-482.580 -11.293  1.00  0.00      H1   C  
ATOM   3139  CG  MET A 969    -160.529-482.799 -10.553  1.00  0.00      H1   C  
ATOM   3140  SD  MET A 969    -159.315-481.438 -10.487  1.00  0.00      H1   S  
ATOM   3141  CE  MET A 969    -160.314-480.420  -9.376  1.00  0.00      H1   C  
ATOM   3142  C   MET A 969    -163.386-482.097 -13.202  1.00  0.00      H1   C  
ATOM   3143  O   MET A 969    -164.364-481.982 -12.470  1.00  0.00      H1   O  
ATOM   3144  N   ASN A 970    -163.591-482.458 -14.516  1.00  0.00      H1   N  
ATOM   3145  CA  ASN A 970    -164.837-482.722 -15.182  1.00  0.00      H1   C  
ATOM   3146  CB  ASN A 970    -164.634-482.937 -16.707  1.00  0.00      H1   C  
ATOM   3147  CG  ASN A 970    -164.154-481.680 -17.308  1.00  0.00      H1   C  
ATOM   3148  OD1 ASN A 970    -163.032-481.573 -17.827  1.00  0.00      H1   O  
ATOM   3149  ND2 ASN A 970    -165.086-480.676 -17.429  1.00  0.00      H1   N  
ATOM   3150  C   ASN A 970    -165.537-483.947 -14.640  1.00  0.00      H1   C  
ATOM   3151  O   ASN A 970    -164.914-484.970 -14.473  1.00  0.00      H1   O  
ATOM   3152  N   THR A 971    -166.822-483.893 -14.299  1.00  0.00      H1   N  
ATOM   3153  CA  THR A 971    -167.562-484.949 -13.707  1.00  0.00      H1   C  
ATOM   3154  CB  THR A 971    -168.680-484.427 -12.712  1.00  0.00      H1   C  
ATOM   3155  OG1 THR A 971    -169.457-483.397 -13.286  1.00  0.00      H1   O  
ATOM   3156  CG2 THR A 971    -168.043-483.691 -11.514  1.00  0.00      H1   C  
ATOM   3157  C   THR A 971    -168.153-485.886 -14.792  1.00  0.00      H1   C  
ATOM   3158  O   THR A 971    -168.786-485.378 -15.750  1.00  0.00      H1   O  
ATOM   3159  N   GLN A 972    -168.007-487.186 -14.667  1.00  0.00      H1   N  
ATOM   3160  CA  GLN A 972    -168.382-488.131 -15.745  1.00  0.00      H1   C  
ATOM   3161  CB  GLN A 972    -167.290-489.104 -16.168  1.00  0.00      H1   C  
ATOM   3162  CG  GLN A 972    -166.181-488.503 -17.128  1.00  0.00      H1   C  
ATOM   3163  CD  GLN A 972    -166.831-487.776 -18.315  1.00  0.00      H1   C  
ATOM   3164  OE1 GLN A 972    -167.073-488.486 -19.259  1.00  0.00      H1   O  
ATOM   3165  NE2 GLN A 972    -167.030-486.434 -18.278  1.00  0.00      H1   N  
ATOM   3166  C   GLN A 972    -169.527-488.880 -15.281  1.00  0.00      H1   C  
ATOM   3167  O   GLN A 972    -169.707-489.151 -14.107  1.00  0.00      H1   O  
ATOM   3168  N   PHE A 973    -170.407-489.252 -16.221  1.00  0.00      H1   N  
ATOM   3169  CA  PHE A 973    -171.548-490.146 -16.046  1.00  0.00      H1   C  
ATOM   3170  CB  PHE A 973    -172.386-489.934 -17.400  1.00  0.00      H1   C  
ATOM   3171  CG  PHE A 973    -173.729-490.617 -17.166  1.00  0.00      H1   C  
ATOM   3172  CD1 PHE A 973    -173.919-491.901 -17.637  1.00  0.00      H1   C  
ATOM   3173  CE1 PHE A 973    -175.079-492.614 -17.418  1.00  0.00      H1   C  
ATOM   3174  CZ  PHE A 973    -176.133-492.041 -16.684  1.00  0.00      H1   C  
ATOM   3175  CD2 PHE A 973    -174.794-490.030 -16.456  1.00  0.00      H1   C  
ATOM   3176  CE2 PHE A 973    -176.044-490.693 -16.380  1.00  0.00      H1   C  
ATOM   3177  C   PHE A 973    -171.148-491.594 -15.717  1.00  0.00      H1   C  
ATOM   3178  O   PHE A 973    -170.717-492.414 -16.543  1.00  0.00      H1   O  
ATOM   3179  N   THR A 974    -171.264-491.879 -14.401  1.00  0.00      H1   N  
ATOM   3180  CA  THR A 974    -170.917-493.152 -13.831  1.00  0.00      H1   C  
ATOM   3181  CB  THR A 974    -170.241-493.112 -12.434  1.00  0.00      H1   C  
ATOM   3182  OG1 THR A 974    -171.066-492.426 -11.474  1.00  0.00      H1   O  
ATOM   3183  CG2 THR A 974    -168.939-492.316 -12.493  1.00  0.00      H1   C  
ATOM   3184  C   THR A 974    -172.098-494.092 -13.778  1.00  0.00      H1   C  
ATOM   3185  O   THR A 974    -173.146-493.805 -13.243  1.00  0.00      H1   O  
ATOM   3186  N   ALA A 975    -171.943-495.216 -14.426  1.00  0.00      H1   N  
ATOM   3187  CA  ALA A 975    -172.981-496.193 -14.506  1.00  0.00      H1   C  
ATOM   3188  CB  ALA A 975    -174.010-495.722 -15.554  1.00  0.00      H1   C  
ATOM   3189  C   ALA A 975    -172.354-497.548 -14.860  1.00  0.00      H1   C  
ATOM   3190  O   ALA A 975    -172.941-498.318 -15.594  1.00  0.00      H1   O  
ATOM   3191  N   VAL A 976    -171.118-497.819 -14.345  1.00  0.00      H1   N  
ATOM   3192  CA  VAL A 976    -170.365-499.035 -14.580  1.00  0.00      H1   C  
ATOM   3193  CB  VAL A 976    -168.853-498.650 -14.650  1.00  0.00      H1   C  
ATOM   3194  CG1 VAL A 976    -168.632-497.659 -15.807  1.00  0.00      H1   C  
ATOM   3195  CG2 VAL A 976    -168.262-497.974 -13.404  1.00  0.00      H1   C  
ATOM   3196  C   VAL A 976    -170.563-500.092 -13.481  1.00  0.00      H1   C  
ATOM   3197  O   VAL A 976    -169.870-501.127 -13.445  1.00  0.00      H1   O  
ATOM   3198  N   GLY A 977    -171.510-499.849 -12.528  1.00  0.00      H1   N  
ATOM   3199  CA  GLY A 977    -171.864-500.849 -11.580  1.00  0.00      H1   C  
ATOM   3200  C   GLY A 977    -172.674-502.048 -12.057  1.00  0.00      H1   C  
ATOM   3201  O   GLY A 977    -173.777-501.914 -12.644  1.00  0.00      H1   O  
ATOM   3202  N   LYS A 978    -172.192-503.296 -11.767  1.00  0.00      H1   N  
ATOM   3203  CA  LYS A 978    -172.579-504.521 -12.375  1.00  0.00      H1   C  
ATOM   3204  CB  LYS A 978    -171.591-505.082 -13.416  1.00  0.00      H1   C  
ATOM   3205  CG  LYS A 978    -171.514-504.272 -14.807  1.00  0.00      H1   C  
ATOM   3206  CD  LYS A 978    -172.883-504.051 -15.519  1.00  0.00      H1   C  
ATOM   3207  CE  LYS A 978    -172.708-503.311 -16.905  1.00  0.00      H1   C  
ATOM   3208  NZ  LYS A 978    -174.045-502.923 -17.358  1.00  0.00      H1   N  
ATOM   3209  C   LYS A 978    -172.631-505.412 -11.080  1.00  0.00      H1   C  
ATOM   3210  O   LYS A 978    -172.254-504.988 -10.014  1.00  0.00      H1   O  
ATOM   3211  N   GLU A 979    -173.337-506.546 -11.266  1.00  0.00      H1   N  
ATOM   3212  CA  GLU A 979    -173.450-507.541 -10.227  1.00  0.00      H1   C  
ATOM   3213  CB  GLU A 979    -174.935-507.886  -9.711  1.00  0.00      H1   C  
ATOM   3214  CG  GLU A 979    -175.539-506.828  -8.814  1.00  0.00      H1   C  
ATOM   3215  CD  GLU A 979    -176.910-507.310  -8.373  1.00  0.00      H1   C  
ATOM   3216  OE1 GLU A 979    -177.518-508.089  -9.174  1.00  0.00      H1   O  
ATOM   3217  OE2 GLU A 979    -177.309-507.027  -7.203  1.00  0.00      H1   O  
ATOM   3218  C   GLU A 979    -172.804-508.833 -10.646  1.00  0.00      H1   C  
ATOM   3219  O   GLU A 979    -172.874-509.240 -11.790  1.00  0.00      H1   O  
ATOM   3220  N   PHE A 980    -172.148-509.505  -9.746  1.00  0.00      H1   N  
ATOM   3221  CA  PHE A 980    -171.259-510.602  -9.921  1.00  0.00      H1   C  
ATOM   3222  CB  PHE A 980    -169.720-510.145  -9.654  1.00  0.00      H1   C  
ATOM   3223  CG  PHE A 980    -169.423-509.050 -10.656  1.00  0.00      H1   C  
ATOM   3224  CD1 PHE A 980    -169.097-509.474 -11.967  1.00  0.00      H1   C  
ATOM   3225  CE1 PHE A 980    -168.656-508.663 -12.958  1.00  0.00      H1   C  
ATOM   3226  CZ  PHE A 980    -168.605-507.280 -12.686  1.00  0.00      H1   C  
ATOM   3227  CD2 PHE A 980    -169.315-507.706 -10.343  1.00  0.00      H1   C  
ATOM   3228  CE2 PHE A 980    -169.010-506.852 -11.386  1.00  0.00      H1   C  
ATOM   3229  C   PHE A 980    -171.617-511.879  -9.181  1.00  0.00      H1   C  
ATOM   3230  O   PHE A 980    -171.750-511.861  -7.955  1.00  0.00      H1   O  
ATOM   3231  N   ASN A 981    -171.778-512.956  -9.902  1.00  0.00      H1   N  
ATOM   3232  CA  ASN A 981    -172.208-514.200  -9.338  1.00  0.00      H1   C  
ATOM   3233  CB  ASN A 981    -172.547-515.160 -10.458  1.00  0.00      H1   C  
ATOM   3234  CG  ASN A 981    -173.145-516.545 -10.108  1.00  0.00      H1   C  
ATOM   3235  OD1 ASN A 981    -172.538-517.591 -10.103  1.00  0.00      H1   O  
ATOM   3236  ND2 ASN A 981    -174.479-516.562  -9.776  1.00  0.00      H1   N  
ATOM   3237  C   ASN A 981    -171.252-514.786  -8.320  1.00  0.00      H1   C  
ATOM   3238  O   ASN A 981    -170.087-514.459  -8.256  1.00  0.00      H1   O  
ATOM   3239  N   HIS A 982    -171.714-515.811  -7.605  1.00  0.00      H1   N  
ATOM   3240  CA  HIS A 982    -170.933-516.545  -6.626  1.00  0.00      H1   C  
ATOM   3241  CB  HIS A 982    -171.785-517.517  -5.753  1.00  0.00      H1   C  
ATOM   3242  ND1 HIS A 982    -171.595-519.891  -6.481  1.00  0.00      H1   N  
ATOM   3243  CG  HIS A 982    -172.317-518.765  -6.435  1.00  0.00      H1   C  
ATOM   3244  CE1 HIS A 982    -172.311-520.880  -6.940  1.00  0.00      H1   C  
ATOM   3245  NE2 HIS A 982    -173.529-520.462  -7.279  1.00  0.00      H1   N  
ATOM   3246  CD2 HIS A 982    -173.552-519.125  -6.919  1.00  0.00      H1   C  
ATOM   3247  C   HIS A 982    -169.790-517.212  -7.289  1.00  0.00      H1   C  
ATOM   3248  O   HIS A 982    -168.738-517.484  -6.677  1.00  0.00      H1   O  
ATOM   3249  N   LEU A 983    -169.922-517.564  -8.612  1.00  0.00      H1   N  
ATOM   3250  CA  LEU A 983    -168.877-518.128  -9.472  1.00  0.00      H1   C  
ATOM   3251  CB  LEU A 983    -169.371-519.099 -10.592  1.00  0.00      H1   C  
ATOM   3252  CG  LEU A 983    -170.216-520.204  -9.998  1.00  0.00      H1   C  
ATOM   3253  CD1 LEU A 983    -170.732-521.047 -11.147  1.00  0.00      H1   C  
ATOM   3254  CD2 LEU A 983    -169.358-521.062  -8.968  1.00  0.00      H1   C  
ATOM   3255  C   LEU A 983    -167.997-517.052 -10.147  1.00  0.00      H1   C  
ATOM   3256  O   LEU A 983    -167.250-517.404 -11.103  1.00  0.00      H1   O  
ATOM   3257  N   GLU A 984    -168.157-515.760  -9.845  1.00  0.00      H1   N  
ATOM   3258  CA  GLU A 984    -167.468-514.683 -10.425  1.00  0.00      H1   C  
ATOM   3259  CB  GLU A 984    -168.463-513.775 -11.211  1.00  0.00      H1   C  
ATOM   3260  CG  GLU A 984    -169.176-514.505 -12.392  1.00  0.00      H1   C  
ATOM   3261  CD  GLU A 984    -170.027-513.616 -13.348  1.00  0.00      H1   C  
ATOM   3262  OE1 GLU A 984    -170.977-512.976 -12.841  1.00  0.00      H1   O  
ATOM   3263  OE2 GLU A 984    -169.806-513.668 -14.596  1.00  0.00      H1   O  
ATOM   3264  C   GLU A 984    -166.711-513.873  -9.431  1.00  0.00      H1   C  
ATOM   3265  O   GLU A 984    -166.299-512.751  -9.675  1.00  0.00      H1   O  
ATOM   3266  N   LYS A 985    -166.448-514.445  -8.334  1.00  0.00      H1   N  
ATOM   3267  CA  LYS A 985    -165.824-513.875  -7.182  1.00  0.00      H1   C  
ATOM   3268  CB  LYS A 985    -165.757-514.981  -6.117  1.00  0.00      H1   C  
ATOM   3269  CG  LYS A 985    -167.039-515.099  -5.225  1.00  0.00      H1   C  
ATOM   3270  CD  LYS A 985    -167.457-513.812  -4.482  1.00  0.00      H1   C  
ATOM   3271  CE  LYS A 985    -166.343-513.023  -3.887  1.00  0.00      H1   C  
ATOM   3272  NZ  LYS A 985    -166.950-511.843  -3.203  1.00  0.00      H1   N  
ATOM   3273  C   LYS A 985    -164.369-513.362  -7.400  1.00  0.00      H1   C  
ATOM   3274  O   LYS A 985    -164.005-512.327  -6.830  1.00  0.00      H1   O  
ATOM   3275  N   ARG A 986    -163.581-514.042  -8.224  1.00  0.00      H1   N  
ATOM   3276  CA  ARG A 986    -162.288-513.575  -8.840  1.00  0.00      H1   C  
ATOM   3277  CB  ARG A 986    -161.454-514.662  -9.579  1.00  0.00      H1   C  
ATOM   3278  CG  ARG A 986    -160.734-515.629  -8.614  1.00  0.00      H1   C  
ATOM   3279  CD  ARG A 986    -159.765-516.457  -9.504  1.00  0.00      H1   C  
ATOM   3280  NE  ARG A 986    -160.621-517.359 -10.323  1.00  0.00      H1   N  
ATOM   3281  CZ  ARG A 986    -160.814-517.459 -11.606  1.00  0.00      H1   C  
ATOM   3282  NH1 ARG A 986    -160.179-516.717 -12.479  1.00  0.00      H1   N  
ATOM   3283  NH2 ARG A 986    -161.679-518.301 -12.115  1.00  0.00      H1   N  
ATOM   3284  C   ARG A 986    -162.414-512.394  -9.769  1.00  0.00      H1   C  
ATOM   3285  O   ARG A 986    -161.634-511.475  -9.691  1.00  0.00      H1   O  
ATOM   3286  N   ILE A 987    -163.404-512.352 -10.635  1.00  0.00      H1   N  
ATOM   3287  CA  ILE A 987    -163.848-511.203 -11.459  1.00  0.00      H1   C  
ATOM   3288  CB  ILE A 987    -165.007-511.497 -12.424  1.00  0.00      H1   C  
ATOM   3289  CG2 ILE A 987    -165.098-510.355 -13.404  1.00  0.00      H1   C  
ATOM   3290  CG1 ILE A 987    -164.662-512.833 -13.246  1.00  0.00      H1   C  
ATOM   3291  CD1 ILE A 987    -165.793-513.184 -14.294  1.00  0.00      H1   C  
ATOM   3292  C   ILE A 987    -164.181-509.989 -10.568  1.00  0.00      H1   C  
ATOM   3293  O   ILE A 987    -163.897-508.782 -10.878  1.00  0.00      H1   O  
ATOM   3294  N   GLU A 988    -164.960-510.280  -9.436  1.00  0.00      H1   N  
ATOM   3295  CA  GLU A 988    -165.384-509.349  -8.436  1.00  0.00      H1   C  
ATOM   3296  CB  GLU A 988    -166.353-509.941  -7.420  1.00  0.00      H1   C  
ATOM   3297  CG  GLU A 988    -166.887-508.909  -6.369  1.00  0.00      H1   C  
ATOM   3298  CD  GLU A 988    -168.142-509.407  -5.719  1.00  0.00      H1   C  
ATOM   3299  OE1 GLU A 988    -169.281-509.062  -6.151  1.00  0.00      H1   O  
ATOM   3300  OE2 GLU A 988    -168.017-510.216  -4.765  1.00  0.00      H1   O  
ATOM   3301  C   GLU A 988    -164.182-508.681  -7.707  1.00  0.00      H1   C  
ATOM   3302  O   GLU A 988    -164.020-507.467  -7.534  1.00  0.00      H1   O  
ATOM   3303  N   ASN A 989    -163.231-509.538  -7.364  1.00  0.00      H1   N  
ATOM   3304  CA  ASN A 989    -161.913-509.126  -6.894  1.00  0.00      H1   C  
ATOM   3305  CB  ASN A 989    -161.254-510.307  -6.222  1.00  0.00      H1   C  
ATOM   3306  CG  ASN A 989    -159.774-510.102  -5.685  1.00  0.00      H1   C  
ATOM   3307  OD1 ASN A 989    -158.817-510.238  -6.416  1.00  0.00      H1   O  
ATOM   3308  ND2 ASN A 989    -159.617-509.883  -4.352  1.00  0.00      H1   N  
ATOM   3309  C   ASN A 989    -161.035-508.341  -7.883  1.00  0.00      H1   C  
ATOM   3310  O   ASN A 989    -160.228-507.501  -7.484  1.00  0.00      H1   O  
ATOM   3311  N   LEU A 990    -161.121-508.662  -9.220  1.00  0.00      H1   N  
ATOM   3312  CA  LEU A 990    -160.519-507.894 -10.305  1.00  0.00      H1   C  
ATOM   3313  CB  LEU A 990    -160.521-508.743 -11.612  1.00  0.00      H1   C  
ATOM   3314  CG  LEU A 990    -160.077-507.968 -12.874  1.00  0.00      H1   C  
ATOM   3315  CD1 LEU A 990    -158.681-507.400 -12.755  1.00  0.00      H1   C  
ATOM   3316  CD2 LEU A 990    -160.161-508.838 -14.139  1.00  0.00      H1   C  
ATOM   3317  C   LEU A 990    -161.109-506.489 -10.476  1.00  0.00      H1   C  
ATOM   3318  O   LEU A 990    -160.442-505.577 -10.860  1.00  0.00      H1   O  
ATOM   3319  N   ASN A 991    -162.383-506.354 -10.306  1.00  0.00      H1   N  
ATOM   3320  CA  ASN A 991    -162.975-504.997 -10.347  1.00  0.00      H1   C  
ATOM   3321  CB  ASN A 991    -164.511-505.242 -10.462  1.00  0.00      H1   C  
ATOM   3322  CG  ASN A 991    -165.271-504.111 -11.073  1.00  0.00      H1   C  
ATOM   3323  OD1 ASN A 991    -164.918-502.915 -11.025  1.00  0.00      H1   O  
ATOM   3324  ND2 ASN A 991    -166.283-504.494 -11.926  1.00  0.00      H1   N  
ATOM   3325  C   ASN A 991    -162.663-504.187  -9.091  1.00  0.00      H1   C  
ATOM   3326  O   ASN A 991    -162.385-502.998  -9.084  1.00  0.00      H1   O  
ATOM   3327  N   LYS A 992    -162.634-504.904  -7.961  1.00  0.00      H1   N  
ATOM   3328  CA  LYS A 992    -162.180-504.321  -6.661  1.00  0.00      H1   C  
ATOM   3329  CB  LYS A 992    -162.503-505.286  -5.561  1.00  0.00      H1   C  
ATOM   3330  CG  LYS A 992    -164.082-505.337  -5.305  1.00  0.00      H1   C  
ATOM   3331  CD  LYS A 992    -164.456-506.489  -4.309  1.00  0.00      H1   C  
ATOM   3332  CE  LYS A 992    -165.921-506.580  -3.796  1.00  0.00      H1   C  
ATOM   3333  NZ  LYS A 992    -166.110-505.534  -2.803  1.00  0.00      H1   N  
ATOM   3334  C   LYS A 992    -160.742-503.847  -6.711  1.00  0.00      H1   C  
ATOM   3335  O   LYS A 992    -160.367-502.703  -6.477  1.00  0.00      H1   O  
ATOM   3336  N   LYS A 993    -159.804-504.676  -7.255  1.00  0.00      H1   N  
ATOM   3337  CA  LYS A 993    -158.426-504.250  -7.571  1.00  0.00      H1   C  
ATOM   3338  CB  LYS A 993    -157.817-505.363  -8.511  1.00  0.00      H1   C  
ATOM   3339  CG  LYS A 993    -156.316-505.228  -8.771  1.00  0.00      H1   C  
ATOM   3340  CD  LYS A 993    -155.647-506.335  -9.700  1.00  0.00      H1   C  
ATOM   3341  CE  LYS A 993    -154.138-506.199  -9.796  1.00  0.00      H1   C  
ATOM   3342  NZ  LYS A 993    -153.516-507.265 -10.521  1.00  0.00      H1   N  
ATOM   3343  C   LYS A 993    -158.368-502.850  -8.304  1.00  0.00      H1   C  
ATOM   3344  O   LYS A 993    -157.617-501.977  -7.887  1.00  0.00      H1   O  
ATOM   3345  N   VAL A 994    -159.164-502.699  -9.399  1.00  0.00      H1   N  
ATOM   3346  CA  VAL A 994    -159.179-501.499 -10.296  1.00  0.00      H1   C  
ATOM   3347  CB  VAL A 994    -160.167-501.786 -11.394  1.00  0.00      H1   C  
ATOM   3348  CG1 VAL A 994    -160.564-500.563 -12.255  1.00  0.00      H1   C  
ATOM   3349  CG2 VAL A 994    -159.379-502.852 -12.265  1.00  0.00      H1   C  
ATOM   3350  C   VAL A 994    -159.694-500.269  -9.610  1.00  0.00      H1   C  
ATOM   3351  O   VAL A 994    -159.075-499.245  -9.547  1.00  0.00      H1   O  
ATOM   3352  N   ASP A 995    -160.856-500.416  -8.962  1.00  0.00      H1   N  
ATOM   3353  CA  ASP A 995    -161.431-499.334  -8.189  1.00  0.00      H1   C  
ATOM   3354  CB  ASP A 995    -162.795-499.676  -7.694  1.00  0.00      H1   C  
ATOM   3355  CG  ASP A 995    -163.967-499.291  -8.636  1.00  0.00      H1   C  
ATOM   3356  OD1 ASP A 995    -163.879-498.426  -9.528  1.00  0.00      H1   O  
ATOM   3357  OD2 ASP A 995    -165.079-499.919  -8.536  1.00  0.00      H1   O  
ATOM   3358  C   ASP A 995    -160.497-498.826  -7.016  1.00  0.00      H1   C  
ATOM   3359  O   ASP A 995    -160.230-497.636  -6.907  1.00  0.00      H1   O  
ATOM   3360  N   ASP A 996    -159.937-499.697  -6.172  1.00  0.00      H1   N  
ATOM   3361  CA  ASP A 996    -159.030-499.384  -5.044  1.00  0.00      H1   C  
ATOM   3362  CB  ASP A 996    -158.788-500.783  -4.423  1.00  0.00      H1   C  
ATOM   3363  CG  ASP A 996    -158.195-500.595  -3.026  1.00  0.00      H1   C  
ATOM   3364  OD1 ASP A 996    -157.597-501.594  -2.509  1.00  0.00      H1   O  
ATOM   3365  OD2 ASP A 996    -158.507-499.537  -2.389  1.00  0.00      H1   O  
ATOM   3366  C   ASP A 996    -157.768-498.705  -5.571  1.00  0.00      H1   C  
ATOM   3367  O   ASP A 996    -157.373-497.781  -4.937  1.00  0.00      H1   O  
ATOM   3368  N   GLY A 997    -157.164-499.099  -6.669  1.00  0.00      H1   N  
ATOM   3369  CA  GLY A 997    -155.912-498.517  -7.107  1.00  0.00      H1   C  
ATOM   3370  C   GLY A 997    -156.083-497.191  -7.775  1.00  0.00      H1   C  
ATOM   3371  O   GLY A 997    -155.304-496.248  -7.720  1.00  0.00      H1   O  
ATOM   3372  N   PHE A 998    -157.189-496.985  -8.605  1.00  0.00      H1   N  
ATOM   3373  CA  PHE A 998    -157.688-495.734  -9.052  1.00  0.00      H1   C  
ATOM   3374  CB  PHE A 998    -158.711-495.762 -10.185  1.00  0.00      H1   C  
ATOM   3375  CG  PHE A 998    -158.161-496.243 -11.537  1.00  0.00      H1   C  
ATOM   3376  CD1 PHE A 998    -158.682-497.423 -12.187  1.00  0.00      H1   C  
ATOM   3377  CE1 PHE A 998    -158.195-497.812 -13.453  1.00  0.00      H1   C  
ATOM   3378  CZ  PHE A 998    -157.430-496.856 -14.191  1.00  0.00      H1   C  
ATOM   3379  CD2 PHE A 998    -157.366-495.367 -12.284  1.00  0.00      H1   C  
ATOM   3380  CE2 PHE A 998    -157.031-495.676 -13.579  1.00  0.00      H1   C  
ATOM   3381  C   PHE A 998    -158.155-494.775  -7.945  1.00  0.00      H1   C  
ATOM   3382  O   PHE A 998    -157.891-493.599  -7.994  1.00  0.00      H1   O  
ATOM   3383  N   LEU A 999    -158.700-495.350  -6.886  1.00  0.00      H1   N  
ATOM   3384  CA  LEU A 999    -158.983-494.618  -5.617  1.00  0.00      H1   C  
ATOM   3385  CB  LEU A 999    -159.799-495.488  -4.645  1.00  0.00      H1   C  
ATOM   3386  CG  LEU A 999    -160.465-494.639  -3.457  1.00  0.00      H1   C  
ATOM   3387  CD1 LEU A 999    -161.351-493.471  -4.068  1.00  0.00      H1   C  
ATOM   3388  CD2 LEU A 999    -161.258-495.405  -2.411  1.00  0.00      H1   C  
ATOM   3389  C   LEU A 999    -157.753-494.102  -4.981  1.00  0.00      H1   C  
ATOM   3390  O   LEU A 999    -157.785-492.963  -4.604  1.00  0.00      H1   O  
ATOM   3391  N   ASP A1000    -156.604-494.828  -4.970  1.00  0.00      H1   N  
ATOM   3392  CA  ASP A1000    -155.283-494.396  -4.526  1.00  0.00      H1   C  
ATOM   3393  CB  ASP A1000    -154.373-495.635  -4.482  1.00  0.00      H1   C  
ATOM   3394  CG  ASP A1000    -152.980-495.358  -4.083  1.00  0.00      H1   C  
ATOM   3395  OD1 ASP A1000    -152.832-494.732  -3.011  1.00  0.00      H1   O  
ATOM   3396  OD2 ASP A1000    -152.045-495.944  -4.690  1.00  0.00      H1   O  
ATOM   3397  C   ASP A1000    -154.782-493.301  -5.379  1.00  0.00      H1   C  
ATOM   3398  O   ASP A1000    -154.206-492.333  -4.895  1.00  0.00      H1   O  
ATOM   3399  N   ILE A1001    -154.931-493.371  -6.709  1.00  0.00      H1   N  
ATOM   3400  CA  ILE A1001    -154.436-492.313  -7.632  1.00  0.00      H1   C  
ATOM   3401  CB  ILE A1001    -154.410-492.812  -9.104  1.00  0.00      H1   C  
ATOM   3402  CG2 ILE A1001    -154.232-491.655 -10.151  1.00  0.00      H1   C  
ATOM   3403  CG1 ILE A1001    -153.356-493.940  -9.467  1.00  0.00      H1   C  
ATOM   3404  CD1 ILE A1001    -153.696-494.700 -10.682  1.00  0.00      H1   C  
ATOM   3405  C   ILE A1001    -155.199-491.021  -7.499  1.00  0.00      H1   C  
ATOM   3406  O   ILE A1001    -154.628-489.955  -7.354  1.00  0.00      H1   O  
ATOM   3407  N   TRP A1002    -156.559-491.014  -7.473  1.00  0.00      H1   N  
ATOM   3408  CA  TRP A1002    -157.347-489.806  -7.280  1.00  0.00      H1   C  
ATOM   3409  CB  TRP A1002    -158.796-489.887  -7.734  1.00  0.00      H1   C  
ATOM   3410  CG  TRP A1002    -158.791-489.982  -9.206  1.00  0.00      H1   C  
ATOM   3411  CD1 TRP A1002    -158.971-491.080  -9.963  1.00  0.00      H1   C  
ATOM   3412  NE1 TRP A1002    -158.914-490.755 -11.281  1.00  0.00      H1   N  
ATOM   3413  CE2 TRP A1002    -158.681-489.384 -11.415  1.00  0.00      H1   C  
ATOM   3414  CD2 TRP A1002    -158.611-488.806 -10.084  1.00  0.00      H1   C  
ATOM   3415  CE3 TRP A1002    -158.271-487.433  -9.883  1.00  0.00      H1   C  
ATOM   3416  CZ3 TRP A1002    -158.121-486.686 -11.075  1.00  0.00      H1   C  
ATOM   3417  CZ2 TRP A1002    -158.536-488.643 -12.485  1.00  0.00      H1   C  
ATOM   3418  CH2 TRP A1002    -158.207-487.278 -12.341  1.00  0.00      H1   C  
ATOM   3419  C   TRP A1002    -157.178-489.117  -5.919  1.00  0.00      H1   C  
ATOM   3420  O   TRP A1002    -157.077-487.870  -5.885  1.00  0.00      H1   O  
ATOM   3421  N   THR A1003    -156.952-489.992  -4.889  1.00  0.00      H1   N  
ATOM   3422  CA  THR A1003    -156.668-489.530  -3.552  1.00  0.00      H1   C  
ATOM   3423  CB  THR A1003    -156.619-490.743  -2.635  1.00  0.00      H1   C  
ATOM   3424  OG1 THR A1003    -157.984-491.227  -2.471  1.00  0.00      H1   O  
ATOM   3425  CG2 THR A1003    -156.135-490.550  -1.156  1.00  0.00      H1   C  
ATOM   3426  C   THR A1003    -155.378-488.794  -3.536  1.00  0.00      H1   C  
ATOM   3427  O   THR A1003    -155.216-487.677  -2.998  1.00  0.00      H1   O  
ATOM   3428  N   TYR A1004    -154.334-489.442  -4.104  1.00  0.00      H1   N  
ATOM   3429  CA  TYR A1004    -153.005-488.692  -4.224  1.00  0.00      H1   C  
ATOM   3430  CB  TYR A1004    -151.962-489.640  -4.950  1.00  0.00      H1   C  
ATOM   3431  CG  TYR A1004    -150.795-489.009  -5.743  1.00  0.00      H1   C  
ATOM   3432  CD1 TYR A1004    -149.725-488.337  -5.158  1.00  0.00      H1   C  
ATOM   3433  CE1 TYR A1004    -148.786-487.742  -5.967  1.00  0.00      H1   C  
ATOM   3434  CZ  TYR A1004    -148.781-487.768  -7.320  1.00  0.00      H1   C  
ATOM   3435  OH  TYR A1004    -147.721-487.231  -8.166  1.00  0.00      H1   O  
ATOM   3436  CD2 TYR A1004    -150.842-489.057  -7.132  1.00  0.00      H1   C  
ATOM   3437  CE2 TYR A1004    -149.823-488.461  -7.906  1.00  0.00      H1   C  
ATOM   3438  C   TYR A1004    -153.126-487.357  -5.045  1.00  0.00      H1   C  
ATOM   3439  O   TYR A1004    -152.898-486.304  -4.506  1.00  0.00      H1   O  
ATOM   3440  N   ASN A1005    -153.758-487.384  -6.256  1.00  0.00      H1   N  
ATOM   3441  CA  ASN A1005    -153.916-486.251  -7.074  1.00  0.00      H1   C  
ATOM   3442  CB  ASN A1005    -154.598-486.681  -8.383  1.00  0.00      H1   C  
ATOM   3443  CG  ASN A1005    -153.684-487.444  -9.250  1.00  0.00      H1   C  
ATOM   3444  OD1 ASN A1005    -152.462-487.393  -9.214  1.00  0.00      H1   O  
ATOM   3445  ND2 ASN A1005    -154.217-488.339 -10.160  1.00  0.00      H1   N  
ATOM   3446  C   ASN A1005    -154.685-485.055  -6.409  1.00  0.00      H1   C  
ATOM   3447  O   ASN A1005    -154.214-483.885  -6.389  1.00  0.00      H1   O  
ATOM   3448  N   ALA A1006    -155.761-485.325  -5.751  1.00  0.00      H1   N  
ATOM   3449  CA  ALA A1006    -156.540-484.413  -4.960  1.00  0.00      H1   C  
ATOM   3450  CB  ALA A1006    -157.712-485.147  -4.281  1.00  0.00      H1   C  
ATOM   3451  C   ALA A1006    -155.802-483.598  -3.895  1.00  0.00      H1   C  
ATOM   3452  O   ALA A1006    -155.686-482.387  -3.963  1.00  0.00      H1   O  
ATOM   3453  N   GLU A1007    -155.132-484.329  -3.029  1.00  0.00      H1   N  
ATOM   3454  CA  GLU A1007    -154.349-483.699  -2.034  1.00  0.00      H1   C  
ATOM   3455  CB  GLU A1007    -153.916-484.751  -0.955  1.00  0.00      H1   C  
ATOM   3456  CG  GLU A1007    -155.123-485.326  -0.161  1.00  0.00      H1   C  
ATOM   3457  CD  GLU A1007    -154.757-486.273   1.022  1.00  0.00      H1   C  
ATOM   3458  OE1 GLU A1007    -153.536-486.533   1.207  1.00  0.00      H1   O  
ATOM   3459  OE2 GLU A1007    -155.649-486.653   1.813  1.00  0.00      H1   O  
ATOM   3460  C   GLU A1007    -153.210-482.866  -2.574  1.00  0.00      H1   C  
ATOM   3461  O   GLU A1007    -153.097-481.710  -2.139  1.00  0.00      H1   O  
ATOM   3462  N   LEU A1008    -152.361-483.378  -3.484  1.00  0.00      H1   N  
ATOM   3463  CA  LEU A1008    -151.247-482.605  -3.988  1.00  0.00      H1   C  
ATOM   3464  CB  LEU A1008    -150.460-483.470  -4.937  1.00  0.00      H1   C  
ATOM   3465  CG  LEU A1008    -149.268-482.821  -5.571  1.00  0.00      H1   C  
ATOM   3466  CD1 LEU A1008    -148.193-482.470  -4.472  1.00  0.00      H1   C  
ATOM   3467  CD2 LEU A1008    -148.737-483.838  -6.566  1.00  0.00      H1   C  
ATOM   3468  C   LEU A1008    -151.657-481.340  -4.697  1.00  0.00      H1   C  
ATOM   3469  O   LEU A1008    -151.047-480.293  -4.501  1.00  0.00      H1   O  
ATOM   3470  N   LEU A1009    -152.693-481.352  -5.547  1.00  0.00      H1   N  
ATOM   3471  CA  LEU A1009    -153.297-480.146  -6.078  1.00  0.00      H1   C  
ATOM   3472  CB  LEU A1009    -154.638-480.486  -6.883  1.00  0.00      H1   C  
ATOM   3473  CG  LEU A1009    -155.308-479.374  -7.690  1.00  0.00      H1   C  
ATOM   3474  CD1 LEU A1009    -154.510-478.875  -8.897  1.00  0.00      H1   C  
ATOM   3475  CD2 LEU A1009    -156.683-479.772  -8.251  1.00  0.00      H1   C  
ATOM   3476  C   LEU A1009    -153.733-479.097  -4.997  1.00  0.00      H1   C  
ATOM   3477  O   LEU A1009    -153.373-477.906  -5.040  1.00  0.00      H1   O  
ATOM   3478  N   VAL A1010    -154.324-479.556  -3.853  1.00  0.00      H1   N  
ATOM   3479  CA  VAL A1010    -154.672-478.733  -2.747  1.00  0.00      H1   C  
ATOM   3480  CB  VAL A1010    -155.593-479.511  -1.805  1.00  0.00      H1   C  
ATOM   3481  CG1 VAL A1010    -155.750-478.877  -0.408  1.00  0.00      H1   C  
ATOM   3482  CG2 VAL A1010    -157.011-479.706  -2.343  1.00  0.00      H1   C  
ATOM   3483  C   VAL A1010    -153.498-478.069  -2.059  1.00  0.00      H1   C  
ATOM   3484  O   VAL A1010    -153.405-476.861  -1.753  1.00  0.00      H1   O  
ATOM   3485  N   LEU A1011    -152.447-478.871  -1.883  1.00  0.00      H1   N  
ATOM   3486  CA  LEU A1011    -151.208-478.443  -1.302  1.00  0.00      H1   C  
ATOM   3487  CB  LEU A1011    -150.237-479.580  -1.144  1.00  0.00      H1   C  
ATOM   3488  CG  LEU A1011    -150.393-480.704  -0.079  1.00  0.00      H1   C  
ATOM   3489  CD1 LEU A1011    -149.422-481.840  -0.428  1.00  0.00      H1   C  
ATOM   3490  CD2 LEU A1011    -150.228-480.190   1.395  1.00  0.00      H1   C  
ATOM   3491  C   LEU A1011    -150.503-477.412  -2.023  1.00  0.00      H1   C  
ATOM   3492  O   LEU A1011    -150.091-476.355  -1.484  1.00  0.00      H1   O  
ATOM   3493  N   LEU A1012    -150.279-477.628  -3.277  1.00  0.00      H1   N  
ATOM   3494  CA  LEU A1012    -149.582-476.701  -4.144  1.00  0.00      H1   C  
ATOM   3495  CB  LEU A1012    -149.332-477.295  -5.511  1.00  0.00      H1   C  
ATOM   3496  CG  LEU A1012    -148.377-478.472  -5.703  1.00  0.00      H1   C  
ATOM   3497  CD1 LEU A1012    -148.761-479.307  -6.939  1.00  0.00      H1   C  
ATOM   3498  CD2 LEU A1012    -146.894-478.111  -5.720  1.00  0.00      H1   C  
ATOM   3499  C   LEU A1012    -150.272-475.233  -4.300  1.00  0.00      H1   C  
ATOM   3500  O   LEU A1012    -149.752-474.113  -4.241  1.00  0.00      H1   O  
ATOM   3501  N   GLU A1013    -151.619-475.254  -4.348  1.00  0.00      H1   N  
ATOM   3502  CA  GLU A1013    -152.455-474.066  -4.348  1.00  0.00      H1   C  
ATOM   3503  CB  GLU A1013    -153.900-474.332  -4.852  1.00  0.00      H1   C  
ATOM   3504  CG  GLU A1013    -153.982-474.510  -6.393  1.00  0.00      H1   C  
ATOM   3505  CD  GLU A1013    -153.470-473.354  -7.173  1.00  0.00      H1   C  
ATOM   3506  OE1 GLU A1013    -153.568-472.213  -6.704  1.00  0.00      H1   O  
ATOM   3507  OE2 GLU A1013    -152.757-473.519  -8.207  1.00  0.00      H1   O  
ATOM   3508  C   GLU A1013    -152.471-473.249  -3.022  1.00  0.00      H1   C  
ATOM   3509  O   GLU A1013    -152.268-472.049  -3.040  1.00  0.00      H1   O  
ATOM   3510  N   ASN A1014    -152.625-473.884  -1.827  1.00  0.00      H1   N  
ATOM   3511  CA  ASN A1014    -152.514-473.168  -0.579  1.00  0.00      H1   C  
ATOM   3512  CB  ASN A1014    -152.769-474.196   0.675  1.00  0.00      H1   C  
ATOM   3513  CG  ASN A1014    -154.103-474.792   0.460  1.00  0.00      H1   C  
ATOM   3514  OD1 ASN A1014    -154.968-474.164  -0.168  1.00  0.00      H1   O  
ATOM   3515  ND2 ASN A1014    -154.295-475.920   1.149  1.00  0.00      H1   N  
ATOM   3516  C   ASN A1014    -151.167-472.628  -0.415  1.00  0.00      H1   C  
ATOM   3517  O   ASN A1014    -150.975-471.434  -0.088  1.00  0.00      H1   O  
ATOM   3518  N   GLU A1015    -150.124-473.434  -0.688  1.00  0.00      H1   N  
ATOM   3519  CA  GLU A1015    -148.690-473.011  -0.782  1.00  0.00      H1   C  
ATOM   3520  CB  GLU A1015    -147.824-474.046  -1.440  1.00  0.00      H1   C  
ATOM   3521  CG  GLU A1015    -146.449-473.454  -1.961  1.00  0.00      H1   C  
ATOM   3522  CD  GLU A1015    -145.448-474.553  -2.518  1.00  0.00      H1   C  
ATOM   3523  OE1 GLU A1015    -145.843-475.195  -3.508  1.00  0.00      H1   O  
ATOM   3524  OE2 GLU A1015    -144.362-474.711  -1.934  1.00  0.00      H1   O  
ATOM   3525  C   GLU A1015    -148.587-471.774  -1.602  1.00  0.00      H1   C  
ATOM   3526  O   GLU A1015    -148.067-470.738  -1.110  1.00  0.00      H1   O  
ATOM   3527  N   ARG A1016    -149.128-471.668  -2.849  1.00  0.00      H1   N  
ATOM   3528  CA  ARG A1016    -148.995-470.470  -3.703  1.00  0.00      H1   C  
ATOM   3529  CB  ARG A1016    -149.527-470.824  -5.133  1.00  0.00      H1   C  
ATOM   3530  CG  ARG A1016    -149.271-469.882  -6.333  1.00  0.00      H1   C  
ATOM   3531  CD  ARG A1016    -147.794-469.598  -6.520  1.00  0.00      H1   C  
ATOM   3532  NE  ARG A1016    -147.724-468.853  -7.853  1.00  0.00      H1   N  
ATOM   3533  CZ  ARG A1016    -146.590-468.461  -8.386  1.00  0.00      H1   C  
ATOM   3534  NH1 ARG A1016    -145.442-468.373  -7.755  1.00  0.00      H1   N  
ATOM   3535  NH2 ARG A1016    -146.641-467.995  -9.609  1.00  0.00      H1   N  
ATOM   3536  C   ARG A1016    -149.659-469.216  -3.097  1.00  0.00      H1   C  
ATOM   3537  O   ARG A1016    -149.203-468.077  -3.277  1.00  0.00      H1   O  
ATOM   3538  N   THR A1017    -150.849-469.459  -2.461  1.00  0.00      H1   N  
ATOM   3539  CA  THR A1017    -151.740-468.461  -1.782  1.00  0.00      H1   C  
ATOM   3540  CB  THR A1017    -152.971-469.077  -1.224  1.00  0.00      H1   C  
ATOM   3541  OG1 THR A1017    -153.765-469.516  -2.325  1.00  0.00      H1   O  
ATOM   3542  CG2 THR A1017    -153.828-468.092  -0.373  1.00  0.00      H1   C  
ATOM   3543  C   THR A1017    -151.116-467.721  -0.669  1.00  0.00      H1   C  
ATOM   3544  O   THR A1017    -151.283-466.529  -0.548  1.00  0.00      H1   O  
ATOM   3545  N   LEU A1018    -150.384-468.462   0.157  1.00  0.00      H1   N  
ATOM   3546  CA  LEU A1018    -149.557-467.824   1.094  1.00  0.00      H1   C  
ATOM   3547  CB  LEU A1018    -148.828-468.867   2.063  1.00  0.00      H1   C  
ATOM   3548  CG  LEU A1018    -149.770-469.798   2.882  1.00  0.00      H1   C  
ATOM   3549  CD1 LEU A1018    -149.056-470.899   3.758  1.00  0.00      H1   C  
ATOM   3550  CD2 LEU A1018    -150.704-469.020   3.752  1.00  0.00      H1   C  
ATOM   3551  C   LEU A1018    -148.448-466.896   0.520  1.00  0.00      H1   C  
ATOM   3552  O   LEU A1018    -148.179-465.800   1.021  1.00  0.00      H1   O  
ATOM   3553  N   ASP A1019    -147.844-467.415  -0.584  1.00  0.00      H1   N  
ATOM   3554  CA  ASP A1019    -146.985-466.501  -1.309  1.00  0.00      H1   C  
ATOM   3555  CB  ASP A1019    -146.040-467.207  -2.262  1.00  0.00      H1   C  
ATOM   3556  CG  ASP A1019    -144.971-468.086  -1.621  1.00  0.00      H1   C  
ATOM   3557  OD1 ASP A1019    -144.241-468.683  -2.458  1.00  0.00      H1   O  
ATOM   3558  OD2 ASP A1019    -145.000-468.317  -0.395  1.00  0.00      H1   O  
ATOM   3559  C   ASP A1019    -147.616-465.297  -1.957  1.00  0.00      H1   C  
ATOM   3560  O   ASP A1019    -147.152-464.198  -1.703  1.00  0.00      H1   O  
ATOM   3561  N   TYR A1020    -148.856-465.424  -2.575  1.00  0.00      H1   N  
ATOM   3562  CA  TYR A1020    -149.734-464.327  -3.019  1.00  0.00      H1   C  
ATOM   3563  CB  TYR A1020    -150.940-465.064  -3.581  1.00  0.00      H1   C  
ATOM   3564  CG  TYR A1020    -151.559-464.326  -4.661  1.00  0.00      H1   C  
ATOM   3565  CD1 TYR A1020    -151.173-464.585  -6.023  1.00  0.00      H1   C  
ATOM   3566  CE1 TYR A1020    -151.932-464.038  -7.046  1.00  0.00      H1   C  
ATOM   3567  CZ  TYR A1020    -152.943-463.086  -6.746  1.00  0.00      H1   C  
ATOM   3568  OH  TYR A1020    -153.509-462.424  -7.839  1.00  0.00      H1   O  
ATOM   3569  CD2 TYR A1020    -152.651-463.504  -4.327  1.00  0.00      H1   C  
ATOM   3570  CE2 TYR A1020    -153.222-462.764  -5.396  1.00  0.00      H1   C  
ATOM   3571  C   TYR A1020    -150.057-463.235  -2.048  1.00  0.00      H1   C  
ATOM   3572  O   TYR A1020    -149.837-462.053  -2.308  1.00  0.00      H1   O  
ATOM   3573  N   HIS A1021    -150.493-463.707  -0.847  1.00  0.00      H1   N  
ATOM   3574  CA  HIS A1021    -150.683-462.859   0.328  1.00  0.00      H1   C  
ATOM   3575  CB  HIS A1021    -151.385-463.436   1.509  1.00  0.00      H1   C  
ATOM   3576  ND1 HIS A1021    -153.597-463.124   0.574  1.00  0.00      H1   N  
ATOM   3577  CG  HIS A1021    -152.699-464.003   1.078  1.00  0.00      H1   C  
ATOM   3578  CE1 HIS A1021    -154.775-463.734   0.598  1.00  0.00      H1   C  
ATOM   3579  NE2 HIS A1021    -154.658-465.053   1.063  1.00  0.00      H1   N  
ATOM   3580  CD2 HIS A1021    -153.333-465.189   1.387  1.00  0.00      H1   C  
ATOM   3581  C   HIS A1021    -149.531-462.104   0.930  1.00  0.00      H1   C  
ATOM   3582  O   HIS A1021    -149.681-460.905   1.262  1.00  0.00      H1   O  
ATOM   3583  N   ASP A1022    -148.379-462.806   1.040  1.00  0.00      H1   N  
ATOM   3584  CA  ASP A1022    -147.140-462.194   1.406  1.00  0.00      H1   C  
ATOM   3585  CB  ASP A1022    -146.023-463.273   1.384  1.00  0.00      H1   C  
ATOM   3586  CG  ASP A1022    -145.652-463.730   2.706  1.00  0.00      H1   C  
ATOM   3587  OD1 ASP A1022    -144.726-464.644   2.773  1.00  0.00      H1   O  
ATOM   3588  OD2 ASP A1022    -146.147-463.238   3.750  1.00  0.00      H1   O  
ATOM   3589  C   ASP A1022    -146.710-461.152   0.365  1.00  0.00      H1   C  
ATOM   3590  O   ASP A1022    -146.330-460.053   0.689  1.00  0.00      H1   O  
ATOM   3591  N   SER A1023    -146.756-461.496  -0.945  1.00  0.00      H1   N  
ATOM   3592  CA  SER A1023    -146.414-460.583  -2.097  1.00  0.00      H1   C  
ATOM   3593  CB  SER A1023    -146.214-461.328  -3.478  1.00  0.00      H1   C  
ATOM   3594  OG  SER A1023    -145.787-460.433  -4.571  1.00  0.00      H1   O  
ATOM   3595  C   SER A1023    -147.307-459.370  -2.101  1.00  0.00      H1   C  
ATOM   3596  O   SER A1023    -146.771-458.283  -2.276  1.00  0.00      H1   O  
ATOM   3597  N   ASN A1024    -148.647-459.457  -1.933  1.00  0.00      H1   N  
ATOM   3598  CA  ASN A1024    -149.559-458.311  -1.818  1.00  0.00      H1   C  
ATOM   3599  CB  ASN A1024    -151.016-458.818  -1.801  1.00  0.00      H1   C  
ATOM   3600  CG  ASN A1024    -151.356-459.309  -3.195  1.00  0.00      H1   C  
ATOM   3601  OD1 ASN A1024    -150.848-458.713  -4.144  1.00  0.00      H1   O  
ATOM   3602  ND2 ASN A1024    -152.303-460.254  -3.306  1.00  0.00      H1   N  
ATOM   3603  C   ASN A1024    -149.230-457.355  -0.675  1.00  0.00      H1   C  
ATOM   3604  O   ASN A1024    -149.328-456.150  -0.809  1.00  0.00      H1   O  
ATOM   3605  N   VAL A1025    -148.803-457.862   0.542  1.00  0.00      H1   N  
ATOM   3606  CA  VAL A1025    -148.441-457.027   1.654  1.00  0.00      H1   C  
ATOM   3607  CB  VAL A1025    -148.506-457.619   3.089  1.00  0.00      H1   C  
ATOM   3608  CG1 VAL A1025    -148.019-456.657   4.123  1.00  0.00      H1   C  
ATOM   3609  CG2 VAL A1025    -150.016-457.980   3.431  1.00  0.00      H1   C  
ATOM   3610  C   VAL A1025    -147.066-456.290   1.335  1.00  0.00      H1   C  
ATOM   3611  O   VAL A1025    -146.970-455.080   1.535  1.00  0.00      H1   O  
ATOM   3612  N   LYS A1026    -146.021-457.016   0.782  1.00  0.00      H1   N  
ATOM   3613  CA  LYS A1026    -144.783-456.396   0.225  1.00  0.00      H1   C  
ATOM   3614  CB  LYS A1026    -143.885-457.509  -0.323  1.00  0.00      H1   C  
ATOM   3615  CG  LYS A1026    -143.151-458.355   0.736  1.00  0.00      H1   C  
ATOM   3616  CD  LYS A1026    -142.490-457.536   1.839  1.00  0.00      H1   C  
ATOM   3617  CE  LYS A1026    -141.288-456.664   1.420  1.00  0.00      H1   C  
ATOM   3618  NZ  LYS A1026    -140.187-457.574   1.010  1.00  0.00      H1   N  
ATOM   3619  C   LYS A1026    -144.945-455.341  -0.831  1.00  0.00      H1   C  
ATOM   3620  O   LYS A1026    -144.351-454.259  -0.684  1.00  0.00      H1   O  
ATOM   3621  N   ASN A1027    -145.749-455.565  -1.815  1.00  0.00      H1   N  
ATOM   3622  CA  ASN A1027    -146.103-454.708  -2.914  1.00  0.00      H1   C  
ATOM   3623  CB  ASN A1027    -146.809-455.469  -4.130  1.00  0.00      H1   C  
ATOM   3624  CG  ASN A1027    -145.903-456.500  -4.810  1.00  0.00      H1   C  
ATOM   3625  OD1 ASN A1027    -144.775-456.623  -4.394  1.00  0.00      H1   O  
ATOM   3626  ND2 ASN A1027    -146.450-457.304  -5.783  1.00  0.00      H1   N  
ATOM   3627  C   ASN A1027    -146.891-453.466  -2.563  1.00  0.00      H1   C  
ATOM   3628  O   ASN A1027    -146.684-452.371  -3.139  1.00  0.00      H1   O  
ATOM   3629  N   LEU A1028    -147.874-453.610  -1.611  1.00  0.00      H1   N  
ATOM   3630  CA  LEU A1028    -148.535-452.441  -1.063  1.00  0.00      H1   C  
ATOM   3631  CB  LEU A1028    -149.708-452.899  -0.161  1.00  0.00      H1   C  
ATOM   3632  CG  LEU A1028    -150.512-451.826   0.609  1.00  0.00      H1   C  
ATOM   3633  CD1 LEU A1028    -150.997-450.598  -0.264  1.00  0.00      H1   C  
ATOM   3634  CD2 LEU A1028    -151.777-452.515   1.179  1.00  0.00      H1   C  
ATOM   3635  C   LEU A1028    -147.598-451.529  -0.191  1.00  0.00      H1   C  
ATOM   3636  O   LEU A1028    -147.658-450.295  -0.223  1.00  0.00      H1   O  
ATOM   3637  N   TYR A1029    -146.748-452.171   0.646  1.00  0.00      H1   N  
ATOM   3638  CA  TYR A1029    -145.700-451.494   1.416  1.00  0.00      H1   C  
ATOM   3639  CB  TYR A1029    -144.986-452.628   2.376  1.00  0.00      H1   C  
ATOM   3640  CG  TYR A1029    -143.595-452.397   3.032  1.00  0.00      H1   C  
ATOM   3641  CD1 TYR A1029    -142.567-453.350   2.787  1.00  0.00      H1   C  
ATOM   3642  CE1 TYR A1029    -141.389-453.298   3.500  1.00  0.00      H1   C  
ATOM   3643  CZ  TYR A1029    -141.167-452.267   4.420  1.00  0.00      H1   C  
ATOM   3644  OH  TYR A1029    -139.995-452.304   5.180  1.00  0.00      H1   O  
ATOM   3645  CD2 TYR A1029    -143.422-451.302   3.866  1.00  0.00      H1   C  
ATOM   3646  CE2 TYR A1029    -142.183-451.211   4.580  1.00  0.00      H1   C  
ATOM   3647  C   TYR A1029    -144.603-450.787   0.650  1.00  0.00      H1   C  
ATOM   3648  O   TYR A1029    -144.203-449.638   0.805  1.00  0.00      H1   O  
ATOM   3649  N   GLU A1030    -144.195-451.497  -0.425  1.00  0.00      H1   N  
ATOM   3650  CA  GLU A1030    -143.463-450.805  -1.476  1.00  0.00      H1   C  
ATOM   3651  CB  GLU A1030    -143.104-451.854  -2.591  1.00  0.00      H1   C  
ATOM   3652  CG  GLU A1030    -142.060-452.946  -2.184  1.00  0.00      H1   C  
ATOM   3653  CD  GLU A1030    -140.691-452.373  -2.105  1.00  0.00      H1   C  
ATOM   3654  OE1 GLU A1030    -139.937-452.594  -3.026  1.00  0.00      H1   O  
ATOM   3655  OE2 GLU A1030    -140.450-451.498  -1.184  1.00  0.00      H1   O  
ATOM   3656  C   GLU A1030    -144.096-449.595  -2.226  1.00  0.00      H1   C  
ATOM   3657  O   GLU A1030    -143.436-448.561  -2.482  1.00  0.00      H1   O  
ATOM   3658  N   LYS A1031    -145.397-449.729  -2.711  1.00  0.00      H1   N  
ATOM   3659  CA  LYS A1031    -146.083-448.721  -3.530  1.00  0.00      H1   C  
ATOM   3660  CB  LYS A1031    -147.503-449.273  -3.958  1.00  0.00      H1   C  
ATOM   3661  CG  LYS A1031    -148.428-448.285  -4.682  1.00  0.00      H1   C  
ATOM   3662  CD  LYS A1031    -149.813-448.923  -4.993  1.00  0.00      H1   C  
ATOM   3663  CE  LYS A1031    -150.745-447.758  -5.440  1.00  0.00      H1   C  
ATOM   3664  NZ  LYS A1031    -152.079-448.297  -5.452  1.00  0.00      H1   N  
ATOM   3665  C   LYS A1031    -146.206-447.413  -2.753  1.00  0.00      H1   C  
ATOM   3666  O   LYS A1031    -146.165-446.337  -3.361  1.00  0.00      H1   O  
ATOM   3667  N   VAL A1032    -146.535-447.461  -1.448  1.00  0.00      H1   N  
ATOM   3668  CA  VAL A1032    -146.535-446.269  -0.650  1.00  0.00      H1   C  
ATOM   3669  CB  VAL A1032    -147.173-446.527   0.817  1.00  0.00      H1   C  
ATOM   3670  CG1 VAL A1032    -147.182-445.216   1.649  1.00  0.00      H1   C  
ATOM   3671  CG2 VAL A1032    -148.604-447.129   0.624  1.00  0.00      H1   C  
ATOM   3672  C   VAL A1032    -145.158-445.607  -0.483  1.00  0.00      H1   C  
ATOM   3673  O   VAL A1032    -145.106-444.375  -0.461  1.00  0.00      H1   O  
ATOM   3674  N   ARG A1033    -144.005-446.338  -0.400  1.00  0.00      H1   N  
ATOM   3675  CA  ARG A1033    -142.622-445.801  -0.418  1.00  0.00      H1   C  
ATOM   3676  CB  ARG A1033    -141.600-446.919  -0.017  1.00  0.00      H1   C  
ATOM   3677  CG  ARG A1033    -140.049-446.452  -0.039  1.00  0.00      H1   C  
ATOM   3678  CD  ARG A1033    -139.448-446.439   1.400  1.00  0.00      H1   C  
ATOM   3679  NE  ARG A1033    -139.546-447.864   1.910  1.00  0.00      H1   N  
ATOM   3680  CZ  ARG A1033    -139.040-448.177   3.085  1.00  0.00      H1   C  
ATOM   3681  NH1 ARG A1033    -138.410-447.390   3.874  1.00  0.00      H1   N  
ATOM   3682  NH2 ARG A1033    -139.382-449.481   3.394  1.00  0.00      H1   N  
ATOM   3683  C   ARG A1033    -142.278-445.082  -1.728  1.00  0.00      H1   C  
ATOM   3684  O   ARG A1033    -141.658-444.058  -1.645  1.00  0.00      H1   O  
ATOM   3685  N   ASN A1034    -142.741-445.546  -2.959  1.00  0.00      H1   N  
ATOM   3686  CA  ASN A1034    -142.690-444.720  -4.102  1.00  0.00      H1   C  
ATOM   3687  CB  ASN A1034    -143.160-445.554  -5.219  1.00  0.00      H1   C  
ATOM   3688  CG  ASN A1034    -142.191-446.648  -5.654  1.00  0.00      H1   C  
ATOM   3689  OD1 ASN A1034    -142.604-447.818  -5.849  1.00  0.00      H1   O  
ATOM   3690  ND2 ASN A1034    -140.999-446.270  -6.026  1.00  0.00      H1   N  
ATOM   3691  C   ASN A1034    -143.488-443.501  -3.981  1.00  0.00      H1   C  
ATOM   3692  O   ASN A1034    -142.952-442.371  -4.204  1.00  0.00      H1   O  
ATOM   3693  N   GLN A1035    -144.697-443.605  -3.461  1.00  0.00      H1   N  
ATOM   3694  CA  GLN A1035    -145.667-442.532  -3.216  1.00  0.00      H1   C  
ATOM   3695  CB  GLN A1035    -146.983-443.040  -2.609  1.00  0.00      H1   C  
ATOM   3696  CG  GLN A1035    -148.257-442.224  -2.904  1.00  0.00      H1   C  
ATOM   3697  CD  GLN A1035    -148.567-442.392  -4.356  1.00  0.00      H1   C  
ATOM   3698  OE1 GLN A1035    -148.475-441.533  -5.208  1.00  0.00      H1   O  
ATOM   3699  NE2 GLN A1035    -149.105-443.598  -4.722  1.00  0.00      H1   N  
ATOM   3700  C   GLN A1035    -145.285-441.330  -2.466  1.00  0.00      H1   C  
ATOM   3701  O   GLN A1035    -145.508-440.219  -2.887  1.00  0.00      H1   O  
ATOM   3702  N   LEU A1036    -144.606-441.371  -1.314  1.00  0.00      H1   N  
ATOM   3703  CA  LEU A1036    -144.466-440.219  -0.456  1.00  0.00      H1   C  
ATOM   3704  CB  LEU A1036    -144.676-440.601   1.037  1.00  0.00      H1   C  
ATOM   3705  CG  LEU A1036    -146.088-441.160   1.373  1.00  0.00      H1   C  
ATOM   3706  CD1 LEU A1036    -146.261-441.593   2.823  1.00  0.00      H1   C  
ATOM   3707  CD2 LEU A1036    -147.205-440.103   1.075  1.00  0.00      H1   C  
ATOM   3708  C   LEU A1036    -143.106-439.575  -0.533  1.00  0.00      H1   C  
ATOM   3709  O   LEU A1036    -142.847-438.438  -0.257  1.00  0.00      H1   O  
ATOM   3710  N   LYS A1037    -142.143-440.413  -1.045  1.00  0.00      H1   N  
ATOM   3711  CA  LYS A1037    -140.691-440.258  -1.084  1.00  0.00      H1   C  
ATOM   3712  CB  LYS A1037    -140.358-439.365  -2.246  1.00  0.00      H1   C  
ATOM   3713  CG  LYS A1037    -140.877-439.845  -3.646  1.00  0.00      H1   C  
ATOM   3714  CD  LYS A1037    -139.910-439.554  -4.753  1.00  0.00      H1   C  
ATOM   3715  CE  LYS A1037    -139.711-438.065  -5.157  1.00  0.00      H1   C  
ATOM   3716  NZ  LYS A1037    -139.052-438.056  -6.449  1.00  0.00      H1   N  
ATOM   3717  C   LYS A1037    -140.136-439.683   0.182  1.00  0.00      H1   C  
ATOM   3718  O   LYS A1037    -140.303-440.339   1.225  1.00  0.00      H1   O  
ATOM   3719  N   ASN A1038    -139.444-438.536   0.208  1.00  0.00      H1   N  
ATOM   3720  CA  ASN A1038    -138.944-438.029   1.524  1.00  0.00      H1   C  
ATOM   3721  CB  ASN A1038    -137.531-437.256   1.406  1.00  0.00      H1   C  
ATOM   3722  CG  ASN A1038    -136.385-438.024   0.671  1.00  0.00      H1   C  
ATOM   3723  OD1 ASN A1038    -136.605-439.217   0.618  1.00  0.00      H1   O  
ATOM   3724  ND2 ASN A1038    -135.350-437.383   0.207  1.00  0.00      H1   N  
ATOM   3725  C   ASN A1038    -139.945-437.158   2.282  1.00  0.00      H1   C  
ATOM   3726  O   ASN A1038    -139.566-436.433   3.161  1.00  0.00      H1   O  
ATOM   3727  N   ASN A1039    -141.239-437.225   1.939  1.00  0.00      H1   N  
ATOM   3728  CA  ASN A1039    -142.286-436.504   2.667  1.00  0.00      H1   C  
ATOM   3729  CB  ASN A1039    -143.570-436.058   1.816  1.00  0.00      H1   C  
ATOM   3730  CG  ASN A1039    -143.187-435.001   0.784  1.00  0.00      H1   C  
ATOM   3731  OD1 ASN A1039    -142.096-434.430   0.782  1.00  0.00      H1   O  
ATOM   3732  ND2 ASN A1039    -144.107-434.775  -0.140  1.00  0.00      H1   N  
ATOM   3733  C   ASN A1039    -142.831-437.336   3.881  1.00  0.00      H1   C  
ATOM   3734  O   ASN A1039    -143.597-436.876   4.716  1.00  0.00      H1   O  
ATOM   3735  N   ALA A1040    -142.385-438.633   3.865  1.00  0.00      H1   N  
ATOM   3736  CA  ALA A1040    -142.442-439.519   5.058  1.00  0.00      H1   C  
ATOM   3737  CB  ALA A1040    -143.665-440.445   5.062  1.00  0.00      H1   C  
ATOM   3738  C   ALA A1040    -141.133-440.346   5.174  1.00  0.00      H1   C  
ATOM   3739  O   ALA A1040    -140.309-440.425   4.240  1.00  0.00      H1   O  
ATOM   3740  N   LYS A1041    -140.975-440.903   6.367  1.00  0.00      H1   N  
ATOM   3741  CA  LYS A1041    -139.824-441.723   6.694  1.00  0.00      H1   C  
ATOM   3742  CB  LYS A1041    -138.836-441.053   7.672  1.00  0.00      H1   C  
ATOM   3743  CG  LYS A1041    -139.265-440.478   9.053  1.00  0.00      H1   C  
ATOM   3744  CD  LYS A1041    -139.776-439.054   8.890  1.00  0.00      H1   C  
ATOM   3745  CE  LYS A1041    -140.574-438.447  10.109  1.00  0.00      H1   C  
ATOM   3746  NZ  LYS A1041    -139.826-438.258  11.375  1.00  0.00      H1   N  
ATOM   3747  C   LYS A1041    -140.289-443.066   7.358  1.00  0.00      H1   C  
ATOM   3748  O   LYS A1041    -141.419-443.075   7.838  1.00  0.00      H1   O  
ATOM   3749  N   GLU A1042    -139.495-444.153   7.277  1.00  0.00      H1   N  
ATOM   3750  CA  GLU A1042    -139.868-445.378   7.886  1.00  0.00      H1   C  
ATOM   3751  CB  GLU A1042    -139.368-446.516   7.073  1.00  0.00      H1   C  
ATOM   3752  CG  GLU A1042    -139.308-447.944   7.652  1.00  0.00      H1   C  
ATOM   3753  CD  GLU A1042    -138.639-448.883   6.560  1.00  0.00      H1   C  
ATOM   3754  OE1 GLU A1042    -139.278-449.815   6.027  1.00  0.00      H1   O  
ATOM   3755  OE2 GLU A1042    -137.519-448.531   6.119  1.00  0.00      H1   O  
ATOM   3756  C   GLU A1042    -139.437-445.481   9.313  1.00  0.00      H1   C  
ATOM   3757  O   GLU A1042    -138.305-445.362   9.747  1.00  0.00      H1   O  
ATOM   3758  N   ILE A1043    -140.482-445.861  10.118  1.00  0.00      H1   N  
ATOM   3759  CA  ILE A1043    -140.267-446.070  11.575  1.00  0.00      H1   C  
ATOM   3760  CB  ILE A1043    -141.293-445.280  12.417  1.00  0.00      H1   C  
ATOM   3761  CG2 ILE A1043    -140.921-443.740  12.285  1.00  0.00      H1   C  
ATOM   3762  CG1 ILE A1043    -142.687-445.600  12.090  1.00  0.00      H1   C  
ATOM   3763  CD1 ILE A1043    -143.692-445.048  13.027  1.00  0.00      H1   C  
ATOM   3764  C   ILE A1043    -140.298-447.528  11.994  1.00  0.00      H1   C  
ATOM   3765  O   ILE A1043    -139.842-447.863  13.090  1.00  0.00      H1   O  
ATOM   3766  N   GLY A1044    -140.548-448.497  11.143  1.00  0.00      H1   N  
ATOM   3767  CA  GLY A1044    -140.431-449.934  11.423  1.00  0.00      H1   C  
ATOM   3768  C   GLY A1044    -141.792-450.435  11.499  1.00  0.00      H1   C  
ATOM   3769  O   GLY A1044    -142.759-449.728  11.519  1.00  0.00      H1   O  
ATOM   3770  N   ASN A1045    -141.867-451.753  11.661  1.00  0.00      H1   N  
ATOM   3771  CA  ASN A1045    -143.031-452.596  12.062  1.00  0.00      H1   C  
ATOM   3772  CB  ASN A1045    -143.728-452.199  13.355  1.00  0.00      H1   C  
ATOM   3773  CG  ASN A1045    -142.694-452.282  14.458  1.00  0.00      H1   C  
ATOM   3774  OD1 ASN A1045    -142.178-451.209  14.895  1.00  0.00      H1   O  
ATOM   3775  ND2 ASN A1045    -142.396-453.510  14.923  1.00  0.00      H1   N  
ATOM   3776  C   ASN A1045    -144.079-452.623  10.845  1.00  0.00      H1   C  
ATOM   3777  O   ASN A1045    -145.276-452.882  11.014  1.00  0.00      H1   O  
ATOM   3778  N   GLY A1046    -143.733-452.257   9.598  1.00  0.00      H1   N  
ATOM   3779  CA  GLY A1046    -144.704-451.793   8.567  1.00  0.00      H1   C  
ATOM   3780  C   GLY A1046    -145.230-450.428   8.887  1.00  0.00      H1   C  
ATOM   3781  O   GLY A1046    -146.420-450.165   8.754  1.00  0.00      H1   O  
ATOM   3782  N   CYS A1047    -144.473-449.459   9.401  1.00  0.00      H1   N  
ATOM   3783  CA  CYS A1047    -145.008-448.074   9.584  1.00  0.00      H1   C  
ATOM   3784  CB  CYS A1047    -145.559-447.841  10.993  1.00  0.00      H1   C  
ATOM   3785  SG  CYS A1047    -146.788-446.529  11.222  1.00  0.00      H1   S  
ATOM   3786  C   CYS A1047    -144.080-447.063   9.115  1.00  0.00      H1   C  
ATOM   3787  O   CYS A1047    -142.866-446.993   9.314  1.00  0.00      H1   O  
ATOM   3788  N   PHE A1048    -144.708-446.052   8.464  1.00  0.00      H1   N  
ATOM   3789  CA  PHE A1048    -144.175-444.793   7.992  1.00  0.00      H1   C  
ATOM   3790  CB  PHE A1048    -144.560-444.581   6.502  1.00  0.00      H1   C  
ATOM   3791  CG  PHE A1048    -144.048-445.612   5.488  1.00  0.00      H1   C  
ATOM   3792  CD1 PHE A1048    -142.707-445.761   5.506  1.00  0.00      H1   C  
ATOM   3793  CE1 PHE A1048    -141.969-446.535   4.617  1.00  0.00      H1   C  
ATOM   3794  CZ  PHE A1048    -142.684-447.393   3.761  1.00  0.00      H1   C  
ATOM   3795  CD2 PHE A1048    -144.802-446.378   4.576  1.00  0.00      H1   C  
ATOM   3796  CE2 PHE A1048    -144.095-447.284   3.733  1.00  0.00      H1   C  
ATOM   3797  C   PHE A1048    -144.705-443.583   8.826  1.00  0.00      H1   C  
ATOM   3798  O   PHE A1048    -145.861-443.419   9.156  1.00  0.00      H1   O  
ATOM   3799  N   GLU A1049    -143.805-442.739   9.297  1.00  0.00      H1   N  
ATOM   3800  CA  GLU A1049    -144.034-441.505  10.053  1.00  0.00      H1   C  
ATOM   3801  CB  GLU A1049    -143.005-441.378  11.228  1.00  0.00      H1   C  
ATOM   3802  CG  GLU A1049    -143.217-440.202  12.240  1.00  0.00      H1   C  
ATOM   3803  CD  GLU A1049    -142.198-440.267  13.364  1.00  0.00      H1   C  
ATOM   3804  OE1 GLU A1049    -141.123-439.594  13.235  1.00  0.00      H1   O  
ATOM   3805  OE2 GLU A1049    -142.370-441.060  14.316  1.00  0.00      H1   O  
ATOM   3806  C   GLU A1049    -143.884-440.253   9.201  1.00  0.00      H1   C  
ATOM   3807  O   GLU A1049    -142.924-440.115   8.385  1.00  0.00      H1   O  
ATOM   3808  N   PHE A1050    -144.792-439.284   9.158  1.00  0.00      H1   N  
ATOM   3809  CA  PHE A1050    -144.689-438.066   8.318  1.00  0.00      H1   C  
ATOM   3810  CB  PHE A1050    -146.042-437.435   7.849  1.00  0.00      H1   C  
ATOM   3811  CG  PHE A1050    -146.801-438.255   6.820  1.00  0.00      H1   C  
ATOM   3812  CD1 PHE A1050    -147.468-439.406   7.196  1.00  0.00      H1   C  
ATOM   3813  CE1 PHE A1050    -148.180-440.126   6.224  1.00  0.00      H1   C  
ATOM   3814  CZ  PHE A1050    -148.331-439.674   4.941  1.00  0.00      H1   C  
ATOM   3815  CD2 PHE A1050    -146.931-437.811   5.502  1.00  0.00      H1   C  
ATOM   3816  CE2 PHE A1050    -147.706-438.471   4.568  1.00  0.00      H1   C  
ATOM   3817  C   PHE A1050    -143.849-437.007   9.052  1.00  0.00      H1   C  
ATOM   3818  O   PHE A1050    -143.771-436.969  10.296  1.00  0.00      H1   O  
ATOM   3819  N   TYR A1051    -143.171-436.103   8.297  1.00  0.00      H1   N  
ATOM   3820  CA  TYR A1051    -142.407-434.972   8.848  1.00  0.00      H1   C  
ATOM   3821  CB  TYR A1051    -141.343-434.461   7.867  1.00  0.00      H1   C  
ATOM   3822  CG  TYR A1051    -140.336-435.514   7.404  1.00  0.00      H1   C  
ATOM   3823  CD1 TYR A1051    -139.021-435.282   7.841  1.00  0.00      H1   C  
ATOM   3824  CE1 TYR A1051    -137.965-435.944   7.223  1.00  0.00      H1   C  
ATOM   3825  CZ  TYR A1051    -138.169-436.937   6.251  1.00  0.00      H1   C  
ATOM   3826  OH  TYR A1051    -137.088-437.597   5.633  1.00  0.00      H1   O  
ATOM   3827  CD2 TYR A1051    -140.587-436.579   6.462  1.00  0.00      H1   C  
ATOM   3828  CE2 TYR A1051    -139.515-437.249   5.972  1.00  0.00      H1   C  
ATOM   3829  C   TYR A1051    -143.325-433.846   9.431  1.00  0.00      H1   C  
ATOM   3830  O   TYR A1051    -143.233-433.524  10.613  1.00  0.00      H1   O  
ATOM   3831  N   HIS A1052    -144.244-433.392   8.638  1.00  0.00      H1   N  
ATOM   3832  CA  HIS A1052    -145.193-432.348   8.925  1.00  0.00      H1   C  
ATOM   3833  CB  HIS A1052    -145.274-431.443   7.661  1.00  0.00      H1   C  
ATOM   3834  ND1 HIS A1052    -143.534-429.794   8.399  1.00  0.00      H1   N  
ATOM   3835  CG  HIS A1052    -144.001-430.625   7.379  1.00  0.00      H1   C  
ATOM   3836  CE1 HIS A1052    -142.484-429.197   7.961  1.00  0.00      H1   C  
ATOM   3837  NE2 HIS A1052    -142.197-429.651   6.746  1.00  0.00      H1   N  
ATOM   3838  CD2 HIS A1052    -143.177-430.548   6.382  1.00  0.00      H1   C  
ATOM   3839  C   HIS A1052    -146.621-433.036   8.969  1.00  0.00      H1   C  
ATOM   3840  O   HIS A1052    -146.729-434.110   8.424  1.00  0.00      H1   O  
ATOM   3841  N   LYS A1053    -147.615-432.399   9.648  1.00  0.00      H1   N  
ATOM   3842  CA  LYS A1053    -148.932-432.924   9.721  1.00  0.00      H1   C  
ATOM   3843  CB  LYS A1053    -149.858-431.935  10.508  1.00  0.00      H1   C  
ATOM   3844  CG  LYS A1053    -149.336-431.640  11.927  1.00  0.00      H1   C  
ATOM   3845  CD  LYS A1053    -149.373-432.830  12.911  1.00  0.00      H1   C  
ATOM   3846  CE  LYS A1053    -150.763-433.221  13.554  1.00  0.00      H1   C  
ATOM   3847  NZ  LYS A1053    -150.540-434.414  14.334  1.00  0.00      H1   N  
ATOM   3848  C   LYS A1053    -149.713-433.295   8.426  1.00  0.00      H1   C  
ATOM   3849  O   LYS A1053    -149.768-432.497   7.456  1.00  0.00      H1   O  
ATOM   3850  N   CYS A1054    -150.396-434.488   8.463  1.00  0.00      H1   N  
ATOM   3851  CA  CYS A1054    -151.047-435.066   7.299  1.00  0.00      H1   C  
ATOM   3852  CB  CYS A1054    -150.168-436.249   6.744  1.00  0.00      H1   C  
ATOM   3853  SG  CYS A1054    -150.773-437.042   5.177  1.00  0.00      H1   S  
ATOM   3854  C   CYS A1054    -152.516-435.452   7.582  1.00  0.00      H1   C  
ATOM   3855  O   CYS A1054    -152.845-436.312   8.367  1.00  0.00      H1   O  
ATOM   3856  N   ASP A1055    -153.406-434.633   6.989  1.00  0.00      H1   N  
ATOM   3857  CA  ASP A1055    -154.869-434.716   7.364  1.00  0.00      H1   C  
ATOM   3858  CB  ASP A1055    -155.523-433.349   6.998  1.00  0.00      H1   C  
ATOM   3859  CG  ASP A1055    -155.621-432.977   5.490  1.00  0.00      H1   C  
ATOM   3860  OD1 ASP A1055    -154.789-433.265   4.598  1.00  0.00      H1   O  
ATOM   3861  OD2 ASP A1055    -156.545-432.115   5.201  1.00  0.00      H1   O  
ATOM   3862  C   ASP A1055    -155.592-435.854   6.670  1.00  0.00      H1   C  
ATOM   3863  O   ASP A1055    -155.033-436.726   5.966  1.00  0.00      H1   O  
ATOM   3864  N   ASN A1056    -156.928-435.969   6.856  1.00  0.00      H1   N  
ATOM   3865  CA  ASN A1056    -157.727-437.040   6.231  1.00  0.00      H1   C  
ATOM   3866  CB  ASN A1056    -159.169-436.889   6.560  1.00  0.00      H1   C  
ATOM   3867  CG  ASN A1056    -159.409-437.338   7.949  1.00  0.00      H1   C  
ATOM   3868  OD1 ASN A1056    -158.516-437.791   8.652  1.00  0.00      H1   O  
ATOM   3869  ND2 ASN A1056    -160.581-436.988   8.595  1.00  0.00      H1   N  
ATOM   3870  C   ASN A1056    -157.631-436.985   4.686  1.00  0.00      H1   C  
ATOM   3871  O   ASN A1056    -157.412-437.988   4.005  1.00  0.00      H1   O  
ATOM   3872  N   THR A1057    -157.652-435.761   4.094  1.00  0.00      H1   N  
ATOM   3873  CA  THR A1057    -157.400-435.588   2.666  1.00  0.00      H1   C  
ATOM   3874  CB  THR A1057    -157.810-434.251   2.125  1.00  0.00      H1   C  
ATOM   3875  OG1 THR A1057    -159.205-434.170   1.900  1.00  0.00      H1   O  
ATOM   3876  CG2 THR A1057    -157.229-433.789   0.711  1.00  0.00      H1   C  
ATOM   3877  C   THR A1057    -155.971-436.031   2.180  1.00  0.00      H1   C  
ATOM   3878  O   THR A1057    -155.886-436.647   1.085  1.00  0.00      H1   O  
ATOM   3879  N   CYS A1058    -154.949-435.772   2.962  1.00  0.00      H1   N  
ATOM   3880  CA  CYS A1058    -153.640-436.194   2.590  1.00  0.00      H1   C  
ATOM   3881  CB  CYS A1058    -152.718-435.400   3.547  1.00  0.00      H1   C  
ATOM   3882  SG  CYS A1058    -150.936-435.797   3.583  1.00  0.00      H1   S  
ATOM   3883  C   CYS A1058    -153.561-437.746   2.708  1.00  0.00      H1   C  
ATOM   3884  O   CYS A1058    -153.011-438.355   1.768  1.00  0.00      H1   O  
ATOM   3885  N   MET A1059    -154.141-438.316   3.770  1.00  0.00      H1   N  
ATOM   3886  CA  MET A1059    -154.254-439.715   3.949  1.00  0.00      H1   C  
ATOM   3887  CB  MET A1059    -154.881-440.128   5.262  1.00  0.00      H1   C  
ATOM   3888  CG  MET A1059    -154.012-439.732   6.454  1.00  0.00      H1   C  
ATOM   3889  SD  MET A1059    -152.631-440.800   6.612  1.00  0.00      H1   S  
ATOM   3890  CE  MET A1059    -151.717-440.044   7.967  1.00  0.00      H1   C  
ATOM   3891  C   MET A1059    -155.025-440.327   2.833  1.00  0.00      H1   C  
ATOM   3892  O   MET A1059    -154.567-441.293   2.288  1.00  0.00      H1   O  
ATOM   3893  N   GLU A1060    -156.196-439.767   2.371  1.00  0.00      H1   N  
ATOM   3894  CA  GLU A1060    -157.013-440.413   1.335  1.00  0.00      H1   C  
ATOM   3895  CB  GLU A1060    -158.488-439.821   1.249  1.00  0.00      H1   C  
ATOM   3896  CG  GLU A1060    -159.365-440.765   0.426  1.00  0.00      H1   C  
ATOM   3897  CD  GLU A1060    -160.808-440.705   0.892  1.00  0.00      H1   C  
ATOM   3898  OE1 GLU A1060    -161.710-440.204   0.168  1.00  0.00      H1   O  
ATOM   3899  OE2 GLU A1060    -161.073-441.138   2.035  1.00  0.00      H1   O  
ATOM   3900  C   GLU A1060    -156.275-440.439  -0.042  1.00  0.00      H1   C  
ATOM   3901  O   GLU A1060    -156.267-441.379  -0.802  1.00  0.00      H1   O  
ATOM   3902  N   SER A1061    -155.458-439.363  -0.311  1.00  0.00      H1   N  
ATOM   3903  CA  SER A1061    -154.533-439.279  -1.439  1.00  0.00      H1   C  
ATOM   3904  CB  SER A1061    -153.836-437.899  -1.468  1.00  0.00      H1   C  
ATOM   3905  OG  SER A1061    -154.784-436.804  -1.388  1.00  0.00      H1   O  
ATOM   3906  C   SER A1061    -153.442-440.371  -1.471  1.00  0.00      H1   C  
ATOM   3907  O   SER A1061    -153.140-440.851  -2.568  1.00  0.00      H1   O  
ATOM   3908  N   VAL A1062    -152.806-440.681  -0.305  1.00  0.00      H1   N  
ATOM   3909  CA  VAL A1062    -151.841-441.753  -0.170  1.00  0.00      H1   C  
ATOM   3910  CB  VAL A1062    -150.834-441.559   0.906  1.00  0.00      H1   C  
ATOM   3911  CG1 VAL A1062    -151.521-441.404   2.312  1.00  0.00      H1   C  
ATOM   3912  CG2 VAL A1062    -149.688-442.669   0.952  1.00  0.00      H1   C  
ATOM   3913  C   VAL A1062    -152.519-443.111  -0.405  1.00  0.00      H1   C  
ATOM   3914  O   VAL A1062    -152.067-444.008  -1.092  1.00  0.00      H1   O  
ATOM   3915  N   LYS A1063    -153.672-443.457   0.267  1.00  0.00      H1   N  
ATOM   3916  CA  LYS A1063    -154.257-444.779   0.151  1.00  0.00      H1   C  
ATOM   3917  CB  LYS A1063    -155.369-444.904   1.196  1.00  0.00      H1   C  
ATOM   3918  CG  LYS A1063    -154.880-444.684   2.607  1.00  0.00      H1   C  
ATOM   3919  CD  LYS A1063    -155.837-444.267   3.735  1.00  0.00      H1   C  
ATOM   3920  CE  LYS A1063    -157.069-445.197   3.759  1.00  0.00      H1   C  
ATOM   3921  NZ  LYS A1063    -157.967-444.881   4.844  1.00  0.00      H1   N  
ATOM   3922  C   LYS A1063    -154.736-445.259  -1.213  1.00  0.00      H1   C  
ATOM   3923  O   LYS A1063    -154.761-446.412  -1.526  1.00  0.00      H1   O  
ATOM   3924  N   ASN A1064    -155.130-444.255  -2.044  1.00  0.00      H1   N  
ATOM   3925  CA  ASN A1064    -155.717-444.472  -3.348  1.00  0.00      H1   C  
ATOM   3926  CB  ASN A1064    -157.000-443.472  -3.393  1.00  0.00      H1   C  
ATOM   3927  CG  ASN A1064    -158.199-443.843  -2.411  1.00  0.00      H1   C  
ATOM   3928  OD1 ASN A1064    -158.064-444.654  -1.522  1.00  0.00      H1   O  
ATOM   3929  ND2 ASN A1064    -159.384-443.327  -2.547  1.00  0.00      H1   N  
ATOM   3930  C   ASN A1064    -154.712-444.158  -4.419  1.00  0.00      H1   C  
ATOM   3931  O   ASN A1064    -154.990-444.362  -5.604  1.00  0.00      H1   O  
ATOM   3932  N   GLY A1065    -153.506-443.703  -4.091  1.00  0.00      H1   N  
ATOM   3933  CA  GLY A1065    -152.430-443.352  -5.025  1.00  0.00      H1   C  
ATOM   3934  C   GLY A1065    -152.529-442.090  -5.818  1.00  0.00      H1   C  
ATOM   3935  O   GLY A1065    -152.001-441.972  -6.919  1.00  0.00      H1   O  
ATOM   3936  N   THR A1066    -153.126-441.052  -5.321  1.00  0.00      H1   N  
ATOM   3937  CA  THR A1066    -153.248-439.792  -6.060  1.00  0.00      H1   C  
ATOM   3938  CB  THR A1066    -154.693-439.612  -6.277  1.00  0.00      H1   C  
ATOM   3939  OG1 THR A1066    -155.417-439.548  -5.061  1.00  0.00      H1   O  
ATOM   3940  CG2 THR A1066    -155.233-440.885  -6.956  1.00  0.00      H1   C  
ATOM   3941  C   THR A1066    -152.431-438.640  -5.491  1.00  0.00      H1   C  
ATOM   3942  O   THR A1066    -152.334-437.533  -5.967  1.00  0.00      H1   O  
ATOM   3943  N   TYR A1067    -151.742-438.887  -4.358  1.00  0.00      H1   N  
ATOM   3944  CA  TYR A1067    -150.724-438.008  -3.798  1.00  0.00      H1   C  
ATOM   3945  CB  TYR A1067    -150.248-438.760  -2.537  1.00  0.00      H1   C  
ATOM   3946  CG  TYR A1067    -149.332-438.085  -1.591  1.00  0.00      H1   C  
ATOM   3947  CD1 TYR A1067    -149.739-437.722  -0.335  1.00  0.00      H1   C  
ATOM   3948  CE1 TYR A1067    -148.831-437.059   0.465  1.00  0.00      H1   C  
ATOM   3949  CZ  TYR A1067    -147.530-436.860   0.100  1.00  0.00      H1   C  
ATOM   3950  OH  TYR A1067    -146.554-436.226   0.915  1.00  0.00      H1   O  
ATOM   3951  CD2 TYR A1067    -147.917-438.034  -1.939  1.00  0.00      H1   C  
ATOM   3952  CE2 TYR A1067    -147.036-437.376  -1.109  1.00  0.00      H1   C  
ATOM   3953  C   TYR A1067    -149.574-437.651  -4.810  1.00  0.00      H1   C  
ATOM   3954  O   TYR A1067    -149.042-438.533  -5.499  1.00  0.00      H1   O  
ATOM   3955  N   ASP A1068    -149.190-436.376  -4.911  1.00  0.00      H1   N  
ATOM   3956  CA  ASP A1068    -148.160-435.768  -5.712  1.00  0.00      H1   C  
ATOM   3957  CB  ASP A1068    -148.684-434.556  -6.490  1.00  0.00      H1   C  
ATOM   3958  CG  ASP A1068    -149.692-434.900  -7.528  1.00  0.00      H1   C  
ATOM   3959  OD1 ASP A1068    -149.325-435.791  -8.342  1.00  0.00      H1   O  
ATOM   3960  OD2 ASP A1068    -150.833-434.295  -7.573  1.00  0.00      H1   O  
ATOM   3961  C   ASP A1068    -147.110-435.253  -4.807  1.00  0.00      H1   C  
ATOM   3962  O   ASP A1068    -147.513-434.515  -3.853  1.00  0.00      H1   O  
ATOM   3963  N   TYR A1069    -145.806-435.650  -5.001  1.00  0.00      H1   N  
ATOM   3964  CA  TYR A1069    -144.701-435.261  -4.171  1.00  0.00      H1   C  
ATOM   3965  CB  TYR A1069    -143.471-436.083  -4.557  1.00  0.00      H1   C  
ATOM   3966  CG  TYR A1069    -142.111-435.574  -4.008  1.00  0.00      H1   C  
ATOM   3967  CD1 TYR A1069    -141.746-435.925  -2.673  1.00  0.00      H1   C  
ATOM   3968  CE1 TYR A1069    -140.594-435.325  -2.178  1.00  0.00      H1   C  
ATOM   3969  CZ  TYR A1069    -139.708-434.488  -2.913  1.00  0.00      H1   C  
ATOM   3970  OH  TYR A1069    -138.578-434.043  -2.366  1.00  0.00      H1   O  
ATOM   3971  CD2 TYR A1069    -141.230-434.794  -4.739  1.00  0.00      H1   C  
ATOM   3972  CE2 TYR A1069    -140.062-434.163  -4.267  1.00  0.00      H1   C  
ATOM   3973  C   TYR A1069    -144.537-433.705  -4.144  1.00  0.00      H1   C  
ATOM   3974  O   TYR A1069    -144.491-433.237  -3.011  1.00  0.00      H1   O  
ATOM   3975  N   PRO A1070    -144.524-432.889  -5.252  1.00  0.00      H1   N  
ATOM   3976  CD  PRO A1070    -144.427-433.444  -6.637  1.00  0.00      H1   C  
ATOM   3977  CA  PRO A1070    -144.111-431.481  -5.135  1.00  0.00      H1   C  
ATOM   3978  CB  PRO A1070    -143.772-431.076  -6.582  1.00  0.00      H1   C  
ATOM   3979  CG  PRO A1070    -143.538-432.379  -7.350  1.00  0.00      H1   C  
ATOM   3980  C   PRO A1070    -145.181-430.719  -4.414  1.00  0.00      H1   C  
ATOM   3981  O   PRO A1070    -144.945-429.636  -3.878  1.00  0.00      H1   O  
ATOM   3982  N   LYS A1071    -146.447-431.178  -4.461  1.00  0.00      H1   N  
ATOM   3983  CA  LYS A1071    -147.618-430.548  -3.855  1.00  0.00      H1   C  
ATOM   3984  CB  LYS A1071    -148.852-431.229  -4.495  1.00  0.00      H1   C  
ATOM   3985  CG  LYS A1071    -150.264-431.011  -3.793  1.00  0.00      H1   C  
ATOM   3986  CD  LYS A1071    -151.290-431.754  -4.549  1.00  0.00      H1   C  
ATOM   3987  CE  LYS A1071    -152.701-431.595  -3.913  1.00  0.00      H1   C  
ATOM   3988  NZ  LYS A1071    -153.775-432.448  -4.584  1.00  0.00      H1   N  
ATOM   3989  C   LYS A1071    -147.588-430.716  -2.354  1.00  0.00      H1   C  
ATOM   3990  O   LYS A1071    -147.830-429.749  -1.596  1.00  0.00      H1   O  
ATOM   3991  N   TYR A1072    -147.307-431.952  -1.827  1.00  0.00      H1   N  
ATOM   3992  CA  TYR A1072    -147.403-432.323  -0.451  1.00  0.00      H1   C  
ATOM   3993  CB  TYR A1072    -147.910-433.705  -0.179  1.00  0.00      H1   C  
ATOM   3994  CG  TYR A1072    -149.446-433.678  -0.346  1.00  0.00      H1   C  
ATOM   3995  CD1 TYR A1072    -150.134-434.331  -1.324  1.00  0.00      H1   C  
ATOM   3996  CE1 TYR A1072    -151.513-434.339  -1.285  1.00  0.00      H1   C  
ATOM   3997  CZ  TYR A1072    -152.200-433.736  -0.198  1.00  0.00      H1   C  
ATOM   3998  OH  TYR A1072    -153.615-433.806  -0.099  1.00  0.00      H1   O  
ATOM   3999  CD2 TYR A1072    -150.105-433.120   0.770  1.00  0.00      H1   C  
ATOM   4000  CE2 TYR A1072    -151.508-433.079   0.807  1.00  0.00      H1   C  
ATOM   4001  C   TYR A1072    -146.010-432.178   0.205  1.00  0.00      H1   C  
ATOM   4002  O   TYR A1072    -145.953-432.198   1.390  1.00  0.00      H1   O  
ATOM   4003  N   SER A1073    -144.903-431.779  -0.508  1.00  0.00      H1   N  
ATOM   4004  CA  SER A1073    -143.691-431.137   0.045  1.00  0.00      H1   C  
ATOM   4005  CB  SER A1073    -142.605-430.854  -1.014  1.00  0.00      H1   C  
ATOM   4006  OG  SER A1073    -141.314-430.471  -0.426  1.00  0.00      H1   O  
ATOM   4007  C   SER A1073    -144.010-429.897   0.835  1.00  0.00      H1   C  
ATOM   4008  O   SER A1073    -144.811-429.065   0.439  1.00  0.00      H1   O  
ATOM   4009  N   GLU A1074    -143.214-429.618   1.838  1.00  0.00      H1   N  
ATOM   4010  CA  GLU A1074    -142.876-428.258   2.294  1.00  0.00      H1   C  
ATOM   4011  CB  GLU A1074    -142.199-428.258   3.695  1.00  0.00      H1   C  
ATOM   4012  CG  GLU A1074    -141.519-426.923   4.190  1.00  0.00      H1   C  
ATOM   4013  CD  GLU A1074    -140.757-427.043   5.525  1.00  0.00      H1   C  
ATOM   4014  OE1 GLU A1074    -139.766-427.838   5.611  1.00  0.00      H1   O  
ATOM   4015  OE2 GLU A1074    -141.213-426.437   6.505  1.00  0.00      H1   O  
ATOM   4016  C   GLU A1074    -142.190-427.458   1.227  1.00  0.00      H1   C  
ATOM   4017  O   GLU A1074    -141.246-427.952   0.575  1.00  0.00      H1   O  
ATOM   4018  N   GLU A1075    -142.614-426.223   1.025  1.00  0.00      H1   N  
ATOM   4019  CA  GLU A1075    -141.945-425.353   0.030  1.00  0.00      H1   C  
ATOM   4020  CB  GLU A1075    -142.716-424.080  -0.224  1.00  0.00      H1   C  
ATOM   4021  CG  GLU A1075    -144.049-424.265  -0.875  1.00  0.00      H1   C  
ATOM   4022  CD  GLU A1075    -144.751-422.928  -0.928  1.00  0.00      H1   C  
ATOM   4023  OE1 GLU A1075    -145.328-422.509   0.099  1.00  0.00      H1   O  
ATOM   4024  OE2 GLU A1075    -144.922-422.338  -2.032  1.00  0.00      H1   O  
ATOM   4025  C   GLU A1075    -140.545-424.995   0.354  1.00  0.00      H1   C  
ATOM   4026  O   GLU A1075    -140.144-424.907   1.518  1.00  0.00      H1   O  
ATOM   4027  N   ALA A1076    -139.707-424.886  -0.716  1.00  0.00      H1   N  
ATOM   4028  CA  ALA A1076    -138.284-424.617  -0.659  1.00  0.00      H1   C  
ATOM   4029  CB  ALA A1076    -137.628-424.937  -2.016  1.00  0.00      H1   C  
ATOM   4030  C   ALA A1076    -137.953-423.173  -0.137  1.00  0.00      H1   C  
ATOM   4031  O   ALA A1076    -138.621-422.177  -0.527  1.00  0.00      H1   O  
ATOM   4032  N   LYS A1077    -137.027-423.116   0.845  1.00  0.00      H1   N  
ATOM   4033  CA  LYS A1077    -136.805-421.975   1.687  1.00  0.00      H1   C  
ATOM   4034  CB  LYS A1077    -136.027-422.238   3.010  1.00  0.00      H1   C  
ATOM   4035  CG  LYS A1077    -136.867-423.080   3.946  1.00  0.00      H1   C  
ATOM   4036  CD  LYS A1077    -137.144-424.577   3.597  1.00  0.00      H1   C  
ATOM   4037  CE  LYS A1077    -137.568-425.444   4.779  1.00  0.00      H1   C  
ATOM   4038  NZ  LYS A1077    -137.513-426.915   4.462  1.00  0.00      H1   N  
ATOM   4039  C   LYS A1077    -136.187-420.807   0.947  1.00  0.00      H1   C  
ATOM   4040  O   LYS A1077    -135.552-421.007  -0.115  1.00  0.00      H1   O  
ATOM   4041  N   LEU A1078    -136.445-419.565   1.419  1.00  0.00      H1   N  
ATOM   4042  CA  LEU A1078    -136.018-418.320   0.709  1.00  0.00      H1   C  
ATOM   4043  CB  LEU A1078    -136.928-417.148   1.213  1.00  0.00      H1   C  
ATOM   4044  CG  LEU A1078    -138.518-417.345   1.077  1.00  0.00      H1   C  
ATOM   4045  CD1 LEU A1078    -139.316-416.064   1.504  1.00  0.00      H1   C  
ATOM   4046  CD2 LEU A1078    -138.800-417.661  -0.363  1.00  0.00      H1   C  
ATOM   4047  C   LEU A1078    -134.527-417.947   0.904  1.00  0.00      H1   C  
ATOM   4048  O   LEU A1078    -134.013-417.986   2.036  1.00  0.00      H1   O  
ATOM   4049  N   ASN A1079    -133.821-417.502  -0.170  1.00  0.00      H1   N  
ATOM   4050  CA  ASN A1079    -132.304-417.427  -0.076  1.00  0.00      H1   C  
ATOM   4051  CB  ASN A1079    -131.789-417.446  -1.591  1.00  0.00      H1   C  
ATOM   4052  CG  ASN A1079    -130.312-417.236  -1.833  1.00  0.00      H1   C  
ATOM   4053  OD1 ASN A1079    -129.778-416.418  -2.623  1.00  0.00      H1   O  
ATOM   4054  ND2 ASN A1079    -129.503-418.034  -1.151  1.00  0.00      H1   N  
ATOM   4055  C   ASN A1079    -131.809-416.110   0.617  1.00  0.00      H1   C  
ATOM   4056  O   ASN A1079    -132.475-415.120   0.723  1.00  0.00      H1   O  
ATOM   4057  N   ARG A1080    -130.541-416.000   1.013  1.00  0.00      H1   N  
ATOM   4058  CA  ARG A1080    -130.061-414.829   1.848  1.00  0.00      H1   C  
ATOM   4059  CB  ARG A1080    -128.720-415.178   2.456  1.00  0.00      H1   C  
ATOM   4060  CG  ARG A1080    -127.942-414.010   3.155  1.00  0.00      H1   C  
ATOM   4061  CD  ARG A1080    -126.798-414.512   3.942  1.00  0.00      H1   C  
ATOM   4062  NE  ARG A1080    -126.297-413.409   4.781  1.00  0.00      H1   N  
ATOM   4063  CZ  ARG A1080    -126.472-413.221   6.066  1.00  0.00      H1   C  
ATOM   4064  NH1 ARG A1080    -127.263-413.994   6.784  1.00  0.00      H1   N  
ATOM   4065  NH2 ARG A1080    -125.971-412.146   6.675  1.00  0.00      H1   N  
ATOM   4066  C   ARG A1080    -130.095-413.486   1.067  1.00  0.00      H1   C  
ATOM   4067  O   ARG A1080    -129.952-413.505  -0.165  1.00  0.00      H1   O  
ATOM   4068  N   GLU A1081    -130.275-412.365   1.762  1.00  0.00      H1   N  
ATOM   4069  CA  GLU A1081    -130.176-411.021   1.200  1.00  0.00      H1   C  
ATOM   4070  CB  GLU A1081    -130.356-409.937   2.368  1.00  0.00      H1   C  
ATOM   4071  CG  GLU A1081    -131.542-410.228   3.367  1.00  0.00      H1   C  
ATOM   4072  CD  GLU A1081    -131.070-411.096   4.561  1.00  0.00      H1   C  
ATOM   4073  OE1 GLU A1081    -130.791-410.529   5.625  1.00  0.00      H1   O  
ATOM   4074  OE2 GLU A1081    -131.181-412.291   4.430  1.00  0.00      H1   O  
ATOM   4075  C   GLU A1081    -128.900-410.740   0.537  1.00  0.00      H1   C  
ATOM   4076  O   GLU A1081    -127.785-410.760   1.097  1.00  0.00      H1   O  
ATOM   4077  N   LYS A1082    -129.087-410.488  -0.769  1.00  0.00      H1   N  
ATOM   4078  CA  LYS A1082    -128.031-410.312  -1.673  1.00  0.00      H1   C  
ATOM   4079  CB  LYS A1082    -128.525-410.153  -3.179  1.00  0.00      H1   C  
ATOM   4080  CG  LYS A1082    -129.521-411.253  -3.650  1.00  0.00      H1   C  
ATOM   4081  CD  LYS A1082    -128.997-412.703  -3.577  1.00  0.00      H1   C  
ATOM   4082  CE  LYS A1082    -129.663-413.631  -4.620  1.00  0.00      H1   C  
ATOM   4083  NZ  LYS A1082    -131.015-413.938  -4.156  1.00  0.00      H1   N  
ATOM   4084  C   LYS A1082    -127.108-409.118  -1.345  1.00  0.00      H1   C  
ATOM   4085  O   LYS A1082    -125.940-409.002  -1.821  1.00  0.00      H1   O  
ATOM   4086  N   ILE A1083    -127.690-408.127  -0.585  1.00  0.00      H1   N  
ATOM   4087  CA  ILE A1083    -127.003-406.914  -0.225  1.00  0.00      H1   C  
ATOM   4088  CB  ILE A1083    -127.907-405.798   0.312  1.00  0.00      H1   C  
ATOM   4089  CG2 ILE A1083    -128.617-406.359   1.574  1.00  0.00      H1   C  
ATOM   4090  CG1 ILE A1083    -127.230-404.474   0.539  1.00  0.00      H1   C  
ATOM   4091  CD1 ILE A1083    -126.665-403.784  -0.702  1.00  0.00      H1   C  
ATOM   4092  C   ILE A1083    -125.852-407.216   0.792  1.00  0.00      H1   C  
ATOM   4093  O   ILE A1083    -124.879-406.467   0.911  1.00  0.00      H1   O  
ATOM   4094  N   ASP A1084    -125.921-408.319   1.559  1.00  0.00      H1   N  
ATOM   4095  CA  ASP A1084    -124.897-408.763   2.520  1.00  0.00      H1   C  
ATOM   4096  CB  ASP A1084    -125.680-409.830   3.351  1.00  0.00      H1   C  
ATOM   4097  CG  ASP A1084    -124.785-410.351   4.466  1.00  0.00      H1   C  
ATOM   4098  OD1 ASP A1084    -124.381-411.605   4.443  1.00  0.00      H1   O  
ATOM   4099  OD2 ASP A1084    -124.441-409.584   5.388  1.00  0.00      H1   O  
ATOM   4100  C   ASP A1084    -123.677-409.319   1.763  1.00  0.00      H1   C  
ATOM   4101  O   ASP A1084    -122.601-409.182   2.212  1.00  0.00      H1   O  
ATOM   4102  N   GLY A1085    -123.814-409.856   0.533  1.00  0.00      H1   N  
ATOM   4103  CA  GLY A1085    -122.709-410.345  -0.259  1.00  0.00      H1   C  
ATOM   4104  C   GLY A1085    -121.717-409.253  -0.495  1.00  0.00      H1   C  
ATOM   4105  O   GLY A1085    -120.547-409.336  -0.140  1.00  0.00      H1   O  
ATOM   4106  N   VAL A1086    -122.139-408.138  -1.163  1.00  0.00      H1   N  
ATOM   4107  CA  VAL A1086    -121.264-407.000  -1.443  1.00  0.00      H1   C  
ATOM   4108  CB  VAL A1086    -121.816-406.039  -2.505  1.00  0.00      H1   C  
ATOM   4109  CG1 VAL A1086    -123.250-405.569  -2.098  1.00  0.00      H1   C  
ATOM   4110  CG2 VAL A1086    -120.883-404.848  -2.748  1.00  0.00      H1   C  
ATOM   4111  C   VAL A1086    -120.794-406.351  -0.177  1.00  0.00      H1   C  
ATOM   4112  O   VAL A1086    -119.713-405.834  -0.034  1.00  0.00      H1   O  
ATOM   4113  N   LYS A1087    -121.696-406.324   0.880  1.00  0.00      H1   N  
ATOM   4114  CA  LYS A1087    -121.301-405.666   2.213  1.00  0.00      H1   C  
ATOM   4115  CB  LYS A1087    -122.446-405.476   3.260  1.00  0.00      H1   C  
ATOM   4116  CG  LYS A1087    -123.389-404.357   2.993  1.00  0.00      H1   C  
ATOM   4117  CD  LYS A1087    -124.685-404.321   3.830  1.00  0.00      H1   C  
ATOM   4118  CE  LYS A1087    -125.326-402.905   3.914  1.00  0.00      H1   C  
ATOM   4119  NZ  LYS A1087    -126.597-402.902   4.620  1.00  0.00      H1   N  
ATOM   4120  C   LYS A1087    -120.093-406.433   2.827  1.00  0.00      H1   C  
ATOM   4121  O   LYS A1087    -119.123-405.821   3.251  1.00  0.00      H1   O  
ATOM   4122  N   LEU A1088    -120.137-407.848   2.836  1.00  0.00      H1   N  
ATOM   4123  CA  LEU A1088    -119.014-408.601   3.321  1.00  0.00      H1   C  
ATOM   4124  CB  LEU A1088    -119.420-410.064   3.281  1.00  0.00      H1   C  
ATOM   4125  CG  LEU A1088    -118.338-411.213   3.187  1.00  0.00      H1   C  
ATOM   4126  CD1 LEU A1088    -117.416-411.214   4.449  1.00  0.00      H1   C  
ATOM   4127  CD2 LEU A1088    -118.986-412.574   3.069  1.00  0.00      H1   C  
ATOM   4128  C   LEU A1088    -117.722-408.417   2.523  1.00  0.00      H1   C  
ATOM   4129  O   LEU A1088    -116.683-408.166   3.145  1.00  0.00      H1   O  
ATOM   4130  N   GLU A1089    -117.800-408.436   1.136  1.00  0.00      H1   N  
ATOM   4131  CA  GLU A1089    -116.635-408.332   0.322  1.00  0.00      H1   C  
ATOM   4132  CB  GLU A1089    -117.061-408.614  -1.108  1.00  0.00      H1   C  
ATOM   4133  CG  GLU A1089    -117.393-410.040  -1.516  1.00  0.00      H1   C  
ATOM   4134  CD  GLU A1089    -116.230-411.032  -1.536  1.00  0.00      H1   C  
ATOM   4135  OE1 GLU A1089    -115.209-410.712  -2.250  1.00  0.00      H1   O  
ATOM   4136  OE2 GLU A1089    -116.318-411.978  -0.731  1.00  0.00      H1   O  
ATOM   4137  C   GLU A1089    -115.984-406.911   0.488  1.00  0.00      H1   C  
ATOM   4138  O   GLU A1089    -114.764-406.790   0.447  1.00  0.00      H1   O  
ATOM   4139  N   SER A1090    -116.813-405.845   0.596  1.00  0.00      H1   N  
ATOM   4140  CA  SER A1090    -116.360-404.526   0.817  1.00  0.00      H1   C  
ATOM   4141  CB  SER A1090    -117.382-403.333   0.719  1.00  0.00      H1   C  
ATOM   4142  OG  SER A1090    -118.665-403.510   1.347  1.00  0.00      H1   O  
ATOM   4143  C   SER A1090    -115.689-404.470   2.242  1.00  0.00      H1   C  
ATOM   4144  O   SER A1090    -114.631-403.821   2.420  1.00  0.00      H1   O  
ATOM   4145  N   THR A1091    -116.244-405.171   3.275  1.00  0.00      H1   N  
ATOM   4146  CA  THR A1091    -115.626-405.308   4.615  1.00  0.00      H1   C  
ATOM   4147  CB  THR A1091    -116.681-405.962   5.483  1.00  0.00      H1   C  
ATOM   4148  OG1 THR A1091    -117.787-405.134   5.639  1.00  0.00      H1   O  
ATOM   4149  CG2 THR A1091    -116.148-406.307   6.888  1.00  0.00      H1   C  
ATOM   4150  C   THR A1091    -114.222-406.057   4.647  1.00  0.00      H1   C  
ATOM   4151  O   THR A1091    -113.280-405.611   5.328  1.00  0.00      H1   O  
ATOM   4152  N   ARG A1092    -114.079-407.122   3.832  1.00  0.00      H1   N  
ATOM   4153  CA  ARG A1092    -112.787-407.722   3.487  1.00  0.00      H1   C  
ATOM   4154  CB  ARG A1092    -113.033-409.046   2.777  1.00  0.00      H1   C  
ATOM   4155  CG  ARG A1092    -111.844-409.789   2.061  1.00  0.00      H1   C  
ATOM   4156  CD  ARG A1092    -110.530-410.055   2.881  1.00  0.00      H1   C  
ATOM   4157  NE  ARG A1092    -109.636-410.919   2.123  1.00  0.00      H1   N  
ATOM   4158  CZ  ARG A1092    -108.438-411.258   2.627  1.00  0.00      H1   C  
ATOM   4159  NH1 ARG A1092    -108.036-411.094   3.885  1.00  0.00      H1   N  
ATOM   4160  NH2 ARG A1092    -107.702-412.028   1.870  1.00  0.00      H1   N  
ATOM   4161  C   ARG A1092    -111.835-406.802   2.780  1.00  0.00      H1   C  
ATOM   4162  O   ARG A1092    -110.687-406.698   3.155  1.00  0.00      H1   O  
ATOM   4163  N   ILE A1093    -112.266-406.037   1.720  1.00  0.00      H1   N  
ATOM   4164  CA  ILE A1093    -111.386-405.201   1.067  1.00  0.00      H1   C  
ATOM   4165  CB  ILE A1093    -111.944-404.671  -0.289  1.00  0.00      H1   C  
ATOM   4166  CG2 ILE A1093    -111.482-403.263  -0.728  1.00  0.00      H1   C  
ATOM   4167  CG1 ILE A1093    -111.694-405.787  -1.426  1.00  0.00      H1   C  
ATOM   4168  CD1 ILE A1093    -110.216-405.911  -1.876  1.00  0.00      H1   C  
ATOM   4169  C   ILE A1093    -110.884-404.112   1.971  1.00  0.00      H1   C  
ATOM   4170  O   ILE A1093    -109.655-403.855   1.976  1.00  0.00      H1   O  
ATOM   4171  N   TYR A1094    -111.849-403.578   2.843  1.00  0.00      H1   N  
ATOM   4172  CA  TYR A1094    -111.374-402.592   3.833  1.00  0.00      H1   C  
ATOM   4173  CB  TYR A1094    -112.657-401.953   4.528  1.00  0.00      H1   C  
ATOM   4174  CG  TYR A1094    -112.186-400.904   5.500  1.00  0.00      H1   C  
ATOM   4175  CD1 TYR A1094    -111.381-399.907   4.999  1.00  0.00      H1   C  
ATOM   4176  CE1 TYR A1094    -111.009-398.810   5.816  1.00  0.00      H1   C  
ATOM   4177  CZ  TYR A1094    -111.378-398.848   7.149  1.00  0.00      H1   C  
ATOM   4178  OH  TYR A1094    -110.853-397.844   8.016  1.00  0.00      H1   O  
ATOM   4179  CD2 TYR A1094    -112.646-400.844   6.816  1.00  0.00      H1   C  
ATOM   4180  CE2 TYR A1094    -112.259-399.763   7.629  1.00  0.00      H1   C  
ATOM   4181  C   TYR A1094    -110.331-403.181   4.795  1.00  0.00      H1   C  
ATOM   4182  O   TYR A1094    -109.287-402.565   5.049  1.00  0.00      H1   O  
ATOM   4183  N   GLN A1095    -110.570-404.441   5.224  1.00  0.00      H1   N  
ATOM   4184  CA  GLN A1095    -109.684-405.108   6.199  1.00  0.00      H1   C  
ATOM   4185  CB  GLN A1095    -110.352-406.365   6.692  1.00  0.00      H1   C  
ATOM   4186  CG  GLN A1095    -109.497-407.451   7.481  1.00  0.00      H1   C  
ATOM   4187  CD  GLN A1095    -108.621-408.365   6.717  1.00  0.00      H1   C  
ATOM   4188  OE1 GLN A1095    -109.171-409.003   5.831  1.00  0.00      H1   O  
ATOM   4189  NE2 GLN A1095    -107.318-408.424   6.960  1.00  0.00      H1   N  
ATOM   4190  C   GLN A1095    -108.233-405.282   5.733  1.00  0.00      H1   C  
ATOM   4191  O   GLN A1095    -107.303-404.939   6.516  1.00  0.00      H1   O  
ATOM   4192  N   ILE A1096    -107.975-405.754   4.507  1.00  0.00      H1   N  
ATOM   4193  CA  ILE A1096    -106.708-405.998   3.888  1.00  0.00      H1   C  
ATOM   4194  CB  ILE A1096    -106.678-407.225   2.941  1.00  0.00      H1   C  
ATOM   4195  CG2 ILE A1096    -107.638-406.871   1.830  1.00  0.00      H1   C  
ATOM   4196  CG1 ILE A1096    -105.269-407.697   2.511  1.00  0.00      H1   C  
ATOM   4197  CD1 ILE A1096    -104.455-408.297   3.625  1.00  0.00      H1   C  
ATOM   4198  C   ILE A1096    -105.969-404.813   3.241  1.00  0.00      H1   C  
ATOM   4199  O   ILE A1096    -104.783-404.709   3.398  1.00  0.00      H1   O  
ATOM   4200  N   LEU A1097    -106.630-403.780   2.700  1.00  0.00      H1   N  
ATOM   4201  CA  LEU A1097    -106.102-402.464   2.519  1.00  0.00      H1   C  
ATOM   4202  CB  LEU A1097    -107.186-401.603   1.943  1.00  0.00      H1   C  
ATOM   4203  CG  LEU A1097    -106.970-400.071   1.894  1.00  0.00      H1   C  
ATOM   4204  CD1 LEU A1097    -105.979-399.599   0.873  1.00  0.00      H1   C  
ATOM   4205  CD2 LEU A1097    -108.316-399.301   1.612  1.00  0.00      H1   C  
ATOM   4206  C   LEU A1097    -105.467-401.868   3.717  1.00  0.00      H1   C  
ATOM   4207  O   LEU A1097    -104.320-401.380   3.682  1.00  0.00      H1   O  
ATOM   4208  N   ALA A1098    -106.287-401.882   4.851  1.00  0.00      H1   N  
ATOM   4209  CA  ALA A1098    -105.997-401.295   6.119  1.00  0.00      H1   C  
ATOM   4210  CB  ALA A1098    -107.173-401.497   7.081  1.00  0.00      H1   C  
ATOM   4211  C   ALA A1098    -104.687-401.868   6.830  1.00  0.00      H1   C  
ATOM   4212  O   ALA A1098    -103.946-401.041   7.407  1.00  0.00      H1   O  
ATOM   4213  N   ILE A1099    -104.482-403.238   6.823  1.00  0.00      H1   N  
ATOM   4214  CA  ILE A1099    -103.380-403.820   7.586  1.00  0.00      H1   C  
ATOM   4215  CB  ILE A1099    -103.635-405.174   8.259  1.00  0.00      H1   C  
ATOM   4216  CG2 ILE A1099    -104.774-404.899   9.247  1.00  0.00      H1   C  
ATOM   4217  CG1 ILE A1099    -103.947-406.332   7.207  1.00  0.00      H1   C  
ATOM   4218  CD1 ILE A1099    -103.710-407.763   7.676  1.00  0.00      H1   C  
ATOM   4219  C   ILE A1099    -102.069-403.878   6.754  1.00  0.00      H1   C  
ATOM   4220  O   ILE A1099    -100.985-404.145   7.285  1.00  0.00      H1   O  
ATOM   4221  N   TYR A1100    -102.086-403.500   5.492  1.00  0.00      H1   N  
ATOM   4222  CA  TYR A1100    -100.887-403.180   4.762  1.00  0.00      H1   C  
ATOM   4223  CB  TYR A1100    -100.863-403.901   3.357  1.00  0.00      H1   C  
ATOM   4224  CG  TYR A1100    -100.939-405.354   3.418  1.00  0.00      H1   C  
ATOM   4225  CD1 TYR A1100    -101.480-406.065   2.338  1.00  0.00      H1   C  
ATOM   4226  CE1 TYR A1100    -101.291-407.499   2.265  1.00  0.00      H1   C  
ATOM   4227  CZ  TYR A1100    -100.696-408.170   3.367  1.00  0.00      H1   C  
ATOM   4228  OH  TYR A1100    -100.467-409.539   3.388  1.00  0.00      H1   O  
ATOM   4229  CD2 TYR A1100    -100.240-406.084   4.437  1.00  0.00      H1   C  
ATOM   4230  CE2 TYR A1100    -100.197-407.431   4.462  1.00  0.00      H1   C  
ATOM   4231  C   TYR A1100    -100.625-401.700   4.528  1.00  0.00      H1   C  
ATOM   4232  O   TYR A1100     -99.485-401.282   4.563  1.00  0.00      H1   O  
ATOM   4233  N   SER A1101    -101.685-400.887   4.258  1.00  0.00      H1   N  
ATOM   4234  CA  SER A1101    -101.521-399.464   4.013  1.00  0.00      H1   C  
ATOM   4235  CB  SER A1101    -102.886-398.769   3.574  1.00  0.00      H1   C  
ATOM   4236  OG  SER A1101    -102.653-397.380   3.311  1.00  0.00      H1   O  
ATOM   4237  C   SER A1101    -100.941-398.729   5.240  1.00  0.00      H1   C  
ATOM   4238  O   SER A1101    -100.005-397.854   5.146  1.00  0.00      H1   O  
ATOM   4239  N   THR A1102    -101.425-399.095   6.407  1.00  0.00      H1   N  
ATOM   4240  CA  THR A1102    -100.997-398.350   7.558  1.00  0.00      H1   C  
ATOM   4241  CB  THR A1102    -101.856-398.612   8.757  1.00  0.00      H1   C  
ATOM   4242  OG1 THR A1102    -102.156-399.941   9.051  1.00  0.00      H1   O  
ATOM   4243  CG2 THR A1102    -103.258-397.865   8.551  1.00  0.00      H1   C  
ATOM   4244  C   THR A1102     -99.513-398.523   8.009  1.00  0.00      H1   C  
ATOM   4245  O   THR A1102     -98.671-397.630   8.152  1.00  0.00      H1   O  
ATOM   4246  N   VAL A1103     -99.112-399.825   8.132  1.00  0.00      H1   N  
ATOM   4247  CA  VAL A1103     -97.731-400.159   8.536  1.00  0.00      H1   C  
ATOM   4248  CB  VAL A1103     -97.531-401.599   8.952  1.00  0.00      H1   C  
ATOM   4249  CG1 VAL A1103     -98.279-401.781  10.257  1.00  0.00      H1   C  
ATOM   4250  CG2 VAL A1103     -98.036-402.565   7.845  1.00  0.00      H1   C  
ATOM   4251  C   VAL A1103     -96.632-399.671   7.557  1.00  0.00      H1   C  
ATOM   4252  O   VAL A1103     -95.618-399.038   7.910  1.00  0.00      H1   O  
ATOM   4253  N   ALA A1104     -96.936-399.768   6.187  1.00  0.00      H1   N  
ATOM   4254  CA  ALA A1104     -96.017-399.356   5.134  1.00  0.00      H1   C  
ATOM   4255  CB  ALA A1104     -96.545-399.738   3.696  1.00  0.00      H1   C  
ATOM   4256  C   ALA A1104     -95.801-397.809   5.131  1.00  0.00      H1   C  
ATOM   4257  O   ALA A1104     -94.691-397.292   5.028  1.00  0.00      H1   O  
ATOM   4258  N   SER A1105     -96.912-397.056   5.343  1.00  0.00      H1   N  
ATOM   4259  CA  SER A1105     -96.914-395.608   5.652  1.00  0.00      H1   C  
ATOM   4260  CB  SER A1105     -98.382-395.025   5.815  1.00  0.00      H1   C  
ATOM   4261  OG  SER A1105     -98.409-393.606   6.039  1.00  0.00      H1   O  
ATOM   4262  C   SER A1105     -96.111-395.329   6.914  1.00  0.00      H1   C  
ATOM   4263  O   SER A1105     -95.150-394.505   7.039  1.00  0.00      H1   O  
ATOM   4264  N   SER A1106     -96.444-396.059   7.939  1.00  0.00      H1   N  
ATOM   4265  CA  SER A1106     -95.803-395.805   9.301  1.00  0.00      H1   C  
ATOM   4266  CB  SER A1106     -96.492-396.745  10.351  1.00  0.00      H1   C  
ATOM   4267  OG  SER A1106     -96.219-396.259  11.642  1.00  0.00      H1   O  
ATOM   4268  C   SER A1106     -94.270-395.927   9.198  1.00  0.00      H1   C  
ATOM   4269  O   SER A1106     -93.624-394.965   9.682  1.00  0.00      H1   O  
ATOM   4270  N   LEU A1107     -93.736-396.979   8.576  1.00  0.00      H1   N  
ATOM   4271  CA  LEU A1107     -92.316-397.256   8.350  1.00  0.00      H1   C  
ATOM   4272  CB  LEU A1107     -92.168-398.765   8.124  1.00  0.00      H1   C  
ATOM   4273  CG  LEU A1107     -90.749-399.163   7.865  1.00  0.00      H1   C  
ATOM   4274  CD1 LEU A1107     -89.728-398.902   8.985  1.00  0.00      H1   C  
ATOM   4275  CD2 LEU A1107     -90.661-400.700   7.595  1.00  0.00      H1   C  
ATOM   4276  C   LEU A1107     -91.594-396.323   7.393  1.00  0.00      H1   C  
ATOM   4277  O   LEU A1107     -90.399-396.071   7.627  1.00  0.00      H1   O  
ATOM   4278  N   VAL A1108     -92.276-395.646   6.500  1.00  0.00      H1   N  
ATOM   4279  CA  VAL A1108     -91.825-394.475   5.713  1.00  0.00      H1   C  
ATOM   4280  CB  VAL A1108     -92.799-394.019   4.643  1.00  0.00      H1   C  
ATOM   4281  CG1 VAL A1108     -92.540-392.596   4.209  1.00  0.00      H1   C  
ATOM   4282  CG2 VAL A1108     -92.734-394.881   3.411  1.00  0.00      H1   C  
ATOM   4283  C   VAL A1108     -91.556-393.372   6.612  1.00  0.00      H1   C  
ATOM   4284  O   VAL A1108     -90.520-392.715   6.484  1.00  0.00      H1   O  
ATOM   4285  N   LEU A1109     -92.393-393.104   7.616  1.00  0.00      H1   N  
ATOM   4286  CA  LEU A1109     -92.050-392.027   8.618  1.00  0.00      H1   C  
ATOM   4287  CB  LEU A1109     -93.322-391.413   9.153  1.00  0.00      H1   C  
ATOM   4288  CG  LEU A1109     -93.080-390.252  10.181  1.00  0.00      H1   C  
ATOM   4289  CD1 LEU A1109     -92.568-388.997   9.418  1.00  0.00      H1   C  
ATOM   4290  CD2 LEU A1109     -94.319-389.991  10.955  1.00  0.00      H1   C  
ATOM   4291  C   LEU A1109     -90.859-392.343   9.553  1.00  0.00      H1   C  
ATOM   4292  O   LEU A1109     -89.973-391.510   9.750  1.00  0.00      H1   O  
ATOM   4293  N   VAL A1110     -90.862-393.567  10.154  1.00  0.00      H1   N  
ATOM   4294  CA  VAL A1110     -89.681-394.053  10.861  1.00  0.00      H1   C  
ATOM   4295  CB  VAL A1110     -89.850-395.440  11.354  1.00  0.00      H1   C  
ATOM   4296  CG1 VAL A1110     -88.774-395.938  12.358  1.00  0.00      H1   C  
ATOM   4297  CG2 VAL A1110     -91.221-395.551  12.041  1.00  0.00      H1   C  
ATOM   4298  C   VAL A1110     -88.367-393.945  10.070  1.00  0.00      H1   C  
ATOM   4299  O   VAL A1110     -87.404-393.395  10.690  1.00  0.00      H1   O  
ATOM   4300  N   VAL A1111     -88.303-394.280   8.763  1.00  0.00      H1   N  
ATOM   4301  CA  VAL A1111     -87.163-393.965   7.926  1.00  0.00      H1   C  
ATOM   4302  CB  VAL A1111     -87.197-394.605   6.531  1.00  0.00      H1   C  
ATOM   4303  CG1 VAL A1111     -85.983-394.291   5.679  1.00  0.00      H1   C  
ATOM   4304  CG2 VAL A1111     -87.101-396.165   6.802  1.00  0.00      H1   C  
ATOM   4305  C   VAL A1111     -86.819-392.512   7.749  1.00  0.00      H1   C  
ATOM   4306  O   VAL A1111     -85.707-392.077   7.906  1.00  0.00      H1   O  
ATOM   4307  N   SER A1112     -87.839-391.717   7.357  1.00  0.00      H1   N  
ATOM   4308  CA  SER A1112     -87.532-390.328   7.140  1.00  0.00      H1   C  
ATOM   4309  CB  SER A1112     -88.714-389.598   6.526  1.00  0.00      H1   C  
ATOM   4310  OG  SER A1112     -89.397-390.316   5.413  1.00  0.00      H1   O  
ATOM   4311  C   SER A1112     -87.255-389.502   8.356  1.00  0.00      H1   C  
ATOM   4312  O   SER A1112     -86.397-388.616   8.288  1.00  0.00      H1   O  
ATOM   4313  N   LEU A1113     -87.889-389.798   9.555  1.00  0.00      H1   N  
ATOM   4314  CA  LEU A1113     -87.592-389.185  10.830  1.00  0.00      H1   C  
ATOM   4315  CB  LEU A1113     -88.644-389.447  11.939  1.00  0.00      H1   C  
ATOM   4316  CG  LEU A1113     -88.473-388.827  13.325  1.00  0.00      H1   C  
ATOM   4317  CD1 LEU A1113     -88.747-387.327  13.143  1.00  0.00      H1   C  
ATOM   4318  CD2 LEU A1113     -89.511-389.225  14.303  1.00  0.00      H1   C  
ATOM   4319  C   LEU A1113     -86.214-389.543  11.324  1.00  0.00      H1   C  
ATOM   4320  O   LEU A1113     -85.472-388.723  11.874  1.00  0.00      H1   O  
ATOM   4321  N   GLY A1114     -85.897-390.840  10.938  1.00  0.00      H1   N  
ATOM   4322  CA  GLY A1114     -84.547-391.380  11.107  1.00  0.00      H1   C  
ATOM   4323  C   GLY A1114     -83.483-390.497  10.423  1.00  0.00      H1   C  
ATOM   4324  O   GLY A1114     -82.365-390.196  10.950  1.00  0.00      H1   O  
ATOM   4325  N   ALA A1115     -83.756-389.994   9.199  1.00  0.00      H1   N  
ATOM   4326  CA  ALA A1115     -82.762-389.213   8.424  1.00  0.00      H1   C  
ATOM   4327  CB  ALA A1115     -83.088-389.153   6.945  1.00  0.00      H1   C  
ATOM   4328  C   ALA A1115     -82.478-387.723   8.833  1.00  0.00      H1   C  
ATOM   4329  O   ALA A1115     -81.422-387.124   8.662  1.00  0.00      H1   O  
ATOM   4330  N   ILE A1116     -83.421-387.000   9.475  1.00  0.00      H1   N  
ATOM   4331  CA  ILE A1116     -83.253-385.566   9.851  1.00  0.00      H1   C  
ATOM   4332  CB  ILE A1116     -84.652-384.874   9.853  1.00  0.00      H1   C  
ATOM   4333  CG2 ILE A1116     -85.591-385.351  10.938  1.00  0.00      H1   C  
ATOM   4334  CG1 ILE A1116     -84.492-383.342   9.805  1.00  0.00      H1   C  
ATOM   4335  CD1 ILE A1116     -85.653-382.587   9.169  1.00  0.00      H1   C  
ATOM   4336  C   ILE A1116     -82.584-385.469  11.159  1.00  0.00      H1   C  
ATOM   4337  O   ILE A1116     -81.800-384.608  11.503  1.00  0.00      H1   O  
ATOM   4338  N   SER A1117     -82.935-386.472  12.086  1.00  0.00      H1   N  
ATOM   4339  CA  SER A1117     -82.588-386.552  13.457  1.00  0.00      H1   C  
ATOM   4340  CB  SER A1117     -83.557-387.524  14.141  1.00  0.00      H1   C  
ATOM   4341  OG  SER A1117     -84.928-387.106  14.102  1.00  0.00      H1   O  
ATOM   4342  C   SER A1117     -81.201-387.129  13.635  1.00  0.00      H1   C  
ATOM   4343  O   SER A1117     -80.472-386.717  14.559  1.00  0.00      H1   O  
ATOM   4344  N   PHE A1118     -80.796-388.054  12.736  1.00  0.00      H1   N  
ATOM   4345  CA  PHE A1118     -79.509-388.589  12.640  1.00  0.00      H1   C  
ATOM   4346  CB  PHE A1118     -79.237-389.263  11.283  1.00  0.00      H1   C  
ATOM   4347  CG  PHE A1118     -77.877-389.872  11.216  1.00  0.00      H1   C  
ATOM   4348  CD1 PHE A1118     -76.836-389.202  10.519  1.00  0.00      H1   C  
ATOM   4349  CE1 PHE A1118     -75.548-389.765  10.354  1.00  0.00      H1   C  
ATOM   4350  CZ  PHE A1118     -75.330-391.048  10.909  1.00  0.00      H1   C  
ATOM   4351  CD2 PHE A1118     -77.631-391.095  11.747  1.00  0.00      H1   C  
ATOM   4352  CE2 PHE A1118     -76.368-391.702  11.624  1.00  0.00      H1   C  
ATOM   4353  C   PHE A1118     -78.310-387.654  13.063  1.00  0.00      H1   C  
ATOM   4354  O   PHE A1118     -78.283-386.487  12.689  1.00  0.00      H1   O  
ATOM   4355  N   TRP A1119     -77.418-388.159  13.932  1.00  0.00      H1   N  
ATOM   4356  CA  TRP A1119     -76.389-387.340  14.610  1.00  0.00      H1   C  
ATOM   4357  CB  TRP A1119     -75.837-388.198  15.698  1.00  0.00      H1   C  
ATOM   4358  CG  TRP A1119     -74.814-387.615  16.657  1.00  0.00      H1   C  
ATOM   4359  CD1 TRP A1119     -75.110-387.134  17.904  1.00  0.00      H1   C  
ATOM   4360  NE1 TRP A1119     -74.001-386.520  18.402  1.00  0.00      H1   N  
ATOM   4361  CE2 TRP A1119     -72.957-386.591  17.503  1.00  0.00      H1   C  
ATOM   4362  CD2 TRP A1119     -73.422-387.353  16.419  1.00  0.00      H1   C  
ATOM   4363  CE3 TRP A1119     -72.532-387.575  15.342  1.00  0.00      H1   C  
ATOM   4364  CZ3 TRP A1119     -71.214-387.146  15.446  1.00  0.00      H1   C  
ATOM   4365  CZ2 TRP A1119     -71.588-386.076  17.580  1.00  0.00      H1   C  
ATOM   4366  CH2 TRP A1119     -70.710-386.416  16.487  1.00  0.00      H1   C  
ATOM   4367  C   TRP A1119     -75.288-387.020  13.644  1.00  0.00      H1   C  
ATOM   4368  O   TRP A1119     -74.765-387.910  12.994  1.00  0.00      H1   O  
ATOM   4369  N   MET A1120     -74.979-385.698  13.537  1.00  0.00      H1   N  
ATOM   4370  CA  MET A1120     -73.888-385.210  12.767  1.00  0.00      H1   C  
ATOM   4371  CB  MET A1120     -74.361-384.573  11.428  1.00  0.00      H1   C  
ATOM   4372  CG  MET A1120     -75.071-385.620  10.523  1.00  0.00      H1   C  
ATOM   4373  SD  MET A1120     -73.785-386.525   9.647  1.00  0.00      H1   S  
ATOM   4374  CE  MET A1120     -74.281-386.511   7.912  1.00  0.00      H1   C  
ATOM   4375  C   MET A1120     -73.004-384.244  13.471  1.00  0.00      H1   C  
ATOM   4376  O   MET A1120     -73.355-383.520  14.336  1.00  0.00      H1   O  
ATOM   4377  N   CYS A1121     -71.727-384.182  13.008  1.00  0.00      H1   N  
ATOM   4378  CA  CYS A1121     -70.702-383.314  13.509  1.00  0.00      H1   C  
ATOM   4379  CB  CYS A1121     -69.362-384.058  13.857  1.00  0.00      H1   C  
ATOM   4380  SG  CYS A1121     -68.674-385.082  12.551  1.00  0.00      H1   S  
ATOM   4381  C   CYS A1121     -70.471-382.189  12.492  1.00  0.00      H1   C  
ATOM   4382  O   CYS A1121     -70.694-382.333  11.336  1.00  0.00      H1   O  
ATOM   4383  N   SER A1122     -70.065-380.998  12.925  1.00  0.00      H1   N  
ATOM   4384  CA  SER A1122     -69.614-379.797  12.157  1.00  0.00      H1   C  
ATOM   4385  CB  SER A1122     -69.303-378.634  13.150  1.00  0.00      H1   C  
ATOM   4386  OG  SER A1122     -70.364-378.461  14.082  1.00  0.00      H1   O  
ATOM   4387  C   SER A1122     -68.368-380.128  11.410  1.00  0.00      H1   C  
ATOM   4388  O   SER A1122     -67.514-380.841  11.936  1.00  0.00      H1   O  
ATOM   4389  N   ASN A1123     -68.214-379.597  10.172  1.00  0.00      H1   N  
ATOM   4390  CA  ASN A1123     -67.057-379.751   9.288  1.00  0.00      H1   C  
ATOM   4391  CB  ASN A1123     -67.223-379.031   7.930  1.00  0.00      H1   C  
ATOM   4392  CG  ASN A1123     -68.288-379.583   7.023  1.00  0.00      H1   C  
ATOM   4393  OD1 ASN A1123     -69.086-380.490   7.318  1.00  0.00      H1   O  
ATOM   4394  ND2 ASN A1123     -68.313-379.060   5.766  1.00  0.00      H1   N  
ATOM   4395  C   ASN A1123     -65.730-379.209   9.999  1.00  0.00      H1   C  
ATOM   4396  O   ASN A1123     -65.767-378.185  10.705  1.00  0.00      H1   O  
ATOM   4397  N   GLY A1124     -64.597-379.856   9.754  1.00  0.00      H1   N  
ATOM   4398  CA  GLY A1124     -63.258-379.528  10.263  1.00  0.00      H1   C  
ATOM   4399  C   GLY A1124     -63.275-379.661  11.778  1.00  0.00      H1   C  
ATOM   4400  O   GLY A1124     -62.427-379.091  12.436  1.00  0.00      H1   O  
ATOM   4401  N   SER A1125     -64.034-380.590  12.351  1.00  0.00      H1   N  
ATOM   4402  CA  SER A1125     -64.311-380.664  13.799  1.00  0.00      H1   C  
ATOM   4403  CB  SER A1125     -65.170-379.417  14.087  1.00  0.00      H1   C  
ATOM   4404  OG  SER A1125     -65.481-379.264  15.445  1.00  0.00      H1   O  
ATOM   4405  C   SER A1125     -64.973-381.964  14.220  1.00  0.00      H1   C  
ATOM   4406  O   SER A1125     -65.602-382.609  13.367  1.00  0.00      H1   O  
ATOM   4407  N   LEU A1126     -65.008-382.395  15.477  1.00  0.00      H1   N  
ATOM   4408  CA  LEU A1126     -65.881-383.425  15.883  1.00  0.00      H1   C  
ATOM   4409  CB  LEU A1126     -65.117-384.327  16.852  1.00  0.00      H1   C  
ATOM   4410  CG  LEU A1126     -63.906-385.150  16.340  1.00  0.00      H1   C  
ATOM   4411  CD1 LEU A1126     -63.121-385.755  17.554  1.00  0.00      H1   C  
ATOM   4412  CD2 LEU A1126     -64.354-386.142  15.327  1.00  0.00      H1   C  
ATOM   4413  C   LEU A1126     -67.120-382.956  16.552  1.00  0.00      H1   C  
ATOM   4414  O   LEU A1126     -67.927-383.698  17.052  1.00  0.00      H1   O  
ATOM   4415  N   GLN A1127     -67.356-381.708  16.731  1.00  0.00      H1   N  
ATOM   4416  CA  GLN A1127     -68.447-381.118  17.510  1.00  0.00      H1   C  
ATOM   4417  CB  GLN A1127     -68.261-379.570  17.777  1.00  0.00      H1   C  
ATOM   4418  CG  GLN A1127     -67.040-378.940  18.620  1.00  0.00      H1   C  
ATOM   4419  CD  GLN A1127     -66.604-380.073  19.552  1.00  0.00      H1   C  
ATOM   4420  OE1 GLN A1127     -65.600-380.730  19.310  1.00  0.00      H1   O  
ATOM   4421  NE2 GLN A1127     -67.260-380.232  20.743  1.00  0.00      H1   N  
ATOM   4422  C   GLN A1127     -69.762-381.374  16.823  1.00  0.00      H1   C  
ATOM   4423  O   GLN A1127     -69.955-381.053  15.649  1.00  0.00      H1   O  
ATOM   4424  N   CYS A1128     -70.854-381.646  17.575  1.00  0.00      H1   N  
ATOM   4425  CA  CYS A1128     -72.182-381.940  17.148  1.00  0.00      H1   C  
ATOM   4426  CB  CYS A1128     -73.021-382.337  18.447  1.00  0.00      H1   C  
ATOM   4427  SG  CYS A1128     -74.764-382.836  18.038  1.00  0.00      H1   S  
ATOM   4428  C   CYS A1128     -72.830-380.776  16.357  1.00  0.00      H1   C  
ATOM   4429  O   CYS A1128     -72.516-379.624  16.703  1.00  0.00      H1   O  
ATOM   4430  N   ARG A1129     -73.556-380.958  15.272  1.00  0.00      H1   N  
ATOM   4431  CA  ARG A1129     -74.175-379.865  14.515  1.00  0.00      H1   C  
ATOM   4432  CB  ARG A1129     -73.746-379.618  13.071  1.00  0.00      H1   C  
ATOM   4433  CG  ARG A1129     -74.306-380.619  12.048  1.00  0.00      H1   C  
ATOM   4434  CD  ARG A1129     -74.095-380.154  10.555  1.00  0.00      H1   C  
ATOM   4435  NE  ARG A1129     -73.990-381.388   9.729  1.00  0.00      H1   N  
ATOM   4436  CZ  ARG A1129     -74.973-382.051   9.091  1.00  0.00      H1   C  
ATOM   4437  NH1 ARG A1129     -76.210-381.753   9.099  1.00  0.00      H1   N  
ATOM   4438  NH2 ARG A1129     -74.644-382.966   8.178  1.00  0.00      H1   N  
ATOM   4439  C   ARG A1129     -75.662-379.819  14.675  1.00  0.00      H1   C  
ATOM   4440  O   ARG A1129     -76.362-378.945  14.090  1.00  0.00      H1   O  
ATOM   4441  N   ILE A1130     -76.199-380.804  15.413  1.00  0.00      H1   N  
ATOM   4442  CA  ILE A1130     -77.638-380.998  15.652  1.00  0.00      H1   C  
ATOM   4443  CB  ILE A1130     -77.972-382.454  15.639  1.00  0.00      H1   C  
ATOM   4444  CG2 ILE A1130     -79.488-382.565  15.380  1.00  0.00      H1   C  
ATOM   4445  CG1 ILE A1130     -77.187-383.386  14.612  1.00  0.00      H1   C  
ATOM   4446  CD1 ILE A1130     -77.501-383.141  13.225  1.00  0.00      H1   C  
ATOM   4447  C   ILE A1130     -78.095-380.236  16.904  1.00  0.00      H1   C  
ATOM   4448  O   ILE A1130     -77.504-380.419  17.974  1.00  0.00      H1   O  
ATOM   4449  N   CYS A1131     -79.102-379.382  16.749  1.00  0.00      H1   N  
ATOM   4450  CA  CYS A1131     -79.551-378.557  17.900  1.00  0.00      H1   C  
ATOM   4451  CB  CYS A1131     -78.832-377.161  17.890  1.00  0.00      H1   C  
ATOM   4452  SG  CYS A1131     -79.241-376.032  19.246  1.00  0.00      H1   S  
ATOM   4453  C   CYS A1131     -81.062-378.415  17.712  1.00  0.00      H1   C  
ATOM   4454  O   CYS A1131     -81.562-378.268  16.629  1.00  0.00      H1   O  
ATOM   4455  N   ILE A1132     -81.812-378.461  18.826  1.00  0.00      H1   N  
ATOM   4456  CA  ILE A1132     -83.304-378.322  18.866  1.00  0.00      H1   C  
ATOM   4457  CB  ILE A1132     -83.879-379.446  19.711  1.00  0.00      H1   C  
ATOM   4458  CG2 ILE A1132     -83.579-379.281  21.203  1.00  0.00      H1   C  
ATOM   4459  CG1 ILE A1132     -85.410-379.535  19.334  1.00  0.00      H1   C  
ATOM   4460  CD1 ILE A1132     -86.198-380.778  19.836  1.00  0.00      H1   C  
ATOM   4461  C   ILE A1132     -83.795-376.894  19.308  1.00  0.00      H1   C  
ATOM   4462  O   ILE A1132     -84.733-376.422  18.601  1.00  0.00      H1   O  
ATOM   4463  OXT ILE A1132     -83.197-376.276  20.228  1.00  0.00      H1   O  
TER    4464      ILE A1132
ATOM   4465  N   MET B   1    -109.792-423.125  19.765  1.00  0.00      H2   N  
ATOM   4466  CA  MET B   1    -110.044-423.981  18.555  1.00  0.00      H2   C  
ATOM   4467  CB  MET B   1    -109.931-423.114  17.342  1.00  0.00      H2   C  
ATOM   4468  CG  MET B   1    -110.197-423.710  15.902  1.00  0.00      H2   C  
ATOM   4469  SD  MET B   1    -111.839-424.527  15.685  1.00  0.00      H2   S  
ATOM   4470  CE  MET B   1    -112.888-423.201  16.275  1.00  0.00      H2   C  
ATOM   4471  C   MET B   1    -109.178-425.246  18.335  1.00  0.00      H2   C  
ATOM   4472  O   MET B   1    -108.003-425.282  18.660  1.00  0.00      H2   O  
ATOM   4473  N   LYS B   2    -109.761-426.358  17.831  1.00  0.00      H2   N  
ATOM   4474  CA  LYS B   2    -109.036-427.611  17.544  1.00  0.00      H2   C  
ATOM   4475  CB  LYS B   2    -109.868-428.945  17.309  1.00  0.00      H2   C  
ATOM   4476  CG  LYS B   2    -110.374-429.590  18.655  1.00  0.00      H2   C  
ATOM   4477  CD  LYS B   2    -111.127-431.010  18.530  1.00  0.00      H2   C  
ATOM   4478  CE  LYS B   2    -111.517-431.615  19.892  1.00  0.00      H2   C  
ATOM   4479  NZ  LYS B   2    -112.670-431.019  20.499  1.00  0.00      H2   N  
ATOM   4480  C   LYS B   2    -108.080-427.492  16.418  1.00  0.00      H2   C  
ATOM   4481  O   LYS B   2    -108.115-426.707  15.459  1.00  0.00      H2   O  
ATOM   4482  N   ALA B   3    -107.070-428.405  16.487  1.00  0.00      H2   N  
ATOM   4483  CA  ALA B   3    -106.031-428.577  15.453  1.00  0.00      H2   C  
ATOM   4484  CB  ALA B   3    -104.681-428.923  16.098  1.00  0.00      H2   C  
ATOM   4485  C   ALA B   3    -106.482-429.398  14.255  1.00  0.00      H2   C  
ATOM   4486  O   ALA B   3    -107.126-430.426  14.403  1.00  0.00      H2   O  
ATOM   4487  N   ILE B   4    -106.002-428.914  13.140  1.00  0.00      H2   N  
ATOM   4488  CA  ILE B   4    -106.121-429.511  11.837  1.00  0.00      H2   C  
ATOM   4489  CB  ILE B   4    -105.240-428.802  10.768  1.00  0.00      H2   C  
ATOM   4490  CG2 ILE B   4    -105.485-429.316   9.316  1.00  0.00      H2   C  
ATOM   4491  CG1 ILE B   4    -105.295-427.232  10.908  1.00  0.00      H2   C  
ATOM   4492  CD1 ILE B   4    -106.715-426.649  10.679  1.00  0.00      H2   C  
ATOM   4493  C   ILE B   4    -105.916-431.004  11.828  1.00  0.00      H2   C  
ATOM   4494  O   ILE B   4    -106.843-431.731  11.505  1.00  0.00      H2   O  
ATOM   4495  N   LEU B   5    -104.620-431.415  12.098  1.00  0.00      H2   N  
ATOM   4496  CA  LEU B   5    -104.202-432.828  12.049  1.00  0.00      H2   C  
ATOM   4497  CB  LEU B   5    -102.676-432.955  12.037  1.00  0.00      H2   C  
ATOM   4498  CG  LEU B   5    -101.866-432.307  10.860  1.00  0.00      H2   C  
ATOM   4499  CD1 LEU B   5    -100.393-432.524  11.017  1.00  0.00      H2   C  
ATOM   4500  CD2 LEU B   5    -102.381-432.677   9.494  1.00  0.00      H2   C  
ATOM   4501  C   LEU B   5    -104.815-433.588  13.257  1.00  0.00      H2   C  
ATOM   4502  O   LEU B   5    -104.955-434.806  13.192  1.00  0.00      H2   O  
ATOM   4503  N   VAL B   6    -105.304-432.935  14.289  1.00  0.00      H2   N  
ATOM   4504  CA  VAL B   6    -105.976-433.590  15.377  1.00  0.00      H2   C  
ATOM   4505  CB  VAL B   6    -105.945-432.770  16.639  1.00  0.00      H2   C  
ATOM   4506  CG1 VAL B   6    -106.615-433.495  17.833  1.00  0.00      H2   C  
ATOM   4507  CG2 VAL B   6    -104.488-432.633  17.068  1.00  0.00      H2   C  
ATOM   4508  C   VAL B   6    -107.369-434.054  15.003  1.00  0.00      H2   C  
ATOM   4509  O   VAL B   6    -107.657-435.271  15.084  1.00  0.00      H2   O  
ATOM   4510  N   VAL B   7    -108.215-433.224  14.446  1.00  0.00      H2   N  
ATOM   4511  CA  VAL B   7    -109.510-433.580  13.940  1.00  0.00      H2   C  
ATOM   4512  CB  VAL B   7    -110.362-432.304  13.820  1.00  0.00      H2   C  
ATOM   4513  CG1 VAL B   7    -111.588-432.446  12.911  1.00  0.00      H2   C  
ATOM   4514  CG2 VAL B   7    -110.965-432.029  15.224  1.00  0.00      H2   C  
ATOM   4515  C   VAL B   7    -109.501-434.272  12.617  1.00  0.00      H2   C  
ATOM   4516  O   VAL B   7    -110.434-435.006  12.338  1.00  0.00      H2   O  
ATOM   4517  N   LEU B   8    -108.422-434.144  11.812  1.00  0.00      H2   N  
ATOM   4518  CA  LEU B   8    -108.300-435.066  10.711  1.00  0.00      H2   C  
ATOM   4519  CB  LEU B   8    -106.968-434.673  10.058  1.00  0.00      H2   C  
ATOM   4520  CG  LEU B   8    -106.477-435.392   8.714  1.00  0.00      H2   C  
ATOM   4521  CD1 LEU B   8    -107.640-435.589   7.752  1.00  0.00      H2   C  
ATOM   4522  CD2 LEU B   8    -105.298-434.685   8.011  1.00  0.00      H2   C  
ATOM   4523  C   LEU B   8    -108.246-436.505  11.092  1.00  0.00      H2   C  
ATOM   4524  O   LEU B   8    -108.843-437.455  10.577  1.00  0.00      H2   O  
ATOM   4525  N   LEU B   9    -107.470-436.832  12.190  1.00  0.00      H2   N  
ATOM   4526  CA  LEU B   9    -107.501-438.141  12.793  1.00  0.00      H2   C  
ATOM   4527  CB  LEU B   9    -106.287-438.349  13.803  1.00  0.00      H2   C  
ATOM   4528  CG  LEU B   9    -106.409-439.404  14.903  1.00  0.00      H2   C  
ATOM   4529  CD1 LEU B   9    -106.671-440.845  14.448  1.00  0.00      H2   C  
ATOM   4530  CD2 LEU B   9    -105.158-439.194  15.835  1.00  0.00      H2   C  
ATOM   4531  C   LEU B   9    -108.826-438.564  13.302  1.00  0.00      H2   C  
ATOM   4532  O   LEU B   9    -109.308-439.623  12.928  1.00  0.00      H2   O  
ATOM   4533  N   TYR B  10    -109.554-437.751  14.049  1.00  0.00      H2   N  
ATOM   4534  CA  TYR B  10    -110.815-438.138  14.624  1.00  0.00      H2   C  
ATOM   4535  CB  TYR B  10    -111.315-437.086  15.739  1.00  0.00      H2   C  
ATOM   4536  CG  TYR B  10    -110.337-437.032  16.877  1.00  0.00      H2   C  
ATOM   4537  CD1 TYR B  10    -109.399-438.028  17.253  1.00  0.00      H2   C  
ATOM   4538  CE1 TYR B  10    -108.362-437.783  18.139  1.00  0.00      H2   C  
ATOM   4539  CZ  TYR B  10    -108.485-436.595  18.952  1.00  0.00      H2   C  
ATOM   4540  OH  TYR B  10    -107.552-436.450  19.988  1.00  0.00      H2   O  
ATOM   4541  CD2 TYR B  10    -110.307-435.862  17.612  1.00  0.00      H2   C  
ATOM   4542  CE2 TYR B  10    -109.517-435.673  18.702  1.00  0.00      H2   C  
ATOM   4543  C   TYR B  10    -111.903-438.296  13.605  1.00  0.00      H2   C  
ATOM   4544  O   TYR B  10    -112.758-439.176  13.635  1.00  0.00      H2   O  
ATOM   4545  N   THR B  11    -111.858-437.433  12.547  1.00  0.00      H2   N  
ATOM   4546  CA  THR B  11    -112.884-437.541  11.477  1.00  0.00      H2   C  
ATOM   4547  CB  THR B  11    -113.068-436.259  10.614  1.00  0.00      H2   C  
ATOM   4548  OG1 THR B  11    -111.785-435.647  10.198  1.00  0.00      H2   O  
ATOM   4549  CG2 THR B  11    -113.790-435.224  11.480  1.00  0.00      H2   C  
ATOM   4550  C   THR B  11    -112.664-438.803  10.637  1.00  0.00      H2   C  
ATOM   4551  O   THR B  11    -113.675-439.423  10.373  1.00  0.00      H2   O  
ATOM   4552  N   PHE B  12    -111.430-439.167  10.256  1.00  0.00      H2   N  
ATOM   4553  CA  PHE B  12    -111.092-440.371   9.489  1.00  0.00      H2   C  
ATOM   4554  CB  PHE B  12    -109.576-440.295   8.928  1.00  0.00      H2   C  
ATOM   4555  CG  PHE B  12    -109.363-441.244   7.786  1.00  0.00      H2   C  
ATOM   4556  CD1 PHE B  12    -108.337-442.167   7.668  1.00  0.00      H2   C  
ATOM   4557  CE1 PHE B  12    -108.154-442.918   6.528  1.00  0.00      H2   C  
ATOM   4558  CZ  PHE B  12    -109.001-442.767   5.439  1.00  0.00      H2   C  
ATOM   4559  CD2 PHE B  12    -110.175-440.948   6.657  1.00  0.00      H2   C  
ATOM   4560  CE2 PHE B  12    -109.974-441.783   5.527  1.00  0.00      H2   C  
ATOM   4561  C   PHE B  12    -111.399-441.575  10.379  1.00  0.00      H2   C  
ATOM   4562  O   PHE B  12    -111.927-442.576   9.941  1.00  0.00      H2   O  
ATOM   4563  N   THR B  13    -111.112-441.489  11.667  1.00  0.00      H2   N  
ATOM   4564  CA  THR B  13    -111.220-442.670  12.511  1.00  0.00      H2   C  
ATOM   4565  CB  THR B  13    -110.375-442.554  13.834  1.00  0.00      H2   C  
ATOM   4566  OG1 THR B  13    -109.680-443.722  14.171  1.00  0.00      H2   O  
ATOM   4567  CG2 THR B  13    -111.200-442.054  15.030  1.00  0.00      H2   C  
ATOM   4568  C   THR B  13    -112.729-442.955  12.822  1.00  0.00      H2   C  
ATOM   4569  O   THR B  13    -113.097-444.013  13.351  1.00  0.00      H2   O  
ATOM   4570  N   THR B  14    -113.645-442.036  12.490  1.00  0.00      H2   N  
ATOM   4571  CA  THR B  14    -115.053-442.167  12.539  1.00  0.00      H2   C  
ATOM   4572  CB  THR B  14    -115.783-440.872  12.657  1.00  0.00      H2   C  
ATOM   4573  OG1 THR B  14    -115.486-440.240  13.936  1.00  0.00      H2   O  
ATOM   4574  CG2 THR B  14    -117.326-441.136  12.610  1.00  0.00      H2   C  
ATOM   4575  C   THR B  14    -115.586-442.955  11.356  1.00  0.00      H2   C  
ATOM   4576  O   THR B  14    -116.382-443.911  11.512  1.00  0.00      H2   O  
ATOM   4577  N   ALA B  15    -115.026-442.693  10.194  1.00  0.00      H2   N  
ATOM   4578  CA  ALA B  15    -115.351-443.316   8.915  1.00  0.00      H2   C  
ATOM   4579  CB  ALA B  15    -114.877-442.340   7.692  1.00  0.00      H2   C  
ATOM   4580  C   ALA B  15    -114.698-444.713   8.652  1.00  0.00      H2   C  
ATOM   4581  O   ALA B  15    -115.282-445.410   7.798  1.00  0.00      H2   O  
ATOM   4582  N   ASN B  16    -113.595-445.101   9.340  1.00  0.00      H2   N  
ATOM   4583  CA  ASN B  16    -113.013-446.419   9.238  1.00  0.00      H2   C  
ATOM   4584  CB  ASN B  16    -111.556-446.448   9.876  1.00  0.00      H2   C  
ATOM   4585  CG  ASN B  16    -110.541-445.363   9.371  1.00  0.00      H2   C  
ATOM   4586  OD1 ASN B  16    -109.830-444.798  10.192  1.00  0.00      H2   O  
ATOM   4587  ND2 ASN B  16    -110.603-445.011   8.101  1.00  0.00      H2   N  
ATOM   4588  C   ASN B  16    -113.824-447.560   9.813  1.00  0.00      H2   C  
ATOM   4589  O   ASN B  16    -113.606-448.010  10.939  1.00  0.00      H2   O  
ATOM   4590  N   ALA B  17    -114.828-447.996   9.039  1.00  0.00      H2   N  
ATOM   4591  CA  ALA B  17    -115.786-448.967   9.446  1.00  0.00      H2   C  
ATOM   4592  CB  ALA B  17    -117.179-448.179   9.721  1.00  0.00      H2   C  
ATOM   4593  C   ALA B  17    -115.892-450.197   8.509  1.00  0.00      H2   C  
ATOM   4594  O   ALA B  17    -115.150-450.368   7.535  1.00  0.00      H2   O  
ATOM   4595  N   ASP B  18    -116.683-451.208   9.017  1.00  0.00      H2   N  
ATOM   4596  CA  ASP B  18    -116.784-452.449   8.367  1.00  0.00      H2   C  
ATOM   4597  CB  ASP B  18    -117.113-453.402   9.589  1.00  0.00      H2   C  
ATOM   4598  CG  ASP B  18    -115.900-453.659  10.511  1.00  0.00      H2   C  
ATOM   4599  OD1 ASP B  18    -116.122-454.048  11.730  1.00  0.00      H2   O  
ATOM   4600  OD2 ASP B  18    -114.775-453.623  10.008  1.00  0.00      H2   O  
ATOM   4601  C   ASP B  18    -117.603-452.716   7.169  1.00  0.00      H2   C  
ATOM   4602  O   ASP B  18    -118.508-451.970   6.810  1.00  0.00      H2   O  
ATOM   4603  N   THR B  19    -117.261-453.755   6.440  1.00  0.00      H2   N  
ATOM   4604  CA  THR B  19    -118.132-454.408   5.412  1.00  0.00      H2   C  
ATOM   4605  CB  THR B  19    -117.232-454.986   4.224  1.00  0.00      H2   C  
ATOM   4606  OG1 THR B  19    -116.920-453.814   3.457  1.00  0.00      H2   O  
ATOM   4607  CG2 THR B  19    -117.995-455.913   3.319  1.00  0.00      H2   C  
ATOM   4608  C   THR B  19    -118.988-455.526   5.977  1.00  0.00      H2   C  
ATOM   4609  O   THR B  19    -118.689-456.240   6.986  1.00  0.00      H2   O  
ATOM   4610  N   LEU B  20    -120.215-455.717   5.363  1.00  0.00      H2   N  
ATOM   4611  CA  LEU B  20    -121.140-456.817   5.630  1.00  0.00      H2   C  
ATOM   4612  CB  LEU B  20    -122.304-456.292   6.581  1.00  0.00      H2   C  
ATOM   4613  CG  LEU B  20    -123.184-457.391   7.179  1.00  0.00      H2   C  
ATOM   4614  CD1 LEU B  20    -122.525-458.439   8.091  1.00  0.00      H2   C  
ATOM   4615  CD2 LEU B  20    -124.362-456.695   8.022  1.00  0.00      H2   C  
ATOM   4616  C   LEU B  20    -121.586-457.514   4.252  1.00  0.00      H2   C  
ATOM   4617  O   LEU B  20    -122.126-456.886   3.323  1.00  0.00      H2   O  
ATOM   4618  N   CYS B  21    -121.383-458.851   4.068  1.00  0.00      H2   N  
ATOM   4619  CA  CYS B  21    -121.660-459.543   2.715  1.00  0.00      H2   C  
ATOM   4620  CB  CYS B  21    -120.402-460.038   1.980  1.00  0.00      H2   C  
ATOM   4621  SG  CYS B  21    -119.276-458.948   1.000  1.00  0.00      H2   S  
ATOM   4622  C   CYS B  21    -122.736-460.604   2.937  1.00  0.00      H2   C  
ATOM   4623  O   CYS B  21    -122.675-461.146   4.049  1.00  0.00      H2   O  
ATOM   4624  N   ILE B  22    -123.561-460.885   1.851  1.00  0.00      H2   N  
ATOM   4625  CA  ILE B  22    -124.588-461.897   1.971  1.00  0.00      H2   C  
ATOM   4626  CB  ILE B  22    -126.024-461.417   1.683  1.00  0.00      H2   C  
ATOM   4627  CG2 ILE B  22    -127.063-462.552   1.753  1.00  0.00      H2   C  
ATOM   4628  CG1 ILE B  22    -126.348-460.239   2.654  1.00  0.00      H2   C  
ATOM   4629  CD1 ILE B  22    -126.328-460.499   4.150  1.00  0.00      H2   C  
ATOM   4630  C   ILE B  22    -124.148-463.019   1.038  1.00  0.00      H2   C  
ATOM   4631  O   ILE B  22    -123.799-462.771  -0.099  1.00  0.00      H2   O  
ATOM   4632  N   GLY B  23    -124.052-464.271   1.432  1.00  0.00      H2   N  
ATOM   4633  CA  GLY B  23    -123.548-465.362   0.620  1.00  0.00      H2   C  
ATOM   4634  C   GLY B  23    -124.218-466.596   1.063  1.00  0.00      H2   C  
ATOM   4635  O   GLY B  23    -125.311-466.569   1.680  1.00  0.00      H2   O  
ATOM   4636  N   TYR B  24    -123.616-467.729   0.741  1.00  0.00      H2   N  
ATOM   4637  CA  TYR B  24    -124.301-469.005   0.867  1.00  0.00      H2   C  
ATOM   4638  CB  TYR B  24    -125.204-469.154  -0.431  1.00  0.00      H2   C  
ATOM   4639  CG  TYR B  24    -124.386-469.120  -1.692  1.00  0.00      H2   C  
ATOM   4640  CD1 TYR B  24    -124.023-470.347  -2.337  1.00  0.00      H2   C  
ATOM   4641  CE1 TYR B  24    -123.438-470.333  -3.563  1.00  0.00      H2   C  
ATOM   4642  CZ  TYR B  24    -123.101-469.163  -4.209  1.00  0.00      H2   C  
ATOM   4643  OH  TYR B  24    -122.611-469.294  -5.471  1.00  0.00      H2   O  
ATOM   4644  CD2 TYR B  24    -124.094-467.979  -2.407  1.00  0.00      H2   C  
ATOM   4645  CE2 TYR B  24    -123.465-467.962  -3.652  1.00  0.00      H2   C  
ATOM   4646  C   TYR B  24    -123.295-470.145   1.043  1.00  0.00      H2   C  
ATOM   4647  O   TYR B  24    -122.081-469.929   0.872  1.00  0.00      H2   O  
ATOM   4648  N   HIS B  25    -123.827-471.324   1.462  1.00  0.00      H2   N  
ATOM   4649  CA  HIS B  25    -123.087-472.485   1.947  1.00  0.00      H2   C  
ATOM   4650  CB  HIS B  25    -124.075-473.431   2.763  1.00  0.00      H2   C  
ATOM   4651  ND1 HIS B  25    -123.418-474.591   5.020  1.00  0.00      H2   N  
ATOM   4652  CG  HIS B  25    -123.343-474.434   3.670  1.00  0.00      H2   C  
ATOM   4653  CE1 HIS B  25    -122.751-475.749   5.321  1.00  0.00      H2   C  
ATOM   4654  NE2 HIS B  25    -122.243-476.312   4.220  1.00  0.00      H2   N  
ATOM   4655  CD2 HIS B  25    -122.671-475.486   3.208  1.00  0.00      H2   C  
ATOM   4656  C   HIS B  25    -122.584-473.334   0.808  1.00  0.00      H2   C  
ATOM   4657  O   HIS B  25    -123.369-473.779  -0.009  1.00  0.00      H2   O  
ATOM   4658  N   ALA B  26    -121.265-473.708   0.757  1.00  0.00      H2   N  
ATOM   4659  CA  ALA B  26    -120.730-474.601  -0.260  1.00  0.00      H2   C  
ATOM   4660  CB  ALA B  26    -119.665-473.830  -1.027  1.00  0.00      H2   C  
ATOM   4661  C   ALA B  26    -120.243-475.914   0.382  1.00  0.00      H2   C  
ATOM   4662  O   ALA B  26    -120.183-476.071   1.617  1.00  0.00      H2   O  
ATOM   4663  N   ASN B  27    -120.047-477.005  -0.457  1.00  0.00      H2   N  
ATOM   4664  CA  ASN B  27    -119.794-478.283   0.157  1.00  0.00      H2   C  
ATOM   4665  CB  ASN B  27    -121.065-478.856   0.721  1.00  0.00      H2   C  
ATOM   4666  CG  ASN B  27    -120.904-480.077   1.678  1.00  0.00      H2   C  
ATOM   4667  OD1 ASN B  27    -121.554-481.141   1.538  1.00  0.00      H2   O  
ATOM   4668  ND2 ASN B  27    -119.936-480.041   2.667  1.00  0.00      H2   N  
ATOM   4669  C   ASN B  27    -119.059-479.246  -0.825  1.00  0.00      H2   C  
ATOM   4670  O   ASN B  27    -119.510-479.480  -1.965  1.00  0.00      H2   O  
ATOM   4671  N   ASN B  28    -117.939-479.912  -0.380  1.00  0.00      H2   N  
ATOM   4672  CA  ASN B  28    -117.182-480.880  -1.196  1.00  0.00      H2   C  
ATOM   4673  CB  ASN B  28    -115.883-481.398  -0.484  1.00  0.00      H2   C  
ATOM   4674  CG  ASN B  28    -114.857-481.997  -1.392  1.00  0.00      H2   C  
ATOM   4675  OD1 ASN B  28    -115.086-482.522  -2.516  1.00  0.00      H2   O  
ATOM   4676  ND2 ASN B  28    -113.570-481.987  -0.998  1.00  0.00      H2   N  
ATOM   4677  C   ASN B  28    -118.034-482.192  -1.418  1.00  0.00      H2   C  
ATOM   4678  O   ASN B  28    -118.793-482.682  -0.631  1.00  0.00      H2   O  
ATOM   4679  N   SER B  29    -117.807-482.859  -2.579  1.00  0.00      H2   N  
ATOM   4680  CA  SER B  29    -118.461-484.094  -2.963  1.00  0.00      H2   C  
ATOM   4681  CB  SER B  29    -118.290-485.307  -2.034  1.00  0.00      H2   C  
ATOM   4682  OG  SER B  29    -116.945-485.452  -1.719  1.00  0.00      H2   O  
ATOM   4683  C   SER B  29    -119.924-483.783  -3.301  1.00  0.00      H2   C  
ATOM   4684  O   SER B  29    -120.726-484.646  -2.921  1.00  0.00      H2   O  
ATOM   4685  N   THR B  30    -120.275-482.619  -3.858  1.00  0.00      H2   N  
ATOM   4686  CA  THR B  30    -121.587-482.241  -4.334  1.00  0.00      H2   C  
ATOM   4687  CB  THR B  30    -121.724-481.067  -5.413  1.00  0.00      H2   C  
ATOM   4688  OG1 THR B  30    -120.720-481.234  -6.431  1.00  0.00      H2   O  
ATOM   4689  CG2 THR B  30    -121.623-479.680  -4.817  1.00  0.00      H2   C  
ATOM   4690  C   THR B  30    -122.456-483.329  -4.892  1.00  0.00      H2   C  
ATOM   4691  O   THR B  30    -122.056-483.922  -5.912  1.00  0.00      H2   O  
ATOM   4692  N   ASP B  31    -123.627-483.660  -4.323  1.00  0.00      H2   N  
ATOM   4693  CA  ASP B  31    -124.629-484.517  -4.983  1.00  0.00      H2   C  
ATOM   4694  CB  ASP B  31    -125.829-484.892  -4.025  1.00  0.00      H2   C  
ATOM   4695  CG  ASP B  31    -125.434-485.696  -2.827  1.00  0.00      H2   C  
ATOM   4696  OD1 ASP B  31    -126.310-485.768  -1.929  1.00  0.00      H2   O  
ATOM   4697  OD2 ASP B  31    -124.429-486.463  -2.806  1.00  0.00      H2   O  
ATOM   4698  C   ASP B  31    -124.974-483.885  -6.348  1.00  0.00      H2   C  
ATOM   4699  O   ASP B  31    -125.062-482.685  -6.532  1.00  0.00      H2   O  
ATOM   4700  N   THR B  32    -125.162-484.739  -7.405  1.00  0.00      H2   N  
ATOM   4701  CA  THR B  32    -125.534-484.318  -8.779  1.00  0.00      H2   C  
ATOM   4702  CB  THR B  32    -124.556-484.809  -9.925  1.00  0.00      H2   C  
ATOM   4703  OG1 THR B  32    -123.183-484.622  -9.574  1.00  0.00      H2   O  
ATOM   4704  CG2 THR B  32    -124.798-483.997 -11.196  1.00  0.00      H2   C  
ATOM   4705  C   THR B  32    -126.912-484.863  -9.156  1.00  0.00      H2   C  
ATOM   4706  O   THR B  32    -127.058-486.125  -9.112  1.00  0.00      H2   O  
ATOM   4707  N   VAL B  33    -127.923-483.947  -9.319  1.00  0.00      H2   N  
ATOM   4708  CA  VAL B  33    -129.355-484.309  -9.509  1.00  0.00      H2   C  
ATOM   4709  CB  VAL B  33    -130.230-483.939  -8.243  1.00  0.00      H2   C  
ATOM   4710  CG1 VAL B  33    -129.851-484.867  -7.078  1.00  0.00      H2   C  
ATOM   4711  CG2 VAL B  33    -130.100-482.430  -7.921  1.00  0.00      H2   C  
ATOM   4712  C   VAL B  33    -129.919-483.598 -10.717  1.00  0.00      H2   C  
ATOM   4713  O   VAL B  33    -129.437-482.575 -11.175  1.00  0.00      H2   O  
ATOM   4714  N   ASP B  34    -131.096-484.063 -11.271  1.00  0.00      H2   N  
ATOM   4715  CA  ASP B  34    -131.798-483.373 -12.376  1.00  0.00      H2   C  
ATOM   4716  CB  ASP B  34    -132.379-484.411 -13.471  1.00  0.00      H2   C  
ATOM   4717  CG  ASP B  34    -131.398-484.737 -14.541  1.00  0.00      H2   C  
ATOM   4718  OD1 ASP B  34    -130.272-484.178 -14.543  1.00  0.00      H2   O  
ATOM   4719  OD2 ASP B  34    -131.725-485.585 -15.406  1.00  0.00      H2   O  
ATOM   4720  C   ASP B  34    -132.837-482.336 -11.931  1.00  0.00      H2   C  
ATOM   4721  O   ASP B  34    -133.495-482.454 -10.934  1.00  0.00      H2   O  
ATOM   4722  N   THR B  35    -133.090-481.399 -12.905  1.00  0.00      H2   N  
ATOM   4723  CA  THR B  35    -134.285-480.470 -12.905  1.00  0.00      H2   C  
ATOM   4724  CB  THR B  35    -134.068-479.050 -12.514  1.00  0.00      H2   C  
ATOM   4725  OG1 THR B  35    -133.263-478.374 -13.454  1.00  0.00      H2   O  
ATOM   4726  CG2 THR B  35    -133.357-478.968 -11.147  1.00  0.00      H2   C  
ATOM   4727  C   THR B  35    -134.968-480.646 -14.239  1.00  0.00      H2   C  
ATOM   4728  O   THR B  35    -134.280-481.024 -15.181  1.00  0.00      H2   O  
ATOM   4729  N   VAL B  36    -136.250-480.259 -14.438  1.00  0.00      H2   N  
ATOM   4730  CA  VAL B  36    -136.690-480.195 -15.823  1.00  0.00      H2   C  
ATOM   4731  CB  VAL B  36    -138.239-480.048 -15.888  1.00  0.00      H2   C  
ATOM   4732  CG1 VAL B  36    -138.821-480.153 -17.330  1.00  0.00      H2   C  
ATOM   4733  CG2 VAL B  36    -138.779-481.295 -15.094  1.00  0.00      H2   C  
ATOM   4734  C   VAL B  36    -136.020-479.103 -16.592  1.00  0.00      H2   C  
ATOM   4735  O   VAL B  36    -135.487-479.379 -17.661  1.00  0.00      H2   O  
ATOM   4736  N   LEU B  37    -135.860-477.926 -15.966  1.00  0.00      H2   N  
ATOM   4737  CA  LEU B  37    -135.184-476.805 -16.580  1.00  0.00      H2   C  
ATOM   4738  CB  LEU B  37    -135.295-475.635 -15.562  1.00  0.00      H2   C  
ATOM   4739  CG  LEU B  37    -134.851-474.279 -16.036  1.00  0.00      H2   C  
ATOM   4740  CD1 LEU B  37    -136.075-473.644 -16.657  1.00  0.00      H2   C  
ATOM   4741  CD2 LEU B  37    -134.268-473.394 -14.916  1.00  0.00      H2   C  
ATOM   4742  C   LEU B  37    -133.689-477.045 -16.949  1.00  0.00      H2   C  
ATOM   4743  O   LEU B  37    -133.174-476.537 -17.993  1.00  0.00      H2   O  
ATOM   4744  N   GLU B  38    -132.971-477.877 -16.162  1.00  0.00      H2   N  
ATOM   4745  CA  GLU B  38    -131.592-478.111 -16.259  1.00  0.00      H2   C  
ATOM   4746  CB  GLU B  38    -130.760-477.247 -15.301  1.00  0.00      H2   C  
ATOM   4747  CG  GLU B  38    -130.856-475.786 -15.657  1.00  0.00      H2   C  
ATOM   4748  CD  GLU B  38    -129.972-474.989 -14.770  1.00  0.00      H2   C  
ATOM   4749  OE1 GLU B  38    -129.862-473.720 -14.976  1.00  0.00      H2   O  
ATOM   4750  OE2 GLU B  38    -129.298-475.373 -13.798  1.00  0.00      H2   O  
ATOM   4751  C   GLU B  38    -131.202-479.496 -15.900  1.00  0.00      H2   C  
ATOM   4752  O   GLU B  38    -131.632-479.995 -14.864  1.00  0.00      H2   O  
ATOM   4753  N   LYS B  39    -130.379-480.231 -16.756  1.00  0.00      H2   N  
ATOM   4754  CA  LYS B  39    -129.743-481.450 -16.388  1.00  0.00      H2   C  
ATOM   4755  CB  LYS B  39    -129.261-482.180 -17.715  1.00  0.00      H2   C  
ATOM   4756  CG  LYS B  39    -130.324-482.486 -18.799  1.00  0.00      H2   C  
ATOM   4757  CD  LYS B  39    -129.720-483.249 -20.002  1.00  0.00      H2   C  
ATOM   4758  CE  LYS B  39    -129.162-484.650 -19.733  1.00  0.00      H2   C  
ATOM   4759  NZ  LYS B  39    -130.087-485.525 -19.066  1.00  0.00      H2   N  
ATOM   4760  C   LYS B  39    -128.517-481.347 -15.475  1.00  0.00      H2   C  
ATOM   4761  O   LYS B  39    -127.692-480.449 -15.670  1.00  0.00      H2   O  
ATOM   4762  N   ASN B  40    -128.400-482.355 -14.515  1.00  0.00      H2   N  
ATOM   4763  CA  ASN B  40    -127.159-482.620 -13.821  1.00  0.00      H2   C  
ATOM   4764  CB  ASN B  40    -126.096-483.186 -14.913  1.00  0.00      H2   C  
ATOM   4765  CG  ASN B  40    -126.601-484.518 -15.521  1.00  0.00      H2   C  
ATOM   4766  OD1 ASN B  40    -127.202-485.355 -14.859  1.00  0.00      H2   O  
ATOM   4767  ND2 ASN B  40    -126.385-484.763 -16.817  1.00  0.00      H2   N  
ATOM   4768  C   ASN B  40    -126.670-481.525 -12.969  1.00  0.00      H2   C  
ATOM   4769  O   ASN B  40    -125.487-481.178 -12.912  1.00  0.00      H2   O  
ATOM   4770  N   VAL B  41    -127.565-480.835 -12.274  1.00  0.00      H2   N  
ATOM   4771  CA  VAL B  41    -127.297-479.734 -11.413  1.00  0.00      H2   C  
ATOM   4772  CB  VAL B  41    -128.459-478.828 -11.189  1.00  0.00      H2   C  
ATOM   4773  CG1 VAL B  41    -128.125-477.691 -10.150  1.00  0.00      H2   C  
ATOM   4774  CG2 VAL B  41    -128.833-478.283 -12.614  1.00  0.00      H2   C  
ATOM   4775  C   VAL B  41    -126.655-480.251 -10.175  1.00  0.00      H2   C  
ATOM   4776  O   VAL B  41    -127.118-481.129  -9.479  1.00  0.00      H2   O  
ATOM   4777  N   THR B  42    -125.504-479.726  -9.863  1.00  0.00      H2   N  
ATOM   4778  CA  THR B  42    -124.758-480.055  -8.673  1.00  0.00      H2   C  
ATOM   4779  CB  THR B  42    -123.274-479.731  -8.857  1.00  0.00      H2   C  
ATOM   4780  OG1 THR B  42    -123.033-478.433  -9.449  1.00  0.00      H2   O  
ATOM   4781  CG2 THR B  42    -122.671-480.783  -9.768  1.00  0.00      H2   C  
ATOM   4782  C   THR B  42    -125.236-479.304  -7.418  1.00  0.00      H2   C  
ATOM   4783  O   THR B  42    -125.353-478.102  -7.334  1.00  0.00      H2   O  
ATOM   4784  N   VAL B  43    -125.567-480.098  -6.351  1.00  0.00      H2   N  
ATOM   4785  CA  VAL B  43    -126.118-479.642  -5.083  1.00  0.00      H2   C  
ATOM   4786  CB  VAL B  43    -127.587-479.976  -4.920  1.00  0.00      H2   C  
ATOM   4787  CG1 VAL B  43    -128.406-479.351  -6.120  1.00  0.00      H2   C  
ATOM   4788  CG2 VAL B  43    -127.815-481.539  -4.914  1.00  0.00      H2   C  
ATOM   4789  C   VAL B  43    -125.255-480.188  -3.902  1.00  0.00      H2   C  
ATOM   4790  O   VAL B  43    -124.696-481.259  -3.928  1.00  0.00      H2   O  
ATOM   4791  N   THR B  44    -125.229-479.440  -2.806  1.00  0.00      H2   N  
ATOM   4792  CA  THR B  44    -124.424-479.815  -1.596  1.00  0.00      H2   C  
ATOM   4793  CB  THR B  44    -124.583-478.737  -0.551  1.00  0.00      H2   C  
ATOM   4794  OG1 THR B  44    -125.961-478.576  -0.199  1.00  0.00      H2   O  
ATOM   4795  CG2 THR B  44    -124.112-477.461  -1.203  1.00  0.00      H2   C  
ATOM   4796  C   THR B  44    -124.821-481.094  -0.932  1.00  0.00      H2   C  
ATOM   4797  O   THR B  44    -123.865-481.774  -0.514  1.00  0.00      H2   O  
ATOM   4798  N   HIS B  45    -126.119-481.393  -0.870  1.00  0.00      H2   N  
ATOM   4799  CA  HIS B  45    -126.656-482.575  -0.306  1.00  0.00      H2   C  
ATOM   4800  CB  HIS B  45    -126.681-482.513   1.302  1.00  0.00      H2   C  
ATOM   4801  ND1 HIS B  45    -126.576-480.184   2.033  1.00  0.00      H2   N  
ATOM   4802  CG  HIS B  45    -127.398-481.333   1.916  1.00  0.00      H2   C  
ATOM   4803  CE1 HIS B  45    -127.287-479.326   2.805  1.00  0.00      H2   C  
ATOM   4804  NE2 HIS B  45    -128.487-479.939   3.169  1.00  0.00      H2   N  
ATOM   4805  CD2 HIS B  45    -128.596-481.180   2.594  1.00  0.00      H2   C  
ATOM   4806  C   HIS B  45    -128.022-482.973  -0.865  1.00  0.00      H2   C  
ATOM   4807  O   HIS B  45    -128.796-482.155  -1.388  1.00  0.00      H2   O  
ATOM   4808  N   SER B  46    -128.441-484.273  -0.840  1.00  0.00      H2   N  
ATOM   4809  CA  SER B  46    -129.707-484.843  -1.309  1.00  0.00      H2   C  
ATOM   4810  CB  SER B  46    -129.545-485.191  -2.802  1.00  0.00      H2   C  
ATOM   4811  OG  SER B  46    -128.586-486.251  -3.109  1.00  0.00      H2   O  
ATOM   4812  C   SER B  46    -130.195-486.108  -0.693  1.00  0.00      H2   C  
ATOM   4813  O   SER B  46    -129.419-486.738   0.019  1.00  0.00      H2   O  
ATOM   4814  N   VAL B  47    -131.493-486.359  -0.774  1.00  0.00      H2   N  
ATOM   4815  CA  VAL B  47    -132.084-487.634  -0.321  1.00  0.00      H2   C  
ATOM   4816  CB  VAL B  47    -133.155-487.496   0.788  1.00  0.00      H2   C  
ATOM   4817  CG1 VAL B  47    -132.571-486.818   1.958  1.00  0.00      H2   C  
ATOM   4818  CG2 VAL B  47    -134.508-486.841   0.420  1.00  0.00      H2   C  
ATOM   4819  C   VAL B  47    -132.661-488.510  -1.429  1.00  0.00      H2   C  
ATOM   4820  O   VAL B  47    -133.467-488.126  -2.288  1.00  0.00      H2   O  
ATOM   4821  N   ASN B  48    -132.227-489.755  -1.524  1.00  0.00      H2   N  
ATOM   4822  CA  ASN B  48    -132.639-490.633  -2.574  1.00  0.00      H2   C  
ATOM   4823  CB  ASN B  48    -131.610-491.784  -2.921  1.00  0.00      H2   C  
ATOM   4824  CG  ASN B  48    -132.239-492.797  -3.870  1.00  0.00      H2   C  
ATOM   4825  OD1 ASN B  48    -133.255-492.547  -4.500  1.00  0.00      H2   O  
ATOM   4826  ND2 ASN B  48    -131.639-494.006  -4.011  1.00  0.00      H2   N  
ATOM   4827  C   ASN B  48    -134.007-491.210  -2.015  1.00  0.00      H2   C  
ATOM   4828  O   ASN B  48    -133.986-491.727  -0.906  1.00  0.00      H2   O  
ATOM   4829  N   LEU B  49    -135.084-491.148  -2.760  1.00  0.00      H2   N  
ATOM   4830  CA  LEU B  49    -136.426-491.521  -2.277  1.00  0.00      H2   C  
ATOM   4831  CB  LEU B  49    -137.571-490.541  -2.783  1.00  0.00      H2   C  
ATOM   4832  CG  LEU B  49    -137.422-489.153  -2.291  1.00  0.00      H2   C  
ATOM   4833  CD1 LEU B  49    -138.187-488.228  -3.282  1.00  0.00      H2   C  
ATOM   4834  CD2 LEU B  49    -137.827-489.049  -0.836  1.00  0.00      H2   C  
ATOM   4835  C   LEU B  49    -136.761-492.942  -2.801  1.00  0.00      H2   C  
ATOM   4836  O   LEU B  49    -137.844-493.458  -2.653  1.00  0.00      H2   O  
ATOM   4837  N   LEU B  50    -135.804-493.701  -3.410  1.00  0.00      H2   N  
ATOM   4838  CA  LEU B  50    -136.115-495.072  -3.895  1.00  0.00      H2   C  
ATOM   4839  CB  LEU B  50    -135.698-495.046  -5.403  1.00  0.00      H2   C  
ATOM   4840  CG  LEU B  50    -135.978-496.334  -6.174  1.00  0.00      H2   C  
ATOM   4841  CD1 LEU B  50    -137.462-496.744  -6.339  1.00  0.00      H2   C  
ATOM   4842  CD2 LEU B  50    -135.263-496.163  -7.550  1.00  0.00      H2   C  
ATOM   4843  C   LEU B  50    -135.328-496.037  -3.029  1.00  0.00      H2   C  
ATOM   4844  O   LEU B  50    -134.157-495.769  -2.765  1.00  0.00      H2   O  
ATOM   4845  N   GLU B  51    -135.964-497.176  -2.669  1.00  0.00      H2   N  
ATOM   4846  CA  GLU B  51    -135.336-498.288  -1.934  1.00  0.00      H2   C  
ATOM   4847  CB  GLU B  51    -136.201-499.036  -0.936  1.00  0.00      H2   C  
ATOM   4848  CG  GLU B  51    -135.462-500.263  -0.244  1.00  0.00      H2   C  
ATOM   4849  CD  GLU B  51    -134.218-499.974   0.629  1.00  0.00      H2   C  
ATOM   4850  OE1 GLU B  51    -134.401-499.892   1.837  1.00  0.00      H2   O  
ATOM   4851  OE2 GLU B  51    -133.126-499.738   0.076  1.00  0.00      H2   O  
ATOM   4852  C   GLU B  51    -134.698-499.262  -2.935  1.00  0.00      H2   C  
ATOM   4853  O   GLU B  51    -135.446-499.834  -3.766  1.00  0.00      H2   O  
ATOM   4854  N   ASP B  52    -133.395-499.526  -2.958  1.00  0.00      H2   N  
ATOM   4855  CA  ASP B  52    -132.786-500.366  -3.947  1.00  0.00      H2   C  
ATOM   4856  CB  ASP B  52    -131.536-499.603  -4.627  1.00  0.00      H2   C  
ATOM   4857  CG  ASP B  52    -130.407-499.082  -3.724  1.00  0.00      H2   C  
ATOM   4858  OD1 ASP B  52    -130.421-499.167  -2.491  1.00  0.00      H2   O  
ATOM   4859  OD2 ASP B  52    -129.404-498.563  -4.296  1.00  0.00      H2   O  
ATOM   4860  C   ASP B  52    -132.238-501.668  -3.327  1.00  0.00      H2   C  
ATOM   4861  O   ASP B  52    -131.714-502.561  -3.989  1.00  0.00      H2   O  
ATOM   4862  N   LYS B  53    -132.331-501.906  -2.012  1.00  0.00      H2   N  
ATOM   4863  CA  LYS B  53    -131.722-503.030  -1.281  1.00  0.00      H2   C  
ATOM   4864  CB  LYS B  53    -131.037-502.467  -0.010  1.00  0.00      H2   C  
ATOM   4865  CG  LYS B  53    -130.086-501.287  -0.131  1.00  0.00      H2   C  
ATOM   4866  CD  LYS B  53    -128.904-501.704  -1.115  1.00  0.00      H2   C  
ATOM   4867  CE  LYS B  53    -127.751-500.699  -1.161  1.00  0.00      H2   C  
ATOM   4868  NZ  LYS B  53    -128.202-499.306  -0.940  1.00  0.00      H2   N  
ATOM   4869  C   LYS B  53    -132.723-504.028  -0.788  1.00  0.00      H2   C  
ATOM   4870  O   LYS B  53    -133.816-503.731  -0.325  1.00  0.00      H2   O  
ATOM   4871  N   HIS B  54    -132.394-505.336  -0.761  1.00  0.00      H2   N  
ATOM   4872  CA  HIS B  54    -133.238-506.419  -0.178  1.00  0.00      H2   C  
ATOM   4873  CB  HIS B  54    -134.253-507.021  -1.123  1.00  0.00      H2   C  
ATOM   4874  ND1 HIS B  54    -132.491-507.804  -2.731  1.00  0.00      H2   N  
ATOM   4875  CG  HIS B  54    -133.770-507.910  -2.203  1.00  0.00      H2   C  
ATOM   4876  CE1 HIS B  54    -132.329-508.906  -3.487  1.00  0.00      H2   C  
ATOM   4877  NE2 HIS B  54    -133.439-509.614  -3.612  1.00  0.00      H2   N  
ATOM   4878  CD2 HIS B  54    -134.366-509.016  -2.789  1.00  0.00      H2   C  
ATOM   4879  C   HIS B  54    -132.308-507.293   0.636  1.00  0.00      H2   C  
ATOM   4880  O   HIS B  54    -131.205-507.535   0.214  1.00  0.00      H2   O  
ATOM   4881  N   ASN B  55    -132.799-507.974   1.696  1.00  0.00      H2   N  
ATOM   4882  CA  ASN B  55    -131.886-508.696   2.492  1.00  0.00      H2   C  
ATOM   4883  CB  ASN B  55    -132.447-508.905   3.950  1.00  0.00      H2   C  
ATOM   4884  CG  ASN B  55    -133.643-509.798   4.009  1.00  0.00      H2   C  
ATOM   4885  OD1 ASN B  55    -134.271-510.078   2.995  1.00  0.00      H2   O  
ATOM   4886  ND2 ASN B  55    -134.136-510.184   5.192  1.00  0.00      H2   N  
ATOM   4887  C   ASN B  55    -131.595-510.130   1.955  1.00  0.00      H2   C  
ATOM   4888  O   ASN B  55    -130.822-510.876   2.590  1.00  0.00      H2   O  
ATOM   4889  N   GLY B  56    -132.344-510.512   0.828  1.00  0.00      H2   N  
ATOM   4890  CA  GLY B  56    -132.021-511.860   0.297  1.00  0.00      H2   C  
ATOM   4891  C   GLY B  56    -132.600-513.080   0.902  1.00  0.00      H2   C  
ATOM   4892  O   GLY B  56    -132.141-514.162   0.663  1.00  0.00      H2   O  
ATOM   4893  N   LYS B  57    -133.670-512.952   1.795  1.00  0.00      H2   N  
ATOM   4894  CA  LYS B  57    -134.141-514.065   2.638  1.00  0.00      H2   C  
ATOM   4895  CB  LYS B  57    -133.422-514.268   4.036  1.00  0.00      H2   C  
ATOM   4896  CG  LYS B  57    -131.934-514.731   4.097  1.00  0.00      H2   C  
ATOM   4897  CD  LYS B  57    -130.890-513.675   4.448  1.00  0.00      H2   C  
ATOM   4898  CE  LYS B  57    -129.747-513.725   3.416  1.00  0.00      H2   C  
ATOM   4899  NZ  LYS B  57    -128.686-512.724   3.645  1.00  0.00      H2   N  
ATOM   4900  C   LYS B  57    -135.594-513.888   2.915  1.00  0.00      H2   C  
ATOM   4901  O   LYS B  57    -135.925-512.724   3.240  1.00  0.00      H2   O  
ATOM   4902  N   LEU B  58    -136.504-514.934   2.953  1.00  0.00      H2   N  
ATOM   4903  CA  LEU B  58    -137.922-514.917   3.393  1.00  0.00      H2   C  
ATOM   4904  CB  LEU B  58    -138.793-516.028   2.783  1.00  0.00      H2   C  
ATOM   4905  CG  LEU B  58    -138.667-516.213   1.270  1.00  0.00      H2   C  
ATOM   4906  CD1 LEU B  58    -139.735-517.132   0.649  1.00  0.00      H2   C  
ATOM   4907  CD2 LEU B  58    -138.700-514.860   0.504  1.00  0.00      H2   C  
ATOM   4908  C   LEU B  58    -138.022-515.061   4.933  1.00  0.00      H2   C  
ATOM   4909  O   LEU B  58    -137.273-515.796   5.637  1.00  0.00      H2   O  
ATOM   4910  N   CYS B  59    -139.124-514.450   5.436  1.00  0.00      H2   N  
ATOM   4911  CA  CYS B  59    -139.090-513.970   6.865  1.00  0.00      H2   C  
ATOM   4912  CB  CYS B  59    -138.679-512.455   6.914  1.00  0.00      H2   C  
ATOM   4913  SG  CYS B  59    -137.006-512.020   6.300  1.00  0.00      H2   S  
ATOM   4914  C   CYS B  59    -140.481-514.095   7.464  1.00  0.00      H2   C  
ATOM   4915  O   CYS B  59    -141.475-514.261   6.800  1.00  0.00      H2   O  
ATOM   4916  N   LYS B  60    -140.649-513.946   8.784  1.00  0.00      H2   N  
ATOM   4917  CA  LYS B  60    -141.966-513.708   9.419  1.00  0.00      H2   C  
ATOM   4918  CB  LYS B  60    -141.881-513.920  10.969  1.00  0.00      H2   C  
ATOM   4919  CG  LYS B  60    -141.382-515.353  11.428  1.00  0.00      H2   C  
ATOM   4920  CD  LYS B  60    -139.873-515.515  11.717  1.00  0.00      H2   C  
ATOM   4921  CE  LYS B  60    -139.378-514.751  12.924  1.00  0.00      H2   C  
ATOM   4922  NZ  LYS B  60    -140.049-515.099  14.198  1.00  0.00      H2   N  
ATOM   4923  C   LYS B  60    -142.352-512.274   9.120  1.00  0.00      H2   C  
ATOM   4924  O   LYS B  60    -141.553-511.393   9.022  1.00  0.00      H2   O  
ATOM   4925  N   LEU B  61    -143.667-512.039   8.770  1.00  0.00      H2   N  
ATOM   4926  CA  LEU B  61    -144.126-510.751   8.254  1.00  0.00      H2   C  
ATOM   4927  CB  LEU B  61    -145.004-510.987   6.986  1.00  0.00      H2   C  
ATOM   4928  CG  LEU B  61    -144.815-509.979   5.882  1.00  0.00      H2   C  
ATOM   4929  CD1 LEU B  61    -145.507-510.366   4.570  1.00  0.00      H2   C  
ATOM   4930  CD2 LEU B  61    -145.249-508.513   6.372  1.00  0.00      H2   C  
ATOM   4931  C   LEU B  61    -144.989-510.115   9.301  1.00  0.00      H2   C  
ATOM   4932  O   LEU B  61    -146.081-510.588   9.660  1.00  0.00      H2   O  
ATOM   4933  N   ARG B  62    -144.368-509.113  10.009  1.00  0.00      H2   N  
ATOM   4934  CA  ARG B  62    -144.904-508.560  11.243  1.00  0.00      H2   C  
ATOM   4935  CB  ARG B  62    -146.181-507.670  10.997  1.00  0.00      H2   C  
ATOM   4936  CG  ARG B  62    -145.842-506.389  10.215  1.00  0.00      H2   C  
ATOM   4937  CD  ARG B  62    -147.037-505.424  10.007  1.00  0.00      H2   C
[truncated: 10,446,879 more chars]
