# Supplementary material for: Breathing and Tilting: Mesoscale Simulations Illuminate Influenza Glycoprotein Vulnerabilities
Source: ACS Cent Sci. 2022 Dec 8;8(12):1646–63. doi: 10.1021/acscentsci.2c00981 (PMC9801513; doi:10.1021/acscentsci.2c00981)
Supplement: Supplementary file 13 — oc2c00981_si_014.zip [file oc2c00981_si_014.zip › ha_ectodomain_tilting_msm/2009g_macrostate1_microstate71.pdb]

REMARK   1 CREATED WITH MDTraj 1.9.4, 2022-10-07
CRYST1 1141.930 1193.779 1154.861  90.00  90.00  90.00 P 1           1 
MODEL        0
ATOM      1  N   MET A 567     386.086 -98.201-127.079  1.00  0.00      H1   N  
ATOM      2  CA  MET A 567     387.049 -97.097-126.961  1.00  0.00      H1   C  
ATOM      3  CB  MET A 567     386.494 -95.798-126.293  1.00  0.00      H1   C  
ATOM      4  CG  MET A 567     385.458 -95.070-127.132  1.00  0.00      H1   C  
ATOM      5  SD  MET A 567     386.174 -94.268-128.588  1.00  0.00      H1   S  
ATOM      6  CE  MET A 567     387.239 -93.005-128.004  1.00  0.00      H1   C  
ATOM      7  C   MET A 567     388.349 -97.335-126.419  1.00  0.00      H1   C  
ATOM      8  O   MET A 567     388.514 -98.344-125.770  1.00  0.00      H1   O  
ATOM      9  N   LYS A 568     389.425 -96.538-126.845  1.00  0.00      H1   N  
ATOM     10  CA  LYS A 568     390.774 -96.720-126.381  1.00  0.00      H1   C  
ATOM     11  CB  LYS A 568     391.691 -97.237-127.541  1.00  0.00      H1   C  
ATOM     12  CG  LYS A 568     391.471 -98.672-128.154  1.00  0.00      H1   C  
ATOM     13  CD  LYS A 568     391.875 -99.681-127.027  1.00  0.00      H1   C  
ATOM     14  CE  LYS A 568     392.081-101.069-127.553  1.00  0.00      H1   C  
ATOM     15  NZ  LYS A 568     392.523-102.039-126.551  1.00  0.00      H1   N  
ATOM     16  C   LYS A 568     391.272 -95.384-125.838  1.00  0.00      H1   C  
ATOM     17  O   LYS A 568     390.961 -94.262-126.294  1.00  0.00      H1   O  
ATOM     18  N   ALA A 569     392.147 -95.490-124.825  1.00  0.00      H1   N  
ATOM     19  CA  ALA A 569     392.820 -94.353-124.269  1.00  0.00      H1   C  
ATOM     20  CB  ALA A 569     393.738 -94.867-123.142  1.00  0.00      H1   C  
ATOM     21  C   ALA A 569     393.582 -93.462-125.292  1.00  0.00      H1   C  
ATOM     22  O   ALA A 569     394.066 -93.863-126.360  1.00  0.00      H1   O  
ATOM     23  N   ILE A 570     393.764 -92.189-124.935  1.00  0.00      H1   N  
ATOM     24  CA  ILE A 570     394.278 -91.155-125.839  1.00  0.00      H1   C  
ATOM     25  CB  ILE A 570     394.044 -89.741-125.199  1.00  0.00      H1   C  
ATOM     26  CG2 ILE A 570     394.604 -88.592-126.200  1.00  0.00      H1   C  
ATOM     27  CG1 ILE A 570     392.552 -89.423-124.928  1.00  0.00      H1   C  
ATOM     28  CD1 ILE A 570     392.245 -88.295-123.891  1.00  0.00      H1   C  
ATOM     29  C   ILE A 570     395.690 -91.314-126.364  1.00  0.00      H1   C  
ATOM     30  O   ILE A 570     396.010 -91.079-127.604  1.00  0.00      H1   O  
ATOM     31  N   LEU A 571     396.575 -91.639-125.429  1.00  0.00      H1   N  
ATOM     32  CA  LEU A 571     397.962 -91.981-125.670  1.00  0.00      H1   C  
ATOM     33  CB  LEU A 571     398.615 -92.296-124.288  1.00  0.00      H1   C  
ATOM     34  CG  LEU A 571     400.049 -92.624-124.408  1.00  0.00      H1   C  
ATOM     35  CD1 LEU A 571     400.795 -91.389-124.975  1.00  0.00      H1   C  
ATOM     36  CD2 LEU A 571     400.745 -93.155-123.114  1.00  0.00      H1   C  
ATOM     37  C   LEU A 571     398.190 -93.152-126.590  1.00  0.00      H1   C  
ATOM     38  O   LEU A 571     399.004 -93.150-127.517  1.00  0.00      H1   O  
ATOM     39  N   VAL A 572     397.342 -94.174-126.450  1.00  0.00      H1   N  
ATOM     40  CA  VAL A 572     397.217 -95.417-127.193  1.00  0.00      H1   C  
ATOM     41  CB  VAL A 572     396.361 -96.450-126.503  1.00  0.00      H1   C  
ATOM     42  CG1 VAL A 572     396.546 -97.878-127.057  1.00  0.00      H1   C  
ATOM     43  CG2 VAL A 572     396.679 -96.458-125.010  1.00  0.00      H1   C  
ATOM     44  C   VAL A 572     396.877 -95.229-128.605  1.00  0.00      H1   C  
ATOM     45  O   VAL A 572     397.392 -95.942-129.480  1.00  0.00      H1   O  
ATOM     46  N   VAL A 573     395.935 -94.320-128.922  1.00  0.00      H1   N  
ATOM     47  CA  VAL A 573     395.559 -93.954-130.224  1.00  0.00      H1   C  
ATOM     48  CB  VAL A 573     394.194 -93.237-130.301  1.00  0.00      H1   C  
ATOM     49  CG1 VAL A 573     394.101 -92.684-131.740  1.00  0.00      H1   C  
ATOM     50  CG2 VAL A 573     393.039 -94.212-130.015  1.00  0.00      H1   C  
ATOM     51  C   VAL A 573     396.750 -93.290-130.911  1.00  0.00      H1   C  
ATOM     52  O   VAL A 573     397.095 -93.523-132.076  1.00  0.00      H1   O  
ATOM     53  N   LEU A 574     397.356 -92.293-130.191  1.00  0.00      H1   N  
ATOM     54  CA  LEU A 574     398.591 -91.607-130.670  1.00  0.00      H1   C  
ATOM     55  CB  LEU A 574     399.096 -90.503-129.663  1.00  0.00      H1   C  
ATOM     56  CG  LEU A 574     398.109 -89.304-129.467  1.00  0.00      H1   C  
ATOM     57  CD1 LEU A 574     398.234 -88.560-128.154  1.00  0.00      H1   C  
ATOM     58  CD2 LEU A 574     398.271 -88.362-130.642  1.00  0.00      H1   C  
ATOM     59  C   LEU A 574     399.781 -92.522-130.932  1.00  0.00      H1   C  
ATOM     60  O   LEU A 574     400.395 -92.450-131.952  1.00  0.00      H1   O  
ATOM     61  N   LEU A 575     399.991 -93.428-129.979  1.00  0.00      H1   N  
ATOM     62  CA  LEU A 575     400.994 -94.490-129.997  1.00  0.00      H1   C  
ATOM     63  CB  LEU A 575     401.007 -95.384-128.722  1.00  0.00      H1   C  
ATOM     64  CG  LEU A 575     401.667 -94.755-127.488  1.00  0.00      H1   C  
ATOM     65  CD1 LEU A 575     401.374 -95.713-126.328  1.00  0.00      H1   C  
ATOM     66  CD2 LEU A 575     403.210 -94.608-127.754  1.00  0.00      H1   C  
ATOM     67  C   LEU A 575     400.819 -95.430-131.188  1.00  0.00      H1   C  
ATOM     68  O   LEU A 575     401.730 -95.578-132.008  1.00  0.00      H1   O  
ATOM     69  N   TYR A 576     399.597 -95.930-131.421  1.00  0.00      H1   N  
ATOM     70  CA  TYR A 576     399.159 -96.560-132.616  1.00  0.00      H1   C  
ATOM     71  CB  TYR A 576     397.704 -97.037-132.367  1.00  0.00      H1   C  
ATOM     72  CG  TYR A 576     396.880 -97.493-133.534  1.00  0.00      H1   C  
ATOM     73  CD1 TYR A 576     396.653 -98.847-133.736  1.00  0.00      H1   C  
ATOM     74  CE1 TYR A 576     395.836 -99.261-134.787  1.00  0.00      H1   C  
ATOM     75  CZ  TYR A 576     395.217 -98.363-135.612  1.00  0.00      H1   C  
ATOM     76  OH  TYR A 576     394.399 -98.698-136.692  1.00  0.00      H1   O  
ATOM     77  CD2 TYR A 576     396.172 -96.566-134.248  1.00  0.00      H1   C  
ATOM     78  CE2 TYR A 576     395.364 -97.011-135.383  1.00  0.00      H1   C  
ATOM     79  C   TYR A 576     399.363 -95.894-133.896  1.00  0.00      H1   C  
ATOM     80  O   TYR A 576     399.788 -96.429-134.947  1.00  0.00      H1   O  
ATOM     81  N   THR A 577     399.067 -94.546-133.895  1.00  0.00      H1   N  
ATOM     82  CA  THR A 577     399.249 -93.627-135.039  1.00  0.00      H1   C  
ATOM     83  CB  THR A 577     398.637 -92.231-134.794  1.00  0.00      H1   C  
ATOM     84  OG1 THR A 577     397.246 -92.335-134.526  1.00  0.00      H1   O  
ATOM     85  CG2 THR A 577     398.695 -91.455-136.177  1.00  0.00      H1   C  
ATOM     86  C   THR A 577     400.740 -93.576-135.292  1.00  0.00      H1   C  
ATOM     87  O   THR A 577     401.107 -93.672-136.491  1.00  0.00      H1   O  
ATOM     88  N   PHE A 578     401.583 -93.438-134.264  1.00  0.00      H1   N  
ATOM     89  CA  PHE A 578     403.039 -93.274-134.435  1.00  0.00      H1   C  
ATOM     90  CB  PHE A 578     403.747 -92.810-133.065  1.00  0.00      H1   C  
ATOM     91  CG  PHE A 578     403.263 -91.552-132.523  1.00  0.00      H1   C  
ATOM     92  CD1 PHE A 578     402.653 -90.518-133.331  1.00  0.00      H1   C  
ATOM     93  CE1 PHE A 578     402.126 -89.360-132.834  1.00  0.00      H1   C  
ATOM     94  CZ  PHE A 578     402.336 -89.058-131.452  1.00  0.00      H1   C  
ATOM     95  CD2 PHE A 578     403.367 -91.274-131.138  1.00  0.00      H1   C  
ATOM     96  CE2 PHE A 578     402.938 -90.079-130.609  1.00  0.00      H1   C  
ATOM     97  C   PHE A 578     403.698 -94.497-134.942  1.00  0.00      H1   C  
ATOM     98  O   PHE A 578     404.566 -94.412-135.800  1.00  0.00      H1   O  
ATOM     99  N   ALA A 579     403.253 -95.675-134.531  1.00  0.00      H1   N  
ATOM    100  CA  ALA A 579     403.768 -96.973-134.996  1.00  0.00      H1   C  
ATOM    101  CB  ALA A 579     403.314 -98.154-134.127  1.00  0.00      H1   C  
ATOM    102  C   ALA A 579     403.582 -97.252-136.467  1.00  0.00      H1   C  
ATOM    103  O   ALA A 579     404.386 -97.735-137.230  1.00  0.00      H1   O  
ATOM    104  N   THR A 580     402.296 -96.933-136.865  1.00  0.00      H1   N  
ATOM    105  CA  THR A 580     401.861 -97.010-138.268  1.00  0.00      H1   C  
ATOM    106  CB  THR A 580     400.332 -96.754-138.265  1.00  0.00      H1   C  
ATOM    107  OG1 THR A 580     399.699 -97.637-137.378  1.00  0.00      H1   O  
ATOM    108  CG2 THR A 580     399.844 -97.046-139.655  1.00  0.00      H1   C  
ATOM    109  C   THR A 580     402.551 -95.943-139.116  1.00  0.00      H1   C  
ATOM    110  O   THR A 580     402.986 -96.141-140.268  1.00  0.00      H1   O  
ATOM    111  N   ALA A 581     402.776 -94.795-138.519  1.00  0.00      H1   N  
ATOM    112  CA  ALA A 581     403.222 -93.632-139.283  1.00  0.00      H1   C  
ATOM    113  CB  ALA A 581     402.724 -92.331-138.682  1.00  0.00      H1   C  
ATOM    114  C   ALA A 581     404.733 -93.606-139.502  1.00  0.00      H1   C  
ATOM    115  O   ALA A 581     405.192 -92.714-140.238  1.00  0.00      H1   O  
ATOM    116  N   ASN A 582     405.491 -94.573-138.934  1.00  0.00      H1   N  
ATOM    117  CA  ASN A 582     406.909 -94.671-139.165  1.00  0.00      H1   C  
ATOM    118  CB  ASN A 582     407.710 -94.321-137.915  1.00  0.00      H1   C  
ATOM    119  CG  ASN A 582     407.762 -92.900-137.672  1.00  0.00      H1   C  
ATOM    120  OD1 ASN A 582     406.977 -92.473-136.771  1.00  0.00      H1   O  
ATOM    121  ND2 ASN A 582     408.650 -92.132-138.437  1.00  0.00      H1   N  
ATOM    122  C   ASN A 582     407.237 -96.120-139.584  1.00  0.00      H1   C  
ATOM    123  O   ASN A 582     406.398 -97.003-139.535  1.00  0.00      H1   O  
ATOM    124  N   ALA A 583     408.464 -96.311-140.175  1.00  0.00      H1   N  
ATOM    125  CA  ALA A 583     408.923 -97.610-140.672  1.00  0.00      H1   C  
ATOM    126  CB  ALA A 583     408.646 -97.684-142.182  1.00  0.00      H1   C  
ATOM    127  C   ALA A 583     410.327 -97.864-140.138  1.00  0.00      H1   C  
ATOM    128  O   ALA A 583     410.997 -96.913-139.885  1.00  0.00      H1   O  
ATOM    129  N   ASP A 584     410.807 -99.137-140.086  1.00  0.00      H1   N  
ATOM    130  CA  ASP A 584     412.183 -99.432-140.084  1.00  0.00      H1   C  
ATOM    131  CB  ASP A 584     412.540-100.278-138.824  1.00  0.00      H1   C  
ATOM    132  CG  ASP A 584     412.269 -99.672-137.476  1.00  0.00      H1   C  
ATOM    133  OD1 ASP A 584     412.721 -98.541-137.207  1.00  0.00      H1   O  
ATOM    134  OD2 ASP A 584     411.569-100.333-136.614  1.00  0.00      H1   O  
ATOM    135  C   ASP A 584     412.549-100.245-141.274  1.00  0.00      H1   C  
ATOM    136  O   ASP A 584     411.784-101.100-141.752  1.00  0.00      H1   O  
ATOM    137  N   THR A 585     413.780 -99.991-141.770  1.00  0.00      H1   N  
ATOM    138  CA  THR A 585     414.302-100.552-143.018  1.00  0.00      H1   C  
ATOM    139  CB  THR A 585     414.262 -99.616-144.187  1.00  0.00      H1   C  
ATOM    140  OG1 THR A 585     414.677 -98.348-143.735  1.00  0.00      H1   O  
ATOM    141  CG2 THR A 585     412.830 -99.434-144.582  1.00  0.00      H1   C  
ATOM    142  C   THR A 585     415.722-101.119-143.028  1.00  0.00      H1   C  
ATOM    143  O   THR A 585     416.530-100.686-142.204  1.00  0.00      H1   O  
ATOM    144  N   LEU A 586     416.130-102.107-143.978  1.00  0.00      H1   N  
ATOM    145  CA  LEU A 586     417.451-102.753-144.013  1.00  0.00      H1   C  
ATOM    146  CB  LEU A 586     417.541-103.980-143.161  1.00  0.00      H1   C  
ATOM    147  CG  LEU A 586     419.005-104.554-142.811  1.00  0.00      H1   C  
ATOM    148  CD1 LEU A 586     419.884-103.493-142.100  1.00  0.00      H1   C  
ATOM    149  CD2 LEU A 586     418.832-105.750-141.926  1.00  0.00      H1   C  
ATOM    150  C   LEU A 586     417.770-103.159-145.475  1.00  0.00      H1   C  
ATOM    151  O   LEU A 586     417.056-103.921-146.165  1.00  0.00      H1   O  
ATOM    152  N   CYS A 587     418.799-102.403-146.008  1.00  0.00      H1   N  
ATOM    153  CA  CYS A 587     419.262-102.547-147.380  1.00  0.00      H1   C  
ATOM    154  CB  CYS A 587     419.245-101.234-148.166  1.00  0.00      H1   C  
ATOM    155  SG  CYS A 587     417.776-100.212-147.933  1.00  0.00      H1   S  
ATOM    156  C   CYS A 587     420.682-103.080-147.444  1.00  0.00      H1   C  
ATOM    157  O   CYS A 587     421.583-102.487-146.793  1.00  0.00      H1   O  
ATOM    158  N   ILE A 588     421.044-104.176-148.196  1.00  0.00      H1   N  
ATOM    159  CA  ILE A 588     422.414-104.558-148.369  1.00  0.00      H1   C  
ATOM    160  CB  ILE A 588     422.652-106.123-148.501  1.00  0.00      H1   C  
ATOM    161  CG2 ILE A 588     422.305-106.874-147.209  1.00  0.00      H1   C  
ATOM    162  CG1 ILE A 588     422.043-106.661-149.800  1.00  0.00      H1   C  
ATOM    163  CD1 ILE A 588     422.827-107.775-150.543  1.00  0.00      H1   C  
ATOM    164  C   ILE A 588     423.050-103.883-149.600  1.00  0.00      H1   C  
ATOM    165  O   ILE A 588     422.221-103.417-150.436  1.00  0.00      H1   O  
ATOM    166  N   GLY A 589     424.335-103.793-149.665  1.00  0.00      H1   N  
ATOM    167  CA  GLY A 589     425.083-103.171-150.783  1.00  0.00      H1   C  
ATOM    168  C   GLY A 589     426.552-103.464-150.761  1.00  0.00      H1   C  
ATOM    169  O   GLY A 589     427.003-104.418-150.126  1.00  0.00      H1   O  
ATOM    170  N   TYR A 590     427.428-102.673-151.496  1.00  0.00      H1   N  
ATOM    171  CA  TYR A 590     428.857-102.853-151.542  1.00  0.00      H1   C  
ATOM    172  CB  TYR A 590     429.277-103.812-152.622  1.00  0.00      H1   C  
ATOM    173  CG  TYR A 590     428.642-103.569-153.953  1.00  0.00      H1   C  
ATOM    174  CD1 TYR A 590     429.290-102.741-154.871  1.00  0.00      H1   C  
ATOM    175  CE1 TYR A 590     428.708-102.459-156.105  1.00  0.00      H1   C  
ATOM    176  CZ  TYR A 590     427.561-103.125-156.485  1.00  0.00      H1   C  
ATOM    177  OH  TYR A 590     427.062-102.873-157.790  1.00  0.00      H1   O  
ATOM    178  CD2 TYR A 590     427.437-104.212-154.306  1.00  0.00      H1   C  
ATOM    179  CE2 TYR A 590     426.802-103.905-155.569  1.00  0.00      H1   C  
ATOM    180  C   TYR A 590     429.553-101.491-151.653  1.00  0.00      H1   C  
ATOM    181  O   TYR A 590     429.013-100.533-152.253  1.00  0.00      H1   O  
ATOM    182  N   HIS A 591     430.694-101.382-150.951  1.00  0.00      H1   N  
ATOM    183  CA  HIS A 591     431.737-100.299-151.104  1.00  0.00      H1   C  
ATOM    184  CB  HIS A 591     433.038-100.753-150.393  1.00  0.00      H1   C  
ATOM    185  ND1 HIS A 591     434.412 -98.771-149.709  1.00  0.00      H1   N  
ATOM    186  CG  HIS A 591     434.146 -99.880-150.532  1.00  0.00      H1   C  
ATOM    187  CE1 HIS A 591     435.729 -98.431-149.918  1.00  0.00      H1   C  
ATOM    188  NE2 HIS A 591     436.252 -99.176-150.851  1.00  0.00      H1   N  
ATOM    189  CD2 HIS A 591     435.302-100.128-151.166  1.00  0.00      H1   C  
ATOM    190  C   HIS A 591     432.025 -99.831-152.543  1.00  0.00      H1   C  
ATOM    191  O   HIS A 591     431.743-100.459-153.569  1.00  0.00      H1   O  
ATOM    192  N   ALA A 592     432.489 -98.621-152.634  1.00  0.00      H1   N  
ATOM    193  CA  ALA A 592     432.911 -97.889-153.847  1.00  0.00      H1   C  
ATOM    194  CB  ALA A 592     431.724 -97.207-154.580  1.00  0.00      H1   C  
ATOM    195  C   ALA A 592     434.015 -96.932-153.606  1.00  0.00      H1   C  
ATOM    196  O   ALA A 592     433.738 -95.998-152.786  1.00  0.00      H1   O  
ATOM    197  N   ASN A 593     435.301 -97.151-154.052  1.00  0.00      H1   N  
ATOM    198  CA  ASN A 593     436.466 -96.270-153.829  1.00  0.00      H1   C  
ATOM    199  CB  ASN A 593     437.580 -96.871-152.792  1.00  0.00      H1   C  
ATOM    200  CG  ASN A 593     438.992 -96.351-152.879  1.00  0.00      H1   C  
ATOM    201  OD1 ASN A 593     439.292 -95.378-153.577  1.00  0.00      H1   O  
ATOM    202  ND2 ASN A 593     439.979 -97.132-152.386  1.00  0.00      H1   N  
ATOM    203  C   ASN A 593     436.898 -95.789-155.166  1.00  0.00      H1   C  
ATOM    204  O   ASN A 593     436.981 -96.629-156.079  1.00  0.00      H1   O  
ATOM    205  N   ASN A 594     437.095 -94.482-155.402  1.00  0.00      H1   N  
ATOM    206  CA  ASN A 594     437.139 -93.959-156.789  1.00  0.00      H1   C  
ATOM    207  CB  ASN A 594     436.565 -92.490-156.849  1.00  0.00      H1   C  
ATOM    208  CG  ASN A 594     435.046 -92.595-156.446  1.00  0.00      H1   C  
ATOM    209  OD1 ASN A 594     434.369 -93.553-156.821  1.00  0.00      H1   O  
ATOM    210  ND2 ASN A 594     434.519 -91.654-155.659  1.00  0.00      H1   N  
ATOM    211  C   ASN A 594     438.591 -93.950-157.253  1.00  0.00      H1   C  
ATOM    212  O   ASN A 594     438.924 -93.645-158.390  1.00  0.00      H1   O  
ATOM    213  N   SER A 595     439.546 -94.376-156.359  1.00  0.00      H1   N  
ATOM    214  CA  SER A 595     441.003 -94.508-156.486  1.00  0.00      H1   C  
ATOM    215  CB  SER A 595     441.746 -93.998-155.269  1.00  0.00      H1   C  
ATOM    216  OG  SER A 595     441.622 -92.587-155.086  1.00  0.00      H1   O  
ATOM    217  C   SER A 595     441.256 -95.953-156.780  1.00  0.00      H1   C  
ATOM    218  O   SER A 595     441.437 -96.818-155.913  1.00  0.00      H1   O  
ATOM    219  N   THR A 596     441.279 -96.213-158.091  1.00  0.00      H1   N  
ATOM    220  CA  THR A 596     441.129 -97.567-158.713  1.00  0.00      H1   C  
ATOM    221  CB  THR A 596     439.846 -97.779-159.388  1.00  0.00      H1   C  
ATOM    222  OG1 THR A 596     439.571 -96.796-160.364  1.00  0.00      H1   O  
ATOM    223  CG2 THR A 596     438.744 -97.562-158.364  1.00  0.00      H1   C  
ATOM    224  C   THR A 596     442.267 -97.890-159.666  1.00  0.00      H1   C  
ATOM    225  O   THR A 596     442.846 -97.033-160.295  1.00  0.00      H1   O  
ATOM    226  N   ASP A 597     442.686 -99.180-159.667  1.00  0.00      H1   N  
ATOM    227  CA  ASP A 597     443.522 -99.855-160.656  1.00  0.00      H1   C  
ATOM    228  CB  ASP A 597     444.250-101.048-159.988  1.00  0.00      H1   C  
ATOM    229  CG  ASP A 597     445.452-100.667-159.152  1.00  0.00      H1   C  
ATOM    230  OD1 ASP A 597     445.724 -99.458-159.038  1.00  0.00      H1   O  
ATOM    231  OD2 ASP A 597     446.209-101.532-158.566  1.00  0.00      H1   O  
ATOM    232  C   ASP A 597     442.599-100.397-161.696  1.00  0.00      H1   C  
ATOM    233  O   ASP A 597     441.366-100.362-161.545  1.00  0.00      H1   O  
ATOM    234  N   THR A 598     443.138-100.984-162.820  1.00  0.00      H1   N  
ATOM    235  CA  THR A 598     442.270-101.297-164.044  1.00  0.00      H1   C  
ATOM    236  CB  THR A 598     442.236-100.288-165.183  1.00  0.00      H1   C  
ATOM    237  OG1 THR A 598     443.502 -99.616-165.261  1.00  0.00      H1   O  
ATOM    238  CG2 THR A 598     441.100 -99.282-164.947  1.00  0.00      H1   C  
ATOM    239  C   THR A 598     442.666-102.680-164.435  1.00  0.00      H1   C  
ATOM    240  O   THR A 598     443.852-103.038-164.406  1.00  0.00      H1   O  
ATOM    241  N   VAL A 599     441.685-103.635-164.729  1.00  0.00      H1   N  
ATOM    242  CA  VAL A 599     441.979-105.015-165.116  1.00  0.00      H1   C  
ATOM    243  CB  VAL A 599     441.705-105.966-163.982  1.00  0.00      H1   C  
ATOM    244  CG1 VAL A 599     442.802-106.181-162.932  1.00  0.00      H1   C  
ATOM    245  CG2 VAL A 599     440.342-105.715-163.236  1.00  0.00      H1   C  
ATOM    246  C   VAL A 599     440.986-105.378-166.298  1.00  0.00      H1   C  
ATOM    247  O   VAL A 599     440.120-104.559-166.464  1.00  0.00      H1   O  
ATOM    248  N   ASP A 600     441.210-106.400-167.055  1.00  0.00      H1   N  
ATOM    249  CA  ASP A 600     440.258-106.815-168.089  1.00  0.00      H1   C  
ATOM    250  CB  ASP A 600     441.051-106.920-169.436  1.00  0.00      H1   C  
ATOM    251  CG  ASP A 600     441.460-105.603-169.980  1.00  0.00      H1   C  
ATOM    252  OD1 ASP A 600     440.914-104.558-169.587  1.00  0.00      H1   O  
ATOM    253  OD2 ASP A 600     442.244-105.595-170.971  1.00  0.00      H1   O  
ATOM    254  C   ASP A 600     439.730-108.145-167.757  1.00  0.00      H1   C  
ATOM    255  O   ASP A 600     440.318-108.968-167.035  1.00  0.00      H1   O  
ATOM    256  N   THR A 601     438.513-108.506-168.172  1.00  0.00      H1   N  
ATOM    257  CA  THR A 601     437.815-109.685-167.915  1.00  0.00      H1   C  
ATOM    258  CB  THR A 601     436.442-109.489-167.112  1.00  0.00      H1   C  
ATOM    259  OG1 THR A 601     435.269-109.474-167.958  1.00  0.00      H1   O  
ATOM    260  CG2 THR A 601     436.652-108.145-166.336  1.00  0.00      H1   C  
ATOM    261  C   THR A 601     437.656-110.327-169.250  1.00  0.00      H1   C  
ATOM    262  O   THR A 601     438.030-109.809-170.278  1.00  0.00      H1   O  
ATOM    263  N   VAL A 602     437.103-111.590-169.293  1.00  0.00      H1   N  
ATOM    264  CA  VAL A 602     436.570-112.162-170.540  1.00  0.00      H1   C  
ATOM    265  CB  VAL A 602     436.186-113.667-170.510  1.00  0.00      H1   C  
ATOM    266  CG1 VAL A 602     435.750-114.076-171.931  1.00  0.00      H1   C  
ATOM    267  CG2 VAL A 602     437.292-114.557-170.100  1.00  0.00      H1   C  
ATOM    268  C   VAL A 602     435.469-111.369-171.167  1.00  0.00      H1   C  
ATOM    269  O   VAL A 602     435.562-111.158-172.386  1.00  0.00      H1   O  
ATOM    270  N   LEU A 603     434.374-110.990-170.512  1.00  0.00      H1   N  
ATOM    271  CA  LEU A 603     433.254-110.346-171.205  1.00  0.00      H1   C  
ATOM    272  CB  LEU A 603     431.908-110.847-170.647  1.00  0.00      H1   C  
ATOM    273  CG  LEU A 603     431.383-112.195-171.163  1.00  0.00      H1   C  
ATOM    274  CD1 LEU A 603     432.382-113.358-171.068  1.00  0.00      H1   C  
ATOM    275  CD2 LEU A 603     429.966-112.459-170.512  1.00  0.00      H1   C  
ATOM    276  C   LEU A 603     433.227-108.808-171.079  1.00  0.00      H1   C  
ATOM    277  O   LEU A 603     432.378-108.181-171.652  1.00  0.00      H1   O  
ATOM    278  N   GLU A 604     434.173-108.115-170.313  1.00  0.00      H1   N  
ATOM    279  CA  GLU A 604     434.331-106.673-170.095  1.00  0.00      H1   C  
ATOM    280  CB  GLU A 604     433.861-106.201-168.687  1.00  0.00      H1   C  
ATOM    281  CG  GLU A 604     432.256-106.385-168.444  1.00  0.00      H1   C  
ATOM    282  CD  GLU A 604     431.788-105.720-167.154  1.00  0.00      H1   C  
ATOM    283  OE1 GLU A 604     431.274-104.538-167.168  1.00  0.00      H1   O  
ATOM    284  OE2 GLU A 604     431.994-106.356-166.072  1.00  0.00      H1   O  
ATOM    285  C   GLU A 604     435.801-106.332-170.260  1.00  0.00      H1   C  
ATOM    286  O   GLU A 604     436.665-107.195-170.189  1.00  0.00      H1   O  
ATOM    287  N   LYS A 605     436.100-104.981-170.457  1.00  0.00      H1   N  
ATOM    288  CA  LYS A 605     437.418-104.407-170.554  1.00  0.00      H1   C  
ATOM    289  CB  LYS A 605     437.729-104.180-172.074  1.00  0.00      H1   C  
ATOM    290  CG  LYS A 605     437.794-105.499-172.846  1.00  0.00      H1   C  
ATOM    291  CD  LYS A 605     438.692-106.628-172.359  1.00  0.00      H1   C  
ATOM    292  CE  LYS A 605     438.546-107.968-173.052  1.00  0.00      H1   C  
ATOM    293  NZ  LYS A 605     437.303-108.717-172.604  1.00  0.00      H1   N  
ATOM    294  C   LYS A 605     437.521-103.130-169.746  1.00  0.00      H1   C  
ATOM    295  O   LYS A 605     436.509-102.468-169.498  1.00  0.00      H1   O  
ATOM    296  N   ASN A 606     438.721-102.822-169.216  1.00  0.00      H1   N  
ATOM    297  CA  ASN A 606     438.976-101.673-168.376  1.00  0.00      H1   C  
ATOM    298  CB  ASN A 606     438.945-100.359-169.178  1.00  0.00      H1   C  
ATOM    299  CG  ASN A 606     439.728-100.472-170.494  1.00  0.00      H1   C  
ATOM    300  OD1 ASN A 606     440.980-100.504-170.530  1.00  0.00      H1   O  
ATOM    301  ND2 ASN A 606     438.968-100.313-171.652  1.00  0.00      H1   N  
ATOM    302  C   ASN A 606     438.138-101.502-167.109  1.00  0.00      H1   C  
ATOM    303  O   ASN A 606     437.387-100.566-166.862  1.00  0.00      H1   O  
ATOM    304  N   VAL A 607     438.179-102.529-166.228  1.00  0.00      H1   N  
ATOM    305  CA  VAL A 607     437.255-102.639-165.064  1.00  0.00      H1   C  
ATOM    306  CB  VAL A 607     436.771-104.124-164.798  1.00  0.00      H1   C  
ATOM    307  CG1 VAL A 607     436.107-104.341-163.450  1.00  0.00      H1   C  
ATOM    308  CG2 VAL A 607     435.722-104.640-165.842  1.00  0.00      H1   C  
ATOM    309  C   VAL A 607     438.020-102.065-163.915  1.00  0.00      H1   C  
ATOM    310  O   VAL A 607     439.129-102.417-163.528  1.00  0.00      H1   O  
ATOM    311  N   THR A 608     437.311-101.123-163.167  1.00  0.00      H1   N  
ATOM    312  CA  THR A 608     437.950-100.303-162.097  1.00  0.00      H1   C  
ATOM    313  CB  THR A 608     437.403 -98.886-161.884  1.00  0.00      H1   C  
ATOM    314  OG1 THR A 608     435.972 -98.936-162.021  1.00  0.00      H1   O  
ATOM    315  CG2 THR A 608     438.019 -98.088-162.978  1.00  0.00      H1   C  
ATOM    316  C   THR A 608     437.881-101.105-160.810  1.00  0.00      H1   C  
ATOM    317  O   THR A 608     436.719-101.405-160.353  1.00  0.00      H1   O  
ATOM    318  N   VAL A 609     439.069-101.536-160.309  1.00  0.00      H1   N  
ATOM    319  CA  VAL A 609     439.057-102.253-159.033  1.00  0.00      H1   C  
ATOM    320  CB  VAL A 609     439.615-103.620-159.217  1.00  0.00      H1   C  
ATOM    321  CG1 VAL A 609     438.666-104.424-160.131  1.00  0.00      H1   C  
ATOM    322  CG2 VAL A 609     441.016-103.642-159.767  1.00  0.00      H1   C  
ATOM    323  C   VAL A 609     439.872-101.510-157.972  1.00  0.00      H1   C  
ATOM    324  O   VAL A 609     440.704-100.613-158.254  1.00  0.00      H1   O  
ATOM    325  N   THR A 610     439.676-101.735-156.698  1.00  0.00      H1   N  
ATOM    326  CA  THR A 610     440.404-101.007-155.650  1.00  0.00      H1   C  
ATOM    327  CB  THR A 610     439.718-100.952-154.261  1.00  0.00      H1   C  
ATOM    328  OG1 THR A 610     439.547-102.263-153.682  1.00  0.00      H1   O  
ATOM    329  CG2 THR A 610     438.360-100.229-154.394  1.00  0.00      H1   C  
ATOM    330  C   THR A 610     441.951-101.323-155.581  1.00  0.00      H1   C  
ATOM    331  O   THR A 610     442.757-100.492-155.426  1.00  0.00      H1   O  
ATOM    332  N   HIS A 611     442.323-102.615-155.655  1.00  0.00      H1   N  
ATOM    333  CA  HIS A 611     443.686-102.984-155.753  1.00  0.00      H1   C  
ATOM    334  CB  HIS A 611     444.225-103.146-154.370  1.00  0.00      H1   C  
ATOM    335  ND1 HIS A 611     443.470-105.260-153.216  1.00  0.00      H1   N  
ATOM    336  CG  HIS A 611     443.304-103.919-153.416  1.00  0.00      H1   C  
ATOM    337  CE1 HIS A 611     442.551-105.568-152.282  1.00  0.00      H1   C  
ATOM    338  NE2 HIS A 611     441.807-104.480-151.938  1.00  0.00      H1   N  
ATOM    339  CD2 HIS A 611     442.308-103.486-152.630  1.00  0.00      H1   C  
ATOM    340  C   HIS A 611     443.924-104.194-156.616  1.00  0.00      H1   C  
ATOM    341  O   HIS A 611     443.049-104.998-156.806  1.00  0.00      H1   O  
ATOM    342  N   SER A 612     445.080-104.351-157.198  1.00  0.00      H1   N  
ATOM    343  CA  SER A 612     445.325-105.267-158.299  1.00  0.00      H1   C  
ATOM    344  CB  SER A 612     445.150-104.737-159.727  1.00  0.00      H1   C  
ATOM    345  OG  SER A 612     446.123-103.764-160.074  1.00  0.00      H1   O  
ATOM    346  C   SER A 612     446.733-105.739-158.149  1.00  0.00      H1   C  
ATOM    347  O   SER A 612     447.599-105.063-157.515  1.00  0.00      H1   O  
ATOM    348  N   VAL A 613     447.055-106.899-158.740  1.00  0.00      H1   N  
ATOM    349  CA  VAL A 613     448.359-107.578-158.696  1.00  0.00      H1   C  
ATOM    350  CB  VAL A 613     448.226-108.944-158.052  1.00  0.00      H1   C  
ATOM    351  CG1 VAL A 613     449.568-109.737-157.978  1.00  0.00      H1   C  
ATOM    352  CG2 VAL A 613     447.773-108.793-156.598  1.00  0.00      H1   C  
ATOM    353  C   VAL A 613     448.804-107.721-160.163  1.00  0.00      H1   C  
ATOM    354  O   VAL A 613     448.141-108.424-160.892  1.00  0.00      H1   O  
ATOM    355  N   ASN A 614     449.958-107.094-160.546  1.00  0.00      H1   N  
ATOM    356  CA  ASN A 614     450.646-107.331-161.785  1.00  0.00      H1   C  
ATOM    357  CB  ASN A 614     451.431-106.001-161.959  1.00  0.00      H1   C  
ATOM    358  CG  ASN A 614     451.971-105.867-163.323  1.00  0.00      H1   C  
ATOM    359  OD1 ASN A 614     451.595-106.581-164.299  1.00  0.00      H1   O  
ATOM    360  ND2 ASN A 614     452.870-104.942-163.470  1.00  0.00      H1   N  
ATOM    361  C   ASN A 614     451.567-108.554-161.765  1.00  0.00      H1   C  
ATOM    362  O   ASN A 614     452.371-108.805-160.801  1.00  0.00      H1   O  
ATOM    363  N   LEU A 615     451.442-109.390-162.818  1.00  0.00      H1   N  
ATOM    364  CA  LEU A 615     452.221-110.628-162.917  1.00  0.00      H1   C  
ATOM    365  CB  LEU A 615     451.443-111.662-163.654  1.00  0.00      H1   C  
ATOM    366  CG  LEU A 615     450.134-112.099-162.955  1.00  0.00      H1   C  
ATOM    367  CD1 LEU A 615     449.335-113.101-163.854  1.00  0.00      H1   C  
ATOM    368  CD2 LEU A 615     450.565-112.717-161.584  1.00  0.00      H1   C  
ATOM    369  C   LEU A 615     453.490-110.377-163.737  1.00  0.00      H1   C  
ATOM    370  O   LEU A 615     454.303-111.278-163.936  1.00  0.00      H1   O  
ATOM    371  N   LEU A 616     453.754-109.141-164.176  1.00  0.00      H1   N  
ATOM    372  CA  LEU A 616     454.780-108.908-165.144  1.00  0.00      H1   C  
ATOM    373  CB  LEU A 616     454.204-108.092-166.404  1.00  0.00      H1   C  
ATOM    374  CG  LEU A 616     455.167-108.029-167.630  1.00  0.00      H1   C  
ATOM    375  CD1 LEU A 616     455.546-109.456-168.164  1.00  0.00      H1   C  
ATOM    376  CD2 LEU A 616     454.493-107.245-168.790  1.00  0.00      H1   C  
ATOM    377  C   LEU A 616     455.905-108.182-164.523  1.00  0.00      H1   C  
ATOM    378  O   LEU A 616     455.782-106.985-164.125  1.00  0.00      H1   O  
ATOM    379  N   GLU A 617     457.132-108.831-164.406  1.00  0.00      H1   N  
ATOM    380  CA  GLU A 617     458.339-108.061-164.051  1.00  0.00      H1   C  
ATOM    381  CB  GLU A 617     459.514-108.964-163.697  1.00  0.00      H1   C  
ATOM    382  CG  GLU A 617     460.778-108.286-163.181  1.00  0.00      H1   C  
ATOM    383  CD  GLU A 617     460.579-107.372-161.983  1.00  0.00      H1   C  
ATOM    384  OE1 GLU A 617     460.316-106.175-162.157  1.00  0.00      H1   O  
ATOM    385  OE2 GLU A 617     460.698-107.892-160.798  1.00  0.00      H1   O  
ATOM    386  C   GLU A 617     458.752-107.049-165.053  1.00  0.00      H1   C  
ATOM    387  O   GLU A 617     458.641-107.349-166.260  1.00  0.00      H1   O  
ATOM    388  N   ASP A 618     459.286-105.845-164.672  1.00  0.00      H1   N  
ATOM    389  CA  ASP A 618     459.431-104.781-165.640  1.00  0.00      H1   C  
ATOM    390  CB  ASP A 618     458.095-104.020-166.056  1.00  0.00      H1   C  
ATOM    391  CG  ASP A 618     457.463-103.353-164.829  1.00  0.00      H1   C  
ATOM    392  OD1 ASP A 618     457.758-103.592-163.629  1.00  0.00      H1   O  
ATOM    393  OD2 ASP A 618     456.523-102.516-165.106  1.00  0.00      H1   O  
ATOM    394  C   ASP A 618     460.481-103.841-165.191  1.00  0.00      H1   C  
ATOM    395  O   ASP A 618     460.713-102.857-165.910  1.00  0.00      H1   O  
ATOM    396  N   LYS A 619     461.121-103.984-164.017  1.00  0.00      H1   N  
ATOM    397  CA  LYS A 619     462.266-103.162-163.644  1.00  0.00      H1   C  
ATOM    398  CB  LYS A 619     462.307-102.704-162.123  1.00  0.00      H1   C  
ATOM    399  CG  LYS A 619     462.577-103.846-161.134  1.00  0.00      H1   C  
ATOM    400  CD  LYS A 619     462.109-103.578-159.602  1.00  0.00      H1   C  
ATOM    401  CE  LYS A 619     460.640-103.504-159.354  1.00  0.00      H1   C  
ATOM    402  NZ  LYS A 619     459.930-104.757-159.832  1.00  0.00      H1   N  
ATOM    403  C   LYS A 619     463.635-103.709-163.969  1.00  0.00      H1   C  
ATOM    404  O   LYS A 619     463.922-104.864-164.059  1.00  0.00      H1   O  
ATOM    405  N   HIS A 620     464.598-102.825-164.228  1.00  0.00      H1   N  
ATOM    406  CA  HIS A 620     465.981-103.275-164.411  1.00  0.00      H1   C  
ATOM    407  CB  HIS A 620     466.738-102.217-165.233  1.00  0.00      H1   C  
ATOM    408  ND1 HIS A 620     469.071-101.632-164.323  1.00  0.00      H1   N  
ATOM    409  CG  HIS A 620     468.238-102.207-165.274  1.00  0.00      H1   C  
ATOM    410  CE1 HIS A 620     470.296-101.429-164.835  1.00  0.00      H1   C  
ATOM    411  NE2 HIS A 620     470.350-101.925-166.077  1.00  0.00      H1   N  
ATOM    412  CD2 HIS A 620     469.034-102.428-166.349  1.00  0.00      H1   C  
ATOM    413  C   HIS A 620     466.730-103.430-163.184  1.00  0.00      H1   C  
ATOM    414  O   HIS A 620     466.584-102.605-162.285  1.00  0.00      H1   O  
ATOM    415  N   ASN A 621     467.552-104.512-163.023  1.00  0.00      H1   N  
ATOM    416  CA  ASN A 621     468.469-104.757-161.922  1.00  0.00      H1   C  
ATOM    417  CB  ASN A 621     468.177-106.227-161.372  1.00  0.00      H1   C  
ATOM    418  CG  ASN A 621     466.787-106.571-161.122  1.00  0.00      H1   C  
ATOM    419  OD1 ASN A 621     466.322-107.597-161.648  1.00  0.00      H1   O  
ATOM    420  ND2 ASN A 621     466.040-105.784-160.284  1.00  0.00      H1   N  
ATOM    421  C   ASN A 621     469.953-104.793-162.242  1.00  0.00      H1   C  
ATOM    422  O   ASN A 621     470.808-105.013-161.384  1.00  0.00      H1   O  
ATOM    423  N   GLY A 622     470.315-104.552-163.557  1.00  0.00      H1   N  
ATOM    424  CA  GLY A 622     471.656-104.507-164.079  1.00  0.00      H1   C  
ATOM    425  C   GLY A 622     472.483-105.729-163.758  1.00  0.00      H1   C  
ATOM    426  O   GLY A 622     472.003-106.814-163.486  1.00  0.00      H1   O  
ATOM    427  N   LYS A 623     473.834-105.577-163.944  1.00  0.00      H1   N  
ATOM    428  CA  LYS A 623     474.857-106.565-163.646  1.00  0.00      H1   C  
ATOM    429  CB  LYS A 623     474.798-106.825-162.117  1.00  0.00      H1   C  
ATOM    430  CG  LYS A 623     475.003-105.535-161.293  1.00  0.00      H1   C  
ATOM    431  CD  LYS A 623     474.905-105.700-159.710  1.00  0.00      H1   C  
ATOM    432  CE  LYS A 623     474.844-104.421-158.812  1.00  0.00      H1   C  
ATOM    433  NZ  LYS A 623     476.096-103.675-158.675  1.00  0.00      H1   N  
ATOM    434  C   LYS A 623     474.913-107.869-164.413  1.00  0.00      H1   C  
ATOM    435  O   LYS A 623     473.828-108.388-164.774  1.00  0.00      H1   O  
ATOM    436  N   LEU A 624     476.145-108.438-164.510  1.00  0.00      H1   N  
ATOM    437  CA  LEU A 624     476.312-109.753-164.982  1.00  0.00      H1   C  
ATOM    438  CB  LEU A 624     477.294-109.809-166.163  1.00  0.00      H1   C  
ATOM    439  CG  LEU A 624     476.796-108.904-167.401  1.00  0.00      H1   C  
ATOM    440  CD1 LEU A 624     477.867-108.881-168.474  1.00  0.00      H1   C  
ATOM    441  CD2 LEU A 624     475.390-109.137-167.929  1.00  0.00      H1   C  
ATOM    442  C   LEU A 624     476.806-110.648-163.777  1.00  0.00      H1   C  
ATOM    443  O   LEU A 624     477.922-110.509-163.325  1.00  0.00      H1   O  
ATOM    444  N   CYS A 625     475.869-111.486-163.276  1.00  0.00      H1   N  
ATOM    445  CA  CYS A 625     476.093-112.223-162.089  1.00  0.00      H1   C  
ATOM    446  CB  CYS A 625     474.673-112.111-161.373  1.00  0.00      H1   C  
ATOM    447  SG  CYS A 625     474.259-110.386-160.825  1.00  0.00      H1   S  
ATOM    448  C   CYS A 625     476.474-113.691-162.250  1.00  0.00      H1   C  
ATOM    449  O   CYS A 625     476.272-114.311-163.297  1.00  0.00      H1   O  
ATOM    450  N   LYS A 626     477.098-114.341-161.284  1.00  0.00      H1   N  
ATOM    451  CA  LYS A 626     477.392-115.703-161.194  1.00  0.00      H1   C  
ATOM    452  CB  LYS A 626     478.199-116.088-159.991  1.00  0.00      H1   C  
ATOM    453  CG  LYS A 626     479.454-115.225-159.726  1.00  0.00      H1   C  
ATOM    454  CD  LYS A 626     480.584-115.822-158.966  1.00  0.00      H1   C  
ATOM    455  CE  LYS A 626     481.690-114.808-158.557  1.00  0.00      H1   C  
ATOM    456  NZ  LYS A 626     482.721-115.342-157.584  1.00  0.00      H1   N  
ATOM    457  C   LYS A 626     476.108-116.489-161.206  1.00  0.00      H1   C  
ATOM    458  O   LYS A 626     475.178-116.094-160.455  1.00  0.00      H1   O  
ATOM    459  N   LEU A 627     476.043-117.550-161.997  1.00  0.00      H1   N  
ATOM    460  CA  LEU A 627     474.849-118.366-162.121  1.00  0.00      H1   C  
ATOM    461  CB  LEU A 627     474.429-118.601-163.589  1.00  0.00      H1   C  
ATOM    462  CG  LEU A 627     473.437-119.670-164.009  1.00  0.00      H1   C  
ATOM    463  CD1 LEU A 627     472.091-119.525-163.286  1.00  0.00      H1   C  
ATOM    464  CD2 LEU A 627     473.205-119.832-165.463  1.00  0.00      H1   C  
ATOM    465  C   LEU A 627     475.146-119.716-161.420  1.00  0.00      H1   C  
ATOM    466  O   LEU A 627     476.056-120.485-161.770  1.00  0.00      H1   O  
ATOM    467  N   ARG A 628     474.334-119.899-160.344  1.00  0.00      H1   N  
ATOM    468  CA  ARG A 628     474.589-120.917-159.310  1.00  0.00      H1   C  
ATOM    469  CB  ARG A 628     474.282-122.357-159.863  1.00  0.00      H1   C  
ATOM    470  CG  ARG A 628     472.803-122.518-160.456  1.00  0.00      H1   C  
ATOM    471  CD  ARG A 628     472.390-123.824-160.951  1.00  0.00      H1   C  
ATOM    472  NE  ARG A 628     473.431-124.320-161.922  1.00  0.00      H1   N  
ATOM    473  CZ  ARG A 628     473.429-125.550-162.403  1.00  0.00      H1   C  
ATOM    474  NH1 ARG A 628     472.624-126.451-162.052  1.00  0.00      H1   N  
ATOM    475  NH2 ARG A 628     474.358-125.872-163.264  1.00  0.00      H1   N  
ATOM    476  C   ARG A 628     476.019-120.876-158.669  1.00  0.00      H1   C  
ATOM    477  O   ARG A 628     476.686-121.864-158.600  1.00  0.00      H1   O  
ATOM    478  N   GLY A 629     476.427-119.617-158.239  1.00  0.00      H1   N  
ATOM    479  CA  GLY A 629     477.734-119.364-157.617  1.00  0.00      H1   C  
ATOM    480  C   GLY A 629     478.914-119.421-158.661  1.00  0.00      H1   C  
ATOM    481  O   GLY A 629     480.009-118.966-158.375  1.00  0.00      H1   O  
ATOM    482  N   VAL A 630     478.696-120.103-159.822  1.00  0.00      H1   N  
ATOM    483  CA  VAL A 630     479.721-120.210-160.826  1.00  0.00      H1   C  
ATOM    484  CB  VAL A 630     479.474-121.281-161.814  1.00  0.00      H1   C  
ATOM    485  CG1 VAL A 630     480.780-121.591-162.722  1.00  0.00      H1   C  
ATOM    486  CG2 VAL A 630     479.133-122.592-161.067  1.00  0.00      H1   C  
ATOM    487  C   VAL A 630     479.880-118.922-161.625  1.00  0.00      H1   C  
ATOM    488  O   VAL A 630     478.933-118.366-162.181  1.00  0.00      H1   O  
ATOM    489  N   ALA A 631     481.128-118.400-161.631  1.00  0.00      H1   N  
ATOM    490  CA  ALA A 631     481.499-117.155-162.181  1.00  0.00      H1   C  
ATOM    491  CB  ALA A 631     482.867-116.548-161.722  1.00  0.00      H1   C  
ATOM    492  C   ALA A 631     481.528-117.258-163.761  1.00  0.00      H1   C  
ATOM    493  O   ALA A 631     481.967-118.286-164.302  1.00  0.00      H1   O  
ATOM    494  N   PRO A 632     481.056-116.341-164.579  1.00  0.00      H1   N  
ATOM    495  CD  PRO A 632     480.577-115.010-164.141  1.00  0.00      H1   C  
ATOM    496  CA  PRO A 632     481.369-116.335-166.035  1.00  0.00      H1   C  
ATOM    497  CB  PRO A 632     480.409-115.219-166.586  1.00  0.00      H1   C  
ATOM    498  CG  PRO A 632     480.391-114.218-165.426  1.00  0.00      H1   C  
ATOM    499  C   PRO A 632     482.856-116.097-166.380  1.00  0.00      H1   C  
ATOM    500  O   PRO A 632     483.693-115.608-165.549  1.00  0.00      H1   O  
ATOM    501  N   LEU A 633     483.161-116.314-167.655  1.00  0.00      H1   N  
ATOM    502  CA  LEU A 633     484.417-115.935-168.205  1.00  0.00      H1   C  
ATOM    503  CB  LEU A 633     484.955-117.010-169.202  1.00  0.00      H1   C  
ATOM    504  CG  LEU A 633     486.055-116.501-170.221  1.00  0.00      H1   C  
ATOM    505  CD1 LEU A 633     487.265-116.134-169.393  1.00  0.00      H1   C  
ATOM    506  CD2 LEU A 633     486.317-117.661-171.204  1.00  0.00      H1   C  
ATOM    507  C   LEU A 633     484.190-114.537-168.719  1.00  0.00      H1   C  
ATOM    508  O   LEU A 633     483.117-114.268-169.293  1.00  0.00      H1   O  
ATOM    509  N   HIS A 634     485.187-113.599-168.444  1.00  0.00      H1   N  
ATOM    510  CA  HIS A 634     484.853-112.229-168.855  1.00  0.00      H1   C  
ATOM    511  CB  HIS A 634     484.359-111.342-167.687  1.00  0.00      H1   C  
ATOM    512  ND1 HIS A 634     483.609-109.482-169.220  1.00  0.00      H1   N  
ATOM    513  CG  HIS A 634     484.328-109.900-168.124  1.00  0.00      H1   C  
ATOM    514  CE1 HIS A 634     483.809-108.169-169.235  1.00  0.00      H1   C  
ATOM    515  NE2 HIS A 634     484.569-107.728-168.246  1.00  0.00      H1   N  
ATOM    516  CD2 HIS A 634     484.915-108.839-167.580  1.00  0.00      H1   C  
ATOM    517  C   HIS A 634     486.147-111.682-169.352  1.00  0.00      H1   C  
ATOM    518  O   HIS A 634     487.185-111.684-168.742  1.00  0.00      H1   O  
ATOM    519  N   LEU A 635     486.092-111.208-170.627  1.00  0.00      H1   N  
ATOM    520  CA  LEU A 635     487.278-110.666-171.405  1.00  0.00      H1   C  
ATOM    521  CB  LEU A 635     487.101-111.536-172.771  1.00  0.00      H1   C  
ATOM    522  CG  LEU A 635     487.100-113.092-172.704  1.00  0.00      H1   C  
ATOM    523  CD1 LEU A 635     486.896-113.606-174.116  1.00  0.00      H1   C  
ATOM    524  CD2 LEU A 635     488.418-113.515-172.004  1.00  0.00      H1   C  
ATOM    525  C   LEU A 635     487.049-109.215-171.710  1.00  0.00      H1   C  
ATOM    526  O   LEU A 635     486.042-108.910-172.328  1.00  0.00      H1   O  
ATOM    527  N   GLY A 636     488.043-108.298-171.515  1.00  0.00      H1   N  
ATOM    528  CA  GLY A 636     488.010-106.886-171.813  1.00  0.00      H1   C  
ATOM    529  C   GLY A 636     488.995-106.409-172.864  1.00  0.00      H1   C  
ATOM    530  O   GLY A 636     488.731-105.380-173.495  1.00  0.00      H1   O  
ATOM    531  N   LYS A 637     490.078-107.224-173.128  1.00  0.00      H1   N  
ATOM    532  CA  LYS A 637     491.201-106.799-173.991  1.00  0.00      H1   C  
ATOM    533  CB  LYS A 637     492.520-107.264-173.380  1.00  0.00      H1   C  
ATOM    534  CG  LYS A 637     493.843-106.869-174.086  1.00  0.00      H1   C  
ATOM    535  CD  LYS A 637     493.950-105.359-174.300  1.00  0.00      H1   C  
ATOM    536  CE  LYS A 637     493.535-104.505-173.085  1.00  0.00      H1   C  
ATOM    537  NZ  LYS A 637     494.120-103.130-173.273  1.00  0.00      H1   N  
ATOM    538  C   LYS A 637     491.035-107.355-175.417  1.00  0.00      H1   C  
ATOM    539  O   LYS A 637     491.527-106.773-176.382  1.00  0.00      H1   O  
ATOM    540  N   CYS A 638     490.306-108.479-175.591  1.00  0.00      H1   N  
ATOM    541  CA  CYS A 638     490.160-109.240-176.743  1.00  0.00      H1   C  
ATOM    542  CB  CYS A 638     491.345-110.165-177.216  1.00  0.00      H1   C  
ATOM    543  SG  CYS A 638     491.753-111.682-176.169  1.00  0.00      H1   S  
ATOM    544  C   CYS A 638     488.859-110.006-176.654  1.00  0.00      H1   C  
ATOM    545  O   CYS A 638     488.187-110.139-175.629  1.00  0.00      H1   O  
ATOM    546  N   ASN A 639     488.501-110.553-177.787  1.00  0.00      H1   N  
ATOM    547  CA  ASN A 639     487.348-111.470-178.017  1.00  0.00      H1   C  
ATOM    548  CB  ASN A 639     486.605-111.153-179.330  1.00  0.00      H1   C  
ATOM    549  CG  ASN A 639     485.729-109.922-179.049  1.00  0.00      H1   C  
ATOM    550  OD1 ASN A 639     486.085-108.771-179.428  1.00  0.00      H1   O  
ATOM    551  ND2 ASN A 639     484.514-110.158-178.522  1.00  0.00      H1   N  
ATOM    552  C   ASN A 639     487.835-112.887-178.013  1.00  0.00      H1   C  
ATOM    553  O   ASN A 639     489.027-113.241-177.908  1.00  0.00      H1   O  
ATOM    554  N   ILE A 640     486.800-113.875-178.043  1.00  0.00      H1   N  
ATOM    555  CA  ILE A 640     486.996-115.300-177.785  1.00  0.00      H1   C  
ATOM    556  CB  ILE A 640     485.731-116.165-177.884  1.00  0.00      H1   C  
ATOM    557  CG2 ILE A 640     486.024-117.718-177.946  1.00  0.00      H1   C  
ATOM    558  CG1 ILE A 640     484.888-115.885-176.595  1.00  0.00      H1   C  
ATOM    559  CD1 ILE A 640     483.432-116.323-176.724  1.00  0.00      H1   C  
ATOM    560  C   ILE A 640     488.179-115.872-178.641  1.00  0.00      H1   C  
ATOM    561  O   ILE A 640     489.032-116.519-178.118  1.00  0.00      H1   O  
ATOM    562  N   ALA A 641     488.218-115.621-179.999  1.00  0.00      H1   N  
ATOM    563  CA  ALA A 641     489.253-115.890-180.957  1.00  0.00      H1   C  
ATOM    564  CB  ALA A 641     488.877-115.172-182.307  1.00  0.00      H1   C  
ATOM    565  C   ALA A 641     490.632-115.561-180.563  1.00  0.00      H1   C  
ATOM    566  O   ALA A 641     491.615-116.299-180.692  1.00  0.00      H1   O  
ATOM    567  N   GLY A 642     490.766-114.311-180.020  1.00  0.00      H1   N  
ATOM    568  CA  GLY A 642     492.007-113.746-179.582  1.00  0.00      H1   C  
ATOM    569  C   GLY A 642     492.456-114.446-178.398  1.00  0.00      H1   C  
ATOM    570  O   GLY A 642     493.655-114.498-178.179  1.00  0.00      H1   O  
ATOM    571  N   TRP A 643     491.531-114.808-177.435  1.00  0.00      H1   N  
ATOM    572  CA  TRP A 643     491.971-115.463-176.232  1.00  0.00      H1   C  
ATOM    573  CB  TRP A 643     490.859-115.235-175.138  1.00  0.00      H1   C  
ATOM    574  CG  TRP A 643     490.773-116.229-174.076  1.00  0.00      H1   C  
ATOM    575  CD1 TRP A 643     491.607-116.435-173.008  1.00  0.00      H1   C  
ATOM    576  NE1 TRP A 643     491.304-117.640-172.379  1.00  0.00      H1   N  
ATOM    577  CE2 TRP A 643     490.250-118.231-173.004  1.00  0.00      H1   C  
ATOM    578  CD2 TRP A 643     489.839-117.361-174.074  1.00  0.00      H1   C  
ATOM    579  CE3 TRP A 643     488.801-117.875-174.858  1.00  0.00      H1   C  
ATOM    580  CZ3 TRP A 643     488.333-119.182-174.641  1.00  0.00      H1   C  
ATOM    581  CZ2 TRP A 643     489.518-119.378-172.545  1.00  0.00      H1   C  
ATOM    582  CH2 TRP A 643     488.623-119.887-173.465  1.00  0.00      H1   C  
ATOM    583  C   TRP A 643     492.365-116.954-176.489  1.00  0.00      H1   C  
ATOM    584  O   TRP A 643     493.316-117.476-175.932  1.00  0.00      H1   O  
ATOM    585  N   ILE A 644     491.584-117.667-177.327  1.00  0.00      H1   N  
ATOM    586  CA  ILE A 644     491.812-119.120-177.551  1.00  0.00      H1   C  
ATOM    587  CB  ILE A 644     490.620-119.814-178.282  1.00  0.00      H1   C  
ATOM    588  CG2 ILE A 644     490.377-119.531-179.804  1.00  0.00      H1   C  
ATOM    589  CG1 ILE A 644     490.646-121.315-177.922  1.00  0.00      H1   C  
ATOM    590  CD1 ILE A 644     490.187-121.550-176.444  1.00  0.00      H1   C  
ATOM    591  C   ILE A 644     493.122-119.281-178.378  1.00  0.00      H1   C  
ATOM    592  O   ILE A 644     493.855-120.186-178.253  1.00  0.00      H1   O  
ATOM    593  N   LEU A 645     493.470-118.300-179.193  1.00  0.00      H1   N  
ATOM    594  CA  LEU A 645     494.723-118.385-180.003  1.00  0.00      H1   C  
ATOM    595  CB  LEU A 645     494.537-117.419-181.316  1.00  0.00      H1   C  
ATOM    596  CG  LEU A 645     493.606-117.980-182.409  1.00  0.00      H1   C  
ATOM    597  CD1 LEU A 645     493.316-117.006-183.551  1.00  0.00      H1   C  
ATOM    598  CD2 LEU A 645     494.026-119.354-182.944  1.00  0.00      H1   C  
ATOM    599  C   LEU A 645     495.911-117.917-179.121  1.00  0.00      H1   C  
ATOM    600  O   LEU A 645     497.028-117.964-179.592  1.00  0.00      H1   O  
ATOM    601  N   GLY A 646     495.601-117.374-177.879  1.00  0.00      H1   N  
ATOM    602  CA  GLY A 646     496.570-116.835-176.880  1.00  0.00      H1   C  
ATOM    603  C   GLY A 646     497.115-115.499-177.259  1.00  0.00      H1   C  
ATOM    604  O   GLY A 646     498.351-115.363-177.418  1.00  0.00      H1   O  
ATOM    605  N   ASN A 647     496.296-114.424-177.584  1.00  0.00      H1   N  
ATOM    606  CA  ASN A 647     496.764-113.081-177.859  1.00  0.00      H1   C  
ATOM    607  CB  ASN A 647     495.528-112.135-178.019  1.00  0.00      H1   C  
ATOM    608  CG  ASN A 647     496.005-110.668-178.084  1.00  0.00      H1   C  
ATOM    609  OD1 ASN A 647     496.049-110.024-177.000  1.00  0.00      H1   O  
ATOM    610  ND2 ASN A 647     496.331-110.218-179.262  1.00  0.00      H1   N  
ATOM    611  C   ASN A 647     497.669-112.606-176.653  1.00  0.00      H1   C  
ATOM    612  O   ASN A 647     497.171-112.654-175.568  1.00  0.00      H1   O  
ATOM    613  N   PRO A 648     498.827-112.034-176.788  1.00  0.00      H1   N  
ATOM    614  CD  PRO A 648     499.705-112.031-178.037  1.00  0.00      H1   C  
ATOM    615  CA  PRO A 648     499.659-111.819-175.656  1.00  0.00      H1   C  
ATOM    616  CB  PRO A 648     501.064-111.449-176.220  1.00  0.00      H1   C  
ATOM    617  CG  PRO A 648     501.169-112.049-177.635  1.00  0.00      H1   C  
ATOM    618  C   PRO A 648     499.245-110.801-174.638  1.00  0.00      H1   C  
ATOM    619  O   PRO A 648     499.222-111.172-173.477  1.00  0.00      H1   O  
ATOM    620  N   GLU A 649     498.823-109.555-174.980  1.00  0.00      H1   N  
ATOM    621  CA  GLU A 649     498.326-108.592-173.977  1.00  0.00      H1   C  
ATOM    622  CB  GLU A 649     498.055-107.210-174.619  1.00  0.00      H1   C  
ATOM    623  CG  GLU A 649     499.079-106.552-175.532  1.00  0.00      H1   C  
ATOM    624  CD  GLU A 649     498.653-105.239-176.105  1.00  0.00      H1   C  
ATOM    625  OE1 GLU A 649     498.005-105.093-177.125  1.00  0.00      H1   O  
ATOM    626  OE2 GLU A 649     499.031-104.180-175.481  1.00  0.00      H1   O  
ATOM    627  C   GLU A 649     497.078-108.995-173.144  1.00  0.00      H1   C  
ATOM    628  O   GLU A 649     496.786-108.548-172.054  1.00  0.00      H1   O  
ATOM    629  N   CYS A 650     496.303-109.898-173.752  1.00  0.00      H1   N  
ATOM    630  CA  CYS A 650     495.002-110.331-173.236  1.00  0.00      H1   C  
ATOM    631  CB  CYS A 650     494.247-110.705-174.541  1.00  0.00      H1   C  
ATOM    632  SG  CYS A 650     492.446-110.877-174.381  1.00  0.00      H1   S  
ATOM    633  C   CYS A 650     495.128-111.517-172.266  1.00  0.00      H1   C  
ATOM    634  O   CYS A 650     494.150-111.985-171.687  1.00  0.00      H1   O  
ATOM    635  N   GLU A 651     496.418-111.902-172.067  1.00  0.00      H1   N  
ATOM    636  CA  GLU A 651     496.867-113.005-171.238  1.00  0.00      H1   C  
ATOM    637  CB  GLU A 651     498.334-113.193-171.349  1.00  0.00      H1   C  
ATOM    638  CG  GLU A 651     498.902-114.349-170.506  1.00  0.00      H1   C  
ATOM    639  CD  GLU A 651     498.644-115.670-171.052  1.00  0.00      H1   C  
ATOM    640  OE1 GLU A 651     497.439-115.972-171.225  1.00  0.00      H1   O  
ATOM    641  OE2 GLU A 651     499.634-116.459-171.237  1.00  0.00      H1   O  
ATOM    642  C   GLU A 651     496.466-112.725-169.805  1.00  0.00      H1   C  
ATOM    643  O   GLU A 651     496.643-111.667-169.187  1.00  0.00      H1   O  
ATOM    644  N   SER A 652     495.696-113.634-169.166  1.00  0.00      H1   N  
ATOM    645  CA  SER A 652     495.226-113.575-167.764  1.00  0.00      H1   C  
ATOM    646  CB  SER A 652     493.654-113.590-167.693  1.00  0.00      H1   C  
ATOM    647  OG  SER A 652     493.006-113.774-166.416  1.00  0.00      H1   O  
ATOM    648  C   SER A 652     495.834-114.789-166.995  1.00  0.00      H1   C  
ATOM    649  O   SER A 652     495.570-115.976-167.298  1.00  0.00      H1   O  
ATOM    650  N   LEU A 653     496.611-114.446-165.924  1.00  0.00      H1   N  
ATOM    651  CA  LEU A 653     497.263-115.385-165.102  1.00  0.00      H1   C  
ATOM    652  CB  LEU A 653     498.183-114.666-164.113  1.00  0.00      H1   C  
ATOM    653  CG  LEU A 653     499.139-113.658-164.738  1.00  0.00      H1   C  
ATOM    654  CD1 LEU A 653     500.264-113.339-163.653  1.00  0.00      H1   C  
ATOM    655  CD2 LEU A 653     499.720-114.181-166.021  1.00  0.00      H1   C  
ATOM    656  C   LEU A 653     496.294-116.231-164.259  1.00  0.00      H1   C  
ATOM    657  O   LEU A 653     495.446-115.667-163.551  1.00  0.00      H1   O  
ATOM    658  N   SER A 654     496.442-117.580-164.331  1.00  0.00      H1   N  
ATOM    659  CA  SER A 654     495.535-118.662-163.844  1.00  0.00      H1   C  
ATOM    660  CB  SER A 654     495.872-119.139-162.454  1.00  0.00      H1   C  
ATOM    661  OG  SER A 654     497.111-119.785-162.543  1.00  0.00      H1   O  
ATOM    662  C   SER A 654     494.057-118.473-164.011  1.00  0.00      H1   C  
ATOM    663  O   SER A 654     493.234-118.494-163.075  1.00  0.00      H1   O  
ATOM    664  N   THR A 655     493.745-118.103-165.266  1.00  0.00      H1   N  
ATOM    665  CA  THR A 655     492.446-118.079-165.930  1.00  0.00      H1   C  
ATOM    666  CB  THR A 655     492.601-118.041-167.430  1.00  0.00      H1   C  
ATOM    667  OG1 THR A 655     493.004-116.721-167.855  1.00  0.00      H1   O  
ATOM    668  CG2 THR A 655     491.409-118.344-168.327  1.00  0.00      H1   C  
ATOM    669  C   THR A 655     491.624-119.273-165.482  1.00  0.00      H1   C  
ATOM    670  O   THR A 655     492.130-120.322-165.051  1.00  0.00      H1   O  
ATOM    671  N   ALA A 656     490.251-118.978-165.391  1.00  0.00      H1   N  
ATOM    672  CA  ALA A 656     489.163-119.883-165.000  1.00  0.00      H1   C  
ATOM    673  CB  ALA A 656     487.745-119.340-165.247  1.00  0.00      H1   C  
ATOM    674  C   ALA A 656     489.252-121.257-165.702  1.00  0.00      H1   C  
ATOM    675  O   ALA A 656     489.738-121.494-166.805  1.00  0.00      H1   O  
ATOM    676  N   SER A 657     488.865-122.311-164.973  1.00  0.00      H1   N  
ATOM    677  CA  SER A 657     488.842-123.699-165.439  1.00  0.00      H1   C  
ATOM    678  CB  SER A 657     489.659-124.610-164.430  1.00  0.00      H1   C  
ATOM    679  OG  SER A 657     490.159-125.846-164.990  1.00  0.00      H1   O  
ATOM    680  C   SER A 657     487.403-124.228-165.571  1.00  0.00      H1   C  
ATOM    681  O   SER A 657     487.179-125.243-166.164  1.00  0.00      H1   O  
ATOM    682  N   SER A 658     486.430-123.443-165.145  1.00  0.00      H1   N  
ATOM    683  CA  SER A 658     485.091-123.744-165.388  1.00  0.00      H1   C  
ATOM    684  CB  SER A 658     484.449-124.727-164.354  1.00  0.00      H1   C  
ATOM    685  OG  SER A 658     483.117-125.106-164.614  1.00  0.00      H1   O  
ATOM    686  C   SER A 658     484.407-122.319-165.365  1.00  0.00      H1   C  
ATOM    687  O   SER A 658     484.763-121.426-164.576  1.00  0.00      H1   O  
ATOM    688  N   TRP A 659     483.346-122.149-166.226  1.00  0.00      H1   N  
ATOM    689  CA  TRP A 659     482.585-120.928-166.316  1.00  0.00      H1   C  
ATOM    690  CB  TRP A 659     483.320-119.774-167.176  1.00  0.00      H1   C  
ATOM    691  CG  TRP A 659     483.709-120.222-168.518  1.00  0.00      H1   C  
ATOM    692  CD1 TRP A 659     482.823-120.521-169.496  1.00  0.00      H1   C  
ATOM    693  NE1 TRP A 659     483.531-121.049-170.506  1.00  0.00      H1   N  
ATOM    694  CE2 TRP A 659     484.899-121.083-170.236  1.00  0.00      H1   C  
ATOM    695  CD2 TRP A 659     485.041-120.667-168.894  1.00  0.00      H1   C  
ATOM    696  CE3 TRP A 659     486.301-120.653-168.346  1.00  0.00      H1   C  
ATOM    697  CZ3 TRP A 659     487.440-120.912-169.090  1.00  0.00      H1   C  
ATOM    698  CZ2 TRP A 659     486.017-121.495-170.993  1.00  0.00      H1   C  
ATOM    699  CH2 TRP A 659     487.256-121.405-170.379  1.00  0.00      H1   C  
ATOM    700  C   TRP A 659     481.129-121.228-166.725  1.00  0.00      H1   C  
ATOM    701  O   TRP A 659     480.858-122.102-167.581  1.00  0.00      H1   O  
ATOM    702  N   SER A 660     480.222-120.463-166.060  1.00  0.00      H1   N  
ATOM    703  CA  SER A 660     478.757-120.431-166.448  1.00  0.00      H1   C  
ATOM    704  CB  SER A 660     477.937-119.586-165.471  1.00  0.00      H1   C  
ATOM    705  OG  SER A 660     478.767-118.505-164.997  1.00  0.00      H1   O  
ATOM    706  C   SER A 660     478.489-120.026-167.908  1.00  0.00      H1   C  
ATOM    707  O   SER A 660     477.803-120.753-168.586  1.00  0.00      H1   O  
ATOM    708  N   TYR A 661     479.213-118.978-168.320  1.00  0.00      H1   N  
ATOM    709  CA  TYR A 661     479.061-118.392-169.635  1.00  0.00      H1   C  
ATOM    710  CB  TYR A 661     477.673-117.614-169.858  1.00  0.00      H1   C  
ATOM    711  CG  TYR A 661     477.431-116.610-168.774  1.00  0.00      H1   C  
ATOM    712  CD1 TYR A 661     477.642-115.246-169.065  1.00  0.00      H1   C  
ATOM    713  CE1 TYR A 661     477.433-114.235-168.116  1.00  0.00      H1   C  
ATOM    714  CZ  TYR A 661     476.868-114.625-166.891  1.00  0.00      H1   C  
ATOM    715  OH  TYR A 661     476.639-113.625-165.911  1.00  0.00      H1   O  
ATOM    716  CD2 TYR A 661     476.790-116.878-167.615  1.00  0.00      H1   C  
ATOM    717  CE2 TYR A 661     476.538-115.949-166.619  1.00  0.00      H1   C  
ATOM    718  C   TYR A 661     480.236-117.484-169.966  1.00  0.00      H1   C  
ATOM    719  O   TYR A 661     481.163-117.395-169.205  1.00  0.00      H1   O  
ATOM    720  N   ILE A 662     480.272-116.908-171.181  1.00  0.00      H1   N  
ATOM    721  CA  ILE A 662     481.393-116.126-171.617  1.00  0.00      H1   C  
ATOM    722  CB  ILE A 662     482.164-116.649-172.865  1.00  0.00      H1   C  
ATOM    723  CG2 ILE A 662     483.436-115.801-172.942  1.00  0.00      H1   C  
ATOM    724  CG1 ILE A 662     482.461-118.164-172.802  1.00  0.00      H1   C  
ATOM    725  CD1 ILE A 662     482.950-118.714-174.142  1.00  0.00      H1   C  
ATOM    726  C   ILE A 662     480.814-114.763-171.902  1.00  0.00      H1   C  
ATOM    727  O   ILE A 662     479.804-114.570-172.562  1.00  0.00      H1   O  
ATOM    728  N   VAL A 663     481.501-113.710-171.408  1.00  0.00      H1   N  
ATOM    729  CA  VAL A 663     481.069-112.300-171.575  1.00  0.00      H1   C  
ATOM    730  CB  VAL A 663     481.072-111.508-170.285  1.00  0.00      H1   C  
ATOM    731  CG1 VAL A 663     480.448-110.113-170.503  1.00  0.00      H1   C  
ATOM    732  CG2 VAL A 663     480.241-112.233-169.196  1.00  0.00      H1   C  
ATOM    733  C   VAL A 663     482.005-111.617-172.441  1.00  0.00      H1   C  
ATOM    734  O   VAL A 663     483.214-111.511-172.152  1.00  0.00      H1   O  
ATOM    735  N   GLU A 664     481.510-110.886-173.546  1.00  0.00      H1   N  
ATOM    736  CA  GLU A 664     482.220-110.147-174.578  1.00  0.00      H1   C  
ATOM    737  CB  GLU A 664     481.920-110.805-175.979  1.00  0.00      H1   C  
ATOM    738  CG  GLU A 664     482.871-111.976-176.242  1.00  0.00      H1   C  
ATOM    739  CD  GLU A 664     482.678-112.604-177.574  1.00  0.00      H1   C  
ATOM    740  OE1 GLU A 664     481.540-112.665-178.077  1.00  0.00      H1   O  
ATOM    741  OE2 GLU A 664     483.715-112.859-178.266  1.00  0.00      H1   O  
ATOM    742  C   GLU A 664     481.813-108.679-174.527  1.00  0.00      H1   C  
ATOM    743  O   GLU A 664     480.658-108.359-174.389  1.00  0.00      H1   O  
ATOM    744  N   THR A 665     482.773-107.774-174.741  1.00  0.00      H1   N  
ATOM    745  CA  THR A 665     482.546-106.317-174.692  1.00  0.00      H1   C  
ATOM    746  CB  THR A 665     482.904-105.688-173.340  1.00  0.00      H1   C  
ATOM    747  OG1 THR A 665     482.931-104.310-173.290  1.00  0.00      H1   O  
ATOM    748  CG2 THR A 665     484.270-106.206-173.001  1.00  0.00      H1   C  
ATOM    749  C   THR A 665     483.141-105.596-175.851  1.00  0.00      H1   C  
ATOM    750  O   THR A 665     483.987-106.141-176.544  1.00  0.00      H1   O  
ATOM    751  N   SER A 666     482.639-104.367-176.114  1.00  0.00      H1   N  
ATOM    752  CA  SER A 666     483.053-103.531-177.281  1.00  0.00      H1   C  
ATOM    753  CB  SER A 666     482.258-102.189-177.457  1.00  0.00      H1   C  
ATOM    754  OG  SER A 666     482.225-101.435-176.193  1.00  0.00      H1   O  
ATOM    755  C   SER A 666     484.540-103.334-177.525  1.00  0.00      H1   C  
ATOM    756  O   SER A 666     485.397-103.219-176.673  1.00  0.00      H1   O  
ATOM    757  N   SER A 667     484.976-103.229-178.783  1.00  0.00      H1   N  
ATOM    758  CA  SER A 667     486.393-103.001-179.229  1.00  0.00      H1   C  
ATOM    759  CB  SER A 667     487.273-104.302-179.459  1.00  0.00      H1   C  
ATOM    760  OG  SER A 667     488.630-103.879-179.539  1.00  0.00      H1   O  
ATOM    761  C   SER A 667     486.383-102.165-180.436  1.00  0.00      H1   C  
ATOM    762  O   SER A 667     485.434-102.206-181.201  1.00  0.00      H1   O  
ATOM    763  N   SER A 668     487.458-101.339-180.692  1.00  0.00      H1   N  
ATOM    764  CA  SER A 668     487.550-100.458-181.810  1.00  0.00      H1   C  
ATOM    765  CB  SER A 668     488.306 -99.204-181.410  1.00  0.00      H1   C  
ATOM    766  OG  SER A 668     489.719 -99.453-181.083  1.00  0.00      H1   O  
ATOM    767  C   SER A 668     488.236-101.200-182.986  1.00  0.00      H1   C  
ATOM    768  O   SER A 668     487.983-100.945-184.158  1.00  0.00      H1   O  
ATOM    769  N   ASP A 669     489.114-102.160-182.746  1.00  0.00      H1   N  
ATOM    770  CA  ASP A 669     489.494-103.149-183.811  1.00  0.00      H1   C  
ATOM    771  CB  ASP A 669     490.926-102.815-184.322  1.00  0.00      H1   C  
ATOM    772  CG  ASP A 669     491.315-103.604-185.549  1.00  0.00      H1   C  
ATOM    773  OD1 ASP A 669     492.517-103.326-185.953  1.00  0.00      H1   O  
ATOM    774  OD2 ASP A 669     490.523-104.350-186.146  1.00  0.00      H1   O  
ATOM    775  C   ASP A 669     489.268-104.611-183.380  1.00  0.00      H1   C  
ATOM    776  O   ASP A 669     489.806-104.957-182.301  1.00  0.00      H1   O  
ATOM    777  N   ASN A 670     488.452-105.325-184.134  1.00  0.00      H1   N  
ATOM    778  CA  ASN A 670     488.026-106.621-183.867  1.00  0.00      H1   C  
ATOM    779  CB  ASN A 670     486.489-106.596-184.052  1.00  0.00      H1   C  
ATOM    780  CG  ASN A 670     485.749-105.428-183.409  1.00  0.00      H1   C  
ATOM    781  OD1 ASN A 670     485.538-104.435-184.131  1.00  0.00      H1   O  
ATOM    782  ND2 ASN A 670     485.350-105.433-182.173  1.00  0.00      H1   N  
ATOM    783  C   ASN A 670     488.516-107.623-184.919  1.00  0.00      H1   C  
ATOM    784  O   ASN A 670     488.045-108.790-184.944  1.00  0.00      H1   O  
ATOM    785  N   GLY A 671     489.580-107.247-185.663  1.00  0.00      H1   N  
ATOM    786  CA  GLY A 671     490.206-108.023-186.680  1.00  0.00      H1   C  
ATOM    787  C   GLY A 671     490.879-109.322-186.203  1.00  0.00      H1   C  
ATOM    788  O   GLY A 671     490.489-109.911-185.260  1.00  0.00      H1   O  
ATOM    789  N   THR A 672     491.858-109.852-186.895  1.00  0.00      H1   N  
ATOM    790  CA  THR A 672     492.488-111.092-186.477  1.00  0.00      H1   C  
ATOM    791  CB  THR A 672     491.767-112.364-187.050  1.00  0.00      H1   C  
ATOM    792  OG1 THR A 672     490.624-112.736-186.199  1.00  0.00      H1   O  
ATOM    793  CG2 THR A 672     492.604-113.629-187.208  1.00  0.00      H1   C  
ATOM    794  C   THR A 672     493.903-111.038-186.952  1.00  0.00      H1   C  
ATOM    795  O   THR A 672     494.070-110.537-188.034  1.00  0.00      H1   O  
ATOM    796  N   CYS A 673     494.893-111.604-186.275  1.00  0.00      H1   N  
ATOM    797  CA  CYS A 673     496.251-111.655-186.873  1.00  0.00      H1   C  
ATOM    798  CB  CYS A 673     497.347-112.179-185.872  1.00  0.00      H1   C  
ATOM    799  SG  CYS A 673     497.596-111.193-184.359  1.00  0.00      H1   S  
ATOM    800  C   CYS A 673     496.492-112.483-188.167  1.00  0.00      H1   C  
ATOM    801  O   CYS A 673     496.426-113.689-188.144  1.00  0.00      H1   O  
ATOM    802  N   TYR A 674     496.732-111.723-189.283  1.00  0.00      H1   N  
ATOM    803  CA  TYR A 674     496.866-112.368-190.596  1.00  0.00      H1   C  
ATOM    804  CB  TYR A 674     497.794-113.567-190.615  1.00  0.00      H1   C  
ATOM    805  CG  TYR A 674     499.223-113.140-190.360  1.00  0.00      H1   C  
ATOM    806  CD1 TYR A 674     499.751-113.485-189.120  1.00  0.00      H1   C  
ATOM    807  CE1 TYR A 674     501.034-113.161-188.809  1.00  0.00      H1   C  
ATOM    808  CZ  TYR A 674     501.827-112.455-189.720  1.00  0.00      H1   C  
ATOM    809  OH  TYR A 674     503.195-112.205-189.403  1.00  0.00      H1   O  
ATOM    810  CD2 TYR A 674     499.964-112.506-191.351  1.00  0.00      H1   C  
ATOM    811  CE2 TYR A 674     501.290-112.143-191.020  1.00  0.00      H1   C  
ATOM    812  C   TYR A 674     495.404-112.601-191.113  1.00  0.00      H1   C  
ATOM    813  O   TYR A 674     494.615-113.394-190.556  1.00  0.00      H1   O  
ATOM    814  N   PRO A 675     494.854-111.886-192.098  1.00  0.00      H1   N  
ATOM    815  CD  PRO A 675     495.562-110.931-192.929  1.00  0.00      H1   C  
ATOM    816  CA  PRO A 675     493.452-112.023-192.606  1.00  0.00      H1   C  
ATOM    817  CB  PRO A 675     493.308-111.032-193.695  1.00  0.00      H1   C  
ATOM    818  CG  PRO A 675     494.684-110.804-194.204  1.00  0.00      H1   C  
ATOM    819  C   PRO A 675     493.136-113.439-193.148  1.00  0.00      H1   C  
ATOM    820  O   PRO A 675     494.066-114.108-193.637  1.00  0.00      H1   O  
ATOM    821  N   GLY A 676     491.843-113.870-193.165  1.00  0.00      H1   N  
ATOM    822  CA  GLY A 676     491.478-115.161-193.672  1.00  0.00      H1   C  
ATOM    823  C   GLY A 676     490.206-115.479-193.008  1.00  0.00      H1   C  
ATOM    824  O   GLY A 676     489.248-114.678-193.010  1.00  0.00      H1   O  
ATOM    825  N   ASP A 677     490.088-116.588-192.337  1.00  0.00      H1   N  
ATOM    826  CA  ASP A 677     488.890-116.962-191.663  1.00  0.00      H1   C  
ATOM    827  CB  ASP A 677     487.877-117.669-192.731  1.00  0.00      H1   C  
ATOM    828  CG  ASP A 677     486.417-117.645-192.302  1.00  0.00      H1   C  
ATOM    829  OD1 ASP A 677     485.574-117.968-193.146  1.00  0.00      H1   O  
ATOM    830  OD2 ASP A 677     486.133-117.386-191.121  1.00  0.00      H1   O  
ATOM    831  C   ASP A 677     489.219-117.918-190.545  1.00  0.00      H1   C  
ATOM    832  O   ASP A 677     490.193-118.648-190.511  1.00  0.00      H1   O  
ATOM    833  N   PHE A 678     488.389-118.021-189.540  1.00  0.00      H1   N  
ATOM    834  CA  PHE A 678     488.382-119.010-188.476  1.00  0.00      H1   C  
ATOM    835  CB  PHE A 678     488.259-118.315-187.154  1.00  0.00      H1   C  
ATOM    836  CG  PHE A 678     488.469-119.138-185.870  1.00  0.00      H1   C  
ATOM    837  CD1 PHE A 678     489.513-118.816-184.983  1.00  0.00      H1   C  
ATOM    838  CE1 PHE A 678     489.756-119.613-183.851  1.00  0.00      H1   C  
ATOM    839  CZ  PHE A 678     488.956-120.733-183.587  1.00  0.00      H1   C  
ATOM    840  CD2 PHE A 678     487.579-120.159-185.540  1.00  0.00      H1   C  
ATOM    841  CE2 PHE A 678     487.921-121.052-184.470  1.00  0.00      H1   C  
ATOM    842  C   PHE A 678     487.292-120.049-188.876  1.00  0.00      H1   C  
ATOM    843  O   PHE A 678     486.118-119.747-188.948  1.00  0.00      H1   O  
ATOM    844  N   ILE A 679     487.706-121.338-189.058  1.00  0.00      H1   N  
ATOM    845  CA  ILE A 679     486.937-122.274-189.795  1.00  0.00      H1   C  
ATOM    846  CB  ILE A 679     487.742-123.281-190.549  1.00  0.00      H1   C  
ATOM    847  CG2 ILE A 679     486.780-124.182-191.293  1.00  0.00      H1   C  
ATOM    848  CG1 ILE A 679     488.757-122.501-191.500  1.00  0.00      H1   C  
ATOM    849  CD1 ILE A 679     488.356-121.259-192.263  1.00  0.00      H1   C  
ATOM    850  C   ILE A 679     485.944-122.908-188.706  1.00  0.00      H1   C  
ATOM    851  O   ILE A 679     486.339-123.695-187.813  1.00  0.00      H1   O  
ATOM    852  N   ASP A 680     484.611-122.584-188.851  1.00  0.00      H1   N  
ATOM    853  CA  ASP A 680     483.589-122.950-187.855  1.00  0.00      H1   C  
ATOM    854  CB  ASP A 680     483.335-124.516-187.838  1.00  0.00      H1   C  
ATOM    855  CG  ASP A 680     483.045-125.090-189.180  1.00  0.00      H1   C  
ATOM    856  OD1 ASP A 680     482.198-124.440-189.843  1.00  0.00      H1   O  
ATOM    857  OD2 ASP A 680     483.591-126.106-189.539  1.00  0.00      H1   O  
ATOM    858  C   ASP A 680     483.866-122.379-186.403  1.00  0.00      H1   C  
ATOM    859  O   ASP A 680     483.873-123.108-185.415  1.00  0.00      H1   O  
ATOM    860  N   TYR A 681     484.023-121.050-186.228  1.00  0.00      H1   N  
ATOM    861  CA  TYR A 681     484.194-120.329-185.004  1.00  0.00      H1   C  
ATOM    862  CB  TYR A 681     484.414-118.874-185.384  1.00  0.00      H1   C  
ATOM    863  CG  TYR A 681     484.838-117.907-184.271  1.00  0.00      H1   C  
ATOM    864  CD1 TYR A 681     485.390-118.318-183.026  1.00  0.00      H1   C  
ATOM    865  CE1 TYR A 681     485.678-117.372-182.015  1.00  0.00      H1   C  
ATOM    866  CZ  TYR A 681     485.471-116.008-182.177  1.00  0.00      H1   C  
ATOM    867  OH  TYR A 681     485.501-115.140-181.117  1.00  0.00      H1   O  
ATOM    868  CD2 TYR A 681     484.727-116.520-184.452  1.00  0.00      H1   C  
ATOM    869  CE2 TYR A 681     484.948-115.552-183.432  1.00  0.00      H1   C  
ATOM    870  C   TYR A 681     483.016-120.443-184.099  1.00  0.00      H1   C  
ATOM    871  O   TYR A 681     483.198-120.502-182.866  1.00  0.00      H1   O  
ATOM    872  N   GLU A 682     481.863-120.458-184.665  1.00  0.00      H1   N  
ATOM    873  CA  GLU A 682     480.569-120.450-183.974  1.00  0.00      H1   C  
ATOM    874  CB  GLU A 682     479.434-120.283-185.007  1.00  0.00      H1   C  
ATOM    875  CG  GLU A 682     479.434-119.006-185.877  1.00  0.00      H1   C  
ATOM    876  CD  GLU A 682     480.331-119.188-187.119  1.00  0.00      H1   C  
ATOM    877  OE1 GLU A 682     481.340-118.477-187.161  1.00  0.00      H1   O  
ATOM    878  OE2 GLU A 682     480.104-120.163-187.866  1.00  0.00      H1   O  
ATOM    879  C   GLU A 682     480.458-121.742-183.186  1.00  0.00      H1   C  
ATOM    880  O   GLU A 682     480.032-121.677-182.015  1.00  0.00      H1   O  
ATOM    881  N   GLU A 683     480.771-122.886-183.838  1.00  0.00      H1   N  
ATOM    882  CA  GLU A 683     480.789-124.233-183.257  1.00  0.00      H1   C  
ATOM    883  CB  GLU A 683     481.164-125.523-184.097  1.00  0.00      H1   C  
ATOM    884  CG  GLU A 683     480.064-126.051-185.111  1.00  0.00      H1   C  
ATOM    885  CD  GLU A 683     478.612-126.256-184.644  1.00  0.00      H1   C  
ATOM    886  OE1 GLU A 683     477.666-125.739-185.302  1.00  0.00      H1   O  
ATOM    887  OE2 GLU A 683     478.417-126.996-183.680  1.00  0.00      H1   O  
ATOM    888  C   GLU A 683     481.691-124.240-182.046  1.00  0.00      H1   C  
ATOM    889  O   GLU A 683     481.290-124.653-180.962  1.00  0.00      H1   O  
ATOM    890  N   LEU A 684     482.952-123.691-182.051  1.00  0.00      H1   N  
ATOM    891  CA  LEU A 684     483.766-123.454-180.891  1.00  0.00      H1   C  
ATOM    892  CB  LEU A 684     485.114-122.824-181.303  1.00  0.00      H1   C  
ATOM    893  CG  LEU A 684     486.224-122.839-180.253  1.00  0.00      H1   C  
ATOM    894  CD1 LEU A 684     487.507-123.566-180.745  1.00  0.00      H1   C  
ATOM    895  CD2 LEU A 684     486.654-121.426-179.740  1.00  0.00      H1   C  
ATOM    896  C   LEU A 684     483.254-122.588-179.774  1.00  0.00      H1   C  
ATOM    897  O   LEU A 684     483.308-122.929-178.626  1.00  0.00      H1   O  
ATOM    898  N   ARG A 685     482.660-121.376-180.075  1.00  0.00      H1   N  
ATOM    899  CA  ARG A 685     482.019-120.504-179.084  1.00  0.00      H1   C  
ATOM    900  CB  ARG A 685     481.341-119.333-179.780  1.00  0.00      H1   C  
ATOM    901  CG  ARG A 685     482.397-118.479-180.562  1.00  0.00      H1   C  
ATOM    902  CD  ARG A 685     481.864-117.416-181.502  1.00  0.00      H1   C  
ATOM    903  NE  ARG A 685     481.055-116.370-180.845  1.00  0.00      H1   N  
ATOM    904  CZ  ARG A 685     481.407-115.331-180.108  1.00  0.00      H1   C  
ATOM    905  NH1 ARG A 685     482.631-114.958-179.876  1.00  0.00      H1   N  
ATOM    906  NH2 ARG A 685     480.457-114.555-179.671  1.00  0.00      H1   N  
ATOM    907  C   ARG A 685     480.874-121.160-178.373  1.00  0.00      H1   C  
ATOM    908  O   ARG A 685     480.795-121.084-177.143  1.00  0.00      H1   O  
ATOM    909  N   GLU A 686     480.011-121.893-179.080  1.00  0.00      H1   N  
ATOM    910  CA  GLU A 686     479.048-122.861-178.490  1.00  0.00      H1   C  
ATOM    911  CB  GLU A 686     478.279-123.468-179.636  1.00  0.00      H1   C  
ATOM    912  CG  GLU A 686     477.139-124.424-179.333  1.00  0.00      H1   C  
ATOM    913  CD  GLU A 686     476.099-123.771-178.445  1.00  0.00      H1   C  
ATOM    914  OE1 GLU A 686     475.671-124.282-177.384  1.00  0.00      H1   O  
ATOM    915  OE2 GLU A 686     475.830-122.594-178.771  1.00  0.00      H1   O  
ATOM    916  C   GLU A 686     479.652-123.976-177.607  1.00  0.00      H1   C  
ATOM    917  O   GLU A 686     478.995-124.329-176.556  1.00  0.00      H1   O  
ATOM    918  N   GLN A 687     480.758-124.555-177.992  1.00  0.00      H1   N  
ATOM    919  CA  GLN A 687     481.405-125.676-177.299  1.00  0.00      H1   C  
ATOM    920  CB  GLN A 687     482.439-126.288-178.261  1.00  0.00      H1   C  
ATOM    921  CG  GLN A 687     483.437-127.413-177.821  1.00  0.00      H1   C  
ATOM    922  CD  GLN A 687     482.783-128.577-177.070  1.00  0.00      H1   C  
ATOM    923  OE1 GLN A 687     482.770-128.660-175.845  1.00  0.00      H1   O  
ATOM    924  NE2 GLN A 687     482.307-129.553-177.870  1.00  0.00      H1   N  
ATOM    925  C   GLN A 687     481.918-125.225-175.923  1.00  0.00      H1   C  
ATOM    926  O   GLN A 687     481.813-125.987-174.966  1.00  0.00      H1   O  
ATOM    927  N   LEU A 688     482.477-123.967-175.837  1.00  0.00      H1   N  
ATOM    928  CA  LEU A 688     483.215-123.596-174.752  1.00  0.00      H1   C  
ATOM    929  CB  LEU A 688     484.584-122.845-175.176  1.00  0.00      H1   C  
ATOM    930  CG  LEU A 688     485.571-123.693-176.094  1.00  0.00      H1   C  
ATOM    931  CD1 LEU A 688     486.861-122.896-176.098  1.00  0.00      H1   C  
ATOM    932  CD2 LEU A 688     485.918-125.021-175.429  1.00  0.00      H1   C  
ATOM    933  C   LEU A 688     482.394-122.658-173.851  1.00  0.00      H1   C  
ATOM    934  O   LEU A 688     482.918-121.976-173.047  1.00  0.00      H1   O  
ATOM    935  N   SER A 689     481.111-122.666-174.071  1.00  0.00      H1   N  
ATOM    936  CA  SER A 689     480.191-121.673-173.504  1.00  0.00      H1   C  
ATOM    937  CB  SER A 689     478.854-121.523-174.295  1.00  0.00      H1   C  
ATOM    938  OG  SER A 689     478.034-122.671-174.266  1.00  0.00      H1   O  
ATOM    939  C   SER A 689     479.909-122.038-172.057  1.00  0.00      H1   C  
ATOM    940  O   SER A 689     479.793-121.172-171.195  1.00  0.00      H1   O  
ATOM    941  N   SER A 690     480.048-123.271-171.709  1.00  0.00      H1   N  
ATOM    942  CA  SER A 690     480.404-123.737-170.376  1.00  0.00      H1   C  
ATOM    943  CB  SER A 690     479.103-124.182-169.654  1.00  0.00      H1   C  
ATOM    944  OG  SER A 690     479.394-124.323-168.290  1.00  0.00      H1   O  
ATOM    945  C   SER A 690     481.260-124.985-170.564  1.00  0.00      H1   C  
ATOM    946  O   SER A 690     481.043-125.831-171.452  1.00  0.00      H1   O  
ATOM    947  N   VAL A 691     482.228-125.133-169.747  1.00  0.00      H1   N  
ATOM    948  CA  VAL A 691     483.184-126.199-169.592  1.00  0.00      H1   C  
ATOM    949  CB  VAL A 691     484.503-125.842-170.217  1.00  0.00      H1   C  
ATOM    950  CG1 VAL A 691     484.335-125.545-171.711  1.00  0.00      H1   C  
ATOM    951  CG2 VAL A 691     485.156-124.633-169.579  1.00  0.00      H1   C  
ATOM    952  C   VAL A 691     483.314-126.632-168.158  1.00  0.00      H1   C  
ATOM    953  O   VAL A 691     482.943-125.910-167.236  1.00  0.00      H1   O  
ATOM    954  N   SER A 692     483.731-127.938-167.961  1.00  0.00      H1   N  
ATOM    955  CA  SER A 692     483.734-128.480-166.621  1.00  0.00      H1   C  
ATOM    956  CB  SER A 692     483.311-129.981-166.355  1.00  0.00      H1   C  
ATOM    957  OG  SER A 692     481.884-130.029-166.623  1.00  0.00      H1   O  
ATOM    958  C   SER A 692     485.075-128.471-166.012  1.00  0.00      H1   C  
ATOM    959  O   SER A 692     485.290-128.688-164.718  1.00  0.00      H1   O  
ATOM    960  N   SER A 693     486.096-128.123-166.813  1.00  0.00      H1   N  
ATOM    961  CA  SER A 693     487.555-128.284-166.546  1.00  0.00      H1   C  
ATOM    962  CB  SER A 693     488.001-129.782-166.102  1.00  0.00      H1   C  
ATOM    963  OG  SER A 693     489.252-129.862-165.501  1.00  0.00      H1   O  
ATOM    964  C   SER A 693     488.308-127.889-167.823  1.00  0.00      H1   C  
ATOM    965  O   SER A 693     487.894-128.175-168.952  1.00  0.00      H1   O  
ATOM    966  N   PHE A 694     489.402-127.043-167.716  1.00  0.00      H1   N  
ATOM    967  CA  PHE A 694     489.913-126.376-168.970  1.00  0.00      H1   C  
ATOM    968  CB  PHE A 694     488.862-125.289-169.462  1.00  0.00      H1   C  
ATOM    969  CG  PHE A 694     489.222-124.532-170.681  1.00  0.00      H1   C  
ATOM    970  CD1 PHE A 694     489.030-124.885-172.003  1.00  0.00      H1   C  
ATOM    971  CE1 PHE A 694     489.497-124.092-173.072  1.00  0.00      H1   C  
ATOM    972  CZ  PHE A 694     490.196-122.923-172.831  1.00  0.00      H1   C  
ATOM    973  CD2 PHE A 694     490.064-123.453-170.488  1.00  0.00      H1   C  
ATOM    974  CE2 PHE A 694     490.551-122.615-171.528  1.00  0.00      H1   C  
ATOM    975  C   PHE A 694     491.295-125.897-168.612  1.00  0.00      H1   C  
ATOM    976  O   PHE A 694     491.534-124.861-168.054  1.00  0.00      H1   O  
ATOM    977  N   GLU A 695     492.254-126.680-169.033  1.00  0.00      H1   N  
ATOM    978  CA  GLU A 695     493.694-126.585-168.660  1.00  0.00      H1   C  
ATOM    979  CB  GLU A 695     494.076-127.940-168.054  1.00  0.00      H1   C  
ATOM    980  CG  GLU A 695     493.543-128.238-166.717  1.00  0.00      H1   C  
ATOM    981  CD  GLU A 695     493.854-129.688-166.337  1.00  0.00      H1   C  
ATOM    982  OE1 GLU A 695     492.913-130.510-166.243  1.00  0.00      H1   O  
ATOM    983  OE2 GLU A 695     495.084-130.046-166.286  1.00  0.00      H1   O  
ATOM    984  C   GLU A 695     494.571-126.375-169.957  1.00  0.00      H1   C  
ATOM    985  O   GLU A 695     494.737-127.207-170.817  1.00  0.00      H1   O  
ATOM    986  N   ARG A 696     495.091-125.171-170.166  1.00  0.00      H1   N  
ATOM    987  CA  ARG A 696     496.071-124.820-171.144  1.00  0.00      H1   C  
ATOM    988  CB  ARG A 696     496.258-123.279-171.200  1.00  0.00      H1   C  
ATOM    989  CG  ARG A 696     496.884-122.858-172.565  1.00  0.00      H1   C  
ATOM    990  CD  ARG A 696     496.920-121.300-172.783  1.00  0.00      H1   C  
ATOM    991  NE  ARG A 696     497.791-120.647-171.750  1.00  0.00      H1   N  
ATOM    992  CZ  ARG A 696     497.840-119.363-171.543  1.00  0.00      H1   C  
ATOM    993  NH1 ARG A 696     497.100-118.511-172.228  1.00  0.00      H1   N  
ATOM    994  NH2 ARG A 696     498.629-118.825-170.602  1.00  0.00      H1   N  
ATOM    995  C   ARG A 696     497.412-125.357-170.869  1.00  0.00      H1   C  
ATOM    996  O   ARG A 696     497.971-125.128-169.783  1.00  0.00      H1   O  
ATOM    997  N   PHE A 697     498.102-126.016-171.764  1.00  0.00      H1   N  
ATOM    998  CA  PHE A 697     499.416-126.587-171.664  1.00  0.00      H1   C  
ATOM    999  CB  PHE A 697     499.305-128.103-171.297  1.00  0.00      H1   C  
ATOM   1000  CG  PHE A 697     498.772-129.029-172.409  1.00  0.00      H1   C  
ATOM   1001  CD1 PHE A 697     499.616-129.979-173.043  1.00  0.00      H1   C  
ATOM   1002  CE1 PHE A 697     499.186-130.868-173.955  1.00  0.00      H1   C  
ATOM   1003  CZ  PHE A 697     497.784-130.959-174.224  1.00  0.00      H1   C  
ATOM   1004  CD2 PHE A 697     497.396-129.161-172.641  1.00  0.00      H1   C  
ATOM   1005  CE2 PHE A 697     496.930-130.124-173.502  1.00  0.00      H1   C  
ATOM   1006  C   PHE A 697     500.181-126.265-172.879  1.00  0.00      H1   C  
ATOM   1007  O   PHE A 697     499.566-126.084-173.929  1.00  0.00      H1   O  
ATOM   1008  N   GLU A 698     501.486-126.168-172.838  1.00  0.00      H1   N  
ATOM   1009  CA  GLU A 698     502.317-126.301-174.003  1.00  0.00      H1   C  
ATOM   1010  CB  GLU A 698     503.752-125.722-173.879  1.00  0.00      H1   C  
ATOM   1011  CG  GLU A 698     503.818-124.215-173.780  1.00  0.00      H1   C  
ATOM   1012  CD  GLU A 698     505.273-123.604-173.807  1.00  0.00      H1   C  
ATOM   1013  OE1 GLU A 698     505.767-123.059-174.823  1.00  0.00      H1   O  
ATOM   1014  OE2 GLU A 698     505.762-123.428-172.648  1.00  0.00      H1   O  
ATOM   1015  C   GLU A 698     502.423-127.721-174.531  1.00  0.00      H1   C  
ATOM   1016  O   GLU A 698     503.052-128.585-173.987  1.00  0.00      H1   O  
ATOM   1017  N   ILE A 699     501.728-128.017-175.664  1.00  0.00      H1   N  
ATOM   1018  CA  ILE A 699     501.947-129.289-176.369  1.00  0.00      H1   C  
ATOM   1019  CB  ILE A 699     500.778-129.686-177.306  1.00  0.00      H1   C  
ATOM   1020  CG2 ILE A 699     500.549-128.682-178.413  1.00  0.00      H1   C  
ATOM   1021  CG1 ILE A 699     500.888-131.153-177.892  1.00  0.00      H1   C  
ATOM   1022  CD1 ILE A 699     499.641-131.473-178.784  1.00  0.00      H1   C  
ATOM   1023  C   ILE A 699     503.245-129.424-177.019  1.00  0.00      H1   C  
ATOM   1024  O   ILE A 699     503.982-130.399-176.867  1.00  0.00      H1   O  
ATOM   1025  N   PHE A 700     503.645-128.416-177.787  1.00  0.00      H1   N  
ATOM   1026  CA  PHE A 700     504.936-128.330-178.471  1.00  0.00      H1   C  
ATOM   1027  CB  PHE A 700     504.754-128.484-179.988  1.00  0.00      H1   C  
ATOM   1028  CG  PHE A 700     504.242-129.813-180.489  1.00  0.00      H1   C  
ATOM   1029  CD1 PHE A 700     504.713-131.041-179.962  1.00  0.00      H1   C  
ATOM   1030  CE1 PHE A 700     504.001-132.219-180.082  1.00  0.00      H1   C  
ATOM   1031  CZ  PHE A 700     502.834-132.189-180.850  1.00  0.00      H1   C  
ATOM   1032  CD2 PHE A 700     503.267-129.874-181.427  1.00  0.00      H1   C  
ATOM   1033  CE2 PHE A 700     502.452-131.050-181.531  1.00  0.00      H1   C  
ATOM   1034  C   PHE A 700     505.722-127.058-178.049  1.00  0.00      H1   C  
ATOM   1035  O   PHE A 700     505.714-126.109-178.846  1.00  0.00      H1   O  
ATOM   1036  N   PRO A 701     506.450-126.884-176.929  1.00  0.00      H1   N  
ATOM   1037  CD  PRO A 701     506.555-128.012-176.012  1.00  0.00      H1   C  
ATOM   1038  CA  PRO A 701     507.415-125.847-176.690  1.00  0.00      H1   C  
ATOM   1039  CB  PRO A 701     507.887-126.156-175.302  1.00  0.00      H1   C  
ATOM   1040  CG  PRO A 701     507.787-127.641-175.182  1.00  0.00      H1   C  
ATOM   1041  C   PRO A 701     508.566-125.844-177.722  1.00  0.00      H1   C  
ATOM   1042  O   PRO A 701     508.986-126.902-178.163  1.00  0.00      H1   O  
ATOM   1043  N   LYS A 702     508.992-124.595-178.138  1.00  0.00      H1   N  
ATOM   1044  CA  LYS A 702     509.839-124.291-179.301  1.00  0.00      H1   C  
ATOM   1045  CB  LYS A 702     509.268-123.025-180.004  1.00  0.00      H1   C  
ATOM   1046  CG  LYS A 702     509.168-121.694-179.308  1.00  0.00      H1   C  
ATOM   1047  CD  LYS A 702     510.565-120.967-179.015  1.00  0.00      H1   C  
ATOM   1048  CE  LYS A 702     510.497-119.533-178.434  1.00  0.00      H1   C  
ATOM   1049  NZ  LYS A 702     511.886-119.071-178.069  1.00  0.00      H1   N  
ATOM   1050  C   LYS A 702     511.353-124.072-178.864  1.00  0.00      H1   C  
ATOM   1051  O   LYS A 702     512.197-123.987-179.766  1.00  0.00      H1   O  
ATOM   1052  N   THR A 703     511.593-124.019-177.520  1.00  0.00      H1   N  
ATOM   1053  CA  THR A 703     512.836-123.671-176.919  1.00  0.00      H1   C  
ATOM   1054  CB  THR A 703     512.584-123.860-175.421  1.00  0.00      H1   C  
ATOM   1055  OG1 THR A 703     511.414-123.176-174.989  1.00  0.00      H1   O  
ATOM   1056  CG2 THR A 703     513.685-123.294-174.530  1.00  0.00      H1   C  
ATOM   1057  C   THR A 703     514.009-124.479-177.391  1.00  0.00      H1   C  
ATOM   1058  O   THR A 703     515.104-124.005-177.419  1.00  0.00      H1   O  
ATOM   1059  N   SER A 704     513.852-125.777-177.716  1.00  0.00      H1   N  
ATOM   1060  CA  SER A 704     514.953-126.510-178.305  1.00  0.00      H1   C  
ATOM   1061  CB  SER A 704     515.742-127.405-177.374  1.00  0.00      H1   C  
ATOM   1062  OG  SER A 704     514.852-128.314-176.626  1.00  0.00      H1   O  
ATOM   1063  C   SER A 704     514.536-127.386-179.470  1.00  0.00      H1   C  
ATOM   1064  O   SER A 704     515.010-128.476-179.688  1.00  0.00      H1   O  
ATOM   1065  N   SER A 705     513.644-126.846-180.334  1.00  0.00      H1   N  
ATOM   1066  CA  SER A 705     513.239-127.592-181.530  1.00  0.00      H1   C  
ATOM   1067  CB  SER A 705     511.703-128.058-181.556  1.00  0.00      H1   C  
ATOM   1068  OG  SER A 705     511.664-129.148-180.609  1.00  0.00      H1   O  
ATOM   1069  C   SER A 705     513.418-126.716-182.706  1.00  0.00      H1   C  
ATOM   1070  O   SER A 705     513.261-125.477-182.633  1.00  0.00      H1   O  
ATOM   1071  N   TRP A 706     513.761-127.353-183.811  1.00  0.00      H1   N  
ATOM   1072  CA  TRP A 706     513.843-126.673-185.126  1.00  0.00      H1   C  
ATOM   1073  CB  TRP A 706     512.625-125.776-185.573  1.00  0.00      H1   C  
ATOM   1074  CG  TRP A 706     511.369-126.564-185.484  1.00  0.00      H1   C  
ATOM   1075  CD1 TRP A 706     511.016-127.549-186.427  1.00  0.00      H1   C  
ATOM   1076  NE1 TRP A 706     509.760-128.011-186.130  1.00  0.00      H1   N  
ATOM   1077  CE2 TRP A 706     509.243-127.330-184.987  1.00  0.00      H1   C  
ATOM   1078  CD2 TRP A 706     510.275-126.411-184.550  1.00  0.00      H1   C  
ATOM   1079  CE3 TRP A 706     509.982-125.569-183.430  1.00  0.00      H1   C  
ATOM   1080  CZ3 TRP A 706     508.810-125.760-182.740  1.00  0.00      H1   C  
ATOM   1081  CZ2 TRP A 706     508.038-127.444-184.391  1.00  0.00      H1   C  
ATOM   1082  CH2 TRP A 706     507.830-126.693-183.198  1.00  0.00      H1   C  
ATOM   1083  C   TRP A 706     515.191-125.877-185.292  1.00  0.00      H1   C  
ATOM   1084  O   TRP A 706     515.138-124.674-185.453  1.00  0.00      H1   O  
ATOM   1085  N   PRO A 707     516.319-126.496-185.510  1.00  0.00      H1   N  
ATOM   1086  CD  PRO A 707     516.438-127.972-185.563  1.00  0.00      H1   C  
ATOM   1087  CA  PRO A 707     517.643-125.790-185.477  1.00  0.00      H1   C  
ATOM   1088  CB  PRO A 707     518.576-126.964-185.107  1.00  0.00      H1   C  
ATOM   1089  CG  PRO A 707     517.961-128.201-185.768  1.00  0.00      H1   C  
ATOM   1090  C   PRO A 707     517.933-125.281-186.810  1.00  0.00      H1   C  
ATOM   1091  O   PRO A 707     518.825-124.497-186.920  1.00  0.00      H1   O  
ATOM   1092  N   ASN A 708     517.293-125.729-187.896  1.00  0.00      H1   N  
ATOM   1093  CA  ASN A 708     517.603-125.414-189.283  1.00  0.00      H1   C  
ATOM   1094  CB  ASN A 708     517.757-126.752-190.112  1.00  0.00      H1   C  
ATOM   1095  CG  ASN A 708     518.887-127.571-189.486  1.00  0.00      H1   C  
ATOM   1096  OD1 ASN A 708     518.771-128.794-189.559  1.00  0.00      H1   O  
ATOM   1097  ND2 ASN A 708     520.021-127.084-188.987  1.00  0.00      H1   N  
ATOM   1098  C   ASN A 708     516.417-124.664-189.985  1.00  0.00      H1   C  
ATOM   1099  O   ASN A 708     516.504-124.416-191.216  1.00  0.00      H1   O  
ATOM   1100  N   HIS A 709     515.505-124.099-189.158  1.00  0.00      H1   N  
ATOM   1101  CA  HIS A 709     514.571-123.129-189.666  1.00  0.00      H1   C  
ATOM   1102  CB  HIS A 709     513.082-123.583-189.427  1.00  0.00      H1   C  
ATOM   1103  ND1 HIS A 709     512.368-125.896-189.510  1.00  0.00      H1   N  
ATOM   1104  CG  HIS A 709     512.452-124.720-190.179  1.00  0.00      H1   C  
ATOM   1105  CE1 HIS A 709     511.503-126.656-190.177  1.00  0.00      H1   C  
ATOM   1106  NE2 HIS A 709     511.114-126.028-191.297  1.00  0.00      H1   N  
ATOM   1107  CD2 HIS A 709     511.666-124.740-191.332  1.00  0.00      H1   C  
ATOM   1108  C   HIS A 709     514.731-121.828-188.890  1.00  0.00      H1   C  
ATOM   1109  O   HIS A 709     515.374-121.713-187.867  1.00  0.00      H1   O  
ATOM   1110  N   ASP A 710     514.145-120.726-189.459  1.00  0.00      H1   N  
ATOM   1111  CA  ASP A 710     514.153-119.432-188.819  1.00  0.00      H1   C  
ATOM   1112  CB  ASP A 710     514.804-118.471-189.822  1.00  0.00      H1   C  
ATOM   1113  CG  ASP A 710     514.853-117.013-189.502  1.00  0.00      H1   C  
ATOM   1114  OD1 ASP A 710     514.733-116.644-188.306  1.00  0.00      H1   O  
ATOM   1115  OD2 ASP A 710     514.975-116.183-190.439  1.00  0.00      H1   O  
ATOM   1116  C   ASP A 710     512.640-119.282-188.452  1.00  0.00      H1   C  
ATOM   1117  O   ASP A 710     511.859-120.185-188.528  1.00  0.00      H1   O  
ATOM   1118  N   SER A 711     512.269-118.118-188.011  1.00  0.00      H1   N  
ATOM   1119  CA  SER A 711     510.854-117.878-187.656  1.00  0.00      H1   C  
ATOM   1120  CB  SER A 711     510.579-118.581-186.230  1.00  0.00      H1   C  
ATOM   1121  OG  SER A 711     509.276-118.364-185.729  1.00  0.00      H1   O  
ATOM   1122  C   SER A 711     510.529-116.382-187.568  1.00  0.00      H1   C  
ATOM   1123  O   SER A 711     511.469-115.588-187.709  1.00  0.00      H1   O  
ATOM   1124  N   ASN A 712     509.185-115.993-187.465  1.00  0.00      H1   N  
ATOM   1125  CA  ASN A 712     508.893-114.548-187.460  1.00  0.00      H1   C  
ATOM   1126  CB  ASN A 712     507.403-114.246-187.500  1.00  0.00      H1   C  
ATOM   1127  CG  ASN A 712     506.603-114.882-188.672  1.00  0.00      H1   C  
ATOM   1128  OD1 ASN A 712     507.109-115.138-189.759  1.00  0.00      H1   O  
ATOM   1129  ND2 ASN A 712     505.262-114.987-188.435  1.00  0.00      H1   N  
ATOM   1130  C   ASN A 712     509.450-113.760-186.231  1.00  0.00      H1   C  
ATOM   1131  O   ASN A 712     509.571-114.298-185.136  1.00  0.00      H1   O  
ATOM   1132  N   LYS A 713     509.813-112.464-186.485  1.00  0.00      H1   N  
ATOM   1133  CA  LYS A 713     510.591-111.633-185.560  1.00  0.00      H1   C  
ATOM   1134  CB  LYS A 713     512.068-111.458-185.986  1.00  0.00      H1   C  
ATOM   1135  CG  LYS A 713     512.308-110.860-187.361  1.00  0.00      H1   C  
ATOM   1136  CD  LYS A 713     512.266-112.002-188.418  1.00  0.00      H1   C  
ATOM   1137  CE  LYS A 713     513.409-113.097-188.291  1.00  0.00      H1   C  
ATOM   1138  NZ  LYS A 713     513.470-113.975-189.459  1.00  0.00      H1   N  
ATOM   1139  C   LYS A 713     509.992-110.291-185.248  1.00  0.00      H1   C  
ATOM   1140  O   LYS A 713     509.473-109.621-186.140  1.00  0.00      H1   O  
ATOM   1141  N   GLY A 714     510.076-109.801-184.000  1.00  0.00      H1   N  
ATOM   1142  CA  GLY A 714     509.255-108.577-183.630  1.00  0.00      H1   C  
ATOM   1143  C   GLY A 714     507.770-108.521-183.731  1.00  0.00      H1   C  
ATOM   1144  O   GLY A 714     507.075-109.532-183.960  1.00  0.00      H1   O  
ATOM   1145  N   VAL A 715     507.170-107.356-183.392  1.00  0.00      H1   N  
ATOM   1146  CA  VAL A 715     505.855-106.896-183.801  1.00  0.00      H1   C  
ATOM   1147  CB  VAL A 715     505.564-105.403-183.414  1.00  0.00      H1   C  
ATOM   1148  CG1 VAL A 715     505.656-105.260-181.898  1.00  0.00      H1   C  
ATOM   1149  CG2 VAL A 715     506.641-104.435-184.192  1.00  0.00      H1   C  
ATOM   1150  C   VAL A 715     505.557-107.003-185.340  1.00  0.00      H1   C  
ATOM   1151  O   VAL A 715     506.463-106.935-186.146  1.00  0.00      H1   O  
ATOM   1152  N   THR A 716     504.251-107.058-185.654  1.00  0.00      H1   N  
ATOM   1153  CA  THR A 716     503.717-107.222-187.001  1.00  0.00      H1   C  
ATOM   1154  CB  THR A 716     503.533-108.730-187.457  1.00  0.00      H1   C  
ATOM   1155  OG1 THR A 716     503.210-108.726-188.805  1.00  0.00      H1   O  
ATOM   1156  CG2 THR A 716     502.277-109.333-186.748  1.00  0.00      H1   C  
ATOM   1157  C   THR A 716     502.509-106.416-187.206  1.00  0.00      H1   C  
ATOM   1158  O   THR A 716     501.611-106.291-186.363  1.00  0.00      H1   O  
ATOM   1159  N   ALA A 717     502.444-105.716-188.389  1.00  0.00      H1   N  
ATOM   1160  CA  ALA A 717     501.315-104.905-188.680  1.00  0.00      H1   C  
ATOM   1161  CB  ALA A 717     501.679-103.898-189.747  1.00  0.00      H1   C  
ATOM   1162  C   ALA A 717     500.123-105.688-189.261  1.00  0.00      H1   C  
ATOM   1163  O   ALA A 717     499.105-105.197-189.639  1.00  0.00      H1   O  
ATOM   1164  N   ALA A 718     500.223-107.065-189.198  1.00  0.00      H1   N  
ATOM   1165  CA  ALA A 718     499.153-107.972-189.447  1.00  0.00      H1   C  
ATOM   1166  CB  ALA A 718     499.907-109.312-189.760  1.00  0.00      H1   C  
ATOM   1167  C   ALA A 718     498.173-108.161-188.233  1.00  0.00      H1   C  
ATOM   1168  O   ALA A 718     497.106-108.709-188.396  1.00  0.00      H1   O  
ATOM   1169  N   CYS A 719     498.479-107.643-187.056  1.00  0.00      H1   N  
ATOM   1170  CA  CYS A 719     497.670-107.920-185.907  1.00  0.00      H1   C  
ATOM   1171  CB  CYS A 719     498.570-108.353-184.704  1.00  0.00      H1   C  
ATOM   1172  SG  CYS A 719     499.266-110.070-184.820  1.00  0.00      H1   S  
ATOM   1173  C   CYS A 719     496.817-106.666-185.573  1.00  0.00      H1   C  
ATOM   1174  O   CYS A 719     497.284-105.590-185.784  1.00  0.00      H1   O  
ATOM   1175  N   PRO A 720     495.595-106.844-185.000  1.00  0.00      H1   N  
ATOM   1176  CD  PRO A 720     495.069-108.166-184.567  1.00  0.00      H1   C  
ATOM   1177  CA  PRO A 720     494.747-105.681-184.615  1.00  0.00      H1   C  
ATOM   1178  CB  PRO A 720     493.764-106.402-183.665  1.00  0.00      H1   C  
ATOM   1179  CG  PRO A 720     493.651-107.827-184.208  1.00  0.00      H1   C  
ATOM   1180  C   PRO A 720     495.347-104.525-183.864  1.00  0.00      H1   C  
ATOM   1181  O   PRO A 720     496.292-104.764-183.114  1.00  0.00      H1   O  
ATOM   1182  N   HIS A 721     494.587-103.345-183.894  1.00  0.00      H1   N  
ATOM   1183  CA  HIS A 721     494.879-102.239-183.078  1.00  0.00      H1   C  
ATOM   1184  CB  HIS A 721     494.914-102.565-181.584  1.00  0.00      H1   C  
ATOM   1185  ND1 HIS A 721     492.499-102.346-180.982  1.00  0.00      H1   N  
ATOM   1186  CG  HIS A 721     493.629-103.107-180.985  1.00  0.00      H1   C  
ATOM   1187  CE1 HIS A 721     491.537-103.110-180.542  1.00  0.00      H1   C  
ATOM   1188  NE2 HIS A 721     491.996-104.346-180.186  1.00  0.00      H1   N  
ATOM   1189  CD2 HIS A 721     493.354-104.349-180.508  1.00  0.00      H1   C  
ATOM   1190  C   HIS A 721     496.143-101.369-183.379  1.00  0.00      H1   C  
ATOM   1191  O   HIS A 721     497.052-101.333-182.527  1.00  0.00      H1   O  
ATOM   1192  N   ALA A 722     496.253-100.834-184.634  1.00  0.00      H1   N  
ATOM   1193  CA  ALA A 722     497.376-100.104-185.196  1.00  0.00      H1   C  
ATOM   1194  CB  ALA A 722     496.808 -99.492-186.530  1.00  0.00      H1   C  
ATOM   1195  C   ALA A 722     498.041 -99.093-184.219  1.00  0.00      H1   C  
ATOM   1196  O   ALA A 722     497.329 -98.348-183.539  1.00  0.00      H1   O  
ATOM   1197  N   GLY A 723     499.382 -98.916-184.255  1.00  0.00      H1   N  
ATOM   1198  CA  GLY A 723     500.343 -99.577-185.156  1.00  0.00      H1   C  
ATOM   1199  C   GLY A 723     500.686-101.099-184.790  1.00  0.00      H1   C  
ATOM   1200  O   GLY A 723     499.891-101.833-184.217  1.00  0.00      H1   O  
ATOM   1201  N   ALA A 724     501.791-101.587-185.335  1.00  0.00      H1   N  
ATOM   1202  CA  ALA A 724     502.202-102.978-185.310  1.00  0.00      H1   C  
ATOM   1203  CB  ALA A 724     503.516-103.337-186.068  1.00  0.00      H1   C  
ATOM   1204  C   ALA A 724     502.277-103.771-183.892  1.00  0.00      H1   C  
ATOM   1205  O   ALA A 724     502.689-103.243-182.863  1.00  0.00      H1   O  
ATOM   1206  N   LYS A 725     501.977-105.101-183.866  1.00  0.00      H1   N  
ATOM   1207  CA  LYS A 725     501.754-105.775-182.594  1.00  0.00      H1   C  
ATOM   1208  CB  LYS A 725     500.173-105.879-182.358  1.00  0.00      H1   C  
ATOM   1209  CG  LYS A 725     499.597-104.554-181.989  1.00  0.00      H1   C  
ATOM   1210  CD  LYS A 725     499.985-104.130-180.593  1.00  0.00      H1   C  
ATOM   1211  CE  LYS A 725     499.044-103.129-179.953  1.00  0.00      H1   C  
ATOM   1212  NZ  LYS A 725     499.204-103.105-178.484  1.00  0.00      H1   N  
ATOM   1213  C   LYS A 725     502.345-107.156-182.608  1.00  0.00      H1   C  
ATOM   1214  O   LYS A 725     502.644-107.749-183.621  1.00  0.00      H1   O  
ATOM   1215  N   SER A 726     502.561-107.754-181.455  1.00  0.00      H1   N  
ATOM   1216  CA  SER A 726     503.011-109.140-181.368  1.00  0.00      H1   C  
ATOM   1217  CB  SER A 726     503.652-109.361-179.972  1.00  0.00      H1   C  
ATOM   1218  OG  SER A 726     502.794-108.764-178.937  1.00  0.00      H1   O  
ATOM   1219  C   SER A 726     501.875-110.116-181.744  1.00  0.00      H1   C  
ATOM   1220  O   SER A 726     500.695-110.072-181.327  1.00  0.00      H1   O  
ATOM   1221  N   PHE A 727     502.261-111.093-182.566  1.00  0.00      H1   N  
ATOM   1222  CA  PHE A 727     501.395-112.221-182.889  1.00  0.00      H1   C  
ATOM   1223  CB  PHE A 727     502.122-112.889-184.037  1.00  0.00      H1   C  
ATOM   1224  CG  PHE A 727     501.526-114.175-184.618  1.00  0.00      H1   C  
ATOM   1225  CD1 PHE A 727     500.175-114.247-185.076  1.00  0.00      H1   C  
ATOM   1226  CE1 PHE A 727     499.628-115.344-185.776  1.00  0.00      H1   C  
ATOM   1227  CZ  PHE A 727     500.528-116.486-185.897  1.00  0.00      H1   C  
ATOM   1228  CD2 PHE A 727     502.345-115.340-184.736  1.00  0.00      H1   C  
ATOM   1229  CE2 PHE A 727     501.861-116.496-185.381  1.00  0.00      H1   C  
ATOM   1230  C   PHE A 727     501.107-113.259-181.791  1.00  0.00      H1   C  
ATOM   1231  O   PHE A 727     501.823-113.399-180.765  1.00  0.00      H1   O  
ATOM   1232  N   TYR A 728     499.959-114.000-181.946  1.00  0.00      H1   N  
ATOM   1233  CA  TYR A 728     499.493-115.203-181.225  1.00  0.00      H1   C  
ATOM   1234  CB  TYR A 728     498.492-116.029-181.995  1.00  0.00      H1   C  
ATOM   1235  CG  TYR A 728     497.272-115.206-182.299  1.00  0.00      H1   C  
ATOM   1236  CD1 TYR A 728     496.651-114.365-181.306  1.00  0.00      H1   C  
ATOM   1237  CE1 TYR A 728     495.544-113.576-181.650  1.00  0.00      H1   C  
ATOM   1238  CZ  TYR A 728     495.044-113.598-183.001  1.00  0.00      H1   C  
ATOM   1239  OH  TYR A 728     494.071-112.631-183.417  1.00  0.00      H1   O  
ATOM   1240  CD2 TYR A 728     496.686-115.240-183.601  1.00  0.00      H1   C  
ATOM   1241  CE2 TYR A 728     495.592-114.456-183.965  1.00  0.00      H1   C  
ATOM   1242  C   TYR A 728     500.539-116.182-180.642  1.00  0.00      H1   C  
ATOM   1243  O   TYR A 728     501.524-116.522-181.299  1.00  0.00      H1   O  
ATOM   1244  N   LYS A 729     500.309-116.697-179.409  1.00  0.00      H1   N  
ATOM   1245  CA  LYS A 729     501.269-117.510-178.703  1.00  0.00      H1   C  
ATOM   1246  CB  LYS A 729     501.154-117.180-177.245  1.00  0.00      H1   C  
ATOM   1247  CG  LYS A 729     501.462-115.664-177.021  1.00  0.00      H1   C  
ATOM   1248  CD  LYS A 729     501.992-115.343-175.636  1.00  0.00      H1   C  
ATOM   1249  CE  LYS A 729     500.887-115.824-174.648  1.00  0.00      H1   C  
ATOM   1250  NZ  LYS A 729     501.162-115.489-173.205  1.00  0.00      H1   N  
ATOM   1251  C   LYS A 729     501.060-119.019-178.854  1.00  0.00      H1   C  
ATOM   1252  O   LYS A 729     501.888-119.866-178.595  1.00  0.00      H1   O  
ATOM   1253  N   ASN A 730     499.925-119.453-179.404  1.00  0.00      H1   N  
ATOM   1254  CA  ASN A 730     499.580-120.833-179.560  1.00  0.00      H1   C  
ATOM   1255  CB  ASN A 730     498.095-121.096-179.105  1.00  0.00      H1   C  
ATOM   1256  CG  ASN A 730     497.866-120.610-177.655  1.00  0.00      H1   C  
ATOM   1257  OD1 ASN A 730     498.622-120.007-176.892  1.00  0.00      H1   O  
ATOM   1258  ND2 ASN A 730     496.530-120.577-177.336  1.00  0.00      H1   N  
ATOM   1259  C   ASN A 730     499.871-121.303-180.871  1.00  0.00      H1   C  
ATOM   1260  O   ASN A 730     499.875-122.504-181.138  1.00  0.00      H1   O  
ATOM   1261  N   LEU A 731     500.341-120.431-181.774  1.00  0.00      H1   N  
ATOM   1262  CA  LEU A 731     500.827-120.829-183.098  1.00  0.00      H1   C  
ATOM   1263  CB  LEU A 731     500.018-119.849-184.073  1.00  0.00      H1   C  
ATOM   1264  CG  LEU A 731     498.514-120.107-184.259  1.00  0.00      H1   C  
ATOM   1265  CD1 LEU A 731     497.720-118.848-183.960  1.00  0.00      H1   C  
ATOM   1266  CD2 LEU A 731     498.292-120.627-185.683  1.00  0.00      H1   C  
ATOM   1267  C   LEU A 731     502.353-120.420-183.347  1.00  0.00      H1   C  
ATOM   1268  O   LEU A 731     502.775-119.400-182.816  1.00  0.00      H1   O  
ATOM   1269  N   ILE A 732     503.256-121.325-183.956  1.00  0.00      H1   N  
ATOM   1270  CA  ILE A 732     504.689-120.952-184.090  1.00  0.00      H1   C  
ATOM   1271  CB  ILE A 732     505.687-121.485-183.064  1.00  0.00      H1   C  
ATOM   1272  CG2 ILE A 732     505.499-123.052-182.914  1.00  0.00      H1   C  
ATOM   1273  CG1 ILE A 732     507.176-121.003-183.347  1.00  0.00      H1   C  
ATOM   1274  CD1 ILE A 732     508.044-122.056-183.964  1.00  0.00      H1   C  
ATOM   1275  C   ILE A 732     505.020-121.238-185.469  1.00  0.00      H1   C  
ATOM   1276  O   ILE A 732     504.693-122.283-186.031  1.00  0.00      H1   O  
ATOM   1277  N   TRP A 733     505.590-120.250-186.199  1.00  0.00      H1   N  
ATOM   1278  CA  TRP A 733     505.665-120.146-187.625  1.00  0.00      H1   C  
ATOM   1279  CB  TRP A 733     505.192-118.714-188.156  1.00  0.00      H1   C  
ATOM   1280  CG  TRP A 733     504.789-118.578-189.591  1.00  0.00      H1   C  
ATOM   1281  CD1 TRP A 733     505.375-118.990-190.755  1.00  0.00      H1   C  
ATOM   1282  NE1 TRP A 733     504.614-118.640-191.815  1.00  0.00      H1   N  
ATOM   1283  CE2 TRP A 733     503.558-117.873-191.368  1.00  0.00      H1   C  
ATOM   1284  CD2 TRP A 733     503.660-117.834-189.946  1.00  0.00      H1   C  
ATOM   1285  CE3 TRP A 733     502.694-117.167-189.199  1.00  0.00      H1   C  
ATOM   1286  CZ3 TRP A 733     501.700-116.435-189.901  1.00  0.00      H1   C  
ATOM   1287  CZ2 TRP A 733     502.504-117.296-192.012  1.00  0.00      H1   C  
ATOM   1288  CH2 TRP A 733     501.545-116.564-191.291  1.00  0.00      H1   C  
ATOM   1289  C   TRP A 733     507.082-120.443-187.985  1.00  0.00      H1   C  
ATOM   1290  O   TRP A 733     508.012-119.697-187.637  1.00  0.00      H1   O  
ATOM   1291  N   LEU A 734     507.288-121.546-188.677  1.00  0.00      H1   N  
ATOM   1292  CA  LEU A 734     508.574-121.953-189.119  1.00  0.00      H1   C  
ATOM   1293  CB  LEU A 734     508.841-123.512-188.990  1.00  0.00      H1   C  
ATOM   1294  CG  LEU A 734     508.911-124.027-187.561  1.00  0.00      H1   C  
ATOM   1295  CD1 LEU A 734     509.863-123.203-186.714  1.00  0.00      H1   C  
ATOM   1296  CD2 LEU A 734     507.595-124.192-186.903  1.00  0.00      H1   C  
ATOM   1297  C   LEU A 734     508.833-121.354-190.492  1.00  0.00      H1   C  
ATOM   1298  O   LEU A 734     507.982-121.412-191.374  1.00  0.00      H1   O  
ATOM   1299  N   VAL A 735     510.001-120.750-190.772  1.00  0.00      H1   N  
ATOM   1300  CA  VAL A 735     510.307-120.182-192.067  1.00  0.00      H1   C  
ATOM   1301  CB  VAL A 735     510.270-118.693-192.280  1.00  0.00      H1   C  
ATOM   1302  CG1 VAL A 735     508.896-118.217-191.838  1.00  0.00      H1   C  
ATOM   1303  CG2 VAL A 735     511.439-118.021-191.535  1.00  0.00      H1   C  
ATOM   1304  C   VAL A 735     511.642-120.681-192.481  1.00  0.00      H1   C  
ATOM   1305  O   VAL A 735     512.376-121.261-191.688  1.00  0.00      H1   O  
ATOM   1306  N   LYS A 736     512.004-120.610-193.799  1.00  0.00      H1   N  
ATOM   1307  CA  LYS A 736     513.315-121.005-194.414  1.00  0.00      H1   C  
ATOM   1308  CB  LYS A 736     513.228-120.960-195.950  1.00  0.00      H1   C  
ATOM   1309  CG  LYS A 736     512.842-119.531-196.603  1.00  0.00      H1   C  
ATOM   1310  CD  LYS A 736     513.837-118.390-196.365  1.00  0.00      H1   C  
ATOM   1311  CE  LYS A 736     513.571-117.021-197.089  1.00  0.00      H1   C  
ATOM   1312  NZ  LYS A 736     513.534-117.146-198.578  1.00  0.00      H1   N  
ATOM   1313  C   LYS A 736     514.559-120.431-193.780  1.00  0.00      H1   C  
ATOM   1314  O   LYS A 736     514.580-119.283-193.402  1.00  0.00      H1   O  
ATOM   1315  N   LYS A 737     515.656-121.202-193.747  1.00  0.00      H1   N  
ATOM   1316  CA  LYS A 737     516.975-120.690-193.315  1.00  0.00      H1   C  
ATOM   1317  CB  LYS A 737     517.426-121.618-192.202  1.00  0.00      H1   C  
ATOM   1318  CG  LYS A 737     518.586-120.987-191.425  1.00  0.00      H1   C  
ATOM   1319  CD  LYS A 737     518.861-121.695-190.121  1.00  0.00      H1   C  
ATOM   1320  CE  LYS A 737     520.096-121.313-189.350  1.00  0.00      H1   C  
ATOM   1321  NZ  LYS A 737     520.153-121.976-188.011  1.00  0.00      H1   N  
ATOM   1322  C   LYS A 737     517.894-120.861-194.474  1.00  0.00      H1   C  
ATOM   1323  O   LYS A 737     518.081-121.981-194.971  1.00  0.00      H1   O  
ATOM   1324  N   GLY A 738     518.543-119.762-194.949  1.00  0.00      H1   N  
ATOM   1325  CA  GLY A 738     519.386-119.868-196.125  1.00  0.00      H1   C  
ATOM   1326  C   GLY A 738     518.590-120.251-197.375  1.00  0.00      H1   C  
ATOM   1327  O   GLY A 738     517.752-119.503-197.913  1.00  0.00      H1   O  
ATOM   1328  N   ASN A 739     518.786-121.518-197.914  1.00  0.00      H1   N  
ATOM   1329  CA  ASN A 739     517.951-122.001-198.988  1.00  0.00      H1   C  
ATOM   1330  CB  ASN A 739     518.627-121.673-200.290  1.00  0.00      H1   C  
ATOM   1331  CG  ASN A 739     520.002-122.189-200.540  1.00  0.00      H1   C  
ATOM   1332  OD1 ASN A 739     520.667-122.880-199.787  1.00  0.00      H1   O  
ATOM   1333  ND2 ASN A 739     520.604-121.765-201.617  1.00  0.00      H1   N  
ATOM   1334  C   ASN A 739     517.732-123.485-198.730  1.00  0.00      H1   C  
ATOM   1335  O   ASN A 739     517.948-124.306-199.593  1.00  0.00      H1   O  
ATOM   1336  N   SER A 740     517.047-123.757-197.640  1.00  0.00      H1   N  
ATOM   1337  CA  SER A 740     516.324-125.042-197.405  1.00  0.00      H1   C  
ATOM   1338  CB  SER A 740     517.325-126.149-196.923  1.00  0.00      H1   C  
ATOM   1339  OG  SER A 740     516.810-127.489-196.884  1.00  0.00      H1   O  
ATOM   1340  C   SER A 740     515.290-124.842-196.330  1.00  0.00      H1   C  
ATOM   1341  O   SER A 740     515.343-123.907-195.479  1.00  0.00      H1   O  
ATOM   1342  N   TYR A 741     514.264-125.747-196.388  1.00  0.00      H1   N  
ATOM   1343  CA  TYR A 741     513.156-125.687-195.407  1.00  0.00      H1   C  
ATOM   1344  CB  TYR A 741     511.818-125.014-195.966  1.00  0.00      H1   C  
ATOM   1345  CG  TYR A 741     510.805-124.856-195.007  1.00  0.00      H1   C  
ATOM   1346  CD1 TYR A 741     510.533-123.525-194.553  1.00  0.00      H1   C  
ATOM   1347  CE1 TYR A 741     509.322-123.278-193.830  1.00  0.00      H1   C  
ATOM   1348  CZ  TYR A 741     508.547-124.390-193.429  1.00  0.00      H1   C  
ATOM   1349  OH  TYR A 741     507.455-124.094-192.611  1.00  0.00      H1   O  
ATOM   1350  CD2 TYR A 741     509.848-125.864-194.726  1.00  0.00      H1   C  
ATOM   1351  CE2 TYR A 741     508.719-125.612-193.984  1.00  0.00      H1   C  
ATOM   1352  C   TYR A 741     512.877-127.111-194.974  1.00  0.00      H1   C  
ATOM   1353  O   TYR A 741     512.281-127.772-195.827  1.00  0.00      H1   O  
ATOM   1354  N   PRO A 742     513.272-127.713-193.832  1.00  0.00      H1   N  
ATOM   1355  CD  PRO A 742     514.102-127.022-192.852  1.00  0.00      H1   C  
ATOM   1356  CA  PRO A 742     512.886-129.028-193.363  1.00  0.00      H1   C  
ATOM   1357  CB  PRO A 742     513.472-129.146-191.965  1.00  0.00      H1   C  
ATOM   1358  CG  PRO A 742     514.552-128.056-191.922  1.00  0.00      H1   C  
ATOM   1359  C   PRO A 742     511.347-129.369-193.318  1.00  0.00      H1   C  
ATOM   1360  O   PRO A 742     510.513-128.467-193.173  1.00  0.00      H1   O  
ATOM   1361  N   LYS A 743     510.955-130.703-193.356  1.00  0.00      H1   N  
ATOM   1362  CA  LYS A 743     509.623-131.293-193.039  1.00  0.00      H1   C  
ATOM   1363  CB  LYS A 743     509.660-132.830-193.457  1.00  0.00      H1   C  
ATOM   1364  CG  LYS A 743     508.233-133.527-193.242  1.00  0.00      H1   C  
ATOM   1365  CD  LYS A 743     508.153-135.023-193.623  1.00  0.00      H1   C  
ATOM   1366  CE  LYS A 743     508.522-135.254-195.108  1.00  0.00      H1   C  
ATOM   1367  NZ  LYS A 743     508.532-136.739-195.465  1.00  0.00      H1   N  
ATOM   1368  C   LYS A 743     509.405-131.100-191.546  1.00  0.00      H1   C  
ATOM   1369  O   LYS A 743     510.319-131.381-190.742  1.00  0.00      H1   O  
ATOM   1370  N   LEU A 744     508.275-130.628-191.208  1.00  0.00      H1   N  
ATOM   1371  CA  LEU A 744     507.698-130.589-189.879  1.00  0.00      H1   C  
ATOM   1372  CB  LEU A 744     506.662-129.382-189.933  1.00  0.00      H1   C  
ATOM   1373  CG  LEU A 744     507.182-127.903-190.300  1.00  0.00      H1   C  
ATOM   1374  CD1 LEU A 744     506.075-126.826-190.438  1.00  0.00      H1   C  
ATOM   1375  CD2 LEU A 744     508.148-127.474-189.151  1.00  0.00      H1   C  
ATOM   1376  C   LEU A 744     507.041-131.947-189.659  1.00  0.00      H1   C  
ATOM   1377  O   LEU A 744     506.162-132.370-190.384  1.00  0.00      H1   O  
ATOM   1378  N   SER A 745     507.408-132.667-188.537  1.00  0.00      H1   N  
ATOM   1379  CA  SER A 745     506.472-133.707-188.055  1.00  0.00      H1   C  
ATOM   1380  CB  SER A 745     506.909-135.170-188.441  1.00  0.00      H1   C  
ATOM   1381  OG  SER A 745     505.801-136.010-188.294  1.00  0.00      H1   O  
ATOM   1382  C   SER A 745     506.528-133.680-186.551  1.00  0.00      H1   C  
ATOM   1383  O   SER A 745     507.659-133.853-185.973  1.00  0.00      H1   O  
ATOM   1384  N   LYS A 746     505.373-133.345-185.881  1.00  0.00      H1   N  
ATOM   1385  CA  LYS A 746     505.321-133.248-184.404  1.00  0.00      H1   C  
ATOM   1386  CB  LYS A 746     505.060-131.785-183.916  1.00  0.00      H1   C  
ATOM   1387  CG  LYS A 746     506.192-130.830-184.402  1.00  0.00      H1   C  
ATOM   1388  CD  LYS A 746     507.542-131.163-183.837  1.00  0.00      H1   C  
ATOM   1389  CE  LYS A 746     507.698-130.702-182.320  1.00  0.00      H1   C  
ATOM   1390  NZ  LYS A 746     509.150-131.030-181.987  1.00  0.00      H1   N  
ATOM   1391  C   LYS A 746     504.105-134.162-184.027  1.00  0.00      H1   C  
ATOM   1392  O   LYS A 746     502.994-133.966-184.499  1.00  0.00      H1   O  
ATOM   1393  N   SER A 747     504.291-135.143-183.109  1.00  0.00      H1   N  
ATOM   1394  CA  SER A 747     503.213-136.040-182.719  1.00  0.00      H1   C  
ATOM   1395  CB  SER A 747     503.473-137.401-183.404  1.00  0.00      H1   C  
ATOM   1396  OG  SER A 747     502.390-138.297-183.176  1.00  0.00      H1   O  
ATOM   1397  C   SER A 747     503.099-136.081-181.230  1.00  0.00      H1   C  
ATOM   1398  O   SER A 747     504.057-135.859-180.496  1.00  0.00      H1   O  
ATOM   1399  N   TYR A 748     501.921-136.382-180.740  1.00  0.00      H1   N  
ATOM   1400  CA  TYR A 748     501.508-136.408-179.308  1.00  0.00      H1   C  
ATOM   1401  CB  TYR A 748     501.131-134.976-178.864  1.00  0.00      H1   C  
ATOM   1402  CG  TYR A 748     500.460-134.805-177.476  1.00  0.00      H1   C  
ATOM   1403  CD1 TYR A 748     501.167-135.131-176.279  1.00  0.00      H1   C  
ATOM   1404  CE1 TYR A 748     500.483-135.102-175.119  1.00  0.00      H1   C  
ATOM   1405  CZ  TYR A 748     499.153-134.772-175.032  1.00  0.00      H1   C  
ATOM   1406  OH  TYR A 748     498.395-134.724-173.784  1.00  0.00      H1   O  
ATOM   1407  CD2 TYR A 748     499.108-134.579-177.436  1.00  0.00      H1   C  
ATOM   1408  CE2 TYR A 748     498.428-134.426-176.174  1.00  0.00      H1   C  
ATOM   1409  C   TYR A 748     500.401-137.338-179.065  1.00  0.00      H1   C  
ATOM   1410  O   TYR A 748     499.266-137.091-179.572  1.00  0.00      H1   O  
ATOM   1411  N   ILE A 749     500.655-138.422-178.393  1.00  0.00      H1   N  
ATOM   1412  CA  ILE A 749     499.577-139.340-177.938  1.00  0.00      H1   C  
ATOM   1413  CB  ILE A 749     500.117-140.728-177.875  1.00  0.00      H1   C  
ATOM   1414  CG2 ILE A 749     501.276-140.881-176.794  1.00  0.00      H1   C  
ATOM   1415  CG1 ILE A 749     499.038-141.689-177.455  1.00  0.00      H1   C  
ATOM   1416  CD1 ILE A 749     499.368-143.089-177.968  1.00  0.00      H1   C  
ATOM   1417  C   ILE A 749     498.971-138.723-176.681  1.00  0.00      H1   C  
ATOM   1418  O   ILE A 749     499.605-138.237-175.755  1.00  0.00      H1   O  
ATOM   1419  N   ASN A 750     497.643-138.793-176.538  1.00  0.00      H1   N  
ATOM   1420  CA  ASN A 750     496.998-138.019-175.490  1.00  0.00      H1   C  
ATOM   1421  CB  ASN A 750     495.504-137.645-175.904  1.00  0.00      H1   C  
ATOM   1422  CG  ASN A 750     494.642-136.967-174.812  1.00  0.00      H1   C  
ATOM   1423  OD1 ASN A 750     495.215-136.607-173.760  1.00  0.00      H1   O  
ATOM   1424  ND2 ASN A 750     493.342-136.902-175.013  1.00  0.00      H1   N  
ATOM   1425  C   ASN A 750     497.014-138.717-174.176  1.00  0.00      H1   C  
ATOM   1426  O   ASN A 750     496.393-139.808-174.053  1.00  0.00      H1   O  
ATOM   1427  N   ASP A 751     497.575-138.038-173.125  1.00  0.00      H1   N  
ATOM   1428  CA  ASP A 751     497.857-138.610-171.864  1.00  0.00      H1   C  
ATOM   1429  CB  ASP A 751     499.407-138.523-171.523  1.00  0.00      H1   C  
ATOM   1430  CG  ASP A 751     500.012-137.135-171.653  1.00  0.00      H1   C  
ATOM   1431  OD1 ASP A 751     499.269-136.114-171.613  1.00  0.00      H1   O  
ATOM   1432  OD2 ASP A 751     501.246-137.099-171.753  1.00  0.00      H1   O  
ATOM   1433  C   ASP A 751     497.106-137.881-170.782  1.00  0.00      H1   C  
ATOM   1434  O   ASP A 751     497.465-138.099-169.594  1.00  0.00      H1   O  
ATOM   1435  N   LYS A 752     496.056-137.082-171.020  1.00  0.00      H1   N  
ATOM   1436  CA  LYS A 752     495.457-136.183-170.054  1.00  0.00      H1   C  
ATOM   1437  CB  LYS A 752     495.022-134.862-170.684  1.00  0.00      H1   C  
ATOM   1438  CG  LYS A 752     496.187-134.085-171.326  1.00  0.00      H1   C  
ATOM   1439  CD  LYS A 752     497.204-133.481-170.287  1.00  0.00      H1   C  
ATOM   1440  CE  LYS A 752     498.002-132.220-170.803  1.00  0.00      H1   C  
ATOM   1441  NZ  LYS A 752     498.974-131.717-169.764  1.00  0.00      H1   N  
ATOM   1442  C   LYS A 752     494.274-136.794-169.353  1.00  0.00      H1   C  
ATOM   1443  O   LYS A 752     493.783-136.227-168.372  1.00  0.00      H1   O  
ATOM   1444  N   GLY A 753     493.749-137.944-169.843  1.00  0.00      H1   N  
ATOM   1445  CA  GLY A 753     492.563-138.501-169.239  1.00  0.00      H1   C  
ATOM   1446  C   GLY A 753     491.239-137.983-169.750  1.00  0.00      H1   C  
ATOM   1447  O   GLY A 753     490.144-138.382-169.306  1.00  0.00      H1   O  
ATOM   1448  N   LYS A 754     491.250-137.105-170.750  1.00  0.00      H1   N  
ATOM   1449  CA  LYS A 754     490.165-136.237-171.090  1.00  0.00      H1   C  
ATOM   1450  CB  LYS A 754     490.065-134.995-170.145  1.00  0.00      H1   C  
ATOM   1451  CG  LYS A 754     491.383-134.268-169.839  1.00  0.00      H1   C  
ATOM   1452  CD  LYS A 754     491.263-132.980-169.030  1.00  0.00      H1   C  
ATOM   1453  CE  LYS A 754     490.961-133.190-167.565  1.00  0.00      H1   C  
ATOM   1454  NZ  LYS A 754     492.064-133.894-166.924  1.00  0.00      H1   N  
ATOM   1455  C   LYS A 754     490.386-135.751-172.511  1.00  0.00      H1   C  
ATOM   1456  O   LYS A 754     491.475-135.877-173.050  1.00  0.00      H1   O  
ATOM   1457  N   GLU A 755     489.412-135.149-173.165  1.00  0.00      H1   N  
ATOM   1458  CA  GLU A 755     489.665-134.487-174.498  1.00  0.00      H1   C  
ATOM   1459  CB  GLU A 755     488.366-134.018-175.146  1.00  0.00      H1   C  
ATOM   1460  CG  GLU A 755     487.389-135.218-175.542  1.00  0.00      H1   C  
ATOM   1461  CD  GLU A 755     486.077-134.631-176.055  1.00  0.00      H1   C  
ATOM   1462  OE1 GLU A 755     485.327-133.909-175.320  1.00  0.00      H1   O  
ATOM   1463  OE2 GLU A 755     485.702-134.936-177.196  1.00  0.00      H1   O  
ATOM   1464  C   GLU A 755     490.641-133.395-174.508  1.00  0.00      H1   C  
ATOM   1465  O   GLU A 755     490.779-132.554-173.538  1.00  0.00      H1   O  
ATOM   1466  N   VAL A 756     491.388-133.311-175.629  1.00  0.00      H1   N  
ATOM   1467  CA  VAL A 756     492.351-132.278-175.847  1.00  0.00      H1   C  
ATOM   1468  CB  VAL A 756     493.789-132.781-175.923  1.00  0.00      H1   C  
ATOM   1469  CG1 VAL A 756     494.669-131.857-176.763  1.00  0.00      H1   C  
ATOM   1470  CG2 VAL A 756     494.462-133.024-174.510  1.00  0.00      H1   C  
ATOM   1471  C   VAL A 756     491.972-131.451-177.026  1.00  0.00      H1   C  
ATOM   1472  O   VAL A 756     491.881-131.887-178.150  1.00  0.00      H1   O  
ATOM   1473  N   LEU A 757     491.766-130.151-176.790  1.00  0.00      H1   N  
ATOM   1474  CA  LEU A 757     491.442-129.134-177.801  1.00  0.00      H1   C  
ATOM   1475  CB  LEU A 757     490.737-127.905-177.232  1.00  0.00      H1   C  
ATOM   1476  CG  LEU A 757     490.291-126.848-178.156  1.00  0.00      H1   C  
ATOM   1477  CD1 LEU A 757     489.467-127.404-179.305  1.00  0.00      H1   C  
ATOM   1478  CD2 LEU A 757     489.582-125.744-177.369  1.00  0.00      H1   C  
ATOM   1479  C   LEU A 757     492.796-128.679-178.445  1.00  0.00      H1   C  
ATOM   1480  O   LEU A 757     493.648-128.265-177.746  1.00  0.00      H1   O  
ATOM   1481  N   VAL A 758     492.895-128.738-179.769  1.00  0.00      H1   N  
ATOM   1482  CA  VAL A 758     494.065-128.305-180.459  1.00  0.00      H1   C  
ATOM   1483  CB  VAL A 758     495.048-129.478-180.644  1.00  0.00      H1   C  
ATOM   1484  CG1 VAL A 758     494.477-130.681-181.356  1.00  0.00      H1   C  
ATOM   1485  CG2 VAL A 758     496.329-129.076-181.299  1.00  0.00      H1   C  
ATOM   1486  C   VAL A 758     493.628-127.624-181.719  1.00  0.00      H1   C  
ATOM   1487  O   VAL A 758     492.724-128.098-182.388  1.00  0.00      H1   O  
ATOM   1488  N   LEU A 759     494.288-126.520-181.869  1.00  0.00      H1   N  
ATOM   1489  CA  LEU A 759     494.134-125.394-182.843  1.00  0.00      H1   C  
ATOM   1490  CB  LEU A 759     493.829-124.043-182.165  1.00  0.00      H1   C  
ATOM   1491  CG  LEU A 759     492.516-124.015-181.430  1.00  0.00      H1   C  
ATOM   1492  CD1 LEU A 759     492.689-123.935-179.871  1.00  0.00      H1   C  
ATOM   1493  CD2 LEU A 759     491.711-122.872-182.082  1.00  0.00      H1   C  
ATOM   1494  C   LEU A 759     495.333-125.182-183.804  1.00  0.00      H1   C  
ATOM   1495  O   LEU A 759     496.459-125.069-183.279  1.00  0.00      H1   O  
ATOM   1496  N   TRP A 760     495.077-125.174-185.131  1.00  0.00      H1   N  
ATOM   1497  CA  TRP A 760     496.283-125.013-186.008  1.00  0.00      H1   C  
ATOM   1498  CB  TRP A 760     496.774-126.327-186.553  1.00  0.00      H1   C  
ATOM   1499  CG  TRP A 760     496.015-127.066-187.586  1.00  0.00      H1   C  
ATOM   1500  CD1 TRP A 760     496.168-127.090-188.935  1.00  0.00      H1   C  
ATOM   1501  NE1 TRP A 760     495.125-127.770-189.403  1.00  0.00      H1   N  
ATOM   1502  CE2 TRP A 760     494.352-128.262-188.431  1.00  0.00      H1   C  
ATOM   1503  CD2 TRP A 760     494.881-127.849-187.251  1.00  0.00      H1   C  
ATOM   1504  CE3 TRP A 760     494.302-128.157-185.977  1.00  0.00      H1   C  
ATOM   1505  CZ3 TRP A 760     493.189-128.951-186.012  1.00  0.00      H1   C  
ATOM   1506  CZ2 TRP A 760     493.166-129.122-188.389  1.00  0.00      H1   C  
ATOM   1507  CH2 TRP A 760     492.660-129.513-187.170  1.00  0.00      H1   C  
ATOM   1508  C   TRP A 760     496.003-124.028-187.150  1.00  0.00      H1   C  
ATOM   1509  O   TRP A 760     494.876-123.697-187.464  1.00  0.00      H1   O  
ATOM   1510  N   GLY A 761     497.052-123.378-187.742  1.00  0.00      H1   N  
ATOM   1511  CA  GLY A 761     496.902-122.393-188.752  1.00  0.00      H1   C  
ATOM   1512  C   GLY A 761     497.367-122.970-190.069  1.00  0.00      H1   C  
ATOM   1513  O   GLY A 761     498.327-123.776-190.036  1.00  0.00      H1   O  
ATOM   1514  N   ILE A 762     496.782-122.567-191.215  1.00  0.00      H1   N  
ATOM   1515  CA  ILE A 762     497.333-122.911-192.522  1.00  0.00      H1   C  
ATOM   1516  CB  ILE A 762     496.495-124.049-193.204  1.00  0.00      H1   C  
ATOM   1517  CG2 ILE A 762     496.940-124.205-194.686  1.00  0.00      H1   C  
ATOM   1518  CG1 ILE A 762     496.692-125.375-192.376  1.00  0.00      H1   C  
ATOM   1519  CD1 ILE A 762     495.930-126.586-192.860  1.00  0.00      H1   C  
ATOM   1520  C   ILE A 762     497.440-121.677-193.296  1.00  0.00      H1   C  
ATOM   1521  O   ILE A 762     496.427-120.993-193.468  1.00  0.00      H1   O  
ATOM   1522  N   HIS A 763     498.641-121.256-193.779  1.00  0.00      H1   N  
ATOM   1523  CA  HIS A 763     498.775-119.948-194.414  1.00  0.00      H1   C  
ATOM   1524  CB  HIS A 763     500.070-119.224-194.194  1.00  0.00      H1   C  
ATOM   1525  ND1 HIS A 763     500.895-117.443-195.838  1.00  0.00      H1   N  
ATOM   1526  CG  HIS A 763     500.160-117.846-194.804  1.00  0.00      H1   C  
ATOM   1527  CE1 HIS A 763     500.643-116.098-195.902  1.00  0.00      H1   C  
ATOM   1528  NE2 HIS A 763     499.818-115.678-195.059  1.00  0.00      H1   N  
ATOM   1529  CD2 HIS A 763     499.531-116.764-194.302  1.00  0.00      H1   C  
ATOM   1530  C   HIS A 763     498.832-120.202-195.913  1.00  0.00      H1   C  
ATOM   1531  O   HIS A 763     499.365-121.234-196.379  1.00  0.00      H1   O  
ATOM   1532  N   HIS A 764     498.332-119.265-196.679  1.00  0.00      H1   N  
ATOM   1533  CA  HIS A 764     498.172-119.420-198.085  1.00  0.00      H1   C  
ATOM   1534  CB  HIS A 764     496.490-119.516-198.289  1.00  0.00      H1   C  
ATOM   1535  ND1 HIS A 764     495.600-121.756-198.450  1.00  0.00      H1   N  
ATOM   1536  CG  HIS A 764     495.830-120.722-197.608  1.00  0.00      H1   C  
ATOM   1537  CE1 HIS A 764     494.955-122.639-197.664  1.00  0.00      H1   C  
ATOM   1538  NE2 HIS A 764     494.637-122.154-196.456  1.00  0.00      H1   N  
ATOM   1539  CD2 HIS A 764     495.218-120.896-196.410  1.00  0.00      H1   C  
ATOM   1540  C   HIS A 764     498.633-118.211-198.852  1.00  0.00      H1   C  
ATOM   1541  O   HIS A 764     497.942-117.223-198.902  1.00  0.00      H1   O  
ATOM   1542  N   PRO A 765     499.838-118.154-199.402  1.00  0.00      H1   N  
ATOM   1543  CD  PRO A 765     500.837-119.139-199.053  1.00  0.00      H1   C  
ATOM   1544  CA  PRO A 765     500.280-117.281-200.463  1.00  0.00      H1   C  
ATOM   1545  CB  PRO A 765     501.695-118.000-200.923  1.00  0.00      H1   C  
ATOM   1546  CG  PRO A 765     502.182-118.652-199.647  1.00  0.00      H1   C  
ATOM   1547  C   PRO A 765     499.374-117.091-201.630  1.00  0.00      H1   C  
ATOM   1548  O   PRO A 765     498.575-117.921-201.956  1.00  0.00      H1   O  
ATOM   1549  N   SER A 766     499.476-115.958-202.294  1.00  0.00      H1   N  
ATOM   1550  CA  SER A 766     498.548-115.483-203.307  1.00  0.00      H1   C  
ATOM   1551  CB  SER A 766     498.261-113.934-203.143  1.00  0.00      H1   C  
ATOM   1552  OG  SER A 766     499.255-113.029-203.541  1.00  0.00      H1   O  
ATOM   1553  C   SER A 766     499.136-115.841-204.682  1.00  0.00      H1   C  
ATOM   1554  O   SER A 766     498.429-115.732-205.694  1.00  0.00      H1   O  
ATOM   1555  N   THR A 767     500.371-116.314-204.785  1.00  0.00      H1   N  
ATOM   1556  CA  THR A 767     500.922-116.651-206.040  1.00  0.00      H1   C  
ATOM   1557  CB  THR A 767     501.509-115.415-206.898  1.00  0.00      H1   C  
ATOM   1558  OG1 THR A 767     501.656-115.739-208.290  1.00  0.00      H1   O  
ATOM   1559  CG2 THR A 767     502.793-114.895-206.270  1.00  0.00      H1   C  
ATOM   1560  C   THR A 767     501.930-117.662-205.713  1.00  0.00      H1   C  
ATOM   1561  O   THR A 767     502.386-117.801-204.590  1.00  0.00      H1   O  
ATOM   1562  N   SER A 768     502.260-118.481-206.729  1.00  0.00      H1   N  
ATOM   1563  CA  SER A 768     503.228-119.557-206.575  1.00  0.00      H1   C  
ATOM   1564  CB  SER A 768     503.189-120.346-207.888  1.00  0.00      H1   C  
ATOM   1565  OG  SER A 768     503.464-121.696-207.717  1.00  0.00      H1   O  
ATOM   1566  C   SER A 768     504.641-119.028-206.163  1.00  0.00      H1   C  
ATOM   1567  O   SER A 768     505.379-119.685-205.406  1.00  0.00      H1   O  
ATOM   1568  N   ALA A 769     505.224-117.939-206.686  1.00  0.00      H1   N  
ATOM   1569  CA  ALA A 769     506.565-117.544-206.285  1.00  0.00      H1   C  
ATOM   1570  CB  ALA A 769     507.163-116.351-207.105  1.00  0.00      H1   C  
ATOM   1571  C   ALA A 769     506.718-117.139-204.844  1.00  0.00      H1   C  
ATOM   1572  O   ALA A 769     507.727-117.521-204.267  1.00  0.00      H1   O  
ATOM   1573  N   ASP A 770     505.665-116.425-204.250  1.00  0.00      H1   N  
ATOM   1574  CA  ASP A 770     505.577-116.217-202.835  1.00  0.00      H1   C  
ATOM   1575  CB  ASP A 770     504.253-115.511-202.548  1.00  0.00      H1   C  
ATOM   1576  CG  ASP A 770     504.322-114.035-202.949  1.00  0.00      H1   C  
ATOM   1577  OD1 ASP A 770     505.274-113.577-203.566  1.00  0.00      H1   O  
ATOM   1578  OD2 ASP A 770     503.334-113.373-202.680  1.00  0.00      H1   O  
ATOM   1579  C   ASP A 770     505.663-117.545-201.993  1.00  0.00      H1   C  
ATOM   1580  O   ASP A 770     506.432-117.576-201.008  1.00  0.00      H1   O  
ATOM   1581  N   GLN A 771     504.963-118.591-202.387  1.00  0.00      H1   N  
ATOM   1582  CA  GLN A 771     505.000-119.877-201.705  1.00  0.00      H1   C  
ATOM   1583  CB  GLN A 771     503.944-120.679-202.488  1.00  0.00      H1   C  
ATOM   1584  CG  GLN A 771     503.841-122.193-202.187  1.00  0.00      H1   C  
ATOM   1585  CD  GLN A 771     503.304-122.466-200.795  1.00  0.00      H1   C  
ATOM   1586  OE1 GLN A 771     502.371-121.878-200.234  1.00  0.00      H1   O  
ATOM   1587  NE2 GLN A 771     503.899-123.449-200.090  1.00  0.00      H1   N  
ATOM   1588  C   GLN A 771     506.356-120.578-201.814  1.00  0.00      H1   C  
ATOM   1589  O   GLN A 771     506.941-120.927-200.788  1.00  0.00      H1   O  
ATOM   1590  N   GLN A 772     506.935-120.738-203.050  1.00  0.00      H1   N  
ATOM   1591  CA  GLN A 772     508.238-121.367-203.157  1.00  0.00      H1   C  
ATOM   1592  CB  GLN A 772     508.502-121.613-204.709  1.00  0.00      H1   C  
ATOM   1593  CG  GLN A 772     507.462-122.483-205.381  1.00  0.00      H1   C  
ATOM   1594  CD  GLN A 772     507.251-123.760-204.640  1.00  0.00      H1   C  
ATOM   1595  OE1 GLN A 772     506.117-123.993-204.271  1.00  0.00      H1   O  
ATOM   1596  NE2 GLN A 772     508.274-124.673-204.395  1.00  0.00      H1   N  
ATOM   1597  C   GLN A 772     509.395-120.636-202.535  1.00  0.00      H1   C  
ATOM   1598  O   GLN A 772     510.312-121.140-201.897  1.00  0.00      H1   O  
ATOM   1599  N   SER A 773     509.296-119.291-202.604  1.00  0.00      H1   N  
ATOM   1600  CA  SER A 773     510.242-118.459-201.814  1.00  0.00      H1   C  
ATOM   1601  CB  SER A 773     510.143-116.938-202.139  1.00  0.00      H1   C  
ATOM   1602  OG  SER A 773     510.298-116.717-203.549  1.00  0.00      H1   O  
ATOM   1603  C   SER A 773     510.242-118.615-200.286  1.00  0.00      H1   C  
ATOM   1604  O   SER A 773     511.266-118.856-199.706  1.00  0.00      H1   O  
ATOM   1605  N   LEU A 774     509.098-118.581-199.590  1.00  0.00      H1   N  
ATOM   1606  CA  LEU A 774     508.866-118.816-198.114  1.00  0.00      H1   C  
ATOM   1607  CB  LEU A 774     507.362-118.446-197.746  1.00  0.00      H1   C  
ATOM   1608  CG  LEU A 774     506.933-118.523-196.292  1.00  0.00      H1   C  
ATOM   1609  CD1 LEU A 774     507.927-117.796-195.395  1.00  0.00      H1   C  
ATOM   1610  CD2 LEU A 774     505.526-117.975-196.318  1.00  0.00      H1   C  
ATOM   1611  C   LEU A 774     509.247-120.201-197.633  1.00  0.00      H1   C  
ATOM   1612  O   LEU A 774     509.815-120.459-196.542  1.00  0.00      H1   O  
ATOM   1613  N   TYR A 775     508.762-121.148-198.427  1.00  0.00      H1   N  
ATOM   1614  CA  TYR A 775     508.631-122.545-198.079  1.00  0.00      H1   C  
ATOM   1615  CB  TYR A 775     507.097-122.974-198.223  1.00  0.00      H1   C  
ATOM   1616  CG  TYR A 775     506.241-122.462-197.097  1.00  0.00      H1   C  
ATOM   1617  CD1 TYR A 775     506.642-122.718-195.773  1.00  0.00      H1   C  
ATOM   1618  CE1 TYR A 775     505.845-122.066-194.763  1.00  0.00      H1   C  
ATOM   1619  CZ  TYR A 775     504.806-121.252-195.093  1.00  0.00      H1   C  
ATOM   1620  OH  TYR A 775     504.127-120.586-194.030  1.00  0.00      H1   O  
ATOM   1621  CD2 TYR A 775     505.084-121.725-197.422  1.00  0.00      H1   C  
ATOM   1622  CE2 TYR A 775     504.359-121.128-196.391  1.00  0.00      H1   C  
ATOM   1623  C   TYR A 775     509.622-123.464-198.771  1.00  0.00      H1   C  
ATOM   1624  O   TYR A 775     509.771-124.556-198.360  1.00  0.00      H1   O  
ATOM   1625  N   GLN A 776     510.336-123.075-199.857  1.00  0.00      H1   N  
ATOM   1626  CA  GLN A 776     511.407-123.857-200.611  1.00  0.00      H1   C  
ATOM   1627  CB  GLN A 776     512.559-124.095-199.668  1.00  0.00      H1   C  
ATOM   1628  CG  GLN A 776     513.188-122.819-199.076  1.00  0.00      H1   C  
ATOM   1629  CD  GLN A 776     513.878-121.889-200.089  1.00  0.00      H1   C  
ATOM   1630  OE1 GLN A 776     514.904-122.164-200.732  1.00  0.00      H1   O  
ATOM   1631  NE2 GLN A 776     513.385-120.673-200.164  1.00  0.00      H1   N  
ATOM   1632  C   GLN A 776     511.037-125.191-201.377  1.00  0.00      H1   C  
ATOM   1633  O   GLN A 776     511.858-125.582-202.209  1.00  0.00      H1   O  
ATOM   1634  N   ASN A 777     509.904-125.833-201.025  1.00  0.00      H1   N  
ATOM   1635  CA  ASN A 777     509.596-127.261-201.303  1.00  0.00      H1   C  
ATOM   1636  CB  ASN A 777     509.166-127.970-200.029  1.00  0.00      H1   C  
ATOM   1637  CG  ASN A 777     510.221-127.814-198.966  1.00  0.00      H1   C  
ATOM   1638  OD1 ASN A 777     511.423-128.065-199.103  1.00  0.00      H1   O  
ATOM   1639  ND2 ASN A 777     509.855-127.476-197.711  1.00  0.00      H1   N  
ATOM   1640  C   ASN A 777     508.476-127.297-202.284  1.00  0.00      H1   C  
ATOM   1641  O   ASN A 777     507.555-126.518-202.237  1.00  0.00      H1   O  
ATOM   1642  N   ALA A 778     508.605-128.161-203.277  1.00  0.00      H1   N  
ATOM   1643  CA  ALA A 778     507.495-128.430-204.162  1.00  0.00      H1   C  
ATOM   1644  CB  ALA A 778     507.971-129.022-205.482  1.00  0.00      H1   C  
ATOM   1645  C   ALA A 778     506.341-129.244-203.620  1.00  0.00      H1   C  
ATOM   1646  O   ALA A 778     506.472-130.046-202.724  1.00  0.00      H1   O  
ATOM   1647  N   ASP A 779     505.143-128.884-204.120  1.00  0.00      H1   N  
ATOM   1648  CA  ASP A 779     503.841-129.351-203.846  1.00  0.00      H1   C  
ATOM   1649  CB  ASP A 779     503.344-130.359-204.886  1.00  0.00      H1   C  
ATOM   1650  CG  ASP A 779     501.854-130.463-204.767  1.00  0.00      H1   C  
ATOM   1651  OD1 ASP A 779     501.189-129.424-204.536  1.00  0.00      H1   O  
ATOM   1652  OD2 ASP A 779     501.324-131.567-205.111  1.00  0.00      H1   O  
ATOM   1653  C   ASP A 779     503.610-129.677-202.349  1.00  0.00      H1   C  
ATOM   1654  O   ASP A 779     503.429-130.835-201.984  1.00  0.00      H1   O  
ATOM   1655  N   ALA A 780     503.658-128.588-201.489  1.00  0.00      H1   N  
ATOM   1656  CA  ALA A 780     503.525-128.716-200.030  1.00  0.00      H1   C  
ATOM   1657  CB  ALA A 780     503.673-127.382-199.260  1.00  0.00      H1   C  
ATOM   1658  C   ALA A 780     502.217-129.234-199.552  1.00  0.00      H1   C  
ATOM   1659  O   ALA A 780     501.118-129.045-200.144  1.00  0.00      H1   O  
ATOM   1660  N   TYR A 781     502.259-129.990-198.444  1.00  0.00      H1   N  
ATOM   1661  CA  TYR A 781     501.135-130.611-197.820  1.00  0.00      H1   C  
ATOM   1662  CB  TYR A 781     501.186-132.134-198.105  1.00  0.00      H1   C  
ATOM   1663  CG  TYR A 781     502.346-132.873-197.387  1.00  0.00      H1   C  
ATOM   1664  CD1 TYR A 781     503.637-132.766-197.809  1.00  0.00      H1   C  
ATOM   1665  CE1 TYR A 781     504.649-133.525-197.070  1.00  0.00      H1   C  
ATOM   1666  CZ  TYR A 781     504.245-134.345-196.030  1.00  0.00      H1   C  
ATOM   1667  OH  TYR A 781     505.243-134.972-195.245  1.00  0.00      H1   O  
ATOM   1668  CD2 TYR A 781     501.917-133.873-196.467  1.00  0.00      H1   C  
ATOM   1669  CE2 TYR A 781     502.907-134.575-195.721  1.00  0.00      H1   C  
ATOM   1670  C   TYR A 781     501.097-130.190-196.319  1.00  0.00      H1   C  
ATOM   1671  O   TYR A 781     502.101-129.830-195.786  1.00  0.00      H1   O  
ATOM   1672  N   VAL A 782     499.832-130.212-195.838  1.00  0.00      H1   N  
ATOM   1673  CA  VAL A 782     499.655-130.137-194.372  1.00  0.00      H1   C  
ATOM   1674  CB  VAL A 782     498.776-128.992-193.880  1.00  0.00      H1   C  
ATOM   1675  CG1 VAL A 782     498.469-129.055-192.325  1.00  0.00      H1   C  
ATOM   1676  CG2 VAL A 782     499.503-127.752-194.226  1.00  0.00      H1   C  
ATOM   1677  C   VAL A 782     498.924-131.433-194.051  1.00  0.00      H1   C  
ATOM   1678  O   VAL A 782     497.782-131.704-194.526  1.00  0.00      H1   O  
ATOM   1679  N   PHE A 783     499.508-132.334-193.271  1.00  0.00      H1   N  
ATOM   1680  CA  PHE A 783     498.815-133.514-192.717  1.00  0.00      H1   C  
ATOM   1681  CB  PHE A 783     499.564-134.814-193.015  1.00  0.00      H1   C  
ATOM   1682  CG  PHE A 783     499.099-136.052-192.269  1.00  0.00      H1   C  
ATOM   1683  CD1 PHE A 783     497.766-136.561-192.315  1.00  0.00      H1   C  
ATOM   1684  CE1 PHE A 783     497.365-137.565-191.455  1.00  0.00      H1   C  
ATOM   1685  CZ  PHE A 783     498.304-138.177-190.618  1.00  0.00      H1   C  
ATOM   1686  CD2 PHE A 783     500.050-136.690-191.492  1.00  0.00      H1   C  
ATOM   1687  CE2 PHE A 783     499.605-137.719-190.591  1.00  0.00      H1   C  
ATOM   1688  C   PHE A 783     498.446-133.290-191.237  1.00  0.00      H1   C  
ATOM   1689  O   PHE A 783     499.290-132.833-190.488  1.00  0.00      H1   O  
ATOM   1690  N   VAL A 784     497.165-133.664-190.839  1.00  0.00      H1   N  
ATOM   1691  CA  VAL A 784     496.701-133.570-189.493  1.00  0.00      H1   C  
ATOM   1692  CB  VAL A 784     495.676-132.416-189.419  1.00  0.00      H1   C  
ATOM   1693  CG1 VAL A 784     495.092-132.392-187.988  1.00  0.00      H1   C  
ATOM   1694  CG2 VAL A 784     496.430-131.142-189.721  1.00  0.00      H1   C  
ATOM   1695  C   VAL A 784     496.088-134.916-189.165  1.00  0.00      H1   C  
ATOM   1696  O   VAL A 784     495.195-135.421-189.878  1.00  0.00      H1   O  
ATOM   1697  N   GLY A 785     496.610-135.572-188.019  1.00  0.00      H1   N  
ATOM   1698  CA  GLY A 785     496.138-136.925-187.583  1.00  0.00      H1   C  
ATOM   1699  C   GLY A 785     494.753-136.925-186.878  1.00  0.00      H1   C  
ATOM   1700  O   GLY A 785     493.951-136.061-187.195  1.00  0.00      H1   O  
ATOM   1701  N   SER A 786     494.498-137.944-185.999  1.00  0.00      H1   N  
ATOM   1702  CA  SER A 786     493.353-137.967-185.101  1.00  0.00      H1   C  
ATOM   1703  CB  SER A 786     492.569-136.649-184.594  1.00  0.00      H1   C  
ATOM   1704  OG  SER A 786     491.585-137.061-183.666  1.00  0.00      H1   O  
ATOM   1705  C   SER A 786     492.427-139.001-185.736  1.00  0.00      H1   C  
ATOM   1706  O   SER A 786     492.093-138.807-186.940  1.00  0.00      H1   O  
ATOM   1707  N   SER A 787     491.889-140.047-185.020  1.00  0.00      H1   N  
ATOM   1708  CA  SER A 787     490.944-141.094-185.476  1.00  0.00      H1   C  
ATOM   1709  CB  SER A 787     490.368-142.038-184.362  1.00  0.00      H1   C  
ATOM   1710  OG  SER A 787     489.893-141.327-183.200  1.00  0.00      H1   O  
ATOM   1711  C   SER A 787     489.609-140.389-186.057  1.00  0.00      H1   C  
ATOM   1712  O   SER A 787     488.992-140.899-186.983  1.00  0.00      H1   O  
ATOM   1713  N   ARG A 788     489.279-139.206-185.493  1.00  0.00      H1   N  
ATOM   1714  CA  ARG A 788     488.118-138.390-185.696  1.00  0.00      H1   C  
ATOM   1715  CB  ARG A 788     487.683-137.839-184.333  1.00  0.00      H1   C  
ATOM   1716  CG  ARG A 788     487.221-138.875-183.281  1.00  0.00      H1   C  
ATOM   1717  CD  ARG A 788     486.690-140.190-183.778  1.00  0.00      H1   C  
ATOM   1718  NE  ARG A 788     486.423-141.024-182.608  1.00  0.00      H1   N  
ATOM   1719  CZ  ARG A 788     486.303-142.376-182.672  1.00  0.00      H1   C  
ATOM   1720  NH1 ARG A 788     486.274-143.136-183.817  1.00  0.00      H1   N  
ATOM   1721  NH2 ARG A 788     486.228-143.003-181.490  1.00  0.00      H1   N  
ATOM   1722  C   ARG A 788     488.323-137.224-186.619  1.00  0.00      H1   C  
ATOM   1723  O   ARG A 788     487.414-136.429-186.882  1.00  0.00      H1   O  
ATOM   1724  N   TYR A 789     489.506-137.054-187.175  1.00  0.00      H1   N  
ATOM   1725  CA  TYR A 789     489.709-136.000-188.108  1.00  0.00      H1   C  
ATOM   1726  CB  TYR A 789     490.659-134.936-187.427  1.00  0.00      H1   C  
ATOM   1727  CG  TYR A 789     490.664-133.620-188.120  1.00  0.00      H1   C  
ATOM   1728  CD1 TYR A 789     491.633-133.248-189.045  1.00  0.00      H1   C  
ATOM   1729  CE1 TYR A 789     491.499-132.021-189.709  1.00  0.00      H1   C  
ATOM   1730  CZ  TYR A 789     490.454-131.101-189.436  1.00  0.00      H1   C  
ATOM   1731  OH  TYR A 789     490.438-129.767-190.055  1.00  0.00      H1   O  
ATOM   1732  CD2 TYR A 789     489.646-132.689-187.724  1.00  0.00      H1   C  
ATOM   1733  CE2 TYR A 789     489.597-131.468-188.435  1.00  0.00      H1   C  
ATOM   1734  C   TYR A 789     490.445-136.618-189.296  1.00  0.00      H1   C  
ATOM   1735  O   TYR A 789     489.835-137.032-190.260  1.00  0.00      H1   O  
ATOM   1736  N   SER A 790     491.768-136.777-189.287  1.00  0.00      H1   N  
ATOM   1737  CA  SER A 790     492.588-137.438-190.388  1.00  0.00      H1   C  
ATOM   1738  CB  SER A 790     492.580-139.003-190.435  1.00  0.00      H1   C  
ATOM   1739  OG  SER A 790     493.275-139.599-189.294  1.00  0.00      H1   O  
ATOM   1740  C   SER A 790     492.522-136.847-191.825  1.00  0.00      H1   C  
ATOM   1741  O   SER A 790     491.973-137.508-192.674  1.00  0.00      H1   O  
ATOM   1742  N   LYS A 791     493.069-135.689-192.015  1.00  0.00      H1   N  
ATOM   1743  CA  LYS A 791     493.005-135.007-193.302  1.00  0.00      H1   C  
ATOM   1744  CB  LYS A 791     492.026-133.834-193.256  1.00  0.00      H1   C  
ATOM   1745  CG  LYS A 791     490.615-134.248-192.762  1.00  0.00      H1   C  
ATOM   1746  CD  LYS A 791     489.488-133.262-192.964  1.00  0.00      H1   C  
ATOM   1747  CE  LYS A 791     488.241-133.694-192.186  1.00  0.00      H1   C  
ATOM   1748  NZ  LYS A 791     487.354-132.482-192.193  1.00  0.00      H1   N  
ATOM   1749  C   LYS A 791     494.304-134.517-193.807  1.00  0.00      H1   C  
ATOM   1750  O   LYS A 791     495.265-134.312-193.092  1.00  0.00      H1   O  
ATOM   1751  N   LYS A 792     494.457-134.291-195.174  1.00  0.00      H1   N  
ATOM   1752  CA  LYS A 792     495.641-133.796-195.774  1.00  0.00      H1   C  
ATOM   1753  CB  LYS A 792     496.465-134.811-196.610  1.00  0.00      H1   C  
ATOM   1754  CG  LYS A 792     497.742-134.218-197.139  1.00  0.00      H1   C  
ATOM   1755  CD  LYS A 792     498.636-135.174-198.019  1.00  0.00      H1   C  
ATOM   1756  CE  LYS A 792     497.808-135.819-199.238  1.00  0.00      H1   C  
ATOM   1757  NZ  LYS A 792     498.730-136.530-200.110  1.00  0.00      H1   N  
ATOM   1758  C   LYS A 792     495.174-132.586-196.607  1.00  0.00      H1   C  
ATOM   1759  O   LYS A 792     494.472-132.658-197.614  1.00  0.00      H1   O  
ATOM   1760  N   PHE A 793     495.667-131.351-196.285  1.00  0.00      H1   N  
ATOM   1761  CA  PHE A 793     495.257-130.189-196.991  1.00  0.00      H1   C  
ATOM   1762  CB  PHE A 793     495.095-129.002-196.008  1.00  0.00      H1   C  
ATOM   1763  CG  PHE A 793     494.083-129.310-194.937  1.00  0.00      H1   C  
ATOM   1764  CD1 PHE A 793     492.833-128.731-195.004  1.00  0.00      H1   C  
ATOM   1765  CE1 PHE A 793     491.881-128.971-194.083  1.00  0.00      H1   C  
ATOM   1766  CZ  PHE A 793     492.141-129.678-192.935  1.00  0.00      H1   C  
ATOM   1767  CD2 PHE A 793     494.405-130.000-193.697  1.00  0.00      H1   C  
ATOM   1768  CE2 PHE A 793     493.394-130.218-192.707  1.00  0.00      H1   C  
ATOM   1769  C   PHE A 793     496.341-129.797-197.962  1.00  0.00      H1   C  
ATOM   1770  O   PHE A 793     497.560-129.940-197.626  1.00  0.00      H1   O  
ATOM   1771  N   LYS A 794     495.887-129.144-198.991  1.00  0.00      H1   N  
ATOM   1772  CA  LYS A 794     496.748-128.439-199.939  1.00  0.00      H1   C  
ATOM   1773  CB  LYS A 794     496.545-128.958-201.334  1.00  0.00      H1   C  
ATOM   1774  CG  LYS A 794     497.120-130.348-201.464  1.00  0.00      H1   C  
ATOM   1775  CD  LYS A 794     498.617-130.378-201.513  1.00  0.00      H1   C  
ATOM   1776  CE  LYS A 794     499.307-131.577-202.210  1.00  0.00      H1   C  
ATOM   1777  NZ  LYS A 794     498.976-131.551-203.648  1.00  0.00      H1   N  
ATOM   1778  C   LYS A 794     496.602-126.941-199.829  1.00  0.00      H1   C  
ATOM   1779  O   LYS A 794     495.460-126.515-199.656  1.00  0.00      H1   O  
ATOM   1780  N   PRO A 795     497.661-126.096-199.728  1.00  0.00      H1   N  
ATOM   1781  CD  PRO A 795     499.100-126.353-199.491  1.00  0.00      H1   C  
ATOM   1782  CA  PRO A 795     497.455-124.697-199.881  1.00  0.00      H1   C  
ATOM   1783  CB  PRO A 795     498.853-124.077-199.778  1.00  0.00      H1   C  
ATOM   1784  CG  PRO A 795     499.749-125.207-200.230  1.00  0.00      H1   C  
ATOM   1785  C   PRO A 795     496.846-124.181-201.140  1.00  0.00      H1   C  
ATOM   1786  O   PRO A 795     497.156-124.643-202.241  1.00  0.00      H1   O  
ATOM   1787  N   GLU A 796     495.912-123.249-201.087  1.00  0.00      H1   N  
ATOM   1788  CA  GLU A 796     495.120-122.789-202.187  1.00  0.00      H1   C  
ATOM   1789  CB  GLU A 796     493.578-122.961-202.050  1.00  0.00      H1   C  
ATOM   1790  CG  GLU A 796     493.159-124.471-202.230  1.00  0.00      H1   C  
ATOM   1791  CD  GLU A 796     491.746-124.719-202.360  1.00  0.00      H1   C  
ATOM   1792  OE1 GLU A 796     491.047-124.621-201.266  1.00  0.00      H1   O  
ATOM   1793  OE2 GLU A 796     491.287-125.074-203.441  1.00  0.00      H1   O  
ATOM   1794  C   GLU A 796     495.584-121.411-202.610  1.00  0.00      H1   C  
ATOM   1795  O   GLU A 796     495.687-120.396-201.884  1.00  0.00      H1   O  
ATOM   1796  N   ILE A 797     495.929-121.292-203.882  1.00  0.00      H1   N  
ATOM   1797  CA  ILE A 797     496.562-120.072-204.336  1.00  0.00      H1   C  
ATOM   1798  CB  ILE A 797     497.839-120.505-205.078  1.00  0.00      H1   C  
ATOM   1799  CG2 ILE A 797     498.601-119.333-205.717  1.00  0.00      H1   C  
ATOM   1800  CG1 ILE A 797     498.813-121.455-204.336  1.00  0.00      H1   C  
ATOM   1801  CD1 ILE A 797     499.581-120.807-203.131  1.00  0.00      H1   C  
ATOM   1802  C   ILE A 797     495.700-119.123-205.206  1.00  0.00      H1   C  
ATOM   1803  O   ILE A 797     495.312-119.499-206.329  1.00  0.00      H1   O  
ATOM   1804  N   ALA A 798     495.368-117.929-204.765  1.00  0.00      H1   N  
ATOM   1805  CA  ALA A 798     494.743-116.924-205.640  1.00  0.00      H1   C  
ATOM   1806  CB  ALA A 798     493.328-117.197-206.002  1.00  0.00      H1   C  
ATOM   1807  C   ALA A 798     495.095-115.510-205.236  1.00  0.00      H1   C  
ATOM   1808  O   ALA A 798     495.372-115.186-204.070  1.00  0.00      H1   O  
ATOM   1809  N   ILE A 799     494.960-114.522-206.210  1.00  0.00      H1   N  
ATOM   1810  CA  ILE A 799     495.170-113.112-205.974  1.00  0.00      H1   C  
ATOM   1811  CB  ILE A 799     495.128-112.336-207.255  1.00  0.00      H1   C  
ATOM   1812  CG2 ILE A 799     495.323-110.793-206.956  1.00  0.00      H1   C  
ATOM   1813  CG1 ILE A 799     496.147-112.778-208.279  1.00  0.00      H1   C  
ATOM   1814  CD1 ILE A 799     497.615-112.816-207.835  1.00  0.00      H1   C  
ATOM   1815  C   ILE A 799     494.135-112.517-205.107  1.00  0.00      H1   C  
ATOM   1816  O   ILE A 799     493.015-112.365-205.582  1.00  0.00      H1   O  
ATOM   1817  N   ARG A 800     494.450-112.202-203.851  1.00  0.00      H1   N  
ATOM   1818  CA  ARG A 800     493.586-111.717-202.786  1.00  0.00      H1   C  
ATOM   1819  CB  ARG A 800     493.842-112.453-201.421  1.00  0.00      H1   C  
ATOM   1820  CG  ARG A 800     494.188-113.940-201.436  1.00  0.00      H1   C  
ATOM   1821  CD  ARG A 800     493.025-114.856-201.947  1.00  0.00      H1   C  
ATOM   1822  NE  ARG A 800     493.549-116.273-201.889  1.00  0.00      H1   N  
ATOM   1823  CZ  ARG A 800     492.935-117.302-201.327  1.00  0.00      H1   C  
ATOM   1824  NH1 ARG A 800     491.633-117.416-201.317  1.00  0.00      H1   N  
ATOM   1825  NH2 ARG A 800     493.635-118.365-200.951  1.00  0.00      H1   N  
ATOM   1826  C   ARG A 800     493.948-110.246-202.500  1.00  0.00      H1   C  
ATOM   1827  O   ARG A 800     495.151-110.020-202.516  1.00  0.00      H1   O  
ATOM   1828  N   PRO A 801     493.039-109.336-202.248  1.00  0.00      H1   N  
ATOM   1829  CD  PRO A 801     491.607-109.616-202.062  1.00  0.00      H1   C  
ATOM   1830  CA  PRO A 801     493.382-108.016-201.744  1.00  0.00      H1   C  
ATOM   1831  CB  PRO A 801     492.058-107.389-201.282  1.00  0.00      H1   C  
ATOM   1832  CG  PRO A 801     490.923-108.384-201.574  1.00  0.00      H1   C  
ATOM   1833  C   PRO A 801     494.447-107.906-200.603  1.00  0.00      H1   C  
ATOM   1834  O   PRO A 801     494.393-108.797-199.768  1.00  0.00      H1   O  
ATOM   1835  N   LYS A 802     495.276-106.859-200.523  1.00  0.00      H1   N  
ATOM   1836  CA  LYS A 802     496.109-106.626-199.376  1.00  0.00      H1   C  
ATOM   1837  CB  LYS A 802     497.207-105.632-199.665  1.00  0.00      H1   C  
ATOM   1838  CG  LYS A 802     498.264-106.308-200.579  1.00  0.00      H1   C  
ATOM   1839  CD  LYS A 802     499.063-105.145-201.253  1.00  0.00      H1   C  
ATOM   1840  CE  LYS A 802     500.004-104.316-200.422  1.00  0.00      H1   C  
ATOM   1841  NZ  LYS A 802     500.998-103.572-201.143  1.00  0.00      H1   N  
ATOM   1842  C   LYS A 802     495.466-106.148-198.105  1.00  0.00      H1   C  
ATOM   1843  O   LYS A 802     495.354-104.939-197.751  1.00  0.00      H1   O  
ATOM   1844  N   VAL A 803     494.897-107.050-197.264  1.00  0.00      H1   N  
ATOM   1845  CA  VAL A 803     494.227-106.719-196.043  1.00  0.00      H1   C  
ATOM   1846  CB  VAL A 803     493.108-107.672-195.797  1.00  0.00      H1   C  
ATOM   1847  CG1 VAL A 803     492.406-107.432-194.438  1.00  0.00      H1   C  
ATOM   1848  CG2 VAL A 803     492.010-107.501-196.959  1.00  0.00      H1   C  
ATOM   1849  C   VAL A 803     495.288-106.800-194.926  1.00  0.00      H1   C  
ATOM   1850  O   VAL A 803     496.026-107.780-194.795  1.00  0.00      H1   O  
ATOM   1851  N   ARG A 804     495.504-105.776-194.204  1.00  0.00      H1   N  
ATOM   1852  CA  ARG A 804     496.608-105.693-193.217  1.00  0.00      H1   C  
ATOM   1853  CB  ARG A 804     496.581-106.660-192.120  1.00  0.00      H1   C  
ATOM   1854  CG  ARG A 804     495.222-106.813-191.289  1.00  0.00      H1   C  
ATOM   1855  CD  ARG A 804     494.845-105.601-190.439  1.00  0.00      H1   C  
ATOM   1856  NE  ARG A 804     493.735-105.966-189.511  1.00  0.00      H1   N  
ATOM   1857  CZ  ARG A 804     493.301-105.262-188.526  1.00  0.00      H1   C  
ATOM   1858  NH1 ARG A 804     493.863-104.175-188.028  1.00  0.00      H1   N  
ATOM   1859  NH2 ARG A 804     492.103-105.549-188.145  1.00  0.00      H1   N  
ATOM   1860  C   ARG A 804     497.940-105.492-193.880  1.00  0.00      H1   C  
ATOM   1861  O   ARG A 804     499.005-105.726-193.261  1.00  0.00      H1   O  
ATOM   1862  N   ASP A 805     497.955-105.047-195.138  1.00  0.00      H1   N  
ATOM   1863  CA  ASP A 805     499.093-105.034-196.107  1.00  0.00      H1   C  
ATOM   1864  CB  ASP A 805     500.322-104.262-195.553  1.00  0.00      H1   C  
ATOM   1865  CG  ASP A 805     500.082-102.856-195.114  1.00  0.00      H1   C  
ATOM   1866  OD1 ASP A 805     499.218-102.214-195.742  1.00  0.00      H1   O  
ATOM   1867  OD2 ASP A 805     500.908-102.368-194.279  1.00  0.00      H1   O  
ATOM   1868  C   ASP A 805     499.469-106.471-196.639  1.00  0.00      H1   C  
ATOM   1869  O   ASP A 805     500.314-106.650-197.538  1.00  0.00      H1   O  
ATOM   1870  N   GLN A 806     498.886-107.581-196.166  1.00  0.00      H1   N  
ATOM   1871  CA  GLN A 806     499.331-108.938-196.340  1.00  0.00      H1   C  
ATOM   1872  CB  GLN A 806     498.946-109.826-195.151  1.00  0.00      H1   C  
ATOM   1873  CG  GLN A 806     499.485-109.381-193.794  1.00  0.00      H1   C  
ATOM   1874  CD  GLN A 806     500.988-109.060-193.788  1.00  0.00      H1   C  
ATOM   1875  OE1 GLN A 806     501.828-109.934-193.955  1.00  0.00      H1   O  
ATOM   1876  NE2 GLN A 806     501.370-107.780-193.589  1.00  0.00      H1   N  
ATOM   1877  C   GLN A 806     498.655-109.615-197.544  1.00  0.00      H1   C  
ATOM   1878  O   GLN A 806     497.443-109.555-197.711  1.00  0.00      H1   O  
ATOM   1879  N   GLU A 807     499.421-110.231-198.431  1.00  0.00      H1   N  
ATOM   1880  CA  GLU A 807     498.774-110.758-199.721  1.00  0.00      H1   C  
ATOM   1881  CB  GLU A 807     499.966-110.915-200.823  1.00  0.00      H1   C  
ATOM   1882  CG  GLU A 807     500.586-109.608-201.293  1.00  0.00      H1   C  
ATOM   1883  CD  GLU A 807     501.992-109.723-201.786  1.00  0.00      H1   C  
ATOM   1884  OE1 GLU A 807     502.912-109.703-200.918  1.00  0.00      H1   O  
ATOM   1885  OE2 GLU A 807     502.173-109.812-203.017  1.00  0.00      H1   O  
ATOM   1886  C   GLU A 807     498.184-112.104-199.508  1.00  0.00      H1   C  
ATOM   1887  O   GLU A 807     497.049-112.439-199.947  1.00  0.00      H1   O  
ATOM   1888  N   GLY A 808     498.853-112.975-198.815  1.00  0.00      H1   N  
ATOM   1889  CA  GLY A 808     498.279-114.338-198.441  1.00  0.00      H1   C  
ATOM   1890  C   GLY A 808     497.227-114.231-197.354  1.00  0.00      H1   C  
ATOM   1891  O   GLY A 808     496.910-113.187-196.823  1.00  0.00      H1   O  
ATOM   1892  N   ARG A 809     496.654-115.436-197.062  1.00  0.00      H1   N  
ATOM   1893  CA  ARG A 809     495.608-115.534-196.000  1.00  0.00      H1   C  
ATOM   1894  CB  ARG A 809     494.192-115.841-196.639  1.00  0.00      H1   C  
ATOM   1895  CG  ARG A 809     493.596-114.692-197.443  1.00  0.00      H1   C  
ATOM   1896  CD  ARG A 809     493.273-113.490-196.681  1.00  0.00      H1   C  
ATOM   1897  NE  ARG A 809     492.840-112.412-197.586  1.00  0.00      H1   N  
ATOM   1898  CZ  ARG A 809     493.577-111.396-197.927  1.00  0.00      H1   C  
ATOM   1899  NH1 ARG A 809     494.892-111.359-197.947  1.00  0.00      H1   N  
ATOM   1900  NH2 ARG A 809     492.954-110.338-198.344  1.00  0.00      H1   N  
ATOM   1901  C   ARG A 809     495.862-116.608-194.946  1.00  0.00      H1   C  
ATOM   1902  O   ARG A 809     496.593-117.561-195.201  1.00  0.00      H1   O  
ATOM   1903  N   MET A 810     495.345-116.477-193.704  1.00  0.00      H1   N  
ATOM   1904  CA  MET A 810     495.527-117.484-192.674  1.00  0.00      H1   C  
ATOM   1905  CB  MET A 810     496.019-116.617-191.501  1.00  0.00      H1   C  
ATOM   1906  CG  MET A 810     496.270-117.429-190.266  1.00  0.00      H1   C  
ATOM   1907  SD  MET A 810     497.528-118.744-190.486  1.00  0.00      H1   S  
ATOM   1908  CE  MET A 810     498.476-118.483-188.914  1.00  0.00      H1   C  
ATOM   1909  C   MET A 810     494.220-118.097-192.282  1.00  0.00      H1   C  
ATOM   1910  O   MET A 810     493.291-117.468-191.745  1.00  0.00      H1   O  
ATOM   1911  N   ASN A 811     494.104-119.478-192.338  1.00  0.00      H1   N  
ATOM   1912  CA  ASN A 811     492.874-120.082-191.908  1.00  0.00      H1   C  
ATOM   1913  CB  ASN A 811     492.639-121.191-192.946  1.00  0.00      H1   C  
ATOM   1914  CG  ASN A 811     492.101-120.658-194.276  1.00  0.00      H1   C  
ATOM   1915  OD1 ASN A 811     492.195-119.542-194.691  1.00  0.00      H1   O  
ATOM   1916  ND2 ASN A 811     491.509-121.671-194.943  1.00  0.00      H1   N  
ATOM   1917  C   ASN A 811     493.034-120.794-190.577  1.00  0.00      H1   C  
ATOM   1918  O   ASN A 811     493.913-121.691-190.388  1.00  0.00      H1   O  
ATOM   1919  N   TYR A 812     492.232-120.494-189.636  1.00  0.00      H1   N  
ATOM   1920  CA  TYR A 812     492.252-121.177-188.331  1.00  0.00      H1   C  
ATOM   1921  CB  TYR A 812     492.009-120.100-187.213  1.00  0.00      H1   C  
ATOM   1922  CG  TYR A 812     493.027-119.024-187.251  1.00  0.00      H1   C  
ATOM   1923  CD1 TYR A 812     492.854-117.662-187.672  1.00  0.00      H1   C  
ATOM   1924  CE1 TYR A 812     493.983-116.797-187.706  1.00  0.00      H1   C  
ATOM   1925  CZ  TYR A 812     495.297-117.163-187.289  1.00  0.00      H1   C  
ATOM   1926  OH  TYR A 812     496.417-116.284-187.143  1.00  0.00      H1   O  
ATOM   1927  CD2 TYR A 812     494.293-119.390-186.803  1.00  0.00      H1   C  
ATOM   1928  CE2 TYR A 812     495.415-118.489-186.783  1.00  0.00      H1   C  
ATOM   1929  C   TYR A 812     491.347-122.392-188.113  1.00  0.00      H1   C  
ATOM   1930  O   TYR A 812     490.141-122.319-188.254  1.00  0.00      H1   O  
ATOM   1931  N   TYR A 813     491.969-123.555-187.864  1.00  0.00      H1   N  
ATOM   1932  CA  TYR A 813     491.333-124.851-187.706  1.00  0.00      H1   C  
ATOM   1933  CB  TYR A 813     491.974-125.932-188.712  1.00  0.00      H1   C  
ATOM   1934  CG  TYR A 813     491.630-125.525-190.114  1.00  0.00      H1   C  
ATOM   1935  CD1 TYR A 813     492.482-124.775-190.867  1.00  0.00      H1   C  
ATOM   1936  CE1 TYR A 813     492.367-124.782-192.278  1.00  0.00      H1   C  
ATOM   1937  CZ  TYR A 813     491.238-125.352-192.828  1.00  0.00      H1   C  
ATOM   1938  OH  TYR A 813     491.027-125.145-194.170  1.00  0.00      H1   O  
ATOM   1939  CD2 TYR A 813     490.491-125.993-190.703  1.00  0.00      H1   C  
ATOM   1940  CE2 TYR A 813     490.247-125.934-192.074  1.00  0.00      H1   C  
ATOM   1941  C   TYR A 813     491.436-125.387-186.314  1.00  0.00      H1   C  
ATOM   1942  O   TYR A 813     492.376-124.931-185.618  1.00  0.00      H1   O  
ATOM   1943  N   TRP A 814     490.536-126.230-185.832  1.00  0.00      H1   N  
ATOM   1944  CA  TRP A 814     490.568-126.778-184.479  1.00  0.00      H1   C  
ATOM   1945  CB  TRP A 814     489.785-125.961-183.487  1.00  0.00      H1   C  
ATOM   1946  CG  TRP A 814     488.343-125.692-183.745  1.00  0.00      H1   C  
ATOM   1947  CD1 TRP A 814     487.879-124.645-184.495  1.00  0.00      H1   C  
ATOM   1948  NE1 TRP A 814     486.481-124.715-184.518  1.00  0.00      H1   N  
ATOM   1949  CE2 TRP A 814     486.098-125.732-183.635  1.00  0.00      H1   C  
ATOM   1950  CD2 TRP A 814     487.240-126.299-183.072  1.00  0.00      H1   C  
ATOM   1951  CE3 TRP A 814     487.111-127.270-182.078  1.00  0.00      H1   C  
ATOM   1952  CZ3 TRP A 814     485.817-127.702-181.690  1.00  0.00      H1   C  
ATOM   1953  CZ2 TRP A 814     484.830-126.086-183.247  1.00  0.00      H1   C  
ATOM   1954  CH2 TRP A 814     484.678-127.070-182.244  1.00  0.00      H1   C  
ATOM   1955  C   TRP A 814     489.858-128.141-184.475  1.00  0.00      H1   C  
ATOM   1956  O   TRP A 814     489.154-128.377-185.408  1.00  0.00      H1   O  
ATOM   1957  N   THR A 815     490.187-128.998-183.474  1.00  0.00      H1   N  
ATOM   1958  CA  THR A 815     489.540-130.316-183.233  1.00  0.00      H1   C  
ATOM   1959  CB  THR A 815     490.053-131.392-184.269  1.00  0.00      H1   C  
ATOM   1960  OG1 THR A 815     489.109-132.422-184.387  1.00  0.00      H1   O  
ATOM   1961  CG2 THR A 815     491.517-131.922-184.107  1.00  0.00      H1   C  
ATOM   1962  C   THR A 815     489.695-130.841-181.780  1.00  0.00      H1   C  
ATOM   1963  O   THR A 815     490.685-130.563-181.112  1.00  0.00      H1   O  
ATOM   1964  N   LEU A 816     488.773-131.634-181.198  1.00  0.00      H1   N  
ATOM   1965  CA  LEU A 816     488.926-132.200-179.871  1.00  0.00      H1   C  
ATOM   1966  CB  LEU A 816     487.459-132.256-179.199  1.00  0.00      H1   C  
ATOM   1967  CG  LEU A 816     487.011-130.878-178.798  1.00  0.00      H1   C  
ATOM   1968  CD1 LEU A 816     485.535-130.673-178.956  1.00  0.00      H1   C  
ATOM   1969  CD2 LEU A 816     487.421-130.452-177.368  1.00  0.00      H1   C  
ATOM   1970  C   LEU A 816     489.484-133.634-179.944  1.00  0.00      H1   C  
ATOM   1971  O   LEU A 816     488.840-134.534-180.506  1.00  0.00      H1   O  
ATOM   1972  N   VAL A 817     490.714-133.897-179.436  1.00  0.00      H1   N  
ATOM   1973  CA  VAL A 817     491.383-135.202-179.573  1.00  0.00      H1   C  
ATOM   1974  CB  VAL A 817     492.941-134.937-179.580  1.00  0.00      H1   C  
ATOM   1975  CG1 VAL A 817     493.730-136.267-179.423  1.00  0.00      H1   C  
ATOM   1976  CG2 VAL A 817     493.298-134.253-180.946  1.00  0.00      H1   C  
ATOM   1977  C   VAL A 817     490.967-136.092-178.461  1.00  0.00      H1   C  
ATOM   1978  O   VAL A 817     491.006-135.736-177.259  1.00  0.00      H1   O  
ATOM   1979  N   GLU A 818     490.436-137.315-178.680  1.00  0.00      H1   N  
ATOM   1980  CA  GLU A 818     489.970-138.203-177.628  1.00  0.00      H1   C  
ATOM   1981  CB  GLU A 818     489.420-139.548-178.194  1.00  0.00      H1   C  
ATOM   1982  CG  GLU A 818     488.273-139.271-179.246  1.00  0.00      H1   C  
ATOM   1983  CD  GLU A 818     487.444-140.557-179.465  1.00  0.00      H1   C  
ATOM   1984  OE1 GLU A 818     486.245-140.435-179.901  1.00  0.00      H1   O  
ATOM   1985  OE2 GLU A 818     487.943-141.689-179.277  1.00  0.00      H1   O  
ATOM   1986  C   GLU A 818     490.976-138.647-176.558  1.00  0.00      H1   C  
ATOM   1987  O   GLU A 818     492.183-138.651-176.890  1.00  0.00      H1   O  
ATOM   1988  N   PRO A 819     490.528-139.119-175.381  1.00  0.00      H1   N  
ATOM   1989  CD  PRO A 819     489.277-138.688-174.804  1.00  0.00      H1   C  
ATOM   1990  CA  PRO A 819     491.244-140.031-174.505  1.00  0.00      H1   C  
ATOM   1991  CB  PRO A 819     490.122-140.559-173.593  1.00  0.00      H1   C  
ATOM   1992  CG  PRO A 819     489.178-139.363-173.433  1.00  0.00      H1   C  
ATOM   1993  C   PRO A 819     492.015-141.142-175.149  1.00  0.00      H1   C  
ATOM   1994  O   PRO A 819     491.370-141.905-175.848  1.00  0.00      H1   O  
ATOM   1995  N   GLY A 820     493.388-141.348-175.011  1.00  0.00      H1   N  
ATOM   1996  CA  GLY A 820     494.130-142.392-175.556  1.00  0.00      H1   C  
ATOM   1997  C   GLY A 820     494.342-142.358-177.021  1.00  0.00      H1   C  
ATOM   1998  O   GLY A 820     494.730-143.362-177.624  1.00  0.00      H1   O  
ATOM   1999  N   ASP A 821     494.004-141.296-177.704  1.00  0.00      H1   N  
ATOM   2000  CA  ASP A 821     494.248-141.153-179.190  1.00  0.00      H1   C  
ATOM   2001  CB  ASP A 821     492.986-140.797-180.012  1.00  0.00      H1   C  
ATOM   2002  CG  ASP A 821     493.096-141.098-181.495  1.00  0.00      H1   C  
ATOM   2003  OD1 ASP A 821     494.012-141.842-181.904  1.00  0.00      H1   O  
ATOM   2004  OD2 ASP A 821     492.264-140.538-182.259  1.00  0.00      H1   O  
ATOM   2005  C   ASP A 821     495.425-140.267-179.411  1.00  0.00      H1   C  
ATOM   2006  O   ASP A 821     495.908-139.567-178.573  1.00  0.00      H1   O  
ATOM   2007  N   LYS A 822     496.030-140.253-180.606  1.00  0.00      H1   N  
ATOM   2008  CA  LYS A 822     497.217-139.493-180.933  1.00  0.00      H1   C  
ATOM   2009  CB  LYS A 822     498.295-140.501-181.399  1.00  0.00      H1   C  
ATOM   2010  CG  LYS A 822     498.055-141.064-182.817  1.00  0.00      H1   C  
ATOM   2011  CD  LYS A 822     499.353-141.819-183.368  1.00  0.00      H1   C  
ATOM   2012  CE  LYS A 822     499.028-142.440-184.730  1.00  0.00      H1   C  
ATOM   2013  NZ  LYS A 822     500.248-142.949-185.426  1.00  0.00      H1   N  
ATOM   2014  C   LYS A 822     496.864-138.500-181.958  1.00  0.00      H1   C  
ATOM   2015  O   LYS A 822     496.162-138.791-182.896  1.00  0.00      H1   O  
ATOM   2016  N   ILE A 823     497.353-137.329-181.757  1.00  0.00      H1   N  
ATOM   2017  CA  ILE A 823     497.336-136.264-182.756  1.00  0.00      H1   C  
ATOM   2018  CB  ILE A 823     496.861-134.944-182.224  1.00  0.00      H1   C  
ATOM   2019  CG2 ILE A 823     497.588-134.539-180.959  1.00  0.00      H1   C  
ATOM   2020  CG1 ILE A 823     496.684-133.838-183.263  1.00  0.00      H1   C  
ATOM   2021  CD1 ILE A 823     495.788-134.073-184.495  1.00  0.00      H1   C  
ATOM   2022  C   ILE A 823     498.751-136.215-183.352  1.00  0.00      H1   C  
ATOM   2023  O   ILE A 823     499.732-136.525-182.693  1.00  0.00      H1   O  
ATOM   2024  N   THR A 824     498.799-135.843-184.631  1.00  0.00      H1   N  
ATOM   2025  CA  THR A 824     500.061-135.659-185.349  1.00  0.00      H1   C  
ATOM   2026  CB  THR A 824     500.416-136.787-186.245  1.00  0.00      H1   C  
ATOM   2027  OG1 THR A 824     500.656-138.025-185.538  1.00  0.00      H1   O  
ATOM   2028  CG2 THR A 824     501.733-136.548-187.015  1.00  0.00      H1   C  
ATOM   2029  C   THR A 824     499.941-134.459-186.267  1.00  0.00      H1   C  
ATOM   2030  O   THR A 824     498.838-134.276-186.859  1.00  0.00      H1   O  
ATOM   2031  N   PHE A 825     500.907-133.517-186.342  1.00  0.00      H1   N  
ATOM   2032  CA  PHE A 825     500.848-132.429-187.232  1.00  0.00      H1   C  
ATOM   2033  CB  PHE A 825     500.890-131.113-186.412  1.00  0.00      H1   C  
ATOM   2034  CG  PHE A 825     499.663-130.850-185.677  1.00  0.00      H1   C  
ATOM   2035  CD1 PHE A 825     499.581-130.980-184.285  1.00  0.00      H1   C  
ATOM   2036  CE1 PHE A 825     498.254-130.901-183.808  1.00  0.00      H1   C  
ATOM   2037  CZ  PHE A 825     497.093-130.508-184.541  1.00  0.00      H1   C  
ATOM   2038  CD2 PHE A 825     498.578-130.351-186.438  1.00  0.00      H1   C  
ATOM   2039  CE2 PHE A 825     497.350-130.183-185.864  1.00  0.00      H1   C  
ATOM   2040  C   PHE A 825     502.081-132.631-188.078  1.00  0.00      H1   C  
ATOM   2041  O   PHE A 825     503.134-132.741-187.478  1.00  0.00      H1   O  
ATOM   2042  N   GLU A 826     501.915-132.648-189.407  1.00  0.00      H1   N  
ATOM   2043  CA  GLU A 826     503.062-132.775-190.204  1.00  0.00      H1   C  
ATOM   2044  CB  GLU A 826     503.220-134.205-190.500  1.00  0.00      H1   C  
ATOM   2045  CG  GLU A 826     504.162-134.621-191.771  1.00  0.00      H1   C  
ATOM   2046  CD  GLU A 826     504.500-136.087-191.795  1.00  0.00      H1   C  
ATOM   2047  OE1 GLU A 826     504.803-136.730-190.743  1.00  0.00      H1   O  
ATOM   2048  OE2 GLU A 826     504.564-136.651-192.886  1.00  0.00      H1   O  
ATOM   2049  C   GLU A 826     502.930-131.925-191.381  1.00  0.00      H1   C  
ATOM   2050  O   GLU A 826     501.772-131.739-191.827  1.00  0.00      H1   O  
ATOM   2051  N   ALA A 827     504.042-131.436-192.058  1.00  0.00      H1   N  
ATOM   2052  CA  ALA A 827     503.852-130.599-193.244  1.00  0.00      H1   C  
ATOM   2053  CB  ALA A 827     503.251-129.208-192.870  1.00  0.00      H1   C  
ATOM   2054  C   ALA A 827     505.235-130.299-193.836  1.00  0.00      H1   C  
ATOM   2055  O   ALA A 827     506.234-130.521-193.205  1.00  0.00      H1   O  
ATOM   2056  N   THR A 828     505.243-129.655-195.013  1.00  0.00      H1   N  
ATOM   2057  CA  THR A 828     506.534-129.203-195.662  1.00  0.00      H1   C  
ATOM   2058  CB  THR A 828     506.722-129.926-196.969  1.00  0.00      H1   C  
ATOM   2059  OG1 THR A 828     505.464-130.072-197.555  1.00  0.00      H1   O  
ATOM   2060  CG2 THR A 828     507.332-131.321-196.560  1.00  0.00      H1   C  
ATOM   2061  C   THR A 828     506.409-127.695-196.005  1.00  0.00      H1   C  
ATOM   2062  O   THR A 828     507.222-127.100-196.698  1.00  0.00      H1   O  
ATOM   2063  N   GLY A 829     505.425-127.092-195.330  1.00  0.00      H1   N  
ATOM   2064  CA  GLY A 829     505.084-125.630-195.245  1.00  0.00      H1   C  
ATOM   2065  C   GLY A 829     503.614-125.489-195.171  1.00  0.00      H1   C  
ATOM   2066  O   GLY A 829     502.788-126.384-195.254  1.00  0.00      H1   O  
ATOM   2067  N   ASN A 830     503.224-124.271-194.947  1.00  0.00      H1   N  
ATOM   2068  CA  ASN A 830     501.842-123.839-194.959  1.00  0.00      H1   C  
ATOM   2069  CB  ASN A 830     501.027-124.333-196.119  1.00  0.00      H1   C  
ATOM   2070  CG  ASN A 830     501.676-123.739-197.413  1.00  0.00      H1   C  
ATOM   2071  OD1 ASN A 830     502.549-124.338-198.050  1.00  0.00      H1   O  
ATOM   2072  ND2 ASN A 830     501.265-122.575-197.848  1.00  0.00      H1   N  
ATOM   2073  C   ASN A 830     501.216-124.071-193.603  1.00  0.00      H1   C  
ATOM   2074  O   ASN A 830     500.573-123.184-193.028  1.00  0.00      H1   O  
ATOM   2075  N   LEU A 831     501.425-125.235-192.985  1.00  0.00      H1   N  
ATOM   2076  CA  LEU A 831     501.255-125.480-191.586  1.00  0.00      H1   C  
ATOM   2077  CB  LEU A 831     501.673-126.884-191.192  1.00  0.00      H1   C  
ATOM   2078  CG  LEU A 831     501.571-127.381-189.709  1.00  0.00      H1   C  
ATOM   2079  CD1 LEU A 831     500.166-127.268-189.075  1.00  0.00      H1   C  
ATOM   2080  CD2 LEU A 831     501.951-128.822-189.519  1.00  0.00      H1   C  
ATOM   2081  C   LEU A 831     501.944-124.506-190.646  1.00  0.00      H1   C  
ATOM   2082  O   LEU A 831     503.159-124.514-190.561  1.00  0.00      H1   O  
ATOM   2083  N   VAL A 832     501.113-123.726-189.913  1.00  0.00      H1   N  
ATOM   2084  CA  VAL A 832     501.544-123.036-188.736  1.00  0.00      H1   C  
ATOM   2085  CB  VAL A 832     501.015-121.649-188.661  1.00  0.00      H1   C  
ATOM   2086  CG1 VAL A 832     501.471-120.946-187.399  1.00  0.00      H1   C  
ATOM   2087  CG2 VAL A 832     501.451-120.825-189.968  1.00  0.00      H1   C  
ATOM   2088  C   VAL A 832     501.283-123.937-187.439  1.00  0.00      H1   C  
ATOM   2089  O   VAL A 832     500.110-124.155-187.094  1.00  0.00      H1   O  
ATOM   2090  N   VAL A 833     502.374-124.399-186.753  1.00  0.00      H1   N  
ATOM   2091  CA  VAL A 833     502.307-125.420-185.673  1.00  0.00      H1   C  
ATOM   2092  CB  VAL A 833     503.660-126.126-185.407  1.00  0.00      H1   C  
ATOM   2093  CG1 VAL A 833     503.418-127.323-184.493  1.00  0.00      H1   C  
ATOM   2094  CG2 VAL A 833     504.160-126.739-186.738  1.00  0.00      H1   C  
ATOM   2095  C   VAL A 833     501.614-124.968-184.386  1.00  0.00      H1   C  
ATOM   2096  O   VAL A 833     501.978-123.910-183.841  1.00  0.00      H1   O  
ATOM   2097  N   PRO A 834     500.648-125.701-183.731  1.00  0.00      H1   N  
ATOM   2098  CD  PRO A 834     499.861-126.692-184.439  1.00  0.00      H1   C  
ATOM   2099  CA  PRO A 834     500.179-125.472-182.336  1.00  0.00      H1   C  
ATOM   2100  CB  PRO A 834     499.185-126.650-182.248  1.00  0.00      H1   C  
ATOM   2101  CG  PRO A 834     499.591-127.685-183.256  1.00  0.00      H1   C  
ATOM   2102  C   PRO A 834     501.354-125.477-181.291  1.00  0.00      H1   C  
ATOM   2103  O   PRO A 834     502.142-126.426-181.260  1.00  0.00      H1   O  
ATOM   2104  N   ARG A 835     501.528-124.459-180.457  1.00  0.00      H1   N  
ATOM   2105  CA  ARG A 835     502.480-124.419-179.385  1.00  0.00      H1   C  
ATOM   2106  CB  ARG A 835     503.358-123.110-179.388  1.00  0.00      H1   C  
ATOM   2107  CG  ARG A 835     504.288-122.850-178.212  1.00  0.00      H1   C  
ATOM   2108  CD  ARG A 835     505.028-121.514-178.270  1.00  0.00      H1   C  
ATOM   2109  NE  ARG A 835     505.591-121.328-176.913  1.00  0.00      H1   N  
ATOM   2110  CZ  ARG A 835     506.108-120.233-176.374  1.00  0.00      H1   C  
ATOM   2111  NH1 ARG A 835     506.446-119.155-177.132  1.00  0.00      H1   N  
ATOM   2112  NH2 ARG A 835     506.241-120.194-175.077  1.00  0.00      H1   N  
ATOM   2113  C   ARG A 835     501.842-124.777-178.074  1.00  0.00      H1   C  
ATOM   2114  O   ARG A 835     502.485-125.275-177.205  1.00  0.00      H1   O  
ATOM   2115  N   TYR A 836     500.503-124.476-177.983  1.00  0.00      H1   N  
ATOM   2116  CA  TYR A 836     499.793-124.784-176.756  1.00  0.00      H1   C  
ATOM   2117  CB  TYR A 836     499.349-123.538-175.895  1.00  0.00      H1   C  
ATOM   2118  CG  TYR A 836     500.473-122.745-175.212  1.00  0.00      H1   C  
ATOM   2119  CD1 TYR A 836     500.546-122.790-173.830  1.00  0.00      H1   C  
ATOM   2120  CE1 TYR A 836     501.333-121.896-173.166  1.00  0.00      H1   C  
ATOM   2121  CZ  TYR A 836     502.177-121.023-173.856  1.00  0.00      H1   C  
ATOM   2122  OH  TYR A 836     502.904-119.956-173.241  1.00  0.00      H1   O  
ATOM   2123  CD2 TYR A 836     501.215-121.829-175.967  1.00  0.00      H1   C  
ATOM   2124  CE2 TYR A 836     501.946-120.887-175.290  1.00  0.00      H1   C  
ATOM   2125  C   TYR A 836     498.460-125.446-177.220  1.00  0.00      H1   C  
ATOM   2126  O   TYR A 836     498.066-125.296-178.413  1.00  0.00      H1   O  
ATOM   2127  N   ALA A 837     497.689-126.032-176.253  1.00  0.00      H1   N  
ATOM   2128  CA  ALA A 837     496.473-126.869-176.386  1.00  0.00      H1   C  
ATOM   2129  CB  ALA A 837     496.797-128.336-176.772  1.00  0.00      H1   C  
ATOM   2130  C   ALA A 837     495.773-126.782-175.041  1.00  0.00      H1   C  
ATOM   2131  O   ALA A 837     496.418-126.553-174.001  1.00  0.00      H1   O  
ATOM   2132  N   PHE A 838     494.458-126.995-174.991  1.00  0.00      H1   N  
ATOM   2133  CA  PHE A 838     493.656-126.946-173.798  1.00  0.00      H1   C  
ATOM   2134  CB  PHE A 838     492.583-125.922-173.977  1.00  0.00      H1   C  
ATOM   2135  CG  PHE A 838     493.142-124.509-174.224  1.00  0.00      H1   C  
ATOM   2136  CD1 PHE A 838     493.140-123.616-173.163  1.00  0.00      H1   C  
ATOM   2137  CE1 PHE A 838     493.467-122.295-173.437  1.00  0.00      H1   C  
ATOM   2138  CZ  PHE A 838     493.657-121.784-174.786  1.00  0.00      H1   C  
ATOM   2139  CD2 PHE A 838     493.289-124.060-175.502  1.00  0.00      H1   C  
ATOM   2140  CE2 PHE A 838     493.634-122.746-175.775  1.00  0.00      H1   C  
ATOM   2141  C   PHE A 838     493.118-128.361-173.536  1.00  0.00      H1   C  
ATOM   2142  O   PHE A 838     492.456-128.994-174.351  1.00  0.00      H1   O  
ATOM   2143  N   ALA A 839     493.364-128.933-172.309  1.00  0.00      H1   N  
ATOM   2144  CA  ALA A 839     492.854-130.165-171.837  1.00  0.00      H1   C  
ATOM   2145  CB  ALA A 839     493.808-130.871-170.850  1.00  0.00      H1   C  
ATOM   2146  C   ALA A 839     491.525-129.827-171.209  1.00  0.00      H1   C  
ATOM   2147  O   ALA A 839     491.426-128.994-170.277  1.00  0.00      H1   O  
ATOM   2148  N   MET A 840     490.430-130.431-171.691  1.00  0.00      H1   N  
ATOM   2149  CA  MET A 840     489.105-129.970-171.254  1.00  0.00      H1   C  
ATOM   2150  CB  MET A 840     488.504-128.873-172.195  1.00  0.00      H1   C  
ATOM   2151  CG  MET A 840     488.409-129.269-173.689  1.00  0.00      H1   C  
ATOM   2152  SD  MET A 840     487.790-127.906-174.701  1.00  0.00      H1   S  
ATOM   2153  CE  MET A 840     485.994-128.407-174.425  1.00  0.00      H1   C  
ATOM   2154  C   MET A 840     488.047-131.022-171.088  1.00  0.00      H1   C  
ATOM   2155  O   MET A 840     488.157-132.084-171.721  1.00  0.00      H1   O  
ATOM   2156  N   GLU A 841     487.156-130.811-170.099  1.00  0.00      H1   N  
ATOM   2157  CA  GLU A 841     486.009-131.659-169.834  1.00  0.00      H1   C  
ATOM   2158  CB  GLU A 841     485.949-132.255-168.353  1.00  0.00      H1   C  
ATOM   2159  CG  GLU A 841     487.080-133.254-167.915  1.00  0.00      H1   C  
ATOM   2160  CD  GLU A 841     486.775-133.752-166.463  1.00  0.00      H1   C  
ATOM   2161  OE1 GLU A 841     487.089-133.049-165.484  1.00  0.00      H1   O  
ATOM   2162  OE2 GLU A 841     486.428-134.902-166.297  1.00  0.00      H1   O  
ATOM   2163  C   GLU A 841     484.880-130.813-170.279  1.00  0.00      H1   C  
ATOM   2164  O   GLU A 841     484.791-129.659-169.876  1.00  0.00      H1   O  
ATOM   2165  N   ARG A 842     484.088-131.383-171.197  1.00  0.00      H1   N  
ATOM   2166  CA  ARG A 842     482.880-130.816-171.683  1.00  0.00      H1   C  
ATOM   2167  CB  ARG A 842     482.195-131.657-172.794  1.00  0.00      H1   C  
ATOM   2168  CG  ARG A 842     482.985-131.836-174.058  1.00  0.00      H1   C  
ATOM   2169  CD  ARG A 842     482.202-132.244-175.312  1.00  0.00      H1   C  
ATOM   2170  NE  ARG A 842     482.980-132.975-176.354  1.00  0.00      H1   N  
ATOM   2171  CZ  ARG A 842     482.529-133.447-177.477  1.00  0.00      H1   C  
ATOM   2172  NH1 ARG A 842     481.301-133.337-177.878  1.00  0.00      H1   N  
ATOM   2173  NH2 ARG A 842     483.433-133.974-178.214  1.00  0.00      H1   N  
ATOM   2174  C   ARG A 842     481.754-130.660-170.662  1.00  0.00      H1   C  
ATOM   2175  O   ARG A 842     481.647-131.495-169.787  1.00  0.00      H1   O  
ATOM   2176  N   ASN A 843     481.013-129.553-170.687  1.00  0.00      H1   N  
ATOM   2177  CA  ASN A 843     479.778-129.371-169.988  1.00  0.00      H1   C  
ATOM   2178  CB  ASN A 843     480.061-128.257-168.943  1.00  0.00      H1   C  
ATOM   2179  CG  ASN A 843     478.942-128.250-167.895  1.00  0.00      H1   C  
ATOM   2180  OD1 ASN A 843     478.317-129.243-167.518  1.00  0.00      H1   O  
ATOM   2181  ND2 ASN A 843     478.575-127.020-167.551  1.00  0.00      H1   N  
ATOM   2182  C   ASN A 843     478.735-128.976-171.026  1.00  0.00      H1   C  
ATOM   2183  O   ASN A 843     479.037-128.374-172.059  1.00  0.00      H1   O  
ATOM   2184  N   ALA A 844     477.540-129.341-170.697  1.00  0.00      H1   N  
ATOM   2185  CA  ALA A 844     476.220-128.963-171.299  1.00  0.00      H1   C  
ATOM   2186  CB  ALA A 844     474.907-129.542-170.620  1.00  0.00      H1   C  
ATOM   2187  C   ALA A 844     476.116-127.542-171.683  1.00  0.00      H1   C  
ATOM   2188  O   ALA A 844     476.517-126.643-170.939  1.00  0.00      H1   O  
ATOM   2189  N   GLY A 845     475.596-127.275-172.948  1.00  0.00      H1   N  
ATOM   2190  CA  GLY A 845     475.631-125.975-173.603  1.00  0.00      H1   C  
ATOM   2191  C   GLY A 845     475.094-124.845-172.778  1.00  0.00      H1   C  
ATOM   2192  O   GLY A 845     474.292-125.074-171.867  1.00  0.00      H1   O  
ATOM   2193  N   SER A 846     475.415-123.584-173.162  1.00  0.00      H1   N  
ATOM   2194  CA  SER A 846     475.005-122.393-172.379  1.00  0.00      H1   C  
ATOM   2195  CB  SER A 846     476.044-122.177-171.178  1.00  0.00      H1   C  
ATOM   2196  OG  SER A 846     475.635-121.147-170.305  1.00  0.00      H1   O  
ATOM   2197  C   SER A 846     474.997-121.258-173.402  1.00  0.00      H1   C  
ATOM   2198  O   SER A 846     475.031-121.523-174.570  1.00  0.00      H1   O  
ATOM   2199  N   GLY A 847     474.931-120.002-173.019  1.00  0.00      H1   N  
ATOM   2200  CA  GLY A 847     474.947-118.895-173.936  1.00  0.00      H1   C  
ATOM   2201  C   GLY A 847     476.212-118.042-173.958  1.00  0.00      H1   C  
ATOM   2202  O   GLY A 847     477.200-118.283-173.260  1.00  0.00      H1   O  
ATOM   2203  N   ILE A 848     476.218-116.932-174.771  1.00  0.00      H1   N  
ATOM   2204  CA  ILE A 848     477.240-115.938-174.737  1.00  0.00      H1   C  
ATOM   2205  CB  ILE A 848     478.095-115.829-176.036  1.00  0.00      H1   C  
ATOM   2206  CG2 ILE A 848     479.304-114.839-175.971  1.00  0.00      H1   C  
ATOM   2207  CG1 ILE A 848     478.654-117.169-176.655  1.00  0.00      H1   C  
ATOM   2208  CD1 ILE A 848     479.805-117.896-175.885  1.00  0.00      H1   C  
ATOM   2209  C   ILE A 848     476.607-114.621-174.381  1.00  0.00      H1   C  
ATOM   2210  O   ILE A 848     475.504-114.249-174.813  1.00  0.00      H1   O  
ATOM   2211  N   ILE A 849     477.189-113.824-173.523  1.00  0.00      H1   N  
ATOM   2212  CA  ILE A 849     476.693-112.472-173.328  1.00  0.00      H1   C  
ATOM   2213  CB  ILE A 849     476.613-112.096-171.878  1.00  0.00      H1   C  
ATOM   2214  CG2 ILE A 849     476.263-110.552-171.597  1.00  0.00      H1   C  
ATOM   2215  CG1 ILE A 849     475.695-113.009-171.040  1.00  0.00      H1   C  
ATOM   2216  CD1 ILE A 849     474.211-113.072-171.377  1.00  0.00      H1   C  
ATOM   2217  C   ILE A 849     477.682-111.600-174.059  1.00  0.00      H1   C  
ATOM   2218  O   ILE A 849     478.869-111.549-173.800  1.00  0.00      H1   O  
ATOM   2219  N   ILE A 850     477.084-110.890-174.998  1.00  0.00      H1   N  
ATOM   2220  CA  ILE A 850     477.744-109.842-175.735  1.00  0.00      H1   C  
ATOM   2221  CB  ILE A 850     477.660-110.107-177.285  1.00  0.00      H1   C  
ATOM   2222  CG2 ILE A 850     478.546-109.076-177.925  1.00  0.00      H1   C  
ATOM   2223  CG1 ILE A 850     478.143-111.581-177.633  1.00  0.00      H1   C  
ATOM   2224  CD1 ILE A 850     477.865-111.955-179.092  1.00  0.00      H1   C  
ATOM   2225  C   ILE A 850     477.183-108.504-175.268  1.00  0.00      H1   C  
ATOM   2226  O   ILE A 850     476.254-108.020-175.833  1.00  0.00      H1   O  
ATOM   2227  N   SER A 851     477.792-107.859-174.245  1.00  0.00      H1   N  
ATOM   2228  CA  SER A 851     477.280-106.644-173.548  1.00  0.00      H1   C  
ATOM   2229  CB  SER A 851     476.083-106.938-172.630  1.00  0.00      H1   C  
ATOM   2230  OG  SER A 851     475.518-105.781-171.909  1.00  0.00      H1   O  
ATOM   2231  C   SER A 851     478.361-106.007-172.762  1.00  0.00      H1   C  
ATOM   2232  O   SER A 851     479.356-106.675-172.327  1.00  0.00      H1   O  
ATOM   2233  N   ASP A 852     478.275-104.681-172.660  1.00  0.00      H1   N  
ATOM   2234  CA  ASP A 852     479.257-103.821-171.980  1.00  0.00      H1   C  
ATOM   2235  CB  ASP A 852     479.299-102.361-172.588  1.00  0.00      H1   C  
ATOM   2236  CG  ASP A 852     479.988-102.272-173.960  1.00  0.00      H1   C  
ATOM   2237  OD1 ASP A 852     479.799-101.310-174.706  1.00  0.00      H1   O  
ATOM   2238  OD2 ASP A 852     480.817-103.171-174.145  1.00  0.00      H1   O  
ATOM   2239  C   ASP A 852     479.047-103.778-170.436  1.00  0.00      H1   C  
ATOM   2240  O   ASP A 852     479.940-103.378-169.703  1.00  0.00      H1   O  
ATOM   2241  N   THR A 853     477.867-104.177-169.982  1.00  0.00      H1   N  
ATOM   2242  CA  THR A 853     477.353-104.324-168.619  1.00  0.00      H1   C  
ATOM   2243  CB  THR A 853     476.103-105.177-168.532  1.00  0.00      H1   C  
ATOM   2244  OG1 THR A 853     475.009-104.602-169.241  1.00  0.00      H1   O  
ATOM   2245  CG2 THR A 853     475.617-105.258-167.039  1.00  0.00      H1   C  
ATOM   2246  C   THR A 853     478.417-104.860-167.671  1.00  0.00      H1   C  
ATOM   2247  O   THR A 853     478.952-105.950-167.950  1.00  0.00      H1   O  
ATOM   2248  N   PRO A 854     478.863-104.252-166.572  1.00  0.00      H1   N  
ATOM   2249  CD  PRO A 854     478.274-103.021-165.986  1.00  0.00      H1   C  
ATOM   2250  CA  PRO A 854     479.955-104.773-165.744  1.00  0.00      H1   C  
ATOM   2251  CB  PRO A 854     480.193-103.662-164.737  1.00  0.00      H1   C  
ATOM   2252  CG  PRO A 854     478.888-103.015-164.562  1.00  0.00      H1   C  
ATOM   2253  C   PRO A 854     479.575-106.080-164.996  1.00  0.00      H1   C  
ATOM   2254  O   PRO A 854     478.530-106.291-164.408  1.00  0.00      H1   O  
ATOM   2255  N   VAL A 855     480.447-107.041-165.058  1.00  0.00      H1   N  
ATOM   2256  CA  VAL A 855     480.501-108.366-164.377  1.00  0.00      H1   C  
ATOM   2257  CB  VAL A 855     481.739-109.219-164.953  1.00  0.00      H1   C  
ATOM   2258  CG1 VAL A 855     481.629-110.622-164.346  1.00  0.00      H1   C  
ATOM   2259  CG2 VAL A 855     481.671-109.301-166.457  1.00  0.00      H1   C  
ATOM   2260  C   VAL A 855     480.674-108.100-162.902  1.00  0.00      H1   C  
ATOM   2261  O   VAL A 855     481.387-107.203-162.538  1.00  0.00      H1   O  
ATOM   2262  N   HIS A 856     479.857-108.750-162.042  1.00  0.00      H1   N  
ATOM   2263  CA  HIS A 856     479.860-108.457-160.649  1.00  0.00      H1   C  
ATOM   2264  CB  HIS A 856     478.531-107.621-160.318  1.00  0.00      H1   C  
ATOM   2265  ND1 HIS A 856     478.835-105.530-161.627  1.00  0.00      H1   N  
ATOM   2266  CG  HIS A 856     478.717-106.103-160.390  1.00  0.00      H1   C  
ATOM   2267  CE1 HIS A 856     479.155-104.258-161.397  1.00  0.00      H1   C  
ATOM   2268  NE2 HIS A 856     479.169-103.910-160.113  1.00  0.00      H1   N  
ATOM   2269  CD2 HIS A 856     478.977-105.131-159.452  1.00  0.00      H1   C  
ATOM   2270  C   HIS A 856     479.894-109.776-159.901  1.00  0.00      H1   C  
ATOM   2271  O   HIS A 856     479.743-110.837-160.578  1.00  0.00      H1   O  
ATOM   2272  N   ASP A 857     480.147-109.689-158.553  1.00  0.00      H1   N  
ATOM   2273  CA  ASP A 857     480.358-110.847-157.682  1.00  0.00      H1   C  
ATOM   2274  CB  ASP A 857     481.236-110.627-156.402  1.00  0.00      H1   C  
ATOM   2275  CG  ASP A 857     482.678-110.019-156.627  1.00  0.00      H1   C  
ATOM   2276  OD1 ASP A 857     483.364-109.559-155.659  1.00  0.00      H1   O  
ATOM   2277  OD2 ASP A 857     483.190-110.199-157.778  1.00  0.00      H1   O  
ATOM   2278  C   ASP A 857     479.057-111.577-157.393  1.00  0.00      H1   C  
ATOM   2279  O   ASP A 857     479.096-112.724-156.925  1.00  0.00      H1   O  
ATOM   2280  N   CYS A 858     477.949-110.903-157.712  1.00  0.00      H1   N  
ATOM   2281  CA  CYS A 858     476.559-111.283-157.442  1.00  0.00      H1   C  
ATOM   2282  CB  CYS A 858     475.533-110.196-158.052  1.00  0.00      H1   C  
ATOM   2283  SG  CYS A 858     475.872-109.823-159.763  1.00  0.00      H1   S  
ATOM   2284  C   CYS A 858     476.091-112.603-157.976  1.00  0.00      H1   C  
ATOM   2285  O   CYS A 858     476.501-113.003-159.044  1.00  0.00      H1   O  
ATOM   2286  N   ASN A 859     475.192-113.307-157.237  1.00  0.00      H1   N  
ATOM   2287  CA  ASN A 859     474.609-114.585-157.634  1.00  0.00      H1   C  
ATOM   2288  CB  ASN A 859     474.708-115.650-156.538  1.00  0.00      H1   C  
ATOM   2289  CG  ASN A 859     474.456-117.137-156.992  1.00  0.00      H1   C  
ATOM   2290  OD1 ASN A 859     474.496-117.472-158.175  1.00  0.00      H1   O  
ATOM   2291  ND2 ASN A 859     474.285-117.986-155.965  1.00  0.00      H1   N  
ATOM   2292  C   ASN A 859     473.160-114.318-158.220  1.00  0.00      H1   C  
ATOM   2293  O   ASN A 859     472.410-113.431-157.712  1.00  0.00      H1   O  
ATOM   2294  N   THR A 860     472.778-115.008-159.278  1.00  0.00      H1   N  
ATOM   2295  CA  THR A 860     471.511-115.002-159.961  1.00  0.00      H1   C  
ATOM   2296  CB  THR A 860     471.532-114.114-161.187  1.00  0.00      H1   C  
ATOM   2297  OG1 THR A 860     470.185-113.702-161.514  1.00  0.00      H1   O  
ATOM   2298  CG2 THR A 860     472.131-114.839-162.400  1.00  0.00      H1   C  
ATOM   2299  C   THR A 860     471.027-116.364-160.326  1.00  0.00      H1   C  
ATOM   2300  O   THR A 860     471.736-117.397-160.191  1.00  0.00      H1   O  
ATOM   2301  N   THR A 861     469.760-116.534-160.682  1.00  0.00      H1   N  
ATOM   2302  CA  THR A 861     469.226-117.722-161.290  1.00  0.00      H1   C  
ATOM   2303  CB  THR A 861     468.123-118.453-160.459  1.00  0.00      H1   C  
ATOM   2304  OG1 THR A 861     467.950-119.778-160.781  1.00  0.00      H1   O  
ATOM   2305  CG2 THR A 861     466.758-117.850-160.646  1.00  0.00      H1   C  
ATOM   2306  C   THR A 861     468.727-117.497-162.692  1.00  0.00      H1   C  
ATOM   2307  O   THR A 861     468.468-118.436-163.469  1.00  0.00      H1   O  
ATOM   2308  N   CYS A 862     468.810-116.289-163.134  1.00  0.00      H1   N  
ATOM   2309  CA  CYS A 862     468.480-115.880-164.522  1.00  0.00      H1   C  
ATOM   2310  CB  CYS A 862     466.975-115.570-164.656  1.00  0.00      H1   C  
ATOM   2311  SG  CYS A 862     466.452-115.132-166.327  1.00  0.00      H1   S  
ATOM   2312  C   CYS A 862     469.395-114.721-165.062  1.00  0.00      H1   C  
ATOM   2313  O   CYS A 862     469.698-113.793-164.281  1.00  0.00      H1   O  
ATOM   2314  N   GLN A 863     469.889-114.761-166.371  1.00  0.00      H1   N  
ATOM   2315  CA  GLN A 863     470.782-113.701-166.887  1.00  0.00      H1   C  
ATOM   2316  CB  GLN A 863     472.163-114.245-166.970  1.00  0.00      H1   C  
ATOM   2317  CG  GLN A 863     473.276-113.111-167.092  1.00  0.00      H1   C  
ATOM   2318  CD  GLN A 863     473.163-111.895-166.163  1.00  0.00      H1   C  
ATOM   2319  OE1 GLN A 863     473.350-111.900-164.948  1.00  0.00      H1   O  
ATOM   2320  NE2 GLN A 863     472.669-110.712-166.679  1.00  0.00      H1   N  
ATOM   2321  C   GLN A 863     470.351-113.314-168.253  1.00  0.00      H1   C  
ATOM   2322  O   GLN A 863     470.127-114.233-169.079  1.00  0.00      H1   O  
ATOM   2323  N   THR A 864     470.320-111.990-168.538  1.00  0.00      H1   N  
ATOM   2324  CA  THR A 864     470.036-111.520-169.862  1.00  0.00      H1   C  
ATOM   2325  CB  THR A 864     468.618-110.898-169.984  1.00  0.00      H1   C  
ATOM   2326  OG1 THR A 864     468.656-109.501-170.211  1.00  0.00      H1   O  
ATOM   2327  CG2 THR A 864     467.589-111.135-168.814  1.00  0.00      H1   C  
ATOM   2328  C   THR A 864     471.246-110.732-170.265  1.00  0.00      H1   C  
ATOM   2329  O   THR A 864     472.111-110.462-169.395  1.00  0.00      H1   O  
ATOM   2330  N   PRO A 865     471.446-110.325-171.535  1.00  0.00      H1   N  
ATOM   2331  CD  PRO A 865     471.124-111.193-172.670  1.00  0.00      H1   C  
ATOM   2332  CA  PRO A 865     472.531-109.444-171.863  1.00  0.00      H1   C  
ATOM   2333  CB  PRO A 865     472.629-109.462-173.357  1.00  0.00      H1   C  
ATOM   2334  CG  PRO A 865     472.193-110.853-173.649  1.00  0.00      H1   C  
ATOM   2335  C   PRO A 865     472.286-108.019-171.320  1.00  0.00      H1   C  
ATOM   2336  O   PRO A 865     473.254-107.240-171.183  1.00  0.00      H1   O  
ATOM   2337  N   LYS A 866     471.033-107.596-171.013  1.00  0.00      H1   N  
ATOM   2338  CA  LYS A 866     470.470-106.349-170.564  1.00  0.00      H1   C  
ATOM   2339  CB  LYS A 866     469.048-106.324-171.078  1.00  0.00      H1   C  
ATOM   2340  CG  LYS A 866     468.958-106.480-172.657  1.00  0.00      H1   C  
ATOM   2341  CD  LYS A 866     469.665-105.466-173.519  1.00  0.00      H1   C  
ATOM   2342  CE  LYS A 866     469.269-103.995-173.106  1.00  0.00      H1   C  
ATOM   2343  NZ  LYS A 866     469.882-103.035-174.035  1.00  0.00      H1   N  
ATOM   2344  C   LYS A 866     470.386-106.218-169.032  1.00  0.00      H1   C  
ATOM   2345  O   LYS A 866     469.576-105.472-168.457  1.00  0.00      H1   O  
ATOM   2346  N   GLY A 867     471.259-106.961-168.264  1.00  0.00      H1   N  
ATOM   2347  CA  GLY A 867     471.062-107.054-166.836  1.00  0.00      H1   C  
ATOM   2348  C   GLY A 867     470.420-108.339-166.507  1.00  0.00      H1   C  
ATOM   2349  O   GLY A 867     469.799-109.024-167.359  1.00  0.00      H1   O  
ATOM   2350  N   THR A 868     470.684-108.735-165.213  1.00  0.00      H1   N  
ATOM   2351  CA  THR A 868     470.147-109.878-164.528  1.00  0.00      H1   C  
ATOM   2352  CB  THR A 868     471.056-110.008-163.222  1.00  0.00      H1   C  
ATOM   2353  OG1 THR A 868     471.280-111.397-162.879  1.00  0.00      H1   O  
ATOM   2354  CG2 THR A 868     470.512-109.263-162.003  1.00  0.00      H1   C  
ATOM   2355  C   THR A 868     468.741-109.807-164.113  1.00  0.00      H1   C  
ATOM   2356  O   THR A 868     468.191-108.766-164.030  1.00  0.00      H1   O  
ATOM   2357  N   ILE A 869     468.082-110.937-163.791  1.00  0.00      H1   N  
ATOM   2358  CA  ILE A 869     466.640-110.869-163.414  1.00  0.00      H1   C  
ATOM   2359  CB  ILE A 869     465.716-111.601-164.472  1.00  0.00      H1   C  
ATOM   2360  CG2 ILE A 869     464.251-111.676-163.906  1.00  0.00      H1   C  
ATOM   2361  CG1 ILE A 869     465.613-110.866-165.824  1.00  0.00      H1   C  
ATOM   2362  CD1 ILE A 869     464.740-111.586-166.868  1.00  0.00      H1   C  
ATOM   2363  C   ILE A 869     466.500-111.386-161.987  1.00  0.00      H1   C  
ATOM   2364  O   ILE A 869     466.668-112.534-161.699  1.00  0.00      H1   O  
ATOM   2365  N   ASN A 870     466.144-110.496-161.030  1.00  0.00      H1   N  
ATOM   2366  CA  ASN A 870     465.880-110.824-159.605  1.00  0.00      H1   C  
ATOM   2367  CB  ASN A 870     466.659-109.784-158.725  1.00  0.00      H1   C  
ATOM   2368  CG  ASN A 870     468.178-110.210-158.700  1.00  0.00      H1   C  
ATOM   2369  OD1 ASN A 870     468.609-111.370-158.496  1.00  0.00      H1   O  
ATOM   2370  ND2 ASN A 870     468.947-109.182-158.676  1.00  0.00      H1   N  
ATOM   2371  C   ASN A 870     464.421-110.621-159.370  1.00  0.00      H1   C  
ATOM   2372  O   ASN A 870     463.956-109.496-159.189  1.00  0.00      H1   O  
ATOM   2373  N   THR A 871     463.564-111.682-159.398  1.00  0.00      H1   N  
ATOM   2374  CA  THR A 871     462.067-111.593-159.385  1.00  0.00      H1   C  
ATOM   2375  CB  THR A 871     461.487-110.962-160.656  1.00  0.00      H1   C  
ATOM   2376  OG1 THR A 871     460.174-110.407-160.470  1.00  0.00      H1   O  
ATOM   2377  CG2 THR A 871     461.345-111.992-161.671  1.00  0.00      H1   C  
ATOM   2378  C   THR A 871     461.514-112.944-159.113  1.00  0.00      H1   C  
ATOM   2379  O   THR A 871     462.147-114.000-159.338  1.00  0.00      H1   O  
ATOM   2380  N   SER A 872     460.284-112.984-158.610  1.00  0.00      H1   N  
ATOM   2381  CA  SER A 872     459.541-114.129-158.210  1.00  0.00      H1   C  
ATOM   2382  CB  SER A 872     458.959-113.986-156.713  1.00  0.00      H1   C  
ATOM   2383  OG  SER A 872     458.473-112.677-156.407  1.00  0.00      H1   O  
ATOM   2384  C   SER A 872     458.361-114.336-159.142  1.00  0.00      H1   C  
ATOM   2385  O   SER A 872     457.621-115.276-158.980  1.00  0.00      H1   O  
ATOM   2386  N   LEU A 873     458.154-113.478-160.190  1.00  0.00      H1   N  
ATOM   2387  CA  LEU A 873     457.005-113.490-160.961  1.00  0.00      H1   C  
ATOM   2388  CB  LEU A 873     456.838-112.065-161.544  1.00  0.00      H1   C  
ATOM   2389  CG  LEU A 873     456.450-111.040-160.526  1.00  0.00      H1   C  
ATOM   2390  CD1 LEU A 873     456.445-109.723-161.258  1.00  0.00      H1   C  
ATOM   2391  CD2 LEU A 873     455.092-111.304-159.793  1.00  0.00      H1   C  
ATOM   2392  C   LEU A 873     457.039-114.420-162.140  1.00  0.00      H1   C  
ATOM   2393  O   LEU A 873     458.193-114.734-162.548  1.00  0.00      H1   O  
ATOM   2394  N   PRO A 874     455.987-114.879-162.733  1.00  0.00      H1   N  
ATOM   2395  CD  PRO A 874     454.745-115.009-161.952  1.00  0.00      H1   C  
ATOM   2396  CA  PRO A 874     456.045-115.935-163.767  1.00  0.00      H1   C  
ATOM   2397  CB  PRO A 874     454.688-116.734-163.740  1.00  0.00      H1   C  
ATOM   2398  CG  PRO A 874     453.796-115.703-162.966  1.00  0.00      H1   C  
ATOM   2399  C   PRO A 874     456.388-115.357-165.170  1.00  0.00      H1   C  
ATOM   2400  O   PRO A 874     456.922-116.047-165.969  1.00  0.00      H1   O  
ATOM   2401  N   PHE A 875     456.078-114.063-165.384  1.00  0.00      H1   N  
ATOM   2402  CA  PHE A 875     456.189-113.301-166.620  1.00  0.00      H1   C  
ATOM   2403  CB  PHE A 875     454.835-112.771-167.087  1.00  0.00      H1   C  
ATOM   2404  CG  PHE A 875     453.818-113.945-167.062  1.00  0.00      H1   C  
ATOM   2405  CD1 PHE A 875     454.126-115.179-167.704  1.00  0.00      H1   C  
ATOM   2406  CE1 PHE A 875     453.324-116.321-167.592  1.00  0.00      H1   C  
ATOM   2407  CZ  PHE A 875     452.040-116.207-166.967  1.00  0.00      H1   C  
ATOM   2408  CD2 PHE A 875     452.556-113.854-166.536  1.00  0.00      H1   C  
ATOM   2409  CE2 PHE A 875     451.730-114.996-166.383  1.00  0.00      H1   C  
ATOM   2410  C   PHE A 875     457.251-112.226-166.540  1.00  0.00      H1   C  
ATOM   2411  O   PHE A 875     457.395-111.445-165.607  1.00  0.00      H1   O  
ATOM   2412  N   GLN A 876     458.158-112.098-167.473  1.00  0.00      H1   N  
ATOM   2413  CA  GLN A 876     459.068-110.907-167.492  1.00  0.00      H1   C  
ATOM   2414  CB  GLN A 876     460.523-111.291-167.170  1.00  0.00      H1   C  
ATOM   2415  CG  GLN A 876     461.057-112.457-168.078  1.00  0.00      H1   C  
ATOM   2416  CD  GLN A 876     461.842-111.913-169.327  1.00  0.00      H1   C  
ATOM   2417  OE1 GLN A 876     462.247-110.775-169.402  1.00  0.00      H1   O  
ATOM   2418  NE2 GLN A 876     462.236-112.792-170.244  1.00  0.00      H1   N  
ATOM   2419  C   GLN A 876     458.883-110.187-168.783  1.00  0.00      H1   C  
ATOM   2420  O   GLN A 876     458.359-110.731-169.758  1.00  0.00      H1   O  
ATOM   2421  N   ASN A 877     459.291-108.858-168.757  1.00  0.00      H1   N  
ATOM   2422  CA  ASN A 877     459.378-107.973-169.898  1.00  0.00      H1   C  
ATOM   2423  CB  ASN A 877     458.147-106.999-169.882  1.00  0.00      H1   C  
ATOM   2424  CG  ASN A 877     457.969-106.182-171.108  1.00  0.00      H1   C  
ATOM   2425  OD1 ASN A 877     458.483-105.042-171.113  1.00  0.00      H1   O  
ATOM   2426  ND2 ASN A 877     457.218-106.623-172.129  1.00  0.00      H1   N  
ATOM   2427  C   ASN A 877     460.763-107.320-170.063  1.00  0.00      H1   C  
ATOM   2428  O   ASN A 877     460.836-106.188-170.431  1.00  0.00      H1   O  
ATOM   2429  N   ILE A 878     461.821-108.053-169.722  1.00  0.00      H1   N  
ATOM   2430  CA  ILE A 878     463.214-107.484-169.603  1.00  0.00      H1   C  
ATOM   2431  CB  ILE A 878     464.010-107.943-168.413  1.00  0.00      H1   C  
ATOM   2432  CG2 ILE A 878     465.474-107.400-168.489  1.00  0.00      H1   C  
ATOM   2433  CG1 ILE A 878     463.306-107.629-167.064  1.00  0.00      H1   C  
ATOM   2434  CD1 ILE A 878     463.080-106.123-166.797  1.00  0.00      H1   C  
ATOM   2435  C   ILE A 878     463.962-107.631-170.962  1.00  0.00      H1   C  
ATOM   2436  O   ILE A 878     464.418-106.616-171.560  1.00  0.00      H1   O  
ATOM   2437  N   HIS A 879     464.133-108.829-171.503  1.00  0.00      H1   N  
ATOM   2438  CA  HIS A 879     464.813-109.132-172.783  1.00  0.00      H1   C  
ATOM   2439  CB  HIS A 879     466.360-108.831-172.787  1.00  0.00      H1   C  
ATOM   2440  ND1 HIS A 879     467.068-108.060-175.090  1.00  0.00      H1   N  
ATOM   2441  CG  HIS A 879     467.162-108.942-174.043  1.00  0.00      H1   C  
ATOM   2442  CE1 HIS A 879     468.040-108.460-175.972  1.00  0.00      H1   C  
ATOM   2443  NE2 HIS A 879     468.662-109.592-175.511  1.00  0.00      H1   N  
ATOM   2444  CD2 HIS A 879     468.088-109.924-174.309  1.00  0.00      H1   C  
ATOM   2445  C   HIS A 879     464.548-110.581-173.141  1.00  0.00      H1   C  
ATOM   2446  O   HIS A 879     464.361-111.375-172.183  1.00  0.00      H1   O  
ATOM   2447  N   PRO A 880     464.375-111.056-174.400  1.00  0.00      H1   N  
ATOM   2448  CD  PRO A 880     464.391-110.224-175.657  1.00  0.00      H1   C  
ATOM   2449  CA  PRO A 880     464.045-112.437-174.755  1.00  0.00      H1   C  
ATOM   2450  CB  PRO A 880     463.549-112.278-176.294  1.00  0.00      H1   C  
ATOM   2451  CG  PRO A 880     464.260-111.221-176.872  1.00  0.00      H1   C  
ATOM   2452  C   PRO A 880     465.154-113.430-174.618  1.00  0.00      H1   C  
ATOM   2453  O   PRO A 880     464.920-114.483-174.102  1.00  0.00      H1   O  
ATOM   2454  N   ILE A 881     466.356-113.050-175.046  1.00  0.00      H1   N  
ATOM   2455  CA  ILE A 881     467.511-113.974-175.019  1.00  0.00      H1   C  
ATOM   2456  CB  ILE A 881     468.695-113.545-175.939  1.00  0.00      H1   C  
ATOM   2457  CG2 ILE A 881     469.945-114.432-175.841  1.00  0.00      H1   C  
ATOM   2458  CG1 ILE A 881     468.261-113.268-177.445  1.00  0.00      H1   C  
ATOM   2459  CD1 ILE A 881     467.968-114.550-178.178  1.00  0.00      H1   C  
ATOM   2460  C   ILE A 881     468.007-114.063-173.595  1.00  0.00      H1   C  
ATOM   2461  O   ILE A 881     468.444-113.089-173.032  1.00  0.00      H1   O  
ATOM   2462  N   THR A 882     467.838-115.267-172.907  1.00  0.00      H1   N  
ATOM   2463  CA  THR A 882     468.120-115.371-171.513  1.00  0.00      H1   C  
ATOM   2464  CB  THR A 882     466.821-115.302-170.650  1.00  0.00      H1   C  
ATOM   2465  OG1 THR A 882     465.897-116.350-170.994  1.00  0.00      H1   O  
ATOM   2466  CG2 THR A 882     466.055-113.958-170.846  1.00  0.00      H1   C  
ATOM   2467  C   THR A 882     468.848-116.647-171.353  1.00  0.00      H1   C  
ATOM   2468  O   THR A 882     468.794-117.482-172.229  1.00  0.00      H1   O  
ATOM   2469  N   ILE A 883     469.621-116.720-170.204  1.00  0.00      H1   N  
ATOM   2470  CA  ILE A 883     470.409-117.835-169.748  1.00  0.00      H1   C  
ATOM   2471  CB  ILE A 883     471.958-117.632-169.721  1.00  0.00      H1   C  
ATOM   2472  CG2 ILE A 883     472.720-118.972-169.365  1.00  0.00      H1   C  
ATOM   2473  CG1 ILE A 883     472.442-117.212-171.128  1.00  0.00      H1   C  
ATOM   2474  CD1 ILE A 883     473.933-116.934-171.216  1.00  0.00      H1   C  
ATOM   2475  C   ILE A 883     470.086-118.074-168.236  1.00  0.00      H1   C  
ATOM   2476  O   ILE A 883     470.058-117.094-167.430  1.00  0.00      H1   O  
ATOM   2477  N   GLY A 884     469.733-119.367-167.864  1.00  0.00      H1   N  
ATOM   2478  CA  GLY A 884     469.312-119.723-166.510  1.00  0.00      H1   C  
ATOM   2479  C   GLY A 884     467.849-120.191-166.440  1.00  0.00      H1   C  
ATOM   2480  O   GLY A 884     467.283-120.600-167.455  1.00  0.00      H1   O  
ATOM   2481  N   LYS A 885     467.209-120.107-165.268  1.00  0.00      H1   N  
ATOM   2482  CA  LYS A 885     465.838-120.513-164.965  1.00  0.00      H1   C  
ATOM   2483  CB  LYS A 885     465.587-121.329-163.659  1.00  0.00      H1   C  
ATOM   2484  CG  LYS A 885     466.513-122.490-163.511  1.00  0.00      H1   C  
ATOM   2485  CD  LYS A 885     466.297-123.162-162.102  1.00  0.00      H1   C  
ATOM   2486  CE  LYS A 885     466.983-124.509-161.961  1.00  0.00      H1   C  
ATOM   2487  NZ  LYS A 885     466.780-124.985-160.549  1.00  0.00      H1   N  
ATOM   2488  C   LYS A 885     465.094-119.221-164.867  1.00  0.00      H1   C  
ATOM   2489  O   LYS A 885     465.107-118.630-163.802  1.00  0.00      H1   O  
ATOM   2490  N   CYS A 886     464.404-118.826-165.980  1.00  0.00      H1   N  
ATOM   2491  CA  CYS A 886     463.888-117.445-166.181  1.00  0.00      H1   C  
ATOM   2492  CB  CYS A 886     464.398-116.886-167.534  1.00  0.00      H1   C  
ATOM   2493  SG  CYS A 886     466.182-116.780-167.414  1.00  0.00      H1   S  
ATOM   2494  C   CYS A 886     462.425-117.427-166.176  1.00  0.00      H1   C  
ATOM   2495  O   CYS A 886     461.784-118.365-166.700  1.00  0.00      H1   O  
ATOM   2496  N   PRO A 887     461.818-116.411-165.687  1.00  0.00      H1   N  
ATOM   2497  CD  PRO A 887     462.390-115.345-164.817  1.00  0.00      H1   C  
ATOM   2498  CA  PRO A 887     460.417-116.089-166.108  1.00  0.00      H1   C  
ATOM   2499  CB  PRO A 887     460.113-114.789-165.400  1.00  0.00      H1   C  
ATOM   2500  CG  PRO A 887     461.088-114.714-164.274  1.00  0.00      H1   C  
ATOM   2501  C   PRO A 887     460.249-116.017-167.633  1.00  0.00      H1   C  
ATOM   2502  O   PRO A 887     461.180-115.706-168.348  1.00  0.00      H1   O  
ATOM   2503  N   LYS A 888     459.042-116.239-168.241  1.00  0.00      H1   N  
ATOM   2504  CA  LYS A 888     458.921-116.148-169.677  1.00  0.00      H1   C  
ATOM   2505  CB  LYS A 888     457.754-116.963-170.298  1.00  0.00      H1   C  
ATOM   2506  CG  LYS A 888     457.779-118.509-169.923  1.00  0.00      H1   C  
ATOM   2507  CD  LYS A 888     459.005-119.414-170.420  1.00  0.00      H1   C  
ATOM   2508  CE  LYS A 888     458.880-120.822-169.800  1.00  0.00      H1   C  
ATOM   2509  NZ  LYS A 888     460.037-121.606-170.287  1.00  0.00      H1   N  
ATOM   2510  C   LYS A 888     458.804-114.724-170.164  1.00  0.00      H1   C  
ATOM   2511  O   LYS A 888     458.198-113.869-169.504  1.00  0.00      H1   O  
ATOM   2512  N   TYR A 889     459.366-114.392-171.325  1.00  0.00      H1   N  
ATOM   2513  CA  TYR A 889     459.125-113.078-171.925  1.00  0.00      H1   C  
ATOM   2514  CB  TYR A 889     460.108-112.908-173.235  1.00  0.00      H1   C  
ATOM   2515  CG  TYR A 889     460.199-111.466-173.599  1.00  0.00      H1   C  
ATOM   2516  CD1 TYR A 889     460.888-110.504-172.810  1.00  0.00      H1   C  
ATOM   2517  CE1 TYR A 889     460.961-109.181-173.215  1.00  0.00      H1   C  
ATOM   2518  CZ  TYR A 889     460.276-108.717-174.375  1.00  0.00      H1   C  
ATOM   2519  OH  TYR A 889     460.185-107.374-174.797  1.00  0.00      H1   O  
ATOM   2520  CD2 TYR A 889     459.634-111.044-174.787  1.00  0.00      H1   C  
ATOM   2521  CE2 TYR A 889     459.673-109.703-175.157  1.00  0.00      H1   C  
ATOM   2522  C   TYR A 889     457.611-112.970-172.363  1.00  0.00      H1   C  
ATOM   2523  O   TYR A 889     457.133-113.857-173.009  1.00  0.00      H1   O  
ATOM   2524  N   VAL A 890     456.974-111.845-172.057  1.00  0.00      H1   N  
ATOM   2525  CA  VAL A 890     455.673-111.567-172.535  1.00  0.00      H1   C  
ATOM   2526  CB  VAL A 890     454.554-111.787-171.512  1.00  0.00      H1   C  
ATOM   2527  CG1 VAL A 890     453.188-111.323-172.075  1.00  0.00      H1   C  
ATOM   2528  CG2 VAL A 890     454.469-113.360-171.343  1.00  0.00      H1   C  
ATOM   2529  C   VAL A 890     455.729-110.229-173.246  1.00  0.00      H1   C  
ATOM   2530  O   VAL A 890     456.287-109.323-172.604  1.00  0.00      H1   O  
ATOM   2531  N   LYS A 891     455.093-110.111-174.382  1.00  0.00      H1   N  
ATOM   2532  CA  LYS A 891     454.677-108.896-174.984  1.00  0.00      H1   C  
ATOM   2533  CB  LYS A 891     454.958-108.740-176.491  1.00  0.00      H1   C  
ATOM   2534  CG  LYS A 891     454.797-109.999-177.446  1.00  0.00      H1   C  
ATOM   2535  CD  LYS A 891     454.973-109.642-178.936  1.00  0.00      H1   C  
ATOM   2536  CE  LYS A 891     454.497-110.834-179.760  1.00  0.00      H1   C  
ATOM   2537  NZ  LYS A 891     455.086-110.643-181.126  1.00  0.00      H1   N  
ATOM   2538  C   LYS A 891     453.193-108.623-174.697  1.00  0.00      H1   C  
ATOM   2539  O   LYS A 891     452.268-108.821-175.478  1.00  0.00      H1   O  
ATOM   2540  N   SER A 892     452.865-108.043-173.491  1.00  0.00      H1   N  
ATOM   2541  CA  SER A 892     451.519-107.687-173.191  1.00  0.00      H1   C  
ATOM   2542  CB  SER A 892     450.665-108.878-172.705  1.00  0.00      H1   C  
ATOM   2543  OG  SER A 892     449.375-108.372-172.366  1.00  0.00      H1   O  
ATOM   2544  C   SER A 892     451.627-106.725-172.008  1.00  0.00      H1   C  
ATOM   2545  O   SER A 892     452.651-106.673-171.378  1.00  0.00      H1   O  
ATOM   2546  N   THR A 893     450.633-105.825-171.791  1.00  0.00      H1   N  
ATOM   2547  CA  THR A 893     450.621-104.831-170.761  1.00  0.00      H1   C  
ATOM   2548  CB  THR A 893     450.898-103.338-171.168  1.00  0.00      H1   C  
ATOM   2549  OG1 THR A 893     449.974-102.850-172.147  1.00  0.00      H1   O  
ATOM   2550  CG2 THR A 893     452.268-103.252-171.778  1.00  0.00      H1   C  
ATOM   2551  C   THR A 893     449.367-104.880-169.967  1.00  0.00      H1   C  
ATOM   2552  O   THR A 893     448.956-103.954-169.303  1.00  0.00      H1   O  
ATOM   2553  N   LYS A 894     448.740-106.109-169.986  1.00  0.00      H1   N  
ATOM   2554  CA  LYS A 894     447.358-106.384-169.378  1.00  0.00      H1   C  
ATOM   2555  CB  LYS A 894     446.467-106.680-170.653  1.00  0.00      H1   C  
ATOM   2556  CG  LYS A 894     446.055-105.466-171.526  1.00  0.00      H1   C  
ATOM   2557  CD  LYS A 894     445.428-104.333-170.706  1.00  0.00      H1   C  
ATOM   2558  CE  LYS A 894     444.809-103.236-171.620  1.00  0.00      H1   C  
ATOM   2559  NZ  LYS A 894     443.606-103.740-172.350  1.00  0.00      H1   N  
ATOM   2560  C   LYS A 894     447.264-107.412-168.329  1.00  0.00      H1   C  
ATOM   2561  O   LYS A 894     446.207-107.979-167.983  1.00  0.00      H1   O  
ATOM   2562  N   LEU A 895     448.376-107.775-167.750  1.00  0.00      H1   N  
ATOM   2563  CA  LEU A 895     448.529-108.932-166.855  1.00  0.00      H1   C  
ATOM   2564  CB  LEU A 895     450.002-109.582-167.002  1.00  0.00      H1   C  
ATOM   2565  CG  LEU A 895     450.213-110.037-168.470  1.00  0.00      H1   C  
ATOM   2566  CD1 LEU A 895     451.591-110.628-168.602  1.00  0.00      H1   C  
ATOM   2567  CD2 LEU A 895     449.166-111.056-168.944  1.00  0.00      H1   C  
ATOM   2568  C   LEU A 895     448.305-108.612-165.428  1.00  0.00      H1   C  
ATOM   2569  O   LEU A 895     448.941-109.111-164.504  1.00  0.00      H1   O  
ATOM   2570  N   ARG A 896     447.326-107.789-165.152  1.00  0.00      H1   N  
ATOM   2571  CA  ARG A 896     446.800-107.551-163.803  1.00  0.00      H1   C  
ATOM   2572  CB  ARG A 896     446.421-106.018-163.566  1.00  0.00      H1   C  
ATOM   2573  CG  ARG A 896     447.704-105.125-163.427  1.00  0.00      H1   C  
ATOM   2574  CD  ARG A 896     447.481-103.593-163.126  1.00  0.00      H1   C  
ATOM   2575  NE  ARG A 896     448.809-102.905-163.056  1.00  0.00      H1   N  
ATOM   2576  CZ  ARG A 896     449.489-102.920-161.869  1.00  0.00      H1   C  
ATOM   2577  NH1 ARG A 896     448.876-103.427-160.798  1.00  0.00      H1   N  
ATOM   2578  NH2 ARG A 896     450.722-102.518-161.747  1.00  0.00      H1   N  
ATOM   2579  C   ARG A 896     445.647-108.485-163.420  1.00  0.00      H1   C  
ATOM   2580  O   ARG A 896     444.644-108.692-164.167  1.00  0.00      H1   O  
ATOM   2581  N   LEU A 897     445.739-108.980-162.272  1.00  0.00      H1   N  
ATOM   2582  CA  LEU A 897     444.754-109.760-161.593  1.00  0.00      H1   C  
ATOM   2583  CB  LEU A 897     445.350-111.050-160.921  1.00  0.00      H1   C  
ATOM   2584  CG  LEU A 897     445.998-112.072-161.922  1.00  0.00      H1   C  
ATOM   2585  CD1 LEU A 897     446.720-113.140-161.035  1.00  0.00      H1   C  
ATOM   2586  CD2 LEU A 897     444.949-112.776-162.767  1.00  0.00      H1   C  
ATOM   2587  C   LEU A 897     444.128-108.891-160.536  1.00  0.00      H1   C  
ATOM   2588  O   LEU A 897     444.793-108.118-159.855  1.00  0.00      H1   O  
ATOM   2589  N   ALA A 898     442.874-109.110-160.255  1.00  0.00      H1   N  
ATOM   2590  CA  ALA A 898     442.063-108.237-159.404  1.00  0.00      H1   C  
ATOM   2591  CB  ALA A 898     440.564-108.133-159.915  1.00  0.00      H1   C  
ATOM   2592  C   ALA A 898     441.952-108.763-157.994  1.00  0.00      H1   C  
ATOM   2593  O   ALA A 898     441.291-109.821-157.887  1.00  0.00      H1   O  
ATOM   2594  N   THR A 899     442.514-108.171-156.955  1.00  0.00      H1   N  
ATOM   2595  CA  THR A 899     442.342-108.655-155.604  1.00  0.00      H1   C  
ATOM   2596  CB  THR A 899     443.543-108.626-154.638  1.00  0.00      H1   C  
ATOM   2597  OG1 THR A 899     444.263-107.371-154.732  1.00  0.00      H1   O  
ATOM   2598  CG2 THR A 899     444.574-109.812-154.969  1.00  0.00      H1   C  
ATOM   2599  C   THR A 899     441.228-107.781-154.907  1.00  0.00      H1   C  
ATOM   2600  O   THR A 899     440.864-108.025-153.754  1.00  0.00      H1   O  
ATOM   2601  N   GLY A 900     440.818-106.707-155.632  1.00  0.00      H1   N  
ATOM   2602  CA  GLY A 900     440.084-105.540-155.126  1.00  0.00      H1   C  
ATOM   2603  C   GLY A 900     438.620-105.511-155.485  1.00  0.00      H1   C  
ATOM   2604  O   GLY A 900     438.319-106.076-156.512  1.00  0.00      H1   O  
ATOM   2605  N   LEU A 901     437.784-104.944-154.629  1.00  0.00      H1   N  
ATOM   2606  CA  LEU A 901     436.376-104.733-154.959  1.00  0.00      H1   C  
ATOM   2607  CB  LEU A 901     435.507-104.218-153.724  1.00  0.00      H1   C  
ATOM   2608  CG  LEU A 901     434.056-104.061-154.140  1.00  0.00      H1   C  
ATOM   2609  CD1 LEU A 901     433.293-105.392-154.287  1.00  0.00      H1   C  
ATOM   2610  CD2 LEU A 901     433.277-103.218-153.152  1.00  0.00      H1   C  
ATOM   2611  C   LEU A 901     436.245-103.775-156.207  1.00  0.00      H1   C  
ATOM   2612  O   LEU A 901     436.809-102.742-156.291  1.00  0.00      H1   O  
ATOM   2613  N   ARG A 902     435.415-104.196-157.187  1.00  0.00      H1   N  
ATOM   2614  CA  ARG A 902     434.946-103.300-158.274  1.00  0.00      H1   C  
ATOM   2615  CB  ARG A 902     434.085-104.119-159.249  1.00  0.00      H1   C  
ATOM   2616  CG  ARG A 902     433.653-103.393-160.563  1.00  0.00      H1   C  
ATOM   2617  CD  ARG A 902     432.651-104.180-161.436  1.00  0.00      H1   C  
ATOM   2618  NE  ARG A 902     432.535-103.413-162.667  1.00  0.00      H1   N  
ATOM   2619  CZ  ARG A 902     432.094-104.028-163.736  1.00  0.00      H1   C  
ATOM   2620  NH1 ARG A 902     431.597-105.232-163.688  1.00  0.00      H1   N  
ATOM   2621  NH2 ARG A 902     432.097-103.412-164.890  1.00  0.00      H1   N  
ATOM   2622  C   ARG A 902     434.230-101.999-157.904  1.00  0.00      H1   C  
ATOM   2623  O   ARG A 902     433.383-101.923-156.981  1.00  0.00      H1   O  
ATOM   2624  N   ASN A 903     434.554-100.903-158.621  1.00  0.00      H1   N  
ATOM   2625  CA  ASN A 903     433.954 -99.572-158.395  1.00  0.00      H1   C  
ATOM   2626  CB  ASN A 903     434.988 -98.374-158.421  1.00  0.00      H1   C  
ATOM   2627  CG  ASN A 903     434.318 -97.020-158.230  1.00  0.00      H1   C  
ATOM   2628  OD1 ASN A 903     433.266 -97.054-157.595  1.00  0.00      H1   O  
ATOM   2629  ND2 ASN A 903     434.783 -95.917-158.929  1.00  0.00      H1   N  
ATOM   2630  C   ASN A 903     432.752 -99.400-159.452  1.00  0.00      H1   C  
ATOM   2631  O   ASN A 903     432.958 -99.245-160.624  1.00  0.00      H1   O  
ATOM   2632  N   VAL A 904     431.494 -99.343-158.973  1.00  0.00      H1   N  
ATOM   2633  CA  VAL A 904     430.290 -99.236-159.789  1.00  0.00      H1   C  
ATOM   2634  CB  VAL A 904     429.372-100.470-159.431  1.00  0.00      H1   C  
ATOM   2635  CG1 VAL A 904     428.150-100.401-160.353  1.00  0.00      H1   C  
ATOM   2636  CG2 VAL A 904     430.193-101.797-159.604  1.00  0.00      H1   C  
ATOM   2637  C   VAL A 904     429.679 -97.880-159.521  1.00  0.00      H1   C  
ATOM   2638  O   VAL A 904     429.039 -97.670-158.463  1.00  0.00      H1   O  
ATOM   2639  N   PRO A 905     429.811 -96.844-160.369  1.00  0.00      H1   N  
ATOM   2640  CD  PRO A 905     430.936 -96.722-161.186  1.00  0.00      H1   C  
ATOM   2641  CA  PRO A 905     429.012 -95.565-160.215  1.00  0.00      H1   C  
ATOM   2642  CB  PRO A 905     429.950 -94.482-160.818  1.00  0.00      H1   C  
ATOM   2643  CG  PRO A 905     430.812 -95.319-161.835  1.00  0.00      H1   C  
ATOM   2644  C   PRO A 905     427.664 -95.622-160.880  1.00  0.00      H1   C  
ATOM   2645  O   PRO A 905     427.501 -95.124-161.998  1.00  0.00      H1   O  
ATOM   2646  N   SER A 906     426.722 -96.332-160.267  1.00  0.00      H1   N  
ATOM   2647  CA  SER A 906     425.398 -96.359-160.856  1.00  0.00      H1   C  
ATOM   2648  CB  SER A 906     424.651 -94.982-160.759  1.00  0.00      H1   C  
ATOM   2649  OG  SER A 906     424.702 -94.458-159.407  1.00  0.00      H1   O  
ATOM   2650  C   SER A 906     425.275 -96.819-162.272  1.00  0.00      H1   C  
ATOM   2651  O   SER A 906     424.725 -96.148-163.111  1.00  0.00      H1   O  
ATOM   2652  N   ILE A 907     425.809 -98.023-162.686  1.00  0.00      H1   N  
ATOM   2653  CA  ILE A 907     425.743 -98.577-164.001  1.00  0.00      H1   C  
ATOM   2654  CB  ILE A 907     426.796 -98.206-165.001  1.00  0.00      H1   C  
ATOM   2655  CG2 ILE A 907     428.172 -98.736-164.523  1.00  0.00      H1   C  
ATOM   2656  CG1 ILE A 907     426.461 -98.660-166.443  1.00  0.00      H1   C  
ATOM   2657  CD1 ILE A 907     425.100 -98.235-166.974  1.00  0.00      H1   C  
ATOM   2658  C   ILE A 907     425.524-100.051-163.859  1.00  0.00      H1   C  
ATOM   2659  O   ILE A 907     426.329-100.782-163.194  1.00  0.00      H1   O  
ATOM   2660  N   GLN A 908     424.500-100.584-164.532  1.00  0.00      H1   N  
ATOM   2661  CA  GLN A 908     424.496-101.976-164.786  1.00  0.00      H1   C  
ATOM   2662  CB  GLN A 908     423.118-102.414-165.408  1.00  0.00      H1   C  
ATOM   2663  CG  GLN A 908     423.060-103.896-165.709  1.00  0.00      H1   C  
ATOM   2664  CD  GLN A 908     421.625-104.205-166.194  1.00  0.00      H1   C  
ATOM   2665  OE1 GLN A 908     420.754-104.102-165.387  1.00  0.00      H1   O  
ATOM   2666  NE2 GLN A 908     421.310-104.526-167.446  1.00  0.00      H1   N  
ATOM   2667  C   GLN A 908     425.488-102.210-165.912  1.00  0.00      H1   C  
ATOM   2668  O   GLN A 908     425.412-101.690-167.005  1.00  0.00      H1   O  
ATOM   2669  N   SER A 909     426.362-103.263-165.790  1.00  0.00      H1   N  
ATOM   2670  CA  SER A 909     427.381-103.530-166.792  1.00  0.00      H1   C  
ATOM   2671  CB  SER A 909     428.602-102.638-166.399  1.00  0.00      H1   C  
ATOM   2672  OG  SER A 909     429.495-102.514-167.520  1.00  0.00      H1   O  
ATOM   2673  C   SER A 909     427.894-104.971-166.911  1.00  0.00      H1   C  
ATOM   2674  O   SER A 909     428.540-105.449-167.877  1.00  0.00      H1   O  
ATOM   2675  N   ARG A 910     427.600-105.722-165.844  1.00  0.00      H1   N  
ATOM   2676  CA  ARG A 910     427.878-107.112-165.723  1.00  0.00      H1   C  
ATOM   2677  CB  ARG A 910     428.658-107.466-164.456  1.00  0.00      H1   C  
ATOM   2678  CG  ARG A 910     429.462-108.753-164.569  1.00  0.00      H1   C  
ATOM   2679  CD  ARG A 910     430.577-108.999-163.488  1.00  0.00      H1   C  
ATOM   2680  NE  ARG A 910     431.543-109.975-164.025  1.00  0.00      H1   N  
ATOM   2681  CZ  ARG A 910     431.530-111.242-163.719  1.00  0.00      H1   C  
ATOM   2682  NH1 ARG A 910     431.013-111.926-162.692  1.00  0.00      H1   N  
ATOM   2683  NH2 ARG A 910     432.398-111.983-164.447  1.00  0.00      H1   N  
ATOM   2684  C   ARG A 910     426.552-107.968-165.697  1.00  0.00      H1   C  
ATOM   2685  O   ARG A 910     425.697-107.793-164.855  1.00  0.00      H1   O  
ATOM   2686  N   GLY A 911     426.346-108.852-166.668  1.00  0.00      H1   N  
ATOM   2687  CA  GLY A 911     425.142-109.619-166.788  1.00  0.00      H1   C  
ATOM   2688  C   GLY A 911     425.276-111.057-166.354  1.00  0.00      H1   C  
ATOM   2689  O   GLY A 911     424.346-111.758-165.877  1.00  0.00      H1   O  
ATOM   2690  N   LEU A 912     426.523-111.568-166.348  1.00  0.00      H1   N  
ATOM   2691  CA  LEU A 912     426.832-112.880-165.792  1.00  0.00      H1   C  
ATOM   2692  CB  LEU A 912     427.188-114.073-166.807  1.00  0.00      H1   C  
ATOM   2693  CG  LEU A 912     427.621-115.417-166.185  1.00  0.00      H1   C  
ATOM   2694  CD1 LEU A 912     426.518-116.184-165.402  1.00  0.00      H1   C  
ATOM   2695  CD2 LEU A 912     428.243-116.338-167.235  1.00  0.00      H1   C  
ATOM   2696  C   LEU A 912     428.032-112.587-164.756  1.00  0.00      H1   C  
ATOM   2697  O   LEU A 912     429.095-112.118-165.117  1.00  0.00      H1   O  
ATOM   2698  N   PHE A 913     427.903-112.877-163.434  1.00  0.00      H1   N  
ATOM   2699  CA  PHE A 913     426.731-113.420-162.743  1.00  0.00      H1   C  
ATOM   2700  CB  PHE A 913     427.368-114.251-161.585  1.00  0.00      H1   C  
ATOM   2701  CG  PHE A 913     426.305-115.134-160.852  1.00  0.00      H1   C  
ATOM   2702  CD1 PHE A 913     426.280-115.255-159.465  1.00  0.00      H1   C  
ATOM   2703  CE1 PHE A 913     425.326-116.002-158.780  1.00  0.00      H1   C  
ATOM   2704  CZ  PHE A 913     424.403-116.663-159.539  1.00  0.00      H1   C  
ATOM   2705  CD2 PHE A 913     425.407-115.939-161.568  1.00  0.00      H1   C  
ATOM   2706  CE2 PHE A 913     424.391-116.676-160.946  1.00  0.00      H1   C  
ATOM   2707  C   PHE A 913     425.810-112.276-162.265  1.00  0.00      H1   C  
ATOM   2708  O   PHE A 913     424.568-112.358-162.099  1.00  0.00      H1   O  
ATOM   2709  N   GLY A 914     426.409-111.073-162.114  1.00  0.00      H1   N  
ATOM   2710  CA  GLY A 914     425.634-109.854-162.151  1.00  0.00      H1   C  
ATOM   2711  C   GLY A 914     424.823-109.590-160.868  1.00  0.00      H1   C  
ATOM   2712  O   GLY A 914     423.578-109.304-160.922  1.00  0.00      H1   O  
ATOM   2713  N   ALA A 915     425.471-109.662-159.702  1.00  0.00      H1   N  
ATOM   2714  CA  ALA A 915     425.032-108.885-158.599  1.00  0.00      H1   C  
ATOM   2715  CB  ALA A 915     425.316-109.713-157.296  1.00  0.00      H1   C  
ATOM   2716  C   ALA A 915     425.739-107.558-158.425  1.00  0.00      H1   C  
ATOM   2717  O   ALA A 915     425.109-106.654-157.969  1.00  0.00      H1   O  
ATOM   2718  N   ILE A 916     426.958-107.492-158.806  1.00  0.00      H1   N  
ATOM   2719  CA  ILE A 916     427.778-106.266-158.772  1.00  0.00      H1   C  
ATOM   2720  CB  ILE A 916     429.211-106.486-158.141  1.00  0.00      H1   C  
ATOM   2721  CG2 ILE A 916     430.211-105.340-158.465  1.00  0.00      H1   C  
ATOM   2722  CG1 ILE A 916     429.077-106.822-156.631  1.00  0.00      H1   C  
ATOM   2723  CD1 ILE A 916     430.311-107.467-156.007  1.00  0.00      H1   C  
ATOM   2724  C   ILE A 916     427.847-105.689-160.208  1.00  0.00      H1   C  
ATOM   2725  O   ILE A 916     428.226-106.366-161.166  1.00  0.00      H1   O  
ATOM   2726  N   ALA A 917     427.360-104.457-160.396  1.00  0.00      H1   N  
ATOM   2727  CA  ALA A 917     426.988-103.810-161.628  1.00  0.00      H1   C  
ATOM   2728  CB  ALA A 917     428.181-103.425-162.511  1.00  0.00      H1   C  
ATOM   2729  C   ALA A 917     425.955-104.633-162.431  1.00  0.00      H1   C  
ATOM   2730  O   ALA A 917     425.967-104.802-163.637  1.00  0.00      H1   O  
ATOM   2731  N   GLY A 918     424.887-105.091-161.637  1.00  0.00      H1   N  
ATOM   2732  CA  GLY A 918     423.793-105.953-162.128  1.00  0.00      H1   C  
ATOM   2733  C   GLY A 918     422.524-105.911-161.290  1.00  0.00      H1   C  
ATOM   2734  O   GLY A 918     421.749-104.902-161.306  1.00  0.00      H1   O  
ATOM   2735  N   PHE A 919     422.348-106.919-160.480  1.00  0.00      H1   N  
ATOM   2736  CA  PHE A 919     421.263-106.994-159.558  1.00  0.00      H1   C  
ATOM   2737  CB  PHE A 919     421.300-108.224-158.642  1.00  0.00      H1   C  
ATOM   2738  CG  PHE A 919     420.118-108.470-157.718  1.00  0.00      H1   C  
ATOM   2739  CD1 PHE A 919     418.843-108.732-158.300  1.00  0.00      H1   C  
ATOM   2740  CE1 PHE A 919     417.747-108.983-157.446  1.00  0.00      H1   C  
ATOM   2741  CZ  PHE A 919     417.897-108.918-156.055  1.00  0.00      H1   C  
ATOM   2742  CD2 PHE A 919     420.261-108.415-156.344  1.00  0.00      H1   C  
ATOM   2743  CE2 PHE A 919     419.200-108.671-155.512  1.00  0.00      H1   C  
ATOM   2744  C   PHE A 919     421.157-105.740-158.597  1.00  0.00      H1   C  
ATOM   2745  O   PHE A 919     420.036-105.283-158.339  1.00  0.00      H1   O  
ATOM   2746  N   ILE A 920     422.276-105.132-158.160  1.00  0.00      H1   N  
ATOM   2747  CA  ILE A 920     422.406-103.793-157.622  1.00  0.00      H1   C  
ATOM   2748  CB  ILE A 920     422.978-104.007-156.185  1.00  0.00      H1   C  
ATOM   2749  CG2 ILE A 920     423.490-102.626-155.665  1.00  0.00      H1   C  
ATOM   2750  CG1 ILE A 920     421.907-104.649-155.276  1.00  0.00      H1   C  
ATOM   2751  CD1 ILE A 920     422.500-104.976-153.898  1.00  0.00      H1   C  
ATOM   2752  C   ILE A 920     423.410-102.989-158.515  1.00  0.00      H1   C  
ATOM   2753  O   ILE A 920     424.466-103.435-158.857  1.00  0.00      H1   O  
ATOM   2754  N   GLU A 921     422.998-101.752-158.953  1.00  0.00      H1   N  
ATOM   2755  CA  GLU A 921     423.730-101.123-159.967  1.00  0.00      H1   C  
ATOM   2756  CB  GLU A 921     422.637-100.450-160.904  1.00  0.00      H1   C  
ATOM   2757  CG  GLU A 921     421.670-101.470-161.581  1.00  0.00      H1   C  
ATOM   2758  CD  GLU A 921     420.856-100.905-162.728  1.00  0.00      H1   C  
ATOM   2759  OE1 GLU A 921     420.910 -99.649-162.929  1.00  0.00      H1   O  
ATOM   2760  OE2 GLU A 921     420.106-101.701-163.354  1.00  0.00      H1   O  
ATOM   2761  C   GLU A 921     424.654-100.004-159.419  1.00  0.00      H1   C  
ATOM   2762  O   GLU A 921     425.107 -99.252-160.249  1.00  0.00      H1   O  
ATOM   2763  N   GLY A 922     425.071 -99.989-158.154  1.00  0.00      H1   N  
ATOM   2764  CA  GLY A 922     425.855 -98.873-157.677  1.00  0.00      H1   C  
ATOM   2765  C   GLY A 922     426.345 -99.205-156.315  1.00  0.00      H1   C  
ATOM   2766  O   GLY A 922     425.712 -99.863-155.499  1.00  0.00      H1   O  
ATOM   2767  N   GLY A 923     427.612 -98.712-156.072  1.00  0.00      H1   N  
ATOM   2768  CA  GLY A 923     428.384 -98.833-154.908  1.00  0.00      H1   C  
ATOM   2769  C   GLY A 923     428.383 -97.705-154.027  1.00  0.00      H1   C  
ATOM   2770  O   GLY A 923     428.253 -96.534-154.414  1.00  0.00      H1   O  
ATOM   2771  N   TRP A 924     428.550 -97.937-152.776  1.00  0.00      H1   N  
ATOM   2772  CA  TRP A 924     428.519 -97.041-151.669  1.00  0.00      H1   C  
ATOM   2773  CB  TRP A 924     428.013 -97.743-150.406  1.00  0.00      H1   C  
ATOM   2774  CG  TRP A 924     426.623 -98.242-150.472  1.00  0.00      H1   C  
ATOM   2775  CD1 TRP A 924     425.669 -97.692-151.212  1.00  0.00      H1   C  
ATOM   2776  NE1 TRP A 924     424.491 -98.355-150.977  1.00  0.00      H1   N  
ATOM   2777  CE2 TRP A 924     424.641 -99.211-149.859  1.00  0.00      H1   C  
ATOM   2778  CD2 TRP A 924     426.010 -99.130-149.500  1.00  0.00      H1   C  
ATOM   2779  CE3 TRP A 924     426.550 -99.782-148.423  1.00  0.00      H1   C  
ATOM   2780  CZ3 TRP A 924     425.623-100.588-147.740  1.00  0.00      H1   C  
ATOM   2781  CZ2 TRP A 924     423.725 -99.991-149.156  1.00  0.00      H1   C  
ATOM   2782  CH2 TRP A 924     424.279-100.792-148.169  1.00  0.00      H1   C  
ATOM   2783  C   TRP A 924     429.915 -96.393-151.362  1.00  0.00      H1   C  
ATOM   2784  O   TRP A 924     430.813 -97.002-150.767  1.00  0.00      H1   O  
ATOM   2785  N   THR A 925     430.074 -95.121-151.785  1.00  0.00      H1   N  
ATOM   2786  CA  THR A 925     431.227 -94.343-151.477  1.00  0.00      H1   C  
ATOM   2787  CB  THR A 925     431.153 -93.087-152.286  1.00  0.00      H1   C  
ATOM   2788  OG1 THR A 925     429.916 -92.328-152.151  1.00  0.00      H1   O  
ATOM   2789  CG2 THR A 925     431.351 -93.498-153.755  1.00  0.00      H1   C  
ATOM   2790  C   THR A 925     431.355 -93.976-150.034  1.00  0.00      H1   C  
ATOM   2791  O   THR A 925     432.475 -93.912-149.600  1.00  0.00      H1   O  
ATOM   2792  N   GLY A 926     430.207 -93.767-149.345  1.00  0.00      H1   N  
ATOM   2793  CA  GLY A 926     430.123 -93.505-147.924  1.00  0.00      H1   C  
ATOM   2794  C   GLY A 926     430.639 -94.581-147.092  1.00  0.00      H1   C  
ATOM   2795  O   GLY A 926     431.220 -94.316-146.054  1.00  0.00      H1   O  
ATOM   2796  N   MET A 927     430.466 -95.775-147.518  1.00  0.00      H1   N  
ATOM   2797  CA  MET A 927     430.967 -97.010-146.987  1.00  0.00      H1   C  
ATOM   2798  CB  MET A 927     430.336 -98.253-147.641  1.00  0.00      H1   C  
ATOM   2799  CG  MET A 927     430.688 -99.649-147.102  1.00  0.00      H1   C  
ATOM   2800  SD  MET A 927     429.634-101.135-147.471  1.00  0.00      H1   S  
ATOM   2801  CE  MET A 927     430.648-102.371-146.619  1.00  0.00      H1   C  
ATOM   2802  C   MET A 927     432.559 -97.081-147.057  1.00  0.00      H1   C  
ATOM   2803  O   MET A 927     433.079 -96.654-148.108  1.00  0.00      H1   O  
ATOM   2804  N   VAL A 928     433.301 -97.546-146.062  1.00  0.00      H1   N  
ATOM   2805  CA  VAL A 928     434.805 -97.681-146.155  1.00  0.00      H1   C  
ATOM   2806  CB  VAL A 928     435.601 -96.537-145.493  1.00  0.00      H1   C  
ATOM   2807  CG1 VAL A 928     437.121 -96.754-145.664  1.00  0.00      H1   C  
ATOM   2808  CG2 VAL A 928     435.232 -95.232-146.175  1.00  0.00      H1   C  
ATOM   2809  C   VAL A 928     435.416 -99.012-145.711  1.00  0.00      H1   C  
ATOM   2810  O   VAL A 928     435.925 -99.745-146.535  1.00  0.00      H1   O  
ATOM   2811  N   ASP A 929     435.280 -99.359-144.454  1.00  0.00      H1   N  
ATOM   2812  CA  ASP A 929     435.706-100.657-144.071  1.00  0.00      H1   C  
ATOM   2813  CB  ASP A 929     435.712-100.744-142.481  1.00  0.00      H1   C  
ATOM   2814  CG  ASP A 929     436.756-101.716-142.080  1.00  0.00      H1   C  
ATOM   2815  OD1 ASP A 929     436.472-102.212-140.953  1.00  0.00      H1   O  
ATOM   2816  OD2 ASP A 929     437.787-101.909-142.666  1.00  0.00      H1   O  
ATOM   2817  C   ASP A 929     434.841-101.740-144.547  1.00  0.00      H1   C  
ATOM   2818  O   ASP A 929     433.641-101.619-144.513  1.00  0.00      H1   O  
ATOM   2819  N   GLY A 930     435.364-102.913-145.036  1.00  0.00      H1   N  
ATOM   2820  CA  GLY A 930     434.599-104.010-145.652  1.00  0.00      H1   C  
ATOM   2821  C   GLY A 930     434.125-103.803-147.045  1.00  0.00      H1   C  
ATOM   2822  O   GLY A 930     434.304-102.718-147.562  1.00  0.00      H1   O  
ATOM   2823  N   TRP A 931     433.597-104.880-147.566  1.00  0.00      H1   N  
ATOM   2824  CA  TRP A 931     433.230-104.979-149.067  1.00  0.00      H1   C  
ATOM   2825  CB  TRP A 931     433.985-106.126-149.874  1.00  0.00      H1   C  
ATOM   2826  CG  TRP A 931     435.488-105.943-150.148  1.00  0.00      H1   C  
ATOM   2827  CD1 TRP A 931     436.267-104.809-150.078  1.00  0.00      H1   C  
ATOM   2828  NE1 TRP A 931     437.462-105.086-150.560  1.00  0.00      H1   N  
ATOM   2829  CE2 TRP A 931     437.527-106.408-151.006  1.00  0.00      H1   C  
ATOM   2830  CD2 TRP A 931     436.255-106.998-150.704  1.00  0.00      H1   C  
ATOM   2831  CE3 TRP A 931     436.066-108.402-150.859  1.00  0.00      H1   C  
ATOM   2832  CZ3 TRP A 931     437.094-109.020-151.546  1.00  0.00      H1   C  
ATOM   2833  CZ2 TRP A 931     438.530-107.042-151.653  1.00  0.00      H1   C  
ATOM   2834  CH2 TRP A 931     438.279-108.426-151.897  1.00  0.00      H1   C  
ATOM   2835  C   TRP A 931     431.730-104.830-149.191  1.00  0.00      H1   C  
ATOM   2836  O   TRP A 931     431.197-103.763-149.557  1.00  0.00      H1   O  
ATOM   2837  N   TYR A 932     430.967-105.926-148.878  1.00  0.00      H1   N  
ATOM   2838  CA  TYR A 932     429.541-106.066-148.965  1.00  0.00      H1   C  
ATOM   2839  CB  TYR A 932     429.206-107.530-149.342  1.00  0.00      H1   C  
ATOM   2840  CG  TYR A 932     430.236-108.241-150.197  1.00  0.00      H1   C  
ATOM   2841  CD1 TYR A 932     430.491-107.849-151.575  1.00  0.00      H1   C  
ATOM   2842  CE1 TYR A 932     431.560-108.457-152.290  1.00  0.00      H1   C  
ATOM   2843  CZ  TYR A 932     432.262-109.583-151.692  1.00  0.00      H1   C  
ATOM   2844  OH  TYR A 932     433.172-110.426-152.331  1.00  0.00      H1   O  
ATOM   2845  CD2 TYR A 932     430.970-109.283-149.640  1.00  0.00      H1   C  
ATOM   2846  CE2 TYR A 932     431.998-109.979-150.352  1.00  0.00      H1   C  
ATOM   2847  C   TYR A 932     429.036-105.692-147.602  1.00  0.00      H1   C  
ATOM   2848  O   TYR A 932     429.672-106.084-146.645  1.00  0.00      H1   O  
ATOM   2849  N   GLY A 933     427.995-104.866-147.468  1.00  0.00      H1   N  
ATOM   2850  CA  GLY A 933     427.589-104.463-146.123  1.00  0.00      H1   C  
ATOM   2851  C   GLY A 933     426.135-104.046-146.144  1.00  0.00      H1   C  
ATOM   2852  O   GLY A 933     425.309-104.559-146.892  1.00  0.00      H1   O  
ATOM   2853  N   TYR A 934     425.753-103.223-145.131  1.00  0.00      H1   N  
ATOM   2854  CA  TYR A 934     424.356-103.010-144.668  1.00  0.00      H1   C  
ATOM   2855  CB  TYR A 934     424.150-103.592-143.253  1.00  0.00      H1   C  
ATOM   2856  CG  TYR A 934     424.212-105.080-143.277  1.00  0.00      H1   C  
ATOM   2857  CD1 TYR A 934     423.080-105.748-143.781  1.00  0.00      H1   C  
ATOM   2858  CE1 TYR A 934     423.044-107.149-143.844  1.00  0.00      H1   C  
ATOM   2859  CZ  TYR A 934     424.122-107.896-143.371  1.00  0.00      H1   C  
ATOM   2860  OH  TYR A 934     424.035-109.311-143.216  1.00  0.00      H1   O  
ATOM   2861  CD2 TYR A 934     425.346-105.766-142.941  1.00  0.00      H1   C  
ATOM   2862  CE2 TYR A 934     425.284-107.147-142.947  1.00  0.00      H1   C  
ATOM   2863  C   TYR A 934     424.135-101.483-144.567  1.00  0.00      H1   C  
ATOM   2864  O   TYR A 934     425.054-100.847-144.161  1.00  0.00      H1   O  
ATOM   2865  N   HIS A 935     422.965-100.880-144.913  1.00  0.00      H1   N  
ATOM   2866  CA  HIS A 935     422.655 -99.505-144.649  1.00  0.00      H1   C  
ATOM   2867  CB  HIS A 935     423.195 -98.595-145.681  1.00  0.00      H1   C  
ATOM   2868  ND1 HIS A 935     422.053 -96.263-145.873  1.00  0.00      H1   N  
ATOM   2869  CG  HIS A 935     423.042 -97.079-145.232  1.00  0.00      H1   C  
ATOM   2870  CE1 HIS A 935     422.215 -95.045-145.319  1.00  0.00      H1   C  
ATOM   2871  NE2 HIS A 935     423.252 -94.965-144.547  1.00  0.00      H1   N  
ATOM   2872  CD2 HIS A 935     423.872 -96.232-144.609  1.00  0.00      H1   C  
ATOM   2873  C   HIS A 935     421.155 -99.407-144.543  1.00  0.00      H1   C  
ATOM   2874  O   HIS A 935     420.460-100.419-144.771  1.00  0.00      H1   O  
ATOM   2875  N   HIS A 936     420.501 -98.247-144.191  1.00  0.00      H1   N  
ATOM   2876  CA  HIS A 936     419.011 -98.171-143.962  1.00  0.00      H1   C  
ATOM   2877  CB  HIS A 936     418.736 -97.975-142.434  1.00  0.00      H1   C  
ATOM   2878  ND1 HIS A 936     418.878 -99.938-140.891  1.00  0.00      H1   N  
ATOM   2879  CG  HIS A 936     419.432 -98.821-141.402  1.00  0.00      H1   C  
ATOM   2880  CE1 HIS A 936     419.611-100.353-139.849  1.00  0.00      H1   C  
ATOM   2881  NE2 HIS A 936     420.593 -99.490-139.628  1.00  0.00      H1   N  
ATOM   2882  CD2 HIS A 936     420.506 -98.511-140.570  1.00  0.00      H1   C  
ATOM   2883  C   HIS A 936     418.365 -96.966-144.711  1.00  0.00      H1   C  
ATOM   2884  O   HIS A 936     419.031 -95.977-145.139  1.00  0.00      H1   O  
ATOM   2885  N   GLN A 937     417.038 -96.908-144.915  1.00  0.00      H1   N  
ATOM   2886  CA  GLN A 937     416.335 -95.822-145.639  1.00  0.00      H1   C  
ATOM   2887  CB  GLN A 937     414.985 -96.283-146.244  1.00  0.00      H1   C  
ATOM   2888  CG  GLN A 937     414.970 -97.147-147.447  1.00  0.00      H1   C  
ATOM   2889  CD  GLN A 937     415.970 -96.759-148.638  1.00  0.00      H1   C  
ATOM   2890  OE1 GLN A 937     417.146 -96.874-148.449  1.00  0.00      H1   O  
ATOM   2891  NE2 GLN A 937     415.458 -96.480-149.861  1.00  0.00      H1   N  
ATOM   2892  C   GLN A 937     416.117 -94.579-144.764  1.00  0.00      H1   C  
ATOM   2893  O   GLN A 937     415.793 -93.470-145.251  1.00  0.00      H1   O  
ATOM   2894  N   ASN A 938     416.221 -94.849-143.413  1.00  0.00      H1   N  
ATOM   2895  CA  ASN A 938     416.068 -93.829-142.366  1.00  0.00      H1   C  
ATOM   2896  CB  ASN A 938     415.760 -94.487-140.994  1.00  0.00      H1   C  
ATOM   2897  CG  ASN A 938     415.018 -93.508-140.045  1.00  0.00      H1   C  
ATOM   2898  OD1 ASN A 938     414.724 -92.345-140.321  1.00  0.00      H1   O  
ATOM   2899  ND2 ASN A 938     414.613 -94.069-138.862  1.00  0.00      H1   N  
ATOM   2900  C   ASN A 938     417.298 -92.829-142.161  1.00  0.00      H1   C  
ATOM   2901  O   ASN A 938     418.487 -93.287-142.327  1.00  0.00      H1   O  
ATOM   2902  N   GLU A 939     417.053 -91.513-141.842  1.00  0.00      H1   N  
ATOM   2903  CA  GLU A 939     418.151 -90.592-141.528  1.00  0.00      H1   C  
ATOM   2904  CB  GLU A 939     417.747 -89.107-141.698  1.00  0.00      H1   C  
ATOM   2905  CG  GLU A 939     417.504 -88.696-143.128  1.00  0.00      H1   C  
ATOM   2906  CD  GLU A 939     416.789 -87.374-143.409  1.00  0.00      H1   C  
ATOM   2907  OE1 GLU A 939     415.530 -87.297-143.174  1.00  0.00      H1   O  
ATOM   2908  OE2 GLU A 939     417.337 -86.414-144.036  1.00  0.00      H1   O  
ATOM   2909  C   GLU A 939     418.567 -90.836-140.028  1.00  0.00      H1   C  
ATOM   2910  O   GLU A 939     419.643 -90.492-139.608  1.00  0.00      H1   O  
ATOM   2911  N   GLN A 940     417.600 -91.382-139.232  1.00  0.00      H1   N  
ATOM   2912  CA  GLN A 940     417.850 -91.742-137.841  1.00  0.00      H1   C  
ATOM   2913  CB  GLN A 940     416.574 -91.615-136.970  1.00  0.00      H1   C  
ATOM   2914  CG  GLN A 940     416.055 -90.164-136.613  1.00  0.00      H1   C  
ATOM   2915  CD  GLN A 940     415.805 -89.369-137.908  1.00  0.00      H1   C  
ATOM   2916  OE1 GLN A 940     415.140 -89.821-138.831  1.00  0.00      H1   O  
ATOM   2917  NE2 GLN A 940     416.380 -88.147-137.941  1.00  0.00      H1   N  
ATOM   2918  C   GLN A 940     418.500 -93.091-137.669  1.00  0.00      H1   C  
ATOM   2919  O   GLN A 940     418.415 -93.900-138.602  1.00  0.00      H1   O  
ATOM   2920  N   GLY A 941     419.224 -93.247-136.576  1.00  0.00      H1   N  
ATOM   2921  CA  GLY A 941     420.049 -94.431-136.330  1.00  0.00      H1   C  
ATOM   2922  C   GLY A 941     421.321 -94.533-137.151  1.00  0.00      H1   C  
ATOM   2923  O   GLY A 941     421.477 -93.814-138.118  1.00  0.00      H1   O  
ATOM   2924  N   SER A 942     422.244 -95.409-136.910  1.00  0.00      H1   N  
ATOM   2925  CA  SER A 942     423.506 -95.490-137.650  1.00  0.00      H1   C  
ATOM   2926  CB  SER A 942     424.614 -94.979-136.729  1.00  0.00      H1   C  
ATOM   2927  OG  SER A 942     425.779 -94.849-137.482  1.00  0.00      H1   O  
ATOM   2928  C   SER A 942     423.649 -96.978-137.928  1.00  0.00      H1   C  
ATOM   2929  O   SER A 942     423.350 -97.839-137.102  1.00  0.00      H1   O  
ATOM   2930  N   GLY A 943     424.022 -97.417-139.105  1.00  0.00      H1   N  
ATOM   2931  CA  GLY A 943     424.609 -96.587-140.121  1.00  0.00      H1   C  
ATOM   2932  C   GLY A 943     425.061 -97.522-141.206  1.00  0.00      H1   C  
ATOM   2933  O   GLY A 943     424.406 -98.474-141.479  1.00  0.00      H1   O  
ATOM   2934  N   TYR A 944     426.230 -97.204-141.788  1.00  0.00      H1   N  
ATOM   2935  CA  TYR A 944     426.790 -98.186-142.714  1.00  0.00      H1   C  
ATOM   2936  CB  TYR A 944     427.827 -97.411-143.619  1.00  0.00      H1   C  
ATOM   2937  CG  TYR A 944     427.110 -96.618-144.675  1.00  0.00      H1   C  
ATOM   2938  CD1 TYR A 944     426.989 -95.294-144.544  1.00  0.00      H1   C  
ATOM   2939  CE1 TYR A 944     426.522 -94.433-145.561  1.00  0.00      H1   C  
ATOM   2940  CZ  TYR A 944     426.042 -94.998-146.736  1.00  0.00      H1   C  
ATOM   2941  OH  TYR A 944     425.308 -94.076-147.561  1.00  0.00      H1   O  
ATOM   2942  CD2 TYR A 944     426.775 -97.157-145.910  1.00  0.00      H1   C  
ATOM   2943  CE2 TYR A 944     426.278 -96.314-146.929  1.00  0.00      H1   C  
ATOM   2944  C   TYR A 944     427.584 -99.262-141.990  1.00  0.00      H1   C  
ATOM   2945  O   TYR A 944     428.433 -98.894-141.160  1.00  0.00      H1   O  
ATOM   2946  N   ALA A 945     427.374-100.578-142.187  1.00  0.00      H1   N  
ATOM   2947  CA  ALA A 945     428.219-101.538-141.499  1.00  0.00      H1   C  
ATOM   2948  CB  ALA A 945     427.455-102.010-140.322  1.00  0.00      H1   C  
ATOM   2949  C   ALA A 945     428.447-102.738-142.430  1.00  0.00      H1   C  
ATOM   2950  O   ALA A 945     427.541-103.064-143.173  1.00  0.00      H1   O  
ATOM   2951  N   ALA A 946     429.613-103.476-142.380  1.00  0.00      H1   N  
ATOM   2952  CA  ALA A 946     429.947-104.506-143.367  1.00  0.00      H1   C  
ATOM   2953  CB  ALA A 946     431.423-104.546-143.651  1.00  0.00      H1   C  
ATOM   2954  C   ALA A 946     429.436-105.920-142.866  1.00  0.00      H1   C  
ATOM   2955  O   ALA A 946     429.132-106.140-141.710  1.00  0.00      H1   O  
ATOM   2956  N   ASP A 947     429.300-106.766-143.867  1.00  0.00      H1   N  
ATOM   2957  CA  ASP A 947     428.957-108.177-143.568  1.00  0.00      H1   C  
ATOM   2958  CB  ASP A 947     427.934-108.707-144.673  1.00  0.00      H1   C  
ATOM   2959  CG  ASP A 947     427.530-110.106-144.339  1.00  0.00      H1   C  
ATOM   2960  OD1 ASP A 947     428.211-111.109-144.720  1.00  0.00      H1   O  
ATOM   2961  OD2 ASP A 947     426.500-110.255-143.672  1.00  0.00      H1   O  
ATOM   2962  C   ASP A 947     430.264-108.970-143.564  1.00  0.00      H1   C  
ATOM   2963  O   ASP A 947     431.000-109.119-144.566  1.00  0.00      H1   O  
ATOM   2964  N   LEU A 948     430.753-109.355-142.383  1.00  0.00      H1   N  
ATOM   2965  CA  LEU A 948     432.131-109.896-142.198  1.00  0.00      H1   C  
ATOM   2966  CB  LEU A 948     432.669-109.390-140.793  1.00  0.00      H1   C  
ATOM   2967  CG  LEU A 948     433.306-107.951-140.734  1.00  0.00      H1   C  
ATOM   2968  CD1 LEU A 948     432.286-106.854-140.423  1.00  0.00      H1   C  
ATOM   2969  CD2 LEU A 948     434.370-107.989-139.603  1.00  0.00      H1   C  
ATOM   2970  C   LEU A 948     432.269-111.429-142.442  1.00  0.00      H1   C  
ATOM   2971  O   LEU A 948     433.353-111.812-142.879  1.00  0.00      H1   O  
ATOM   2972  N   LYS A 949     431.145-112.220-142.298  1.00  0.00      H1   N  
ATOM   2973  CA  LYS A 949     431.177-113.627-142.669  1.00  0.00      H1   C  
ATOM   2974  CB  LYS A 949     429.973-114.342-142.051  1.00  0.00      H1   C  
ATOM   2975  CG  LYS A 949     429.947-114.430-140.510  1.00  0.00      H1   C  
ATOM   2976  CD  LYS A 949     431.158-115.211-139.909  1.00  0.00      H1   C  
ATOM   2977  CE  LYS A 949     431.140-115.403-138.339  1.00  0.00      H1   C  
ATOM   2978  NZ  LYS A 949     431.000-114.208-137.577  1.00  0.00      H1   N  
ATOM   2979  C   LYS A 949     431.325-113.868-144.170  1.00  0.00      H1   C  
ATOM   2980  O   LYS A 949     432.012-114.748-144.629  1.00  0.00      H1   O  
ATOM   2981  N   SER A 950     430.695-112.882-144.969  1.00  0.00      H1   N  
ATOM   2982  CA  SER A 950     431.049-112.886-146.372  1.00  0.00      H1   C  
ATOM   2983  CB  SER A 950     429.945-112.173-147.237  1.00  0.00      H1   C  
ATOM   2984  OG  SER A 950     429.612-110.920-146.683  1.00  0.00      H1   O  
ATOM   2985  C   SER A 950     432.405-112.205-146.689  1.00  0.00      H1   C  
ATOM   2986  O   SER A 950     433.324-112.884-147.064  1.00  0.00      H1   O  
ATOM   2987  N   THR A 951     432.625-110.904-146.363  1.00  0.00      H1   N  
ATOM   2988  CA  THR A 951     433.744-110.086-146.824  1.00  0.00      H1   C  
ATOM   2989  CB  THR A 951     433.635-108.657-146.235  1.00  0.00      H1   C  
ATOM   2990  OG1 THR A 951     432.423-108.028-146.765  1.00  0.00      H1   O  
ATOM   2991  CG2 THR A 951     434.838-107.756-146.503  1.00  0.00      H1   C  
ATOM   2992  C   THR A 951     435.131-110.603-146.446  1.00  0.00      H1   C  
ATOM   2993  O   THR A 951     436.100-110.777-147.244  1.00  0.00      H1   O  
ATOM   2994  N   GLN A 952     435.286-111.080-145.187  1.00  0.00      H1   N  
ATOM   2995  CA  GLN A 952     436.547-111.483-144.614  1.00  0.00      H1   C  
ATOM   2996  CB  GLN A 952     436.698-111.373-143.081  1.00  0.00      H1   C  
ATOM   2997  CG  GLN A 952     436.276-110.025-142.423  1.00  0.00      H1   C  
ATOM   2998  CD  GLN A 952     436.433-108.663-143.102  1.00  0.00      H1   C  
ATOM   2999  OE1 GLN A 952     435.457-107.936-143.271  1.00  0.00      H1   O  
ATOM   3000  NE2 GLN A 952     437.706-108.344-143.423  1.00  0.00      H1   N  
ATOM   3001  C   GLN A 952     436.934-112.866-145.049  1.00  0.00      H1   C  
ATOM   3002  O   GLN A 952     438.130-113.201-145.081  1.00  0.00      H1   O  
ATOM   3003  N   ASN A 953     435.958-113.751-145.369  1.00  0.00      H1   N  
ATOM   3004  CA  ASN A 953     436.184-115.047-146.037  1.00  0.00      H1   C  
ATOM   3005  CB  ASN A 953     434.964-115.982-145.759  1.00  0.00      H1   C  
ATOM   3006  CG  ASN A 953     435.123-116.386-144.302  1.00  0.00      H1   C  
ATOM   3007  OD1 ASN A 953     436.185-116.410-143.689  1.00  0.00      H1   O  
ATOM   3008  ND2 ASN A 953     433.942-116.518-143.697  1.00  0.00      H1   N  
ATOM   3009  C   ASN A 953     436.300-114.844-147.582  1.00  0.00      H1   C  
ATOM   3010  O   ASN A 953     436.915-115.593-148.345  1.00  0.00      H1   O  
ATOM   3011  N   ALA A 954     435.615-113.879-148.165  1.00  0.00      H1   N  
ATOM   3012  CA  ALA A 954     435.853-113.661-149.602  1.00  0.00      H1   C  
ATOM   3013  CB  ALA A 954     434.901-112.531-150.081  1.00  0.00      H1   C  
ATOM   3014  C   ALA A 954     437.275-113.292-149.997  1.00  0.00      H1   C  
ATOM   3015  O   ALA A 954     437.808-113.936-150.897  1.00  0.00      H1   O  
ATOM   3016  N   ILE A 955     437.819-112.299-149.283  1.00  0.00      H1   N  
ATOM   3017  CA  ILE A 955     439.190-111.785-149.557  1.00  0.00      H1   C  
ATOM   3018  CB  ILE A 955     439.455-110.465-148.788  1.00  0.00      H1   C  
ATOM   3019  CG2 ILE A 955     439.390-110.718-147.353  1.00  0.00      H1   C  
ATOM   3020  CG1 ILE A 955     440.857-109.821-149.031  1.00  0.00      H1   C  
ATOM   3021  CD1 ILE A 955     441.222-109.706-150.520  1.00  0.00      H1   C  
ATOM   3022  C   ILE A 955     440.295-112.790-149.440  1.00  0.00      H1   C  
ATOM   3023  O   ILE A 955     441.277-112.764-150.251  1.00  0.00      H1   O  
ATOM   3024  N   ASP A 956     440.238-113.606-148.373  1.00  0.00      H1   N  
ATOM   3025  CA  ASP A 956     441.285-114.539-148.034  1.00  0.00      H1   C  
ATOM   3026  CB  ASP A 956     441.298-115.149-146.594  1.00  0.00      H1   C  
ATOM   3027  CG  ASP A 956     441.682-114.095-145.553  1.00  0.00      H1   C  
ATOM   3028  OD1 ASP A 956     442.281-113.052-145.861  1.00  0.00      H1   O  
ATOM   3029  OD2 ASP A 956     441.422-114.443-144.340  1.00  0.00      H1   O  
ATOM   3030  C   ASP A 956     441.242-115.602-149.072  1.00  0.00      H1   C  
ATOM   3031  O   ASP A 956     442.309-116.015-149.511  1.00  0.00      H1   O  
ATOM   3032  N   GLU A 957     440.056-116.014-149.561  1.00  0.00      H1   N  
ATOM   3033  CA  GLU A 957     439.909-116.837-150.746  1.00  0.00      H1   C  
ATOM   3034  CB  GLU A 957     438.505-117.450-150.797  1.00  0.00      H1   C  
ATOM   3035  CG  GLU A 957     438.309-118.495-149.603  1.00  0.00      H1   C  
ATOM   3036  CD  GLU A 957     436.947-119.165-149.558  1.00  0.00      H1   C  
ATOM   3037  OE1 GLU A 957     436.818-120.080-148.651  1.00  0.00      H1   O  
ATOM   3038  OE2 GLU A 957     436.012-118.907-150.357  1.00  0.00      H1   O  
ATOM   3039  C   GLU A 957     440.363-116.195-152.136  1.00  0.00      H1   C  
ATOM   3040  O   GLU A 957     440.949-116.834-152.994  1.00  0.00      H1   O  
ATOM   3041  N   ILE A 958     440.122-114.902-152.409  1.00  0.00      H1   N  
ATOM   3042  CA  ILE A 958     440.629-114.172-153.597  1.00  0.00      H1   C  
ATOM   3043  CB  ILE A 958     439.835-112.906-153.606  1.00  0.00      H1   C  
ATOM   3044  CG2 ILE A 958     440.346-111.817-154.634  1.00  0.00      H1   C  
ATOM   3045  CG1 ILE A 958     438.365-113.299-153.940  1.00  0.00      H1   C  
ATOM   3046  CD1 ILE A 958     437.450-112.100-153.568  1.00  0.00      H1   C  
ATOM   3047  C   ILE A 958     442.107-113.931-153.679  1.00  0.00      H1   C  
ATOM   3048  O   ILE A 958     442.866-114.038-154.661  1.00  0.00      H1   O  
ATOM   3049  N   THR A 959     442.690-113.733-152.476  1.00  0.00      H1   N  
ATOM   3050  CA  THR A 959     444.151-113.622-152.160  1.00  0.00      H1   C  
ATOM   3051  CB  THR A 959     444.324-113.233-150.697  1.00  0.00      H1   C  
ATOM   3052  OG1 THR A 959     443.885-111.938-150.407  1.00  0.00      H1   O  
ATOM   3053  CG2 THR A 959     445.834-113.414-150.281  1.00  0.00      H1   C  
ATOM   3054  C   THR A 959     444.941-114.866-152.546  1.00  0.00      H1   C  
ATOM   3055  O   THR A 959     445.934-114.854-153.232  1.00  0.00      H1   O  
ATOM   3056  N   ASN A 960     444.406-115.982-152.084  1.00  0.00      H1   N  
ATOM   3057  CA  ASN A 960     445.113-117.269-152.333  1.00  0.00      H1   C  
ATOM   3058  CB  ASN A 960     444.532-118.463-151.490  1.00  0.00      H1   C  
ATOM   3059  CG  ASN A 960     444.694-118.227-150.040  1.00  0.00      H1   C  
ATOM   3060  OD1 ASN A 960     445.444-117.326-149.607  1.00  0.00      H1   O  
ATOM   3061  ND2 ASN A 960     444.187-119.088-149.118  1.00  0.00      H1   N  
ATOM   3062  C   ASN A 960     445.136-117.700-153.841  1.00  0.00      H1   C  
ATOM   3063  O   ASN A 960     446.109-118.183-154.387  1.00  0.00      H1   O  
ATOM   3064  N   LYS A 961     444.022-117.457-154.582  1.00  0.00      H1   N  
ATOM   3065  CA  LYS A 961     443.999-117.639-156.051  1.00  0.00      H1   C  
ATOM   3066  CB  LYS A 961     442.571-117.285-156.749  1.00  0.00      H1   C  
ATOM   3067  CG  LYS A 961     441.416-118.096-156.240  1.00  0.00      H1   C  
ATOM   3068  CD  LYS A 961     439.937-117.871-156.702  1.00  0.00      H1   C  
ATOM   3069  CE  LYS A 961     439.681-117.737-158.199  1.00  0.00      H1   C  
ATOM   3070  NZ  LYS A 961     440.310-118.878-158.888  1.00  0.00      H1   N  
ATOM   3071  C   LYS A 961     445.058-116.845-156.905  1.00  0.00      H1   C  
ATOM   3072  O   LYS A 961     445.788-117.410-157.745  1.00  0.00      H1   O  
ATOM   3073  N   VAL A 962     445.265-115.595-156.466  1.00  0.00      H1   N  
ATOM   3074  CA  VAL A 962     446.325-114.664-156.983  1.00  0.00      H1   C  
ATOM   3075  CB  VAL A 962     445.980-113.259-156.550  1.00  0.00      H1   C  
ATOM   3076  CG1 VAL A 962     447.159-112.339-156.930  1.00  0.00      H1   C  
ATOM   3077  CG2 VAL A 962     444.668-112.792-157.222  1.00  0.00      H1   C  
ATOM   3078  C   VAL A 962     447.711-115.185-156.691  1.00  0.00      H1   C  
ATOM   3079  O   VAL A 962     448.553-115.390-157.590  1.00  0.00      H1   O  
ATOM   3080  N   ASN A 963     447.888-115.470-155.406  1.00  0.00      H1   N  
ATOM   3081  CA  ASN A 963     449.158-115.961-154.928  1.00  0.00      H1   C  
ATOM   3082  CB  ASN A 963     449.299-116.122-153.363  1.00  0.00      H1   C  
ATOM   3083  CG  ASN A 963     449.027-114.729-152.752  1.00  0.00      H1   C  
ATOM   3084  OD1 ASN A 963     449.027-113.647-153.366  1.00  0.00      H1   O  
ATOM   3085  ND2 ASN A 963     448.845-114.765-151.383  1.00  0.00      H1   N  
ATOM   3086  C   ASN A 963     449.560-117.234-155.552  1.00  0.00      H1   C  
ATOM   3087  O   ASN A 963     450.743-117.355-155.920  1.00  0.00      H1   O  
ATOM   3088  N   SER A 964     448.625-118.178-155.792  1.00  0.00      H1   N  
ATOM   3089  CA  SER A 964     448.927-119.431-156.387  1.00  0.00      H1   C  
ATOM   3090  CB  SER A 964     447.671-120.416-156.491  1.00  0.00      H1   C  
ATOM   3091  OG  SER A 964     447.973-121.701-156.781  1.00  0.00      H1   O  
ATOM   3092  C   SER A 964     449.406-119.428-157.824  1.00  0.00      H1   C  
ATOM   3093  O   SER A 964     450.315-120.188-158.217  1.00  0.00      H1   O  
ATOM   3094  N   VAL A 965     448.802-118.565-158.643  1.00  0.00      H1   N  
ATOM   3095  CA  VAL A 965     449.271-118.316-160.031  1.00  0.00      H1   C  
ATOM   3096  CB  VAL A 965     448.444-117.299-160.794  1.00  0.00      H1   C  
ATOM   3097  CG1 VAL A 965     449.088-116.793-162.093  1.00  0.00      H1   C  
ATOM   3098  CG2 VAL A 965     447.098-117.965-161.118  1.00  0.00      H1   C  
ATOM   3099  C   VAL A 965     450.636-117.875-160.105  1.00  0.00      H1   C  
ATOM   3100  O   VAL A 965     451.508-118.338-160.816  1.00  0.00      H1   O  
ATOM   3101  N   ILE A 966     451.008-117.037-159.198  1.00  0.00      H1   N  
ATOM   3102  CA  ILE A 966     452.363-116.580-158.987  1.00  0.00      H1   C  
ATOM   3103  CB  ILE A 966     452.409-115.360-158.039  1.00  0.00      H1   C  
ATOM   3104  CG2 ILE A 966     453.890-115.082-157.499  1.00  0.00      H1   C  
ATOM   3105  CG1 ILE A 966     451.608-114.103-158.597  1.00  0.00      H1   C  
ATOM   3106  CD1 ILE A 966     451.490-113.095-157.476  1.00  0.00      H1   C  
ATOM   3107  C   ILE A 966     453.363-117.661-158.649  1.00  0.00      H1   C  
ATOM   3108  O   ILE A 966     454.484-117.755-159.210  1.00  0.00      H1   O  
ATOM   3109  N   GLU A 967     453.005-118.653-157.843  1.00  0.00      H1   N  
ATOM   3110  CA  GLU A 967     453.823-119.873-157.531  1.00  0.00      H1   C  
ATOM   3111  CB  GLU A 967     453.089-120.829-156.545  1.00  0.00      H1   C  
ATOM   3112  CG  GLU A 967     453.670-122.317-156.533  1.00  0.00      H1   C  
ATOM   3113  CD  GLU A 967     453.231-123.189-155.306  1.00  0.00      H1   C  
ATOM   3114  OE1 GLU A 967     452.340-122.915-154.511  1.00  0.00      H1   O  
ATOM   3115  OE2 GLU A 967     453.893-124.239-155.150  1.00  0.00      H1   O  
ATOM   3116  C   GLU A 967     454.255-120.737-158.683  1.00  0.00      H1   C  
ATOM   3117  O   GLU A 967     455.435-121.022-158.865  1.00  0.00      H1   O  
ATOM   3118  N   LYS A 968     453.234-121.111-159.553  1.00  0.00      H1   N  
ATOM   3119  CA  LYS A 968     453.323-122.065-160.672  1.00  0.00      H1   C  
ATOM   3120  CB  LYS A 968     451.930-122.427-161.309  1.00  0.00      H1   C  
ATOM   3121  CG  LYS A 968     450.995-123.090-160.260  1.00  0.00      H1   C  
ATOM   3122  CD  LYS A 968     451.335-124.528-159.939  1.00  0.00      H1   C  
ATOM   3123  CE  LYS A 968     451.416-125.534-161.073  1.00  0.00      H1   C  
ATOM   3124  NZ  LYS A 968     451.683-126.896-160.493  1.00  0.00      H1   N  
ATOM   3125  C   LYS A 968     454.300-121.707-161.812  1.00  0.00      H1   C  
ATOM   3126  O   LYS A 968     454.361-120.553-162.136  1.00  0.00      H1   O  
ATOM   3127  N   MET A 969     455.018-122.648-162.395  1.00  0.00      H1   N  
ATOM   3128  CA  MET A 969     455.677-122.741-163.727  1.00  0.00      H1   C  
ATOM   3129  CB  MET A 969     456.089-121.437-164.310  1.00  0.00      H1   C  
ATOM   3130  CG  MET A 969     456.810-121.306-165.679  1.00  0.00      H1   C  
ATOM   3131  SD  MET A 969     457.206-119.510-166.262  1.00  0.00      H1   S  
ATOM   3132  CE  MET A 969     455.646-119.063-167.062  1.00  0.00      H1   C  
ATOM   3133  C   MET A 969     456.869-123.750-163.756  1.00  0.00      H1   C  
ATOM   3134  O   MET A 969     457.124-124.425-164.775  1.00  0.00      H1   O  
ATOM   3135  N   ASN A 970     457.557-123.829-162.646  1.00  0.00      H1   N  
ATOM   3136  CA  ASN A 970     458.841-124.526-162.459  1.00  0.00      H1   C  
ATOM   3137  CB  ASN A 970     458.711-126.053-161.929  1.00  0.00      H1   C  
ATOM   3138  CG  ASN A 970     458.204-125.886-160.530  1.00  0.00      H1   C  
ATOM   3139  OD1 ASN A 970     457.044-125.997-160.072  1.00  0.00      H1   O  
ATOM   3140  ND2 ASN A 970     459.186-125.583-159.610  1.00  0.00      H1   N  
ATOM   3141  C   ASN A 970     459.813-124.419-163.639  1.00  0.00      H1   C  
ATOM   3142  O   ASN A 970     460.060-125.414-164.314  1.00  0.00      H1   O  
ATOM   3143  N   THR A 971     460.244-123.156-163.860  1.00  0.00      H1   N  
ATOM   3144  CA  THR A 971     461.240-122.589-164.762  1.00  0.00      H1   C  
ATOM   3145  CB  THR A 971     461.598-121.195-164.535  1.00  0.00      H1   C  
ATOM   3146  OG1 THR A 971     462.120-121.036-163.194  1.00  0.00      H1   O  
ATOM   3147  CG2 THR A 971     460.510-120.169-164.709  1.00  0.00      H1   C  
ATOM   3148  C   THR A 971     462.398-123.524-165.163  1.00  0.00      H1   C  
ATOM   3149  O   THR A 971     463.174-124.010-164.363  1.00  0.00      H1   O  
ATOM   3150  N   GLN A 972     462.415-123.792-166.492  1.00  0.00      H1   N  
ATOM   3151  CA  GLN A 972     463.383-124.704-167.200  1.00  0.00      H1   C  
ATOM   3152  CB  GLN A 972     462.935-125.273-168.547  1.00  0.00      H1   C  
ATOM   3153  CG  GLN A 972     462.572-124.262-169.559  1.00  0.00      H1   C  
ATOM   3154  CD  GLN A 972     462.709-124.932-170.934  1.00  0.00      H1   C  
ATOM   3155  OE1 GLN A 972     463.713-125.026-171.633  1.00  0.00      H1   O  
ATOM   3156  NE2 GLN A 972     461.554-125.438-171.378  1.00  0.00      H1   N  
ATOM   3157  C   GLN A 972     464.849-124.063-167.266  1.00  0.00      H1   C  
ATOM   3158  O   GLN A 972     465.048-122.851-167.473  1.00  0.00      H1   O  
ATOM   3159  N   PHE A 973     465.911-124.824-167.083  1.00  0.00      H1   N  
ATOM   3160  CA  PHE A 973     467.265-124.319-167.119  1.00  0.00      H1   C  
ATOM   3161  CB  PHE A 973     468.134-125.133-166.046  1.00  0.00      H1   C  
ATOM   3162  CG  PHE A 973     469.560-124.694-165.890  1.00  0.00      H1   C  
ATOM   3163  CD1 PHE A 973     470.628-125.450-166.429  1.00  0.00      H1   C  
ATOM   3164  CE1 PHE A 973     471.904-125.128-166.063  1.00  0.00      H1   C  
ATOM   3165  CZ  PHE A 973     472.214-123.929-165.380  1.00  0.00      H1   C  
ATOM   3166  CD2 PHE A 973     469.860-123.505-165.174  1.00  0.00      H1   C  
ATOM   3167  CE2 PHE A 973     471.203-123.099-164.907  1.00  0.00      H1   C  
ATOM   3168  C   PHE A 973     467.804-124.565-168.483  1.00  0.00      H1   C  
ATOM   3169  O   PHE A 973     468.098-125.663-168.933  1.00  0.00      H1   O  
ATOM   3170  N   THR A 974     468.060-123.521-169.203  1.00  0.00      H1   N  
ATOM   3171  CA  THR A 974     468.399-123.593-170.615  1.00  0.00      H1   C  
ATOM   3172  CB  THR A 974     467.286-124.187-171.456  1.00  0.00      H1   C  
ATOM   3173  OG1 THR A 974     467.771-124.795-172.591  1.00  0.00      H1   O  
ATOM   3174  CG2 THR A 974     466.299-123.078-171.809  1.00  0.00      H1   C  
ATOM   3175  C   THR A 974     468.934-122.199-171.177  1.00  0.00      H1   C  
ATOM   3176  O   THR A 974     468.751-121.182-170.468  1.00  0.00      H1   O  
ATOM   3177  N   ALA A 975     469.526-122.118-172.325  1.00  0.00      H1   N  
ATOM   3178  CA  ALA A 975     470.027-120.903-172.914  1.00  0.00      H1   C  
ATOM   3179  CB  ALA A 975     471.587-120.822-172.788  1.00  0.00      H1   C  
ATOM   3180  C   ALA A 975     469.488-120.775-174.335  1.00  0.00      H1   C  
ATOM   3181  O   ALA A 975     469.709-121.688-175.155  1.00  0.00      H1   O  
ATOM   3182  N   VAL A 976     468.687-119.692-174.556  1.00  0.00      H1   N  
ATOM   3183  CA  VAL A 976     467.881-119.300-175.641  1.00  0.00      H1   C  
ATOM   3184  CB  VAL A 976     467.060-117.997-175.295  1.00  0.00      H1   C  
ATOM   3185  CG1 VAL A 976     466.121-117.828-176.499  1.00  0.00      H1   C  
ATOM   3186  CG2 VAL A 976     466.215-118.198-173.992  1.00  0.00      H1   C  
ATOM   3187  C   VAL A 976     468.635-119.141-176.894  1.00  0.00      H1   C  
ATOM   3188  O   VAL A 976     468.343-119.710-177.923  1.00  0.00      H1   O  
ATOM   3189  N   GLY A 977     469.770-118.388-176.751  1.00  0.00      H1   N  
ATOM   3190  CA  GLY A 977     470.642-117.914-177.930  1.00  0.00      H1   C  
ATOM   3191  C   GLY A 977     471.425-119.011-178.671  1.00  0.00      H1   C  
ATOM   3192  O   GLY A 977     471.816-120.031-178.179  1.00  0.00      H1   O  
ATOM   3193  N   LYS A 978     471.690-118.694-179.988  1.00  0.00      H1   N  
ATOM   3194  CA  LYS A 978     472.472-119.424-180.897  1.00  0.00      H1   C  
ATOM   3195  CB  LYS A 978     471.683-120.388-181.805  1.00  0.00      H1   C  
ATOM   3196  CG  LYS A 978     470.847-121.465-181.047  1.00  0.00      H1   C  
ATOM   3197  CD  LYS A 978     471.459-122.842-180.900  1.00  0.00      H1   C  
ATOM   3198  CE  LYS A 978     472.832-122.837-180.180  1.00  0.00      H1   C  
ATOM   3199  NZ  LYS A 978     472.746-122.471-178.750  1.00  0.00      H1   N  
ATOM   3200  C   LYS A 978     473.193-118.360-181.719  1.00  0.00      H1   C  
ATOM   3201  O   LYS A 978     472.745-117.219-181.769  1.00  0.00      H1   O  
ATOM   3202  N   GLU A 979     474.318-118.716-182.355  1.00  0.00      H1   N  
ATOM   3203  CA  GLU A 979     474.903-117.794-183.322  1.00  0.00      H1   C  
ATOM   3204  CB  GLU A 979     476.342-117.462-182.878  1.00  0.00      H1   C  
ATOM   3205  CG  GLU A 979     476.324-116.697-181.548  1.00  0.00      H1   C  
ATOM   3206  CD  GLU A 979     477.645-116.168-181.074  1.00  0.00      H1   C  
ATOM   3207  OE1 GLU A 979     478.523-116.939-180.643  1.00  0.00      H1   O  
ATOM   3208  OE2 GLU A 979     477.903-114.929-181.147  1.00  0.00      H1   O  
ATOM   3209  C   GLU A 979     474.988-118.399-184.672  1.00  0.00      H1   C  
ATOM   3210  O   GLU A 979     475.616-119.492-184.769  1.00  0.00      H1   O  
ATOM   3211  N   PHE A 980     474.389-117.776-185.696  1.00  0.00      H1   N  
ATOM   3212  CA  PHE A 980     474.256-118.347-187.043  1.00  0.00      H1   C  
ATOM   3213  CB  PHE A 980     472.762-118.846-187.341  1.00  0.00      H1   C  
ATOM   3214  CG  PHE A 980     472.475-120.109-186.667  1.00  0.00      H1   C  
ATOM   3215  CD1 PHE A 980     473.153-121.299-186.939  1.00  0.00      H1   C  
ATOM   3216  CE1 PHE A 980     472.792-122.521-186.339  1.00  0.00      H1   C  
ATOM   3217  CZ  PHE A 980     471.839-122.532-185.363  1.00  0.00      H1   C  
ATOM   3218  CD2 PHE A 980     471.458-120.182-185.688  1.00  0.00      H1   C  
ATOM   3219  CE2 PHE A 980     471.080-121.363-185.037  1.00  0.00      H1   C  
ATOM   3220  C   PHE A 980     474.899-117.454-188.055  1.00  0.00      H1   C  
ATOM   3221  O   PHE A 980     474.740-116.233-188.115  1.00  0.00      H1   O  
ATOM   3222  N   ASN A 981     475.764-118.059-188.980  1.00  0.00      H1   N  
ATOM   3223  CA  ASN A 981     476.686-117.331-189.800  1.00  0.00      H1   C  
ATOM   3224  CB  ASN A 981     478.036-118.170-190.059  1.00  0.00      H1   C  
ATOM   3225  CG  ASN A 981     479.254-117.378-190.343  1.00  0.00      H1   C  
ATOM   3226  OD1 ASN A 981     479.276-116.394-191.055  1.00  0.00      H1   O  
ATOM   3227  ND2 ASN A 981     480.357-117.727-189.777  1.00  0.00      H1   N  
ATOM   3228  C   ASN A 981     475.987-117.007-191.068  1.00  0.00      H1   C  
ATOM   3229  O   ASN A 981     474.842-117.375-191.244  1.00  0.00      H1   O  
ATOM   3230  N   HIS A 982     476.645-116.291-192.037  1.00  0.00      H1   N  
ATOM   3231  CA  HIS A 982     476.091-115.827-193.300  1.00  0.00      H1   C  
ATOM   3232  CB  HIS A 982     477.202-115.173-194.074  1.00  0.00      H1   C  
ATOM   3233  ND1 HIS A 982     476.134-113.135-195.139  1.00  0.00      H1   N  
ATOM   3234  CG  HIS A 982     476.717-114.394-195.269  1.00  0.00      H1   C  
ATOM   3235  CE1 HIS A 982     476.075-112.616-196.471  1.00  0.00      H1   C  
ATOM   3236  NE2 HIS A 982     476.585-113.435-197.335  1.00  0.00      H1   N  
ATOM   3237  CD2 HIS A 982     476.988-114.537-196.623  1.00  0.00      H1   C  
ATOM   3238  C   HIS A 982     475.460-116.801-194.183  1.00  0.00      H1   C  
ATOM   3239  O   HIS A 982     474.379-116.636-194.827  1.00  0.00      H1   O  
ATOM   3240  N   LEU A 983     475.983-118.046-194.155  1.00  0.00      H1   N  
ATOM   3241  CA  LEU A 983     475.476-119.142-194.931  1.00  0.00      H1   C  
ATOM   3242  CB  LEU A 983     476.614-120.158-195.287  1.00  0.00      H1   C  
ATOM   3243  CG  LEU A 983     478.027-119.628-195.567  1.00  0.00      H1   C  
ATOM   3244  CD1 LEU A 983     479.027-120.745-195.745  1.00  0.00      H1   C  
ATOM   3245  CD2 LEU A 983     477.987-118.736-196.813  1.00  0.00      H1   C  
ATOM   3246  C   LEU A 983     474.313-119.942-194.257  1.00  0.00      H1   C  
ATOM   3247  O   LEU A 983     473.710-120.888-194.799  1.00  0.00      H1   O  
ATOM   3248  N   GLU A 984     473.998-119.601-192.986  1.00  0.00      H1   N  
ATOM   3249  CA  GLU A 984     473.205-120.460-192.199  1.00  0.00      H1   C  
ATOM   3250  CB  GLU A 984     473.853-120.728-190.860  1.00  0.00      H1   C  
ATOM   3251  CG  GLU A 984     475.250-121.390-191.044  1.00  0.00      H1   C  
ATOM   3252  CD  GLU A 984     475.920-121.705-189.713  1.00  0.00      H1   C  
ATOM   3253  OE1 GLU A 984     475.961-120.801-188.837  1.00  0.00      H1   O  
ATOM   3254  OE2 GLU A 984     476.423-122.826-189.526  1.00  0.00      H1   O  
ATOM   3255  C   GLU A 984     471.853-119.802-191.911  1.00  0.00      H1   C  
ATOM   3256  O   GLU A 984     471.174-120.157-190.923  1.00  0.00      H1   O  
ATOM   3257  N   LYS A 985     471.477-118.682-192.726  1.00  0.00      H1   N  
ATOM   3258  CA  LYS A 985     470.258-117.848-192.599  1.00  0.00      H1   C  
ATOM   3259  CB  LYS A 985     470.228-116.965-193.797  1.00  0.00      H1   C  
ATOM   3260  CG  LYS A 985     471.246-115.788-193.726  1.00  0.00      H1   C  
ATOM   3261  CD  LYS A 985     471.047-114.806-194.906  1.00  0.00      H1   C  
ATOM   3262  CE  LYS A 985     472.103-113.676-194.982  1.00  0.00      H1   C  
ATOM   3263  NZ  LYS A 985     472.054-113.022-196.285  1.00  0.00      H1   N  
ATOM   3264  C   LYS A 985     469.022-118.601-192.430  1.00  0.00      H1   C  
ATOM   3265  O   LYS A 985     468.213-118.320-191.545  1.00  0.00      H1   O  
ATOM   3266  N   ARG A 986     468.702-119.607-193.236  1.00  0.00      H1   N  
ATOM   3267  CA  ARG A 986     467.509-120.371-193.035  1.00  0.00      H1   C  
ATOM   3268  CB  ARG A 986     467.311-121.429-194.164  1.00  0.00      H1   C  
ATOM   3269  CG  ARG A 986     466.716-120.777-195.432  1.00  0.00      H1   C  
ATOM   3270  CD  ARG A 986     466.515-121.701-196.647  1.00  0.00      H1   C  
ATOM   3271  NE  ARG A 986     467.844-122.187-196.913  1.00  0.00      H1   N  
ATOM   3272  CZ  ARG A 986     468.298-123.383-196.713  1.00  0.00      H1   C  
ATOM   3273  NH1 ARG A 986     467.633-124.438-196.703  1.00  0.00      H1   N  
ATOM   3274  NH2 ARG A 986     469.572-123.518-196.666  1.00  0.00      H1   N  
ATOM   3275  C   ARG A 986     467.465-121.149-191.652  1.00  0.00      H1   C  
ATOM   3276  O   ARG A 986     466.339-121.347-191.135  1.00  0.00      H1   O  
ATOM   3277  N   ILE A 987     468.519-121.700-191.066  1.00  0.00      H1   N  
ATOM   3278  CA  ILE A 987     468.570-122.175-189.753  1.00  0.00      H1   C  
ATOM   3279  CB  ILE A 987     469.830-123.002-189.618  1.00  0.00      H1   C  
ATOM   3280  CG2 ILE A 987     469.937-123.549-188.184  1.00  0.00      H1   C  
ATOM   3281  CG1 ILE A 987     469.857-124.231-190.566  1.00  0.00      H1   C  
ATOM   3282  CD1 ILE A 987     470.566-124.076-191.923  1.00  0.00      H1   C  
ATOM   3283  C   ILE A 987     468.386-121.132-188.789  1.00  0.00      H1   C  
ATOM   3284  O   ILE A 987     467.520-121.332-187.885  1.00  0.00      H1   O  
ATOM   3285  N   GLU A 988     469.010-119.922-188.951  1.00  0.00      H1   N  
ATOM   3286  CA  GLU A 988     468.773-118.766-188.068  1.00  0.00      H1   C  
ATOM   3287  CB  GLU A 988     469.561-117.467-188.436  1.00  0.00      H1   C  
ATOM   3288  CG  GLU A 988     469.816-116.432-187.196  1.00  0.00      H1   C  
ATOM   3289  CD  GLU A 988     470.444-115.139-187.723  1.00  0.00      H1   C  
ATOM   3290  OE1 GLU A 988     471.695-115.015-187.742  1.00  0.00      H1   O  
ATOM   3291  OE2 GLU A 988     469.652-114.284-188.195  1.00  0.00      H1   O  
ATOM   3292  C   GLU A 988     467.295-118.420-188.067  1.00  0.00      H1   C  
ATOM   3293  O   GLU A 988     466.763-118.122-186.970  1.00  0.00      H1   O  
ATOM   3294  N   ASN A 989     466.632-118.403-189.232  1.00  0.00      H1   N  
ATOM   3295  CA  ASN A 989     465.227-118.133-189.464  1.00  0.00      H1   C  
ATOM   3296  CB  ASN A 989     465.087-118.119-191.003  1.00  0.00      H1   C  
ATOM   3297  CG  ASN A 989     463.664-117.861-191.543  1.00  0.00      H1   C  
ATOM   3298  OD1 ASN A 989     462.973-118.816-191.915  1.00  0.00      H1   O  
ATOM   3299  ND2 ASN A 989     463.286-116.560-191.680  1.00  0.00      H1   N  
ATOM   3300  C   ASN A 989     464.272-119.144-188.834  1.00  0.00      H1   C  
ATOM   3301  O   ASN A 989     463.230-118.785-188.250  1.00  0.00      H1   O  
ATOM   3302  N   LEU A 990     464.649-120.402-188.907  1.00  0.00      H1   N  
ATOM   3303  CA  LEU A 990     464.046-121.408-188.078  1.00  0.00      H1   C  
ATOM   3304  CB  LEU A 990     464.624-122.865-188.399  1.00  0.00      H1   C  
ATOM   3305  CG  LEU A 990     464.025-124.016-187.518  1.00  0.00      H1   C  
ATOM   3306  CD1 LEU A 990     462.545-124.181-187.589  1.00  0.00      H1   C  
ATOM   3307  CD2 LEU A 990     464.662-125.309-187.930  1.00  0.00      H1   C  
ATOM   3308  C   LEU A 990     464.013-121.057-186.532  1.00  0.00      H1   C  
ATOM   3309  O   LEU A 990     462.969-121.163-185.862  1.00  0.00      H1   O  
ATOM   3310  N   ASN A 991     465.181-120.651-185.956  1.00  0.00      H1   N  
ATOM   3311  CA  ASN A 991     465.265-120.338-184.551  1.00  0.00      H1   C  
ATOM   3312  CB  ASN A 991     466.745-120.323-184.053  1.00  0.00      H1   C  
ATOM   3313  CG  ASN A 991     466.957-120.081-182.575  1.00  0.00      H1   C  
ATOM   3314  OD1 ASN A 991     466.363-120.724-181.696  1.00  0.00      H1   O  
ATOM   3315  ND2 ASN A 991     467.838-119.128-182.252  1.00  0.00      H1   N  
ATOM   3316  C   ASN A 991     464.548-119.092-184.213  1.00  0.00      H1   C  
ATOM   3317  O   ASN A 991     463.830-119.097-183.197  1.00  0.00      H1   O  
ATOM   3318  N   LYS A 992     464.557-118.054-185.141  1.00  0.00      H1   N  
ATOM   3319  CA  LYS A 992     463.675-116.896-184.942  1.00  0.00      H1   C  
ATOM   3320  CB  LYS A 992     464.100-115.694-185.806  1.00  0.00      H1   C  
ATOM   3321  CG  LYS A 992     465.446-115.170-185.440  1.00  0.00      H1   C  
ATOM   3322  CD  LYS A 992     465.859-114.144-186.476  1.00  0.00      H1   C  
ATOM   3323  CE  LYS A 992     467.186-113.471-186.278  1.00  0.00      H1   C  
ATOM   3324  NZ  LYS A 992     467.603-112.764-187.558  1.00  0.00      H1   N  
ATOM   3325  C   LYS A 992     462.181-117.113-184.828  1.00  0.00      H1   C  
ATOM   3326  O   LYS A 992     461.468-116.493-184.070  1.00  0.00      H1   O  
ATOM   3327  N   LYS A 993     461.656-118.093-185.610  1.00  0.00      H1   N  
ATOM   3328  CA  LYS A 993     460.343-118.605-185.726  1.00  0.00      H1   C  
ATOM   3329  CB  LYS A 993     460.192-119.533-187.033  1.00  0.00      H1   C  
ATOM   3330  CG  LYS A 993     458.888-120.377-187.010  1.00  0.00      H1   C  
ATOM   3331  CD  LYS A 993     458.509-121.111-188.299  1.00  0.00      H1   C  
ATOM   3332  CE  LYS A 993     459.481-122.214-188.671  1.00  0.00      H1   C  
ATOM   3333  NZ  LYS A 993     458.909-122.987-189.733  1.00  0.00      H1   N  
ATOM   3334  C   LYS A 993     459.974-119.391-184.483  1.00  0.00      H1   C  
ATOM   3335  O   LYS A 993     458.917-119.259-183.889  1.00  0.00      H1   O  
ATOM   3336  N   VAL A 994     460.930-120.255-184.033  1.00  0.00      H1   N  
ATOM   3337  CA  VAL A 994     460.739-120.968-182.800  1.00  0.00      H1   C  
ATOM   3338  CB  VAL A 994     461.735-122.153-182.629  1.00  0.00      H1   C  
ATOM   3339  CG1 VAL A 994     461.838-122.510-181.149  1.00  0.00      H1   C  
ATOM   3340  CG2 VAL A 994     461.296-123.394-183.348  1.00  0.00      H1   C  
ATOM   3341  C   VAL A 994     460.531-119.940-181.596  1.00  0.00      H1   C  
ATOM   3342  O   VAL A 994     459.673-120.036-180.750  1.00  0.00      H1   O  
ATOM   3343  N   ASP A 995     461.416-118.905-181.472  1.00  0.00      H1   N  
ATOM   3344  CA  ASP A 995     461.391-117.922-180.383  1.00  0.00      H1   C  
ATOM   3345  CB  ASP A 995     462.717-117.071-180.480  1.00  0.00      H1   C  
ATOM   3346  CG  ASP A 995     463.848-117.798-179.852  1.00  0.00      H1   C  
ATOM   3347  OD1 ASP A 995     465.029-117.491-180.197  1.00  0.00      H1   O  
ATOM   3348  OD2 ASP A 995     463.628-118.620-178.987  1.00  0.00      H1   O  
ATOM   3349  C   ASP A 995     460.179-117.027-180.483  1.00  0.00      H1   C  
ATOM   3350  O   ASP A 995     459.590-116.642-179.475  1.00  0.00      H1   O  
ATOM   3351  N   ASP A 996     459.768-116.652-181.664  1.00  0.00      H1   N  
ATOM   3352  CA  ASP A 996     458.583-115.906-181.914  1.00  0.00      H1   C  
ATOM   3353  CB  ASP A 996     458.462-115.288-183.325  1.00  0.00      H1   C  
ATOM   3354  CG  ASP A 996     459.274-114.027-183.547  1.00  0.00      H1   C  
ATOM   3355  OD1 ASP A 996     459.355-113.441-184.676  1.00  0.00      H1   O  
ATOM   3356  OD2 ASP A 996     459.777-113.429-182.538  1.00  0.00      H1   O  
ATOM   3357  C   ASP A 996     457.321-116.806-181.691  1.00  0.00      H1   C  
ATOM   3358  O   ASP A 996     456.270-116.397-181.132  1.00  0.00      H1   O  
ATOM   3359  N   GLY A 997     457.323-118.057-182.065  1.00  0.00      H1   N  
ATOM   3360  CA  GLY A 997     456.282-119.090-181.779  1.00  0.00      H1   C  
ATOM   3361  C   GLY A 997     456.097-119.348-180.342  1.00  0.00      H1   C  
ATOM   3362  O   GLY A 997     454.970-119.354-179.788  1.00  0.00      H1   O  
ATOM   3363  N   PHE A 998     457.189-119.502-179.650  1.00  0.00      H1   N  
ATOM   3364  CA  PHE A 998     457.153-119.529-178.211  1.00  0.00      H1   C  
ATOM   3365  CB  PHE A 998     458.559-119.867-177.593  1.00  0.00      H1   C  
ATOM   3366  CG  PHE A 998     459.055-121.313-177.811  1.00  0.00      H1   C  
ATOM   3367  CD1 PHE A 998     458.265-122.413-178.285  1.00  0.00      H1   C  
ATOM   3368  CE1 PHE A 998     458.811-123.619-178.594  1.00  0.00      H1   C  
ATOM   3369  CZ  PHE A 998     460.159-123.855-178.285  1.00  0.00      H1   C  
ATOM   3370  CD2 PHE A 998     460.422-121.579-177.540  1.00  0.00      H1   C  
ATOM   3371  CE2 PHE A 998     460.951-122.873-177.725  1.00  0.00      H1   C  
ATOM   3372  C   PHE A 998     456.657-118.357-177.479  1.00  0.00      H1   C  
ATOM   3373  O   PHE A 998     455.768-118.526-176.676  1.00  0.00      H1   O  
ATOM   3374  N   LEU A 999     457.036-117.133-177.874  1.00  0.00      H1   N  
ATOM   3375  CA  LEU A 999     456.380-115.873-177.423  1.00  0.00      H1   C  
ATOM   3376  CB  LEU A 999     457.316-114.741-177.975  1.00  0.00      H1   C  
ATOM   3377  CG  LEU A 999     456.903-113.246-177.660  1.00  0.00      H1   C  
ATOM   3378  CD1 LEU A 999     456.758-112.990-176.139  1.00  0.00      H1   C  
ATOM   3379  CD2 LEU A 999     457.940-112.256-178.275  1.00  0.00      H1   C  
ATOM   3380  C   LEU A 999     454.910-115.718-177.711  1.00  0.00      H1   C  
ATOM   3381  O   LEU A 999     454.135-115.312-176.869  1.00  0.00      H1   O  
ATOM   3382  N   ASP A1000     454.441-116.163-178.886  1.00  0.00      H1   N  
ATOM   3383  CA  ASP A1000     452.992-116.187-179.218  1.00  0.00      H1   C  
ATOM   3384  CB  ASP A1000     452.716-116.633-180.692  1.00  0.00      H1   C  
ATOM   3385  CG  ASP A1000     452.962-115.625-181.739  1.00  0.00      H1   C  
ATOM   3386  OD1 ASP A1000     452.840-116.006-182.970  1.00  0.00      H1   O  
ATOM   3387  OD2 ASP A1000     453.236-114.405-181.535  1.00  0.00      H1   O  
ATOM   3388  C   ASP A1000     452.223-117.205-178.228  1.00  0.00      H1   C  
ATOM   3389  O   ASP A1000     451.240-116.844-177.598  1.00  0.00      H1   O  
ATOM   3390  N   ILE A1001     452.685-118.433-177.978  1.00  0.00      H1   N  
ATOM   3391  CA  ILE A1001     452.006-119.361-177.100  1.00  0.00      H1   C  
ATOM   3392  CB  ILE A1001     452.743-120.708-177.095  1.00  0.00      H1   C  
ATOM   3393  CG2 ILE A1001     452.188-121.555-175.979  1.00  0.00      H1   C  
ATOM   3394  CG1 ILE A1001     452.472-121.351-178.482  1.00  0.00      H1   C  
ATOM   3395  CD1 ILE A1001     453.580-122.372-178.904  1.00  0.00      H1   C  
ATOM   3396  C   ILE A1001     451.949-118.786-175.716  1.00  0.00      H1   C  
ATOM   3397  O   ILE A1001     450.820-118.708-175.183  1.00  0.00      H1   O  
ATOM   3398  N   TRP A1002     453.120-118.339-175.189  1.00  0.00      H1   N  
ATOM   3399  CA  TRP A1002     453.112-117.782-173.856  1.00  0.00      H1   C  
ATOM   3400  CB  TRP A1002     454.575-117.607-173.242  1.00  0.00      H1   C  
ATOM   3401  CG  TRP A1002     455.286-118.943-172.992  1.00  0.00      H1   C  
ATOM   3402  CD1 TRP A1002     456.398-119.473-173.588  1.00  0.00      H1   C  
ATOM   3403  NE1 TRP A1002     456.540-120.845-173.239  1.00  0.00      H1   N  
ATOM   3404  CE2 TRP A1002     455.553-121.179-172.395  1.00  0.00      H1   C  
ATOM   3405  CD2 TRP A1002     454.744-120.046-172.202  1.00  0.00      H1   C  
ATOM   3406  CE3 TRP A1002     453.718-120.134-171.357  1.00  0.00      H1   C  
ATOM   3407  CZ3 TRP A1002     453.577-121.281-170.525  1.00  0.00      H1   C  
ATOM   3408  CZ2 TRP A1002     455.389-122.285-171.683  1.00  0.00      H1   C  
ATOM   3409  CH2 TRP A1002     454.408-122.357-170.702  1.00  0.00      H1   C  
ATOM   3410  C   TRP A1002     452.308-116.512-173.656  1.00  0.00      H1   C  
ATOM   3411  O   TRP A1002     451.701-116.432-172.643  1.00  0.00      H1   O  
ATOM   3412  N   THR A1003     452.322-115.494-174.576  1.00  0.00      H1   N  
ATOM   3413  CA  THR A1003     451.558-114.281-174.522  1.00  0.00      H1   C  
ATOM   3414  CB  THR A1003     451.892-113.301-175.556  1.00  0.00      H1   C  
ATOM   3415  OG1 THR A1003     453.291-112.944-175.456  1.00  0.00      H1   O  
ATOM   3416  CG2 THR A1003     451.157-111.933-175.376  1.00  0.00      H1   C  
ATOM   3417  C   THR A1003     450.115-114.526-174.490  1.00  0.00      H1   C  
ATOM   3418  O   THR A1003     449.395-114.024-173.650  1.00  0.00      H1   O  
ATOM   3419  N   TYR A1004     449.678-115.480-175.334  1.00  0.00      H1   N  
ATOM   3420  CA  TYR A1004     448.275-115.971-175.375  1.00  0.00      H1   C  
ATOM   3421  CB  TYR A1004     448.257-116.887-176.662  1.00  0.00      H1   C  
ATOM   3422  CG  TYR A1004     446.932-117.629-176.845  1.00  0.00      H1   C  
ATOM   3423  CD1 TYR A1004     445.768-116.908-177.250  1.00  0.00      H1   C  
ATOM   3424  CE1 TYR A1004     444.523-117.586-177.417  1.00  0.00      H1   C  
ATOM   3425  CZ  TYR A1004     444.360-118.887-176.926  1.00  0.00      H1   C  
ATOM   3426  OH  TYR A1004     443.046-119.553-176.865  1.00  0.00      H1   O  
ATOM   3427  CD2 TYR A1004     446.776-119.023-176.510  1.00  0.00      H1   C  
ATOM   3428  CE2 TYR A1004     445.505-119.665-176.585  1.00  0.00      H1   C  
ATOM   3429  C   TYR A1004     447.833-116.728-174.042  1.00  0.00      H1   C  
ATOM   3430  O   TYR A1004     446.764-116.449-173.513  1.00  0.00      H1   O  
ATOM   3431  N   ASN A1005     448.659-117.598-173.486  1.00  0.00      H1   N  
ATOM   3432  CA  ASN A1005     448.456-118.266-172.193  1.00  0.00      H1   C  
ATOM   3433  CB  ASN A1005     449.375-119.492-172.029  1.00  0.00      H1   C  
ATOM   3434  CG  ASN A1005     449.114-120.690-172.926  1.00  0.00      H1   C  
ATOM   3435  OD1 ASN A1005     448.256-120.778-173.851  1.00  0.00      H1   O  
ATOM   3436  ND2 ASN A1005     449.874-121.783-172.555  1.00  0.00      H1   N  
ATOM   3437  C   ASN A1005     448.477-117.415-170.941  1.00  0.00      H1   C  
ATOM   3438  O   ASN A1005     447.561-117.550-170.148  1.00  0.00      H1   O  
ATOM   3439  N   ALA A1006     449.444-116.526-170.813  1.00  0.00      H1   N  
ATOM   3440  CA  ALA A1006     449.468-115.537-169.848  1.00  0.00      H1   C  
ATOM   3441  CB  ALA A1006     450.772-114.746-170.013  1.00  0.00      H1   C  
ATOM   3442  C   ALA A1006     448.362-114.496-169.867  1.00  0.00      H1   C  
ATOM   3443  O   ALA A1006     447.855-114.256-168.812  1.00  0.00      H1   O  
ATOM   3444  N   GLU A1007     447.949-113.939-171.067  1.00  0.00      H1   N  
ATOM   3445  CA  GLU A1007     446.714-113.151-171.188  1.00  0.00      H1   C  
ATOM   3446  CB  GLU A1007     446.651-112.467-172.556  1.00  0.00      H1   C  
ATOM   3447  CG  GLU A1007     447.756-111.447-172.793  1.00  0.00      H1   C  
ATOM   3448  CD  GLU A1007     447.406-110.596-174.034  1.00  0.00      H1   C  
ATOM   3449  OE1 GLU A1007     447.316-109.327-173.869  1.00  0.00      H1   O  
ATOM   3450  OE2 GLU A1007     447.153-111.156-175.108  1.00  0.00      H1   O  
ATOM   3451  C   GLU A1007     445.405-113.826-170.916  1.00  0.00      H1   C  
ATOM   3452  O   GLU A1007     444.505-113.366-170.206  1.00  0.00      H1   O  
ATOM   3453  N   LEU A1008     445.222-115.064-171.509  1.00  0.00      H1   N  
ATOM   3454  CA  LEU A1008     444.024-115.885-171.307  1.00  0.00      H1   C  
ATOM   3455  CB  LEU A1008     444.163-117.177-172.126  1.00  0.00      H1   C  
ATOM   3456  CG  LEU A1008     442.950-118.239-172.072  1.00  0.00      H1   C  
ATOM   3457  CD1 LEU A1008     441.610-117.709-172.609  1.00  0.00      H1   C  
ATOM   3458  CD2 LEU A1008     443.299-119.620-172.657  1.00  0.00      H1   C  
ATOM   3459  C   LEU A1008     443.742-116.204-169.779  1.00  0.00      H1   C  
ATOM   3460  O   LEU A1008     442.586-116.149-169.316  1.00  0.00      H1   O  
ATOM   3461  N   LEU A1009     444.728-116.552-168.964  1.00  0.00      H1   N  
ATOM   3462  CA  LEU A1009     444.552-117.015-167.584  1.00  0.00      H1   C  
ATOM   3463  CB  LEU A1009     445.875-117.553-166.927  1.00  0.00      H1   C  
ATOM   3464  CG  LEU A1009     445.675-118.285-165.542  1.00  0.00      H1   C  
ATOM   3465  CD1 LEU A1009     444.353-119.156-165.458  1.00  0.00      H1   C  
ATOM   3466  CD2 LEU A1009     446.886-119.101-165.174  1.00  0.00      H1   C  
ATOM   3467  C   LEU A1009     444.071-115.844-166.771  1.00  0.00      H1   C  
ATOM   3468  O   LEU A1009     443.116-115.969-165.968  1.00  0.00      H1   O  
ATOM   3469  N   VAL A1010     444.656-114.719-167.016  1.00  0.00      H1   N  
ATOM   3470  CA  VAL A1010     444.311-113.383-166.480  1.00  0.00      H1   C  
ATOM   3471  CB  VAL A1010     445.320-112.410-166.942  1.00  0.00      H1   C  
ATOM   3472  CG1 VAL A1010     444.932-110.914-166.676  1.00  0.00      H1   C  
ATOM   3473  CG2 VAL A1010     446.699-112.633-166.249  1.00  0.00      H1   C  
ATOM   3474  C   VAL A1010     442.906-112.958-166.730  1.00  0.00      H1   C  
ATOM   3475  O   VAL A1010     442.134-112.611-165.820  1.00  0.00      H1   O  
ATOM   3476  N   LEU A1011     442.367-113.015-167.987  1.00  0.00      H1   N  
ATOM   3477  CA  LEU A1011     440.983-112.754-168.320  1.00  0.00      H1   C  
ATOM   3478  CB  LEU A1011     440.713-112.734-169.799  1.00  0.00      H1   C  
ATOM   3479  CG  LEU A1011     441.455-111.771-170.741  1.00  0.00      H1   C  
ATOM   3480  CD1 LEU A1011     440.861-111.735-172.192  1.00  0.00      H1   C  
ATOM   3481  CD2 LEU A1011     441.519-110.352-170.154  1.00  0.00      H1   C  
ATOM   3482  C   LEU A1011     439.954-113.697-167.642  1.00  0.00      H1   C  
ATOM   3483  O   LEU A1011     438.912-113.348-167.075  1.00  0.00      H1   O  
ATOM   3484  N   LEU A1012     440.229-114.992-167.565  1.00  0.00      H1   N  
ATOM   3485  CA  LEU A1012     439.473-116.069-166.925  1.00  0.00      H1   C  
ATOM   3486  CB  LEU A1012     440.143-117.479-167.220  1.00  0.00      H1   C  
ATOM   3487  CG  LEU A1012     439.940-117.962-168.691  1.00  0.00      H1   C  
ATOM   3488  CD1 LEU A1012     440.765-119.255-168.949  1.00  0.00      H1   C  
ATOM   3489  CD2 LEU A1012     438.412-118.159-169.082  1.00  0.00      H1   C  
ATOM   3490  C   LEU A1012     439.421-115.951-165.399  1.00  0.00      H1   C  
ATOM   3491  O   LEU A1012     438.398-116.109-164.719  1.00  0.00      H1   O  
ATOM   3492  N   GLU A1013     440.600-115.529-164.777  1.00  0.00      H1   N  
ATOM   3493  CA  GLU A1013     440.610-115.454-163.315  1.00  0.00      H1   C  
ATOM   3494  CB  GLU A1013     442.155-115.703-162.866  1.00  0.00      H1   C  
ATOM   3495  CG  GLU A1013     442.679-117.119-162.625  1.00  0.00      H1   C  
ATOM   3496  CD  GLU A1013     441.979-117.801-161.371  1.00  0.00      H1   C  
ATOM   3497  OE1 GLU A1013     442.489-117.624-160.240  1.00  0.00      H1   O  
ATOM   3498  OE2 GLU A1013     440.969-118.500-161.549  1.00  0.00      H1   O  
ATOM   3499  C   GLU A1013     440.134-114.182-162.721  1.00  0.00      H1   C  
ATOM   3500  O   GLU A1013     439.489-114.114-161.654  1.00  0.00      H1   O  
ATOM   3501  N   ASN A1014     440.245-113.092-163.569  1.00  0.00      H1   N  
ATOM   3502  CA  ASN A1014     439.430-111.900-163.350  1.00  0.00      H1   C  
ATOM   3503  CB  ASN A1014     439.936-110.839-164.206  1.00  0.00      H1   C  
ATOM   3504  CG  ASN A1014     441.325-110.268-163.845  1.00  0.00      H1   C  
ATOM   3505  OD1 ASN A1014     441.771-110.400-162.690  1.00  0.00      H1   O  
ATOM   3506  ND2 ASN A1014     442.117-109.800-164.793  1.00  0.00      H1   N  
ATOM   3507  C   ASN A1014     437.954-112.133-163.515  1.00  0.00      H1   C  
ATOM   3508  O   ASN A1014     437.183-111.826-162.615  1.00  0.00      H1   O  
ATOM   3509  N   GLU A1015     437.626-112.846-164.638  1.00  0.00      H1   N  
ATOM   3510  CA  GLU A1015     436.245-113.137-164.889  1.00  0.00      H1   C  
ATOM   3511  CB  GLU A1015     436.063-113.833-166.246  1.00  0.00      H1   C  
ATOM   3512  CG  GLU A1015     434.584-114.073-166.549  1.00  0.00      H1   C  
ATOM   3513  CD  GLU A1015     433.880-112.937-167.368  1.00  0.00      H1   C  
ATOM   3514  OE1 GLU A1015     434.592-112.134-168.006  1.00  0.00      H1   O  
ATOM   3515  OE2 GLU A1015     432.617-112.857-167.340  1.00  0.00      H1   O  
ATOM   3516  C   GLU A1015     435.576-113.945-163.763  1.00  0.00      H1   C  
ATOM   3517  O   GLU A1015     434.488-113.548-163.283  1.00  0.00      H1   O  
ATOM   3518  N   ARG A1016     436.308-115.003-163.322  1.00  0.00      H1   N  
ATOM   3519  CA  ARG A1016     436.043-115.801-162.153  1.00  0.00      H1   C  
ATOM   3520  CB  ARG A1016     436.968-117.055-162.058  1.00  0.00      H1   C  
ATOM   3521  CG  ARG A1016     436.685-118.056-163.219  1.00  0.00      H1   C  
ATOM   3522  CD  ARG A1016     435.569-119.054-162.872  1.00  0.00      H1   C  
ATOM   3523  NE  ARG A1016     436.148-119.894-161.744  1.00  0.00      H1   N  
ATOM   3524  CZ  ARG A1016     435.434-120.512-160.835  1.00  0.00      H1   C  
ATOM   3525  NH1 ARG A1016     434.109-120.463-160.752  1.00  0.00      H1   N  
ATOM   3526  NH2 ARG A1016     436.168-121.173-159.921  1.00  0.00      H1   N  
ATOM   3527  C   ARG A1016     436.030-115.152-160.744  1.00  0.00      H1   C  
ATOM   3528  O   ARG A1016     435.173-115.396-159.919  1.00  0.00      H1   O  
ATOM   3529  N   THR A1017     437.004-114.292-160.442  1.00  0.00      H1   N  
ATOM   3530  CA  THR A1017     436.955-113.487-159.214  1.00  0.00      H1   C  
ATOM   3531  CB  THR A1017     438.232-112.672-158.903  1.00  0.00      H1   C  
ATOM   3532  OG1 THR A1017     438.545-112.584-157.490  1.00  0.00      H1   O  
ATOM   3533  CG2 THR A1017     438.212-111.233-159.482  1.00  0.00      H1   C  
ATOM   3534  C   THR A1017     435.697-112.598-159.170  1.00  0.00      H1   C  
ATOM   3535  O   THR A1017     435.033-112.509-158.193  1.00  0.00      H1   O  
ATOM   3536  N   LEU A1018     435.324-112.001-160.353  1.00  0.00      H1   N  
ATOM   3537  CA  LEU A1018     434.126-111.245-160.457  1.00  0.00      H1   C  
ATOM   3538  CB  LEU A1018     434.090-110.326-161.653  1.00  0.00      H1   C  
ATOM   3539  CG  LEU A1018     435.159-109.188-161.693  1.00  0.00      H1   C  
ATOM   3540  CD1 LEU A1018     434.778-108.195-162.857  1.00  0.00      H1   C  
ATOM   3541  CD2 LEU A1018     435.182-108.396-160.389  1.00  0.00      H1   C  
ATOM   3542  C   LEU A1018     432.867-112.043-160.238  1.00  0.00      H1   C  
ATOM   3543  O   LEU A1018     431.968-111.568-159.581  1.00  0.00      H1   O  
ATOM   3544  N   ASP A1019     432.898-113.300-160.745  1.00  0.00      H1   N  
ATOM   3545  CA  ASP A1019     431.905-114.337-160.347  1.00  0.00      H1   C  
ATOM   3546  CB  ASP A1019     432.122-115.709-161.092  1.00  0.00      H1   C  
ATOM   3547  CG  ASP A1019     431.521-115.661-162.536  1.00  0.00      H1   C  
ATOM   3548  OD1 ASP A1019     431.364-116.775-163.147  1.00  0.00      H1   O  
ATOM   3549  OD2 ASP A1019     431.296-114.565-163.069  1.00  0.00      H1   O  
ATOM   3550  C   ASP A1019     431.889-114.653-158.878  1.00  0.00      H1   C  
ATOM   3551  O   ASP A1019     430.831-114.769-158.286  1.00  0.00      H1   O  
ATOM   3552  N   TYR A1020     432.996-114.804-158.139  1.00  0.00      H1   N  
ATOM   3553  CA  TYR A1020     433.036-114.934-156.661  1.00  0.00      H1   C  
ATOM   3554  CB  TYR A1020     434.585-115.061-156.235  1.00  0.00      H1   C  
ATOM   3555  CG  TYR A1020     435.039-116.544-156.325  1.00  0.00      H1   C  
ATOM   3556  CD1 TYR A1020     436.091-116.913-155.456  1.00  0.00      H1   C  
ATOM   3557  CE1 TYR A1020     436.502-118.306-155.526  1.00  0.00      H1   C  
ATOM   3558  CZ  TYR A1020     435.904-119.234-156.423  1.00  0.00      H1   C  
ATOM   3559  OH  TYR A1020     436.309-120.655-156.448  1.00  0.00      H1   O  
ATOM   3560  CD2 TYR A1020     434.616-117.394-157.303  1.00  0.00      H1   C  
ATOM   3561  CE2 TYR A1020     434.974-118.737-157.304  1.00  0.00      H1   C  
ATOM   3562  C   TYR A1020     432.506-113.641-156.020  1.00  0.00      H1   C  
ATOM   3563  O   TYR A1020     431.762-113.613-155.020  1.00  0.00      H1   O  
ATOM   3564  N   HIS A1021     432.846-112.441-156.480  1.00  0.00      H1   N  
ATOM   3565  CA  HIS A1021     432.380-111.219-155.962  1.00  0.00      H1   C  
ATOM   3566  CB  HIS A1021     433.032-110.034-156.664  1.00  0.00      H1   C  
ATOM   3567  ND1 HIS A1021     434.113-109.134-154.649  1.00  0.00      H1   N  
ATOM   3568  CG  HIS A1021     434.258-109.839-155.833  1.00  0.00      H1   C  
ATOM   3569  CE1 HIS A1021     435.375-108.844-154.262  1.00  0.00      H1   C  
ATOM   3570  NE2 HIS A1021     436.264-109.178-155.183  1.00  0.00      H1   N  
ATOM   3571  CD2 HIS A1021     435.565-109.875-156.205  1.00  0.00      H1   C  
ATOM   3572  C   HIS A1021     430.825-111.004-155.981  1.00  0.00      H1   C  
ATOM   3573  O   HIS A1021     430.065-110.842-154.991  1.00  0.00      H1   O  
ATOM   3574  N   ASP A1022     430.203-111.183-157.179  1.00  0.00      H1   N  
ATOM   3575  CA  ASP A1022     428.761-111.393-157.399  1.00  0.00      H1   C  
ATOM   3576  CB  ASP A1022     428.532-111.806-158.905  1.00  0.00      H1   C  
ATOM   3577  CG  ASP A1022     428.714-110.731-159.948  1.00  0.00      H1   C  
ATOM   3578  OD1 ASP A1022     428.485-109.509-159.611  1.00  0.00      H1   O  
ATOM   3579  OD2 ASP A1022     428.972-111.089-161.155  1.00  0.00      H1   O  
ATOM   3580  C   ASP A1022     428.089-112.509-156.562  1.00  0.00      H1   C  
ATOM   3581  O   ASP A1022     426.982-112.277-156.021  1.00  0.00      H1   O  
ATOM   3582  N   SER A1023     428.764-113.639-156.373  1.00  0.00      H1   N  
ATOM   3583  CA  SER A1023     428.120-114.716-155.625  1.00  0.00      H1   C  
ATOM   3584  CB  SER A1023     428.927-116.006-155.697  1.00  0.00      H1   C  
ATOM   3585  OG  SER A1023     429.030-116.519-157.041  1.00  0.00      H1   O  
ATOM   3586  C   SER A1023     427.975-114.306-154.184  1.00  0.00      H1   C  
ATOM   3587  O   SER A1023     426.893-114.521-153.636  1.00  0.00      H1   O  
ATOM   3588  N   ASN A1024     428.942-113.607-153.585  1.00  0.00      H1   N  
ATOM   3589  CA  ASN A1024     428.902-113.107-152.221  1.00  0.00      H1   C  
ATOM   3590  CB  ASN A1024     430.144-112.355-151.887  1.00  0.00      H1   C  
ATOM   3591  CG  ASN A1024     431.174-113.332-151.433  1.00  0.00      H1   C  
ATOM   3592  OD1 ASN A1024     431.023-114.122-150.496  1.00  0.00      H1   O  
ATOM   3593  ND2 ASN A1024     432.300-113.424-152.147  1.00  0.00      H1   N  
ATOM   3594  C   ASN A1024     427.659-112.279-151.905  1.00  0.00      H1   C  
ATOM   3595  O   ASN A1024     427.027-112.487-150.869  1.00  0.00      H1   O  
ATOM   3596  N   VAL A1025     427.249-111.337-152.775  1.00  0.00      H1   N  
ATOM   3597  CA  VAL A1025     426.057-110.539-152.629  1.00  0.00      H1   C  
ATOM   3598  CB  VAL A1025     425.924-109.396-153.614  1.00  0.00      H1   C  
ATOM   3599  CG1 VAL A1025     424.728-108.517-153.467  1.00  0.00      H1   C  
ATOM   3600  CG2 VAL A1025     427.271-108.592-153.661  1.00  0.00      H1   C  
ATOM   3601  C   VAL A1025     424.862-111.422-152.725  1.00  0.00      H1   C  
ATOM   3602  O   VAL A1025     423.987-111.207-151.857  1.00  0.00      H1   O  
ATOM   3603  N   LYS A1026     424.726-112.383-153.656  1.00  0.00      H1   N  
ATOM   3604  CA  LYS A1026     423.548-113.192-153.850  1.00  0.00      H1   C  
ATOM   3605  CB  LYS A1026     423.651-114.021-155.194  1.00  0.00      H1   C  
ATOM   3606  CG  LYS A1026     423.615-112.993-156.355  1.00  0.00      H1   C  
ATOM   3607  CD  LYS A1026     422.789-113.388-157.553  1.00  0.00      H1   C  
ATOM   3608  CE  LYS A1026     422.970-112.290-158.592  1.00  0.00      H1   C  
ATOM   3609  NZ  LYS A1026     422.507-112.795-159.911  1.00  0.00      H1   N  
ATOM   3610  C   LYS A1026     423.207-114.102-152.516  1.00  0.00      H1   C  
ATOM   3611  O   LYS A1026     422.104-114.121-152.040  1.00  0.00      H1   O  
ATOM   3612  N   ASN A1027     424.267-114.737-151.957  1.00  0.00      H1   N  
ATOM   3613  CA  ASN A1027     424.342-115.407-150.630  1.00  0.00      H1   C  
ATOM   3614  CB  ASN A1027     425.766-116.030-150.520  1.00  0.00      H1   C  
ATOM   3615  CG  ASN A1027     425.944-117.116-151.649  1.00  0.00      H1   C  
ATOM   3616  OD1 ASN A1027     425.014-117.537-152.363  1.00  0.00      H1   O  
ATOM   3617  ND2 ASN A1027     427.159-117.675-151.678  1.00  0.00      H1   N  
ATOM   3618  C   ASN A1027     424.041-114.477-149.501  1.00  0.00      H1   C  
ATOM   3619  O   ASN A1027     423.246-114.850-148.677  1.00  0.00      H1   O  
ATOM   3620  N   LEU A1028     424.609-113.256-149.441  1.00  0.00      H1   N  
ATOM   3621  CA  LEU A1028     424.295-112.248-148.460  1.00  0.00      H1   C  
ATOM   3622  CB  LEU A1028     425.212-111.002-148.638  1.00  0.00      H1   C  
ATOM   3623  CG  LEU A1028     424.918-109.692-147.781  1.00  0.00      H1   C  
ATOM   3624  CD1 LEU A1028     424.876-109.963-146.293  1.00  0.00      H1   C  
ATOM   3625  CD2 LEU A1028     425.766-108.566-148.161  1.00  0.00      H1   C  
ATOM   3626  C   LEU A1028     422.843-111.816-148.584  1.00  0.00      H1   C  
ATOM   3627  O   LEU A1028     422.114-111.854-147.595  1.00  0.00      H1   O  
ATOM   3628  N   TYR A1029     422.358-111.609-149.828  1.00  0.00      H1   N  
ATOM   3629  CA  TYR A1029     420.909-111.369-150.057  1.00  0.00      H1   C  
ATOM   3630  CB  TYR A1029     420.606-110.866-151.532  1.00  0.00      H1   C  
ATOM   3631  CG  TYR A1029     419.180-111.000-152.135  1.00  0.00      H1   C  
ATOM   3632  CD1 TYR A1029     418.965-111.963-153.182  1.00  0.00      H1   C  
ATOM   3633  CE1 TYR A1029     417.641-112.136-153.662  1.00  0.00      H1   C  
ATOM   3634  CZ  TYR A1029     416.616-111.351-153.102  1.00  0.00      H1   C  
ATOM   3635  OH  TYR A1029     415.324-111.460-153.598  1.00  0.00      H1   O  
ATOM   3636  CD2 TYR A1029     418.111-110.296-151.618  1.00  0.00      H1   C  
ATOM   3637  CE2 TYR A1029     416.785-110.422-152.087  1.00  0.00      H1   C  
ATOM   3638  C   TYR A1029     419.966-112.482-149.589  1.00  0.00      H1   C  
ATOM   3639  O   TYR A1029     418.981-112.137-148.938  1.00  0.00      H1   O  
ATOM   3640  N   GLU A1030     420.225-113.715-149.941  1.00  0.00      H1   N  
ATOM   3641  CA  GLU A1030     419.554-114.927-149.443  1.00  0.00      H1   C  
ATOM   3642  CB  GLU A1030     420.368-116.109-149.994  1.00  0.00      H1   C  
ATOM   3643  CG  GLU A1030     419.572-117.419-150.074  1.00  0.00      H1   C  
ATOM   3644  CD  GLU A1030     418.533-117.658-151.235  1.00  0.00      H1   C  
ATOM   3645  OE1 GLU A1030     418.881-118.438-152.167  1.00  0.00      H1   O  
ATOM   3646  OE2 GLU A1030     417.490-116.904-151.193  1.00  0.00      H1   O  
ATOM   3647  C   GLU A1030     419.570-114.913-147.912  1.00  0.00      H1   C  
ATOM   3648  O   GLU A1030     418.485-115.097-147.309  1.00  0.00      H1   O  
ATOM   3649  N   LYS A1031     420.743-114.665-147.212  1.00  0.00      H1   N  
ATOM   3650  CA  LYS A1031     420.839-114.795-145.776  1.00  0.00      H1   C  
ATOM   3651  CB  LYS A1031     422.330-114.617-145.363  1.00  0.00      H1   C  
ATOM   3652  CG  LYS A1031     422.705-114.297-143.834  1.00  0.00      H1   C  
ATOM   3653  CD  LYS A1031     424.278-114.332-143.622  1.00  0.00      H1   C  
ATOM   3654  CE  LYS A1031     424.977-113.062-144.052  1.00  0.00      H1   C  
ATOM   3655  NZ  LYS A1031     426.407-113.006-143.740  1.00  0.00      H1   N  
ATOM   3656  C   LYS A1031     419.846-113.777-145.051  1.00  0.00      H1   C  
ATOM   3657  O   LYS A1031     419.146-114.195-144.170  1.00  0.00      H1   O  
ATOM   3658  N   VAL A1032     419.725-112.452-145.532  1.00  0.00      H1   N  
ATOM   3659  CA  VAL A1032     418.743-111.546-145.066  1.00  0.00      H1   C  
ATOM   3660  CB  VAL A1032     419.067-110.098-145.589  1.00  0.00      H1   C  
ATOM   3661  CG1 VAL A1032     417.943-109.207-145.000  1.00  0.00      H1   C  
ATOM   3662  CG2 VAL A1032     420.455-109.696-145.201  1.00  0.00      H1   C  
ATOM   3663  C   VAL A1032     417.314-111.983-145.504  1.00  0.00      H1   C  
ATOM   3664  O   VAL A1032     416.262-112.057-144.798  1.00  0.00      H1   O  
ATOM   3665  N   ARG A1033     417.216-112.381-146.774  1.00  0.00      H1   N  
ATOM   3666  CA  ARG A1033     415.962-112.750-147.370  1.00  0.00      H1   C  
ATOM   3667  CB  ARG A1033     416.059-112.944-148.913  1.00  0.00      H1   C  
ATOM   3668  CG  ARG A1033     414.762-113.306-149.620  1.00  0.00      H1   C  
ATOM   3669  CD  ARG A1033     414.873-114.355-150.762  1.00  0.00      H1   C  
ATOM   3670  NE  ARG A1033     415.496-115.632-150.285  1.00  0.00      H1   N  
ATOM   3671  CZ  ARG A1033     414.984-116.513-149.489  1.00  0.00      H1   C  
ATOM   3672  NH1 ARG A1033     413.752-116.350-149.057  1.00  0.00      H1   N  
ATOM   3673  NH2 ARG A1033     415.694-117.510-148.953  1.00  0.00      H1   N  
ATOM   3674  C   ARG A1033     415.260-113.910-146.645  1.00  0.00      H1   C  
ATOM   3675  O   ARG A1033     414.030-113.853-146.476  1.00  0.00      H1   O  
ATOM   3676  N   SER A1034     415.955-115.039-146.181  1.00  0.00      H1   N  
ATOM   3677  CA  SER A1034     415.362-116.062-145.352  1.00  0.00      H1   C  
ATOM   3678  CB  SER A1034     416.442-117.261-145.206  1.00  0.00      H1   C  
ATOM   3679  OG  SER A1034     415.850-118.478-144.655  1.00  0.00      H1   O  
ATOM   3680  C   SER A1034     414.943-115.678-143.966  1.00  0.00      H1   C  
ATOM   3681  O   SER A1034     413.827-115.881-143.490  1.00  0.00      H1   O  
ATOM   3682  N   GLN A1035     415.907-115.034-143.269  1.00  0.00      H1   N  
ATOM   3683  CA  GLN A1035     415.811-114.465-141.881  1.00  0.00      H1   C  
ATOM   3684  CB  GLN A1035     417.076-113.788-141.418  1.00  0.00      H1   C  
ATOM   3685  CG  GLN A1035     418.170-114.868-141.108  1.00  0.00      H1   C  
ATOM   3686  CD  GLN A1035     419.464-114.196-140.572  1.00  0.00      H1   C  
ATOM   3687  OE1 GLN A1035     419.943-114.310-139.407  1.00  0.00      H1   O  
ATOM   3688  NE2 GLN A1035     420.180-113.540-141.533  1.00  0.00      H1   N  
ATOM   3689  C   GLN A1035     414.622-113.505-141.701  1.00  0.00      H1   C  
ATOM   3690  O   GLN A1035     413.885-113.587-140.695  1.00  0.00      H1   O  
ATOM   3691  N   LEU A1036     414.431-112.564-142.666  1.00  0.00      H1   N  
ATOM   3692  CA  LEU A1036     413.377-111.615-142.611  1.00  0.00      H1   C  
ATOM   3693  CB  LEU A1036     413.892-110.193-142.987  1.00  0.00      H1   C  
ATOM   3694  CG  LEU A1036     415.030-109.720-142.022  1.00  0.00      H1   C  
ATOM   3695  CD1 LEU A1036     415.559-108.329-142.427  1.00  0.00      H1   C  
ATOM   3696  CD2 LEU A1036     414.492-109.677-140.531  1.00  0.00      H1   C  
ATOM   3697  C   LEU A1036     412.167-112.061-143.488  1.00  0.00      H1   C  
ATOM   3698  O   LEU A1036     411.305-111.232-143.694  1.00  0.00      H1   O  
ATOM   3699  N   LYS A1037     412.027-113.291-143.981  1.00  0.00      H1   N  
ATOM   3700  CA  LYS A1037     410.867-113.764-144.756  1.00  0.00      H1   C  
ATOM   3701  CB  LYS A1037     411.015-115.230-145.102  1.00  0.00      H1   C  
ATOM   3702  CG  LYS A1037     409.870-115.853-146.000  1.00  0.00      H1   C  
ATOM   3703  CD  LYS A1037     409.694-115.266-147.427  1.00  0.00      H1   C  
ATOM   3704  CE  LYS A1037     408.403-115.347-148.269  1.00  0.00      H1   C  
ATOM   3705  NZ  LYS A1037     407.405-114.455-147.741  1.00  0.00      H1   N  
ATOM   3706  C   LYS A1037     409.410-113.485-144.207  1.00  0.00      H1   C  
ATOM   3707  O   LYS A1037     408.468-113.213-144.890  1.00  0.00      H1   O  
ATOM   3708  N   ASN A1038     409.212-113.659-142.890  1.00  0.00      H1   N  
ATOM   3709  CA  ASN A1038     407.942-113.545-142.183  1.00  0.00      H1   C  
ATOM   3710  CB  ASN A1038     407.586-114.717-141.241  1.00  0.00      H1   C  
ATOM   3711  CG  ASN A1038     407.534-115.951-142.024  1.00  0.00      H1   C  
ATOM   3712  OD1 ASN A1038     407.405-116.053-143.211  1.00  0.00      H1   O  
ATOM   3713  ND2 ASN A1038     407.686-117.054-141.171  1.00  0.00      H1   N  
ATOM   3714  C   ASN A1038     407.866-112.189-141.459  1.00  0.00      H1   C  
ATOM   3715  O   ASN A1038     406.811-111.885-140.887  1.00  0.00      H1   O  
ATOM   3716  N   ASN A1039     408.999-111.436-141.434  1.00  0.00      H1   N  
ATOM   3717  CA  ASN A1039     408.957-110.218-140.646  1.00  0.00      H1   C  
ATOM   3718  CB  ASN A1039     410.255-110.098-139.749  1.00  0.00      H1   C  
ATOM   3719  CG  ASN A1039     410.367-111.339-138.878  1.00  0.00      H1   C  
ATOM   3720  OD1 ASN A1039     411.184-112.155-139.134  1.00  0.00      H1   O  
ATOM   3721  ND2 ASN A1039     409.449-111.528-137.908  1.00  0.00      H1   N  
ATOM   3722  C   ASN A1039     408.913-108.923-141.429  1.00  0.00      H1   C  
ATOM   3723  O   ASN A1039     408.841-107.797-140.915  1.00  0.00      H1   O  
ATOM   3724  N   ALA A1040     409.050-109.012-142.810  1.00  0.00      H1   N  
ATOM   3725  CA  ALA A1040     409.415-107.996-143.721  1.00  0.00      H1   C  
ATOM   3726  CB  ALA A1040     410.994-107.901-143.892  1.00  0.00      H1   C  
ATOM   3727  C   ALA A1040     408.908-108.204-145.132  1.00  0.00      H1   C  
ATOM   3728  O   ALA A1040     408.480-109.267-145.438  1.00  0.00      H1   O  
ATOM   3729  N   LYS A1041     408.970-107.192-146.014  1.00  0.00      H1   N  
ATOM   3730  CA  LYS A1041     408.842-107.160-147.454  1.00  0.00      H1   C  
ATOM   3731  CB  LYS A1041     407.416-106.761-147.800  1.00  0.00      H1   C  
ATOM   3732  CG  LYS A1041     406.875-105.355-147.306  1.00  0.00      H1   C  
ATOM   3733  CD  LYS A1041     407.483-104.067-147.903  1.00  0.00      H1   C  
ATOM   3734  CE  LYS A1041     406.495-102.933-148.034  1.00  0.00      H1   C  
ATOM   3735  NZ  LYS A1041     406.020-102.526-146.663  1.00  0.00      H1   N  
ATOM   3736  C   LYS A1041     409.846-106.316-148.206  1.00  0.00      H1   C  
ATOM   3737  O   LYS A1041     410.280-105.300-147.588  1.00  0.00      H1   O  
ATOM   3738  N   GLU A1042     410.317-106.742-149.389  1.00  0.00      H1   N  
ATOM   3739  CA  GLU A1042     411.119-106.069-150.374  1.00  0.00      H1   C  
ATOM   3740  CB  GLU A1042     411.544-107.149-151.411  1.00  0.00      H1   C  
ATOM   3741  CG  GLU A1042     412.618-108.188-150.871  1.00  0.00      H1   C  
ATOM   3742  CD  GLU A1042     412.537-109.442-151.766  1.00  0.00      H1   C  
ATOM   3743  OE1 GLU A1042     413.487-109.878-152.525  1.00  0.00      H1   O  
ATOM   3744  OE2 GLU A1042     411.436-110.049-151.827  1.00  0.00      H1   O  
ATOM   3745  C   GLU A1042     410.556-104.788-150.989  1.00  0.00      H1   C  
ATOM   3746  O   GLU A1042     409.479-104.722-151.674  1.00  0.00      H1   O  
ATOM   3747  N   ILE A1043     411.311-103.682-150.774  1.00  0.00      H1   N  
ATOM   3748  CA  ILE A1043     410.930-102.352-151.318  1.00  0.00      H1   C  
ATOM   3749  CB  ILE A1043     410.990-101.264-150.239  1.00  0.00      H1   C  
ATOM   3750  CG2 ILE A1043     409.914-101.565-149.215  1.00  0.00      H1   C  
ATOM   3751  CG1 ILE A1043     412.445-101.211-149.642  1.00  0.00      H1   C  
ATOM   3752  CD1 ILE A1043     412.611 -99.913-148.800  1.00  0.00      H1   C  
ATOM   3753  C   ILE A1043     411.852-101.848-152.423  1.00  0.00      H1   C  
ATOM   3754  O   ILE A1043     411.844-100.740-152.889  1.00  0.00      H1   O  
ATOM   3755  N   GLY A1044     412.683-102.691-152.981  1.00  0.00      H1   N  
ATOM   3756  CA  GLY A1044     413.495-102.420-154.080  1.00  0.00      H1   C  
ATOM   3757  C   GLY A1044     414.323-103.600-154.172  1.00  0.00      H1   C  
ATOM   3758  O   GLY A1044     414.181-104.439-153.327  1.00  0.00      H1   O  
ATOM   3759  N   ASN A1045     415.300-103.662-155.067  1.00  0.00      H1   N  
ATOM   3760  CA  ASN A1045     416.289-104.752-155.053  1.00  0.00      H1   C  
ATOM   3761  CB  ASN A1045     417.368-104.622-156.210  1.00  0.00      H1   C  
ATOM   3762  CG  ASN A1045     416.643-105.103-157.518  1.00  0.00      H1   C  
ATOM   3763  OD1 ASN A1045     416.094-106.181-157.577  1.00  0.00      H1   O  
ATOM   3764  ND2 ASN A1045     416.680-104.275-158.569  1.00  0.00      H1   N  
ATOM   3765  C   ASN A1045     417.003-104.786-153.759  1.00  0.00      H1   C  
ATOM   3766  O   ASN A1045     417.826-103.956-153.389  1.00  0.00      H1   O  
ATOM   3767  N   GLY A1046     416.874-105.819-152.948  1.00  0.00      H1   N  
ATOM   3768  CA  GLY A1046     417.660-106.155-151.795  1.00  0.00      H1   C  
ATOM   3769  C   GLY A1046     417.532-105.326-150.509  1.00  0.00      H1   C  
ATOM   3770  O   GLY A1046     418.354-105.418-149.543  1.00  0.00      H1   O  
ATOM   3771  N   CYS A1047     416.430-104.523-150.439  1.00  0.00      H1   N  
ATOM   3772  CA  CYS A1047     416.191-103.770-149.265  1.00  0.00      H1   C  
ATOM   3773  CB  CYS A1047     416.075-102.202-149.506  1.00  0.00      H1   C  
ATOM   3774  SG  CYS A1047     416.166-101.437-147.890  1.00  0.00      H1   S  
ATOM   3775  C   CYS A1047     414.849-104.190-148.738  1.00  0.00      H1   C  
ATOM   3776  O   CYS A1047     413.902-104.333-149.456  1.00  0.00      H1   O  
ATOM   3777  N   PHE A1048     414.659-104.289-147.384  1.00  0.00      H1   N  
ATOM   3778  CA  PHE A1048     413.457-104.786-146.687  1.00  0.00      H1   C  
ATOM   3779  CB  PHE A1048     413.897-106.016-145.831  1.00  0.00      H1   C  
ATOM   3780  CG  PHE A1048     414.370-107.230-146.598  1.00  0.00      H1   C  
ATOM   3781  CD1 PHE A1048     413.485-108.174-147.090  1.00  0.00      H1   C  
ATOM   3782  CE1 PHE A1048     413.906-109.270-147.955  1.00  0.00      H1   C  
ATOM   3783  CZ  PHE A1048     415.253-109.284-148.314  1.00  0.00      H1   C  
ATOM   3784  CD2 PHE A1048     415.717-107.383-147.015  1.00  0.00      H1   C  
ATOM   3785  CE2 PHE A1048     416.156-108.384-147.842  1.00  0.00      H1   C  
ATOM   3786  C   PHE A1048     412.841-103.785-145.708  1.00  0.00      H1   C  
ATOM   3787  O   PHE A1048     413.521-103.106-144.989  1.00  0.00      H1   O  
ATOM   3788  N   GLU A1049     411.499-103.663-145.594  1.00  0.00      H1   N  
ATOM   3789  CA  GLU A1049     410.831-102.806-144.631  1.00  0.00      H1   C  
ATOM   3790  CB  GLU A1049     409.739-102.015-145.359  1.00  0.00      H1   C  
ATOM   3791  CG  GLU A1049     409.180-100.825-144.480  1.00  0.00      H1   C  
ATOM   3792  CD  GLU A1049     408.267 -99.904-145.268  1.00  0.00      H1   C  
ATOM   3793  OE1 GLU A1049     407.106-100.259-145.330  1.00  0.00      H1   O  
ATOM   3794  OE2 GLU A1049     408.702 -98.872-145.834  1.00  0.00      H1   O  
ATOM   3795  C   GLU A1049     410.112-103.805-143.647  1.00  0.00      H1   C  
ATOM   3796  O   GLU A1049     409.763-104.884-144.095  1.00  0.00      H1   O  
ATOM   3797  N   PHE A1050     410.025-103.537-142.304  1.00  0.00      H1   N  
ATOM   3798  CA  PHE A1050     409.506-104.407-141.293  1.00  0.00      H1   C  
ATOM   3799  CB  PHE A1050     410.331-104.205-140.018  1.00  0.00      H1   C  
ATOM   3800  CG  PHE A1050     411.720-104.867-140.025  1.00  0.00      H1   C  
ATOM   3801  CD1 PHE A1050     411.964-105.934-139.218  1.00  0.00      H1   C  
ATOM   3802  CE1 PHE A1050     413.145-106.595-139.142  1.00  0.00      H1   C  
ATOM   3803  CZ  PHE A1050     414.235-106.112-139.925  1.00  0.00      H1   C  
ATOM   3804  CD2 PHE A1050     412.813-104.385-140.785  1.00  0.00      H1   C  
ATOM   3805  CE2 PHE A1050     413.984-105.066-140.760  1.00  0.00      H1   C  
ATOM   3806  C   PHE A1050     407.945-104.329-141.156  1.00  0.00      H1   C  
ATOM   3807  O   PHE A1050     407.249-103.312-141.343  1.00  0.00      H1   O  
ATOM   3808  N   TYR A1051     407.314-105.468-140.776  1.00  0.00      H1   N  
ATOM   3809  CA  TYR A1051     405.916-105.628-140.494  1.00  0.00      H1   C  
ATOM   3810  CB  TYR A1051     405.373-107.141-140.630  1.00  0.00      H1   C  
ATOM   3811  CG  TYR A1051     405.181-107.587-142.042  1.00  0.00      H1   C  
ATOM   3812  CD1 TYR A1051     404.748-106.805-143.165  1.00  0.00      H1   C  
ATOM   3813  CE1 TYR A1051     404.550-107.372-144.411  1.00  0.00      H1   C  
ATOM   3814  CZ  TYR A1051     404.631-108.769-144.531  1.00  0.00      H1   C  
ATOM   3815  OH  TYR A1051     404.689-109.311-145.861  1.00  0.00      H1   O  
ATOM   3816  CD2 TYR A1051     405.325-109.030-142.231  1.00  0.00      H1   C  
ATOM   3817  CE2 TYR A1051     404.955-109.588-143.497  1.00  0.00      H1   C  
ATOM   3818  C   TYR A1051     405.644-105.166-139.068  1.00  0.00      H1   C  
ATOM   3819  O   TYR A1051     404.600-104.616-138.794  1.00  0.00      H1   O  
ATOM   3820  N   HIS A1052     406.555-105.370-138.149  1.00  0.00      H1   N  
ATOM   3821  CA  HIS A1052     406.520-104.792-136.847  1.00  0.00      H1   C  
ATOM   3822  CB  HIS A1052     406.083-105.812-135.789  1.00  0.00      H1   C  
ATOM   3823  ND1 HIS A1052     403.694-105.750-136.262  1.00  0.00      H1   N  
ATOM   3824  CG  HIS A1052     404.834-106.516-136.194  1.00  0.00      H1   C  
ATOM   3825  CE1 HIS A1052     402.738-106.624-136.393  1.00  0.00      H1   C  
ATOM   3826  NE2 HIS A1052     403.187-107.885-136.468  1.00  0.00      H1   N  
ATOM   3827  CD2 HIS A1052     404.566-107.823-136.326  1.00  0.00      H1   C  
ATOM   3828  C   HIS A1052     407.889-104.311-136.446  1.00  0.00      H1   C  
ATOM   3829  O   HIS A1052     408.854-105.069-136.560  1.00  0.00      H1   O  
ATOM   3830  N   LYS A1053     408.038-103.031-135.920  1.00  0.00      H1   N  
ATOM   3831  CA  LYS A1053     409.317-102.326-135.472  1.00  0.00      H1   C  
ATOM   3832  CB  LYS A1053     408.937-101.294-134.401  1.00  0.00      H1   C  
ATOM   3833  CG  LYS A1053     407.959-100.211-134.915  1.00  0.00      H1   C  
ATOM   3834  CD  LYS A1053     408.608 -99.228-135.919  1.00  0.00      H1   C  
ATOM   3835  CE  LYS A1053     407.614 -98.370-136.654  1.00  0.00      H1   C  
ATOM   3836  NZ  LYS A1053     406.713 -99.153-137.534  1.00  0.00      H1   N  
ATOM   3837  C   LYS A1053     410.468-103.184-134.944  1.00  0.00      H1   C  
ATOM   3838  O   LYS A1053     410.224-104.168-134.203  1.00  0.00      H1   O  
ATOM   3839  N   CYS A1054     411.740-102.840-135.286  1.00  0.00      H1   N  
ATOM   3840  CA  CYS A1054     412.976-103.493-134.917  1.00  0.00      H1   C  
ATOM   3841  CB  CYS A1054     413.485-104.102-136.342  1.00  0.00      H1   C  
ATOM   3842  SG  CYS A1054     415.022-105.063-136.313  1.00  0.00      H1   S  
ATOM   3843  C   CYS A1054     413.864-102.460-134.195  1.00  0.00      H1   C  
ATOM   3844  O   CYS A1054     414.116-101.354-134.677  1.00  0.00      H1   O  
ATOM   3845  N   ASP A1055     414.415-102.859-133.035  1.00  0.00      H1   N  
ATOM   3846  CA  ASP A1055     415.289-102.018-132.281  1.00  0.00      H1   C  
ATOM   3847  CB  ASP A1055     415.074-102.382-130.803  1.00  0.00      H1   C  
ATOM   3848  CG  ASP A1055     415.456-103.755-130.332  1.00  0.00      H1   C  
ATOM   3849  OD1 ASP A1055     415.631-104.020-129.125  1.00  0.00      H1   O  
ATOM   3850  OD2 ASP A1055     415.299-104.721-131.143  1.00  0.00      H1   O  
ATOM   3851  C   ASP A1055     416.776-102.314-132.719  1.00  0.00      H1   C  
ATOM   3852  O   ASP A1055     416.995-103.199-133.557  1.00  0.00      H1   O  
ATOM   3853  N   ASN A1056     417.785-101.639-132.086  1.00  0.00      H1   N  
ATOM   3854  CA  ASN A1056     419.166-101.893-132.251  1.00  0.00      H1   C  
ATOM   3855  CB  ASN A1056     419.922-100.796-131.459  1.00  0.00      H1   C  
ATOM   3856  CG  ASN A1056     421.403-101.104-131.351  1.00  0.00      H1   C  
ATOM   3857  OD1 ASN A1056     421.994-101.361-130.270  1.00  0.00      H1   O  
ATOM   3858  ND2 ASN A1056     422.108-101.053-132.491  1.00  0.00      H1   N  
ATOM   3859  C   ASN A1056     419.597-103.337-131.948  1.00  0.00      H1   C  
ATOM   3860  O   ASN A1056     420.446-103.916-132.650  1.00  0.00      H1   O  
ATOM   3861  N   THR A1057     418.866-104.027-130.976  1.00  0.00      H1   N  
ATOM   3862  CA  THR A1057     419.051-105.435-130.822  1.00  0.00      H1   C  
ATOM   3863  CB  THR A1057     418.369-106.039-129.584  1.00  0.00      H1   C  
ATOM   3864  OG1 THR A1057     418.929-105.359-128.476  1.00  0.00      H1   O  
ATOM   3865  CG2 THR A1057     418.540-107.512-129.455  1.00  0.00      H1   C  
ATOM   3866  C   THR A1057     418.672-106.219-132.007  1.00  0.00      H1   C  
ATOM   3867  O   THR A1057     419.521-107.030-132.504  1.00  0.00      H1   O  
ATOM   3868  N   CYS A1058     417.459-106.002-132.462  1.00  0.00      H1   N  
ATOM   3869  CA  CYS A1058     416.946-106.591-133.742  1.00  0.00      H1   C  
ATOM   3870  CB  CYS A1058     415.437-106.295-133.744  1.00  0.00      H1   C  
ATOM   3871  SG  CYS A1058     414.383-106.637-135.275  1.00  0.00      H1   S  
ATOM   3872  C   CYS A1058     417.753-106.299-135.006  1.00  0.00      H1   C  
ATOM   3873  O   CYS A1058     418.078-107.205-135.756  1.00  0.00      H1   O  
ATOM   3874  N   MET A1059     418.173-105.096-135.161  1.00  0.00      H1   N  
ATOM   3875  CA  MET A1059     418.976-104.735-136.306  1.00  0.00      H1   C  
ATOM   3876  CB  MET A1059     419.090-103.160-136.436  1.00  0.00      H1   C  
ATOM   3877  CG  MET A1059     417.858-102.474-137.046  1.00  0.00      H1   C  
ATOM   3878  SD  MET A1059     417.480-103.079-138.731  1.00  0.00      H1   S  
ATOM   3879  CE  MET A1059     415.962-102.231-139.251  1.00  0.00      H1   C  
ATOM   3880  C   MET A1059     420.380-105.392-136.379  1.00  0.00      H1   C  
ATOM   3881  O   MET A1059     420.810-105.872-137.400  1.00  0.00      H1   O  
ATOM   3882  N   GLU A1060     421.131-105.434-135.229  1.00  0.00      H1   N  
ATOM   3883  CA  GLU A1060     422.412-106.130-135.201  1.00  0.00      H1   C  
ATOM   3884  CB  GLU A1060     423.452-105.676-134.204  1.00  0.00      H1   C  
ATOM   3885  CG  GLU A1060     424.012-104.244-134.336  1.00  0.00      H1   C  
ATOM   3886  CD  GLU A1060     424.964-103.773-133.280  1.00  0.00      H1   C  
ATOM   3887  OE1 GLU A1060     424.580-102.975-132.402  1.00  0.00      H1   O  
ATOM   3888  OE2 GLU A1060     426.185-103.968-133.471  1.00  0.00      H1   O  
ATOM   3889  C   GLU A1060     422.194-107.603-135.198  1.00  0.00      H1   C  
ATOM   3890  O   GLU A1060     423.059-108.247-135.883  1.00  0.00      H1   O  
ATOM   3891  N   SER A1061     421.204-108.152-134.539  1.00  0.00      H1   N  
ATOM   3892  CA  SER A1061     420.775-109.580-134.637  1.00  0.00      H1   C  
ATOM   3893  CB  SER A1061     419.463-109.828-133.801  1.00  0.00      H1   C  
ATOM   3894  OG  SER A1061     419.067-111.244-133.858  1.00  0.00      H1   O  
ATOM   3895  C   SER A1061     420.856-110.129-136.094  1.00  0.00      H1   C  
ATOM   3896  O   SER A1061     421.612-111.054-136.481  1.00  0.00      H1   O  
ATOM   3897  N   VAL A1062     420.181-109.448-136.999  1.00  0.00      H1   N  
ATOM   3898  CA  VAL A1062     420.140-109.933-138.373  1.00  0.00      H1   C  
ATOM   3899  CB  VAL A1062     418.862-109.330-139.044  1.00  0.00      H1   C  
ATOM   3900  CG1 VAL A1062     418.718-107.801-138.995  1.00  0.00      H1   C  
ATOM   3901  CG2 VAL A1062     418.734-109.960-140.429  1.00  0.00      H1   C  
ATOM   3902  C   VAL A1062     421.376-109.745-139.230  1.00  0.00      H1   C  
ATOM   3903  O   VAL A1062     421.739-110.688-139.950  1.00  0.00      H1   O  
ATOM   3904  N   LYS A1063     422.111-108.630-138.979  1.00  0.00      H1   N  
ATOM   3905  CA  LYS A1063     423.410-108.392-139.665  1.00  0.00      H1   C  
ATOM   3906  CB  LYS A1063     423.916-106.906-139.531  1.00  0.00      H1   C  
ATOM   3907  CG  LYS A1063     422.943-105.887-140.169  1.00  0.00      H1   C  
ATOM   3908  CD  LYS A1063     423.555-104.494-140.009  1.00  0.00      H1   C  
ATOM   3909  CE  LYS A1063     423.489-103.930-138.603  1.00  0.00      H1   C  
ATOM   3910  NZ  LYS A1063     424.044-102.607-138.481  1.00  0.00      H1   N  
ATOM   3911  C   LYS A1063     424.483-109.347-139.134  1.00  0.00      H1   C  
ATOM   3912  O   LYS A1063     425.312-109.849-139.928  1.00  0.00      H1   O  
ATOM   3913  N   ASN A1064     424.400-109.729-137.872  1.00  0.00      H1   N  
ATOM   3914  CA  ASN A1064     425.226-110.732-137.238  1.00  0.00      H1   C  
ATOM   3915  CB  ASN A1064     424.976-110.748-135.741  1.00  0.00      H1   C  
ATOM   3916  CG  ASN A1064     425.729-109.576-135.083  1.00  0.00      H1   C  
ATOM   3917  OD1 ASN A1064     426.544-108.823-135.640  1.00  0.00      H1   O  
ATOM   3918  ND2 ASN A1064     425.452-109.259-133.774  1.00  0.00      H1   N  
ATOM   3919  C   ASN A1064     424.891-112.171-137.852  1.00  0.00      H1   C  
ATOM   3920  O   ASN A1064     425.799-112.900-138.146  1.00  0.00      H1   O  
ATOM   3921  N   GLY A1065     423.588-112.431-138.093  1.00  0.00      H1   N  
ATOM   3922  CA  GLY A1065     423.143-113.652-138.810  1.00  0.00      H1   C  
ATOM   3923  C   GLY A1065     422.823-114.788-137.924  1.00  0.00      H1   C  
ATOM   3924  O   GLY A1065     422.654-115.929-138.356  1.00  0.00      H1   O  
ATOM   3925  N   THR A1066     422.616-114.407-136.663  1.00  0.00      H1   N  
ATOM   3926  CA  THR A1066     422.414-115.352-135.566  1.00  0.00      H1   C  
ATOM   3927  CB  THR A1066     423.348-115.067-134.426  1.00  0.00      H1   C  
ATOM   3928  OG1 THR A1066     423.318-113.639-134.255  1.00  0.00      H1   O  
ATOM   3929  CG2 THR A1066     424.763-115.479-134.871  1.00  0.00      H1   C  
ATOM   3930  C   THR A1066     421.016-115.238-135.011  1.00  0.00      H1   C  
ATOM   3931  O   THR A1066     420.669-115.793-133.948  1.00  0.00      H1   O  
ATOM   3932  N   TYR A1067     420.228-114.411-135.745  1.00  0.00      H1   N  
ATOM   3933  CA  TYR A1067     418.830-114.125-135.546  1.00  0.00      H1   C  
ATOM   3934  CB  TYR A1067     418.388-113.224-136.706  1.00  0.00      H1   C  
ATOM   3935  CG  TYR A1067     416.976-112.741-136.561  1.00  0.00      H1   C  
ATOM   3936  CD1 TYR A1067     416.635-111.492-136.101  1.00  0.00      H1   C  
ATOM   3937  CE1 TYR A1067     415.290-110.958-136.151  1.00  0.00      H1   C  
ATOM   3938  CZ  TYR A1067     414.319-111.604-136.946  1.00  0.00      H1   C  
ATOM   3939  OH  TYR A1067     412.987-111.162-137.176  1.00  0.00      H1   O  
ATOM   3940  CD2 TYR A1067     415.911-113.476-137.175  1.00  0.00      H1   C  
ATOM   3941  CE2 TYR A1067     414.603-112.864-137.408  1.00  0.00      H1   C  
ATOM   3942  C   TYR A1067     417.881-115.388-135.521  1.00  0.00      H1   C  
ATOM   3943  O   TYR A1067     417.764-116.124-136.480  1.00  0.00      H1   O  
ATOM   3944  N   ASP A1068     417.155-115.629-134.471  1.00  0.00      H1   N  
ATOM   3945  CA  ASP A1068     416.210-116.727-134.329  1.00  0.00      H1   C  
ATOM   3946  CB  ASP A1068     415.782-116.892-132.837  1.00  0.00      H1   C  
ATOM   3947  CG  ASP A1068     417.038-117.212-132.092  1.00  0.00      H1   C  
ATOM   3948  OD1 ASP A1068     417.385-118.429-132.185  1.00  0.00      H1   O  
ATOM   3949  OD2 ASP A1068     417.729-116.362-131.404  1.00  0.00      H1   O  
ATOM   3950  C   ASP A1068     415.010-116.566-135.226  1.00  0.00      H1   C  
ATOM   3951  O   ASP A1068     414.361-115.500-135.318  1.00  0.00      H1   O  
ATOM   3952  N   TYR A1069     414.705-117.630-135.968  1.00  0.00      H1   N  
ATOM   3953  CA  TYR A1069     413.467-117.773-136.775  1.00  0.00      H1   C  
ATOM   3954  CB  TYR A1069     413.642-118.776-137.938  1.00  0.00      H1   C  
ATOM   3955  CG  TYR A1069     414.733-118.401-138.979  1.00  0.00      H1   C  
ATOM   3956  CD1 TYR A1069     416.094-118.524-138.693  1.00  0.00      H1   C  
ATOM   3957  CE1 TYR A1069     417.017-118.510-139.786  1.00  0.00      H1   C  
ATOM   3958  CZ  TYR A1069     416.641-118.104-141.102  1.00  0.00      H1   C  
ATOM   3959  OH  TYR A1069     417.523-118.180-142.199  1.00  0.00      H1   O  
ATOM   3960  CD2 TYR A1069     414.326-118.057-140.231  1.00  0.00      H1   C  
ATOM   3961  CE2 TYR A1069     415.221-117.901-141.323  1.00  0.00      H1   C  
ATOM   3962  C   TYR A1069     412.112-117.912-136.114  1.00  0.00      H1   C  
ATOM   3963  O   TYR A1069     411.177-117.368-136.593  1.00  0.00      H1   O  
ATOM   3964  N   PRO A1070     411.931-118.521-134.979  1.00  0.00      H1   N  
ATOM   3965  CD  PRO A1070     412.786-119.534-134.400  1.00  0.00      H1   C  
ATOM   3966  CA  PRO A1070     410.540-118.627-134.489  1.00  0.00      H1   C  
ATOM   3967  CB  PRO A1070     410.640-119.708-133.332  1.00  0.00      H1   C  
ATOM   3968  CG  PRO A1070     411.771-120.547-133.812  1.00  0.00      H1   C  
ATOM   3969  C   PRO A1070     409.912-117.384-133.909  1.00  0.00      H1   C  
ATOM   3970  O   PRO A1070     408.861-117.542-133.279  1.00  0.00      H1   O  
ATOM   3971  N   LYS A1071     410.438-116.146-134.176  1.00  0.00      H1   N  
ATOM   3972  CA  LYS A1071     409.977-114.886-133.506  1.00  0.00      H1   C  
ATOM   3973  CB  LYS A1071     410.952-113.678-133.866  1.00  0.00      H1   C  
ATOM   3974  CG  LYS A1071     410.367-112.278-133.372  1.00  0.00      H1   C  
ATOM   3975  CD  LYS A1071     411.458-111.189-133.641  1.00  0.00      H1   C  
ATOM   3976  CE  LYS A1071     410.936-109.800-133.855  1.00  0.00      H1   C  
ATOM   3977  NZ  LYS A1071     410.152-109.282-132.706  1.00  0.00      H1   N  
ATOM   3978  C   LYS A1071     408.592-114.470-133.796  1.00  0.00      H1   C  
ATOM   3979  O   LYS A1071     407.848-114.077-132.868  1.00  0.00      H1   O  
ATOM   3980  N   TYR A1072     408.053-114.581-135.022  1.00  0.00      H1   N  
ATOM   3981  CA  TYR A1072     406.691-114.246-135.392  1.00  0.00      H1   C  
ATOM   3982  CB  TYR A1072     406.695-112.781-135.797  1.00  0.00      H1   C  
ATOM   3983  CG  TYR A1072     405.397-112.278-136.408  1.00  0.00      H1   C  
ATOM   3984  CD1 TYR A1072     405.276-111.670-137.656  1.00  0.00      H1   C  
ATOM   3985  CE1 TYR A1072     404.054-111.174-138.112  1.00  0.00      H1   C  
ATOM   3986  CZ  TYR A1072     402.889-111.420-137.336  1.00  0.00      H1   C  
ATOM   3987  OH  TYR A1072     401.677-110.817-137.739  1.00  0.00      H1   O  
ATOM   3988  CD2 TYR A1072     404.214-112.520-135.700  1.00  0.00      H1   C  
ATOM   3989  CE2 TYR A1072     402.986-112.109-136.155  1.00  0.00      H1   C  
ATOM   3990  C   TYR A1072     406.110-115.147-136.492  1.00  0.00      H1   C  
ATOM   3991  O   TYR A1072     406.854-115.460-137.432  1.00  0.00      H1   O  
ATOM   3992  N   SER A1073     404.862-115.551-136.428  1.00  0.00      H1   N  
ATOM   3993  CA  SER A1073     404.176-116.506-137.330  1.00  0.00      H1   C  
ATOM   3994  CB  SER A1073     403.989-117.946-136.660  1.00  0.00      H1   C  
ATOM   3995  OG  SER A1073     405.288-118.498-136.527  1.00  0.00      H1   O  
ATOM   3996  C   SER A1073     402.790-116.030-137.735  1.00  0.00      H1   C  
ATOM   3997  O   SER A1073     402.169-115.066-137.278  1.00  0.00      H1   O  
ATOM   3998  N   GLU A1074     402.253-116.659-138.795  1.00  0.00      H1   N  
ATOM   3999  CA  GLU A1074     400.915-116.641-139.329  1.00  0.00      H1   C  
ATOM   4000  CB  GLU A1074     400.580-117.879-140.273  1.00  0.00      H1   C  
ATOM   4001  CG  GLU A1074     401.385-117.956-141.662  1.00  0.00      H1   C  
ATOM   4002  CD  GLU A1074     400.948-117.015-142.756  1.00  0.00      H1   C  
ATOM   4003  OE1 GLU A1074     401.568-115.913-142.945  1.00  0.00      H1   O  
ATOM   4004  OE2 GLU A1074     399.984-117.318-143.495  1.00  0.00      H1   O  
ATOM   4005  C   GLU A1074     399.778-116.563-138.287  1.00  0.00      H1   C  
ATOM   4006  O   GLU A1074     399.709-117.309-137.260  1.00  0.00      H1   O  
ATOM   4007  N   GLU A1075     398.879-115.589-138.463  1.00  0.00      H1   N  
ATOM   4008  CA  GLU A1075     397.707-115.272-137.694  1.00  0.00      H1   C  
ATOM   4009  CB  GLU A1075     396.880-114.038-138.294  1.00  0.00      H1   C  
ATOM   4010  CG  GLU A1075     397.709-112.826-138.525  1.00  0.00      H1   C  
ATOM   4011  CD  GLU A1075     397.876-112.058-137.285  1.00  0.00      H1   C  
ATOM   4012  OE1 GLU A1075     396.875-111.564-136.707  1.00  0.00      H1   O  
ATOM   4013  OE2 GLU A1075     399.067-111.834-136.877  1.00  0.00      H1   O  
ATOM   4014  C   GLU A1075     396.728-116.446-137.564  1.00  0.00      H1   C  
ATOM   4015  O   GLU A1075     396.612-117.278-138.434  1.00  0.00      H1   O  
ATOM   4016  N   ALA A1076     395.918-116.442-136.479  1.00  0.00      H1   N  
ATOM   4017  CA  ALA A1076     394.887-117.452-136.227  1.00  0.00      H1   C  
ATOM   4018  CB  ALA A1076     394.316-117.100-134.798  1.00  0.00      H1   C  
ATOM   4019  C   ALA A1076     393.753-117.551-137.151  1.00  0.00      H1   C  
ATOM   4020  O   ALA A1076     393.242-118.653-137.462  1.00  0.00      H1   O  
ATOM   4021  N   LYS A1077     393.224-116.372-137.573  1.00  0.00      H1   N  
ATOM   4022  CA  LYS A1077     392.061-116.181-138.497  1.00  0.00      H1   C  
ATOM   4023  CB  LYS A1077     391.824-117.133-139.718  1.00  0.00      H1   C  
ATOM   4024  CG  LYS A1077     392.779-116.794-140.915  1.00  0.00      H1   C  
ATOM   4025  CD  LYS A1077     394.310-117.092-140.825  1.00  0.00      H1   C  
ATOM   4026  CE  LYS A1077     394.556-118.540-141.108  1.00  0.00      H1   C  
ATOM   4027  NZ  LYS A1077     395.917-118.799-140.726  1.00  0.00      H1   N  
ATOM   4028  C   LYS A1077     390.813-115.802-137.699  1.00  0.00      H1   C  
ATOM   4029  O   LYS A1077     389.668-115.831-138.131  1.00  0.00      H1   O  
ATOM   4030  N   LEU A1078     391.044-115.371-136.467  1.00  0.00      H1   N  
ATOM   4031  CA  LEU A1078     390.035-115.254-135.431  1.00  0.00      H1   C  
ATOM   4032  CB  LEU A1078     390.625-115.944-134.154  1.00  0.00      H1   C  
ATOM   4033  CG  LEU A1078     389.837-115.833-132.825  1.00  0.00      H1   C  
ATOM   4034  CD1 LEU A1078     388.424-116.190-132.886  1.00  0.00      H1   C  
ATOM   4035  CD2 LEU A1078     390.665-116.621-131.799  1.00  0.00      H1   C  
ATOM   4036  C   LEU A1078     389.857-113.760-135.239  1.00  0.00      H1   C  
ATOM   4037  O   LEU A1078     388.798-113.343-134.783  1.00  0.00      H1   O  
ATOM   4038  N   ASN A1079     390.774-112.851-135.582  1.00  0.00      H1   N  
ATOM   4039  CA  ASN A1079     390.598-111.417-135.494  1.00  0.00      H1   C  
ATOM   4040  CB  ASN A1079     390.822-110.757-136.860  1.00  0.00      H1   C  
ATOM   4041  CG  ASN A1079     390.922-109.264-136.901  1.00  0.00      H1   C  
ATOM   4042  OD1 ASN A1079     390.510-108.500-136.002  1.00  0.00      H1   O  
ATOM   4043  ND2 ASN A1079     391.373-108.777-138.088  1.00  0.00      H1   N  
ATOM   4044  C   ASN A1079     391.372-110.817-134.304  1.00  0.00      H1   C  
ATOM   4045  O   ASN A1079     390.745-110.458-133.330  1.00  0.00      H1   O  
ATOM   4046  N   ARG A1080     392.714-110.696-134.417  1.00  0.00      H1   N  
ATOM   4047  CA  ARG A1080     393.492-110.110-133.351  1.00  0.00      H1   C  
ATOM   4048  CB  ARG A1080     394.920-110.122-133.895  1.00  0.00      H1   C  
ATOM   4049  CG  ARG A1080     396.002-109.503-132.972  1.00  0.00      H1   C  
ATOM   4050  CD  ARG A1080     397.249-109.165-133.719  1.00  0.00      H1   C  
ATOM   4051  NE  ARG A1080     397.958-110.360-134.277  1.00  0.00      H1   N  
ATOM   4052  CZ  ARG A1080     398.775-111.076-133.558  1.00  0.00      H1   C  
ATOM   4053  NH1 ARG A1080     398.906-110.864-132.221  1.00  0.00      H1   N  
ATOM   4054  NH2 ARG A1080     399.457-111.989-134.158  1.00  0.00      H1   N  
ATOM   4055  C   ARG A1080     393.072-108.712-132.878  1.00  0.00      H1   C  
ATOM   4056  O   ARG A1080     392.809-108.521-131.725  1.00  0.00      H1   O  
ATOM   4057  N   GLU A1081     392.895-107.737-133.834  1.00  0.00      H1   N  
ATOM   4058  CA  GLU A1081     392.190-106.432-133.533  1.00  0.00      H1   C  
ATOM   4059  CB  GLU A1081     392.220-105.613-134.811  1.00  0.00      H1   C  
ATOM   4060  CG  GLU A1081     393.694-105.128-135.273  1.00  0.00      H1   C  
ATOM   4061  CD  GLU A1081     394.180-103.863-134.444  1.00  0.00      H1   C  
ATOM   4062  OE1 GLU A1081     394.885-104.004-133.448  1.00  0.00      H1   O  
ATOM   4063  OE2 GLU A1081     393.855-102.645-134.838  1.00  0.00      H1   O  
ATOM   4064  C   GLU A1081     390.760-106.572-133.004  1.00  0.00      H1   C  
ATOM   4065  O   GLU A1081     390.537-105.784-132.116  1.00  0.00      H1   O  
ATOM   4066  N   GLU A1082     389.875-107.505-133.473  1.00  0.00      H1   N  
ATOM   4067  CA  GLU A1082     388.592-107.840-132.899  1.00  0.00      H1   C  
ATOM   4068  CB  GLU A1082     387.903-108.860-133.755  1.00  0.00      H1   C  
ATOM   4069  CG  GLU A1082     386.414-109.016-133.396  1.00  0.00      H1   C  
ATOM   4070  CD  GLU A1082     385.612-109.823-134.324  1.00  0.00      H1   C  
ATOM   4071  OE1 GLU A1082     385.346-109.382-135.447  1.00  0.00      H1   O  
ATOM   4072  OE2 GLU A1082     385.097-110.929-133.970  1.00  0.00      H1   O  
ATOM   4073  C   GLU A1082     388.618-108.138-131.441  1.00  0.00      H1   C  
ATOM   4074  O   GLU A1082     387.735-107.648-130.740  1.00  0.00      H1   O  
ATOM   4075  N   ILE A1083     389.604-108.974-131.011  1.00  0.00      H1   N  
ATOM   4076  CA  ILE A1083     389.708-109.261-129.521  1.00  0.00      H1   C  
ATOM   4077  CB  ILE A1083     390.663-110.427-129.159  1.00  0.00      H1   C  
ATOM   4078  CG2 ILE A1083     390.171-110.833-127.814  1.00  0.00      H1   C  
ATOM   4079  CG1 ILE A1083     390.661-111.573-130.208  1.00  0.00      H1   C  
ATOM   4080  CD1 ILE A1083     390.965-113.039-129.735  1.00  0.00      H1   C  
ATOM   4081  C   ILE A1083     390.107-107.944-128.791  1.00  0.00      H1   C  
ATOM   4082  O   ILE A1083     389.481-107.530-127.759  1.00  0.00      H1   O  
ATOM   4083  N   ASP A1084     391.094-107.271-129.387  1.00  0.00      H1   N  
ATOM   4084  CA  ASP A1084     391.714-106.078-128.832  1.00  0.00      H1   C  
ATOM   4085  CB  ASP A1084     392.937-105.760-129.758  1.00  0.00      H1   C  
ATOM   4086  CG  ASP A1084     393.714-104.591-129.202  1.00  0.00      H1   C  
ATOM   4087  OD1 ASP A1084     394.387-103.922-129.952  1.00  0.00      H1   O  
ATOM   4088  OD2 ASP A1084     393.779-104.368-127.996  1.00  0.00      H1   O  
ATOM   4089  C   ASP A1084     390.872-104.800-128.681  1.00  0.00      H1   C  
ATOM   4090  O   ASP A1084     390.962-103.987-127.737  1.00  0.00      H1   O  
ATOM   4091  N   GLY A1085     390.021-104.528-129.729  1.00  0.00      H1   N  
ATOM   4092  CA  GLY A1085     389.133-103.366-129.734  1.00  0.00      H1   C  
ATOM   4093  C   GLY A1085     389.726-102.308-130.631  1.00  0.00      H1   C  
ATOM   4094  O   GLY A1085     390.954-102.101-130.776  1.00  0.00      H1   O  
ATOM   4095  N   VAL A1086     388.869-101.622-131.323  1.00  0.00      H1   N  
ATOM   4096  CA  VAL A1086     389.173-100.769-132.412  1.00  0.00      H1   C  
ATOM   4097  CB  VAL A1086     387.857-100.421-133.122  1.00  0.00      H1   C  
ATOM   4098  CG1 VAL A1086     388.097 -99.385-134.238  1.00  0.00      H1   C  
ATOM   4099  CG2 VAL A1086     387.321-101.737-133.751  1.00  0.00      H1   C  
ATOM   4100  C   VAL A1086     389.892 -99.552-131.880  1.00  0.00      H1   C  
ATOM   4101  O   VAL A1086     389.424 -98.902-130.921  1.00  0.00      H1   O  
ATOM   4102  N   LYS A1087     391.124 -99.227-132.307  1.00  0.00      H1   N  
ATOM   4103  CA  LYS A1087     391.785 -97.984-131.874  1.00  0.00      H1   C  
ATOM   4104  CB  LYS A1087     393.234 -97.871-132.239  1.00  0.00      H1   C  
ATOM   4105  CG  LYS A1087     394.123 -98.550-131.220  1.00  0.00      H1   C  
ATOM   4106  CD  LYS A1087     393.895-100.103-130.914  1.00  0.00      H1   C  
ATOM   4107  CE  LYS A1087     394.116-101.068-132.153  1.00  0.00      H1   C  
ATOM   4108  NZ  LYS A1087     393.493-102.385-131.810  1.00  0.00      H1   N  
ATOM   4109  C   LYS A1087     391.031 -96.621-132.245  1.00  0.00      H1   C  
ATOM   4110  O   LYS A1087     390.670 -95.837-131.397  1.00  0.00      H1   O  
ATOM   4111  N   LEU A1088     390.715 -96.493-133.535  1.00  0.00      H1   N  
ATOM   4112  CA  LEU A1088     389.967 -95.361-134.102  1.00  0.00      H1   C  
ATOM   4113  CB  LEU A1088     390.610 -94.825-135.401  1.00  0.00      H1   C  
ATOM   4114  CG  LEU A1088     392.094 -94.281-135.217  1.00  0.00      H1   C  
ATOM   4115  CD1 LEU A1088     392.964 -94.695-136.399  1.00  0.00      H1   C  
ATOM   4116  CD2 LEU A1088     392.137 -92.817-134.795  1.00  0.00      H1   C  
ATOM   4117  C   LEU A1088     388.468 -95.691-134.062  1.00  0.00      H1   C  
ATOM   4118  O   LEU A1088     387.778 -95.779-135.079  1.00  0.00      H1   O  
ATOM   4119  N   GLU A1089     387.923 -95.899-132.836  1.00  0.00      H1   N  
ATOM   4120  CA  GLU A1089     386.588 -96.421-132.773  1.00  0.00      H1   C  
ATOM   4121  CB  GLU A1089     386.358 -97.116-131.417  1.00  0.00      H1   C  
ATOM   4122  CG  GLU A1089     385.095 -97.962-131.414  1.00  0.00      H1   C  
ATOM   4123  CD  GLU A1089     384.824 -98.497-130.058  1.00  0.00      H1   C  
ATOM   4124  OE1 GLU A1089     384.841 -99.744-129.907  1.00  0.00      H1   O  
ATOM   4125  OE2 GLU A1089     384.420 -97.673-129.143  1.00  0.00      H1   O  
ATOM   4126  C   GLU A1089     385.574 -95.276-132.942  1.00  0.00      H1   C  
ATOM   4127  O   GLU A1089     384.509 -95.469-133.365  1.00  0.00      H1   O  
ATOM   4128  N   SER A1090     386.043 -94.030-132.721  1.00  0.00      H1   N  
ATOM   4129  CA  SER A1090     385.342 -92.712-132.780  1.00  0.00      H1   C  
ATOM   4130  CB  SER A1090     384.655 -92.270-134.132  1.00  0.00      H1   C  
ATOM   4131  OG  SER A1090     383.921 -91.068-134.121  1.00  0.00      H1   O  
ATOM   4132  C   SER A1090     384.395 -92.511-131.608  1.00  0.00      H1   C  
ATOM   4133  O   SER A1090     383.524 -93.337-131.328  1.00  0.00      H1   O  
ATOM   4134  N   THR A1091     384.615 -91.362-130.865  1.00  0.00      H1   N  
ATOM   4135  CA  THR A1091     383.836 -91.038-129.740  1.00  0.00      H1   C  
ATOM   4136  CB  THR A1091     384.533 -89.974-128.782  1.00  0.00      H1   C  
ATOM   4137  OG1 THR A1091     383.611 -89.578-127.767  1.00  0.00      H1   O  
ATOM   4138  CG2 THR A1091     385.002 -88.764-129.561  1.00  0.00      H1   C  
ATOM   4139  C   THR A1091     382.489 -90.633-130.101  1.00  0.00      H1   C  
ATOM   4140  O   THR A1091     382.378 -90.007-131.160  1.00  0.00      H1   O  
ATOM   4141  N   ARG A1092     381.496 -90.971-129.245  1.00  0.00      H1   N  
ATOM   4142  CA  ARG A1092     380.113 -90.698-129.531  1.00  0.00      H1   C  
ATOM   4143  CB  ARG A1092     379.423 -91.823-130.291  1.00  0.00      H1   C  
ATOM   4144  CG  ARG A1092     379.453 -93.277-129.805  1.00  0.00      H1   C  
ATOM   4145  CD  ARG A1092     380.778 -93.954-130.020  1.00  0.00      H1   C  
ATOM   4146  NE  ARG A1092     380.724 -95.150-129.200  1.00  0.00      H1   N  
ATOM   4147  CZ  ARG A1092     381.824 -95.899-128.975  1.00  0.00      H1   C  
ATOM   4148  NH1 ARG A1092     383.017 -95.555-129.462  1.00  0.00      H1   N  
ATOM   4149  NH2 ARG A1092     381.728 -97.106-128.488  1.00  0.00      H1   N  
ATOM   4150  C   ARG A1092     379.333 -90.384-128.300  1.00  0.00      H1   C  
ATOM   4151  O   ARG A1092     378.148 -90.060-128.330  1.00  0.00      H1   O  
ATOM   4152  N   ILE A1093     379.952 -90.333-127.154  1.00  0.00      H1   N  
ATOM   4153  CA  ILE A1093     379.282 -90.178-125.868  1.00  0.00      H1   C  
ATOM   4154  CB  ILE A1093     380.367 -90.345-124.811  1.00  0.00      H1   C  
ATOM   4155  CG2 ILE A1093     381.595 -89.391-124.938  1.00  0.00      H1   C  
ATOM   4156  CG1 ILE A1093     379.753 -90.177-123.403  1.00  0.00      H1   C  
ATOM   4157  CD1 ILE A1093     378.703 -91.171-122.979  1.00  0.00      H1   C  
ATOM   4158  C   ILE A1093     378.502 -88.857-125.726  1.00  0.00      H1   C  
ATOM   4159  O   ILE A1093     377.408 -88.841-125.228  1.00  0.00      H1   O  
ATOM   4160  N   TYR A1094     379.085 -87.694-126.202  1.00  0.00      H1   N  
ATOM   4161  CA  TYR A1094     378.423 -86.398-126.072  1.00  0.00      H1   C  
ATOM   4162  CB  TYR A1094     379.350 -85.196-126.267  1.00  0.00      H1   C  
ATOM   4163  CG  TYR A1094     380.466 -85.075-125.247  1.00  0.00      H1   C  
ATOM   4164  CD1 TYR A1094     381.782 -85.486-125.478  1.00  0.00      H1   C  
ATOM   4165  CE1 TYR A1094     382.763 -85.210-124.488  1.00  0.00      H1   C  
ATOM   4166  CZ  TYR A1094     382.435 -84.663-123.281  1.00  0.00      H1   C  
ATOM   4167  OH  TYR A1094     383.529 -84.401-122.495  1.00  0.00      H1   O  
ATOM   4168  CD2 TYR A1094     380.137 -84.602-123.962  1.00  0.00      H1   C  
ATOM   4169  CE2 TYR A1094     381.079 -84.454-122.945  1.00  0.00      H1   C  
ATOM   4170  C   TYR A1094     377.091 -86.373-126.781  1.00  0.00      H1   C  
ATOM   4171  O   TYR A1094     376.107 -85.930-126.217  1.00  0.00      H1   O  
ATOM   4172  N   GLN A1095     376.999 -86.838-128.024  1.00  0.00      H1   N  
ATOM   4173  CA  GLN A1095     375.747 -87.072-128.753  1.00  0.00      H1   C  
ATOM   4174  CB  GLN A1095     376.139 -87.545-130.150  1.00  0.00      H1   C  
ATOM   4175  CG  GLN A1095     375.168 -88.194-131.149  1.00  0.00      H1   C  
ATOM   4176  CD  GLN A1095     374.152 -87.272-131.664  1.00  0.00      H1   C  
ATOM   4177  OE1 GLN A1095     374.307 -86.432-132.549  1.00  0.00      H1   O  
ATOM   4178  NE2 GLN A1095     372.916 -87.343-131.047  1.00  0.00      H1   N  
ATOM   4179  C   GLN A1095     374.732 -88.031-127.993  1.00  0.00      H1   C  
ATOM   4180  O   GLN A1095     373.549 -87.709-127.891  1.00  0.00      H1   O  
ATOM   4181  N   ILE A1096     375.234 -89.093-127.385  1.00  0.00      H1   N  
ATOM   4182  CA  ILE A1096     374.426 -90.080-126.719  1.00  0.00      H1   C  
ATOM   4183  CB  ILE A1096     375.340 -91.243-126.423  1.00  0.00      H1   C  
ATOM   4184  CG2 ILE A1096     374.891 -92.095-125.214  1.00  0.00      H1   C  
ATOM   4185  CG1 ILE A1096     375.408 -92.121-127.725  1.00  0.00      H1   C  
ATOM   4186  CD1 ILE A1096     374.231 -93.038-128.004  1.00  0.00      H1   C  
ATOM   4187  C   ILE A1096     373.698 -89.549-125.436  1.00  0.00      H1   C  
ATOM   4188  O   ILE A1096     372.495 -89.677-125.246  1.00  0.00      H1   O  
ATOM   4189  N   LEU A1097     374.490 -88.832-124.589  1.00  0.00      H1   N  
ATOM   4190  CA  LEU A1097     373.975 -88.013-123.461  1.00  0.00      H1   C  
ATOM   4191  CB  LEU A1097     375.042 -87.452-122.512  1.00  0.00      H1   C  
ATOM   4192  CG  LEU A1097     376.111 -88.380-121.947  1.00  0.00      H1   C  
ATOM   4193  CD1 LEU A1097     377.351 -87.640-121.337  1.00  0.00      H1   C  
ATOM   4194  CD2 LEU A1097     375.598 -89.528-120.984  1.00  0.00      H1   C  
ATOM   4195  C   LEU A1097     373.014 -86.954-123.937  1.00  0.00      H1   C  
ATOM   4196  O   LEU A1097     372.115 -86.641-123.212  1.00  0.00      H1   O  
ATOM   4197  N   ALA A1098     373.306 -86.283-125.049  1.00  0.00      H1   N  
ATOM   4198  CA  ALA A1098     372.423 -85.310-125.679  1.00  0.00      H1   C  
ATOM   4199  CB  ALA A1098     373.250 -84.597-126.724  1.00  0.00      H1   C  
ATOM   4200  C   ALA A1098     371.038 -85.793-126.241  1.00  0.00      H1   C  
ATOM   4201  O   ALA A1098     370.062 -85.034-126.125  1.00  0.00      H1   O  
ATOM   4202  N   ILE A1099     370.955 -87.032-126.768  1.00  0.00      H1   N  
ATOM   4203  CA  ILE A1099     369.731 -87.818-127.068  1.00  0.00      H1   C  
ATOM   4204  CB  ILE A1099     370.027 -89.180-127.739  1.00  0.00      H1   C  
ATOM   4205  CG2 ILE A1099     368.810 -90.198-127.656  1.00  0.00      H1   C  
ATOM   4206  CG1 ILE A1099     370.571 -88.950-129.196  1.00  0.00      H1   C  
ATOM   4207  CD1 ILE A1099     371.440 -89.963-129.764  1.00  0.00      H1   C  
ATOM   4208  C   ILE A1099     368.899 -87.990-125.778  1.00  0.00      H1   C  
ATOM   4209  O   ILE A1099     367.767 -87.464-125.786  1.00  0.00      H1   O  
ATOM   4210  N   TYR A1100     369.468 -88.537-124.686  1.00  0.00      H1   N  
ATOM   4211  CA  TYR A1100     368.847 -88.761-123.383  1.00  0.00      H1   C  
ATOM   4212  CB  TYR A1100     369.865 -89.461-122.426  1.00  0.00      H1   C  
ATOM   4213  CG  TYR A1100     370.428 -90.777-122.939  1.00  0.00      H1   C  
ATOM   4214  CD1 TYR A1100     369.788 -91.704-123.744  1.00  0.00      H1   C  
ATOM   4215  CE1 TYR A1100     370.389 -92.925-124.044  1.00  0.00      H1   C  
ATOM   4216  CZ  TYR A1100     371.666 -93.185-123.584  1.00  0.00      H1   C  
ATOM   4217  OH  TYR A1100     372.269 -94.432-123.773  1.00  0.00      H1   O  
ATOM   4218  CD2 TYR A1100     371.791 -90.950-122.531  1.00  0.00      H1   C  
ATOM   4219  CE2 TYR A1100     372.338 -92.187-122.798  1.00  0.00      H1   C  
ATOM   4220  C   TYR A1100     368.373 -87.457-122.717  1.00  0.00      H1   C  
ATOM   4221  O   TYR A1100     367.349 -87.440-122.092  1.00  0.00      H1   O  
ATOM   4222  N   SER A1101     369.142 -86.386-122.911  1.00  0.00      H1   N  
ATOM   4223  CA  SER A1101     368.858 -85.052-122.276  1.00  0.00      H1   C  
ATOM   4224  CB  SER A1101     369.988 -84.071-122.510  1.00  0.00      H1   C  
ATOM   4225  OG  SER A1101     371.142 -84.571-121.842  1.00  0.00      H1   O  
ATOM   4226  C   SER A1101     367.684 -84.436-123.008  1.00  0.00      H1   C  
ATOM   4227  O   SER A1101     366.805 -83.889-122.352  1.00  0.00      H1   O  
ATOM   4228  N   THR A1102     367.671 -84.674-124.347  1.00  0.00      H1   N  
ATOM   4229  CA  THR A1102     366.532 -84.158-125.096  1.00  0.00      H1   C  
ATOM   4230  CB  THR A1102     366.758 -84.441-126.614  1.00  0.00      H1   C  
ATOM   4231  OG1 THR A1102     367.865 -83.723-127.101  1.00  0.00      H1   O  
ATOM   4232  CG2 THR A1102     365.570 -83.890-127.410  1.00  0.00      H1   C  
ATOM   4233  C   THR A1102     365.215 -84.862-124.817  1.00  0.00      H1   C  
ATOM   4234  O   THR A1102     364.236 -84.167-124.656  1.00  0.00      H1   O  
ATOM   4235  N   VAL A1103     365.316 -86.269-124.698  1.00  0.00      H1   N  
ATOM   4236  CA  VAL A1103     364.125 -87.119-124.317  1.00  0.00      H1   C  
ATOM   4237  CB  VAL A1103     364.717 -88.527-124.399  1.00  0.00      H1   C  
ATOM   4238  CG1 VAL A1103     364.011 -89.583-123.599  1.00  0.00      H1   C  
ATOM   4239  CG2 VAL A1103     364.613 -89.002-125.890  1.00  0.00      H1   C  
ATOM   4240  C   VAL A1103     363.583 -86.802-122.921  1.00  0.00      H1   C  
ATOM   4241  O   VAL A1103     362.336 -86.774-122.736  1.00  0.00      H1   O  
ATOM   4242  N   ALA A1104     364.489 -86.523-121.982  1.00  0.00      H1   N  
ATOM   4243  CA  ALA A1104     364.173 -86.107-120.613  1.00  0.00      H1   C  
ATOM   4244  CB  ALA A1104     365.517 -85.967-119.894  1.00  0.00      H1   C  
ATOM   4245  C   ALA A1104     363.463 -84.704-120.588  1.00  0.00      H1   C  
ATOM   4246  O   ALA A1104     362.410 -84.443-119.940  1.00  0.00      H1   O  
ATOM   4247  N   SER A1105     364.036 -83.724-121.298  1.00  0.00      H1   N  
ATOM   4248  CA  SER A1105     363.445 -82.394-121.266  1.00  0.00      H1   C  
ATOM   4249  CB  SER A1105     364.348 -81.217-121.791  1.00  0.00      H1   C  
ATOM   4250  OG  SER A1105     365.014 -81.526-123.062  1.00  0.00      H1   O  
ATOM   4251  C   SER A1105     362.111 -82.332-122.039  1.00  0.00      H1   C  
ATOM   4252  O   SER A1105     361.198 -81.559-121.738  1.00  0.00      H1   O  
ATOM   4253  N   SER A1106     362.040 -83.070-123.172  1.00  0.00      H1   N  
ATOM   4254  CA  SER A1106     360.777 -83.091-123.907  1.00  0.00      H1   C  
ATOM   4255  CB  SER A1106     360.846 -83.917-125.240  1.00  0.00      H1   C  
ATOM   4256  OG  SER A1106     359.514 -84.293-125.777  1.00  0.00      H1   O  
ATOM   4257  C   SER A1106     359.680 -83.638-123.050  1.00  0.00      H1   C  
ATOM   4258  O   SER A1106     358.593 -83.042-123.012  1.00  0.00      H1   O  
ATOM   4259  N   LEU A1107     359.919 -84.760-122.314  1.00  0.00      H1   N  
ATOM   4260  CA  LEU A1107     358.970 -85.197-121.309  1.00  0.00      H1   C  
ATOM   4261  CB  LEU A1107     359.538 -86.367-120.353  1.00  0.00      H1   C  
ATOM   4262  CG  LEU A1107     358.528 -87.112-119.407  1.00  0.00      H1   C  
ATOM   4263  CD1 LEU A1107     357.228 -87.531-120.157  1.00  0.00      H1   C  
ATOM   4264  CD2 LEU A1107     359.178 -88.425-118.836  1.00  0.00      H1   C  
ATOM   4265  C   LEU A1107     358.664 -84.150-120.274  1.00  0.00      H1   C  
ATOM   4266  O   LEU A1107     357.478 -83.977-119.961  1.00  0.00      H1   O  
ATOM   4267  N   VAL A1108     359.618 -83.311-119.689  1.00  0.00      H1   N  
ATOM   4268  CA  VAL A1108     359.373 -82.230-118.800  1.00  0.00      H1   C  
ATOM   4269  CB  VAL A1108     360.740 -81.608-118.360  1.00  0.00      H1   C  
ATOM   4270  CG1 VAL A1108     360.517 -80.130-117.943  1.00  0.00      H1   C  
ATOM   4271  CG2 VAL A1108     361.275 -82.365-117.129  1.00  0.00      H1   C  
ATOM   4272  C   VAL A1108     358.386 -81.233-119.395  1.00  0.00      H1   C  
ATOM   4273  O   VAL A1108     357.381 -80.906-118.807  1.00  0.00      H1   O  
ATOM   4274  N   LEU A1109     358.602 -80.742-120.632  1.00  0.00      H1   N  
ATOM   4275  CA  LEU A1109     357.662 -79.851-121.371  1.00  0.00      H1   C  
ATOM   4276  CB  LEU A1109     358.260 -79.253-122.682  1.00  0.00      H1   C  
ATOM   4277  CG  LEU A1109     359.518 -78.418-122.418  1.00  0.00      H1   C  
ATOM   4278  CD1 LEU A1109     360.153 -78.116-123.757  1.00  0.00      H1   C  
ATOM   4279  CD2 LEU A1109     359.388 -77.143-121.546  1.00  0.00      H1   C  
ATOM   4280  C   LEU A1109     356.262 -80.433-121.740  1.00  0.00      H1   C  
ATOM   4281  O   LEU A1109     355.277 -79.725-121.703  1.00  0.00      H1   O  
ATOM   4282  N   VAL A1110     356.142 -81.766-122.078  1.00  0.00      H1   N  
ATOM   4283  CA  VAL A1110     354.881 -82.467-122.079  1.00  0.00      H1   C  
ATOM   4284  CB  VAL A1110     355.064 -83.831-122.733  1.00  0.00      H1   C  
ATOM   4285  CG1 VAL A1110     353.757 -84.758-122.762  1.00  0.00      H1   C  
ATOM   4286  CG2 VAL A1110     355.622 -83.820-124.129  1.00  0.00      H1   C  
ATOM   4287  C   VAL A1110     354.133 -82.526-120.758  1.00  0.00      H1   C  
ATOM   4288  O   VAL A1110     352.963 -82.205-120.644  1.00  0.00      H1   O  
ATOM   4289  N   VAL A1111     354.882 -82.830-119.698  1.00  0.00      H1   N  
ATOM   4290  CA  VAL A1111     354.457 -82.778-118.226  1.00  0.00      H1   C  
ATOM   4291  CB  VAL A1111     355.639 -83.215-117.354  1.00  0.00      H1   C  
ATOM   4292  CG1 VAL A1111     355.408 -82.743-115.875  1.00  0.00      H1   C  
ATOM   4293  CG2 VAL A1111     355.790 -84.699-117.506  1.00  0.00      H1   C  
ATOM   4294  C   VAL A1111     353.886 -81.417-117.866  1.00  0.00      H1   C  
ATOM   4295  O   VAL A1111     352.758 -81.286-117.349  1.00  0.00      H1   O  
ATOM   4296  N   SER A1112     354.566 -80.351-118.287  1.00  0.00      H1   N  
ATOM   4297  CA  SER A1112     354.144 -78.982-118.292  1.00  0.00      H1   C  
ATOM   4298  CB  SER A1112     355.275 -78.030-118.649  1.00  0.00      H1   C  
ATOM   4299  OG  SER A1112     355.052 -76.681-118.324  1.00  0.00      H1   O  
ATOM   4300  C   SER A1112     352.941 -78.623-119.141  1.00  0.00      H1   C  
ATOM   4301  O   SER A1112     351.921 -78.056-118.639  1.00  0.00      H1   O  
ATOM   4302  N   LEU A1113     352.908 -78.983-120.409  1.00  0.00      H1   N  
ATOM   4303  CA  LEU A1113     351.659 -78.866-121.228  1.00  0.00      H1   C  
ATOM   4304  CB  LEU A1113     351.958 -79.538-122.590  1.00  0.00      H1   C  
ATOM   4305  CG  LEU A1113     350.811 -79.583-123.620  1.00  0.00      H1   C  
ATOM   4306  CD1 LEU A1113     350.361 -78.139-123.860  1.00  0.00      H1   C  
ATOM   4307  CD2 LEU A1113     351.409 -80.199-124.868  1.00  0.00      H1   C  
ATOM   4308  C   LEU A1113     350.514 -79.556-120.588  1.00  0.00      H1   C  
ATOM   4309  O   LEU A1113     349.495 -78.941-120.419  1.00  0.00      H1   O  
ATOM   4310  N   GLY A1114     350.640 -80.792-120.031  1.00  0.00      H1   N  
ATOM   4311  CA  GLY A1114     349.646 -81.486-119.229  1.00  0.00      H1   C  
ATOM   4312  C   GLY A1114     349.067 -80.654-118.086  1.00  0.00      H1   C  
ATOM   4313  O   GLY A1114     347.890 -80.827-117.741  1.00  0.00      H1   O  
ATOM   4314  N   ALA A1115     349.958 -79.886-117.452  1.00  0.00      H1   N  
ATOM   4315  CA  ALA A1115     349.491 -79.167-116.308  1.00  0.00      H1   C  
ATOM   4316  CB  ALA A1115     350.723 -78.815-115.431  1.00  0.00      H1   C  
ATOM   4317  C   ALA A1115     348.795 -77.794-116.635  1.00  0.00      H1   C  
ATOM   4318  O   ALA A1115     348.129 -77.157-115.813  1.00  0.00      H1   O  
ATOM   4319  N   ILE A1116     348.963 -77.285-117.858  1.00  0.00      H1   N  
ATOM   4320  CA  ILE A1116     348.322 -75.989-118.192  1.00  0.00      H1   C  
ATOM   4321  CB  ILE A1116     349.300 -75.134-119.010  1.00  0.00      H1   C  
ATOM   4322  CG2 ILE A1116     350.548 -74.857-118.133  1.00  0.00      H1   C  
ATOM   4323  CG1 ILE A1116     349.751 -75.730-120.395  1.00  0.00      H1   C  
ATOM   4324  CD1 ILE A1116     350.283 -74.624-121.304  1.00  0.00      H1   C  
ATOM   4325  C   ILE A1116     347.038 -76.263-118.877  1.00  0.00      H1   C  
ATOM   4326  O   ILE A1116     346.182 -75.440-119.015  1.00  0.00      H1   O  
ATOM   4327  N   SER A1117     346.847 -77.528-119.289  1.00  0.00      H1   N  
ATOM   4328  CA  SER A1117     345.758 -78.058-120.160  1.00  0.00      H1   C  
ATOM   4329  CB  SER A1117     346.088 -79.363-120.980  1.00  0.00      H1   C  
ATOM   4330  OG  SER A1117     347.192 -79.225-121.957  1.00  0.00      H1   O  
ATOM   4331  C   SER A1117     344.440 -78.300-119.550  1.00  0.00      H1   C  
ATOM   4332  O   SER A1117     344.348 -79.012-118.596  1.00  0.00      H1   O  
ATOM   4333  N   PHE A1118     343.423 -77.741-120.157  1.00  0.00      H1   N  
ATOM   4334  CA  PHE A1118     342.088 -78.078-119.798  1.00  0.00      H1   C  
ATOM   4335  CB  PHE A1118     341.254 -76.817-120.162  1.00  0.00      H1   C  
ATOM   4336  CG  PHE A1118     341.375 -75.866-119.061  1.00  0.00      H1   C  
ATOM   4337  CD1 PHE A1118     340.327 -75.732-118.151  1.00  0.00      H1   C  
ATOM   4338  CE1 PHE A1118     340.471 -74.828-117.157  1.00  0.00      H1   C  
ATOM   4339  CZ  PHE A1118     341.626 -74.001-116.994  1.00  0.00      H1   C  
ATOM   4340  CD2 PHE A1118     342.526 -75.076-118.917  1.00  0.00      H1   C  
ATOM   4341  CE2 PHE A1118     342.749 -74.228-117.795  1.00  0.00      H1   C  
ATOM   4342  C   PHE A1118     341.585 -79.363-120.508  1.00  0.00      H1   C  
ATOM   4343  O   PHE A1118     341.545 -79.425-121.787  1.00  0.00      H1   O  
ATOM   4344  N   TRP A1119     341.210 -80.375-119.728  1.00  0.00      H1   N  
ATOM   4345  CA  TRP A1119     340.567 -81.601-120.196  1.00  0.00      H1   C  
ATOM   4346  CB  TRP A1119     340.423 -82.654-119.089  1.00  0.00      H1   C  
ATOM   4347  CG  TRP A1119     341.711 -82.935-118.397  1.00  0.00      H1   C  
ATOM   4348  CD1 TRP A1119     341.926 -82.692-117.099  1.00  0.00      H1   C  
ATOM   4349  NE1 TRP A1119     343.269 -82.705-116.782  1.00  0.00      H1   N  
ATOM   4350  CE2 TRP A1119     344.014 -83.005-117.895  1.00  0.00      H1   C  
ATOM   4351  CD2 TRP A1119     343.070 -83.114-119.006  1.00  0.00      H1   C  
ATOM   4352  CE3 TRP A1119     343.549 -83.498-120.220  1.00  0.00      H1   C  
ATOM   4353  CZ3 TRP A1119     344.903 -83.552-120.321  1.00  0.00      H1   C  
ATOM   4354  CZ2 TRP A1119     345.319 -83.005-118.046  1.00  0.00      H1   C  
ATOM   4355  CH2 TRP A1119     345.793 -83.257-119.332  1.00  0.00      H1   C  
ATOM   4356  C   TRP A1119     339.232 -81.352-120.924  1.00  0.00      H1   C  
ATOM   4357  O   TRP A1119     338.495 -80.433-120.652  1.00  0.00      H1   O  
ATOM   4358  N   MET A1120     339.021 -82.233-121.938  1.00  0.00      H1   N  
ATOM   4359  CA  MET A1120     337.761 -82.420-122.696  1.00  0.00      H1   C  
ATOM   4360  CB  MET A1120     337.651 -81.598-124.019  1.00  0.00      H1   C  
ATOM   4361  CG  MET A1120     338.790 -81.938-125.036  1.00  0.00      H1   C  
ATOM   4362  SD  MET A1120     338.731 -81.132-126.676  1.00  0.00      H1   S  
ATOM   4363  CE  MET A1120     337.380 -82.254-127.119  1.00  0.00      H1   C  
ATOM   4364  C   MET A1120     337.563 -83.844-122.978  1.00  0.00      H1   C  
ATOM   4365  O   MET A1120     338.503 -84.626-122.843  1.00  0.00      H1   O  
ATOM   4366  N   CYS A1121     336.327 -84.224-123.372  1.00  0.00      H1   N  
ATOM   4367  CA  CYS A1121     335.857 -85.573-123.557  1.00  0.00      H1   C  
ATOM   4368  CB  CYS A1121     334.360 -85.734-123.097  1.00  0.00      H1   C  
ATOM   4369  SG  CYS A1121     333.730 -87.460-123.132  1.00  0.00      H1   S  
ATOM   4370  C   CYS A1121     335.961 -85.984-124.980  1.00  0.00      H1   C  
ATOM   4371  O   CYS A1121     335.659 -85.224-125.912  1.00  0.00      H1   O  
ATOM   4372  N   SER A1122     336.445 -87.198-125.169  1.00  0.00      H1   N  
ATOM   4373  CA  SER A1122     336.818 -87.689-126.483  1.00  0.00      H1   C  
ATOM   4374  CB  SER A1122     338.431 -87.794-126.582  1.00  0.00      H1   C  
ATOM   4375  OG  SER A1122     338.843 -88.150-127.885  1.00  0.00      H1   O  
ATOM   4376  C   SER A1122     336.314 -89.109-126.665  1.00  0.00      H1   C  
ATOM   4377  O   SER A1122     336.341 -89.998-125.851  1.00  0.00      H1   O  
ATOM   4378  N   ASN A1123     335.739 -89.338-127.869  1.00  0.00      H1   N  
ATOM   4379  CA  ASN A1123     335.239 -90.676-128.386  1.00  0.00      H1   C  
ATOM   4380  CB  ASN A1123     333.727 -90.748-128.925  1.00  0.00      H1   C  
ATOM   4381  CG  ASN A1123     332.801 -90.034-127.965  1.00  0.00      H1   C  
ATOM   4382  OD1 ASN A1123     333.112 -89.827-126.769  1.00  0.00      H1   O  
ATOM   4383  ND2 ASN A1123     331.576 -89.665-128.383  1.00  0.00      H1   N  
ATOM   4384  C   ASN A1123     336.279 -91.199-129.375  1.00  0.00      H1   C  
ATOM   4385  O   ASN A1123     336.191 -92.243-129.995  1.00  0.00      H1   O  
ATOM   4386  N   GLY A1124     337.324 -90.429-129.496  1.00  0.00      H1   N  
ATOM   4387  CA  GLY A1124     338.504 -90.718-130.294  1.00  0.00      H1   C  
ATOM   4388  C   GLY A1124     339.184 -92.108-129.915  1.00  0.00      H1   C  
ATOM   4389  O   GLY A1124     338.767 -92.734-128.930  1.00  0.00      H1   O  
ATOM   4390  N   SER A1125     340.159 -92.460-130.804  1.00  0.00      H1   N  
ATOM   4391  CA  SER A1125     340.899 -93.707-130.831  1.00  0.00      H1   C  
ATOM   4392  CB  SER A1125     341.578 -93.974-132.202  1.00  0.00      H1   C  
ATOM   4393  OG  SER A1125     340.551 -94.060-133.165  1.00  0.00      H1   O  
ATOM   4394  C   SER A1125     341.963 -93.904-129.810  1.00  0.00      H1   C  
ATOM   4395  O   SER A1125     342.412 -95.026-129.540  1.00  0.00      H1   O  
ATOM   4396  N   LEU A1126     342.463 -92.781-129.302  1.00  0.00      H1   N  
ATOM   4397  CA  LEU A1126     343.581 -92.614-128.415  1.00  0.00      H1   C  
ATOM   4398  CB  LEU A1126     344.181 -91.201-128.622  1.00  0.00      H1   C  
ATOM   4399  CG  LEU A1126     344.588 -90.920-130.122  1.00  0.00      H1   C  
ATOM   4400  CD1 LEU A1126     345.429 -89.614-130.136  1.00  0.00      H1   C  
ATOM   4401  CD2 LEU A1126     345.242 -92.028-130.920  1.00  0.00      H1   C  
ATOM   4402  C   LEU A1126     343.067 -92.889-126.969  1.00  0.00      H1   C  
ATOM   4403  O   LEU A1126     341.850 -92.970-126.718  1.00  0.00      H1   O  
ATOM   4404  N   GLN A1127     343.961 -93.161-126.052  1.00  0.00      H1   N  
ATOM   4405  CA  GLN A1127     343.789 -93.404-124.707  1.00  0.00      H1   C  
ATOM   4406  CB  GLN A1127     343.259 -92.199-123.821  1.00  0.00      H1   C  
ATOM   4407  CG  GLN A1127     343.921 -90.839-123.863  1.00  0.00      H1   C  
ATOM   4408  CD  GLN A1127     345.431 -91.056-123.646  1.00  0.00      H1   C  
ATOM   4409  OE1 GLN A1127     346.127 -91.309-124.662  1.00  0.00      H1   O  
ATOM   4410  NE2 GLN A1127     345.976 -90.936-122.444  1.00  0.00      H1   N  
ATOM   4411  C   GLN A1127     343.160 -94.734-124.442  1.00  0.00      H1   C  
ATOM   4412  O   GLN A1127     342.311 -94.805-123.559  1.00  0.00      H1   O  
ATOM   4413  N   CYS A1128     343.577 -95.827-125.116  1.00  0.00      H1   N  
ATOM   4414  CA  CYS A1128     342.946 -97.150-124.987  1.00  0.00      H1   C  
ATOM   4415  CB  CYS A1128     343.046 -97.967-126.336  1.00  0.00      H1   C  
ATOM   4416  SG  CYS A1128     342.023 -99.390-126.523  1.00  0.00      H1   S  
ATOM   4417  C   CYS A1128     343.403 -97.968-123.814  1.00  0.00      H1   C  
ATOM   4418  O   CYS A1128     344.573 -98.285-123.692  1.00  0.00      H1   O  
ATOM   4419  N   ARG A1129     342.493 -98.461-122.970  1.00  0.00      H1   N  
ATOM   4420  CA  ARG A1129     342.875 -99.223-121.727  1.00  0.00      H1   C  
ATOM   4421  CB  ARG A1129     341.873 -98.701-120.664  1.00  0.00      H1   C  
ATOM   4422  CG  ARG A1129     342.394 -97.359-120.034  1.00  0.00      H1   C  
ATOM   4423  CD  ARG A1129     343.696 -97.442-119.280  1.00  0.00      H1   C  
ATOM   4424  NE  ARG A1129     343.381 -98.263-118.086  1.00  0.00      H1   N  
ATOM   4425  CZ  ARG A1129     342.971 -97.790-116.930  1.00  0.00      H1   C  
ATOM   4426  NH1 ARG A1129     342.905 -96.536-116.627  1.00  0.00      H1   N  
ATOM   4427  NH2 ARG A1129     342.702 -98.610-115.940  1.00  0.00      H1   N  
ATOM   4428  C   ARG A1129     342.504-100.690-121.861  1.00  0.00      H1   C  
ATOM   4429  O   ARG A1129     341.424-101.098-122.263  1.00  0.00      H1   O  
ATOM   4430  N   ILE A1130     343.483-101.588-121.522  1.00  0.00      H1   N  
ATOM   4431  CA  ILE A1130     343.556-102.949-121.981  1.00  0.00      H1   C  
ATOM   4432  CB  ILE A1130     344.421-103.164-123.181  1.00  0.00      H1   C  
ATOM   4433  CG2 ILE A1130     344.538-104.703-123.405  1.00  0.00      H1   C  
ATOM   4434  CG1 ILE A1130     343.736-102.540-124.387  1.00  0.00      H1   C  
ATOM   4435  CD1 ILE A1130     342.433-103.213-124.813  1.00  0.00      H1   C  
ATOM   4436  C   ILE A1130     344.147-103.776-120.842  1.00  0.00      H1   C  
ATOM   4437  O   ILE A1130     345.214-103.420-120.288  1.00  0.00      H1   O  
ATOM   4438  N   CYS A1131     343.325-104.788-120.384  1.00  0.00      H1   N  
ATOM   4439  CA  CYS A1131     343.551-105.610-119.235  1.00  0.00      H1   C  
ATOM   4440  CB  CYS A1131     344.877-106.298-119.283  1.00  0.00      H1   C  
ATOM   4441  SG  CYS A1131     345.392-107.099-117.724  1.00  0.00      H1   S  
ATOM   4442  C   CYS A1131     343.148-104.852-117.985  1.00  0.00      H1   C  
ATOM   4443  O   CYS A1131     342.170-105.167-117.335  1.00  0.00      H1   O  
ATOM   4444  N   ILE A1132     343.862-103.818-117.670  1.00  0.00      H1   N  
ATOM   4445  CA  ILE A1132     343.679-102.957-116.558  1.00  0.00      H1   C  
ATOM   4446  CB  ILE A1132     344.967-102.770-115.735  1.00  0.00      H1   C  
ATOM   4447  CG2 ILE A1132     344.790-101.923-114.505  1.00  0.00      H1   C  
ATOM   4448  CG1 ILE A1132     345.670-104.109-115.484  1.00  0.00      H1   C  
ATOM   4449  CD1 ILE A1132     344.827-105.150-114.671  1.00  0.00      H1   C  
ATOM   4450  C   ILE A1132     343.040-101.637-117.052  1.00  0.00      H1   C  
ATOM   4451  O   ILE A1132     341.946-101.232-116.552  1.00  0.00      H1   O  
ATOM   4452  OXT ILE A1132     343.607-101.036-118.015  1.00  0.00      H1   O  
TER    4453      ILE A1132
ATOM   4454  N   MET B   1     402.563-116.237-167.694  1.00  0.00      H2   N  
ATOM   4455  CA  MET B   1     401.328-116.209-168.533  1.00  0.00      H2   C  
ATOM   4456  CB  MET B   1     400.458-115.010-168.074  1.00  0.00      H2   C  
ATOM   4457  CG  MET B   1     399.194-114.886-168.981  1.00  0.00      H2   C  
ATOM   4458  SD  MET B   1     397.823-113.895-168.157  1.00  0.00      H2   S  
ATOM   4459  CE  MET B   1     398.821-112.391-168.055  1.00  0.00      H2   C  
ATOM   4460  C   MET B   1     401.868-116.158-169.918  1.00  0.00      H2   C  
ATOM   4461  O   MET B   1     402.952-115.535-170.133  1.00  0.00      H2   O  
ATOM   4462  N   LYS B   2     401.254-116.830-170.949  1.00  0.00      H2   N  
ATOM   4463  CA  LYS B   2     401.628-116.880-172.305  1.00  0.00      H2   C  
ATOM   4464  CB  LYS B   2     401.075-118.183-172.959  1.00  0.00      H2   C  
ATOM   4465  CG  LYS B   2     401.450-119.555-172.400  1.00  0.00      H2   C  
ATOM   4466  CD  LYS B   2     402.981-119.861-172.303  1.00  0.00      H2   C  
ATOM   4467  CE  LYS B   2     403.223-121.356-172.015  1.00  0.00      H2   C  
ATOM   4468  NZ  LYS B   2     403.070-121.621-170.544  1.00  0.00      H2   N  
ATOM   4469  C   LYS B   2     401.259-115.565-172.998  1.00  0.00      H2   C  
ATOM   4470  O   LYS B   2     400.403-114.853-172.527  1.00  0.00      H2   O  
ATOM   4471  N   ALA B   3     401.985-115.178-174.104  1.00  0.00      H2   N  
ATOM   4472  CA  ALA B   3     401.917-113.843-174.656  1.00  0.00      H2   C  
ATOM   4473  CB  ALA B   3     403.219-113.608-175.465  1.00  0.00      H2   C  
ATOM   4474  C   ALA B   3     400.640-113.556-175.372  1.00  0.00      H2   C  
ATOM   4475  O   ALA B   3     400.045-112.536-175.000  1.00  0.00      H2   O  
ATOM   4476  N   ILE B   4     400.206-114.382-176.311  1.00  0.00      H2   N  
ATOM   4477  CA  ILE B   4     399.191-114.067-177.313  1.00  0.00      H2   C  
ATOM   4478  CB  ILE B   4     399.239-114.975-178.565  1.00  0.00      H2   C  
ATOM   4479  CG2 ILE B   4     398.263-114.321-179.644  1.00  0.00      H2   C  
ATOM   4480  CG1 ILE B   4     400.694-114.853-179.161  1.00  0.00      H2   C  
ATOM   4481  CD1 ILE B   4     401.032-116.013-180.072  1.00  0.00      H2   C  
ATOM   4482  C   ILE B   4     397.867-113.971-176.673  1.00  0.00      H2   C  
ATOM   4483  O   ILE B   4     396.984-113.215-176.980  1.00  0.00      H2   O  
ATOM   4484  N   LEU B   5     397.764-114.709-175.526  1.00  0.00      H2   N  
ATOM   4485  CA  LEU B   5     396.626-114.821-174.555  1.00  0.00      H2   C  
ATOM   4486  CB  LEU B   5     396.942-115.872-173.482  1.00  0.00      H2   C  
ATOM   4487  CG  LEU B   5     396.040-115.782-172.196  1.00  0.00      H2   C  
ATOM   4488  CD1 LEU B   5     394.551-116.084-172.500  1.00  0.00      H2   C  
ATOM   4489  CD2 LEU B   5     396.468-116.758-171.081  1.00  0.00      H2   C  
ATOM   4490  C   LEU B   5     396.200-113.500-173.967  1.00  0.00      H2   C  
ATOM   4491  O   LEU B   5     395.012-113.154-174.061  1.00  0.00      H2   O  
ATOM   4492  N   VAL B   6     397.169-112.766-173.429  1.00  0.00      H2   N  
ATOM   4493  CA  VAL B   6     396.968-111.431-172.860  1.00  0.00      H2   C  
ATOM   4494  CB  VAL B   6     397.912-111.172-171.717  1.00  0.00      H2   C  
ATOM   4495  CG1 VAL B   6     399.416-111.327-172.202  1.00  0.00      H2   C  
ATOM   4496  CG2 VAL B   6     397.569-109.825-170.893  1.00  0.00      H2   C  
ATOM   4497  C   VAL B   6     396.793-110.323-173.868  1.00  0.00      H2   C  
ATOM   4498  O   VAL B   6     396.118-109.315-173.604  1.00  0.00      H2   O  
ATOM   4499  N   VAL B   7     397.373-110.414-175.120  1.00  0.00      H2   N  
ATOM   4500  CA  VAL B   7     396.704-109.584-176.207  1.00  0.00      H2   C  
ATOM   4501  CB  VAL B   7     397.370-109.704-177.578  1.00  0.00      H2   C  
ATOM   4502  CG1 VAL B   7     397.151-108.403-178.417  1.00  0.00      H2   C  
ATOM   4503  CG2 VAL B   7     398.900-109.895-177.433  1.00  0.00      H2   C  
ATOM   4504  C   VAL B   7     395.239-109.964-176.358  1.00  0.00      H2   C  
ATOM   4505  O   VAL B   7     394.411-109.035-176.325  1.00  0.00      H2   O  
ATOM   4506  N   LEU B   8     394.820-111.218-176.455  1.00  0.00      H2   N  
ATOM   4507  CA  LEU B   8     393.388-111.581-176.513  1.00  0.00      H2   C  
ATOM   4508  CB  LEU B   8     393.235-113.099-176.864  1.00  0.00      H2   C  
ATOM   4509  CG  LEU B   8     393.720-113.361-178.257  1.00  0.00      H2   C  
ATOM   4510  CD1 LEU B   8     394.159-114.814-178.472  1.00  0.00      H2   C  
ATOM   4511  CD2 LEU B   8     392.697-113.067-179.340  1.00  0.00      H2   C  
ATOM   4512  C   LEU B   8     392.440-111.220-175.332  1.00  0.00      H2   C  
ATOM   4513  O   LEU B   8     391.257-110.904-175.525  1.00  0.00      H2   O  
ATOM   4514  N   LEU B   9     392.890-111.303-174.021  1.00  0.00      H2   N  
ATOM   4515  CA  LEU B   9     392.109-110.949-172.869  1.00  0.00      H2   C  
ATOM   4516  CB  LEU B   9     392.621-111.484-171.517  1.00  0.00      H2   C  
ATOM   4517  CG  LEU B   9     392.814-113.023-171.389  1.00  0.00      H2   C  
ATOM   4518  CD1 LEU B   9     393.387-113.189-170.007  1.00  0.00      H2   C  
ATOM   4519  CD2 LEU B   9     391.466-113.769-171.445  1.00  0.00      H2   C  
ATOM   4520  C   LEU B   9     391.922-109.427-172.788  1.00  0.00      H2   C  
ATOM   4521  O   LEU B   9     390.790-108.979-172.605  1.00  0.00      H2   O  
ATOM   4522  N   TYR B  10     393.000-108.642-173.062  1.00  0.00      H2   N  
ATOM   4523  CA  TYR B  10     393.015-107.241-173.207  1.00  0.00      H2   C  
ATOM   4524  CB  TYR B  10     394.499-106.751-173.284  1.00  0.00      H2   C  
ATOM   4525  CG  TYR B  10     394.452-105.191-173.392  1.00  0.00      H2   C  
ATOM   4526  CD1 TYR B  10     394.586-104.510-174.593  1.00  0.00      H2   C  
ATOM   4527  CE1 TYR B  10     394.646-103.096-174.565  1.00  0.00      H2   C  
ATOM   4528  CZ  TYR B  10     394.441-102.414-173.327  1.00  0.00      H2   C  
ATOM   4529  OH  TYR B  10     394.364-101.044-173.268  1.00  0.00      H2   O  
ATOM   4530  CD2 TYR B  10     394.159-104.529-172.195  1.00  0.00      H2   C  
ATOM   4531  CE2 TYR B  10     394.194-103.114-172.121  1.00  0.00      H2   C  
ATOM   4532  C   TYR B  10     392.067-106.935-174.377  1.00  0.00      H2   C  
ATOM   4533  O   TYR B  10     391.182-106.124-174.202  1.00  0.00      H2   O  
ATOM   4534  N   THR B  11     392.228-107.505-175.566  1.00  0.00      H2   N  
ATOM   4535  CA  THR B  11     391.341-107.170-176.673  1.00  0.00      H2   C  
ATOM   4536  CB  THR B  11     391.567-107.998-177.925  1.00  0.00      H2   C  
ATOM   4537  OG1 THR B  11     392.837-107.876-178.404  1.00  0.00      H2   O  
ATOM   4538  CG2 THR B  11     390.735-107.705-179.102  1.00  0.00      H2   C  
ATOM   4539  C   THR B  11     389.859-107.364-176.473  1.00  0.00      H2   C  
ATOM   4540  O   THR B  11     389.045-106.555-176.845  1.00  0.00      H2   O  
ATOM   4541  N   PHE B  12     389.479-108.522-175.934  1.00  0.00      H2   N  
ATOM   4542  CA  PHE B  12     388.043-108.818-175.762  1.00  0.00      H2   C  
ATOM   4543  CB  PHE B  12     387.832-110.352-175.789  1.00  0.00      H2   C  
ATOM   4544  CG  PHE B  12     388.194-110.960-177.140  1.00  0.00      H2   C  
ATOM   4545  CD1 PHE B  12     388.769-112.279-177.175  1.00  0.00      H2   C  
ATOM   4546  CE1 PHE B  12     389.207-112.815-178.379  1.00  0.00      H2   C  
ATOM   4547  CZ  PHE B  12     389.006-112.129-179.570  1.00  0.00      H2   C  
ATOM   4548  CD2 PHE B  12     388.011-110.225-178.362  1.00  0.00      H2   C  
ATOM   4549  CE2 PHE B  12     388.396-110.843-179.544  1.00  0.00      H2   C  
ATOM   4550  C   PHE B  12     387.540-108.283-174.490  1.00  0.00      H2   C  
ATOM   4551  O   PHE B  12     386.356-108.512-174.183  1.00  0.00      H2   O  
ATOM   4552  N   ALA B  13     388.336-107.533-173.694  1.00  0.00      H2   N  
ATOM   4553  CA  ALA B  13     387.881-106.882-172.450  1.00  0.00      H2   C  
ATOM   4554  CB  ALA B  13     386.782-105.871-172.557  1.00  0.00      H2   C  
ATOM   4555  C   ALA B  13     387.628-107.913-171.289  1.00  0.00      H2   C  
ATOM   4556  O   ALA B  13     386.856-107.741-170.350  1.00  0.00      H2   O  
ATOM   4557  N   THR B  14     388.340-108.990-171.398  1.00  0.00      H2   N  
ATOM   4558  CA  THR B  14     388.270-109.944-170.284  1.00  0.00      H2   C  
ATOM   4559  CB  THR B  14     388.495-111.421-170.779  1.00  0.00      H2   C  
ATOM   4560  OG1 THR B  14     387.612-111.629-171.914  1.00  0.00      H2   O  
ATOM   4561  CG2 THR B  14     388.226-112.513-169.738  1.00  0.00      H2   C  
ATOM   4562  C   THR B  14     389.325-109.634-169.245  1.00  0.00      H2   C  
ATOM   4563  O   THR B  14     389.149-109.996-168.077  1.00  0.00      H2   O  
ATOM   4564  N   ALA B  15     390.321-108.905-169.620  1.00  0.00      H2   N  
ATOM   4565  CA  ALA B  15     391.361-108.282-168.780  1.00  0.00      H2   C  
ATOM   4566  CB  ALA B  15     392.699-108.977-168.963  1.00  0.00      H2   C  
ATOM   4567  C   ALA B  15     391.386-106.801-169.198  1.00  0.00      H2   C  
ATOM   4568  O   ALA B  15     391.103-106.459-170.281  1.00  0.00      H2   O  
ATOM   4569  N   ASN B  16     391.737-105.955-168.256  1.00  0.00      H2   N  
ATOM   4570  CA  ASN B  16     392.040-104.583-168.522  1.00  0.00      H2   C  
ATOM   4571  CB  ASN B  16     390.635-103.848-168.290  1.00  0.00      H2   C  
ATOM   4572  CG  ASN B  16     390.730-102.308-168.643  1.00  0.00      H2   C  
ATOM   4573  OD1 ASN B  16     390.493-101.350-167.922  1.00  0.00      H2   O  
ATOM   4574  ND2 ASN B  16     391.163-102.052-169.877  1.00  0.00      H2   N  
ATOM   4575  C   ASN B  16     393.102-103.905-167.539  1.00  0.00      H2   C  
ATOM   4576  O   ASN B  16     393.692-102.849-167.807  1.00  0.00      H2   O  
ATOM   4577  N   ALA B  17     393.467-104.517-166.387  1.00  0.00      H2   N  
ATOM   4578  CA  ALA B  17     394.732-104.386-165.692  1.00  0.00      H2   C  
ATOM   4579  CB  ALA B  17     394.911-105.515-164.764  1.00  0.00      H2   C  
ATOM   4580  C   ALA B  17     395.980-104.264-166.678  1.00  0.00      H2   C  
ATOM   4581  O   ALA B  17     396.103-105.012-167.683  1.00  0.00      H2   O  
ATOM   4582  N   ASP B  18     396.935-103.346-166.443  1.00  0.00      H2   N  
ATOM   4583  CA  ASP B  18     398.247-103.336-167.028  1.00  0.00      H2   C  
ATOM   4584  CB  ASP B  18     399.040-101.968-166.595  1.00  0.00      H2   C  
ATOM   4585  CG  ASP B  18     398.143-100.828-166.866  1.00  0.00      H2   C  
ATOM   4586  OD1 ASP B  18     397.712-100.008-165.957  1.00  0.00      H2   O  
ATOM   4587  OD2 ASP B  18     397.800-100.649-168.090  1.00  0.00      H2   O  
ATOM   4588  C   ASP B  18     399.084-104.618-166.726  1.00  0.00      H2   C  
ATOM   4589  O   ASP B  18     398.918-105.258-165.726  1.00  0.00      H2   O  
ATOM   4590  N   THR B  19     399.875-105.023-167.674  1.00  0.00      H2   N  
ATOM   4591  CA  THR B  19     400.570-106.297-167.561  1.00  0.00      H2   C  
ATOM   4592  CB  THR B  19     399.707-107.472-168.001  1.00  0.00      H2   C  
ATOM   4593  OG1 THR B  19     398.805-107.762-166.996  1.00  0.00      H2   O  
ATOM   4594  CG2 THR B  19     400.564-108.762-168.133  1.00  0.00      H2   C  
ATOM   4595  C   THR B  19     401.913-106.292-168.319  1.00  0.00      H2   C  
ATOM   4596  O   THR B  19     401.964-105.843-169.451  1.00  0.00      H2   O  
ATOM   4597  N   LEU B  20     402.955-106.859-167.715  1.00  0.00      H2   N  
ATOM   4598  CA  LEU B  20     404.269-106.931-168.200  1.00  0.00      H2   C  
ATOM   4599  CB  LEU B  20     405.201-106.010-167.407  1.00  0.00      H2   C  
ATOM   4600  CG  LEU B  20     406.577-105.890-167.976  1.00  0.00      H2   C  
ATOM   4601  CD1 LEU B  20     406.603-105.258-169.404  1.00  0.00      H2   C  
ATOM   4602  CD2 LEU B  20     407.527-105.224-166.900  1.00  0.00      H2   C  
ATOM   4603  C   LEU B  20     404.794-108.381-168.149  1.00  0.00      H2   C  
ATOM   4604  O   LEU B  20     405.000-108.872-167.058  1.00  0.00      H2   O  
ATOM   4605  N   CYS B  21     404.964-109.055-169.286  1.00  0.00      H2   N  
ATOM   4606  CA  CYS B  21     405.543-110.348-169.323  1.00  0.00      H2   C  
ATOM   4607  CB  CYS B  21     404.758-111.336-170.135  1.00  0.00      H2   C  
ATOM   4608  SG  CYS B  21     402.956-111.575-169.815  1.00  0.00      H2   S  
ATOM   4609  C   CYS B  21     406.943-110.220-169.922  1.00  0.00      H2   C  
ATOM   4610  O   CYS B  21     407.153-109.441-170.894  1.00  0.00      H2   O  
ATOM   4611  N   ILE B  22     407.944-110.871-169.276  1.00  0.00      H2   N  
ATOM   4612  CA  ILE B  22     409.314-110.827-169.674  1.00  0.00      H2   C  
ATOM   4613  CB  ILE B  22     410.339-110.424-168.566  1.00  0.00      H2   C  
ATOM   4614  CG2 ILE B  22     411.848-110.544-168.938  1.00  0.00      H2   C  
ATOM   4615  CG1 ILE B  22     409.939-108.930-168.255  1.00  0.00      H2   C  
ATOM   4616  CD1 ILE B  22     409.227-108.747-166.912  1.00  0.00      H2   C  
ATOM   4617  C   ILE B  22     409.589-112.274-170.125  1.00  0.00      H2   C  
ATOM   4618  O   ILE B  22     409.321-113.325-169.573  1.00  0.00      H2   O  
ATOM   4619  N   GLY B  23     410.208-112.275-171.332  1.00  0.00      H2   N  
ATOM   4620  CA  GLY B  23     410.403-113.553-172.034  1.00  0.00      H2   C  
ATOM   4621  C   GLY B  23     411.699-113.468-172.894  1.00  0.00      H2   C  
ATOM   4622  O   GLY B  23     412.583-112.677-172.705  1.00  0.00      H2   O  
ATOM   4623  N   TYR B  24     411.684-114.414-173.855  1.00  0.00      H2   N  
ATOM   4624  CA  TYR B  24     412.840-114.500-174.734  1.00  0.00      H2   C  
ATOM   4625  CB  TYR B  24     414.054-115.471-174.209  1.00  0.00      H2   C  
ATOM   4626  CG  TYR B  24     413.553-116.749-173.604  1.00  0.00      H2   C  
ATOM   4627  CD1 TYR B  24     413.448-118.003-174.220  1.00  0.00      H2   C  
ATOM   4628  CE1 TYR B  24     413.031-119.110-173.502  1.00  0.00      H2   C  
ATOM   4629  CZ  TYR B  24     412.409-118.908-172.258  1.00  0.00      H2   C  
ATOM   4630  OH  TYR B  24     411.678-119.931-171.575  1.00  0.00      H2   O  
ATOM   4631  CD2 TYR B  24     413.207-116.638-172.239  1.00  0.00      H2   C  
ATOM   4632  CE2 TYR B  24     412.621-117.715-171.567  1.00  0.00      H2   C  
ATOM   4633  C   TYR B  24     412.389-114.969-176.096  1.00  0.00      H2   C  
ATOM   4634  O   TYR B  24     411.411-115.660-176.353  1.00  0.00      H2   O  
ATOM   4635  N   HIS B  25     413.168-114.640-177.080  1.00  0.00      H2   N  
ATOM   4636  CA  HIS B  25     413.252-115.036-178.446  1.00  0.00      H2   C  
ATOM   4637  CB  HIS B  25     414.444-114.325-179.117  1.00  0.00      H2   C  
ATOM   4638  ND1 HIS B  25     414.103-114.367-181.699  1.00  0.00      H2   N  
ATOM   4639  CG  HIS B  25     414.717-114.732-180.510  1.00  0.00      H2   C  
ATOM   4640  CE1 HIS B  25     414.737-115.088-182.670  1.00  0.00      H2   C  
ATOM   4641  NE2 HIS B  25     415.779-115.816-182.154  1.00  0.00      H2   N  
ATOM   4642  CD2 HIS B  25     415.753-115.581-180.789  1.00  0.00      H2   C  
ATOM   4643  C   HIS B  25     413.425-116.515-178.656  1.00  0.00      H2   C  
ATOM   4644  O   HIS B  25     414.257-117.165-177.970  1.00  0.00      H2   O  
ATOM   4645  N   ALA B  26     412.714-117.064-179.646  1.00  0.00      H2   N  
ATOM   4646  CA  ALA B  26     413.005-118.347-180.220  1.00  0.00      H2   C  
ATOM   4647  CB  ALA B  26     412.171-119.631-179.749  1.00  0.00      H2   C  
ATOM   4648  C   ALA B  26     412.837-118.306-181.759  1.00  0.00      H2   C  
ATOM   4649  O   ALA B  26     412.257-117.410-182.300  1.00  0.00      H2   O  
ATOM   4650  N   ASN B  27     413.425-119.270-182.475  1.00  0.00      H2   N  
ATOM   4651  CA  ASN B  27     413.405-119.288-183.967  1.00  0.00      H2   C  
ATOM   4652  CB  ASN B  27     414.469-118.336-184.786  1.00  0.00      H2   C  
ATOM   4653  CG  ASN B  27     415.893-118.603-184.489  1.00  0.00      H2   C  
ATOM   4654  OD1 ASN B  27     416.249-119.674-183.933  1.00  0.00      H2   O  
ATOM   4655  ND2 ASN B  27     416.806-117.634-184.690  1.00  0.00      H2   N  
ATOM   4656  C   ASN B  27     413.486-120.773-184.396  1.00  0.00      H2   C  
ATOM   4657  O   ASN B  27     413.522-121.708-183.627  1.00  0.00      H2   O  
ATOM   4658  N   ASN B  28     413.354-120.974-185.731  1.00  0.00      H2   N  
ATOM   4659  CA  ASN B  28     413.477-122.292-186.301  1.00  0.00      H2   C  
ATOM   4660  CB  ASN B  28     412.511-122.443-187.506  1.00  0.00      H2   C  
ATOM   4661  CG  ASN B  28     411.114-122.230-187.030  1.00  0.00      H2   C  
ATOM   4662  OD1 ASN B  28     410.720-122.519-185.891  1.00  0.00      H2   O  
ATOM   4663  ND2 ASN B  28     410.232-121.784-187.952  1.00  0.00      H2   N  
ATOM   4664  C   ASN B  28     414.925-122.658-186.847  1.00  0.00      H2   C  
ATOM   4665  O   ASN B  28     415.106-123.631-187.618  1.00  0.00      H2   O  
ATOM   4666  N   SER B  29     415.961-121.893-186.399  1.00  0.00      H2   N  
ATOM   4667  CA  SER B  29     417.411-122.175-186.570  1.00  0.00      H2   C  
ATOM   4668  CB  SER B  29     418.403-121.174-185.979  1.00  0.00      H2   C  
ATOM   4669  OG  SER B  29     419.767-121.546-186.071  1.00  0.00      H2   O  
ATOM   4670  C   SER B  29     417.776-123.570-186.036  1.00  0.00      H2   C  
ATOM   4671  O   SER B  29     417.496-123.962-184.890  1.00  0.00      H2   O  
ATOM   4672  N   THR B  30     418.511-124.384-186.823  1.00  0.00      H2   N  
ATOM   4673  CA  THR B  30     418.858-125.784-186.433  1.00  0.00      H2   C  
ATOM   4674  CB  THR B  30     418.279-126.918-187.280  1.00  0.00      H2   C  
ATOM   4675  OG1 THR B  30     418.187-126.562-188.602  1.00  0.00      H2   O  
ATOM   4676  CG2 THR B  30     416.812-127.156-186.859  1.00  0.00      H2   C  
ATOM   4677  C   THR B  30     420.373-125.924-186.380  1.00  0.00      H2   C  
ATOM   4678  O   THR B  30     420.943-127.002-186.456  1.00  0.00      H2   O  
ATOM   4679  N   ASP B  31     421.088-124.765-186.136  1.00  0.00      H2   N  
ATOM   4680  CA  ASP B  31     422.536-124.668-185.897  1.00  0.00      H2   C  
ATOM   4681  CB  ASP B  31     423.080-123.227-186.117  1.00  0.00      H2   C  
ATOM   4682  CG  ASP B  31     423.217-122.782-187.547  1.00  0.00      H2   C  
ATOM   4683  OD1 ASP B  31     422.881-121.660-187.902  1.00  0.00      H2   O  
ATOM   4684  OD2 ASP B  31     423.841-123.549-188.312  1.00  0.00      H2   O  
ATOM   4685  C   ASP B  31     422.795-125.286-184.416  1.00  0.00      H2   C  
ATOM   4686  O   ASP B  31     422.012-125.053-183.512  1.00  0.00      H2   O  
ATOM   4687  N   THR B  32     423.932-126.076-184.165  1.00  0.00      H2   N  
ATOM   4688  CA  THR B  32     424.194-126.453-182.810  1.00  0.00      H2   C  
ATOM   4689  CB  THR B  32     424.131-127.979-182.527  1.00  0.00      H2   C  
ATOM   4690  OG1 THR B  32     424.979-128.784-183.425  1.00  0.00      H2   O  
ATOM   4691  CG2 THR B  32     422.684-128.507-182.760  1.00  0.00      H2   C  
ATOM   4692  C   THR B  32     425.524-125.994-182.376  1.00  0.00      H2   C  
ATOM   4693  O   THR B  32     426.367-125.610-183.182  1.00  0.00      H2   O  
ATOM   4694  N   VAL B  33     425.835-126.050-181.051  1.00  0.00      H2   N  
ATOM   4695  CA  VAL B  33     427.206-125.607-180.597  1.00  0.00      H2   C  
ATOM   4696  CB  VAL B  33     427.218-124.181-180.058  1.00  0.00      H2   C  
ATOM   4697  CG1 VAL B  33     427.185-123.229-181.298  1.00  0.00      H2   C  
ATOM   4698  CG2 VAL B  33     426.078-123.817-179.026  1.00  0.00      H2   C  
ATOM   4699  C   VAL B  33     427.579-126.607-179.537  1.00  0.00      H2   C  
ATOM   4700  O   VAL B  33     426.791-127.194-178.757  1.00  0.00      H2   O  
ATOM   4701  N   ASP B  34     428.799-127.031-179.546  1.00  0.00      H2   N  
ATOM   4702  CA  ASP B  34     429.376-127.996-178.591  1.00  0.00      H2   C  
ATOM   4703  CB  ASP B  34     430.478-128.921-179.260  1.00  0.00      H2   C  
ATOM   4704  CG  ASP B  34     429.920-129.886-180.298  1.00  0.00      H2   C  
ATOM   4705  OD1 ASP B  34     430.729-130.570-180.983  1.00  0.00      H2   O  
ATOM   4706  OD2 ASP B  34     428.701-129.998-180.371  1.00  0.00      H2   O  
ATOM   4707  C   ASP B  34     430.131-127.331-177.384  1.00  0.00      H2   C  
ATOM   4708  O   ASP B  34     430.926-126.389-177.512  1.00  0.00      H2   O  
ATOM   4709  N   THR B  35     429.819-127.734-176.120  1.00  0.00      H2   N  
ATOM   4710  CA  THR B  35     430.466-127.394-174.853  1.00  0.00      H2   C  
ATOM   4711  CB  THR B  35     429.564-126.753-173.791  1.00  0.00      H2   C  
ATOM   4712  OG1 THR B  35     428.913-127.683-172.940  1.00  0.00      H2   O  
ATOM   4713  CG2 THR B  35     428.434-125.854-174.430  1.00  0.00      H2   C  
ATOM   4714  C   THR B  35     431.214-128.580-174.301  1.00  0.00      H2   C  
ATOM   4715  O   THR B  35     431.049-129.733-174.742  1.00  0.00      H2   O  
ATOM   4716  N   VAL B  36     432.014-128.384-173.229  1.00  0.00      H2   N  
ATOM   4717  CA  VAL B  36     432.687-129.444-172.493  1.00  0.00      H2   C  
ATOM   4718  CB  VAL B  36     433.694-128.860-171.459  1.00  0.00      H2   C  
ATOM   4719  CG1 VAL B  36     434.147-129.843-170.374  1.00  0.00      H2   C  
ATOM   4720  CG2 VAL B  36     434.924-128.351-172.260  1.00  0.00      H2   C  
ATOM   4721  C   VAL B  36     431.669-130.439-171.886  1.00  0.00      H2   C  
ATOM   4722  O   VAL B  36     431.852-131.658-171.851  1.00  0.00      H2   O  
ATOM   4723  N   LEU B  37     430.517-129.910-171.372  1.00  0.00      H2   N  
ATOM   4724  CA  LEU B  37     429.625-130.825-170.689  1.00  0.00      H2   C  
ATOM   4725  CB  LEU B  37     429.170-130.215-169.389  1.00  0.00      H2   C  
ATOM   4726  CG  LEU B  37     430.130-129.507-168.431  1.00  0.00      H2   C  
ATOM   4727  CD1 LEU B  37     430.643-128.087-168.774  1.00  0.00      H2   C  
ATOM   4728  CD2 LEU B  37     429.277-129.328-167.156  1.00  0.00      H2   C  
ATOM   4729  C   LEU B  37     428.451-131.272-171.639  1.00  0.00      H2   C  
ATOM   4730  O   LEU B  37     427.853-132.256-171.306  1.00  0.00      H2   O  
ATOM   4731  N   GLU B  38     428.120-130.462-172.707  1.00  0.00      H2   N  
ATOM   4732  CA  GLU B  38     426.932-130.644-173.505  1.00  0.00      H2   C  
ATOM   4733  CB  GLU B  38     425.895-129.487-173.237  1.00  0.00      H2   C  
ATOM   4734  CG  GLU B  38     425.408-129.430-171.775  1.00  0.00      H2   C  
ATOM   4735  CD  GLU B  38     424.873-128.053-171.541  1.00  0.00      H2   C  
ATOM   4736  OE1 GLU B  38     423.711-127.839-171.886  1.00  0.00      H2   O  
ATOM   4737  OE2 GLU B  38     425.482-127.266-170.712  1.00  0.00      H2   O  
ATOM   4738  C   GLU B  38     427.263-130.766-174.964  1.00  0.00      H2   C  
ATOM   4739  O   GLU B  38     427.595-129.800-175.590  1.00  0.00      H2   O  
ATOM   4740  N   LYS B  39     427.133-131.875-175.691  1.00  0.00      H2   N  
ATOM   4741  CA  LYS B  39     427.428-131.864-177.120  1.00  0.00      H2   C  
ATOM   4742  CB  LYS B  39     428.112-133.203-177.464  1.00  0.00      H2   C  
ATOM   4743  CG  LYS B  39     429.568-133.256-176.897  1.00  0.00      H2   C  
ATOM   4744  CD  LYS B  39     430.633-132.523-177.740  1.00  0.00      H2   C  
ATOM   4745  CE  LYS B  39     431.406-133.413-178.708  1.00  0.00      H2   C  
ATOM   4746  NZ  LYS B  39     432.076-132.576-179.745  1.00  0.00      H2   N  
ATOM   4747  C   LYS B  39     426.139-131.579-177.974  1.00  0.00      H2   C  
ATOM   4748  O   LYS B  39     425.057-131.871-177.558  1.00  0.00      H2   O  
ATOM   4749  N   ASN B  40     426.233-130.898-179.118  1.00  0.00      H2   N  
ATOM   4750  CA  ASN B  40     425.143-130.546-180.028  1.00  0.00      H2   C  
ATOM   4751  CB  ASN B  40     424.656-131.760-180.864  1.00  0.00      H2   C  
ATOM   4752  CG  ASN B  40     425.776-132.605-181.528  1.00  0.00      H2   C  
ATOM   4753  OD1 ASN B  40     425.982-133.775-181.111  1.00  0.00      H2   O  
ATOM   4754  ND2 ASN B  40     426.505-132.122-182.495  1.00  0.00      H2   N  
ATOM   4755  C   ASN B  40     423.939-129.794-179.287  1.00  0.00      H2   C  
ATOM   4756  O   ASN B  40     422.829-130.254-179.246  1.00  0.00      H2   O  
ATOM   4757  N   VAL B  41     424.123-128.575-178.642  1.00  0.00      H2   N  
ATOM   4758  CA  VAL B  41     423.082-127.757-178.091  1.00  0.00      H2   C  
ATOM   4759  CB  VAL B  41     423.717-126.827-176.991  1.00  0.00      H2   C  
ATOM   4760  CG1 VAL B  41     422.740-125.698-176.635  1.00  0.00      H2   C  
ATOM   4761  CG2 VAL B  41     423.878-127.662-175.766  1.00  0.00      H2   C  
ATOM   4762  C   VAL B  41     422.549-126.866-179.198  1.00  0.00      H2   C  
ATOM   4763  O   VAL B  41     423.295-126.008-179.753  1.00  0.00      H2   O  
ATOM   4764  N   THR B  42     421.264-127.051-179.670  1.00  0.00      H2   N  
ATOM   4765  CA  THR B  42     420.728-126.177-180.794  1.00  0.00      H2   C  
ATOM   4766  CB  THR B  42     419.382-126.692-181.312  1.00  0.00      H2   C  
ATOM   4767  OG1 THR B  42     419.420-128.102-181.601  1.00  0.00      H2   O  
ATOM   4768  CG2 THR B  42     418.913-126.085-182.698  1.00  0.00      H2   C  
ATOM   4769  C   THR B  42     420.572-124.697-180.360  1.00  0.00      H2   C  
ATOM   4770  O   THR B  42     420.114-124.473-179.238  1.00  0.00      H2   O  
ATOM   4771  N   VAL B  43     420.977-123.720-181.193  1.00  0.00      H2   N  
ATOM   4772  CA  VAL B  43     421.080-122.333-180.866  1.00  0.00      H2   C  
ATOM   4773  CB  VAL B  43     422.548-121.743-180.619  1.00  0.00      H2   C  
ATOM   4774  CG1 VAL B  43     423.065-122.100-179.266  1.00  0.00      H2   C  
ATOM   4775  CG2 VAL B  43     423.470-122.154-181.758  1.00  0.00      H2   C  
ATOM   4776  C   VAL B  43     420.385-121.476-182.024  1.00  0.00      H2   C  
ATOM   4777  O   VAL B  43     420.205-121.778-183.189  1.00  0.00      H2   O  
ATOM   4778  N   THR B  44     419.881-120.301-181.595  1.00  0.00      H2   N  
ATOM   4779  CA  THR B  44     419.248-119.282-182.514  1.00  0.00      H2   C  
ATOM   4780  CB  THR B  44     418.624-118.087-181.681  1.00  0.00      H2   C  
ATOM   4781  OG1 THR B  44     419.579-117.576-180.764  1.00  0.00      H2   O  
ATOM   4782  CG2 THR B  44     417.546-118.742-180.833  1.00  0.00      H2   C  
ATOM   4783  C   THR B  44     420.140-118.674-183.558  1.00  0.00      H2   C  
ATOM   4784  O   THR B  44     419.692-118.412-184.684  1.00  0.00      H2   O  
ATOM   4785  N   HIS B  45     421.417-118.410-183.304  1.00  0.00      H2   N  
ATOM   4786  CA  HIS B  45     422.363-117.673-184.207  1.00  0.00      H2   C  
ATOM   4787  CB  HIS B  45     422.473-116.186-183.892  1.00  0.00      H2   C  
ATOM   4788  ND1 HIS B  45     420.396-115.462-182.656  1.00  0.00      H2   N  
ATOM   4789  CG  HIS B  45     421.139-115.467-183.846  1.00  0.00      H2   C  
ATOM   4790  CE1 HIS B  45     419.193-115.056-182.968  1.00  0.00      H2   C  
ATOM   4791  NE2 HIS B  45     419.129-114.770-184.344  1.00  0.00      H2   N  
ATOM   4792  CD2 HIS B  45     420.349-115.122-184.921  1.00  0.00      H2   C  
ATOM   4793  C   HIS B  45     423.719-118.195-183.802  1.00  0.00      H2   C  
ATOM   4794  O   HIS B  45     423.912-118.610-182.650  1.00  0.00      H2   O  
ATOM   4795  N   SER B  46     424.751-118.338-184.650  1.00  0.00      H2   N  
ATOM   4796  CA  SER B  46     426.068-118.791-184.389  1.00  0.00      H2   C  
ATOM   4797  CB  SER B  46     425.977-120.345-184.340  1.00  0.00      H2   C  
ATOM   4798  OG  SER B  46     427.209-121.041-184.248  1.00  0.00      H2   O  
ATOM   4799  C   SER B  46     427.063-118.414-185.478  1.00  0.00      H2   C  
ATOM   4800  O   SER B  46     426.611-118.211-186.622  1.00  0.00      H2   O  
ATOM   4801  N   VAL B  47     428.401-118.211-185.196  1.00  0.00      H2   N  
ATOM   4802  CA  VAL B  47     429.423-117.898-186.189  1.00  0.00      H2   C  
ATOM   4803  CB  VAL B  47     430.282-116.583-185.865  1.00  0.00      H2   C  
ATOM   4804  CG1 VAL B  47     429.320-115.464-185.803  1.00  0.00      H2   C  
ATOM   4805  CG2 VAL B  47     431.159-116.799-184.639  1.00  0.00      H2   C  
ATOM   4806  C   VAL B  47     430.405-119.075-186.367  1.00  0.00      H2   C  
ATOM   4807  O   VAL B  47     430.751-119.736-185.426  1.00  0.00      H2   O  
ATOM   4808  N   ASN B  48     430.988-119.291-187.628  1.00  0.00      H2   N  
ATOM   4809  CA  ASN B  48     432.176-120.090-187.826  1.00  0.00      H2   C  
ATOM   4810  CB  ASN B  48     432.220-120.470-189.315  1.00  0.00      H2   C  
ATOM   4811  CG  ASN B  48     433.301-121.515-189.704  1.00  0.00      H2   C  
ATOM   4812  OD1 ASN B  48     434.158-121.862-188.853  1.00  0.00      H2   O  
ATOM   4813  ND2 ASN B  48     433.279-121.968-190.940  1.00  0.00      H2   N  
ATOM   4814  C   ASN B  48     433.425-119.359-187.242  1.00  0.00      H2   C  
ATOM   4815  O   ASN B  48     433.566-118.180-187.548  1.00  0.00      H2   O  
ATOM   4816  N   LEU B  49     434.337-119.974-186.495  1.00  0.00      H2   N  
ATOM   4817  CA  LEU B  49     435.522-119.216-186.099  1.00  0.00      H2   C  
ATOM   4818  CB  LEU B  49     435.826-119.379-184.632  1.00  0.00      H2   C  
ATOM   4819  CG  LEU B  49     436.683-118.324-183.965  1.00  0.00      H2   C  
ATOM   4820  CD1 LEU B  49     435.960-116.947-183.649  1.00  0.00      H2   C  
ATOM   4821  CD2 LEU B  49     437.226-118.945-182.660  1.00  0.00      H2   C  
ATOM   4822  C   LEU B  49     436.758-119.388-187.046  1.00  0.00      H2   C  
ATOM   4823  O   LEU B  49     437.826-118.787-186.922  1.00  0.00      H2   O  
ATOM   4824  N   LEU B  50     436.593-120.242-188.068  1.00  0.00      H2   N  
ATOM   4825  CA  LEU B  50     437.469-120.689-189.178  1.00  0.00      H2   C  
ATOM   4826  CB  LEU B  50     437.318-122.181-189.351  1.00  0.00      H2   C  
ATOM   4827  CG  LEU B  50     438.229-122.789-190.384  1.00  0.00      H2   C  
ATOM   4828  CD1 LEU B  50     439.674-122.846-189.749  1.00  0.00      H2   C  
ATOM   4829  CD2 LEU B  50     437.703-124.264-190.547  1.00  0.00      H2   C  
ATOM   4830  C   LEU B  50     437.229-119.925-190.462  1.00  0.00      H2   C  
ATOM   4831  O   LEU B  50     436.196-119.978-191.043  1.00  0.00      H2   O  
ATOM   4832  N   GLU B  51     438.241-119.193-190.972  1.00  0.00      H2   N  
ATOM   4833  CA  GLU B  51     438.140-118.340-192.207  1.00  0.00      H2   C  
ATOM   4834  CB  GLU B  51     439.550-117.774-192.648  1.00  0.00      H2   C  
ATOM   4835  CG  GLU B  51     439.651-116.986-193.952  1.00  0.00      H2   C  
ATOM   4836  CD  GLU B  51     438.698-115.906-194.262  1.00  0.00      H2   C  
ATOM   4837  OE1 GLU B  51     437.895-115.589-193.311  1.00  0.00      H2   O  
ATOM   4838  OE2 GLU B  51     438.725-115.399-195.396  1.00  0.00      H2   O  
ATOM   4839  C   GLU B  51     437.465-119.043-193.458  1.00  0.00      H2   C  
ATOM   4840  O   GLU B  51     437.823-120.171-193.812  1.00  0.00      H2   O  
ATOM   4841  N   ASP B  52     436.405-118.413-194.066  1.00  0.00      H2   N  
ATOM   4842  CA  ASP B  52     435.544-118.957-195.087  1.00  0.00      H2   C  
ATOM   4843  CB  ASP B  52     434.377-118.087-195.458  1.00  0.00      H2   C  
ATOM   4844  CG  ASP B  52     433.368-118.734-196.340  1.00  0.00      H2   C  
ATOM   4845  OD1 ASP B  52     432.559-117.993-196.937  1.00  0.00      H2   O  
ATOM   4846  OD2 ASP B  52     433.178-119.943-196.094  1.00  0.00      H2   O  
ATOM   4847  C   ASP B  52     436.378-119.399-196.355  1.00  0.00      H2   C  
ATOM   4848  O   ASP B  52     437.344-118.744-196.781  1.00  0.00      H2   O  
ATOM   4849  N   LYS B  53     436.039-120.558-196.973  1.00  0.00      H2   N  
ATOM   4850  CA  LYS B  53     436.722-121.156-198.132  1.00  0.00      H2   C  
ATOM   4851  CB  LYS B  53     435.857-122.156-198.875  1.00  0.00      H2   C  
ATOM   4852  CG  LYS B  53     434.495-121.544-199.365  1.00  0.00      H2   C  
ATOM   4853  CD  LYS B  53     433.469-122.610-199.856  1.00  0.00      H2   C  
ATOM   4854  CE  LYS B  53     433.988-123.534-200.931  1.00  0.00      H2   C  
ATOM   4855  NZ  LYS B  53     434.363-122.857-202.174  1.00  0.00      H2   N  
ATOM   4856  C   LYS B  53     437.412-120.235-199.101  1.00  0.00      H2   C  
ATOM   4857  O   LYS B  53     436.901-119.250-199.629  1.00  0.00      H2   O  
ATOM   4858  N   HIS B  54     438.667-120.640-199.424  1.00  0.00      H2   N  
ATOM   4859  CA  HIS B  54     439.610-119.934-200.212  1.00  0.00      H2   C  
ATOM   4860  CB  HIS B  54     440.670-120.990-200.712  1.00  0.00      H2   C  
ATOM   4861  ND1 HIS B  54     439.382-123.124-201.323  1.00  0.00      H2   N  
ATOM   4862  CG  HIS B  54     440.090-121.960-201.624  1.00  0.00      H2   C  
ATOM   4863  CE1 HIS B  54     439.316-123.823-202.474  1.00  0.00      H2   C  
ATOM   4864  NE2 HIS B  54     439.997-123.195-203.458  1.00  0.00      H2   N  
ATOM   4865  CD2 HIS B  54     440.457-122.066-202.913  1.00  0.00      H2   C  
ATOM   4866  C   HIS B  54     439.132-119.044-201.387  1.00  0.00      H2   C  
ATOM   4867  O   HIS B  54     438.307-119.535-202.185  1.00  0.00      H2   O  
ATOM   4868  N   ASN B  55     439.660-117.815-201.546  1.00  0.00      H2   N  
ATOM   4869  CA  ASN B  55     439.596-117.156-202.794  1.00  0.00      H2   C  
ATOM   4870  CB  ASN B  55     439.190-115.676-202.723  1.00  0.00      H2   C  
ATOM   4871  CG  ASN B  55     439.214-115.051-204.124  1.00  0.00      H2   C  
ATOM   4872  OD1 ASN B  55     438.753-115.688-205.075  1.00  0.00      H2   O  
ATOM   4873  ND2 ASN B  55     439.519-113.730-204.180  1.00  0.00      H2   N  
ATOM   4874  C   ASN B  55     440.968-117.391-203.425  1.00  0.00      H2   C  
ATOM   4875  O   ASN B  55     441.997-116.976-202.874  1.00  0.00      H2   O  
ATOM   4876  N   GLY B  56     441.135-118.087-204.529  1.00  0.00      H2   N  
ATOM   4877  CA  GLY B  56     442.369-118.381-205.166  1.00  0.00      H2   C  
ATOM   4878  C   GLY B  56     442.916-117.392-206.176  1.00  0.00      H2   C  
ATOM   4879  O   GLY B  56     442.788-117.598-207.349  1.00  0.00      H2   O  
ATOM   4880  N   LYS B  57     443.626-116.272-205.728  1.00  0.00      H2   N  
ATOM   4881  CA  LYS B  57     444.074-115.171-206.585  1.00  0.00      H2   C  
ATOM   4882  CB  LYS B  57     443.195-113.922-206.485  1.00  0.00      H2   C  
ATOM   4883  CG  LYS B  57     441.803-114.082-207.118  1.00  0.00      H2   C  
ATOM   4884  CD  LYS B  57     441.900-114.363-208.649  1.00  0.00      H2   C  
ATOM   4885  CE  LYS B  57     440.543-114.234-209.421  1.00  0.00      H2   C  
ATOM   4886  NZ  LYS B  57     439.955-112.914-209.287  1.00  0.00      H2   N  
ATOM   4887  C   LYS B  57     445.518-114.843-206.102  1.00  0.00      H2   C  
ATOM   4888  O   LYS B  57     445.843-115.154-204.926  1.00  0.00      H2   O  
ATOM   4889  N   LEU B  58     446.339-114.171-206.893  1.00  0.00      H2   N  
ATOM   4890  CA  LEU B  58     447.681-113.744-206.521  1.00  0.00      H2   C  
ATOM   4891  CB  LEU B  58     448.740-114.355-207.344  1.00  0.00      H2   C  
ATOM   4892  CG  LEU B  58     448.671-115.865-207.623  1.00  0.00      H2   C  
ATOM   4893  CD1 LEU B  58     449.899-116.282-208.466  1.00  0.00      H2   C  
ATOM   4894  CD2 LEU B  58     448.503-116.847-206.472  1.00  0.00      H2   C  
ATOM   4895  C   LEU B  58     447.911-112.231-206.380  1.00  0.00      H2   C  
ATOM   4896  O   LEU B  58     447.871-111.536-207.417  1.00  0.00      H2   O  
ATOM   4897  N   CYS B  59     447.928-111.717-205.142  1.00  0.00      H2   N  
ATOM   4898  CA  CYS B  59     447.723-110.316-204.895  1.00  0.00      H2   C  
ATOM   4899  CB  CYS B  59     446.420-110.011-204.178  1.00  0.00      H2   C  
ATOM   4900  SG  CYS B  59     444.955-110.583-205.112  1.00  0.00      H2   S  
ATOM   4901  C   CYS B  59     448.949-109.570-204.295  1.00  0.00      H2   C  
ATOM   4902  O   CYS B  59     449.720-110.179-203.526  1.00  0.00      H2   O  
ATOM   4903  N   LYS B  60     449.237-108.299-204.655  1.00  0.00      H2   N  
ATOM   4904  CA  LYS B  60     450.306-107.469-204.176  1.00  0.00      H2   C  
ATOM   4905  CB  LYS B  60     450.159-105.974-204.570  1.00  0.00      H2   C  
ATOM   4906  CG  LYS B  60     450.028-105.648-206.095  1.00  0.00      H2   C  
ATOM   4907  CD  LYS B  60     449.717-104.148-206.365  1.00  0.00      H2   C  
ATOM   4908  CE  LYS B  60     449.726-103.862-207.920  1.00  0.00      H2   C  
ATOM   4909  NZ  LYS B  60     449.622-102.457-208.300  1.00  0.00      H2   N  
ATOM   4910  C   LYS B  60     450.600-107.534-202.634  1.00  0.00      H2   C  
ATOM   4911  O   LYS B  60     449.677-107.627-201.819  1.00  0.00      H2   O  
ATOM   4912  N   LEU B  61     451.883-107.580-202.169  1.00  0.00      H2   N  
ATOM   4913  CA  LEU B  61     452.125-107.344-200.736  1.00  0.00      H2   C  
ATOM   4914  CB  LEU B  61     453.012-108.441-200.042  1.00  0.00      H2   C  
ATOM   4915  CG  LEU B  61     452.281-109.658-199.522  1.00  0.00      H2   C  
ATOM   4916  CD1 LEU B  61     453.257-110.747-199.152  1.00  0.00      H2   C  
ATOM   4917  CD2 LEU B  61     451.287-109.330-198.420  1.00  0.00      H2   C  
ATOM   4918  C   LEU B  61     452.924-106.037-200.608  1.00  0.00      H2   C  
ATOM   4919  O   LEU B  61     453.835-105.729-201.400  1.00  0.00      H2   O  
ATOM   4920  N   ARG B  62     452.590-105.219-199.623  1.00  0.00      H2   N  
ATOM   4921  CA  ARG B  62     453.328-103.940-199.252  1.00  0.00      H2   C  
ATOM   4922  CB  ARG B  62     454.870-104.022-199.140  1.00  0.00      H2   C  
ATOM   4923  CG  ARG B  62     455.418-105.031-198.152  1.00  0.00      H2   C  
ATOM   4924  CD  ARG B  62     455.111-104.668-196.687  1.00  0.00      H2   C  
ATOM   4925  NE  ARG B  62     455.874-105.440-195.624  1.00  0.00      H2   N  
ATOM   4926  CZ  ARG B  62     455.805-105.174-194.311  1.00  0.00      H2   C  
ATOM   4927  NH1 ARG B  62     454.783-104.585-193.807  1.00  0.00      H2   N  
ATOM   4928  NH2 ARG B  62     456.691-105.626-193.492  1.00  0.00      H2   N  
ATOM   4929  C   ARG B  62     453.041-102.892-200.323  1.00  0.00      H2   C  
ATOM   4930  O   ARG B  62     453.723-101.851-200.475  1.00  0.00      H2   O  
ATOM   4931  N   GLY B  63     451.935-103.059-201.137  1.00  0.00      H2   N  
ATOM   4932  CA  GLY B  63     451.731-102.148-202.303  1.00  0.00      H2   C  
ATOM   4933  C   GLY B  63     452.511-102.543-203.586  1.00  0.00      H2   C  
ATOM   4934  O   GLY B  63     452.371-102.018-204.736  1.00  0.00      H2   O  
ATOM   4935  N   VAL B  64     453.397-103.571-203.444  1.00  0.00      H2   N  
ATOM   4936  CA  VAL B  64     454.354-103.922-204.534  1.00  0.00      H2   C  
ATOM   4937  CB  VAL B  64     455.828-103.769-204.115  1.00  0.00      H2   C
[truncated: 10,420,149 more chars]
