# Supplementary material for: Breathing and Tilting: Mesoscale Simulations Illuminate Influenza Glycoprotein Vulnerabilities
Source: ACS Cent Sci. 2022 Dec 8;8(12):1646–63. doi: 10.1021/acscentsci.2c00981 (PMC9801513; doi:10.1021/acscentsci.2c00981)
Supplement: Supplementary file 13 — oc2c00981_si_014.zip [file oc2c00981_si_014.zip › ha_ectodomain_tilting_msm/2009g_macrostate0_microstate47.pdb]

REMARK   1 CREATED WITH MDTraj 1.9.4, 2022-10-07
CRYST1 1141.932 1193.780 1154.863  90.00  90.00  90.00 P 1           1 
MODEL        0
ATOM      1  N   MET A 567    -344.295-162.692-247.229  1.00  0.00      H1   N  
ATOM      2  CA  MET A 567    -342.942-162.263-247.566  1.00  0.00      H1   C  
ATOM      3  CB  MET A 567    -342.271-163.296-248.586  1.00  0.00      H1   C  
ATOM      4  CG  MET A 567    -340.760-163.268-248.339  1.00  0.00      H1   C  
ATOM      5  SD  MET A 567    -340.250-164.004-246.836  1.00  0.00      H1   S  
ATOM      6  CE  MET A 567    -338.573-163.450-246.932  1.00  0.00      H1   C  
ATOM      7  C   MET A 567    -342.792-160.871-248.073  1.00  0.00      H1   C  
ATOM      8  O   MET A 567    -341.761-160.281-247.830  1.00  0.00      H1   O  
ATOM      9  N   LYS A 568    -343.801-160.364-248.838  1.00  0.00      H1   N  
ATOM     10  CA  LYS A 568    -343.663-158.954-249.351  1.00  0.00      H1   C  
ATOM     11  CB  LYS A 568    -344.687-158.856-250.583  1.00  0.00      H1   C  
ATOM     12  CG  LYS A 568    -344.386-159.925-251.629  1.00  0.00      H1   C  
ATOM     13  CD  LYS A 568    -345.139-159.749-252.950  1.00  0.00      H1   C  
ATOM     14  CE  LYS A 568    -344.706-160.561-254.057  1.00  0.00      H1   C  
ATOM     15  NZ  LYS A 568    -345.217-160.123-255.319  1.00  0.00      H1   N  
ATOM     16  C   LYS A 568    -343.941-157.875-248.281  1.00  0.00      H1   C  
ATOM     17  O   LYS A 568    -344.666-158.062-247.347  1.00  0.00      H1   O  
ATOM     18  N   ALA A 569    -343.368-156.705-248.509  1.00  0.00      H1   N  
ATOM     19  CA  ALA A 569    -343.558-155.563-247.676  1.00  0.00      H1   C  
ATOM     20  CB  ALA A 569    -342.588-154.324-247.978  1.00  0.00      H1   C  
ATOM     21  C   ALA A 569    -344.964-155.057-247.390  1.00  0.00      H1   C  
ATOM     22  O   ALA A 569    -345.789-154.864-248.271  1.00  0.00      H1   O  
ATOM     23  N   ILE A 570    -345.338-154.714-246.096  1.00  0.00      H1   N  
ATOM     24  CA  ILE A 570    -346.665-154.139-245.681  1.00  0.00      H1   C  
ATOM     25  CB  ILE A 570    -346.669-153.973-244.142  1.00  0.00      H1   C  
ATOM     26  CG2 ILE A 570    -345.560-152.988-243.675  1.00  0.00      H1   C  
ATOM     27  CG1 ILE A 570    -348.082-153.672-243.615  1.00  0.00      H1   C  
ATOM     28  CD1 ILE A 570    -348.287-153.846-242.121  1.00  0.00      H1   C  
ATOM     29  C   ILE A 570    -347.035-152.861-246.395  1.00  0.00      H1   C  
ATOM     30  O   ILE A 570    -348.225-152.592-246.572  1.00  0.00      H1   O  
ATOM     31  N   LEU A 571    -346.099-152.008-246.804  1.00  0.00      H1   N  
ATOM     32  CA  LEU A 571    -346.452-150.843-247.611  1.00  0.00      H1   C  
ATOM     33  CB  LEU A 571    -345.322-149.740-247.792  1.00  0.00      H1   C  
ATOM     34  CG  LEU A 571    -344.686-149.251-246.481  1.00  0.00      H1   C  
ATOM     35  CD1 LEU A 571    -345.728-148.819-245.396  1.00  0.00      H1   C  
ATOM     36  CD2 LEU A 571    -343.463-150.046-245.870  1.00  0.00      H1   C  
ATOM     37  C   LEU A 571    -347.090-151.184-248.971  1.00  0.00      H1   C  
ATOM     38  O   LEU A 571    -347.945-150.461-249.450  1.00  0.00      H1   O  
ATOM     39  N   VAL A 572    -346.557-152.291-249.625  1.00  0.00      H1   N  
ATOM     40  CA  VAL A 572    -347.143-152.808-250.812  1.00  0.00      H1   C  
ATOM     41  CB  VAL A 572    -346.268-153.826-251.419  1.00  0.00      H1   C  
ATOM     42  CG1 VAL A 572    -346.775-154.286-252.771  1.00  0.00      H1   C  
ATOM     43  CG2 VAL A 572    -344.830-153.223-251.584  1.00  0.00      H1   C  
ATOM     44  C   VAL A 572    -348.498-153.299-250.523  1.00  0.00      H1   C  
ATOM     45  O   VAL A 572    -349.413-152.978-251.297  1.00  0.00      H1   O  
ATOM     46  N   VAL A 573    -348.771-153.992-249.394  1.00  0.00      H1   N  
ATOM     47  CA  VAL A 573    -350.106-154.445-249.050  1.00  0.00      H1   C  
ATOM     48  CB  VAL A 573    -350.232-155.332-247.782  1.00  0.00      H1   C  
ATOM     49  CG1 VAL A 573    -351.679-155.862-247.560  1.00  0.00      H1   C  
ATOM     50  CG2 VAL A 573    -349.163-156.393-247.925  1.00  0.00      H1   C  
ATOM     51  C   VAL A 573    -351.009-153.246-248.794  1.00  0.00      H1   C  
ATOM     52  O   VAL A 573    -352.176-153.224-249.147  1.00  0.00      H1   O  
ATOM     53  N   LEU A 574    -350.526-152.157-248.135  1.00  0.00      H1   N  
ATOM     54  CA  LEU A 574    -351.329-150.929-247.947  1.00  0.00      H1   C  
ATOM     55  CB  LEU A 574    -350.590-149.934-247.077  1.00  0.00      H1   C  
ATOM     56  CG  LEU A 574    -350.429-150.407-245.586  1.00  0.00      H1   C  
ATOM     57  CD1 LEU A 574    -349.226-149.732-244.834  1.00  0.00      H1   C  
ATOM     58  CD2 LEU A 574    -351.681-149.974-244.876  1.00  0.00      H1   C  
ATOM     59  C   LEU A 574    -351.651-150.357-249.352  1.00  0.00      H1   C  
ATOM     60  O   LEU A 574    -352.821-150.130-249.712  1.00  0.00      H1   O  
ATOM     61  N   LEU A 575    -350.661-150.195-250.286  1.00  0.00      H1   N  
ATOM     62  CA  LEU A 575    -350.960-149.658-251.610  1.00  0.00      H1   C  
ATOM     63  CB  LEU A 575    -349.671-149.454-252.424  1.00  0.00      H1   C  
ATOM     64  CG  LEU A 575    -348.783-148.328-251.944  1.00  0.00      H1   C  
ATOM     65  CD1 LEU A 575    -347.313-148.398-252.329  1.00  0.00      H1   C  
ATOM     66  CD2 LEU A 575    -349.343-146.962-252.279  1.00  0.00      H1   C  
ATOM     67  C   LEU A 575    -351.982-150.469-252.415  1.00  0.00      H1   C  
ATOM     68  O   LEU A 575    -352.835-149.954-253.180  1.00  0.00      H1   O  
ATOM     69  N   TYR A 576    -351.848-151.815-252.283  1.00  0.00      H1   N  
ATOM     70  CA  TYR A 576    -352.768-152.731-252.992  1.00  0.00      H1   C  
ATOM     71  CB  TYR A 576    -352.205-154.135-252.832  1.00  0.00      H1   C  
ATOM     72  CG  TYR A 576    -351.083-154.622-253.696  1.00  0.00      H1   C  
ATOM     73  CD1 TYR A 576    -350.558-155.918-253.450  1.00  0.00      H1   C  
ATOM     74  CE1 TYR A 576    -349.528-156.507-254.194  1.00  0.00      H1   C  
ATOM     75  CZ  TYR A 576    -348.879-155.659-255.188  1.00  0.00      H1   C  
ATOM     76  OH  TYR A 576    -347.832-156.237-255.924  1.00  0.00      H1   O  
ATOM     77  CD2 TYR A 576    -350.414-153.881-254.703  1.00  0.00      H1   C  
ATOM     78  CE2 TYR A 576    -349.356-154.377-255.413  1.00  0.00      H1   C  
ATOM     79  C   TYR A 576    -354.182-152.767-252.407  1.00  0.00      H1   C  
ATOM     80  O   TYR A 576    -355.128-152.979-253.152  1.00  0.00      H1   O  
ATOM     81  N   THR A 577    -354.426-152.665-251.106  1.00  0.00      H1   N  
ATOM     82  CA  THR A 577    -355.781-152.474-250.545  1.00  0.00      H1   C  
ATOM     83  CB  THR A 577    -355.855-152.544-248.955  1.00  0.00      H1   C  
ATOM     84  OG1 THR A 577    -355.353-153.762-248.430  1.00  0.00      H1   O  
ATOM     85  CG2 THR A 577    -357.323-152.601-248.476  1.00  0.00      H1   C  
ATOM     86  C   THR A 577    -356.367-151.170-250.958  1.00  0.00      H1   C  
ATOM     87  O   THR A 577    -357.464-151.064-251.511  1.00  0.00      H1   O  
ATOM     88  N   PHE A 578    -355.597-150.089-250.714  1.00  0.00      H1   N  
ATOM     89  CA  PHE A 578    -356.080-148.765-250.743  1.00  0.00      H1   C  
ATOM     90  CB  PHE A 578    -355.090-147.840-250.016  1.00  0.00      H1   C  
ATOM     91  CG  PHE A 578    -354.972-148.063-248.588  1.00  0.00      H1   C  
ATOM     92  CD1 PHE A 578    -353.885-147.459-247.943  1.00  0.00      H1   C  
ATOM     93  CE1 PHE A 578    -353.677-147.519-246.565  1.00  0.00      H1   C  
ATOM     94  CZ  PHE A 578    -354.624-148.194-245.784  1.00  0.00      H1   C  
ATOM     95  CD2 PHE A 578    -355.907-148.734-247.844  1.00  0.00      H1   C  
ATOM     96  CE2 PHE A 578    -355.731-148.802-246.412  1.00  0.00      H1   C  
ATOM     97  C   PHE A 578    -356.265-148.225-252.113  1.00  0.00      H1   C  
ATOM     98  O   PHE A 578    -357.123-147.448-252.326  1.00  0.00      H1   O  
ATOM     99  N   ALA A 579    -355.572-148.919-253.056  1.00  0.00      H1   N  
ATOM    100  CA  ALA A 579    -355.727-148.681-254.456  1.00  0.00      H1   C  
ATOM    101  CB  ALA A 579    -356.994-149.388-255.074  1.00  0.00      H1   C  
ATOM    102  C   ALA A 579    -355.589-147.201-254.952  1.00  0.00      H1   C  
ATOM    103  O   ALA A 579    -356.395-146.653-255.742  1.00  0.00      H1   O  
ATOM    104  N   THR A 580    -354.594-146.503-254.474  1.00  0.00      H1   N  
ATOM    105  CA  THR A 580    -354.257-145.165-254.837  1.00  0.00      H1   C  
ATOM    106  CB  THR A 580    -353.286-144.523-253.915  1.00  0.00      H1   C  
ATOM    107  OG1 THR A 580    -352.173-145.333-253.759  1.00  0.00      H1   O  
ATOM    108  CG2 THR A 580    -353.901-144.422-252.527  1.00  0.00      H1   C  
ATOM    109  C   THR A 580    -353.797-144.956-256.284  1.00  0.00      H1   C  
ATOM    110  O   THR A 580    -353.940-143.803-256.731  1.00  0.00      H1   O  
ATOM    111  N   ALA A 581    -353.511-145.983-257.092  1.00  0.00      H1   N  
ATOM    112  CA  ALA A 581    -353.225-145.742-258.496  1.00  0.00      H1   C  
ATOM    113  CB  ALA A 581    -352.008-146.548-258.951  1.00  0.00      H1   C  
ATOM    114  C   ALA A 581    -354.432-146.120-259.356  1.00  0.00      H1   C  
ATOM    115  O   ALA A 581    -354.382-146.085-260.568  1.00  0.00      H1   O  
ATOM    116  N   ASN A 582    -355.502-146.579-258.675  1.00  0.00      H1   N  
ATOM    117  CA  ASN A 582    -356.689-147.255-259.261  1.00  0.00      H1   C  
ATOM    118  CB  ASN A 582    -357.518-146.458-260.225  1.00  0.00      H1   C  
ATOM    119  CG  ASN A 582    -357.830-145.064-259.722  1.00  0.00      H1   C  
ATOM    120  OD1 ASN A 582    -357.113-144.077-260.001  1.00  0.00      H1   O  
ATOM    121  ND2 ASN A 582    -358.918-144.906-258.963  1.00  0.00      H1   N  
ATOM    122  C   ASN A 582    -356.584-148.766-259.641  1.00  0.00      H1   C  
ATOM    123  O   ASN A 582    -355.707-149.184-260.364  1.00  0.00      H1   O  
ATOM    124  N   ALA A 583    -357.526-149.584-259.208  1.00  0.00      H1   N  
ATOM    125  CA  ALA A 583    -357.597-150.900-259.532  1.00  0.00      H1   C  
ATOM    126  CB  ALA A 583    -357.887-151.706-258.229  1.00  0.00      H1   C  
ATOM    127  C   ALA A 583    -358.695-151.231-260.544  1.00  0.00      H1   C  
ATOM    128  O   ALA A 583    -359.444-150.376-260.936  1.00  0.00      H1   O  
ATOM    129  N   ASP A 584    -358.664-152.429-261.103  1.00  0.00      H1   N  
ATOM    130  CA  ASP A 584    -359.732-152.945-261.970  1.00  0.00      H1   C  
ATOM    131  CB  ASP A 584    -359.188-153.953-263.012  1.00  0.00      H1   C  
ATOM    132  CG  ASP A 584    -358.508-153.344-264.191  1.00  0.00      H1   C  
ATOM    133  OD1 ASP A 584    -358.359-154.088-265.199  1.00  0.00      H1   O  
ATOM    134  OD2 ASP A 584    -358.102-152.142-264.177  1.00  0.00      H1   O  
ATOM    135  C   ASP A 584    -360.885-153.519-261.078  1.00  0.00      H1   C  
ATOM    136  O   ASP A 584    -360.573-154.195-260.137  1.00  0.00      H1   O  
ATOM    137  N   THR A 585    -362.166-153.203-261.307  1.00  0.00      H1   N  
ATOM    138  CA  THR A 585    -363.239-153.944-260.563  1.00  0.00      H1   C  
ATOM    139  CB  THR A 585    -364.328-153.155-260.055  1.00  0.00      H1   C  
ATOM    140  OG1 THR A 585    -364.805-152.223-261.027  1.00  0.00      H1   O  
ATOM    141  CG2 THR A 585    -363.825-152.201-258.983  1.00  0.00      H1   C  
ATOM    142  C   THR A 585    -363.759-155.077-261.446  1.00  0.00      H1   C  
ATOM    143  O   THR A 585    -363.571-155.118-262.683  1.00  0.00      H1   O  
ATOM    144  N   LEU A 586    -364.452-156.065-260.858  1.00  0.00      H1   N  
ATOM    145  CA  LEU A 586    -365.130-157.125-261.446  1.00  0.00      H1   C  
ATOM    146  CB  LEU A 586    -364.138-158.303-261.450  1.00  0.00      H1   C  
ATOM    147  CG  LEU A 586    -364.515-159.648-262.145  1.00  0.00      H1   C  
ATOM    148  CD1 LEU A 586    -364.947-159.493-263.668  1.00  0.00      H1   C  
ATOM    149  CD2 LEU A 586    -363.324-160.621-262.140  1.00  0.00      H1   C  
ATOM    150  C   LEU A 586    -366.320-157.520-260.681  1.00  0.00      H1   C  
ATOM    151  O   LEU A 586    -366.248-157.692-259.453  1.00  0.00      H1   O  
ATOM    152  N   CYS A 587    -367.482-157.556-261.288  1.00  0.00      H1   N  
ATOM    153  CA  CYS A 587    -368.780-157.617-260.639  1.00  0.00      H1   C  
ATOM    154  CB  CYS A 587    -369.566-156.278-260.841  1.00  0.00      H1   C  
ATOM    155  SG  CYS A 587    -368.656-154.645-260.598  1.00  0.00      H1   S  
ATOM    156  C   CYS A 587    -369.634-158.799-261.045  1.00  0.00      H1   C  
ATOM    157  O   CYS A 587    -369.604-159.095-262.211  1.00  0.00      H1   O  
ATOM    158  N   ILE A 588    -370.285-159.603-260.140  1.00  0.00      H1   N  
ATOM    159  CA  ILE A 588    -371.236-160.707-260.534  1.00  0.00      H1   C  
ATOM    160  CB  ILE A 588    -371.139-162.022-259.588  1.00  0.00      H1   C  
ATOM    161  CG2 ILE A 588    -369.801-162.711-259.710  1.00  0.00      H1   C  
ATOM    162  CG1 ILE A 588    -371.495-161.769-258.120  1.00  0.00      H1   C  
ATOM    163  CD1 ILE A 588    -373.006-161.958-257.842  1.00  0.00      H1   C  
ATOM    164  C   ILE A 588    -372.650-160.134-260.597  1.00  0.00      H1   C  
ATOM    165  O   ILE A 588    -373.001-159.169-259.939  1.00  0.00      H1   O  
ATOM    166  N   GLY A 589    -373.455-160.734-261.459  1.00  0.00      H1   N  
ATOM    167  CA  GLY A 589    -374.812-160.325-261.578  1.00  0.00      H1   C  
ATOM    168  C   GLY A 589    -375.602-160.988-262.711  1.00  0.00      H1   C  
ATOM    169  O   GLY A 589    -375.263-162.109-263.133  1.00  0.00      H1   O  
ATOM    170  N   TYR A 590    -376.677-160.264-263.172  1.00  0.00      H1   N  
ATOM    171  CA  TYR A 590    -377.684-160.961-263.927  1.00  0.00      H1   C  
ATOM    172  CB  TYR A 590    -378.683-161.731-262.958  1.00  0.00      H1   C  
ATOM    173  CG  TYR A 590    -379.338-160.866-261.957  1.00  0.00      H1   C  
ATOM    174  CD1 TYR A 590    -380.407-159.989-262.363  1.00  0.00      H1   C  
ATOM    175  CE1 TYR A 590    -380.975-159.114-261.404  1.00  0.00      H1   C  
ATOM    176  CZ  TYR A 590    -380.403-159.066-260.071  1.00  0.00      H1   C  
ATOM    177  OH  TYR A 590    -380.890-158.185-259.108  1.00  0.00      H1   O  
ATOM    178  CD2 TYR A 590    -378.840-160.830-260.674  1.00  0.00      H1   C  
ATOM    179  CE2 TYR A 590    -379.317-159.901-259.755  1.00  0.00      H1   C  
ATOM    180  C   TYR A 590    -378.353-160.051-264.962  1.00  0.00      H1   C  
ATOM    181  O   TYR A 590    -378.250-158.857-264.972  1.00  0.00      H1   O  
ATOM    182  N   HIS A 591    -378.948-160.754-265.929  1.00  0.00      H1   N  
ATOM    183  CA  HIS A 591    -379.690-160.211-267.008  1.00  0.00      H1   C  
ATOM    184  CB  HIS A 591    -379.884-161.252-268.109  1.00  0.00      H1   C  
ATOM    185  ND1 HIS A 591    -380.763-160.335-270.287  1.00  0.00      H1   N  
ATOM    186  CG  HIS A 591    -380.914-161.115-269.153  1.00  0.00      H1   C  
ATOM    187  CE1 HIS A 591    -381.963-160.450-270.976  1.00  0.00      H1   C  
ATOM    188  NE2 HIS A 591    -382.868-161.194-270.301  1.00  0.00      H1   N  
ATOM    189  CD2 HIS A 591    -382.181-161.648-269.148  1.00  0.00      H1   C  
ATOM    190  C   HIS A 591    -381.078-159.668-266.684  1.00  0.00      H1   C  
ATOM    191  O   HIS A 591    -381.947-160.237-266.053  1.00  0.00      H1   O  
ATOM    192  N   ALA A 592    -381.398-158.454-267.209  1.00  0.00      H1   N  
ATOM    193  CA  ALA A 592    -382.703-157.829-267.291  1.00  0.00      H1   C  
ATOM    194  CB  ALA A 592    -382.938-156.597-266.342  1.00  0.00      H1   C  
ATOM    195  C   ALA A 592    -383.074-157.424-268.745  1.00  0.00      H1   C  
ATOM    196  O   ALA A 592    -382.274-157.016-269.537  1.00  0.00      H1   O  
ATOM    197  N   ASN A 593    -384.374-157.593-269.044  1.00  0.00      H1   N  
ATOM    198  CA  ASN A 593    -385.058-157.188-270.238  1.00  0.00      H1   C  
ATOM    199  CB  ASN A 593    -384.859-158.158-271.428  1.00  0.00      H1   C  
ATOM    200  CG  ASN A 593    -385.311-157.470-272.645  1.00  0.00      H1   C  
ATOM    201  OD1 ASN A 593    -385.394-156.248-272.761  1.00  0.00      H1   O  
ATOM    202  ND2 ASN A 593    -385.764-158.354-273.588  1.00  0.00      H1   N  
ATOM    203  C   ASN A 593    -386.543-157.130-269.904  1.00  0.00      H1   C  
ATOM    204  O   ASN A 593    -387.052-157.867-269.060  1.00  0.00      H1   O  
ATOM    205  N   ASN A 594    -387.210-156.185-270.537  1.00  0.00      H1   N  
ATOM    206  CA  ASN A 594    -388.632-156.032-270.647  1.00  0.00      H1   C  
ATOM    207  CB  ASN A 594    -389.053-154.882-271.481  1.00  0.00      H1   C  
ATOM    208  CG  ASN A 594    -388.675-153.607-270.877  1.00  0.00      H1   C  
ATOM    209  OD1 ASN A 594    -387.683-152.995-271.199  1.00  0.00      H1   O  
ATOM    210  ND2 ASN A 594    -389.415-153.042-269.907  1.00  0.00      H1   N  
ATOM    211  C   ASN A 594    -389.221-157.309-271.336  1.00  0.00      H1   C  
ATOM    212  O   ASN A 594    -388.562-157.991-272.197  1.00  0.00      H1   O  
ATOM    213  N   SER A 595    -390.440-157.665-270.967  1.00  0.00      H1   N  
ATOM    214  CA  SER A 595    -391.052-158.885-271.340  1.00  0.00      H1   C  
ATOM    215  CB  SER A 595    -390.549-160.035-270.383  1.00  0.00      H1   C  
ATOM    216  OG  SER A 595    -390.831-161.330-270.922  1.00  0.00      H1   O  
ATOM    217  C   SER A 595    -392.527-158.786-271.242  1.00  0.00      H1   C  
ATOM    218  O   SER A 595    -393.208-158.250-270.344  1.00  0.00      H1   O  
ATOM    219  N   THR A 596    -393.127-159.568-272.191  1.00  0.00      H1   N  
ATOM    220  CA  THR A 596    -394.599-159.675-272.266  1.00  0.00      H1   C  
ATOM    221  CB  THR A 596    -395.082-160.349-273.603  1.00  0.00      H1   C  
ATOM    222  OG1 THR A 596    -394.288-161.487-273.967  1.00  0.00      H1   O  
ATOM    223  CG2 THR A 596    -394.945-159.294-274.641  1.00  0.00      H1   C  
ATOM    224  C   THR A 596    -395.136-160.613-271.230  1.00  0.00      H1   C  
ATOM    225  O   THR A 596    -396.319-160.736-271.133  1.00  0.00      H1   O  
ATOM    226  N   ASP A 597    -394.341-161.331-270.451  1.00  0.00      H1   N  
ATOM    227  CA  ASP A 597    -394.834-162.445-269.773  1.00  0.00      H1   C  
ATOM    228  CB  ASP A 597    -393.913-163.621-270.075  1.00  0.00      H1   C  
ATOM    229  CG  ASP A 597    -394.028-164.182-271.513  1.00  0.00      H1   C  
ATOM    230  OD1 ASP A 597    -393.341-165.202-271.836  1.00  0.00      H1   O  
ATOM    231  OD2 ASP A 597    -394.691-163.553-272.324  1.00  0.00      H1   O  
ATOM    232  C   ASP A 597    -394.840-162.326-268.223  1.00  0.00      H1   C  
ATOM    233  O   ASP A 597    -393.873-162.175-267.495  1.00  0.00      H1   O  
ATOM    234  N   THR A 598    -396.018-162.426-267.567  1.00  0.00      H1   N  
ATOM    235  CA  THR A 598    -396.151-162.412-266.135  1.00  0.00      H1   C  
ATOM    236  CB  THR A 598    -397.188-161.322-265.637  1.00  0.00      H1   C  
ATOM    237  OG1 THR A 598    -398.442-161.326-266.279  1.00  0.00      H1   O  
ATOM    238  CG2 THR A 598    -396.631-159.856-265.729  1.00  0.00      H1   C  
ATOM    239  C   THR A 598    -396.691-163.714-265.652  1.00  0.00      H1   C  
ATOM    240  O   THR A 598    -397.599-164.318-266.279  1.00  0.00      H1   O  
ATOM    241  N   VAL A 599    -396.135-164.209-264.586  1.00  0.00      H1   N  
ATOM    242  CA  VAL A 599    -396.292-165.470-263.944  1.00  0.00      H1   C  
ATOM    243  CB  VAL A 599    -395.014-166.267-263.890  1.00  0.00      H1   C  
ATOM    244  CG1 VAL A 599    -394.694-166.810-265.305  1.00  0.00      H1   C  
ATOM    245  CG2 VAL A 599    -393.846-165.539-263.164  1.00  0.00      H1   C  
ATOM    246  C   VAL A 599    -396.816-165.093-262.561  1.00  0.00      H1   C  
ATOM    247  O   VAL A 599    -396.839-163.941-262.123  1.00  0.00      H1   O  
ATOM    248  N   ASP A 600    -397.438-166.061-261.884  1.00  0.00      H1   N  
ATOM    249  CA  ASP A 600    -397.802-165.836-260.486  1.00  0.00      H1   C  
ATOM    250  CB  ASP A 600    -399.241-166.317-260.265  1.00  0.00      H1   C  
ATOM    251  CG  ASP A 600    -400.348-165.411-260.632  1.00  0.00      H1   C  
ATOM    252  OD1 ASP A 600    -400.244-164.163-260.772  1.00  0.00      H1   O  
ATOM    253  OD2 ASP A 600    -401.417-165.991-260.780  1.00  0.00      H1   O  
ATOM    254  C   ASP A 600    -396.867-166.641-259.608  1.00  0.00      H1   C  
ATOM    255  O   ASP A 600    -396.463-167.704-259.962  1.00  0.00      H1   O  
ATOM    256  N   THR A 601    -396.500-166.067-258.458  1.00  0.00      H1   N  
ATOM    257  CA  THR A 601    -395.517-166.629-257.549  1.00  0.00      H1   C  
ATOM    258  CB  THR A 601    -394.089-166.001-257.636  1.00  0.00      H1   C  
ATOM    259  OG1 THR A 601    -394.008-164.573-257.416  1.00  0.00      H1   O  
ATOM    260  CG2 THR A 601    -393.467-166.323-259.057  1.00  0.00      H1   C  
ATOM    261  C   THR A 601    -396.088-166.558-256.155  1.00  0.00      H1   C  
ATOM    262  O   THR A 601    -397.044-165.839-256.073  1.00  0.00      H1   O  
ATOM    263  N   VAL A 602    -395.598-167.427-255.150  1.00  0.00      H1   N  
ATOM    264  CA  VAL A 602    -396.255-167.546-253.796  1.00  0.00      H1   C  
ATOM    265  CB  VAL A 602    -395.522-168.653-252.904  1.00  0.00      H1   C  
ATOM    266  CG1 VAL A 602    -396.087-168.540-251.446  1.00  0.00      H1   C  
ATOM    267  CG2 VAL A 602    -395.840-170.062-253.501  1.00  0.00      H1   C  
ATOM    268  C   VAL A 602    -396.356-166.222-252.998  1.00  0.00      H1   C  
ATOM    269  O   VAL A 602    -397.420-165.898-252.588  1.00  0.00      H1   O  
ATOM    270  N   LEU A 603    -395.299-165.439-252.802  1.00  0.00      H1   N  
ATOM    271  CA  LEU A 603    -395.328-164.132-252.141  1.00  0.00      H1   C  
ATOM    272  CB  LEU A 603    -393.807-163.757-251.929  1.00  0.00      H1   C  
ATOM    273  CG  LEU A 603    -393.025-164.841-251.153  1.00  0.00      H1   C  
ATOM    274  CD1 LEU A 603    -391.490-164.530-251.345  1.00  0.00      H1   C  
ATOM    275  CD2 LEU A 603    -393.421-164.833-249.640  1.00  0.00      H1   C  
ATOM    276  C   LEU A 603    -396.100-163.091-253.015  1.00  0.00      H1   C  
ATOM    277  O   LEU A 603    -397.017-162.362-252.519  1.00  0.00      H1   O  
ATOM    278  N   GLU A 604    -395.760-163.027-254.337  1.00  0.00      H1   N  
ATOM    279  CA  GLU A 604    -396.117-161.934-255.221  1.00  0.00      H1   C  
ATOM    280  CB  GLU A 604    -394.830-161.240-255.694  1.00  0.00      H1   C  
ATOM    281  CG  GLU A 604    -393.854-160.657-254.643  1.00  0.00      H1   C  
ATOM    282  CD  GLU A 604    -392.694-159.831-255.247  1.00  0.00      H1   C  
ATOM    283  OE1 GLU A 604    -391.544-160.159-254.985  1.00  0.00      H1   O  
ATOM    284  OE2 GLU A 604    -392.983-158.979-256.135  1.00  0.00      H1   O  
ATOM    285  C   GLU A 604    -396.908-162.487-256.451  1.00  0.00      H1   C  
ATOM    286  O   GLU A 604    -396.526-163.418-257.131  1.00  0.00      H1   O  
ATOM    287  N   LYS A 605    -398.068-161.859-256.817  1.00  0.00      H1   N  
ATOM    288  CA  LYS A 605    -398.901-162.234-257.930  1.00  0.00      H1   C  
ATOM    289  CB  LYS A 605    -400.457-162.291-257.749  1.00  0.00      H1   C  
ATOM    290  CG  LYS A 605    -401.001-163.412-256.813  1.00  0.00      H1   C  
ATOM    291  CD  LYS A 605    -400.434-164.860-256.983  1.00  0.00      H1   C  
ATOM    292  CE  LYS A 605    -400.547-165.790-255.790  1.00  0.00      H1   C  
ATOM    293  NZ  LYS A 605    -399.531-165.590-254.721  1.00  0.00      H1   N  
ATOM    294  C   LYS A 605    -398.665-161.268-259.066  1.00  0.00      H1   C  
ATOM    295  O   LYS A 605    -398.307-160.101-258.763  1.00  0.00      H1   O  
ATOM    296  N   ASN A 606    -398.944-161.609-260.390  1.00  0.00      H1   N  
ATOM    297  CA  ASN A 606    -398.727-160.857-261.593  1.00  0.00      H1   C  
ATOM    298  CB  ASN A 606    -399.696-159.660-261.594  1.00  0.00      H1   C  
ATOM    299  CG  ASN A 606    -399.770-158.909-262.919  1.00  0.00      H1   C  
ATOM    300  OD1 ASN A 606    -400.161-159.353-263.967  1.00  0.00      H1   O  
ATOM    301  ND2 ASN A 606    -399.366-157.659-262.952  1.00  0.00      H1   N  
ATOM    302  C   ASN A 606    -397.204-160.366-261.862  1.00  0.00      H1   C  
ATOM    303  O   ASN A 606    -396.956-159.290-262.420  1.00  0.00      H1   O  
ATOM    304  N   VAL A 607    -396.257-161.168-261.515  1.00  0.00      H1   N  
ATOM    305  CA  VAL A 607    -394.836-160.769-261.557  1.00  0.00      H1   C  
ATOM    306  CB  VAL A 607    -394.044-161.427-260.490  1.00  0.00      H1   C  
ATOM    307  CG1 VAL A 607    -394.343-160.779-259.128  1.00  0.00      H1   C  
ATOM    308  CG2 VAL A 607    -394.313-162.978-260.396  1.00  0.00      H1   C  
ATOM    309  C   VAL A 607    -394.232-161.143-262.912  1.00  0.00      H1   C  
ATOM    310  O   VAL A 607    -394.415-162.292-263.328  1.00  0.00      H1   O  
ATOM    311  N   THR A 608    -393.590-160.126-263.552  1.00  0.00      H1   N  
ATOM    312  CA  THR A 608    -392.949-160.349-264.844  1.00  0.00      H1   C  
ATOM    313  CB  THR A 608    -392.723-159.053-265.712  1.00  0.00      H1   C  
ATOM    314  OG1 THR A 608    -392.557-159.266-267.099  1.00  0.00      H1   O  
ATOM    315  CG2 THR A 608    -391.573-158.306-265.220  1.00  0.00      H1   C  
ATOM    316  C   THR A 608    -391.614-161.153-264.818  1.00  0.00      H1   C  
ATOM    317  O   THR A 608    -390.801-161.002-263.927  1.00  0.00      H1   O  
ATOM    318  N   VAL A 609    -391.373-162.040-265.879  1.00  0.00      H1   N  
ATOM    319  CA  VAL A 609    -390.200-162.837-266.007  1.00  0.00      H1   C  
ATOM    320  CB  VAL A 609    -390.229-164.335-265.554  1.00  0.00      H1   C  
ATOM    321  CG1 VAL A 609    -390.272-164.572-264.047  1.00  0.00      H1   C  
ATOM    322  CG2 VAL A 609    -391.397-165.052-266.231  1.00  0.00      H1   C  
ATOM    323  C   VAL A 609    -389.805-162.658-267.436  1.00  0.00      H1   C  
ATOM    324  O   VAL A 609    -390.681-162.474-268.296  1.00  0.00      H1   O  
ATOM    325  N   THR A 610    -388.528-162.708-267.737  1.00  0.00      H1   N  
ATOM    326  CA  THR A 610    -387.983-162.528-269.104  1.00  0.00      H1   C  
ATOM    327  CB  THR A 610    -386.474-162.430-269.161  1.00  0.00      H1   C  
ATOM    328  OG1 THR A 610    -385.862-163.500-268.524  1.00  0.00      H1   O  
ATOM    329  CG2 THR A 610    -386.068-161.189-268.490  1.00  0.00      H1   C  
ATOM    330  C   THR A 610    -388.425-163.520-270.099  1.00  0.00      H1   C  
ATOM    331  O   THR A 610    -388.552-163.219-271.284  1.00  0.00      H1   O  
ATOM    332  N   HIS A 611    -388.692-164.738-269.698  1.00  0.00      H1   N  
ATOM    333  CA  HIS A 611    -389.334-165.630-270.556  1.00  0.00      H1   C  
ATOM    334  CB  HIS A 611    -388.405-166.385-271.450  1.00  0.00      H1   C  
ATOM    335  ND1 HIS A 611    -389.312-165.947-273.662  1.00  0.00      H1   N  
ATOM    336  CG  HIS A 611    -389.123-166.916-272.644  1.00  0.00      H1   C  
ATOM    337  CE1 HIS A 611    -389.852-166.591-274.663  1.00  0.00      H1   C  
ATOM    338  NE2 HIS A 611    -389.960-167.896-274.341  1.00  0.00      H1   N  
ATOM    339  CD2 HIS A 611    -389.534-168.123-273.056  1.00  0.00      H1   C  
ATOM    340  C   HIS A 611    -390.177-166.614-269.728  1.00  0.00      H1   C  
ATOM    341  O   HIS A 611    -389.987-166.760-268.530  1.00  0.00      H1   O  
ATOM    342  N   SER A 612    -391.075-167.328-270.387  1.00  0.00      H1   N  
ATOM    343  CA  SER A 612    -391.988-168.291-269.717  1.00  0.00      H1   C  
ATOM    344  CB  SER A 612    -393.140-167.562-268.993  1.00  0.00      H1   C  
ATOM    345  OG  SER A 612    -394.024-166.840-269.883  1.00  0.00      H1   O  
ATOM    346  C   SER A 612    -392.436-169.187-270.872  1.00  0.00      H1   C  
ATOM    347  O   SER A 612    -392.293-168.793-272.025  1.00  0.00      H1   O  
ATOM    348  N   VAL A 613    -392.850-170.390-270.511  1.00  0.00      H1   N  
ATOM    349  CA  VAL A 613    -393.379-171.348-271.476  1.00  0.00      H1   C  
ATOM    350  CB  VAL A 613    -392.600-172.650-271.261  1.00  0.00      H1   C  
ATOM    351  CG1 VAL A 613    -392.958-173.329-269.938  1.00  0.00      H1   C  
ATOM    352  CG2 VAL A 613    -392.851-173.490-272.518  1.00  0.00      H1   C  
ATOM    353  C   VAL A 613    -394.889-171.411-271.183  1.00  0.00      H1   C  
ATOM    354  O   VAL A 613    -395.359-171.384-270.042  1.00  0.00      H1   O  
ATOM    355  N   ASN A 614    -395.710-171.378-272.294  1.00  0.00      H1   N  
ATOM    356  CA  ASN A 614    -397.146-171.626-272.171  1.00  0.00      H1   C  
ATOM    357  CB  ASN A 614    -397.939-170.714-273.089  1.00  0.00      H1   C  
ATOM    358  CG  ASN A 614    -399.400-170.696-272.690  1.00  0.00      H1   C  
ATOM    359  OD1 ASN A 614    -399.763-171.295-271.696  1.00  0.00      H1   O  
ATOM    360  ND2 ASN A 614    -400.261-170.227-273.552  1.00  0.00      H1   N  
ATOM    361  C   ASN A 614    -397.477-173.061-272.343  1.00  0.00      H1   C  
ATOM    362  O   ASN A 614    -397.006-173.690-273.326  1.00  0.00      H1   O  
ATOM    363  N   LEU A 615    -398.244-173.653-271.388  1.00  0.00      H1   N  
ATOM    364  CA  LEU A 615    -398.539-175.105-271.236  1.00  0.00      H1   C  
ATOM    365  CB  LEU A 615    -398.060-175.630-269.832  1.00  0.00      H1   C  
ATOM    366  CG  LEU A 615    -396.548-175.689-269.629  1.00  0.00      H1   C  
ATOM    367  CD1 LEU A 615    -396.175-176.534-268.441  1.00  0.00      H1   C  
ATOM    368  CD2 LEU A 615    -395.885-176.181-270.968  1.00  0.00      H1   C  
ATOM    369  C   LEU A 615    -399.991-175.382-271.529  1.00  0.00      H1   C  
ATOM    370  O   LEU A 615    -400.547-176.434-271.200  1.00  0.00      H1   O  
ATOM    371  N   LEU A 616    -400.673-174.383-272.072  1.00  0.00      H1   N  
ATOM    372  CA  LEU A 616    -402.092-174.366-272.255  1.00  0.00      H1   C  
ATOM    373  CB  LEU A 616    -402.632-173.169-271.367  1.00  0.00      H1   C  
ATOM    374  CG  LEU A 616    -404.208-173.058-271.172  1.00  0.00      H1   C  
ATOM    375  CD1 LEU A 616    -404.907-174.368-270.757  1.00  0.00      H1   C  
ATOM    376  CD2 LEU A 616    -404.543-171.790-270.364  1.00  0.00      H1   C  
ATOM    377  C   LEU A 616    -402.246-174.167-273.742  1.00  0.00      H1   C  
ATOM    378  O   LEU A 616    -401.895-173.138-274.301  1.00  0.00      H1   O  
ATOM    379  N   GLU A 617    -402.852-175.144-274.426  1.00  0.00      H1   N  
ATOM    380  CA  GLU A 617    -403.220-175.036-275.843  1.00  0.00      H1   C  
ATOM    381  CB  GLU A 617    -403.311-176.444-276.527  1.00  0.00      H1   C  
ATOM    382  CG  GLU A 617    -403.329-176.561-278.103  1.00  0.00      H1   C  
ATOM    383  CD  GLU A 617    -402.236-175.755-278.703  1.00  0.00      H1   C  
ATOM    384  OE1 GLU A 617    -402.376-174.562-279.072  1.00  0.00      H1   O  
ATOM    385  OE2 GLU A 617    -401.147-176.389-278.920  1.00  0.00      H1   O  
ATOM    386  C   GLU A 617    -404.517-174.310-276.150  1.00  0.00      H1   C  
ATOM    387  O   GLU A 617    -405.594-174.672-275.695  1.00  0.00      H1   O  
ATOM    388  N   ASP A 618    -404.564-173.220-277.057  1.00  0.00      H1   N  
ATOM    389  CA  ASP A 618    -405.775-172.656-277.575  1.00  0.00      H1   C  
ATOM    390  CB  ASP A 618    -405.870-171.170-277.108  1.00  0.00      H1   C  
ATOM    391  CG  ASP A 618    -404.709-170.271-277.631  1.00  0.00      H1   C  
ATOM    392  OD1 ASP A 618    -403.898-170.809-278.437  1.00  0.00      H1   O  
ATOM    393  OD2 ASP A 618    -404.618-169.080-277.305  1.00  0.00      H1   O  
ATOM    394  C   ASP A 618    -406.002-172.752-279.103  1.00  0.00      H1   C  
ATOM    395  O   ASP A 618    -406.946-172.179-279.647  1.00  0.00      H1   O  
ATOM    396  N   LYS A 619    -405.167-173.524-279.747  1.00  0.00      H1   N  
ATOM    397  CA  LYS A 619    -405.312-173.797-281.175  1.00  0.00      H1   C  
ATOM    398  CB  LYS A 619    -403.935-173.827-281.824  1.00  0.00      H1   C  
ATOM    399  CG  LYS A 619    -403.059-172.582-281.642  1.00  0.00      H1   C  
ATOM    400  CD  LYS A 619    -401.789-172.543-282.471  1.00  0.00      H1   C  
ATOM    401  CE  LYS A 619    -400.945-173.782-282.508  1.00  0.00      H1   C  
ATOM    402  NZ  LYS A 619    -400.704-174.348-281.151  1.00  0.00      H1   N  
ATOM    403  C   LYS A 619    -405.904-175.162-281.397  1.00  0.00      H1   C  
ATOM    404  O   LYS A 619    -405.408-176.158-280.926  1.00  0.00      H1   O  
ATOM    405  N   HIS A 620    -407.021-175.316-282.204  1.00  0.00      H1   N  
ATOM    406  CA  HIS A 620    -407.405-176.577-282.804  1.00  0.00      H1   C  
ATOM    407  CB  HIS A 620    -408.799-177.092-282.278  1.00  0.00      H1   C  
ATOM    408  ND1 HIS A 620    -410.802-176.208-283.676  1.00  0.00      H1   N  
ATOM    409  CG  HIS A 620    -409.992-176.209-282.602  1.00  0.00      H1   C  
ATOM    410  CE1 HIS A 620    -411.793-175.305-283.382  1.00  0.00      H1   C  
ATOM    411  NE2 HIS A 620    -411.575-174.732-282.251  1.00  0.00      H1   N  
ATOM    412  CD2 HIS A 620    -410.457-175.308-281.766  1.00  0.00      H1   C  
ATOM    413  C   HIS A 620    -407.445-176.434-284.318  1.00  0.00      H1   C  
ATOM    414  O   HIS A 620    -407.397-175.311-284.839  1.00  0.00      H1   O  
ATOM    415  N   ASN A 621    -407.533-177.574-285.034  1.00  0.00      H1   N  
ATOM    416  CA  ASN A 621    -407.701-177.564-286.482  1.00  0.00      H1   C  
ATOM    417  CB  ASN A 621    -406.761-178.553-287.227  1.00  0.00      H1   C  
ATOM    418  CG  ASN A 621    -405.392-177.958-287.014  1.00  0.00      H1   C  
ATOM    419  OD1 ASN A 621    -405.110-176.769-286.806  1.00  0.00      H1   O  
ATOM    420  ND2 ASN A 621    -404.346-178.827-287.157  1.00  0.00      H1   N  
ATOM    421  C   ASN A 621    -409.175-178.041-286.800  1.00  0.00      H1   C  
ATOM    422  O   ASN A 621    -409.719-178.998-286.218  1.00  0.00      H1   O  
ATOM    423  N   GLY A 622    -409.986-177.239-287.645  1.00  0.00      H1   N  
ATOM    424  CA  GLY A 622    -411.416-177.548-287.851  1.00  0.00      H1   C  
ATOM    425  C   GLY A 622    -411.779-178.792-288.638  1.00  0.00      H1   C  
ATOM    426  O   GLY A 622    -412.033-178.682-289.818  1.00  0.00      H1   O  
ATOM    427  N   LYS A 623    -411.838-179.949-288.123  1.00  0.00      H1   N  
ATOM    428  CA  LYS A 623    -412.098-181.193-288.827  1.00  0.00      H1   C  
ATOM    429  CB  LYS A 623    -410.926-181.706-289.760  1.00  0.00      H1   C  
ATOM    430  CG  LYS A 623    -409.618-181.685-289.017  1.00  0.00      H1   C  
ATOM    431  CD  LYS A 623    -408.362-181.904-289.827  1.00  0.00      H1   C  
ATOM    432  CE  LYS A 623    -408.096-180.904-290.925  1.00  0.00      H1   C  
ATOM    433  NZ  LYS A 623    -406.925-181.241-291.690  1.00  0.00      H1   N  
ATOM    434  C   LYS A 623    -412.550-182.220-287.819  1.00  0.00      H1   C  
ATOM    435  O   LYS A 623    -412.128-182.181-286.668  1.00  0.00      H1   O  
ATOM    436  N   LEU A 624    -413.487-183.192-288.193  1.00  0.00      H1   N  
ATOM    437  CA  LEU A 624    -413.818-184.409-287.411  1.00  0.00      H1   C  
ATOM    438  CB  LEU A 624    -415.381-184.651-287.291  1.00  0.00      H1   C  
ATOM    439  CG  LEU A 624    -416.183-183.521-286.755  1.00  0.00      H1   C  
ATOM    440  CD1 LEU A 624    -417.607-184.063-286.647  1.00  0.00      H1   C  
ATOM    441  CD2 LEU A 624    -415.666-183.151-285.367  1.00  0.00      H1   C  
ATOM    442  C   LEU A 624    -413.098-185.589-287.984  1.00  0.00      H1   C  
ATOM    443  O   LEU A 624    -413.323-186.022-289.094  1.00  0.00      H1   O  
ATOM    444  N   CYS A 625    -412.196-186.219-287.180  1.00  0.00      H1   N  
ATOM    445  CA  CYS A 625    -411.322-187.234-287.547  1.00  0.00      H1   C  
ATOM    446  CB  CYS A 625    -409.808-186.824-287.220  1.00  0.00      H1   C  
ATOM    447  SG  CYS A 625    -409.192-185.358-288.018  1.00  0.00      H1   S  
ATOM    448  C   CYS A 625    -411.686-188.520-286.803  1.00  0.00      H1   C  
ATOM    449  O   CYS A 625    -412.283-188.543-285.708  1.00  0.00      H1   O  
ATOM    450  N   LYS A 626    -411.395-189.675-287.473  1.00  0.00      H1   N  
ATOM    451  CA  LYS A 626    -411.556-191.047-286.990  1.00  0.00      H1   C  
ATOM    452  CB  LYS A 626    -410.939-192.066-287.938  1.00  0.00      H1   C  
ATOM    453  CG  LYS A 626    -411.710-192.310-289.260  1.00  0.00      H1   C  
ATOM    454  CD  LYS A 626    -411.115-193.535-290.015  1.00  0.00      H1   C  
ATOM    455  CE  LYS A 626    -411.319-193.448-291.550  1.00  0.00      H1   C  
ATOM    456  NZ  LYS A 626    -410.778-194.621-292.266  1.00  0.00      H1   N  
ATOM    457  C   LYS A 626    -411.041-191.262-285.525  1.00  0.00      H1   C  
ATOM    458  O   LYS A 626    -410.166-190.533-285.038  1.00  0.00      H1   O  
ATOM    459  N   LEU A 627    -411.603-192.251-284.856  1.00  0.00      H1   N  
ATOM    460  CA  LEU A 627    -411.314-192.541-283.551  1.00  0.00      H1   C  
ATOM    461  CB  LEU A 627    -412.412-192.226-282.436  1.00  0.00      H1   C  
ATOM    462  CG  LEU A 627    -412.113-192.552-280.945  1.00  0.00      H1   C  
ATOM    463  CD1 LEU A 627    -411.172-191.605-280.218  1.00  0.00      H1   C  
ATOM    464  CD2 LEU A 627    -413.434-192.600-280.144  1.00  0.00      H1   C  
ATOM    465  C   LEU A 627    -410.916-193.959-283.526  1.00  0.00      H1   C  
ATOM    466  O   LEU A 627    -411.637-194.886-283.784  1.00  0.00      H1   O  
ATOM    467  N   ARG A 628    -409.604-194.249-283.177  1.00  0.00      H1   N  
ATOM    468  CA  ARG A 628    -408.935-195.587-283.100  1.00  0.00      H1   C  
ATOM    469  CB  ARG A 628    -409.514-196.459-282.004  1.00  0.00      H1   C  
ATOM    470  CG  ARG A 628    -409.240-195.948-280.504  1.00  0.00      H1   C  
ATOM    471  CD  ARG A 628    -409.763-196.854-279.391  1.00  0.00      H1   C  
ATOM    472  NE  ARG A 628    -411.239-196.899-279.361  1.00  0.00      H1   N  
ATOM    473  CZ  ARG A 628    -411.865-197.072-278.228  1.00  0.00      H1   C  
ATOM    474  NH1 ARG A 628    -411.401-197.416-277.070  1.00  0.00      H1   N  
ATOM    475  NH2 ARG A 628    -413.124-196.690-278.225  1.00  0.00      H1   N  
ATOM    476  C   ARG A 628    -408.783-196.160-284.524  1.00  0.00      H1   C  
ATOM    477  O   ARG A 628    -408.786-197.403-284.673  1.00  0.00      H1   O  
ATOM    478  N   GLY A 629    -408.675-195.257-285.542  1.00  0.00      H1   N  
ATOM    479  CA  GLY A 629    -408.758-195.427-286.970  1.00  0.00      H1   C  
ATOM    480  C   GLY A 629    -410.115-195.836-287.420  1.00  0.00      H1   C  
ATOM    481  O   GLY A 629    -410.188-196.361-288.564  1.00  0.00      H1   O  
ATOM    482  N   VAL A 630    -411.171-195.674-286.675  1.00  0.00      H1   N  
ATOM    483  CA  VAL A 630    -412.631-195.975-286.943  1.00  0.00      H1   C  
ATOM    484  CB  VAL A 630    -413.157-196.847-285.888  1.00  0.00      H1   C  
ATOM    485  CG1 VAL A 630    -414.597-197.396-286.226  1.00  0.00      H1   C  
ATOM    486  CG2 VAL A 630    -412.184-198.060-285.574  1.00  0.00      H1   C  
ATOM    487  C   VAL A 630    -413.568-194.748-287.166  1.00  0.00      H1   C  
ATOM    488  O   VAL A 630    -413.472-193.771-286.427  1.00  0.00      H1   O  
ATOM    489  N   ALA A 631    -414.466-194.733-288.176  1.00  0.00      H1   N  
ATOM    490  CA  ALA A 631    -415.365-193.706-288.682  1.00  0.00      H1   C  
ATOM    491  CB  ALA A 631    -416.188-194.134-289.910  1.00  0.00      H1   C  
ATOM    492  C   ALA A 631    -416.130-192.823-287.739  1.00  0.00      H1   C  
ATOM    493  O   ALA A 631    -416.677-193.363-286.773  1.00  0.00      H1   O  
ATOM    494  N   PRO A 632    -416.276-191.476-287.882  1.00  0.00      H1   N  
ATOM    495  CD  PRO A 632    -415.633-190.674-288.929  1.00  0.00      H1   C  
ATOM    496  CA  PRO A 632    -417.517-190.922-287.489  1.00  0.00      H1   C  
ATOM    497  CB  PRO A 632    -417.121-189.448-287.711  1.00  0.00      H1   C  
ATOM    498  CG  PRO A 632    -416.241-189.289-288.900  1.00  0.00      H1   C  
ATOM    499  C   PRO A 632    -418.673-191.430-288.298  1.00  0.00      H1   C  
ATOM    500  O   PRO A 632    -418.563-191.706-289.475  1.00  0.00      H1   O  
ATOM    501  N   LEU A 633    -419.895-191.505-287.712  1.00  0.00      H1   N  
ATOM    502  CA  LEU A 633    -421.057-191.806-288.430  1.00  0.00      H1   C  
ATOM    503  CB  LEU A 633    -422.134-192.605-287.611  1.00  0.00      H1   C  
ATOM    504  CG  LEU A 633    -423.514-192.871-288.356  1.00  0.00      H1   C  
ATOM    505  CD1 LEU A 633    -423.254-193.923-289.440  1.00  0.00      H1   C  
ATOM    506  CD2 LEU A 633    -424.578-193.329-287.325  1.00  0.00      H1   C  
ATOM    507  C   LEU A 633    -421.690-190.525-288.909  1.00  0.00      H1   C  
ATOM    508  O   LEU A 633    -422.072-189.638-288.173  1.00  0.00      H1   O  
ATOM    509  N   HIS A 634    -421.939-190.432-290.210  1.00  0.00      H1   N  
ATOM    510  CA  HIS A 634    -422.399-189.227-290.849  1.00  0.00      H1   C  
ATOM    511  CB  HIS A 634    -421.326-188.559-291.750  1.00  0.00      H1   C  
ATOM    512  ND1 HIS A 634    -421.896-186.155-292.015  1.00  0.00      H1   N  
ATOM    513  CG  HIS A 634    -421.820-187.404-292.587  1.00  0.00      H1   C  
ATOM    514  CE1 HIS A 634    -422.261-185.312-293.039  1.00  0.00      H1   C  
ATOM    515  NE2 HIS A 634    -422.413-185.977-294.189  1.00  0.00      H1   N  
ATOM    516  CD2 HIS A 634    -422.150-187.282-293.891  1.00  0.00      H1   C  
ATOM    517  C   HIS A 634    -423.668-189.351-291.642  1.00  0.00      H1   C  
ATOM    518  O   HIS A 634    -423.669-190.020-292.684  1.00  0.00      H1   O  
ATOM    519  N   LEU A 635    -424.743-188.839-291.097  1.00  0.00      H1   N  
ATOM    520  CA  LEU A 635    -426.041-188.999-291.757  1.00  0.00      H1   C  
ATOM    521  CB  LEU A 635    -427.129-189.496-290.834  1.00  0.00      H1   C  
ATOM    522  CG  LEU A 635    -426.701-190.518-289.739  1.00  0.00      H1   C  
ATOM    523  CD1 LEU A 635    -427.762-190.619-288.607  1.00  0.00      H1   C  
ATOM    524  CD2 LEU A 635    -426.564-191.883-290.431  1.00  0.00      H1   C  
ATOM    525  C   LEU A 635    -426.544-187.667-292.303  1.00  0.00      H1   C  
ATOM    526  O   LEU A 635    -427.645-187.570-292.811  1.00  0.00      H1   O  
ATOM    527  N   GLY A 636    -425.673-186.682-292.234  1.00  0.00      H1   N  
ATOM    528  CA  GLY A 636    -425.881-185.352-292.718  1.00  0.00      H1   C  
ATOM    529  C   GLY A 636    -426.924-184.490-291.855  1.00  0.00      H1   C  
ATOM    530  O   GLY A 636    -426.785-184.328-290.629  1.00  0.00      H1   O  
ATOM    531  N   LYS A 637    -427.971-183.952-292.452  1.00  0.00      H1   N  
ATOM    532  CA  LYS A 637    -429.064-183.356-291.617  1.00  0.00      H1   C  
ATOM    533  CB  LYS A 637    -429.896-182.205-292.287  1.00  0.00      H1   C  
ATOM    534  CG  LYS A 637    -428.999-181.043-292.675  1.00  0.00      H1   C  
ATOM    535  CD  LYS A 637    -427.908-180.591-291.633  1.00  0.00      H1   C  
ATOM    536  CE  LYS A 637    -427.224-179.235-291.743  1.00  0.00      H1   C  
ATOM    537  NZ  LYS A 637    -426.469-179.141-292.992  1.00  0.00      H1   N  
ATOM    538  C   LYS A 637    -429.983-184.318-290.957  1.00  0.00      H1   C  
ATOM    539  O   LYS A 637    -430.600-183.978-289.936  1.00  0.00      H1   O  
ATOM    540  N   CYS A 638    -430.177-185.509-291.570  1.00  0.00      H1   N  
ATOM    541  CA  CYS A 638    -431.004-186.459-290.853  1.00  0.00      H1   C  
ATOM    542  CB  CYS A 638    -431.290-187.575-291.796  1.00  0.00      H1   C  
ATOM    543  SG  CYS A 638    -432.643-188.613-291.146  1.00  0.00      H1   S  
ATOM    544  C   CYS A 638    -430.473-186.928-289.498  1.00  0.00      H1   C  
ATOM    545  O   CYS A 638    -429.254-187.033-289.303  1.00  0.00      H1   O  
ATOM    546  N   ASN A 639    -431.362-187.325-288.569  1.00  0.00      H1   N  
ATOM    547  CA  ASN A 639    -431.045-187.824-287.229  1.00  0.00      H1   C  
ATOM    548  CB  ASN A 639    -431.845-187.155-286.137  1.00  0.00      H1   C  
ATOM    549  CG  ASN A 639    -433.316-187.556-285.890  1.00  0.00      H1   C  
ATOM    550  OD1 ASN A 639    -433.987-188.061-286.814  1.00  0.00      H1   O  
ATOM    551  ND2 ASN A 639    -433.833-187.379-284.640  1.00  0.00      H1   N  
ATOM    552  C   ASN A 639    -431.095-189.382-287.294  1.00  0.00      H1   C  
ATOM    553  O   ASN A 639    -431.704-189.951-288.197  1.00  0.00      H1   O  
ATOM    554  N   ILE A 640    -430.621-190.030-286.276  1.00  0.00      H1   N  
ATOM    555  CA  ILE A 640    -430.726-191.516-285.991  1.00  0.00      H1   C  
ATOM    556  CB  ILE A 640    -430.072-191.836-284.635  1.00  0.00      H1   C  
ATOM    557  CG2 ILE A 640    -430.606-193.130-283.984  1.00  0.00      H1   C  
ATOM    558  CG1 ILE A 640    -428.560-191.784-284.778  1.00  0.00      H1   C  
ATOM    559  CD1 ILE A 640    -427.893-192.883-285.611  1.00  0.00      H1   C  
ATOM    560  C   ILE A 640    -432.225-191.948-285.985  1.00  0.00      H1   C  
ATOM    561  O   ILE A 640    -432.526-192.875-286.703  1.00  0.00      H1   O  
ATOM    562  N   ALA A 641    -433.106-191.201-285.346  1.00  0.00      H1   N  
ATOM    563  CA  ALA A 641    -434.558-191.475-285.471  1.00  0.00      H1   C  
ATOM    564  CB  ALA A 641    -435.340-190.408-284.697  1.00  0.00      H1   C  
ATOM    565  C   ALA A 641    -435.144-191.496-286.892  1.00  0.00      H1   C  
ATOM    566  O   ALA A 641    -435.963-192.413-287.184  1.00  0.00      H1   O  
ATOM    567  N   GLY A 642    -434.822-190.578-287.796  1.00  0.00      H1   N  
ATOM    568  CA  GLY A 642    -435.444-190.674-289.163  1.00  0.00      H1   C  
ATOM    569  C   GLY A 642    -434.866-191.792-289.986  1.00  0.00      H1   C  
ATOM    570  O   GLY A 642    -435.522-192.586-290.685  1.00  0.00      H1   O  
ATOM    571  N   TRP A 643    -433.514-191.856-289.862  1.00  0.00      H1   N  
ATOM    572  CA  TRP A 643    -432.704-192.862-290.399  1.00  0.00      H1   C  
ATOM    573  CB  TRP A 643    -431.252-192.555-290.118  1.00  0.00      H1   C  
ATOM    574  CG  TRP A 643    -430.160-193.546-290.442  1.00  0.00      H1   C  
ATOM    575  CD1 TRP A 643    -429.627-193.742-291.716  1.00  0.00      H1   C  
ATOM    576  NE1 TRP A 643    -428.726-194.803-291.747  1.00  0.00      H1   N  
ATOM    577  CE2 TRP A 643    -428.609-195.267-290.496  1.00  0.00      H1   C  
ATOM    578  CD2 TRP A 643    -429.521-194.558-289.646  1.00  0.00      H1   C  
ATOM    579  CE3 TRP A 643    -429.599-194.879-288.320  1.00  0.00      H1   C  
ATOM    580  CZ3 TRP A 643    -428.826-195.879-287.825  1.00  0.00      H1   C  
ATOM    581  CZ2 TRP A 643    -427.784-196.228-290.021  1.00  0.00      H1   C  
ATOM    582  CH2 TRP A 643    -427.868-196.485-288.655  1.00  0.00      H1   C  
ATOM    583  C   TRP A 643    -433.044-194.336-289.965  1.00  0.00      H1   C  
ATOM    584  O   TRP A 643    -433.081-195.216-290.846  1.00  0.00      H1   O  
ATOM    585  N   ILE A 644    -433.297-194.697-288.645  1.00  0.00      H1   N  
ATOM    586  CA  ILE A 644    -433.421-196.111-288.201  1.00  0.00      H1   C  
ATOM    587  CB  ILE A 644    -433.117-196.107-286.686  1.00  0.00      H1   C  
ATOM    588  CG2 ILE A 644    -434.279-195.398-285.954  1.00  0.00      H1   C  
ATOM    589  CG1 ILE A 644    -432.775-197.483-286.111  1.00  0.00      H1   C  
ATOM    590  CD1 ILE A 644    -431.249-197.825-286.439  1.00  0.00      H1   C  
ATOM    591  C   ILE A 644    -434.759-196.682-288.517  1.00  0.00      H1   C  
ATOM    592  O   ILE A 644    -434.906-197.928-288.698  1.00  0.00      H1   O  
ATOM    593  N   LEU A 645    -435.682-195.775-288.845  1.00  0.00      H1   N  
ATOM    594  CA  LEU A 645    -436.997-196.022-289.426  1.00  0.00      H1   C  
ATOM    595  CB  LEU A 645    -437.934-194.893-288.955  1.00  0.00      H1   C  
ATOM    596  CG  LEU A 645    -438.318-194.914-287.420  1.00  0.00      H1   C  
ATOM    597  CD1 LEU A 645    -439.246-193.783-287.072  1.00  0.00      H1   C  
ATOM    598  CD2 LEU A 645    -438.834-196.257-286.852  1.00  0.00      H1   C  
ATOM    599  C   LEU A 645    -437.033-196.147-290.950  1.00  0.00      H1   C  
ATOM    600  O   LEU A 645    -437.984-196.687-291.547  1.00  0.00      H1   O  
ATOM    601  N   GLY A 646    -435.947-195.688-291.604  1.00  0.00      H1   N  
ATOM    602  CA  GLY A 646    -435.960-195.653-293.019  1.00  0.00      H1   C  
ATOM    603  C   GLY A 646    -436.764-194.530-293.536  1.00  0.00      H1   C  
ATOM    604  O   GLY A 646    -437.571-194.800-294.509  1.00  0.00      H1   O  
ATOM    605  N   ASN A 647    -436.728-193.269-293.057  1.00  0.00      H1   N  
ATOM    606  CA  ASN A 647    -437.379-192.205-293.761  1.00  0.00      H1   C  
ATOM    607  CB  ASN A 647    -437.088-190.874-293.054  1.00  0.00      H1   C  
ATOM    608  CG  ASN A 647    -437.523-189.500-293.579  1.00  0.00      H1   C  
ATOM    609  OD1 ASN A 647    -438.235-189.311-294.554  1.00  0.00      H1   O  
ATOM    610  ND2 ASN A 647    -436.934-188.463-292.992  1.00  0.00      H1   N  
ATOM    611  C   ASN A 647    -436.921-192.107-295.269  1.00  0.00      H1   C  
ATOM    612  O   ASN A 647    -435.717-192.107-295.503  1.00  0.00      H1   O  
ATOM    613  N   PRO A 648    -437.665-191.995-296.380  1.00  0.00      H1   N  
ATOM    614  CD  PRO A 648    -439.137-192.286-296.412  1.00  0.00      H1   C  
ATOM    615  CA  PRO A 648    -437.168-191.895-297.725  1.00  0.00      H1   C  
ATOM    616  CB  PRO A 648    -438.416-191.713-298.605  1.00  0.00      H1   C  
ATOM    617  CG  PRO A 648    -439.555-192.421-297.854  1.00  0.00      H1   C  
ATOM    618  C   PRO A 648    -436.112-190.841-298.048  1.00  0.00      H1   C  
ATOM    619  O   PRO A 648    -435.235-191.098-298.824  1.00  0.00      H1   O  
ATOM    620  N   GLU A 649    -435.972-189.737-297.278  1.00  0.00      H1   N  
ATOM    621  CA  GLU A 649    -434.937-188.666-297.435  1.00  0.00      H1   C  
ATOM    622  CB  GLU A 649    -435.513-187.259-296.938  1.00  0.00      H1   C  
ATOM    623  CG  GLU A 649    -436.168-186.492-298.142  1.00  0.00      H1   C  
ATOM    624  CD  GLU A 649    -436.593-185.074-297.742  1.00  0.00      H1   C  
ATOM    625  OE1 GLU A 649    -437.764-184.717-297.722  1.00  0.00      H1   O  
ATOM    626  OE2 GLU A 649    -435.634-184.268-297.455  1.00  0.00      H1   O  
ATOM    627  C   GLU A 649    -433.670-188.952-296.622  1.00  0.00      H1   C  
ATOM    628  O   GLU A 649    -432.666-188.239-296.746  1.00  0.00      H1   O  
ATOM    629  N   CYS A 650    -433.752-189.999-295.787  1.00  0.00      H1   N  
ATOM    630  CA  CYS A 650    -432.579-190.436-295.014  1.00  0.00      H1   C  
ATOM    631  CB  CYS A 650    -432.781-190.602-293.428  1.00  0.00      H1   C  
ATOM    632  SG  CYS A 650    -433.661-189.165-292.783  1.00  0.00      H1   S  
ATOM    633  C   CYS A 650    -432.057-191.778-295.587  1.00  0.00      H1   C  
ATOM    634  O   CYS A 650    -431.460-192.544-294.886  1.00  0.00      H1   O  
ATOM    635  N   GLU A 651    -432.251-192.074-296.884  1.00  0.00      H1   N  
ATOM    636  CA  GLU A 651    -431.759-193.211-297.573  1.00  0.00      H1   C  
ATOM    637  CB  GLU A 651    -432.896-193.790-298.464  1.00  0.00      H1   C  
ATOM    638  CG  GLU A 651    -433.953-194.658-297.700  1.00  0.00      H1   C  
ATOM    639  CD  GLU A 651    -433.415-195.988-297.221  1.00  0.00      H1   C  
ATOM    640  OE1 GLU A 651    -432.960-196.781-298.031  1.00  0.00      H1   O  
ATOM    641  OE2 GLU A 651    -433.534-196.246-295.973  1.00  0.00      H1   O  
ATOM    642  C   GLU A 651    -430.660-192.760-298.499  1.00  0.00      H1   C  
ATOM    643  O   GLU A 651    -430.482-191.583-298.821  1.00  0.00      H1   O  
ATOM    644  N   SER A 652    -429.727-193.724-298.778  1.00  0.00      H1   N  
ATOM    645  CA  SER A 652    -428.543-193.538-299.699  1.00  0.00      H1   C  
ATOM    646  CB  SER A 652    -428.894-193.472-301.229  1.00  0.00      H1   C  
ATOM    647  OG  SER A 652    -427.819-193.713-302.078  1.00  0.00      H1   O  
ATOM    648  C   SER A 652    -427.611-192.403-299.293  1.00  0.00      H1   C  
ATOM    649  O   SER A 652    -427.461-191.396-299.959  1.00  0.00      H1   O  
ATOM    650  N   LEU A 653    -427.088-192.462-298.093  1.00  0.00      H1   N  
ATOM    651  CA  LEU A 653    -426.314-191.403-297.518  1.00  0.00      H1   C  
ATOM    652  CB  LEU A 653    -426.735-190.991-296.087  1.00  0.00      H1   C  
ATOM    653  CG  LEU A 653    -428.256-190.826-295.985  1.00  0.00      H1   C  
ATOM    654  CD1 LEU A 653    -428.660-190.769-294.456  1.00  0.00      H1   C  
ATOM    655  CD2 LEU A 653    -428.754-189.531-296.634  1.00  0.00      H1   C  
ATOM    656  C   LEU A 653    -424.845-191.866-297.410  1.00  0.00      H1   C  
ATOM    657  O   LEU A 653    -424.022-191.160-296.863  1.00  0.00      H1   O  
ATOM    658  N   SER A 654    -424.509-193.010-298.018  1.00  0.00      H1   N  
ATOM    659  CA  SER A 654    -423.219-193.679-297.953  1.00  0.00      H1   C  
ATOM    660  CB  SER A 654    -422.074-192.833-298.595  1.00  0.00      H1   C  
ATOM    661  OG  SER A 654    -422.462-192.513-299.985  1.00  0.00      H1   O  
ATOM    662  C   SER A 654    -422.742-194.105-296.544  1.00  0.00      H1   C  
ATOM    663  O   SER A 654    -421.527-194.048-296.350  1.00  0.00      H1   O  
ATOM    664  N   THR A 655    -423.686-194.619-295.708  1.00  0.00      H1   N  
ATOM    665  CA  THR A 655    -423.363-194.777-294.287  1.00  0.00      H1   C  
ATOM    666  CB  THR A 655    -424.656-195.145-293.553  1.00  0.00      H1   C  
ATOM    667  OG1 THR A 655    -425.599-195.964-294.305  1.00  0.00      H1   O  
ATOM    668  CG2 THR A 655    -425.351-193.813-293.261  1.00  0.00      H1   C  
ATOM    669  C   THR A 655    -422.265-195.833-293.936  1.00  0.00      H1   C  
ATOM    670  O   THR A 655    -422.243-196.921-294.499  1.00  0.00      H1   O  
ATOM    671  N   ALA A 656    -421.405-195.487-292.910  1.00  0.00      H1   N  
ATOM    672  CA  ALA A 656    -420.542-196.516-292.367  1.00  0.00      H1   C  
ATOM    673  CB  ALA A 656    -419.584-195.916-291.318  1.00  0.00      H1   C  
ATOM    674  C   ALA A 656    -421.206-197.709-291.750  1.00  0.00      H1   C  
ATOM    675  O   ALA A 656    -422.359-197.556-291.388  1.00  0.00      H1   O  
ATOM    676  N   SER A 657    -420.605-198.876-291.888  1.00  0.00      H1   N  
ATOM    677  CA  SER A 657    -421.064-200.068-291.217  1.00  0.00      H1   C  
ATOM    678  CB  SER A 657    -421.088-201.276-292.188  1.00  0.00      H1   C  
ATOM    679  OG  SER A 657    -419.911-201.407-292.932  1.00  0.00      H1   O  
ATOM    680  C   SER A 657    -420.130-200.402-290.074  1.00  0.00      H1   C  
ATOM    681  O   SER A 657    -420.502-201.146-289.175  1.00  0.00      H1   O  
ATOM    682  N   SER A 658    -418.960-199.728-289.961  1.00  0.00      H1   N  
ATOM    683  CA  SER A 658    -418.285-199.643-288.705  1.00  0.00      H1   C  
ATOM    684  CB  SER A 658    -416.932-200.373-288.784  1.00  0.00      H1   C  
ATOM    685  OG  SER A 658    -417.089-201.750-288.979  1.00  0.00      H1   O  
ATOM    686  C   SER A 658    -417.999-198.220-288.423  1.00  0.00      H1   C  
ATOM    687  O   SER A 658    -417.289-197.563-289.192  1.00  0.00      H1   O  
ATOM    688  N   TRP A 659    -418.392-197.750-287.201  1.00  0.00      H1   N  
ATOM    689  CA  TRP A 659    -418.104-196.362-286.850  1.00  0.00      H1   C  
ATOM    690  CB  TRP A 659    -419.353-195.458-287.247  1.00  0.00      H1   C  
ATOM    691  CG  TRP A 659    -420.651-195.838-286.614  1.00  0.00      H1   C  
ATOM    692  CD1 TRP A 659    -421.074-195.353-285.382  1.00  0.00      H1   C  
ATOM    693  NE1 TRP A 659    -422.329-195.991-285.081  1.00  0.00      H1   N  
ATOM    694  CE2 TRP A 659    -422.697-196.782-286.101  1.00  0.00      H1   C  
ATOM    695  CD2 TRP A 659    -421.684-196.767-287.093  1.00  0.00      H1   C  
ATOM    696  CE3 TRP A 659    -421.834-197.535-288.241  1.00  0.00      H1   C  
ATOM    697  CZ3 TRP A 659    -422.974-198.282-288.403  1.00  0.00      H1   C  
ATOM    698  CZ2 TRP A 659    -423.912-197.587-286.256  1.00  0.00      H1   C  
ATOM    699  CH2 TRP A 659    -424.035-198.304-287.468  1.00  0.00      H1   C  
ATOM    700  C   TRP A 659    -417.926-196.194-285.314  1.00  0.00      H1   C  
ATOM    701  O   TRP A 659    -418.332-197.055-284.513  1.00  0.00      H1   O  
ATOM    702  N   SER A 660    -417.272-195.087-284.936  1.00  0.00      H1   N  
ATOM    703  CA  SER A 660    -416.929-194.770-283.569  1.00  0.00      H1   C  
ATOM    704  CB  SER A 660    -415.500-194.163-283.511  1.00  0.00      H1   C  
ATOM    705  OG  SER A 660    -415.240-192.972-284.328  1.00  0.00      H1   O  
ATOM    706  C   SER A 660    -417.928-193.808-282.885  1.00  0.00      H1   C  
ATOM    707  O   SER A 660    -419.006-194.263-282.511  1.00  0.00      H1   O  
ATOM    708  N   TYR A 661    -417.652-192.521-282.748  1.00  0.00      H1   N  
ATOM    709  CA  TYR A 661    -418.631-191.494-282.399  1.00  0.00      H1   C  
ATOM    710  CB  TYR A 661    -417.861-190.294-281.745  1.00  0.00      H1   C  
ATOM    711  CG  TYR A 661    -417.040-189.626-282.759  1.00  0.00      H1   C  
ATOM    712  CD1 TYR A 661    -417.619-188.493-283.404  1.00  0.00      H1   C  
ATOM    713  CE1 TYR A 661    -416.840-187.766-284.354  1.00  0.00      H1   C  
ATOM    714  CZ  TYR A 661    -415.516-188.099-284.566  1.00  0.00      H1   C  
ATOM    715  OH  TYR A 661    -414.726-187.524-285.566  1.00  0.00      H1   O  
ATOM    716  CD2 TYR A 661    -415.669-189.922-282.940  1.00  0.00      H1   C  
ATOM    717  CE2 TYR A 661    -414.957-189.205-283.855  1.00  0.00      H1   C  
ATOM    718  C   TYR A 661    -419.604-191.147-283.520  1.00  0.00      H1   C  
ATOM    719  O   TYR A 661    -419.284-191.399-284.712  1.00  0.00      H1   O  
ATOM    720  N   ILE A 662    -420.761-190.577-283.090  1.00  0.00      H1   N  
ATOM    721  CA  ILE A 662    -421.870-190.362-283.983  1.00  0.00      H1   C  
ATOM    722  CB  ILE A 662    -423.213-190.911-283.513  1.00  0.00      H1   C  
ATOM    723  CG2 ILE A 662    -424.454-190.290-284.316  1.00  0.00      H1   C  
ATOM    724  CG1 ILE A 662    -423.208-192.464-283.487  1.00  0.00      H1   C  
ATOM    725  CD1 ILE A 662    -424.453-193.159-282.827  1.00  0.00      H1   C  
ATOM    726  C   ILE A 662    -422.009-188.834-284.109  1.00  0.00      H1   C  
ATOM    727  O   ILE A 662    -421.880-188.101-283.134  1.00  0.00      H1   O  
ATOM    728  N   VAL A 663    -422.143-188.221-285.329  1.00  0.00      H1   N  
ATOM    729  CA  VAL A 663    -422.292-186.760-285.416  1.00  0.00      H1   C  
ATOM    730  CB  VAL A 663    -421.544-186.290-286.719  1.00  0.00      H1   C  
ATOM    731  CG1 VAL A 663    -421.415-184.703-286.704  1.00  0.00      H1   C  
ATOM    732  CG2 VAL A 663    -420.186-186.886-286.770  1.00  0.00      H1   C  
ATOM    733  C   VAL A 663    -423.830-186.473-285.537  1.00  0.00      H1   C  
ATOM    734  O   VAL A 663    -424.521-187.301-286.108  1.00  0.00      H1   O  
ATOM    735  N   GLU A 664    -424.299-185.395-284.958  1.00  0.00      H1   N  
ATOM    736  CA  GLU A 664    -425.624-184.999-284.883  1.00  0.00      H1   C  
ATOM    737  CB  GLU A 664    -426.243-185.460-283.492  1.00  0.00      H1   C  
ATOM    738  CG  GLU A 664    -427.635-184.900-283.232  1.00  0.00      H1   C  
ATOM    739  CD  GLU A 664    -428.406-185.690-282.226  1.00  0.00      H1   C  
ATOM    740  OE1 GLU A 664    -428.255-185.441-280.992  1.00  0.00      H1   O  
ATOM    741  OE2 GLU A 664    -429.222-186.543-282.708  1.00  0.00      H1   O  
ATOM    742  C   GLU A 664    -425.594-183.479-285.148  1.00  0.00      H1   C  
ATOM    743  O   GLU A 664    -424.603-182.807-284.921  1.00  0.00      H1   O  
ATOM    744  N   THR A 665    -426.735-182.950-285.687  1.00  0.00      H1   N  
ATOM    745  CA  THR A 665    -426.727-181.565-286.088  1.00  0.00      H1   C  
ATOM    746  CB  THR A 665    -426.840-181.568-287.546  1.00  0.00      H1   C  
ATOM    747  OG1 THR A 665    -428.000-182.247-288.076  1.00  0.00      H1   O  
ATOM    748  CG2 THR A 665    -425.571-182.325-288.212  1.00  0.00      H1   C  
ATOM    749  C   THR A 665    -427.857-180.800-285.448  1.00  0.00      H1   C  
ATOM    750  O   THR A 665    -428.826-181.423-285.075  1.00  0.00      H1   O  
ATOM    751  N   SER A 666    -427.669-179.487-285.419  1.00  0.00      H1   N  
ATOM    752  CA  SER A 666    -428.583-178.586-284.720  1.00  0.00      H1   C  
ATOM    753  CB  SER A 666    -428.125-177.050-284.744  1.00  0.00      H1   C  
ATOM    754  OG  SER A 666    -428.796-176.399-283.693  1.00  0.00      H1   O  
ATOM    755  C   SER A 666    -429.904-178.666-285.255  1.00  0.00      H1   C  
ATOM    756  O   SER A 666    -430.051-178.879-286.452  1.00  0.00      H1   O  
ATOM    757  N   SER A 667    -430.982-178.503-284.376  1.00  0.00      H1   N  
ATOM    758  CA  SER A 667    -432.427-178.519-284.702  1.00  0.00      H1   C  
ATOM    759  CB  SER A 667    -433.032-177.042-284.714  1.00  0.00      H1   C  
ATOM    760  OG  SER A 667    -432.494-176.304-285.863  1.00  0.00      H1   O  
ATOM    761  C   SER A 667    -432.940-179.303-285.906  1.00  0.00      H1   C  
ATOM    762  O   SER A 667    -433.652-178.808-286.831  1.00  0.00      H1   O  
ATOM    763  N   SER A 668    -432.671-180.627-285.973  1.00  0.00      H1   N  
ATOM    764  CA  SER A 668    -433.026-181.507-287.140  1.00  0.00      H1   C  
ATOM    765  CB  SER A 668    -432.478-182.969-286.940  1.00  0.00      H1   C  
ATOM    766  OG  SER A 668    -432.705-183.749-288.102  1.00  0.00      H1   O  
ATOM    767  C   SER A 668    -434.549-181.587-287.389  1.00  0.00      H1   C  
ATOM    768  O   SER A 668    -435.335-181.763-286.511  1.00  0.00      H1   O  
ATOM    769  N   ASP A 669    -435.039-181.389-288.642  1.00  0.00      H1   N  
ATOM    770  CA  ASP A 669    -436.461-181.472-288.960  1.00  0.00      H1   C  
ATOM    771  CB  ASP A 669    -436.949-180.233-289.706  1.00  0.00      H1   C  
ATOM    772  CG  ASP A 669    -436.975-178.962-288.813  1.00  0.00      H1   C  
ATOM    773  OD1 ASP A 669    -436.410-177.952-289.299  1.00  0.00      H1   O  
ATOM    774  OD2 ASP A 669    -437.660-178.961-287.800  1.00  0.00      H1   O  
ATOM    775  C   ASP A 669    -436.736-182.655-289.852  1.00  0.00      H1   C  
ATOM    776  O   ASP A 669    -437.762-182.677-290.555  1.00  0.00      H1   O  
ATOM    777  N   ASN A 670    -435.837-183.605-289.852  1.00  0.00      H1   N  
ATOM    778  CA  ASN A 670    -435.595-184.481-290.955  1.00  0.00      H1   C  
ATOM    779  CB  ASN A 670    -434.091-184.372-291.416  1.00  0.00      H1   C  
ATOM    780  CG  ASN A 670    -433.648-182.977-291.985  1.00  0.00      H1   C  
ATOM    781  OD1 ASN A 670    -433.173-182.225-291.133  1.00  0.00      H1   O  
ATOM    782  ND2 ASN A 670    -433.840-182.770-293.272  1.00  0.00      H1   N  
ATOM    783  C   ASN A 670    -435.820-185.885-290.418  1.00  0.00      H1   C  
ATOM    784  O   ASN A 670    -435.462-186.916-291.021  1.00  0.00      H1   O  
ATOM    785  N   GLY A 671    -436.377-185.971-289.179  1.00  0.00      H1   N  
ATOM    786  CA  GLY A 671    -436.412-187.197-288.390  1.00  0.00      H1   C  
ATOM    787  C   GLY A 671    -437.677-187.990-288.629  1.00  0.00      H1   C  
ATOM    788  O   GLY A 671    -438.005-188.417-289.724  1.00  0.00      H1   O  
ATOM    789  N   THR A 672    -438.411-188.093-287.554  1.00  0.00      H1   N  
ATOM    790  CA  THR A 672    -439.710-188.788-287.468  1.00  0.00      H1   C  
ATOM    791  CB  THR A 672    -440.129-189.203-285.993  1.00  0.00      H1   C  
ATOM    792  OG1 THR A 672    -439.641-188.250-285.070  1.00  0.00      H1   O  
ATOM    793  CG2 THR A 672    -439.436-190.539-285.761  1.00  0.00      H1   C  
ATOM    794  C   THR A 672    -440.886-188.128-288.170  1.00  0.00      H1   C  
ATOM    795  O   THR A 672    -441.491-187.189-287.690  1.00  0.00      H1   O  
ATOM    796  N   CYS A 673    -441.245-188.693-289.333  1.00  0.00      H1   N  
ATOM    797  CA  CYS A 673    -442.425-188.276-290.148  1.00  0.00      H1   C  
ATOM    798  CB  CYS A 673    -442.684-189.108-291.443  1.00  0.00      H1   C  
ATOM    799  SG  CYS A 673    -441.316-188.853-292.644  1.00  0.00      H1   S  
ATOM    800  C   CYS A 673    -443.731-188.330-289.445  1.00  0.00      H1   C  
ATOM    801  O   CYS A 673    -444.507-187.375-289.441  1.00  0.00      H1   O  
ATOM    802  N   TYR A 674    -443.958-189.453-288.672  1.00  0.00      H1   N  
ATOM    803  CA  TYR A 674    -445.333-189.514-288.126  1.00  0.00      H1   C  
ATOM    804  CB  TYR A 674    -445.833-191.046-288.399  1.00  0.00      H1   C  
ATOM    805  CG  TYR A 674    -447.329-191.155-288.351  1.00  0.00      H1   C  
ATOM    806  CD1 TYR A 674    -448.057-191.288-289.527  1.00  0.00      H1   C  
ATOM    807  CE1 TYR A 674    -449.367-191.788-289.532  1.00  0.00      H1   C  
ATOM    808  CZ  TYR A 674    -449.916-192.080-288.294  1.00  0.00      H1   C  
ATOM    809  OH  TYR A 674    -451.334-192.313-288.282  1.00  0.00      H1   O  
ATOM    810  CD2 TYR A 674    -447.963-191.347-287.124  1.00  0.00      H1   C  
ATOM    811  CE2 TYR A 674    -449.279-191.869-287.078  1.00  0.00      H1   C  
ATOM    812  C   TYR A 674    -445.138-189.308-286.640  1.00  0.00      H1   C  
ATOM    813  O   TYR A 674    -444.347-189.926-286.018  1.00  0.00      H1   O  
ATOM    814  N   PRO A 675    -445.770-188.322-285.939  1.00  0.00      H1   N  
ATOM    815  CD  PRO A 675    -446.791-187.466-286.488  1.00  0.00      H1   C  
ATOM    816  CA  PRO A 675    -445.522-188.078-284.501  1.00  0.00      H1   C  
ATOM    817  CB  PRO A 675    -446.367-186.808-284.273  1.00  0.00      H1   C  
ATOM    818  CG  PRO A 675    -447.520-186.983-285.237  1.00  0.00      H1   C  
ATOM    819  C   PRO A 675    -445.750-189.210-283.541  1.00  0.00      H1   C  
ATOM    820  O   PRO A 675    -446.315-190.235-283.901  1.00  0.00      H1   O  
ATOM    821  N   GLY A 676    -445.252-189.099-282.295  1.00  0.00      H1   N  
ATOM    822  CA  GLY A 676    -445.213-190.113-281.326  1.00  0.00      H1   C  
ATOM    823  C   GLY A 676    -443.851-190.017-280.657  1.00  0.00      H1   C  
ATOM    824  O   GLY A 676    -442.975-189.375-281.179  1.00  0.00      H1   O  
ATOM    825  N   ASP A 677    -443.731-190.537-279.417  1.00  0.00      H1   N  
ATOM    826  CA  ASP A 677    -442.476-190.806-278.758  1.00  0.00      H1   C  
ATOM    827  CB  ASP A 677    -442.446-191.067-277.166  1.00  0.00      H1   C  
ATOM    828  CG  ASP A 677    -443.050-189.859-276.466  1.00  0.00      H1   C  
ATOM    829  OD1 ASP A 677    -443.033-188.735-276.963  1.00  0.00      H1   O  
ATOM    830  OD2 ASP A 677    -443.379-190.005-275.261  1.00  0.00      H1   O  
ATOM    831  C   ASP A 677    -441.572-191.888-279.421  1.00  0.00      H1   C  
ATOM    832  O   ASP A 677    -441.941-193.011-279.732  1.00  0.00      H1   O  
ATOM    833  N   PHE A 678    -440.267-191.608-279.616  1.00  0.00      H1   N  
ATOM    834  CA  PHE A 678    -439.274-192.689-279.765  1.00  0.00      H1   C  
ATOM    835  CB  PHE A 678    -437.920-192.258-280.417  1.00  0.00      H1   C  
ATOM    836  CG  PHE A 678    -437.461-193.320-281.399  1.00  0.00      H1   C  
ATOM    837  CD1 PHE A 678    -437.003-194.606-281.011  1.00  0.00      H1   C  
ATOM    838  CE1 PHE A 678    -436.668-195.576-281.927  1.00  0.00      H1   C  
ATOM    839  CZ  PHE A 678    -436.909-195.291-283.355  1.00  0.00      H1   C  
ATOM    840  CD2 PHE A 678    -437.527-193.073-282.760  1.00  0.00      H1   C  
ATOM    841  CE2 PHE A 678    -437.248-194.038-283.731  1.00  0.00      H1   C  
ATOM    842  C   PHE A 678    -439.095-193.146-278.367  1.00  0.00      H1   C  
ATOM    843  O   PHE A 678    -438.686-192.327-277.562  1.00  0.00      H1   O  
ATOM    844  N   ILE A 679    -439.252-194.474-278.077  1.00  0.00      H1   N  
ATOM    845  CA  ILE A 679    -439.083-195.100-276.777  1.00  0.00      H1   C  
ATOM    846  CB  ILE A 679    -440.065-196.221-276.533  1.00  0.00      H1   C  
ATOM    847  CG2 ILE A 679    -439.798-196.608-275.030  1.00  0.00      H1   C  
ATOM    848  CG1 ILE A 679    -441.466-195.781-276.691  1.00  0.00      H1   C  
ATOM    849  CD1 ILE A 679    -441.904-194.482-276.007  1.00  0.00      H1   C  
ATOM    850  C   ILE A 679    -437.640-195.597-276.778  1.00  0.00      H1   C  
ATOM    851  O   ILE A 679    -437.107-196.251-277.694  1.00  0.00      H1   O  
ATOM    852  N   ASP A 680    -436.927-195.106-275.730  1.00  0.00      H1   N  
ATOM    853  CA  ASP A 680    -435.606-195.362-275.273  1.00  0.00      H1   C  
ATOM    854  CB  ASP A 680    -435.502-196.768-274.525  1.00  0.00      H1   C  
ATOM    855  CG  ASP A 680    -436.487-196.958-273.380  1.00  0.00      H1   C  
ATOM    856  OD1 ASP A 680    -437.127-196.014-272.903  1.00  0.00      H1   O  
ATOM    857  OD2 ASP A 680    -436.533-198.077-272.871  1.00  0.00      H1   O  
ATOM    858  C   ASP A 680    -434.563-195.037-276.304  1.00  0.00      H1   C  
ATOM    859  O   ASP A 680    -433.572-195.661-276.594  1.00  0.00      H1   O  
ATOM    860  N   TYR A 681    -434.742-193.870-276.932  1.00  0.00      H1   N  
ATOM    861  CA  TYR A 681    -433.813-193.210-277.841  1.00  0.00      H1   C  
ATOM    862  CB  TYR A 681    -434.373-191.792-278.122  1.00  0.00      H1   C  
ATOM    863  CG  TYR A 681    -433.782-191.081-279.333  1.00  0.00      H1   C  
ATOM    864  CD1 TYR A 681    -433.701-191.781-280.585  1.00  0.00      H1   C  
ATOM    865  CE1 TYR A 681    -433.268-191.182-281.687  1.00  0.00      H1   C  
ATOM    866  CZ  TYR A 681    -432.855-189.841-281.643  1.00  0.00      H1   C  
ATOM    867  OH  TYR A 681    -432.187-189.339-282.834  1.00  0.00      H1   O  
ATOM    868  CD2 TYR A 681    -433.396-189.742-279.352  1.00  0.00      H1   C  
ATOM    869  CE2 TYR A 681    -433.060-189.080-280.507  1.00  0.00      H1   C  
ATOM    870  C   TYR A 681    -432.393-193.015-277.237  1.00  0.00      H1   C  
ATOM    871  O   TYR A 681    -431.400-193.183-277.911  1.00  0.00      H1   O  
ATOM    872  N   GLU A 682    -432.192-192.549-275.976  1.00  0.00      H1   N  
ATOM    873  CA  GLU A 682    -430.928-192.355-275.287  1.00  0.00      H1   C  
ATOM    874  CB  GLU A 682    -430.997-191.627-273.855  1.00  0.00      H1   C  
ATOM    875  CG  GLU A 682    -431.511-190.208-273.813  1.00  0.00      H1   C  
ATOM    876  CD  GLU A 682    -433.086-190.117-273.901  1.00  0.00      H1   C  
ATOM    877  OE1 GLU A 682    -433.795-191.167-273.974  1.00  0.00      H1   O  
ATOM    878  OE2 GLU A 682    -433.614-188.994-273.783  1.00  0.00      H1   O  
ATOM    879  C   GLU A 682    -430.107-193.702-275.158  1.00  0.00      H1   C  
ATOM    880  O   GLU A 682    -428.906-193.788-275.286  1.00  0.00      H1   O  
ATOM    881  N   GLU A 683    -430.859-194.817-274.947  1.00  0.00      H1   N  
ATOM    882  CA  GLU A 683    -430.296-196.191-274.943  1.00  0.00      H1   C  
ATOM    883  CB  GLU A 683    -431.433-197.101-274.417  1.00  0.00      H1   C  
ATOM    884  CG  GLU A 683    -431.664-196.815-272.917  1.00  0.00      H1   C  
ATOM    885  CD  GLU A 683    -430.551-197.438-272.127  1.00  0.00      H1   C  
ATOM    886  OE1 GLU A 683    -429.952-196.688-271.312  1.00  0.00      H1   O  
ATOM    887  OE2 GLU A 683    -430.253-198.659-272.346  1.00  0.00      H1   O  
ATOM    888  C   GLU A 683    -429.880-196.579-276.356  1.00  0.00      H1   C  
ATOM    889  O   GLU A 683    -428.938-197.309-276.489  1.00  0.00      H1   O  
ATOM    890  N   LEU A 684    -430.687-196.293-277.362  1.00  0.00      H1   N  
ATOM    891  CA  LEU A 684    -430.486-196.617-278.748  1.00  0.00      H1   C  
ATOM    892  CB  LEU A 684    -431.768-196.099-279.546  1.00  0.00      H1   C  
ATOM    893  CG  LEU A 684    -431.900-196.453-281.014  1.00  0.00      H1   C  
ATOM    894  CD1 LEU A 684    -431.643-197.876-281.383  1.00  0.00      H1   C  
ATOM    895  CD2 LEU A 684    -433.189-196.098-281.665  1.00  0.00      H1   C  
ATOM    896  C   LEU A 684    -429.191-195.984-279.304  1.00  0.00      H1   C  
ATOM    897  O   LEU A 684    -428.440-196.678-279.980  1.00  0.00      H1   O  
ATOM    898  N   ARG A 685    -429.018-194.743-278.996  1.00  0.00      H1   N  
ATOM    899  CA  ARG A 685    -427.786-194.027-279.353  1.00  0.00      H1   C  
ATOM    900  CB  ARG A 685    -427.867-192.520-279.080  1.00  0.00      H1   C  
ATOM    901  CG  ARG A 685    -429.056-191.900-279.895  1.00  0.00      H1   C  
ATOM    902  CD  ARG A 685    -429.808-190.789-279.182  1.00  0.00      H1   C  
ATOM    903  NE  ARG A 685    -428.791-189.691-279.027  1.00  0.00      H1   N  
ATOM    904  CZ  ARG A 685    -428.818-188.629-279.766  1.00  0.00      H1   C  
ATOM    905  NH1 ARG A 685    -429.375-188.563-280.985  1.00  0.00      H1   N  
ATOM    906  NH2 ARG A 685    -428.188-187.548-279.453  1.00  0.00      H1   N  
ATOM    907  C   ARG A 685    -426.552-194.543-278.678  1.00  0.00      H1   C  
ATOM    908  O   ARG A 685    -425.466-194.525-279.247  1.00  0.00      H1   O  
ATOM    909  N   GLU A 686    -426.725-194.844-277.414  1.00  0.00      H1   N  
ATOM    910  CA  GLU A 686    -425.655-195.531-276.615  1.00  0.00      H1   C  
ATOM    911  CB  GLU A 686    -426.075-195.703-275.171  1.00  0.00      H1   C  
ATOM    912  CG  GLU A 686    -425.100-196.478-274.204  1.00  0.00      H1   C  
ATOM    913  CD  GLU A 686    -423.865-195.681-273.808  1.00  0.00      H1   C  
ATOM    914  OE1 GLU A 686    -423.967-194.454-273.679  1.00  0.00      H1   O  
ATOM    915  OE2 GLU A 686    -422.754-196.241-273.700  1.00  0.00      H1   O  
ATOM    916  C   GLU A 686    -425.170-196.833-277.213  1.00  0.00      H1   C  
ATOM    917  O   GLU A 686    -423.977-197.074-277.374  1.00  0.00      H1   O  
ATOM    918  N   GLN A 687    -426.186-197.710-277.557  1.00  0.00      H1   N  
ATOM    919  CA  GLN A 687    -426.126-199.009-278.124  1.00  0.00      H1   C  
ATOM    920  CB  GLN A 687    -427.485-199.797-278.133  1.00  0.00      H1   C  
ATOM    921  CG  GLN A 687    -427.856-200.317-276.690  1.00  0.00      H1   C  
ATOM    922  CD  GLN A 687    -426.826-201.142-275.920  1.00  0.00      H1   C  
ATOM    923  OE1 GLN A 687    -425.897-201.727-276.466  1.00  0.00      H1   O  
ATOM    924  NE2 GLN A 687    -426.995-201.294-274.583  1.00  0.00      H1   N  
ATOM    925  C   GLN A 687    -425.603-199.027-279.634  1.00  0.00      H1   C  
ATOM    926  O   GLN A 687    -424.717-199.808-279.954  1.00  0.00      H1   O  
ATOM    927  N   LEU A 688    -426.098-198.070-280.525  1.00  0.00      H1   N  
ATOM    928  CA  LEU A 688    -425.545-197.805-281.810  1.00  0.00      H1   C  
ATOM    929  CB  LEU A 688    -426.523-197.016-282.595  1.00  0.00      H1   C  
ATOM    930  CG  LEU A 688    -427.853-197.726-282.988  1.00  0.00      H1   C  
ATOM    931  CD1 LEU A 688    -428.719-196.780-283.790  1.00  0.00      H1   C  
ATOM    932  CD2 LEU A 688    -427.581-199.011-283.812  1.00  0.00      H1   C  
ATOM    933  C   LEU A 688    -424.245-196.997-281.821  1.00  0.00      H1   C  
ATOM    934  O   LEU A 688    -423.613-197.023-282.864  1.00  0.00      H1   O  
ATOM    935  N   SER A 689    -423.860-196.298-280.717  1.00  0.00      H1   N  
ATOM    936  CA  SER A 689    -422.493-195.777-280.605  1.00  0.00      H1   C  
ATOM    937  CB  SER A 689    -422.216-194.891-279.350  1.00  0.00      H1   C  
ATOM    938  OG  SER A 689    -420.901-194.459-279.122  1.00  0.00      H1   O  
ATOM    939  C   SER A 689    -421.544-196.947-280.610  1.00  0.00      H1   C  
ATOM    940  O   SER A 689    -421.724-197.987-280.014  1.00  0.00      H1   O  
ATOM    941  N   SER A 690    -420.403-196.763-281.303  1.00  0.00      H1   N  
ATOM    942  CA  SER A 690    -419.517-197.837-281.517  1.00  0.00      H1   C  
ATOM    943  CB  SER A 690    -418.435-197.924-280.456  1.00  0.00      H1   C  
ATOM    944  OG  SER A 690    -417.715-196.693-280.371  1.00  0.00      H1   O  
ATOM    945  C   SER A 690    -419.933-199.206-281.930  1.00  0.00      H1   C  
ATOM    946  O   SER A 690    -419.962-200.213-281.216  1.00  0.00      H1   O  
ATOM    947  N   VAL A 691    -420.345-199.340-283.148  1.00  0.00      H1   N  
ATOM    948  CA  VAL A 691    -421.007-200.523-283.787  1.00  0.00      H1   C  
ATOM    949  CB  VAL A 691    -422.497-200.289-284.072  1.00  0.00      H1   C  
ATOM    950  CG1 VAL A 691    -423.038-201.017-285.325  1.00  0.00      H1   C  
ATOM    951  CG2 VAL A 691    -423.306-200.683-282.850  1.00  0.00      H1   C  
ATOM    952  C   VAL A 691    -420.089-200.876-284.933  1.00  0.00      H1   C  
ATOM    953  O   VAL A 691    -419.469-199.955-285.530  1.00  0.00      H1   O  
ATOM    954  N   SER A 692    -419.901-202.132-285.289  1.00  0.00      H1   N  
ATOM    955  CA  SER A 692    -419.194-202.610-286.486  1.00  0.00      H1   C  
ATOM    956  CB  SER A 692    -417.781-203.099-286.117  1.00  0.00      H1   C  
ATOM    957  OG  SER A 692    -417.117-203.708-287.208  1.00  0.00      H1   O  
ATOM    958  C   SER A 692    -420.061-203.659-287.048  1.00  0.00      H1   C  
ATOM    959  O   SER A 692    -421.038-204.074-286.359  1.00  0.00      H1   O  
ATOM    960  N   SER A 693    -419.890-204.047-288.348  1.00  0.00      H1   N  
ATOM    961  CA  SER A 693    -420.609-205.193-288.963  1.00  0.00      H1   C  
ATOM    962  CB  SER A 693    -420.300-206.515-288.193  1.00  0.00      H1   C  
ATOM    963  OG  SER A 693    -420.175-207.690-289.046  1.00  0.00      H1   O  
ATOM    964  C   SER A 693    -422.077-204.896-289.137  1.00  0.00      H1   C  
ATOM    965  O   SER A 693    -422.826-205.828-289.370  1.00  0.00      H1   O  
ATOM    966  N   PHE A 694    -422.482-203.690-288.996  1.00  0.00      H1   N  
ATOM    967  CA  PHE A 694    -423.839-203.246-289.248  1.00  0.00      H1   C  
ATOM    968  CB  PHE A 694    -423.983-201.773-288.866  1.00  0.00      H1   C  
ATOM    969  CG  PHE A 694    -425.435-201.318-288.804  1.00  0.00      H1   C  
ATOM    970  CD1 PHE A 694    -426.122-201.344-287.468  1.00  0.00      H1   C  
ATOM    971  CE1 PHE A 694    -427.356-200.704-287.287  1.00  0.00      H1   C  
ATOM    972  CZ  PHE A 694    -427.965-200.035-288.304  1.00  0.00      H1   C  
ATOM    973  CD2 PHE A 694    -426.118-200.720-289.842  1.00  0.00      H1   C  
ATOM    974  CE2 PHE A 694    -427.392-200.154-289.595  1.00  0.00      H1   C  
ATOM    975  C   PHE A 694    -424.388-203.385-290.664  1.00  0.00      H1   C  
ATOM    976  O   PHE A 694    -423.702-203.054-291.576  1.00  0.00      H1   O  
ATOM    977  N   GLU A 695    -425.620-203.828-290.801  1.00  0.00      H1   N  
ATOM    978  CA  GLU A 695    -426.189-204.039-292.108  1.00  0.00      H1   C  
ATOM    979  CB  GLU A 695    -425.577-205.299-292.787  1.00  0.00      H1   C  
ATOM    980  CG  GLU A 695    -425.879-206.701-292.221  1.00  0.00      H1   C  
ATOM    981  CD  GLU A 695    -425.102-207.794-292.906  1.00  0.00      H1   C  
ATOM    982  OE1 GLU A 695    -424.407-208.518-292.169  1.00  0.00      H1   O  
ATOM    983  OE2 GLU A 695    -425.213-207.957-294.137  1.00  0.00      H1   O  
ATOM    984  C   GLU A 695    -427.639-204.119-291.816  1.00  0.00      H1   C  
ATOM    985  O   GLU A 695    -428.193-204.207-290.727  1.00  0.00      H1   O  
ATOM    986  N   ARG A 696    -428.324-203.969-292.909  1.00  0.00      H1   N  
ATOM    987  CA  ARG A 696    -429.796-203.986-292.975  1.00  0.00      H1   C  
ATOM    988  CB  ARG A 696    -430.299-202.704-293.620  1.00  0.00      H1   C  
ATOM    989  CG  ARG A 696    -431.859-202.609-293.823  1.00  0.00      H1   C  
ATOM    990  CD  ARG A 696    -432.524-201.298-294.084  1.00  0.00      H1   C  
ATOM    991  NE  ARG A 696    -432.002-200.787-295.378  1.00  0.00      H1   N  
ATOM    992  CZ  ARG A 696    -432.489-199.695-296.021  1.00  0.00      H1   C  
ATOM    993  NH1 ARG A 696    -433.453-198.931-295.491  1.00  0.00      H1   N  
ATOM    994  NH2 ARG A 696    -431.993-199.260-297.119  1.00  0.00      H1   N  
ATOM    995  C   ARG A 696    -430.354-205.235-293.726  1.00  0.00      H1   C  
ATOM    996  O   ARG A 696    -429.723-205.723-294.618  1.00  0.00      H1   O  
ATOM    997  N   PHE A 697    -431.438-205.910-293.295  1.00  0.00      H1   N  
ATOM    998  CA  PHE A 697    -431.941-207.127-293.870  1.00  0.00      H1   C  
ATOM    999  CB  PHE A 697    -431.258-208.417-293.280  1.00  0.00      H1   C  
ATOM   1000  CG  PHE A 697    -431.709-208.817-291.942  1.00  0.00      H1   C  
ATOM   1001  CD1 PHE A 697    -431.529-207.983-290.773  1.00  0.00      H1   C  
ATOM   1002  CE1 PHE A 697    -432.070-208.375-289.498  1.00  0.00      H1   C  
ATOM   1003  CZ  PHE A 697    -432.772-209.596-289.415  1.00  0.00      H1   C  
ATOM   1004  CD2 PHE A 697    -432.454-209.987-291.794  1.00  0.00      H1   C  
ATOM   1005  CE2 PHE A 697    -432.958-210.363-290.537  1.00  0.00      H1   C  
ATOM   1006  C   PHE A 697    -433.446-207.285-293.713  1.00  0.00      H1   C  
ATOM   1007  O   PHE A 697    -434.044-206.687-292.781  1.00  0.00      H1   O  
ATOM   1008  N   GLU A 698    -434.201-207.962-294.656  1.00  0.00      H1   N  
ATOM   1009  CA  GLU A 698    -435.574-208.179-294.399  1.00  0.00      H1   C  
ATOM   1010  CB  GLU A 698    -436.238-208.754-295.719  1.00  0.00      H1   C  
ATOM   1011  CG  GLU A 698    -436.173-207.613-296.814  1.00  0.00      H1   C  
ATOM   1012  CD  GLU A 698    -436.844-207.940-298.165  1.00  0.00      H1   C  
ATOM   1013  OE1 GLU A 698    -438.068-207.671-298.329  1.00  0.00      H1   O  
ATOM   1014  OE2 GLU A 698    -436.119-208.334-299.099  1.00  0.00      H1   O  
ATOM   1015  C   GLU A 698    -435.724-209.219-293.283  1.00  0.00      H1   C  
ATOM   1016  O   GLU A 698    -435.257-210.363-293.419  1.00  0.00      H1   O  
ATOM   1017  N   ILE A 699    -436.303-208.810-292.126  1.00  0.00      H1   N  
ATOM   1018  CA  ILE A 699    -436.688-209.712-291.057  1.00  0.00      H1   C  
ATOM   1019  CB  ILE A 699    -436.808-209.082-289.706  1.00  0.00      H1   C  
ATOM   1020  CG2 ILE A 699    -437.741-207.792-289.871  1.00  0.00      H1   C  
ATOM   1021  CG1 ILE A 699    -437.436-210.083-288.661  1.00  0.00      H1   C  
ATOM   1022  CD1 ILE A 699    -437.113-209.685-287.204  1.00  0.00      H1   C  
ATOM   1023  C   ILE A 699    -437.882-210.464-291.602  1.00  0.00      H1   C  
ATOM   1024  O   ILE A 699    -437.975-211.641-291.423  1.00  0.00      H1   O  
ATOM   1025  N   PHE A 700    -438.770-209.695-292.289  1.00  0.00      H1   N  
ATOM   1026  CA  PHE A 700    -440.010-210.275-292.851  1.00  0.00      H1   C  
ATOM   1027  CB  PHE A 700    -441.285-209.851-292.097  1.00  0.00      H1   C  
ATOM   1028  CG  PHE A 700    -441.423-210.360-290.675  1.00  0.00      H1   C  
ATOM   1029  CD1 PHE A 700    -441.043-211.673-290.242  1.00  0.00      H1   C  
ATOM   1030  CE1 PHE A 700    -441.063-212.030-288.933  1.00  0.00      H1   C  
ATOM   1031  CZ  PHE A 700    -441.641-211.201-287.944  1.00  0.00      H1   C  
ATOM   1032  CD2 PHE A 700    -441.962-209.500-289.676  1.00  0.00      H1   C  
ATOM   1033  CE2 PHE A 700    -442.014-209.887-288.335  1.00  0.00      H1   C  
ATOM   1034  C   PHE A 700    -440.101-209.832-294.360  1.00  0.00      H1   C  
ATOM   1035  O   PHE A 700    -440.564-208.772-294.678  1.00  0.00      H1   O  
ATOM   1036  N   PRO A 701    -439.653-210.583-295.417  1.00  0.00      H1   N  
ATOM   1037  CD  PRO A 701    -438.848-211.829-295.336  1.00  0.00      H1   C  
ATOM   1038  CA  PRO A 701    -440.002-210.284-296.800  1.00  0.00      H1   C  
ATOM   1039  CB  PRO A 701    -439.633-211.547-297.643  1.00  0.00      H1   C  
ATOM   1040  CG  PRO A 701    -438.495-212.171-296.815  1.00  0.00      H1   C  
ATOM   1041  C   PRO A 701    -441.465-210.031-297.098  1.00  0.00      H1   C  
ATOM   1042  O   PRO A 701    -442.291-210.805-296.778  1.00  0.00      H1   O  
ATOM   1043  N   LYS A 702    -441.762-208.944-297.883  1.00  0.00      H1   N  
ATOM   1044  CA  LYS A 702    -443.037-208.634-298.588  1.00  0.00      H1   C  
ATOM   1045  CB  LYS A 702    -442.908-207.254-299.236  1.00  0.00      H1   C  
ATOM   1046  CG  LYS A 702    -444.209-206.658-299.848  1.00  0.00      H1   C  
ATOM   1047  CD  LYS A 702    -443.969-205.139-300.267  1.00  0.00      H1   C  
ATOM   1048  CE  LYS A 702    -445.174-204.319-300.712  1.00  0.00      H1   C  
ATOM   1049  NZ  LYS A 702    -445.786-204.737-301.951  1.00  0.00      H1   N  
ATOM   1050  C   LYS A 702    -443.399-209.675-299.685  1.00  0.00      H1   C  
ATOM   1051  O   LYS A 702    -444.589-209.820-300.067  1.00  0.00      H1   O  
ATOM   1052  N   THR A 703    -442.387-210.285-300.293  1.00  0.00      H1   N  
ATOM   1053  CA  THR A 703    -442.657-211.338-301.287  1.00  0.00      H1   C  
ATOM   1054  CB  THR A 703    -441.432-211.675-302.087  1.00  0.00      H1   C  
ATOM   1055  OG1 THR A 703    -440.375-212.185-301.309  1.00  0.00      H1   O  
ATOM   1056  CG2 THR A 703    -440.959-210.482-302.955  1.00  0.00      H1   C  
ATOM   1057  C   THR A 703    -443.194-212.602-300.646  1.00  0.00      H1   C  
ATOM   1058  O   THR A 703    -442.703-213.172-299.699  1.00  0.00      H1   O  
ATOM   1059  N   SER A 704    -444.428-213.002-301.086  1.00  0.00      H1   N  
ATOM   1060  CA  SER A 704    -445.228-214.168-300.767  1.00  0.00      H1   C  
ATOM   1061  CB  SER A 704    -444.423-215.569-300.876  1.00  0.00      H1   C  
ATOM   1062  OG  SER A 704    -443.716-215.826-302.072  1.00  0.00      H1   O  
ATOM   1063  C   SER A 704    -445.753-214.063-299.419  1.00  0.00      H1   C  
ATOM   1064  O   SER A 704    -446.098-215.094-298.793  1.00  0.00      H1   O  
ATOM   1065  N   SER A 705    -445.941-212.847-298.855  1.00  0.00      H1   N  
ATOM   1066  CA  SER A 705    -446.313-212.664-297.433  1.00  0.00      H1   C  
ATOM   1067  CB  SER A 705    -445.143-211.915-296.687  1.00  0.00      H1   C  
ATOM   1068  OG  SER A 705    -445.234-211.824-295.307  1.00  0.00      H1   O  
ATOM   1069  C   SER A 705    -447.610-211.808-297.344  1.00  0.00      H1   C  
ATOM   1070  O   SER A 705    -447.963-211.183-298.298  1.00  0.00      H1   O  
ATOM   1071  N   TRP A 706    -448.310-211.797-296.197  1.00  0.00      H1   N  
ATOM   1072  CA  TRP A 706    -449.426-210.995-295.885  1.00  0.00      H1   C  
ATOM   1073  CB  TRP A 706    -449.011-209.615-295.229  1.00  0.00      H1   C  
ATOM   1074  CG  TRP A 706    -448.272-209.751-293.970  1.00  0.00      H1   C  
ATOM   1075  CD1 TRP A 706    -448.655-210.147-292.684  1.00  0.00      H1   C  
ATOM   1076  NE1 TRP A 706    -447.589-209.991-291.861  1.00  0.00      H1   N  
ATOM   1077  CE2 TRP A 706    -446.533-209.440-292.573  1.00  0.00      H1   C  
ATOM   1078  CD2 TRP A 706    -446.896-209.317-293.920  1.00  0.00      H1   C  
ATOM   1079  CE3 TRP A 706    -446.005-208.830-294.861  1.00  0.00      H1   C  
ATOM   1080  CZ3 TRP A 706    -444.686-208.546-294.508  1.00  0.00      H1   C  
ATOM   1081  CZ2 TRP A 706    -445.241-209.228-292.191  1.00  0.00      H1   C  
ATOM   1082  CH2 TRP A 706    -444.355-208.630-293.141  1.00  0.00      H1   C  
ATOM   1083  C   TRP A 706    -450.522-210.721-297.003  1.00  0.00      H1   C  
ATOM   1084  O   TRP A 706    -450.670-209.536-297.385  1.00  0.00      H1   O  
ATOM   1085  N   PRO A 707    -451.233-211.648-297.571  1.00  0.00      H1   N  
ATOM   1086  CD  PRO A 707    -451.163-213.057-297.217  1.00  0.00      H1   C  
ATOM   1087  CA  PRO A 707    -452.077-211.455-298.761  1.00  0.00      H1   C  
ATOM   1088  CB  PRO A 707    -452.203-212.876-299.410  1.00  0.00      H1   C  
ATOM   1089  CG  PRO A 707    -451.995-213.889-298.240  1.00  0.00      H1   C  
ATOM   1090  C   PRO A 707    -453.432-210.928-298.464  1.00  0.00      H1   C  
ATOM   1091  O   PRO A 707    -454.138-210.609-299.419  1.00  0.00      H1   O  
ATOM   1092  N   ASN A 708    -453.782-210.935-297.165  1.00  0.00      H1   N  
ATOM   1093  CA  ASN A 708    -455.051-210.513-296.634  1.00  0.00      H1   C  
ATOM   1094  CB  ASN A 708    -455.522-211.460-295.540  1.00  0.00      H1   C  
ATOM   1095  CG  ASN A 708    -455.611-212.910-295.953  1.00  0.00      H1   C  
ATOM   1096  OD1 ASN A 708    -454.985-213.766-295.301  1.00  0.00      H1   O  
ATOM   1097  ND2 ASN A 708    -456.527-213.220-296.924  1.00  0.00      H1   N  
ATOM   1098  C   ASN A 708    -454.996-209.106-296.112  1.00  0.00      H1   C  
ATOM   1099  O   ASN A 708    -455.955-208.536-295.587  1.00  0.00      H1   O  
ATOM   1100  N   HIS A 709    -453.823-208.498-296.239  1.00  0.00      H1   N  
ATOM   1101  CA  HIS A 709    -453.563-207.073-296.033  1.00  0.00      H1   C  
ATOM   1102  CB  HIS A 709    -452.793-206.686-294.716  1.00  0.00      H1   C  
ATOM   1103  ND1 HIS A 709    -452.993-208.237-292.820  1.00  0.00      H1   N  
ATOM   1104  CG  HIS A 709    -453.436-207.065-293.422  1.00  0.00      H1   C  
ATOM   1105  CE1 HIS A 709    -453.516-208.180-291.641  1.00  0.00      H1   C  
ATOM   1106  NE2 HIS A 709    -454.364-207.150-291.489  1.00  0.00      H1   N  
ATOM   1107  CD2 HIS A 709    -454.309-206.430-292.653  1.00  0.00      H1   C  
ATOM   1108  C   HIS A 709    -452.887-206.467-297.209  1.00  0.00      H1   C  
ATOM   1109  O   HIS A 709    -452.455-207.162-298.094  1.00  0.00      H1   O  
ATOM   1110  N   ASP A 710    -452.827-205.113-297.297  1.00  0.00      H1   N  
ATOM   1111  CA  ASP A 710    -452.214-204.396-298.398  1.00  0.00      H1   C  
ATOM   1112  CB  ASP A 710    -453.248-203.911-299.423  1.00  0.00      H1   C  
ATOM   1113  CG  ASP A 710    -452.600-203.473-300.728  1.00  0.00      H1   C  
ATOM   1114  OD1 ASP A 710    -451.339-203.691-300.931  1.00  0.00      H1   O  
ATOM   1115  OD2 ASP A 710    -453.354-202.938-301.566  1.00  0.00      H1   O  
ATOM   1116  C   ASP A 710    -451.448-203.229-297.805  1.00  0.00      H1   C  
ATOM   1117  O   ASP A 710    -451.796-202.699-296.738  1.00  0.00      H1   O  
ATOM   1118  N   SER A 711    -450.377-202.765-298.498  1.00  0.00      H1   N  
ATOM   1119  CA  SER A 711    -449.753-201.491-298.143  1.00  0.00      H1   C  
ATOM   1120  CB  SER A 711    -448.263-201.753-297.822  1.00  0.00      H1   C  
ATOM   1121  OG  SER A 711    -447.629-202.250-299.005  1.00  0.00      H1   O  
ATOM   1122  C   SER A 711    -449.824-200.487-299.293  1.00  0.00      H1   C  
ATOM   1123  O   SER A 711    -449.372-199.364-299.021  1.00  0.00      H1   O  
ATOM   1124  N   ASN A 712    -450.321-200.765-300.504  1.00  0.00      H1   N  
ATOM   1125  CA  ASN A 712    -450.247-200.019-301.753  1.00  0.00      H1   C  
ATOM   1126  CB  ASN A 712    -450.759-200.947-302.891  1.00  0.00      H1   C  
ATOM   1127  CG  ASN A 712    -450.540-200.380-304.203  1.00  0.00      H1   C  
ATOM   1128  OD1 ASN A 712    -449.629-199.561-304.409  1.00  0.00      H1   O  
ATOM   1129  ND2 ASN A 712    -451.274-200.839-305.221  1.00  0.00      H1   N  
ATOM   1130  C   ASN A 712    -450.968-198.665-301.692  1.00  0.00      H1   C  
ATOM   1131  O   ASN A 712    -450.437-197.667-302.120  1.00  0.00      H1   O  
ATOM   1132  N   LYS A 713    -452.111-198.603-300.985  1.00  0.00      H1   N  
ATOM   1133  CA  LYS A 713    -452.878-197.376-300.650  1.00  0.00      H1   C  
ATOM   1134  CB  LYS A 713    -454.419-197.419-301.066  1.00  0.00      H1   C  
ATOM   1135  CG  LYS A 713    -454.619-197.139-302.582  1.00  0.00      H1   C  
ATOM   1136  CD  LYS A 713    -456.030-196.616-302.892  1.00  0.00      H1   C  
ATOM   1137  CE  LYS A 713    -457.165-197.584-302.446  1.00  0.00      H1   C  
ATOM   1138  NZ  LYS A 713    -457.375-198.746-303.346  1.00  0.00      H1   N  
ATOM   1139  C   LYS A 713    -452.619-196.888-299.228  1.00  0.00      H1   C  
ATOM   1140  O   LYS A 713    -453.255-195.933-298.732  1.00  0.00      H1   O  
ATOM   1141  N   GLY A 714    -451.655-197.555-298.575  1.00  0.00      H1   N  
ATOM   1142  CA  GLY A 714    -451.442-197.387-297.156  1.00  0.00      H1   C  
ATOM   1143  C   GLY A 714    -450.260-196.415-296.799  1.00  0.00      H1   C  
ATOM   1144  O   GLY A 714    -449.978-196.193-295.646  1.00  0.00      H1   O  
ATOM   1145  N   VAL A 715    -449.664-195.787-297.826  1.00  0.00      H1   N  
ATOM   1146  CA  VAL A 715    -448.838-194.546-297.725  1.00  0.00      H1   C  
ATOM   1147  CB  VAL A 715    -448.105-194.288-299.056  1.00  0.00      H1   C  
ATOM   1148  CG1 VAL A 715    -447.091-195.404-299.150  1.00  0.00      H1   C  
ATOM   1149  CG2 VAL A 715    -449.095-194.267-300.176  1.00  0.00      H1   C  
ATOM   1150  C   VAL A 715    -449.585-193.305-297.191  1.00  0.00      H1   C  
ATOM   1151  O   VAL A 715    -450.802-193.258-297.292  1.00  0.00      H1   O  
ATOM   1152  N   THR A 716    -448.823-192.330-296.679  1.00  0.00      H1   N  
ATOM   1153  CA  THR A 716    -449.398-191.193-295.994  1.00  0.00      H1   C  
ATOM   1154  CB  THR A 716    -449.486-191.385-294.476  1.00  0.00      H1   C  
ATOM   1155  OG1 THR A 716    -449.727-190.124-293.818  1.00  0.00      H1   O  
ATOM   1156  CG2 THR A 716    -448.118-191.950-294.012  1.00  0.00      H1   C  
ATOM   1157  C   THR A 716    -448.605-189.959-296.477  1.00  0.00      H1   C  
ATOM   1158  O   THR A 716    -447.600-190.068-297.153  1.00  0.00      H1   O  
ATOM   1159  N   ALA A 717    -449.079-188.752-296.190  1.00  0.00      H1   N  
ATOM   1160  CA  ALA A 717    -448.495-187.535-296.507  1.00  0.00      H1   C  
ATOM   1161  CB  ALA A 717    -449.524-186.570-297.158  1.00  0.00      H1   C  
ATOM   1162  C   ALA A 717    -447.918-186.947-295.201  1.00  0.00      H1   C  
ATOM   1163  O   ALA A 717    -447.729-185.740-295.037  1.00  0.00      H1   O  
ATOM   1164  N   ALA A 718    -447.542-187.757-294.188  1.00  0.00      H1   N  
ATOM   1165  CA  ALA A 718    -447.001-187.277-292.979  1.00  0.00      H1   C  
ATOM   1166  CB  ALA A 718    -447.053-188.488-292.047  1.00  0.00      H1   C  
ATOM   1167  C   ALA A 718    -445.543-186.737-293.047  1.00  0.00      H1   C  
ATOM   1168  O   ALA A 718    -445.101-185.938-292.186  1.00  0.00      H1   O  
ATOM   1169  N   CYS A 719    -444.746-187.258-293.983  1.00  0.00      H1   N  
ATOM   1170  CA  CYS A 719    -443.422-186.678-294.208  1.00  0.00      H1   C  
ATOM   1171  CB  CYS A 719    -442.559-187.635-295.093  1.00  0.00      H1   C  
ATOM   1172  SG  CYS A 719    -442.339-189.228-294.367  1.00  0.00      H1   S  
ATOM   1173  C   CYS A 719    -443.426-185.296-294.880  1.00  0.00      H1   C  
ATOM   1174  O   CYS A 719    -444.136-185.159-295.910  1.00  0.00      H1   O  
ATOM   1175  N   PRO A 720    -442.610-184.332-294.395  1.00  0.00      H1   N  
ATOM   1176  CD  PRO A 720    -441.715-184.568-293.294  1.00  0.00      H1   C  
ATOM   1177  CA  PRO A 720    -442.411-183.051-295.079  1.00  0.00      H1   C  
ATOM   1178  CB  PRO A 720    -441.050-182.570-294.539  1.00  0.00      H1   C  
ATOM   1179  CG  PRO A 720    -440.913-183.243-293.163  1.00  0.00      H1   C  
ATOM   1180  C   PRO A 720    -442.509-182.868-296.595  1.00  0.00      H1   C  
ATOM   1181  O   PRO A 720    -441.972-183.661-297.411  1.00  0.00      H1   O  
ATOM   1182  N   HIS A 721    -443.053-181.698-297.063  1.00  0.00      H1   N  
ATOM   1183  CA  HIS A 721    -443.194-181.177-298.455  1.00  0.00      H1   C  
ATOM   1184  CB  HIS A 721    -441.928-180.631-299.103  1.00  0.00      H1   C  
ATOM   1185  ND1 HIS A 721    -441.453-178.321-298.020  1.00  0.00      H1   N  
ATOM   1186  CG  HIS A 721    -441.327-179.737-298.036  1.00  0.00      H1   C  
ATOM   1187  CE1 HIS A 721    -440.638-177.866-297.081  1.00  0.00      H1   C  
ATOM   1188  NE2 HIS A 721    -439.962-178.920-296.540  1.00  0.00      H1   N  
ATOM   1189  CD2 HIS A 721    -440.432-180.109-297.106  1.00  0.00      H1   C  
ATOM   1190  C   HIS A 721    -444.043-182.058-299.366  1.00  0.00      H1   C  
ATOM   1191  O   HIS A 721    -443.739-182.217-300.565  1.00  0.00      H1   O  
ATOM   1192  N   ALA A 722    -445.198-182.592-298.811  1.00  0.00      H1   N  
ATOM   1193  CA  ALA A 722    -446.182-183.474-299.477  1.00  0.00      H1   C  
ATOM   1194  CB  ALA A 722    -446.889-184.263-298.454  1.00  0.00      H1   C  
ATOM   1195  C   ALA A 722    -447.158-182.703-300.307  1.00  0.00      H1   C  
ATOM   1196  O   ALA A 722    -447.801-181.727-299.877  1.00  0.00      H1   O  
ATOM   1197  N   GLY A 723    -447.331-183.034-301.588  1.00  0.00      H1   N  
ATOM   1198  CA  GLY A 723    -446.682-184.096-302.318  1.00  0.00      H1   C  
ATOM   1199  C   GLY A 723    -447.287-185.334-302.344  1.00  0.00      H1   C  
ATOM   1200  O   GLY A 723    -448.173-185.614-301.604  1.00  0.00      H1   O  
ATOM   1201  N   ALA A 724    -446.737-186.224-303.201  1.00  0.00      H1   N  
ATOM   1202  CA  ALA A 724    -447.174-187.553-303.200  1.00  0.00      H1   C  
ATOM   1203  CB  ALA A 724    -446.514-188.330-304.337  1.00  0.00      H1   C  
ATOM   1204  C   ALA A 724    -446.990-188.368-301.962  1.00  0.00      H1   C  
ATOM   1205  O   ALA A 724    -446.044-188.159-301.169  1.00  0.00      H1   O  
ATOM   1206  N   LYS A 725    -447.867-189.301-301.595  1.00  0.00      H1   N  
ATOM   1207  CA  LYS A 725    -447.858-189.989-300.317  1.00  0.00      H1   C  
ATOM   1208  CB  LYS A 725    -449.306-190.657-300.033  1.00  0.00      H1   C  
ATOM   1209  CG  LYS A 725    -450.460-189.650-299.820  1.00  0.00      H1   C  
ATOM   1210  CD  LYS A 725    -451.879-190.265-299.781  1.00  0.00      H1   C  
ATOM   1211  CE  LYS A 725    -452.914-189.065-299.553  1.00  0.00      H1   C  
ATOM   1212  NZ  LYS A 725    -452.850-188.087-300.573  1.00  0.00      H1   N  
ATOM   1213  C   LYS A 725    -446.710-190.965-300.240  1.00  0.00      H1   C  
ATOM   1214  O   LYS A 725    -446.332-191.609-301.235  1.00  0.00      H1   O  
ATOM   1215  N   SER A 726    -446.056-191.102-299.069  1.00  0.00      H1   N  
ATOM   1216  CA  SER A 726    -444.855-191.951-298.813  1.00  0.00      H1   C  
ATOM   1217  CB  SER A 726    -443.599-191.054-298.844  1.00  0.00      H1   C  
ATOM   1218  OG  SER A 726    -443.603-190.018-297.877  1.00  0.00      H1   O  
ATOM   1219  C   SER A 726    -444.997-192.579-297.379  1.00  0.00      H1   C  
ATOM   1220  O   SER A 726    -445.953-192.316-296.642  1.00  0.00      H1   O  
ATOM   1221  N   PHE A 727    -444.058-193.533-296.998  1.00  0.00      H1   N  
ATOM   1222  CA  PHE A 727    -443.928-194.007-295.623  1.00  0.00      H1   C  
ATOM   1223  CB  PHE A 727    -445.095-195.016-295.463  1.00  0.00      H1   C  
ATOM   1224  CG  PHE A 727    -445.265-195.415-293.989  1.00  0.00      H1   C  
ATOM   1225  CD1 PHE A 727    -445.738-194.493-293.096  1.00  0.00      H1   C  
ATOM   1226  CE1 PHE A 727    -445.837-194.813-291.695  1.00  0.00      H1   C  
ATOM   1227  CZ  PHE A 727    -445.554-196.119-291.229  1.00  0.00      H1   C  
ATOM   1228  CD2 PHE A 727    -444.916-196.761-293.463  1.00  0.00      H1   C  
ATOM   1229  CE2 PHE A 727    -445.185-197.084-292.148  1.00  0.00      H1   C  
ATOM   1230  C   PHE A 727    -442.603-194.694-295.455  1.00  0.00      H1   C  
ATOM   1231  O   PHE A 727    -442.001-195.003-296.398  1.00  0.00      H1   O  
ATOM   1232  N   TYR A 728    -442.096-194.756-294.224  1.00  0.00      H1   N  
ATOM   1233  CA  TYR A 728    -440.976-195.517-293.756  1.00  0.00      H1   C  
ATOM   1234  CB  TYR A 728    -441.173-195.788-292.195  1.00  0.00      H1   C  
ATOM   1235  CG  TYR A 728    -441.334-194.601-291.282  1.00  0.00      H1   C  
ATOM   1236  CD1 TYR A 728    -442.386-194.635-290.327  1.00  0.00      H1   C  
ATOM   1237  CE1 TYR A 728    -442.530-193.661-289.354  1.00  0.00      H1   C  
ATOM   1238  CZ  TYR A 728    -441.708-192.594-289.374  1.00  0.00      H1   C  
ATOM   1239  OH  TYR A 728    -441.671-191.649-288.300  1.00  0.00      H1   O  
ATOM   1240  CD2 TYR A 728    -440.543-193.475-291.321  1.00  0.00      H1   C  
ATOM   1241  CE2 TYR A 728    -440.712-192.451-290.355  1.00  0.00      H1   C  
ATOM   1242  C   TYR A 728    -440.569-196.786-294.525  1.00  0.00      H1   C  
ATOM   1243  O   TYR A 728    -441.305-197.732-294.511  1.00  0.00      H1   O  
ATOM   1244  N   LYS A 729    -439.325-196.881-295.096  1.00  0.00      H1   N  
ATOM   1245  CA  LYS A 729    -438.725-198.005-295.839  1.00  0.00      H1   C  
ATOM   1246  CB  LYS A 729    -437.339-197.767-296.371  1.00  0.00      H1   C  
ATOM   1247  CG  LYS A 729    -437.202-196.544-297.326  1.00  0.00      H1   C  
ATOM   1248  CD  LYS A 729    -438.254-196.345-298.447  1.00  0.00      H1   C  
ATOM   1249  CE  LYS A 729    -438.520-197.550-299.330  1.00  0.00      H1   C  
ATOM   1250  NZ  LYS A 729    -437.368-197.746-300.233  1.00  0.00      H1   N  
ATOM   1251  C   LYS A 729    -438.627-199.299-295.026  1.00  0.00      H1   C  
ATOM   1252  O   LYS A 729    -438.837-200.387-295.528  1.00  0.00      H1   O  
ATOM   1253  N   ASN A 730    -438.235-199.207-293.743  1.00  0.00      H1   N  
ATOM   1254  CA  ASN A 730    -438.032-200.369-292.870  1.00  0.00      H1   C  
ATOM   1255  CB  ASN A 730    -437.011-200.062-291.804  1.00  0.00      H1   C  
ATOM   1256  CG  ASN A 730    -435.625-199.641-292.358  1.00  0.00      H1   C  
ATOM   1257  OD1 ASN A 730    -435.360-199.817-293.545  1.00  0.00      H1   O  
ATOM   1258  ND2 ASN A 730    -434.909-198.946-291.508  1.00  0.00      H1   N  
ATOM   1259  C   ASN A 730    -439.262-200.931-292.315  1.00  0.00      H1   C  
ATOM   1260  O   ASN A 730    -439.272-202.145-291.997  1.00  0.00      H1   O  
ATOM   1261  N   LEU A 731    -440.383-200.107-292.295  1.00  0.00      H1   N  
ATOM   1262  CA  LEU A 731    -441.684-200.442-291.849  1.00  0.00      H1   C  
ATOM   1263  CB  LEU A 731    -442.273-199.457-290.747  1.00  0.00      H1   C  
ATOM   1264  CG  LEU A 731    -441.368-199.290-289.551  1.00  0.00      H1   C  
ATOM   1265  CD1 LEU A 731    -441.912-198.374-288.374  1.00  0.00      H1   C  
ATOM   1266  CD2 LEU A 731    -440.932-200.722-289.012  1.00  0.00      H1   C  
ATOM   1267  C   LEU A 731    -442.756-200.641-292.959  1.00  0.00      H1   C  
ATOM   1268  O   LEU A 731    -442.489-200.419-294.174  1.00  0.00      H1   O  
ATOM   1269  N   ILE A 732    -443.956-201.194-292.555  1.00  0.00      H1   N  
ATOM   1270  CA  ILE A 732    -445.060-201.408-293.471  1.00  0.00      H1   C  
ATOM   1271  CB  ILE A 732    -445.203-202.861-293.910  1.00  0.00      H1   C  
ATOM   1272  CG2 ILE A 732    -446.016-202.862-295.258  1.00  0.00      H1   C  
ATOM   1273  CG1 ILE A 732    -443.765-203.503-294.078  1.00  0.00      H1   C  
ATOM   1274  CD1 ILE A 732    -443.877-205.064-294.237  1.00  0.00      H1   C  
ATOM   1275  C   ILE A 732    -446.351-200.961-292.639  1.00  0.00      H1   C  
ATOM   1276  O   ILE A 732    -446.643-201.455-291.546  1.00  0.00      H1   O  
ATOM   1277  N   TRP A 733    -447.229-200.114-293.228  1.00  0.00      H1   N  
ATOM   1278  CA  TRP A 733    -448.574-199.843-292.747  1.00  0.00      H1   C  
ATOM   1279  CB  TRP A 733    -448.901-198.292-292.989  1.00  0.00      H1   C  
ATOM   1280  CG  TRP A 733    -450.325-197.954-292.585  1.00  0.00      H1   C  
ATOM   1281  CD1 TRP A 733    -451.498-198.256-293.276  1.00  0.00      H1   C  
ATOM   1282  NE1 TRP A 733    -452.520-197.713-292.606  1.00  0.00      H1   N  
ATOM   1283  CE2 TRP A 733    -452.067-197.056-291.526  1.00  0.00      H1   C  
ATOM   1284  CD2 TRP A 733    -450.694-197.305-291.380  1.00  0.00      H1   C  
ATOM   1285  CE3 TRP A 733    -450.003-196.663-290.356  1.00  0.00      H1   C  
ATOM   1286  CZ3 TRP A 733    -450.757-195.919-289.431  1.00  0.00      H1   C  
ATOM   1287  CZ2 TRP A 733    -452.791-196.355-290.557  1.00  0.00      H1   C  
ATOM   1288  CH2 TRP A 733    -452.120-195.843-289.502  1.00  0.00      H1   C  
ATOM   1289  C   TRP A 733    -449.552-200.716-293.506  1.00  0.00      H1   C  
ATOM   1290  O   TRP A 733    -449.768-200.652-294.743  1.00  0.00      H1   O  
ATOM   1291  N   LEU A 734    -450.217-201.587-292.806  1.00  0.00      H1   N  
ATOM   1292  CA  LEU A 734    -451.104-202.542-293.326  1.00  0.00      H1   C  
ATOM   1293  CB  LEU A 734    -450.654-203.904-292.753  1.00  0.00      H1   C  
ATOM   1294  CG  LEU A 734    -449.173-204.371-293.230  1.00  0.00      H1   C  
ATOM   1295  CD1 LEU A 734    -448.718-205.452-292.246  1.00  0.00      H1   C  
ATOM   1296  CD2 LEU A 734    -449.114-204.809-294.740  1.00  0.00      H1   C  
ATOM   1297  C   LEU A 734    -452.549-202.314-293.243  1.00  0.00      H1   C  
ATOM   1298  O   LEU A 734    -453.101-202.459-292.139  1.00  0.00      H1   O  
ATOM   1299  N   VAL A 735    -453.164-202.057-294.461  1.00  0.00      H1   N  
ATOM   1300  CA  VAL A 735    -454.577-201.818-294.698  1.00  0.00      H1   C  
ATOM   1301  CB  VAL A 735    -454.679-201.048-296.050  1.00  0.00      H1   C  
ATOM   1302  CG1 VAL A 735    -456.134-200.564-296.197  1.00  0.00      H1   C  
ATOM   1303  CG2 VAL A 735    -453.682-199.882-296.024  1.00  0.00      H1   C  
ATOM   1304  C   VAL A 735    -455.216-203.197-294.761  1.00  0.00      H1   C  
ATOM   1305  O   VAL A 735    -454.529-204.133-295.239  1.00  0.00      H1   O  
ATOM   1306  N   LYS A 736    -456.446-203.407-294.262  1.00  0.00      H1   N  
ATOM   1307  CA  LYS A 736    -457.252-204.612-294.240  1.00  0.00      H1   C  
ATOM   1308  CB  LYS A 736    -458.256-204.646-293.129  1.00  0.00      H1   C  
ATOM   1309  CG  LYS A 736    -459.136-203.380-293.006  1.00  0.00      H1   C  
ATOM   1310  CD  LYS A 736    -459.946-203.427-291.695  1.00  0.00      H1   C  
ATOM   1311  CE  LYS A 736    -460.774-202.200-291.455  1.00  0.00      H1   C  
ATOM   1312  NZ  LYS A 736    -462.108-202.365-292.147  1.00  0.00      H1   N  
ATOM   1313  C   LYS A 736    -458.039-204.781-295.583  1.00  0.00      H1   C  
ATOM   1314  O   LYS A 736    -458.326-203.803-296.258  1.00  0.00      H1   O  
ATOM   1315  N   LYS A 737    -458.305-206.026-295.984  1.00  0.00      H1   N  
ATOM   1316  CA  LYS A 737    -459.234-206.371-297.052  1.00  0.00      H1   C  
ATOM   1317  CB  LYS A 737    -458.642-207.502-297.830  1.00  0.00      H1   C  
ATOM   1318  CG  LYS A 737    -457.427-206.906-298.526  1.00  0.00      H1   C  
ATOM   1319  CD  LYS A 737    -456.712-208.015-299.285  1.00  0.00      H1   C  
ATOM   1320  CE  LYS A 737    -455.676-207.502-300.211  1.00  0.00      H1   C  
ATOM   1321  NZ  LYS A 737    -455.026-208.497-301.032  1.00  0.00      H1   N  
ATOM   1322  C   LYS A 737    -460.575-206.653-296.317  1.00  0.00      H1   C  
ATOM   1323  O   LYS A 737    -460.624-207.526-295.428  1.00  0.00      H1   O  
ATOM   1324  N   GLY A 738    -461.698-205.912-296.692  1.00  0.00      H1   N  
ATOM   1325  CA  GLY A 738    -462.938-206.004-295.909  1.00  0.00      H1   C  
ATOM   1326  C   GLY A 738    -462.968-205.560-294.544  1.00  0.00      H1   C  
ATOM   1327  O   GLY A 738    -462.024-205.125-293.918  1.00  0.00      H1   O  
ATOM   1328  N   ASN A 739    -464.141-205.760-294.051  1.00  0.00      H1   N  
ATOM   1329  CA  ASN A 739    -464.630-205.321-292.759  1.00  0.00      H1   C  
ATOM   1330  CB  ASN A 739    -465.968-206.006-292.446  1.00  0.00      H1   C  
ATOM   1331  CG  ASN A 739    -466.801-205.574-291.244  1.00  0.00      H1   C  
ATOM   1332  OD1 ASN A 739    -466.996-204.346-291.141  1.00  0.00      H1   O  
ATOM   1333  ND2 ASN A 739    -467.289-206.475-290.372  1.00  0.00      H1   N  
ATOM   1334  C   ASN A 739    -463.666-205.574-291.565  1.00  0.00      H1   C  
ATOM   1335  O   ASN A 739    -463.226-204.651-290.810  1.00  0.00      H1   O  
ATOM   1336  N   SER A 740    -463.315-206.824-291.391  1.00  0.00      H1   N  
ATOM   1337  CA  SER A 740    -462.578-207.322-290.266  1.00  0.00      H1   C  
ATOM   1338  CB  SER A 740    -463.039-208.739-289.881  1.00  0.00      H1   C  
ATOM   1339  OG  SER A 740    -462.458-209.284-288.681  1.00  0.00      H1   O  
ATOM   1340  C   SER A 740    -461.088-207.283-290.444  1.00  0.00      H1   C  
ATOM   1341  O   SER A 740    -460.613-207.680-291.541  1.00  0.00      H1   O  
ATOM   1342  N   TYR A 741    -460.271-206.724-289.536  1.00  0.00      H1   N  
ATOM   1343  CA  TYR A 741    -458.902-206.780-289.673  1.00  0.00      H1   C  
ATOM   1344  CB  TYR A 741    -458.234-205.763-288.626  1.00  0.00      H1   C  
ATOM   1345  CG  TYR A 741    -456.747-205.395-288.855  1.00  0.00      H1   C  
ATOM   1346  CD1 TYR A 741    -456.459-204.174-289.483  1.00  0.00      H1   C  
ATOM   1347  CE1 TYR A 741    -455.139-203.749-289.823  1.00  0.00      H1   C  
ATOM   1348  CZ  TYR A 741    -454.050-204.629-289.478  1.00  0.00      H1   C  
ATOM   1349  OH  TYR A 741    -452.742-204.162-289.829  1.00  0.00      H1   O  
ATOM   1350  CD2 TYR A 741    -455.680-206.187-288.443  1.00  0.00      H1   C  
ATOM   1351  CE2 TYR A 741    -454.335-205.797-288.711  1.00  0.00      H1   C  
ATOM   1352  C   TYR A 741    -458.215-208.195-289.465  1.00  0.00      H1   C  
ATOM   1353  O   TYR A 741    -458.364-208.791-288.389  1.00  0.00      H1   O  
ATOM   1354  N   PRO A 742    -457.577-208.873-290.486  1.00  0.00      H1   N  
ATOM   1355  CD  PRO A 742    -457.456-208.311-291.856  1.00  0.00      H1   C  
ATOM   1356  CA  PRO A 742    -456.828-210.114-290.303  1.00  0.00      H1   C  
ATOM   1357  CB  PRO A 742    -456.389-210.557-291.672  1.00  0.00      H1   C  
ATOM   1358  CG  PRO A 742    -456.596-209.309-292.585  1.00  0.00      H1   C  
ATOM   1359  C   PRO A 742    -455.838-210.153-289.144  1.00  0.00      H1   C  
ATOM   1360  O   PRO A 742    -455.145-209.140-289.009  1.00  0.00      H1   O  
ATOM   1361  N   LYS A 743    -455.736-211.197-288.293  1.00  0.00      H1   N  
ATOM   1362  CA  LYS A 743    -454.595-211.391-287.389  1.00  0.00      H1   C  
ATOM   1363  CB  LYS A 743    -454.867-212.671-286.542  1.00  0.00      H1   C  
ATOM   1364  CG  LYS A 743    -453.569-213.219-285.821  1.00  0.00      H1   C  
ATOM   1365  CD  LYS A 743    -453.706-214.189-284.675  1.00  0.00      H1   C  
ATOM   1366  CE  LYS A 743    -452.484-214.234-283.784  1.00  0.00      H1   C  
ATOM   1367  NZ  LYS A 743    -452.852-214.947-282.575  1.00  0.00      H1   N  
ATOM   1368  C   LYS A 743    -453.144-211.345-288.074  1.00  0.00      H1   C  
ATOM   1369  O   LYS A 743    -453.027-211.737-289.222  1.00  0.00      H1   O  
ATOM   1370  N   LEU A 744    -452.123-210.813-287.428  1.00  0.00      H1   N  
ATOM   1371  CA  LEU A 744    -450.745-210.795-287.876  1.00  0.00      H1   C  
ATOM   1372  CB  LEU A 744    -450.049-209.418-287.616  1.00  0.00      H1   C  
ATOM   1373  CG  LEU A 744    -450.498-208.282-288.474  1.00  0.00      H1   C  
ATOM   1374  CD1 LEU A 744    -450.148-206.951-287.933  1.00  0.00      H1   C  
ATOM   1375  CD2 LEU A 744    -449.948-208.351-289.908  1.00  0.00      H1   C  
ATOM   1376  C   LEU A 744    -450.058-211.788-286.964  1.00  0.00      H1   C  
ATOM   1377  O   LEU A 744    -450.039-211.625-285.739  1.00  0.00      H1   O  
ATOM   1378  N   SER A 745    -449.477-212.908-287.535  1.00  0.00      H1   N  
ATOM   1379  CA  SER A 745    -448.696-213.738-286.771  1.00  0.00      H1   C  
ATOM   1380  CB  SER A 745    -449.353-215.096-286.424  1.00  0.00      H1   C  
ATOM   1381  OG  SER A 745    -448.579-215.813-285.551  1.00  0.00      H1   O  
ATOM   1382  C   SER A 745    -447.440-213.980-287.611  1.00  0.00      H1   C  
ATOM   1383  O   SER A 745    -447.570-214.549-288.671  1.00  0.00      H1   O  
ATOM   1384  N   LYS A 746    -446.258-213.583-287.178  1.00  0.00      H1   N  
ATOM   1385  CA  LYS A 746    -445.020-213.841-287.968  1.00  0.00      H1   C  
ATOM   1386  CB  LYS A 746    -444.568-212.592-288.910  1.00  0.00      H1   C  
ATOM   1387  CG  LYS A 746    -445.599-212.096-289.951  1.00  0.00      H1   C  
ATOM   1388  CD  LYS A 746    -445.940-213.036-291.146  1.00  0.00      H1   C  
ATOM   1389  CE  LYS A 746    -444.800-212.931-292.176  1.00  0.00      H1   C  
ATOM   1390  NZ  LYS A 746    -445.045-213.832-293.361  1.00  0.00      H1   N  
ATOM   1391  C   LYS A 746    -443.880-214.090-286.963  1.00  0.00      H1   C  
ATOM   1392  O   LYS A 746    -443.644-213.267-286.063  1.00  0.00      H1   O  
ATOM   1393  N   SER A 747    -443.024-215.103-287.213  1.00  0.00      H1   N  
ATOM   1394  CA  SER A 747    -441.844-215.430-286.403  1.00  0.00      H1   C  
ATOM   1395  CB  SER A 747    -442.134-216.801-285.671  1.00  0.00      H1   C  
ATOM   1396  OG  SER A 747    -441.189-217.048-284.669  1.00  0.00      H1   O  
ATOM   1397  C   SER A 747    -440.496-215.590-287.100  1.00  0.00      H1   C  
ATOM   1398  O   SER A 747    -440.436-216.145-288.177  1.00  0.00      H1   O  
ATOM   1399  N   TYR A 748    -439.389-215.148-286.513  1.00  0.00      H1   N  
ATOM   1400  CA  TYR A 748    -438.021-215.211-287.080  1.00  0.00      H1   C  
ATOM   1401  CB  TYR A 748    -437.728-213.730-287.576  1.00  0.00      H1   C  
ATOM   1402  CG  TYR A 748    -436.285-213.658-287.923  1.00  0.00      H1   C  
ATOM   1403  CD1 TYR A 748    -435.790-214.250-289.050  1.00  0.00      H1   C  
ATOM   1404  CE1 TYR A 748    -434.379-214.248-289.286  1.00  0.00      H1   C  
ATOM   1405  CZ  TYR A 748    -433.565-213.515-288.436  1.00  0.00      H1   C  
ATOM   1406  OH  TYR A 748    -432.141-213.534-288.684  1.00  0.00      H1   O  
ATOM   1407  CD2 TYR A 748    -435.414-213.105-286.905  1.00  0.00      H1   C  
ATOM   1408  CE2 TYR A 748    -434.072-212.912-287.282  1.00  0.00      H1   C  
ATOM   1409  C   TYR A 748    -437.120-215.730-285.994  1.00  0.00      H1   C  
ATOM   1410  O   TYR A 748    -437.198-215.294-284.854  1.00  0.00      H1   O  
ATOM   1411  N   ILE A 749    -436.191-216.635-286.299  1.00  0.00      H1   N  
ATOM   1412  CA  ILE A 749    -435.100-216.907-285.486  1.00  0.00      H1   C  
ATOM   1413  CB  ILE A 749    -434.764-218.447-285.389  1.00  0.00      H1   C  
ATOM   1414  CG2 ILE A 749    -433.742-218.497-284.265  1.00  0.00      H1   C  
ATOM   1415  CG1 ILE A 749    -436.069-219.202-285.169  1.00  0.00      H1   C  
ATOM   1416  CD1 ILE A 749    -435.696-220.680-284.800  1.00  0.00      H1   C  
ATOM   1417  C   ILE A 749    -433.898-216.337-286.085  1.00  0.00      H1   C  
ATOM   1418  O   ILE A 749    -433.571-216.473-287.246  1.00  0.00      H1   O  
ATOM   1419  N   ASN A 750    -433.060-215.591-285.212  1.00  0.00      H1   N  
ATOM   1420  CA  ASN A 750    -431.762-215.022-285.597  1.00  0.00      H1   C  
ATOM   1421  CB  ASN A 750    -431.084-214.340-284.353  1.00  0.00      H1   C  
ATOM   1422  CG  ASN A 750    -429.920-213.463-284.726  1.00  0.00      H1   C  
ATOM   1423  OD1 ASN A 750    -429.480-213.373-285.858  1.00  0.00      H1   O  
ATOM   1424  ND2 ASN A 750    -429.343-212.712-283.742  1.00  0.00      H1   N  
ATOM   1425  C   ASN A 750    -430.820-216.054-286.232  1.00  0.00      H1   C  
ATOM   1426  O   ASN A 750    -430.378-217.036-285.603  1.00  0.00      H1   O  
ATOM   1427  N   ASP A 751    -430.387-215.792-287.498  1.00  0.00      H1   N  
ATOM   1428  CA  ASP A 751    -429.483-216.603-288.249  1.00  0.00      H1   C  
ATOM   1429  CB  ASP A 751    -430.173-217.399-289.342  1.00  0.00      H1   C  
ATOM   1430  CG  ASP A 751    -430.984-216.613-290.443  1.00  0.00      H1   C  
ATOM   1431  OD1 ASP A 751    -431.572-217.254-291.295  1.00  0.00      H1   O  
ATOM   1432  OD2 ASP A 751    -430.987-215.362-290.420  1.00  0.00      H1   O  
ATOM   1433  C   ASP A 751    -428.347-215.745-288.799  1.00  0.00      H1   C  
ATOM   1434  O   ASP A 751    -427.523-216.089-289.603  1.00  0.00      H1   O  
ATOM   1435  N   LYS A 752    -428.220-214.515-288.344  1.00  0.00      H1   N  
ATOM   1436  CA  LYS A 752    -427.104-213.683-288.691  1.00  0.00      H1   C  
ATOM   1437  CB  LYS A 752    -427.481-212.189-288.524  1.00  0.00      H1   C  
ATOM   1438  CG  LYS A 752    -428.545-211.769-289.554  1.00  0.00      H1   C  
ATOM   1439  CD  LYS A 752    -427.987-211.819-291.006  1.00  0.00      H1   C  
ATOM   1440  CE  LYS A 752    -429.059-211.697-292.097  1.00  0.00      H1   C  
ATOM   1441  NZ  LYS A 752    -428.434-211.920-293.382  1.00  0.00      H1   N  
ATOM   1442  C   LYS A 752    -425.805-213.849-287.866  1.00  0.00      H1   C  
ATOM   1443  O   LYS A 752    -424.671-213.457-288.221  1.00  0.00      H1   O  
ATOM   1444  N   GLY A 753    -425.978-214.418-286.632  1.00  0.00      H1   N  
ATOM   1445  CA  GLY A 753    -424.823-214.880-285.866  1.00  0.00      H1   C  
ATOM   1446  C   GLY A 753    -424.037-213.807-285.151  1.00  0.00      H1   C  
ATOM   1447  O   GLY A 753    -422.937-214.058-284.607  1.00  0.00      H1   O  
ATOM   1448  N   LYS A 754    -424.591-212.554-285.173  1.00  0.00      H1   N  
ATOM   1449  CA  LYS A 754    -424.168-211.346-284.510  1.00  0.00      H1   C  
ATOM   1450  CB  LYS A 754    -423.404-210.525-285.550  1.00  0.00      H1   C  
ATOM   1451  CG  LYS A 754    -424.212-210.240-286.843  1.00  0.00      H1   C  
ATOM   1452  CD  LYS A 754    -423.273-209.450-287.808  1.00  0.00      H1   C  
ATOM   1453  CE  LYS A 754    -424.048-208.873-289.009  1.00  0.00      H1   C  
ATOM   1454  NZ  LYS A 754    -423.060-208.308-289.983  1.00  0.00      H1   N  
ATOM   1455  C   LYS A 754    -425.498-210.736-284.085  1.00  0.00      H1   C  
ATOM   1456  O   LYS A 754    -426.595-211.218-284.408  1.00  0.00      H1   O  
ATOM   1457  N   GLU A 755    -425.474-209.717-283.255  1.00  0.00      H1   N  
ATOM   1458  CA  GLU A 755    -426.697-209.109-282.684  1.00  0.00      H1   C  
ATOM   1459  CB  GLU A 755    -426.406-208.186-281.369  1.00  0.00      H1   C  
ATOM   1460  CG  GLU A 755    -426.248-209.088-280.118  1.00  0.00      H1   C  
ATOM   1461  CD  GLU A 755    -425.675-208.356-278.959  1.00  0.00      H1   C  
ATOM   1462  OE1 GLU A 755    -424.627-207.739-278.942  1.00  0.00      H1   O  
ATOM   1463  OE2 GLU A 755    -426.266-208.644-277.898  1.00  0.00      H1   O  
ATOM   1464  C   GLU A 755    -427.591-208.580-283.743  1.00  0.00      H1   C  
ATOM   1465  O   GLU A 755    -427.227-208.048-284.801  1.00  0.00      H1   O  
ATOM   1466  N   VAL A 756    -428.901-208.822-283.575  1.00  0.00      H1   N  
ATOM   1467  CA  VAL A 756    -429.903-208.392-284.530  1.00  0.00      H1   C  
ATOM   1468  CB  VAL A 756    -430.680-209.598-285.124  1.00  0.00      H1   C  
ATOM   1469  CG1 VAL A 756    -432.070-209.198-285.673  1.00  0.00      H1   C  
ATOM   1470  CG2 VAL A 756    -429.828-210.239-286.245  1.00  0.00      H1   C  
ATOM   1471  C   VAL A 756    -430.804-207.430-283.824  1.00  0.00      H1   C  
ATOM   1472  O   VAL A 756    -431.286-207.702-282.776  1.00  0.00      H1   O  
ATOM   1473  N   LEU A 757    -430.928-206.170-284.318  1.00  0.00      H1   N  
ATOM   1474  CA  LEU A 757    -431.783-205.121-283.825  1.00  0.00      H1   C  
ATOM   1475  CB  LEU A 757    -431.107-203.707-283.878  1.00  0.00      H1   C  
ATOM   1476  CG  LEU A 757    -431.923-202.382-283.489  1.00  0.00      H1   C  
ATOM   1477  CD1 LEU A 757    -432.357-202.399-282.033  1.00  0.00      H1   C  
ATOM   1478  CD2 LEU A 757    -431.062-201.260-283.755  1.00  0.00      H1   C  
ATOM   1479  C   LEU A 757    -433.014-204.963-284.667  1.00  0.00      H1   C  
ATOM   1480  O   LEU A 757    -433.027-204.827-285.855  1.00  0.00      H1   O  
ATOM   1481  N   VAL A 758    -434.184-205.095-284.031  1.00  0.00      H1   N  
ATOM   1482  CA  VAL A 758    -435.504-204.959-284.629  1.00  0.00      H1   C  
ATOM   1483  CB  VAL A 758    -436.349-206.227-284.461  1.00  0.00      H1   C  
ATOM   1484  CG1 VAL A 758    -437.405-206.307-285.645  1.00  0.00      H1   C  
ATOM   1485  CG2 VAL A 758    -435.496-207.489-284.441  1.00  0.00      H1   C  
ATOM   1486  C   VAL A 758    -436.176-203.832-283.953  1.00  0.00      H1   C  
ATOM   1487  O   VAL A 758    -436.261-203.749-282.684  1.00  0.00      H1   O  
ATOM   1488  N   LEU A 759    -436.864-202.997-284.789  1.00  0.00      H1   N  
ATOM   1489  CA  LEU A 759    -437.668-201.911-284.362  1.00  0.00      H1   C  
ATOM   1490  CB  LEU A 759    -437.140-200.569-284.855  1.00  0.00      H1   C  
ATOM   1491  CG  LEU A 759    -435.759-200.167-284.327  1.00  0.00      H1   C  
ATOM   1492  CD1 LEU A 759    -434.741-200.503-285.445  1.00  0.00      H1   C  
ATOM   1493  CD2 LEU A 759    -435.700-198.674-283.867  1.00  0.00      H1   C  
ATOM   1494  C   LEU A 759    -439.053-201.991-284.953  1.00  0.00      H1   C  
ATOM   1495  O   LEU A 759    -439.295-202.488-286.076  1.00  0.00      H1   O  
ATOM   1496  N   TRP A 760    -440.046-201.388-284.266  1.00  0.00      H1   N  
ATOM   1497  CA  TRP A 760    -441.408-201.330-284.717  1.00  0.00      H1   C  
ATOM   1498  CB  TRP A 760    -441.985-202.699-284.273  1.00  0.00      H1   C  
ATOM   1499  CG  TRP A 760    -442.150-202.984-282.820  1.00  0.00      H1   C  
ATOM   1500  CD1 TRP A 760    -443.215-202.659-281.998  1.00  0.00      H1   C  
ATOM   1501  NE1 TRP A 760    -442.946-203.157-280.738  1.00  0.00      H1   N  
ATOM   1502  CE2 TRP A 760    -441.722-203.741-280.733  1.00  0.00      H1   C  
ATOM   1503  CD2 TRP A 760    -441.123-203.613-282.039  1.00  0.00      H1   C  
ATOM   1504  CE3 TRP A 760    -439.841-204.017-282.325  1.00  0.00      H1   C  
ATOM   1505  CZ3 TRP A 760    -439.193-204.744-281.359  1.00  0.00      H1   C  
ATOM   1506  CZ2 TRP A 760    -441.097-204.464-279.772  1.00  0.00      H1   C  
ATOM   1507  CH2 TRP A 760    -439.774-204.907-280.065  1.00  0.00      H1   C  
ATOM   1508  C   TRP A 760    -442.161-200.134-284.147  1.00  0.00      H1   C  
ATOM   1509  O   TRP A 760    -441.681-199.427-283.240  1.00  0.00      H1   O  
ATOM   1510  N   GLY A 761    -443.340-199.809-284.757  1.00  0.00      H1   N  
ATOM   1511  CA  GLY A 761    -444.208-198.859-284.136  1.00  0.00      H1   C  
ATOM   1512  C   GLY A 761    -445.469-199.613-283.750  1.00  0.00      H1   C  
ATOM   1513  O   GLY A 761    -446.033-200.424-284.434  1.00  0.00      H1   O  
ATOM   1514  N   ILE A 762    -445.979-199.074-282.629  1.00  0.00      H1   N  
ATOM   1515  CA  ILE A 762    -447.347-199.210-282.093  1.00  0.00      H1   C  
ATOM   1516  CB  ILE A 762    -447.401-199.475-280.608  1.00  0.00      H1   C  
ATOM   1517  CG2 ILE A 762    -448.819-199.902-280.241  1.00  0.00      H1   C  
ATOM   1518  CG1 ILE A 762    -446.412-200.515-280.134  1.00  0.00      H1   C  
ATOM   1519  CD1 ILE A 762    -446.666-201.914-280.736  1.00  0.00      H1   C  
ATOM   1520  C   ILE A 762    -448.147-197.992-282.385  1.00  0.00      H1   C  
ATOM   1521  O   ILE A 762    -447.893-196.882-281.871  1.00  0.00      H1   O  
ATOM   1522  N   HIS A 763    -449.216-198.071-283.238  1.00  0.00      H1   N  
ATOM   1523  CA  HIS A 763    -449.995-196.911-283.660  1.00  0.00      H1   C  
ATOM   1524  CB  HIS A 763    -450.649-197.076-285.065  1.00  0.00      H1   C  
ATOM   1525  ND1 HIS A 763    -452.780-195.986-286.025  1.00  0.00      H1   N  
ATOM   1526  CG  HIS A 763    -451.501-195.917-285.490  1.00  0.00      H1   C  
ATOM   1527  CE1 HIS A 763    -453.167-194.671-286.266  1.00  0.00      H1   C  
ATOM   1528  NE2 HIS A 763    -452.169-193.821-285.973  1.00  0.00      H1   N  
ATOM   1529  CD2 HIS A 763    -451.127-194.640-285.484  1.00  0.00      H1   C  
ATOM   1530  C   HIS A 763    -451.201-196.684-282.750  1.00  0.00      H1   C  
ATOM   1531  O   HIS A 763    -452.094-197.594-282.564  1.00  0.00      H1   O  
ATOM   1532  N   HIS A 764    -451.358-195.478-282.149  1.00  0.00      H1   N  
ATOM   1533  CA  HIS A 764    -452.459-195.188-281.288  1.00  0.00      H1   C  
ATOM   1534  CB  HIS A 764    -451.956-194.638-279.983  1.00  0.00      H1   C  
ATOM   1535  ND1 HIS A 764    -451.375-196.742-279.052  1.00  0.00      H1   N  
ATOM   1536  CG  HIS A 764    -450.945-195.462-279.293  1.00  0.00      H1   C  
ATOM   1537  CE1 HIS A 764    -450.432-197.316-278.300  1.00  0.00      H1   C  
ATOM   1538  NE2 HIS A 764    -449.420-196.497-278.018  1.00  0.00      H1   N  
ATOM   1539  CD2 HIS A 764    -449.743-195.280-278.594  1.00  0.00      H1   C  
ATOM   1540  C   HIS A 764    -453.251-194.141-282.045  1.00  0.00      H1   C  
ATOM   1541  O   HIS A 764    -452.720-193.020-282.105  1.00  0.00      H1   O  
ATOM   1542  N   PRO A 765    -454.448-194.394-282.570  1.00  0.00      H1   N  
ATOM   1543  CD  PRO A 765    -454.983-195.763-282.878  1.00  0.00      H1   C  
ATOM   1544  CA  PRO A 765    -455.422-193.352-282.997  1.00  0.00      H1   C  
ATOM   1545  CB  PRO A 765    -456.607-194.252-283.643  1.00  0.00      H1   C  
ATOM   1546  CG  PRO A 765    -456.026-195.583-283.978  1.00  0.00      H1   C  
ATOM   1547  C   PRO A 765    -455.787-192.367-281.919  1.00  0.00      H1   C  
ATOM   1548  O   PRO A 765    -455.401-192.686-280.798  1.00  0.00      H1   O  
ATOM   1549  N   SER A 766    -456.450-191.239-282.158  1.00  0.00      H1   N  
ATOM   1550  CA  SER A 766    -456.850-190.217-281.198  1.00  0.00      H1   C  
ATOM   1551  CB  SER A 766    -456.609-188.799-281.788  1.00  0.00      H1   C  
ATOM   1552  OG  SER A 766    -457.161-188.768-283.070  1.00  0.00      H1   O  
ATOM   1553  C   SER A 766    -458.294-190.351-280.734  1.00  0.00      H1   C  
ATOM   1554  O   SER A 766    -458.773-189.769-279.783  1.00  0.00      H1   O  
ATOM   1555  N   THR A 767    -459.155-191.134-281.532  1.00  0.00      H1   N  
ATOM   1556  CA  THR A 767    -460.508-191.388-281.299  1.00  0.00      H1   C  
ATOM   1557  CB  THR A 767    -461.487-190.371-282.075  1.00  0.00      H1   C  
ATOM   1558  OG1 THR A 767    -462.849-190.775-282.160  1.00  0.00      H1   O  
ATOM   1559  CG2 THR A 767    -461.059-190.113-283.526  1.00  0.00      H1   C  
ATOM   1560  C   THR A 767    -460.936-192.855-281.559  1.00  0.00      H1   C  
ATOM   1561  O   THR A 767    -460.409-193.530-282.422  1.00  0.00      H1   O  
ATOM   1562  N   SER A 768    -461.992-193.395-280.876  1.00  0.00      H1   N  
ATOM   1563  CA  SER A 768    -462.501-194.802-281.110  1.00  0.00      H1   C  
ATOM   1564  CB  SER A 768    -463.455-195.204-279.980  1.00  0.00      H1   C  
ATOM   1565  OG  SER A 768    -464.431-194.200-279.520  1.00  0.00      H1   O  
ATOM   1566  C   SER A 768    -463.198-194.984-282.454  1.00  0.00      H1   C  
ATOM   1567  O   SER A 768    -463.108-196.039-283.063  1.00  0.00      H1   O  
ATOM   1568  N   ALA A 769    -463.744-193.898-283.037  1.00  0.00      H1   N  
ATOM   1569  CA  ALA A 769    -464.197-193.902-284.448  1.00  0.00      H1   C  
ATOM   1570  CB  ALA A 769    -464.844-192.623-284.708  1.00  0.00      H1   C  
ATOM   1571  C   ALA A 769    -463.049-194.136-285.467  1.00  0.00      H1   C  
ATOM   1572  O   ALA A 769    -463.240-194.870-286.482  1.00  0.00      H1   O  
ATOM   1573  N   ASP A 770    -461.799-193.648-285.361  1.00  0.00      H1   N  
ATOM   1574  CA  ASP A 770    -460.655-194.140-286.147  1.00  0.00      H1   C  
ATOM   1575  CB  ASP A 770    -459.543-193.053-286.046  1.00  0.00      H1   C  
ATOM   1576  CG  ASP A 770    -459.864-191.724-286.694  1.00  0.00      H1   C  
ATOM   1577  OD1 ASP A 770    -459.044-190.762-286.438  1.00  0.00      H1   O  
ATOM   1578  OD2 ASP A 770    -460.820-191.605-287.453  1.00  0.00      H1   O  
ATOM   1579  C   ASP A 770    -460.112-195.497-285.840  1.00  0.00      H1   C  
ATOM   1580  O   ASP A 770    -459.799-196.266-286.712  1.00  0.00      H1   O  
ATOM   1581  N   GLN A 771    -460.115-195.885-284.587  1.00  0.00      H1   N  
ATOM   1582  CA  GLN A 771    -459.792-197.292-284.162  1.00  0.00      H1   C  
ATOM   1583  CB  GLN A 771    -459.866-197.371-282.634  1.00  0.00      H1   C  
ATOM   1584  CG  GLN A 771    -459.523-198.812-281.976  1.00  0.00      H1   C  
ATOM   1585  CD  GLN A 771    -458.208-199.413-282.423  1.00  0.00      H1   C  
ATOM   1586  OE1 GLN A 771    -457.197-198.719-282.669  1.00  0.00      H1   O  
ATOM   1587  NE2 GLN A 771    -458.148-200.772-282.270  1.00  0.00      H1   N  
ATOM   1588  C   GLN A 771    -460.726-198.313-284.724  1.00  0.00      H1   C  
ATOM   1589  O   GLN A 771    -460.323-199.218-285.436  1.00  0.00      H1   O  
ATOM   1590  N   GLN A 772    -462.062-198.120-284.629  1.00  0.00      H1   N  
ATOM   1591  CA  GLN A 772    -463.007-198.889-285.451  1.00  0.00      H1   C  
ATOM   1592  CB  GLN A 772    -464.457-198.503-285.034  1.00  0.00      H1   C  
ATOM   1593  CG  GLN A 772    -464.803-198.723-283.519  1.00  0.00      H1   C  
ATOM   1594  CD  GLN A 772    -464.427-200.120-283.022  1.00  0.00      H1   C  
ATOM   1595  OE1 GLN A 772    -463.255-200.360-282.699  1.00  0.00      H1   O  
ATOM   1596  NE2 GLN A 772    -465.471-200.960-282.949  1.00  0.00      H1   N  
ATOM   1597  C   GLN A 772    -462.855-198.814-286.997  1.00  0.00      H1   C  
ATOM   1598  O   GLN A 772    -462.778-199.847-287.628  1.00  0.00      H1   O  
ATOM   1599  N   SER A 773    -462.577-197.625-287.557  1.00  0.00      H1   N  
ATOM   1600  CA  SER A 773    -462.373-197.495-288.989  1.00  0.00      H1   C  
ATOM   1601  CB  SER A 773    -462.457-196.043-289.413  1.00  0.00      H1   C  
ATOM   1602  OG  SER A 773    -463.723-195.579-289.008  1.00  0.00      H1   O  
ATOM   1603  C   SER A 773    -461.145-198.204-289.640  1.00  0.00      H1   C  
ATOM   1604  O   SER A 773    -461.219-198.758-290.697  1.00  0.00      H1   O  
ATOM   1605  N   LEU A 774    -460.066-198.230-288.879  1.00  0.00      H1   N  
ATOM   1606  CA  LEU A 774    -458.835-198.938-289.291  1.00  0.00      H1   C  
ATOM   1607  CB  LEU A 774    -457.573-198.361-288.603  1.00  0.00      H1   C  
ATOM   1608  CG  LEU A 774    -457.030-197.013-289.192  1.00  0.00      H1   C  
ATOM   1609  CD1 LEU A 774    -455.873-196.449-288.384  1.00  0.00      H1   C  
ATOM   1610  CD2 LEU A 774    -456.542-197.242-290.555  1.00  0.00      H1   C  
ATOM   1611  C   LEU A 774    -458.803-200.439-288.997  1.00  0.00      H1   C  
ATOM   1612  O   LEU A 774    -458.138-201.245-289.695  1.00  0.00      H1   O  
ATOM   1613  N   TYR A 775    -459.427-200.825-287.873  1.00  0.00      H1   N  
ATOM   1614  CA  TYR A 775    -459.051-202.078-287.299  1.00  0.00      H1   C  
ATOM   1615  CB  TYR A 775    -458.135-201.801-286.123  1.00  0.00      H1   C  
ATOM   1616  CG  TYR A 775    -456.865-200.932-286.340  1.00  0.00      H1   C  
ATOM   1617  CD1 TYR A 775    -455.876-201.524-287.074  1.00  0.00      H1   C  
ATOM   1618  CE1 TYR A 775    -454.738-200.764-287.473  1.00  0.00      H1   C  
ATOM   1619  CZ  TYR A 775    -454.561-199.503-286.846  1.00  0.00      H1   C  
ATOM   1620  OH  TYR A 775    -453.286-198.912-286.833  1.00  0.00      H1   O  
ATOM   1621  CD2 TYR A 775    -456.719-199.728-285.743  1.00  0.00      H1   C  
ATOM   1622  CE2 TYR A 775    -455.491-199.008-285.965  1.00  0.00      H1   C  
ATOM   1623  C   TYR A 775    -460.268-202.842-286.806  1.00  0.00      H1   C  
ATOM   1624  O   TYR A 775    -460.149-204.025-286.666  1.00  0.00      H1   O  
ATOM   1625  N   GLN A 776    -461.357-202.104-286.479  1.00  0.00      H1   N  
ATOM   1626  CA  GLN A 776    -462.710-202.556-286.239  1.00  0.00      H1   C  
ATOM   1627  CB  GLN A 776    -463.159-203.240-287.590  1.00  0.00      H1   C  
ATOM   1628  CG  GLN A 776    -464.594-203.768-287.635  1.00  0.00      H1   C  
ATOM   1629  CD  GLN A 776    -465.680-202.748-287.172  1.00  0.00      H1   C  
ATOM   1630  OE1 GLN A 776    -466.373-202.974-286.156  1.00  0.00      H1   O  
ATOM   1631  NE2 GLN A 776    -465.800-201.621-287.954  1.00  0.00      H1   N  
ATOM   1632  C   GLN A 776    -462.778-203.463-285.047  1.00  0.00      H1   C  
ATOM   1633  O   GLN A 776    -463.254-204.611-285.149  1.00  0.00      H1   O  
ATOM   1634  N   ASN A 777    -462.086-203.048-283.995  1.00  0.00      H1   N  
ATOM   1635  CA  ASN A 777    -461.832-203.960-282.927  1.00  0.00      H1   C  
ATOM   1636  CB  ASN A 777    -460.827-205.098-283.244  1.00  0.00      H1   C  
ATOM   1637  CG  ASN A 777    -460.710-206.083-281.998  1.00  0.00      H1   C  
ATOM   1638  OD1 ASN A 777    -461.459-206.026-281.006  1.00  0.00      H1   O  
ATOM   1639  ND2 ASN A 777    -459.762-206.991-282.074  1.00  0.00      H1   N  
ATOM   1640  C   ASN A 777    -461.398-203.045-281.750  1.00  0.00      H1   C  
ATOM   1641  O   ASN A 777    -460.321-202.501-281.645  1.00  0.00      H1   O  
ATOM   1642  N   ALA A 778    -462.250-202.900-280.728  1.00  0.00      H1   N  
ATOM   1643  CA  ALA A 778    -462.147-202.142-279.553  1.00  0.00      H1   C  
ATOM   1644  CB  ALA A 778    -463.528-201.704-279.156  1.00  0.00      H1   C  
ATOM   1645  C   ALA A 778    -461.528-202.905-278.373  1.00  0.00      H1   C  
ATOM   1646  O   ALA A 778    -461.267-202.457-277.246  1.00  0.00      H1   O  
ATOM   1647  N   ASP A 779    -461.108-204.159-278.664  1.00  0.00      H1   N  
ATOM   1648  CA  ASP A 779    -460.333-204.997-277.784  1.00  0.00      H1   C  
ATOM   1649  CB  ASP A 779    -461.145-206.357-277.540  1.00  0.00      H1   C  
ATOM   1650  CG  ASP A 779    -460.626-207.234-276.415  1.00  0.00      H1   C  
ATOM   1651  OD1 ASP A 779    -460.503-206.677-275.279  1.00  0.00      H1   O  
ATOM   1652  OD2 ASP A 779    -460.427-208.471-276.530  1.00  0.00      H1   O  
ATOM   1653  C   ASP A 779    -458.973-205.370-278.507  1.00  0.00      H1   C  
ATOM   1654  O   ASP A 779    -458.278-206.302-278.071  1.00  0.00      H1   O  
ATOM   1655  N   ALA A 780    -458.486-204.642-279.503  1.00  0.00      H1   N  
ATOM   1656  CA  ALA A 780    -457.107-204.713-280.056  1.00  0.00      H1   C  
ATOM   1657  CB  ALA A 780    -456.864-203.670-281.100  1.00  0.00      H1   C  
ATOM   1658  C   ALA A 780    -455.839-204.815-279.146  1.00  0.00      H1   C  
ATOM   1659  O   ALA A 780    -455.799-204.337-278.028  1.00  0.00      H1   O  
ATOM   1660  N   TYR A 781    -454.805-205.571-279.670  1.00  0.00      H1   N  
ATOM   1661  CA  TYR A 781    -453.689-206.071-279.019  1.00  0.00      H1   C  
ATOM   1662  CB  TYR A 781    -454.287-207.485-278.548  1.00  0.00      H1   C  
ATOM   1663  CG  TYR A 781    -453.377-208.553-278.067  1.00  0.00      H1   C  
ATOM   1664  CD1 TYR A 781    -452.964-208.709-276.758  1.00  0.00      H1   C  
ATOM   1665  CE1 TYR A 781    -452.258-209.830-276.304  1.00  0.00      H1   C  
ATOM   1666  CZ  TYR A 781    -452.108-210.917-277.190  1.00  0.00      H1   C  
ATOM   1667  OH  TYR A 781    -451.518-212.108-276.792  1.00  0.00      H1   O  
ATOM   1668  CD2 TYR A 781    -453.114-209.552-278.947  1.00  0.00      H1   C  
ATOM   1669  CE2 TYR A 781    -452.514-210.783-278.522  1.00  0.00      H1   C  
ATOM   1670  C   TYR A 781    -452.418-206.256-279.829  1.00  0.00      H1   C  
ATOM   1671  O   TYR A 781    -452.427-206.579-281.030  1.00  0.00      H1   O  
ATOM   1672  N   VAL A 782    -451.248-206.117-279.135  1.00  0.00      H1   N  
ATOM   1673  CA  VAL A 782    -449.997-206.372-279.742  1.00  0.00      H1   C  
ATOM   1674  CB  VAL A 782    -449.210-205.163-280.166  1.00  0.00      H1   C  
ATOM   1675  CG1 VAL A 782    -448.013-205.630-281.061  1.00  0.00      H1   C  
ATOM   1676  CG2 VAL A 782    -450.046-204.151-280.988  1.00  0.00      H1   C  
ATOM   1677  C   VAL A 782    -449.288-207.149-278.621  1.00  0.00      H1   C  
ATOM   1678  O   VAL A 782    -449.303-206.717-277.483  1.00  0.00      H1   O  
ATOM   1679  N   PHE A 783    -448.676-208.292-278.894  1.00  0.00      H1   N  
ATOM   1680  CA  PHE A 783    -447.740-209.135-278.101  1.00  0.00      H1   C  
ATOM   1681  CB  PHE A 783    -448.598-210.423-277.634  1.00  0.00      H1   C  
ATOM   1682  CG  PHE A 783    -447.959-211.499-276.937  1.00  0.00      H1   C  
ATOM   1683  CD1 PHE A 783    -447.332-211.235-275.711  1.00  0.00      H1   C  
ATOM   1684  CE1 PHE A 783    -446.896-212.221-274.859  1.00  0.00      H1   C  
ATOM   1685  CZ  PHE A 783    -447.047-213.553-275.234  1.00  0.00      H1   C  
ATOM   1686  CD2 PHE A 783    -448.041-212.875-277.371  1.00  0.00      H1   C  
ATOM   1687  CE2 PHE A 783    -447.622-213.875-276.461  1.00  0.00      H1   C  
ATOM   1688  C   PHE A 783    -446.483-209.387-278.895  1.00  0.00      H1   C  
ATOM   1689  O   PHE A 783    -446.514-209.935-280.025  1.00  0.00      H1   O  
ATOM   1690  N   VAL A 784    -445.362-208.967-278.274  1.00  0.00      H1   N  
ATOM   1691  CA  VAL A 784    -444.080-209.040-278.923  1.00  0.00      H1   C  
ATOM   1692  CB  VAL A 784    -443.250-207.715-278.914  1.00  0.00      H1   C  
ATOM   1693  CG1 VAL A 784    -442.019-208.050-279.830  1.00  0.00      H1   C  
ATOM   1694  CG2 VAL A 784    -444.086-206.608-279.541  1.00  0.00      H1   C  
ATOM   1695  C   VAL A 784    -443.298-210.017-278.048  1.00  0.00      H1   C  
ATOM   1696  O   VAL A 784    -442.966-209.703-276.931  1.00  0.00      H1   O  
ATOM   1697  N   GLY A 785    -443.175-211.312-278.506  1.00  0.00      H1   N  
ATOM   1698  CA  GLY A 785    -442.496-212.333-277.686  1.00  0.00      H1   C  
ATOM   1699  C   GLY A 785    -441.184-212.698-278.315  1.00  0.00      H1   C  
ATOM   1700  O   GLY A 785    -440.927-212.659-279.533  1.00  0.00      H1   O  
ATOM   1701  N   SER A 786    -440.289-213.079-277.428  1.00  0.00      H1   N  
ATOM   1702  CA  SER A 786    -438.988-213.513-277.885  1.00  0.00      H1   C  
ATOM   1703  CB  SER A 786    -438.000-212.293-278.269  1.00  0.00      H1   C  
ATOM   1704  OG  SER A 786    -436.821-212.763-278.889  1.00  0.00      H1   O  
ATOM   1705  C   SER A 786    -438.351-214.286-276.807  1.00  0.00      H1   C  
ATOM   1706  O   SER A 786    -438.885-214.215-275.686  1.00  0.00      H1   O  
ATOM   1707  N   SER A 787    -437.324-215.017-277.038  1.00  0.00      H1   N  
ATOM   1708  CA  SER A 787    -436.650-215.890-276.081  1.00  0.00      H1   C  
ATOM   1709  CB  SER A 787    -435.358-216.550-276.719  1.00  0.00      H1   C  
ATOM   1710  OG  SER A 787    -435.803-217.060-277.985  1.00  0.00      H1   O  
ATOM   1711  C   SER A 787    -436.141-215.151-274.847  1.00  0.00      H1   C  
ATOM   1712  O   SER A 787    -436.299-215.617-273.759  1.00  0.00      H1   O  
ATOM   1713  N   ARG A 788    -435.656-213.919-274.879  1.00  0.00      H1   N  
ATOM   1714  CA  ARG A 788    -435.129-213.205-273.689  1.00  0.00      H1   C  
ATOM   1715  CB  ARG A 788    -433.638-212.772-273.906  1.00  0.00      H1   C  
ATOM   1716  CG  ARG A 788    -432.658-213.859-274.455  1.00  0.00      H1   C  
ATOM   1717  CD  ARG A 788    -432.611-215.169-273.605  1.00  0.00      H1   C  
ATOM   1718  NE  ARG A 788    -431.879-216.052-274.555  1.00  0.00      H1   N  
ATOM   1719  CZ  ARG A 788    -431.728-217.350-274.333  1.00  0.00      H1   C  
ATOM   1720  NH1 ARG A 788    -432.121-217.828-273.181  1.00  0.00      H1   N  
ATOM   1721  NH2 ARG A 788    -431.357-218.183-275.268  1.00  0.00      H1   N  
ATOM   1722  C   ARG A 788    -435.987-211.965-273.364  1.00  0.00      H1   C  
ATOM   1723  O   ARG A 788    -435.618-211.231-272.439  1.00  0.00      H1   O  
ATOM   1724  N   TYR A 789    -437.112-211.713-274.051  1.00  0.00      H1   N  
ATOM   1725  CA  TYR A 789    -437.772-210.505-274.087  1.00  0.00      H1   C  
ATOM   1726  CB  TYR A 789    -437.153-209.504-275.023  1.00  0.00      H1   C  
ATOM   1727  CG  TYR A 789    -437.973-208.349-275.494  1.00  0.00      H1   C  
ATOM   1728  CD1 TYR A 789    -437.668-207.112-274.903  1.00  0.00      H1   C  
ATOM   1729  CE1 TYR A 789    -438.423-205.974-275.212  1.00  0.00      H1   C  
ATOM   1730  CZ  TYR A 789    -439.572-206.040-276.038  1.00  0.00      H1   C  
ATOM   1731  OH  TYR A 789    -440.195-204.909-276.559  1.00  0.00      H1   O  
ATOM   1732  CD2 TYR A 789    -439.127-208.422-276.344  1.00  0.00      H1   C  
ATOM   1733  CE2 TYR A 789    -439.883-207.268-276.624  1.00  0.00      H1   C  
ATOM   1734  C   TYR A 789    -439.279-210.704-274.300  1.00  0.00      H1   C  
ATOM   1735  O   TYR A 789    -439.619-211.569-275.110  1.00  0.00      H1   O  
ATOM   1736  N   SER A 790    -440.152-209.983-273.581  1.00  0.00      H1   N  
ATOM   1737  CA  SER A 790    -441.625-210.073-273.757  1.00  0.00      H1   C  
ATOM   1738  CB  SER A 790    -442.091-211.085-272.678  1.00  0.00      H1   C  
ATOM   1739  OG  SER A 790    -443.513-211.184-272.715  1.00  0.00      H1   O  
ATOM   1740  C   SER A 790    -442.204-208.760-273.421  1.00  0.00      H1   C  
ATOM   1741  O   SER A 790    -441.942-208.073-272.422  1.00  0.00      H1   O  
ATOM   1742  N   LYS A 791    -443.111-208.344-274.325  1.00  0.00      H1   N  
ATOM   1743  CA  LYS A 791    -443.890-207.138-274.116  1.00  0.00      H1   C  
ATOM   1744  CB  LYS A 791    -443.158-205.725-274.526  1.00  0.00      H1   C  
ATOM   1745  CG  LYS A 791    -442.214-205.185-273.392  1.00  0.00      H1   C  
ATOM   1746  CD  LYS A 791    -441.828-203.717-273.649  1.00  0.00      H1   C  
ATOM   1747  CE  LYS A 791    -441.320-203.003-272.350  1.00  0.00      H1   C  
ATOM   1748  NZ  LYS A 791    -439.978-203.457-271.950  1.00  0.00      H1   N  
ATOM   1749  C   LYS A 791    -445.250-207.200-274.791  1.00  0.00      H1   C  
ATOM   1750  O   LYS A 791    -445.570-208.062-275.596  1.00  0.00      H1   O  
ATOM   1751  N   LYS A 792    -446.191-206.288-274.406  1.00  0.00      H1   N  
ATOM   1752  CA  LYS A 792    -447.485-206.219-274.928  1.00  0.00      H1   C  
ATOM   1753  CB  LYS A 792    -448.445-207.324-274.325  1.00  0.00      H1   C  
ATOM   1754  CG  LYS A 792    -448.446-207.274-272.798  1.00  0.00      H1   C  
ATOM   1755  CD  LYS A 792    -449.127-208.493-272.196  1.00  0.00      H1   C  
ATOM   1756  CE  LYS A 792    -448.349-209.825-272.382  1.00  0.00      H1   C  
ATOM   1757  NZ  LYS A 792    -448.933-210.811-271.569  1.00  0.00      H1   N  
ATOM   1758  C   LYS A 792    -447.960-204.802-274.936  1.00  0.00      H1   C  
ATOM   1759  O   LYS A 792    -447.593-204.028-274.056  1.00  0.00      H1   O  
ATOM   1760  N   PHE A 793    -448.766-204.399-276.009  1.00  0.00      H1   N  
ATOM   1761  CA  PHE A 793    -449.165-203.003-276.139  1.00  0.00      H1   C  
ATOM   1762  CB  PHE A 793    -448.336-202.295-277.203  1.00  0.00      H1   C  
ATOM   1763  CG  PHE A 793    -446.852-202.545-276.973  1.00  0.00      H1   C  
ATOM   1764  CD1 PHE A 793    -446.249-202.049-275.807  1.00  0.00      H1   C  
ATOM   1765  CE1 PHE A 793    -444.885-202.074-275.641  1.00  0.00      H1   C  
ATOM   1766  CZ  PHE A 793    -444.126-202.920-276.504  1.00  0.00      H1   C  
ATOM   1767  CD2 PHE A 793    -446.103-203.309-277.871  1.00  0.00      H1   C  
ATOM   1768  CE2 PHE A 793    -444.746-203.426-277.671  1.00  0.00      H1   C  
ATOM   1769  C   PHE A 793    -450.688-202.922-276.519  1.00  0.00      H1   C  
ATOM   1770  O   PHE A 793    -451.219-203.902-277.098  1.00  0.00      H1   O  
ATOM   1771  N   LYS A 794    -451.356-201.881-276.072  1.00  0.00      H1   N  
ATOM   1772  CA  LYS A 794    -452.793-201.635-276.371  1.00  0.00      H1   C  
ATOM   1773  CB  LYS A 794    -453.612-201.818-275.059  1.00  0.00      H1   C  
ATOM   1774  CG  LYS A 794    -453.236-200.840-273.903  1.00  0.00      H1   C  
ATOM   1775  CD  LYS A 794    -454.066-201.140-272.615  1.00  0.00      H1   C  
ATOM   1776  CE  LYS A 794    -453.448-200.355-271.496  1.00  0.00      H1   C  
ATOM   1777  NZ  LYS A 794    -452.092-200.906-271.071  1.00  0.00      H1   N  
ATOM   1778  C   LYS A 794    -452.871-200.251-276.944  1.00  0.00      H1   C  
ATOM   1779  O   LYS A 794    -451.973-199.510-276.715  1.00  0.00      H1   O  
ATOM   1780  N   PRO A 795    -453.870-200.009-277.740  1.00  0.00      H1   N  
ATOM   1781  CD  PRO A 795    -454.942-200.904-278.155  1.00  0.00      H1   C  
ATOM   1782  CA  PRO A 795    -454.139-198.599-278.163  1.00  0.00      H1   C  
ATOM   1783  CB  PRO A 795    -455.396-198.718-279.098  1.00  0.00      H1   C  
ATOM   1784  CG  PRO A 795    -456.088-200.005-278.616  1.00  0.00      H1   C  
ATOM   1785  C   PRO A 795    -454.318-197.600-277.108  1.00  0.00      H1   C  
ATOM   1786  O   PRO A 795    -455.103-197.875-276.132  1.00  0.00      H1   O  
ATOM   1787  N   GLU A 796    -453.591-196.461-277.182  1.00  0.00      H1   N  
ATOM   1788  CA  GLU A 796    -453.741-195.336-276.203  1.00  0.00      H1   C  
ATOM   1789  CB  GLU A 796    -452.413-194.757-275.835  1.00  0.00      H1   C  
ATOM   1790  CG  GLU A 796    -451.461-195.684-274.982  1.00  0.00      H1   C  
ATOM   1791  CD  GLU A 796    -451.798-195.822-273.543  1.00  0.00      H1   C  
ATOM   1792  OE1 GLU A 796    -452.336-196.822-273.066  1.00  0.00      H1   O  
ATOM   1793  OE2 GLU A 796    -451.734-194.751-272.853  1.00  0.00      H1   O  
ATOM   1794  C   GLU A 796    -454.622-194.293-276.836  1.00  0.00      H1   C  
ATOM   1795  O   GLU A 796    -454.205-193.253-277.329  1.00  0.00      H1   O  
ATOM   1796  N   ILE A 797    -455.991-194.533-276.820  1.00  0.00      H1   N  
ATOM   1797  CA  ILE A 797    -456.993-193.582-277.231  1.00  0.00      H1   C  
ATOM   1798  CB  ILE A 797    -458.370-194.333-277.246  1.00  0.00      H1   C  
ATOM   1799  CG2 ILE A 797    -459.516-193.426-277.759  1.00  0.00      H1   C  
ATOM   1800  CG1 ILE A 797    -458.195-195.564-278.164  1.00  0.00      H1   C  
ATOM   1801  CD1 ILE A 797    -457.717-195.336-279.594  1.00  0.00      H1   C  
ATOM   1802  C   ILE A 797    -457.144-192.396-276.304  1.00  0.00      H1   C  
ATOM   1803  O   ILE A 797    -457.304-192.447-275.075  1.00  0.00      H1   O  
ATOM   1804  N   ALA A 798    -456.963-191.165-276.926  1.00  0.00      H1   N  
ATOM   1805  CA  ALA A 798    -457.040-189.818-276.293  1.00  0.00      H1   C  
ATOM   1806  CB  ALA A 798    -455.956-189.557-275.215  1.00  0.00      H1   C  
ATOM   1807  C   ALA A 798    -456.923-188.714-277.330  1.00  0.00      H1   C  
ATOM   1808  O   ALA A 798    -456.488-188.833-278.418  1.00  0.00      H1   O  
ATOM   1809  N   ILE A 799    -457.453-187.463-277.003  1.00  0.00      H1   N  
ATOM   1810  CA  ILE A 799    -457.419-186.389-277.944  1.00  0.00      H1   C  
ATOM   1811  CB  ILE A 799    -458.357-185.342-277.341  1.00  0.00      H1   C  
ATOM   1812  CG2 ILE A 799    -457.697-184.428-276.266  1.00  0.00      H1   C  
ATOM   1813  CG1 ILE A 799    -458.875-184.356-278.539  1.00  0.00      H1   C  
ATOM   1814  CD1 ILE A 799    -459.431-185.127-279.692  1.00  0.00      H1   C  
ATOM   1815  C   ILE A 799    -456.017-185.898-278.300  1.00  0.00      H1   C  
ATOM   1816  O   ILE A 799    -455.277-185.582-277.376  1.00  0.00      H1   O  
ATOM   1817  N   ARG A 800    -455.769-185.742-279.569  1.00  0.00      H1   N  
ATOM   1818  CA  ARG A 800    -454.453-185.277-279.997  1.00  0.00      H1   C  
ATOM   1819  CB  ARG A 800    -453.744-186.270-280.829  1.00  0.00      H1   C  
ATOM   1820  CG  ARG A 800    -453.524-187.642-280.153  1.00  0.00      H1   C  
ATOM   1821  CD  ARG A 800    -452.693-187.705-278.836  1.00  0.00      H1   C  
ATOM   1822  NE  ARG A 800    -452.674-189.158-278.389  1.00  0.00      H1   N  
ATOM   1823  CZ  ARG A 800    -452.055-189.579-277.308  1.00  0.00      H1   C  
ATOM   1824  NH1 ARG A 800    -451.473-188.745-276.452  1.00  0.00      H1   N  
ATOM   1825  NH2 ARG A 800    -452.030-190.837-277.018  1.00  0.00      H1   N  
ATOM   1826  C   ARG A 800    -454.630-184.055-280.903  1.00  0.00      H1   C  
ATOM   1827  O   ARG A 800    -455.349-184.164-281.918  1.00  0.00      H1   O  
ATOM   1828  N   PRO A 801    -453.951-182.948-280.725  1.00  0.00      H1   N  
ATOM   1829  CD  PRO A 801    -453.481-182.440-279.460  1.00  0.00      H1   C  
ATOM   1830  CA  PRO A 801    -453.670-182.032-281.855  1.00  0.00      H1   C  
ATOM   1831  CB  PRO A 801    -452.585-181.111-281.251  1.00  0.00      H1   C  
ATOM   1832  CG  PRO A 801    -452.988-181.071-279.761  1.00  0.00      H1   C  
ATOM   1833  C   PRO A 801    -453.136-182.640-283.193  1.00  0.00      H1   C  
ATOM   1834  O   PRO A 801    -452.482-183.643-283.268  1.00  0.00      H1   O  
ATOM   1835  N   LYS A 802    -453.524-182.017-284.307  1.00  0.00      H1   N  
ATOM   1836  CA  LYS A 802    -453.127-182.358-285.609  1.00  0.00      H1   C  
ATOM   1837  CB  LYS A 802    -454.117-181.726-286.598  1.00  0.00      H1   C  
ATOM   1838  CG  LYS A 802    -454.411-182.507-287.864  1.00  0.00      H1   C  
ATOM   1839  CD  LYS A 802    -455.315-181.700-288.747  1.00  0.00      H1   C  
ATOM   1840  CE  LYS A 802    -454.655-180.344-289.207  1.00  0.00      H1   C  
ATOM   1841  NZ  LYS A 802    -455.590-179.781-290.215  1.00  0.00      H1   N  
ATOM   1842  C   LYS A 802    -451.721-181.864-285.759  1.00  0.00      H1   C  
ATOM   1843  O   LYS A 802    -451.539-180.660-285.544  1.00  0.00      H1   O  
ATOM   1844  N   VAL A 803    -450.708-182.723-285.986  1.00  0.00      H1   N  
ATOM   1845  CA  VAL A 803    -449.317-182.374-286.118  1.00  0.00      H1   C  
ATOM   1846  CB  VAL A 803    -448.525-182.848-284.865  1.00  0.00      H1   C  
ATOM   1847  CG1 VAL A 803    -446.955-182.759-285.058  1.00  0.00      H1   C  
ATOM   1848  CG2 VAL A 803    -448.999-182.047-283.673  1.00  0.00      H1   C  
ATOM   1849  C   VAL A 803    -448.742-183.225-287.322  1.00  0.00      H1   C  
ATOM   1850  O   VAL A 803    -448.988-184.409-287.401  1.00  0.00      H1   O  
ATOM   1851  N   ARG A 804    -447.985-182.666-288.306  1.00  0.00      H1   N  
ATOM   1852  CA  ARG A 804    -447.579-183.327-289.658  1.00  0.00      H1   C  
ATOM   1853  CB  ARG A 804    -446.428-184.250-289.543  1.00  0.00      H1   C  
ATOM   1854  CG  ARG A 804    -445.151-183.582-288.973  1.00  0.00      H1   C  
ATOM   1855  CD  ARG A 804    -443.862-184.397-289.108  1.00  0.00      H1   C  
ATOM   1856  NE  ARG A 804    -442.680-183.451-289.103  1.00  0.00      H1   N  
ATOM   1857  CZ  ARG A 804    -441.418-183.726-289.429  1.00  0.00      H1   C  
ATOM   1858  NH1 ARG A 804    -441.109-184.977-289.467  1.00  0.00      H1   N  
ATOM   1859  NH2 ARG A 804    -440.482-182.856-289.715  1.00  0.00      H1   N  
ATOM   1860  C   ARG A 804    -448.826-183.945-290.421  1.00  0.00      H1   C  
ATOM   1861  O   ARG A 804    -448.774-184.969-291.089  1.00  0.00      H1   O  
ATOM   1862  N   ASP A 805    -449.986-183.222-290.263  1.00  0.00      H1   N  
ATOM   1863  CA  ASP A 805    -451.274-183.618-290.771  1.00  0.00      H1   C  
ATOM   1864  CB  ASP A 805    -451.362-183.784-292.267  1.00  0.00      H1   C  
ATOM   1865  CG  ASP A 805    -450.841-182.523-293.075  1.00  0.00      H1   C  
ATOM   1866  OD1 ASP A 805    -450.217-182.626-294.132  1.00  0.00      H1   O  
ATOM   1867  OD2 ASP A 805    -451.238-181.406-292.728  1.00  0.00      H1   O  
ATOM   1868  C   ASP A 805    -451.941-184.790-290.072  1.00  0.00      H1   C  
ATOM   1869  O   ASP A 805    -452.994-185.208-290.549  1.00  0.00      H1   O  
ATOM   1870  N   GLN A 806    -451.359-185.250-288.881  1.00  0.00      H1   N  
ATOM   1871  CA  GLN A 806    -451.754-186.547-288.223  1.00  0.00      H1   C  
ATOM   1872  CB  GLN A 806    -450.508-187.319-287.922  1.00  0.00      H1   C  
ATOM   1873  CG  GLN A 806    -449.669-187.704-289.134  1.00  0.00      H1   C  
ATOM   1874  CD  GLN A 806    -450.422-188.066-290.346  1.00  0.00      H1   C  
ATOM   1875  OE1 GLN A 806    -451.199-189.077-290.437  1.00  0.00      H1   O  
ATOM   1876  NE2 GLN A 806    -450.177-187.380-291.512  1.00  0.00      H1   N  
ATOM   1877  C   GLN A 806    -452.506-186.321-286.900  1.00  0.00      H1   C  
ATOM   1878  O   GLN A 806    -452.133-185.514-286.036  1.00  0.00      H1   O  
ATOM   1879  N   GLU A 807    -453.627-186.986-286.649  1.00  0.00      H1   N  
ATOM   1880  CA  GLU A 807    -454.189-186.999-285.332  1.00  0.00      H1   C  
ATOM   1881  CB  GLU A 807    -455.733-186.878-285.432  1.00  0.00      H1   C  
ATOM   1882  CG  GLU A 807    -456.185-185.519-286.105  1.00  0.00      H1   C  
ATOM   1883  CD  GLU A 807    -457.667-185.292-286.318  1.00  0.00      H1   C  
ATOM   1884  OE1 GLU A 807    -458.380-184.824-285.389  1.00  0.00      H1   O  
ATOM   1885  OE2 GLU A 807    -458.171-185.513-287.485  1.00  0.00      H1   O  
ATOM   1886  C   GLU A 807    -453.652-188.254-284.638  1.00  0.00      H1   C  
ATOM   1887  O   GLU A 807    -453.745-188.459-283.476  1.00  0.00      H1   O  
ATOM   1888  N   GLY A 808    -453.088-189.235-285.524  1.00  0.00      H1   N  
ATOM   1889  CA  GLY A 808    -452.481-190.421-284.960  1.00  0.00      H1   C  
ATOM   1890  C   GLY A 808    -451.184-190.255-284.276  1.00  0.00      H1   C  
ATOM   1891  O   GLY A 808    -450.429-189.345-284.621  1.00  0.00      H1   O  
ATOM   1892  N   ARG A 809    -450.812-191.034-283.257  1.00  0.00      H1   N  
ATOM   1893  CA  ARG A 809    -449.584-191.092-282.568  1.00  0.00      H1   C  
ATOM   1894  CB  ARG A 809    -449.713-190.502-281.164  1.00  0.00      H1   C  
ATOM   1895  CG  ARG A 809    -449.902-188.981-281.025  1.00  0.00      H1   C  
ATOM   1896  CD  ARG A 809    -448.898-188.022-281.674  1.00  0.00      H1   C  
ATOM   1897  NE  ARG A 809    -449.374-186.607-281.564  1.00  0.00      H1   N  
ATOM   1898  CZ  ARG A 809    -450.127-185.989-282.455  1.00  0.00      H1   C  
ATOM   1899  NH1 ARG A 809    -450.681-186.607-283.517  1.00  0.00      H1   N  
ATOM   1900  NH2 ARG A 809    -450.312-184.690-282.351  1.00  0.00      H1   N  
ATOM   1901  C   ARG A 809    -448.978-192.445-282.542  1.00  0.00      H1   C  
ATOM   1902  O   ARG A 809    -449.621-193.325-282.086  1.00  0.00      H1   O  
ATOM   1903  N   MET A 810    -447.660-192.537-283.065  1.00  0.00      H1   N  
ATOM   1904  CA  MET A 810    -446.987-193.799-283.298  1.00  0.00      H1   C  
ATOM   1905  CB  MET A 810    -446.646-193.981-284.835  1.00  0.00      H1   C  
ATOM   1906  CG  MET A 810    -446.094-195.356-285.021  1.00  0.00      H1   C  
ATOM   1907  SD  MET A 810    -445.739-195.833-286.761  1.00  0.00      H1   S  
ATOM   1908  CE  MET A 810    -447.200-195.270-287.596  1.00  0.00      H1   C  
ATOM   1909  C   MET A 810    -445.839-194.019-282.319  1.00  0.00      H1   C  
ATOM   1910  O   MET A 810    -444.763-193.387-282.373  1.00  0.00      H1   O  
ATOM   1911  N   ASN A 811    -445.981-194.983-281.407  1.00  0.00      H1   N  
ATOM   1912  CA  ASN A 811    -444.920-195.182-280.365  1.00  0.00      H1   C  
ATOM   1913  CB  ASN A 811    -445.457-195.793-279.051  1.00  0.00      H1   C  
ATOM   1914  CG  ASN A 811    -446.124-194.664-278.269  1.00  0.00      H1   C  
ATOM   1915  OD1 ASN A 811    -446.354-193.546-278.669  1.00  0.00      H1   O  
ATOM   1916  ND2 ASN A 811    -446.404-195.094-276.989  1.00  0.00      H1   N  
ATOM   1917  C   ASN A 811    -443.885-196.115-280.954  1.00  0.00      H1   C  
ATOM   1918  O   ASN A 811    -444.201-197.280-281.203  1.00  0.00      H1   O  
ATOM   1919  N   TYR A 812    -442.659-195.711-281.145  1.00  0.00      H1   N  
ATOM   1920  CA  TYR A 812    -441.631-196.505-281.806  1.00  0.00      H1   C  
ATOM   1921  CB  TYR A 812    -440.518-195.809-282.654  1.00  0.00      H1   C  
ATOM   1922  CG  TYR A 812    -441.190-194.832-283.568  1.00  0.00      H1   C  
ATOM   1923  CD1 TYR A 812    -441.348-193.474-283.236  1.00  0.00      H1   C  
ATOM   1924  CE1 TYR A 812    -442.015-192.631-284.181  1.00  0.00      H1   C  
ATOM   1925  CZ  TYR A 812    -442.477-193.145-285.415  1.00  0.00      H1   C  
ATOM   1926  OH  TYR A 812    -443.181-192.345-286.284  1.00  0.00      H1   O  
ATOM   1927  CD2 TYR A 812    -441.714-195.328-284.735  1.00  0.00      H1   C  
ATOM   1928  CE2 TYR A 812    -442.341-194.505-285.675  1.00  0.00      H1   C  
ATOM   1929  C   TYR A 812    -440.878-197.349-280.689  1.00  0.00      H1   C  
ATOM   1930  O   TYR A 812    -440.418-196.850-279.664  1.00  0.00      H1   O  
ATOM   1931  N   TYR A 813    -440.726-198.660-280.883  1.00  0.00      H1   N  
ATOM   1932  CA  TYR A 813    -440.189-199.615-279.898  1.00  0.00      H1   C  
ATOM   1933  CB  TYR A 813    -441.265-200.585-279.249  1.00  0.00      H1   C  
ATOM   1934  CG  TYR A 813    -441.877-200.001-278.042  1.00  0.00      H1   C  
ATOM   1935  CD1 TYR A 813    -443.165-199.390-278.173  1.00  0.00      H1   C  
ATOM   1936  CE1 TYR A 813    -443.732-198.840-277.010  1.00  0.00      H1   C  
ATOM   1937  CZ  TYR A 813    -443.152-199.019-275.768  1.00  0.00      H1   C  
ATOM   1938  OH  TYR A 813    -443.777-198.554-274.632  1.00  0.00      H1   O  
ATOM   1939  CD2 TYR A 813    -441.306-200.235-276.810  1.00  0.00      H1   C  
ATOM   1940  CE2 TYR A 813    -441.949-199.698-275.644  1.00  0.00      H1   C  
ATOM   1941  C   TYR A 813    -439.189-200.502-280.610  1.00  0.00      H1   C  
ATOM   1942  O   TYR A 813    -439.092-200.543-281.840  1.00  0.00      H1   O  
ATOM   1943  N   TRP A 814    -438.402-201.153-279.810  1.00  0.00      H1   N  
ATOM   1944  CA  TRP A 814    -437.266-202.012-280.263  1.00  0.00      H1   C  
ATOM   1945  CB  TRP A 814    -436.116-201.115-280.790  1.00  0.00      H1   C  
ATOM   1946  CG  TRP A 814    -435.479-200.263-279.778  1.00  0.00      H1   C  
ATOM   1947  CD1 TRP A 814    -435.988-199.069-279.486  1.00  0.00      H1   C  
ATOM   1948  NE1 TRP A 814    -435.272-198.573-278.382  1.00  0.00      H1   N  
ATOM   1949  CE2 TRP A 814    -434.233-199.317-278.126  1.00  0.00      H1   C  
ATOM   1950  CD2 TRP A 814    -434.344-200.475-278.956  1.00  0.00      H1   C  
ATOM   1951  CE3 TRP A 814    -433.327-201.518-278.815  1.00  0.00      H1   C  
ATOM   1952  CZ3 TRP A 814    -432.292-201.290-277.878  1.00  0.00      H1   C  
ATOM   1953  CZ2 TRP A 814    -433.257-199.170-277.078  1.00  0.00      H1   C  
ATOM   1954  CH2 TRP A 814    -432.202-200.104-277.065  1.00  0.00      H1   C  
ATOM   1955  C   TRP A 814    -436.761-203.072-279.248  1.00  0.00      H1   C  
ATOM   1956  O   TRP A 814    -437.056-202.916-278.069  1.00  0.00      H1   O  
ATOM   1957  N   THR A 815    -436.101-204.103-279.826  1.00  0.00      H1   N  
ATOM   1958  CA  THR A 815    -435.527-205.245-279.017  1.00  0.00      H1   C  
ATOM   1959  CB  THR A 815    -436.515-206.361-278.681  1.00  0.00      H1   C  
ATOM   1960  OG1 THR A 815    -436.142-206.895-277.437  1.00  0.00      H1   O  
ATOM   1961  CG2 THR A 815    -436.651-207.426-279.787  1.00  0.00      H1   C  
ATOM   1962  C   THR A 815    -434.271-205.736-279.785  1.00  0.00      H1   C  
ATOM   1963  O   THR A 815    -434.202-205.811-281.015  1.00  0.00      H1   O  
ATOM   1964  N   LEU A 816    -433.332-206.169-278.971  1.00  0.00      H1   N  
ATOM   1965  CA  LEU A 816    -432.117-206.780-279.404  1.00  0.00      H1   C  
ATOM   1966  CB  LEU A 816    -430.886-206.428-278.471  1.00  0.00      H1   C  
ATOM   1967  CG  LEU A 816    -430.358-204.958-278.530  1.00  0.00      H1   C  
ATOM   1968  CD1 LEU A 816    -429.322-204.803-277.413  1.00  0.00      H1   C  
ATOM   1969  CD2 LEU A 816    -429.729-204.490-279.862  1.00  0.00      H1   C  
ATOM   1970  C   LEU A 816    -432.167-208.266-279.400  1.00  0.00      H1   C  
ATOM   1971  O   LEU A 816    -432.337-208.865-278.335  1.00  0.00      H1   O  
ATOM   1972  N   VAL A 817    -431.944-208.930-280.535  1.00  0.00      H1   N  
ATOM   1973  CA  VAL A 817    -431.927-210.402-280.540  1.00  0.00      H1   C  
ATOM   1974  CB  VAL A 817    -432.840-210.959-281.615  1.00  0.00      H1   C  
ATOM   1975  CG1 VAL A 817    -433.209-212.498-281.314  1.00  0.00      H1   C  
ATOM   1976  CG2 VAL A 817    -434.221-210.191-281.622  1.00  0.00      H1   C  
ATOM   1977  C   VAL A 817    -430.540-210.958-280.617  1.00  0.00      H1   C  
ATOM   1978  O   VAL A 817    -429.770-210.768-281.538  1.00  0.00      H1   O  
ATOM   1979  N   GLU A 818    -430.111-211.864-279.670  1.00  0.00      H1   N  
ATOM   1980  CA  GLU A 818    -428.846-212.539-279.736  1.00  0.00      H1   C  
ATOM   1981  CB  GLU A 818    -428.625-213.234-278.405  1.00  0.00      H1   C  
ATOM   1982  CG  GLU A 818    -428.908-212.216-277.234  1.00  0.00      H1   C  
ATOM   1983  CD  GLU A 818    -428.174-212.580-275.964  1.00  0.00      H1   C  
ATOM   1984  OE1 GLU A 818    -428.876-212.776-274.938  1.00  0.00      H1   O  
ATOM   1985  OE2 GLU A 818    -426.919-212.525-275.867  1.00  0.00      H1   O  
ATOM   1986  C   GLU A 818    -428.822-213.735-280.812  1.00  0.00      H1   C  
ATOM   1987  O   GLU A 818    -429.881-214.126-281.359  1.00  0.00      H1   O  
ATOM   1988  N   PRO A 819    -427.557-214.166-281.195  1.00  0.00      H1   N  
ATOM   1989  CD  PRO A 819    -426.269-213.416-280.901  1.00  0.00      H1   C  
ATOM   1990  CA  PRO A 819    -427.306-215.427-282.028  1.00  0.00      H1   C  
ATOM   1991  CB  PRO A 819    -425.748-215.647-281.700  1.00  0.00      H1   C  
ATOM   1992  CG  PRO A 819    -425.179-214.225-281.695  1.00  0.00      H1   C  
ATOM   1993  C   PRO A 819    -428.179-216.542-281.605  1.00  0.00      H1   C  
ATOM   1994  O   PRO A 819    -428.127-216.916-280.419  1.00  0.00      H1   O  
ATOM   1995  N   GLY A 820    -429.100-216.979-282.505  1.00  0.00      H1   N  
ATOM   1996  CA  GLY A 820    -429.785-218.250-282.329  1.00  0.00      H1   C  
ATOM   1997  C   GLY A 820    -431.098-218.043-281.628  1.00  0.00      H1   C  
ATOM   1998  O   GLY A 820    -431.876-218.974-281.569  1.00  0.00      H1   O  
ATOM   1999  N   ASP A 821    -431.389-216.839-281.054  1.00  0.00      H1   N  
ATOM   2000  CA  ASP A 821    -432.556-216.583-280.299  1.00  0.00      H1   C  
ATOM   2001  CB  ASP A 821    -432.373-215.424-279.233  1.00  0.00      H1   C  
ATOM   2002  CG  ASP A 821    -431.699-215.822-277.978  1.00  0.00      H1   C  
ATOM   2003  OD1 ASP A 821    -431.357-217.031-277.831  1.00  0.00      H1   O  
ATOM   2004  OD2 ASP A 821    -431.502-215.008-277.059  1.00  0.00      H1   O  
ATOM   2005  C   ASP A 821    -433.610-216.091-281.165  1.00  0.00      H1   C  
ATOM   2006  O   ASP A 821    -433.399-215.633-282.298  1.00  0.00      H1   O  
ATOM   2007  N   LYS A 822    -434.908-216.153-280.760  1.00  0.00      H1   N  
ATOM   2008  CA  LYS A 822    -436.036-215.984-281.660  1.00  0.00      H1   C  
ATOM   2009  CB  LYS A 822    -436.638-217.381-282.079  1.00  0.00      H1   C  
ATOM   2010  CG  LYS A 822    -437.507-217.963-280.983  1.00  0.00      H1   C  
ATOM   2011  CD  LYS A 822    -438.029-219.328-281.431  1.00  0.00      H1   C  
ATOM   2012  CE  LYS A 822    -439.042-219.388-282.586  1.00  0.00      H1   C  
ATOM   2013  NZ  LYS A 822    -439.344-220.799-283.054  1.00  0.00      H1   N  
ATOM   2014  C   LYS A 822    -437.158-215.090-281.161  1.00  0.00      H1   C  
ATOM   2015  O   LYS A 822    -437.533-215.073-280.000  1.00  0.00      H1   O  
ATOM   2016  N   ILE A 823    -437.713-214.298-282.081  1.00  0.00      H1   N  
ATOM   2017  CA  ILE A 823    -438.819-213.326-281.844  1.00  0.00      H1   C  
ATOM   2018  CB  ILE A 823    -438.479-211.862-282.182  1.00  0.00      H1   C  
ATOM   2019  CG2 ILE A 823    -438.288-211.799-283.790  1.00  0.00      H1   C  
ATOM   2020  CG1 ILE A 823    -439.505-210.735-281.762  1.00  0.00      H1   C  
ATOM   2021  CD1 ILE A 823    -438.858-209.370-281.889  1.00  0.00      H1   C  
ATOM   2022  C   ILE A 823    -440.084-213.724-282.603  1.00  0.00      H1   C  
ATOM   2023  O   ILE A 823    -440.059-214.402-283.673  1.00  0.00      H1   O  
ATOM   2024  N   THR A 824    -441.291-213.452-282.067  1.00  0.00      H1   N  
ATOM   2025  CA  THR A 824    -442.612-213.658-282.622  1.00  0.00      H1   C  
ATOM   2026  CB  THR A 824    -443.334-214.753-281.833  1.00  0.00      H1   C  
ATOM   2027  OG1 THR A 824    -442.582-215.963-281.715  1.00  0.00      H1   O  
ATOM   2028  CG2 THR A 824    -444.608-215.201-282.536  1.00  0.00      H1   C  
ATOM   2029  C   THR A 824    -443.382-212.374-282.389  1.00  0.00      H1   C  
ATOM   2030  O   THR A 824    -443.448-211.895-281.260  1.00  0.00      H1   O  
ATOM   2031  N   PHE A 825    -443.897-211.827-283.490  1.00  0.00      H1   N  
ATOM   2032  CA  PHE A 825    -444.828-210.717-283.428  1.00  0.00      H1   C  
ATOM   2033  CB  PHE A 825    -444.621-209.597-284.426  1.00  0.00      H1   C  
ATOM   2034  CG  PHE A 825    -443.414-208.804-284.199  1.00  0.00      H1   C  
ATOM   2035  CD1 PHE A 825    -443.598-207.565-283.584  1.00  0.00      H1   C  
ATOM   2036  CE1 PHE A 825    -442.495-206.686-283.279  1.00  0.00      H1   C  
ATOM   2037  CZ  PHE A 825    -441.221-207.082-283.810  1.00  0.00      H1   C  
ATOM   2038  CD2 PHE A 825    -442.109-209.205-284.574  1.00  0.00      H1   C  
ATOM   2039  CE2 PHE A 825    -441.024-208.350-284.393  1.00  0.00      H1   C  
ATOM   2040  C   PHE A 825    -446.219-211.238-283.595  1.00  0.00      H1   C  
ATOM   2041  O   PHE A 825    -446.601-211.780-284.675  1.00  0.00      H1   O  
ATOM   2042  N   GLU A 826    -447.118-211.084-282.622  1.00  0.00      H1   N  
ATOM   2043  CA  GLU A 826    -448.566-211.394-282.794  1.00  0.00      H1   C  
ATOM   2044  CB  GLU A 826    -448.956-212.286-281.578  1.00  0.00      H1   C  
ATOM   2045  CG  GLU A 826    -448.229-213.694-281.474  1.00  0.00      H1   C  
ATOM   2046  CD  GLU A 826    -449.143-214.623-280.735  1.00  0.00      H1   C  
ATOM   2047  OE1 GLU A 826    -448.610-215.281-279.847  1.00  0.00      H1   O  
ATOM   2048  OE2 GLU A 826    -450.276-214.952-281.155  1.00  0.00      H1   O  
ATOM   2049  C   GLU A 826    -449.354-210.090-282.606  1.00  0.00      H1   C  
ATOM   2050  O   GLU A 826    -449.149-209.235-281.735  1.00  0.00      H1   O  
ATOM   2051  N   ALA A 827    -450.326-209.806-283.514  1.00  0.00      H1   N  
ATOM   2052  CA  ALA A 827    -451.055-208.547-283.411  1.00  0.00      H1   C  
ATOM   2053  CB  ALA A 827    -450.174-207.475-284.075  1.00  0.00      H1   C  
ATOM   2054  C   ALA A 827    -452.415-208.734-283.990  1.00  0.00      H1   C  
ATOM   2055  O   ALA A 827    -452.592-209.538-284.887  1.00  0.00      H1   O  
ATOM   2056  N   THR A 828    -453.446-208.071-283.414  1.00  0.00      H1   N  
ATOM   2057  CA  THR A 828    -454.866-207.997-283.877  1.00  0.00      H1   C  
ATOM   2058  CB  THR A 828    -455.784-208.504-282.805  1.00  0.00      H1   C  
ATOM   2059  OG1 THR A 828    -455.635-207.714-281.614  1.00  0.00      H1   O  
ATOM   2060  CG2 THR A 828    -455.389-209.995-282.439  1.00  0.00      H1   C  
ATOM   2061  C   THR A 828    -455.283-206.582-284.307  1.00  0.00      H1   C  
ATOM   2062  O   THR A 828    -456.405-206.415-284.700  1.00  0.00      H1   O  
ATOM   2063  N   GLY A 829    -454.370-205.667-284.536  1.00  0.00      H1   N  
ATOM   2064  CA  GLY A 829    -454.536-204.326-284.971  1.00  0.00      H1   C  
ATOM   2065  C   GLY A 829    -453.512-203.494-284.170  1.00  0.00      H1   C  
ATOM   2066  O   GLY A 829    -452.991-203.982-283.154  1.00  0.00      H1   O  
ATOM   2067  N   ASN A 830    -453.099-202.350-284.732  1.00  0.00      H1   N  
ATOM   2068  CA  ASN A 830    -452.279-201.363-284.001  1.00  0.00      H1   C  
ATOM   2069  CB  ASN A 830    -452.766-201.001-282.577  1.00  0.00      H1   C  
ATOM   2070  CG  ASN A 830    -454.233-200.537-282.752  1.00  0.00      H1   C  
ATOM   2071  OD1 ASN A 830    -455.187-201.315-282.669  1.00  0.00      H1   O  
ATOM   2072  ND2 ASN A 830    -454.444-199.223-283.018  1.00  0.00      H1   N  
ATOM   2073  C   ASN A 830    -450.778-201.600-284.036  1.00  0.00      H1   C  
ATOM   2074  O   ASN A 830    -450.007-200.775-283.585  1.00  0.00      H1   O  
ATOM   2075  N   LEU A 831    -450.285-202.700-284.617  1.00  0.00      H1   N  
ATOM   2076  CA  LEU A 831    -448.874-202.794-284.838  1.00  0.00      H1   C  
ATOM   2077  CB  LEU A 831    -448.270-204.194-284.423  1.00  0.00      H1   C  
ATOM   2078  CG  LEU A 831    -446.851-204.548-284.891  1.00  0.00      H1   C  
ATOM   2079  CD1 LEU A 831    -445.773-203.947-283.973  1.00  0.00      H1   C  
ATOM   2080  CD2 LEU A 831    -446.758-206.091-284.984  1.00  0.00      H1   C  
ATOM   2081  C   LEU A 831    -448.586-202.308-286.243  1.00  0.00      H1   C  
ATOM   2082  O   LEU A 831    -449.303-202.623-287.223  1.00  0.00      H1   O  
ATOM   2083  N   VAL A 832    -447.495-201.502-286.370  1.00  0.00      H1   N  
ATOM   2084  CA  VAL A 832    -446.810-201.094-287.598  1.00  0.00      H1   C  
ATOM   2085  CB  VAL A 832    -446.665-199.637-287.579  1.00  0.00      H1   C  
ATOM   2086  CG1 VAL A 832    -445.960-199.123-288.888  1.00  0.00      H1   C  
ATOM   2087  CG2 VAL A 832    -448.138-199.045-287.663  1.00  0.00      H1   C  
ATOM   2088  C   VAL A 832    -445.491-201.820-287.789  1.00  0.00      H1   C  
ATOM   2089  O   VAL A 832    -444.558-201.747-286.987  1.00  0.00      H1   O  
ATOM   2090  N   VAL A 833    -445.339-202.574-288.855  1.00  0.00      H1   N  
ATOM   2091  CA  VAL A 833    -444.753-203.862-288.832  1.00  0.00      H1   C  
ATOM   2092  CB  VAL A 833    -445.647-204.800-289.637  1.00  0.00      H1   C  
ATOM   2093  CG1 VAL A 833    -445.043-206.302-289.654  1.00  0.00      H1   C  
ATOM   2094  CG2 VAL A 833    -447.106-204.837-289.027  1.00  0.00      H1   C  
ATOM   2095  C   VAL A 833    -443.449-203.736-289.492  1.00  0.00      H1   C  
ATOM   2096  O   VAL A 833    -443.367-203.143-290.575  1.00  0.00      H1   O  
ATOM   2097  N   PRO A 834    -442.399-204.272-288.931  1.00  0.00      H1   N  
ATOM   2098  CD  PRO A 834    -442.252-205.062-287.620  1.00  0.00      H1   C  
ATOM   2099  CA  PRO A 834    -441.122-204.381-289.691  1.00  0.00      H1   C  
ATOM   2100  CB  PRO A 834    -440.113-205.005-288.688  1.00  0.00      H1   C  
ATOM   2101  CG  PRO A 834    -440.870-205.749-287.636  1.00  0.00      H1   C  
ATOM   2102  C   PRO A 834    -441.092-205.154-291.026  1.00  0.00      H1   C  
ATOM   2103  O   PRO A 834    -441.678-206.261-291.018  1.00  0.00      H1   O  
ATOM   2104  N   ARG A 835    -440.566-204.634-292.137  1.00  0.00      H1   N  
ATOM   2105  CA  ARG A 835    -440.241-205.419-293.329  1.00  0.00      H1   C  
ATOM   2106  CB  ARG A 835    -440.267-204.476-294.460  1.00  0.00      H1   C  
ATOM   2107  CG  ARG A 835    -439.823-205.220-295.781  1.00  0.00      H1   C  
ATOM   2108  CD  ARG A 835    -440.195-204.644-297.092  1.00  0.00      H1   C  
ATOM   2109  NE  ARG A 835    -439.557-205.441-298.194  1.00  0.00      H1   N  
ATOM   2110  CZ  ARG A 835    -439.424-205.082-299.434  1.00  0.00      H1   C  
ATOM   2111  NH1 ARG A 835    -440.017-203.970-299.908  1.00  0.00      H1   N  
ATOM   2112  NH2 ARG A 835    -438.750-205.868-300.280  1.00  0.00      H1   N  
ATOM   2113  C   ARG A 835    -438.776-205.744-293.062  1.00  0.00      H1   C  
ATOM   2114  O   ARG A 835    -438.304-206.856-292.912  1.00  0.00      H1   O  
ATOM   2115  N   TYR A 836    -437.985-204.737-292.805  1.00  0.00      H1   N  
ATOM   2116  CA  TYR A 836    -436.567-204.837-292.569  1.00  0.00      H1   C  
ATOM   2117  CB  TYR A 836    -435.594-203.915-293.403  1.00  0.00      H1   C  
ATOM   2118  CG  TYR A 836    -435.646-204.036-294.919  1.00  0.00      H1   C  
ATOM   2119  CD1 TYR A 836    -434.716-204.718-295.614  1.00  0.00      H1   C  
ATOM   2120  CE1 TYR A 836    -434.718-204.686-297.037  1.00  0.00      H1   C  
ATOM   2121  CZ  TYR A 836    -435.758-204.017-297.707  1.00  0.00      H1   C  
ATOM   2122  OH  TYR A 836    -435.749-204.022-299.158  1.00  0.00      H1   O  
ATOM   2123  CD2 TYR A 836    -436.603-203.271-295.547  1.00  0.00      H1   C  
ATOM   2124  CE2 TYR A 836    -436.682-203.328-296.900  1.00  0.00      H1   C  
ATOM   2125  C   TYR A 836    -436.242-204.590-291.094  1.00  0.00      H1   C  
ATOM   2126  O   TYR A 836    -436.987-203.996-290.290  1.00  0.00      H1   O  
ATOM   2127  N   ALA A 837    -435.096-205.156-290.638  1.00  0.00      H1   N  
ATOM   2128  CA  ALA A 837    -434.474-204.871-289.321  1.00  0.00      H1   C  
ATOM   2129  CB  ALA A 837    -434.850-206.171-288.581  1.00  0.00      H1   C  
ATOM   2130  C   ALA A 837    -432.979-204.846-289.575  1.00  0.00      H1   C  
ATOM   2131  O   ALA A 837    -432.536-204.898-290.718  1.00  0.00      H1   O  
ATOM   2132  N   PHE A 838    -432.094-204.761-288.476  1.00  0.00      H1   N  
ATOM   2133  CA  PHE A 838    -430.644-204.578-288.597  1.00  0.00      H1   C  
ATOM   2134  CB  PHE A 838    -430.133-203.231-287.966  1.00  0.00      H1   C  
ATOM   2135  CG  PHE A 838    -430.832-202.114-288.630  1.00  0.00      H1   C  
ATOM   2136  CD1 PHE A 838    -431.737-201.388-287.931  1.00  0.00      H1   C  
ATOM   2137  CE1 PHE A 838    -432.465-200.280-288.430  1.00  0.00      H1   C  
ATOM   2138  CZ  PHE A 838    -432.161-199.910-289.760  1.00  0.00      H1   C  
ATOM   2139  CD2 PHE A 838    -430.509-201.689-289.922  1.00  0.00      H1   C  
ATOM   2140  CE2 PHE A 838    -431.168-200.621-290.523  1.00  0.00      H1   C  
ATOM   2141  C   PHE A 838    -429.922-205.705-287.983  1.00  0.00      H1   C  
ATOM   2142  O   PHE A 838    -430.418-206.357-287.079  1.00  0.00      H1   O  
ATOM   2143  N   ALA A 839    -428.664-205.985-288.422  1.00  0.00      H1   N  
ATOM   2144  CA  ALA A 839    -427.711-206.914-287.876  1.00  0.00      H1   C  
ATOM   2145  CB  ALA A 839    -427.595-208.198-288.765  1.00  0.00      H1   C  
ATOM   2146  C   ALA A 839    -426.292-206.247-287.602  1.00  0.00      H1   C  
ATOM   2147  O   ALA A 839    -425.760-205.524-288.443  1.00  0.00      H1   O  
ATOM   2148  N   MET A 840    -425.669-206.503-286.419  1.00  0.00      H1   N  
ATOM   2149  CA  MET A 840    -424.566-205.812-285.936  1.00  0.00      H1   C  
ATOM   2150  CB  MET A 840    -424.978-204.466-285.470  1.00  0.00      H1   C  
ATOM   2151  CG  MET A 840    -425.880-204.430-284.221  1.00  0.00      H1   C  
ATOM   2152  SD  MET A 840    -426.426-202.827-283.622  1.00  0.00      H1   S  
ATOM   2153  CE  MET A 840    -427.399-203.556-282.259  1.00  0.00      H1   C  
ATOM   2154  C   MET A 840    -423.555-206.445-284.962  1.00  0.00      H1   C  
ATOM   2155  O   MET A 840    -423.870-207.504-284.536  1.00  0.00      H1   O  
ATOM   2156  N   GLU A 841    -422.426-205.794-284.671  1.00  0.00      H1   N  
ATOM   2157  CA  GLU A 841    -421.556-206.201-283.539  1.00  0.00      H1   C  
ATOM   2158  CB  GLU A 841    -420.107-206.497-284.009  1.00  0.00      H1   C  
ATOM   2159  CG  GLU A 841    -419.205-206.766-282.830  1.00  0.00      H1   C  
ATOM   2160  CD  GLU A 841    -417.838-207.271-283.267  1.00  0.00      H1   C  
ATOM   2161  OE1 GLU A 841    -417.038-206.368-283.709  1.00  0.00      H1   O  
ATOM   2162  OE2 GLU A 841    -417.497-208.464-283.096  1.00  0.00      H1   O  
ATOM   2163  C   GLU A 841    -421.450-204.871-282.777  1.00  0.00      H1   C  
ATOM   2164  O   GLU A 841    -421.149-203.795-283.278  1.00  0.00      H1   O  
ATOM   2165  N   ARG A 842    -421.831-204.874-281.490  1.00  0.00      H1   N  
ATOM   2166  CA  ARG A 842    -421.629-203.851-280.538  1.00  0.00      H1   C  
ATOM   2167  CB  ARG A 842    -422.549-204.166-279.365  1.00  0.00      H1   C  
ATOM   2168  CG  ARG A 842    -424.052-204.150-279.699  1.00  0.00      H1   C  
ATOM   2169  CD  ARG A 842    -424.964-203.984-278.436  1.00  0.00      H1   C  
ATOM   2170  NE  ARG A 842    -425.246-205.331-277.829  1.00  0.00      H1   N  
ATOM   2171  CZ  ARG A 842    -425.757-205.452-276.604  1.00  0.00      H1   C  
ATOM   2172  NH1 ARG A 842    -425.927-204.406-275.855  1.00  0.00      H1   N  
ATOM   2173  NH2 ARG A 842    -426.084-206.675-276.115  1.00  0.00      H1   N  
ATOM   2174  C   ARG A 842    -420.267-203.756-280.016  1.00  0.00      H1   C  
ATOM   2175  O   ARG A 842    -419.751-204.668-279.358  1.00  0.00      H1   O  
ATOM   2176  N   ASN A 843    -419.473-202.672-280.262  1.00  0.00      H1   N  
ATOM   2177  CA  ASN A 843    -418.111-202.599-279.753  1.00  0.00      H1   C  
ATOM   2178  CB  ASN A 843    -417.193-202.040-280.793  1.00  0.00      H1   C  
ATOM   2179  CG  ASN A 843    -417.510-202.687-282.095  1.00  0.00      H1   C  
ATOM   2180  OD1 ASN A 843    -417.747-201.890-283.078  1.00  0.00      H1   O  
ATOM   2181  ND2 ASN A 843    -417.455-204.051-282.232  1.00  0.00      H1   N  
ATOM   2182  C   ASN A 843    -417.855-201.775-278.410  1.00  0.00      H1   C  
ATOM   2183  O   ASN A 843    -416.658-201.611-278.021  1.00  0.00      H1   O  
ATOM   2184  N   ALA A 844    -418.957-201.314-277.767  1.00  0.00      H1   N  
ATOM   2185  CA  ALA A 844    -418.915-200.579-276.506  1.00  0.00      H1   C  
ATOM   2186  CB  ALA A 844    -417.984-201.187-275.440  1.00  0.00      H1   C  
ATOM   2187  C   ALA A 844    -418.620-199.147-276.826  1.00  0.00      H1   C  
ATOM   2188  O   ALA A 844    -417.535-198.681-277.207  1.00  0.00      H1   O  
ATOM   2189  N   GLY A 845    -419.705-198.292-276.679  1.00  0.00      H1   N  
ATOM   2190  CA  GLY A 845    -419.731-196.920-277.143  1.00  0.00      H1   C  
ATOM   2191  C   GLY A 845    -418.512-195.950-276.926  1.00  0.00      H1   C  
ATOM   2192  O   GLY A 845    -417.771-196.068-275.962  1.00  0.00      H1   O  
ATOM   2193  N   SER A 846    -418.400-194.883-277.735  1.00  0.00      H1   N  
ATOM   2194  CA  SER A 846    -417.497-193.808-277.626  1.00  0.00      H1   C  
ATOM   2195  CB  SER A 846    -416.395-193.725-278.682  1.00  0.00      H1   C  
ATOM   2196  OG  SER A 846    -415.621-194.904-278.756  1.00  0.00      H1   O  
ATOM   2197  C   SER A 846    -418.247-192.495-277.607  1.00  0.00      H1   C  
ATOM   2198  O   SER A 846    -417.685-191.380-277.779  1.00  0.00      H1   O  
ATOM   2199  N   GLY A 847    -419.569-192.633-277.349  1.00  0.00      H1   N  
ATOM   2200  CA  GLY A 847    -420.401-191.469-277.356  1.00  0.00      H1   C  
ATOM   2201  C   GLY A 847    -420.878-190.852-278.643  1.00  0.00      H1   C  
ATOM   2202  O   GLY A 847    -420.513-191.360-279.700  1.00  0.00      H1   O  
ATOM   2203  N   ILE A 848    -421.645-189.718-278.497  1.00  0.00      H1   N  
ATOM   2204  CA  ILE A 848    -422.326-189.016-279.524  1.00  0.00      H1   C  
ATOM   2205  CB  ILE A 848    -423.753-189.594-279.700  1.00  0.00      H1   C  
ATOM   2206  CG2 ILE A 848    -424.523-189.468-278.344  1.00  0.00      H1   C  
ATOM   2207  CG1 ILE A 848    -424.445-188.898-280.876  1.00  0.00      H1   C  
ATOM   2208  CD1 ILE A 848    -425.768-189.559-281.386  1.00  0.00      H1   C  
ATOM   2209  C   ILE A 848    -422.141-187.527-279.350  1.00  0.00      H1   C  
ATOM   2210  O   ILE A 848    -422.035-186.998-278.236  1.00  0.00      H1   O  
ATOM   2211  N   ILE A 849    -422.062-186.768-280.429  1.00  0.00      H1   N  
ATOM   2212  CA  ILE A 849    -421.799-185.379-280.353  1.00  0.00      H1   C  
ATOM   2213  CB  ILE A 849    -420.351-185.007-280.711  1.00  0.00      H1   C  
ATOM   2214  CG2 ILE A 849    -419.430-185.409-279.536  1.00  0.00      H1   C  
ATOM   2215  CG1 ILE A 849    -419.754-185.664-281.989  1.00  0.00      H1   C  
ATOM   2216  CD1 ILE A 849    -418.471-184.958-282.444  1.00  0.00      H1   C  
ATOM   2217  C   ILE A 849    -422.705-184.644-281.272  1.00  0.00      H1   C  
ATOM   2218  O   ILE A 849    -423.231-185.288-282.156  1.00  0.00      H1   O  
ATOM   2219  N   ILE A 850    -422.834-183.307-281.152  1.00  0.00      H1   N  
ATOM   2220  CA  ILE A 850    -423.482-182.389-282.020  1.00  0.00      H1   C  
ATOM   2221  CB  ILE A 850    -424.577-181.550-281.363  1.00  0.00      H1   C  
ATOM   2222  CG2 ILE A 850    -423.994-180.993-280.066  1.00  0.00      H1   C  
ATOM   2223  CG1 ILE A 850    -425.139-180.532-282.300  1.00  0.00      H1   C  
ATOM   2224  CD1 ILE A 850    -426.444-179.818-281.869  1.00  0.00      H1   C  
ATOM   2225  C   ILE A 850    -422.432-181.525-282.688  1.00  0.00      H1   C  
ATOM   2226  O   ILE A 850    -421.416-181.179-282.027  1.00  0.00      H1   O  
ATOM   2227  N   SER A 851    -422.492-181.273-283.999  1.00  0.00      H1   N  
ATOM   2228  CA  SER A 851    -421.465-180.582-284.747  1.00  0.00      H1   C  
ATOM   2229  CB  SER A 851    -420.223-181.510-284.999  1.00  0.00      H1   C  
ATOM   2230  OG  SER A 851    -419.120-180.721-285.317  1.00  0.00      H1   O  
ATOM   2231  C   SER A 851    -421.869-179.934-286.079  1.00  0.00      H1   C  
ATOM   2232  O   SER A 851    -422.742-180.392-286.779  1.00  0.00      H1   O  
ATOM   2233  N   ASP A 852    -421.303-178.737-286.410  1.00  0.00      H1   N  
ATOM   2234  CA  ASP A 852    -421.277-178.241-287.755  1.00  0.00      H1   C  
ATOM   2235  CB  ASP A 852    -421.751-176.775-287.544  1.00  0.00      H1   C  
ATOM   2236  CG  ASP A 852    -420.707-175.900-286.781  1.00  0.00      H1   C  
ATOM   2237  OD1 ASP A 852    -420.492-176.241-285.619  1.00  0.00      H1   O  
ATOM   2238  OD2 ASP A 852    -420.244-174.853-287.351  1.00  0.00      H1   O  
ATOM   2239  C   ASP A 852    -420.038-178.479-288.521  1.00  0.00      H1   C  
ATOM   2240  O   ASP A 852    -419.845-177.836-289.561  1.00  0.00      H1   O  
ATOM   2241  N   THR A 853    -419.054-179.207-287.989  1.00  0.00      H1   N  
ATOM   2242  CA  THR A 853    -417.677-179.344-288.431  1.00  0.00      H1   C  
ATOM   2243  CB  THR A 853    -416.740-179.512-287.271  1.00  0.00      H1   C  
ATOM   2244  OG1 THR A 853    -416.984-178.431-286.408  1.00  0.00      H1   O  
ATOM   2245  CG2 THR A 853    -415.342-179.474-287.790  1.00  0.00      H1   C  
ATOM   2246  C   THR A 853    -417.487-180.458-289.404  1.00  0.00      H1   C  
ATOM   2247  O   THR A 853    -417.898-181.536-289.034  1.00  0.00      H1   O  
ATOM   2248  N   PRO A 854    -417.046-180.395-290.631  1.00  0.00      H1   N  
ATOM   2249  CD  PRO A 854    -416.978-179.078-291.316  1.00  0.00      H1   C  
ATOM   2250  CA  PRO A 854    -416.765-181.559-291.578  1.00  0.00      H1   C  
ATOM   2251  CB  PRO A 854    -415.934-180.812-292.630  1.00  0.00      H1   C  
ATOM   2252  CG  PRO A 854    -416.677-179.488-292.811  1.00  0.00      H1   C  
ATOM   2253  C   PRO A 854    -416.062-182.765-291.051  1.00  0.00      H1   C  
ATOM   2254  O   PRO A 854    -414.936-182.759-290.683  1.00  0.00      H1   O  
ATOM   2255  N   VAL A 855    -416.698-183.896-291.269  1.00  0.00      H1   N  
ATOM   2256  CA  VAL A 855    -416.135-185.289-291.247  1.00  0.00      H1   C  
ATOM   2257  CB  VAL A 855    -417.242-186.380-291.366  1.00  0.00      H1   C  
ATOM   2258  CG1 VAL A 855    -418.199-186.180-290.204  1.00  0.00      H1   C  
ATOM   2259  CG2 VAL A 855    -417.950-186.138-292.747  1.00  0.00      H1   C  
ATOM   2260  C   VAL A 855    -415.015-185.501-292.303  1.00  0.00      H1   C  
ATOM   2261  O   VAL A 855    -415.102-184.955-293.430  1.00  0.00      H1   O  
ATOM   2262  N   HIS A 856    -413.836-186.173-291.993  1.00  0.00      H1   N  
ATOM   2263  CA  HIS A 856    -412.761-186.341-292.889  1.00  0.00      H1   C  
ATOM   2264  CB  HIS A 856    -411.652-185.140-292.656  1.00  0.00      H1   C  
ATOM   2265  ND1 HIS A 856    -412.889-182.848-293.030  1.00  0.00      H1   N  
ATOM   2266  CG  HIS A 856    -411.972-183.865-293.365  1.00  0.00      H1   C  
ATOM   2267  CE1 HIS A 856    -412.601-181.704-293.733  1.00  0.00      H1   C  
ATOM   2268  NE2 HIS A 856    -411.580-181.948-294.602  1.00  0.00      H1   N  
ATOM   2269  CD2 HIS A 856    -411.195-183.240-294.405  1.00  0.00      H1   C  
ATOM   2270  C   HIS A 856    -412.112-187.655-292.490  1.00  0.00      H1   C  
ATOM   2271  O   HIS A 856    -412.496-188.191-291.441  1.00  0.00      H1   O  
ATOM   2272  N   ASP A 857    -411.194-188.236-293.340  1.00  0.00      H1   N  
ATOM   2273  CA  ASP A 857    -410.726-189.594-293.077  1.00  0.00      H1   C  
ATOM   2274  CB  ASP A 857    -410.613-190.286-294.484  1.00  0.00      H1   C  
ATOM   2275  CG  ASP A 857    -412.048-190.574-294.988  1.00  0.00      H1   C  
ATOM   2276  OD1 ASP A 857    -412.965-190.771-294.145  1.00  0.00      H1   O  
ATOM   2277  OD2 ASP A 857    -412.302-190.670-296.197  1.00  0.00      H1   O  
ATOM   2278  C   ASP A 857    -409.357-189.509-292.384  1.00  0.00      H1   C  
ATOM   2279  O   ASP A 857    -408.586-190.479-292.344  1.00  0.00      H1   O  
ATOM   2280  N   CYS A 858    -408.992-188.366-291.827  1.00  0.00      H1   N  
ATOM   2281  CA  CYS A 858    -407.981-188.174-290.884  1.00  0.00      H1   C  
ATOM   2282  CB  CYS A 858    -407.676-186.701-290.429  1.00  0.00      H1   C  
ATOM   2283  SG  CYS A 858    -409.231-185.777-290.018  1.00  0.00      H1   S  
ATOM   2284  C   CYS A 858    -408.163-189.018-289.595  1.00  0.00      H1   C  
ATOM   2285  O   CYS A 858    -409.284-189.357-289.151  1.00  0.00      H1   O  
ATOM   2286  N   ASN A 859    -407.059-189.504-288.989  1.00  0.00      H1   N  
ATOM   2287  CA  ASN A 859    -407.182-190.363-287.799  1.00  0.00      H1   C  
ATOM   2288  CB  ASN A 859    -406.115-191.534-287.732  1.00  0.00      H1   C  
ATOM   2289  CG  ASN A 859    -406.381-192.628-286.685  1.00  0.00      H1   C  
ATOM   2290  OD1 ASN A 859    -407.484-192.437-286.109  1.00  0.00      H1   O  
ATOM   2291  ND2 ASN A 859    -405.483-193.590-286.475  1.00  0.00      H1   N  
ATOM   2292  C   ASN A 859    -406.888-189.432-286.603  1.00  0.00      H1   C  
ATOM   2293  O   ASN A 859    -405.894-188.673-286.661  1.00  0.00      H1   O  
ATOM   2294  N   THR A 860    -407.677-189.346-285.524  1.00  0.00      H1   N  
ATOM   2295  CA  THR A 860    -407.566-188.242-284.535  1.00  0.00      H1   C  
ATOM   2296  CB  THR A 860    -408.824-187.971-283.710  1.00  0.00      H1   C  
ATOM   2297  OG1 THR A 860    -408.905-186.629-283.111  1.00  0.00      H1   O  
ATOM   2298  CG2 THR A 860    -409.093-189.033-282.513  1.00  0.00      H1   C  
ATOM   2299  C   THR A 860    -406.394-188.254-283.619  1.00  0.00      H1   C  
ATOM   2300  O   THR A 860    -405.837-189.291-283.098  1.00  0.00      H1   O  
ATOM   2301  N   THR A 861    -405.852-187.055-283.469  1.00  0.00      H1   N  
ATOM   2302  CA  THR A 861    -404.693-186.880-282.603  1.00  0.00      H1   C  
ATOM   2303  CB  THR A 861    -403.670-185.963-283.200  1.00  0.00      H1   C  
ATOM   2304  OG1 THR A 861    -404.342-184.730-283.640  1.00  0.00      H1   O  
ATOM   2305  CG2 THR A 861    -403.098-186.678-284.491  1.00  0.00      H1   C  
ATOM   2306  C   THR A 861    -405.289-186.234-281.286  1.00  0.00      H1   C  
ATOM   2307  O   THR A 861    -404.581-185.875-280.320  1.00  0.00      H1   O  
ATOM   2308  N   CYS A 862    -406.683-186.156-281.150  1.00  0.00      H1   N  
ATOM   2309  CA  CYS A 862    -407.517-185.716-280.071  1.00  0.00      H1   C  
ATOM   2310  CB  CYS A 862    -406.919-184.837-278.957  1.00  0.00      H1   C  
ATOM   2311  SG  CYS A 862    -408.121-183.978-277.748  1.00  0.00      H1   S  
ATOM   2312  C   CYS A 862    -408.714-185.010-280.610  1.00  0.00      H1   C  
ATOM   2313  O   CYS A 862    -408.551-184.228-281.487  1.00  0.00      H1   O  
ATOM   2314  N   GLN A 863    -409.971-185.309-280.164  1.00  0.00      H1   N  
ATOM   2315  CA  GLN A 863    -411.102-184.857-280.940  1.00  0.00      H1   C  
ATOM   2316  CB  GLN A 863    -411.802-186.119-281.417  1.00  0.00      H1   C  
ATOM   2317  CG  GLN A 863    -412.876-185.783-282.479  1.00  0.00      H1   C  
ATOM   2318  CD  GLN A 863    -412.212-185.028-283.593  1.00  0.00      H1   C  
ATOM   2319  OE1 GLN A 863    -411.381-185.628-284.245  1.00  0.00      H1   O  
ATOM   2320  NE2 GLN A 863    -412.550-183.742-283.776  1.00  0.00      H1   N  
ATOM   2321  C   GLN A 863    -411.975-184.127-279.988  1.00  0.00      H1   C  
ATOM   2322  O   GLN A 863    -412.372-184.527-278.886  1.00  0.00      H1   O  
ATOM   2323  N   THR A 864    -412.404-182.968-280.444  1.00  0.00      H1   N  
ATOM   2324  CA  THR A 864    -413.469-182.247-279.789  1.00  0.00      H1   C  
ATOM   2325  CB  THR A 864    -413.074-180.811-279.426  1.00  0.00      H1   C  
ATOM   2326  OG1 THR A 864    -412.822-179.920-280.560  1.00  0.00      H1   O  
ATOM   2327  CG2 THR A 864    -411.908-180.782-278.450  1.00  0.00      H1   C  
ATOM   2328  C   THR A 864    -414.643-182.092-280.828  1.00  0.00      H1   C  
ATOM   2329  O   THR A 864    -414.434-182.456-281.965  1.00  0.00      H1   O  
ATOM   2330  N   PRO A 865    -415.910-181.779-280.449  1.00  0.00      H1   N  
ATOM   2331  CD  PRO A 865    -416.433-181.656-279.043  1.00  0.00      H1   C  
ATOM   2332  CA  PRO A 865    -416.955-181.400-281.457  1.00  0.00      H1   C  
ATOM   2333  CB  PRO A 865    -418.148-181.019-280.554  1.00  0.00      H1   C  
ATOM   2334  CG  PRO A 865    -417.909-181.739-279.218  1.00  0.00      H1   C  
ATOM   2335  C   PRO A 865    -416.498-180.358-282.505  1.00  0.00      H1   C  
ATOM   2336  O   PRO A 865    -417.147-180.322-283.538  1.00  0.00      H1   O  
ATOM   2337  N   LYS A 866    -415.508-179.521-282.223  1.00  0.00      H1   N  
ATOM   2338  CA  LYS A 866    -415.135-178.332-282.964  1.00  0.00      H1   C  
ATOM   2339  CB  LYS A 866    -414.978-177.119-281.914  1.00  0.00      H1   C  
ATOM   2340  CG  LYS A 866    -416.294-176.541-281.378  1.00  0.00      H1   C  
ATOM   2341  CD  LYS A 866    -417.083-175.524-282.249  1.00  0.00      H1   C  
ATOM   2342  CE  LYS A 866    -418.459-175.287-281.690  1.00  0.00      H1   C  
ATOM   2343  NZ  LYS A 866    -419.109-174.073-282.326  1.00  0.00      H1   N  
ATOM   2344  C   LYS A 866    -413.949-178.405-283.816  1.00  0.00      H1   C  
ATOM   2345  O   LYS A 866    -413.546-177.438-284.467  1.00  0.00      H1   O  
ATOM   2346  N   GLY A 867    -413.295-179.627-283.827  1.00  0.00      H1   N  
ATOM   2347  CA  GLY A 867    -411.987-179.736-284.362  1.00  0.00      H1   C  
ATOM   2348  C   GLY A 867    -411.147-180.742-283.645  1.00  0.00      H1   C  
ATOM   2349  O   GLY A 867    -411.439-181.144-282.478  1.00  0.00      H1   O  
ATOM   2350  N   THR A 868    -410.100-181.204-284.321  1.00  0.00      H1   N  
ATOM   2351  CA  THR A 868    -409.094-182.162-283.859  1.00  0.00      H1   C  
ATOM   2352  CB  THR A 868    -408.689-183.260-284.878  1.00  0.00      H1   C  
ATOM   2353  OG1 THR A 868    -407.868-184.341-284.314  1.00  0.00      H1   O  
ATOM   2354  CG2 THR A 868    -407.782-182.471-285.848  1.00  0.00      H1   C  
ATOM   2355  C   THR A 868    -407.877-181.444-283.260  1.00  0.00      H1   C  
ATOM   2356  O   THR A 868    -407.778-180.284-283.674  1.00  0.00      H1   O  
ATOM   2357  N   ILE A 869    -407.051-181.930-282.391  1.00  0.00      H1   N  
ATOM   2358  CA  ILE A 869    -406.086-181.080-281.735  1.00  0.00      H1   C  
ATOM   2359  CB  ILE A 869    -406.487-180.801-280.306  1.00  0.00      H1   C  
ATOM   2360  CG2 ILE A 869    -405.383-180.021-279.628  1.00  0.00      H1   C  
ATOM   2361  CG1 ILE A 869    -407.840-180.166-280.219  1.00  0.00      H1   C  
ATOM   2362  CD1 ILE A 869    -408.485-180.258-278.770  1.00  0.00      H1   C  
ATOM   2363  C   ILE A 869    -404.766-181.804-281.819  1.00  0.00      H1   C  
ATOM   2364  O   ILE A 869    -404.675-182.984-281.441  1.00  0.00      H1   O  
ATOM   2365  N   ASN A 870    -403.764-181.174-282.382  1.00  0.00      H1   N  
ATOM   2366  CA  ASN A 870    -402.437-181.778-282.679  1.00  0.00      H1   C  
ATOM   2367  CB  ASN A 870    -402.218-181.743-284.189  1.00  0.00      H1   C  
ATOM   2368  CG  ASN A 870    -401.159-182.768-284.672  1.00  0.00      H1   C  
ATOM   2369  OD1 ASN A 870    -400.658-183.502-283.828  1.00  0.00      H1   O  
ATOM   2370  ND2 ASN A 870    -400.807-182.768-285.935  1.00  0.00      H1   N  
ATOM   2371  C   ASN A 870    -401.271-181.127-281.946  1.00  0.00      H1   C  
ATOM   2372  O   ASN A 870    -400.527-180.395-282.571  1.00  0.00      H1   O  
ATOM   2373  N   THR A 871    -401.108-181.456-280.644  1.00  0.00      H1   N  
ATOM   2374  CA  THR A 871    -400.214-180.707-279.782  1.00  0.00      H1   C  
ATOM   2375  CB  THR A 871    -401.017-179.794-278.783  1.00  0.00      H1   C  
ATOM   2376  OG1 THR A 871    -400.116-178.835-278.181  1.00  0.00      H1   O  
ATOM   2377  CG2 THR A 871    -401.782-180.454-277.698  1.00  0.00      H1   C  
ATOM   2378  C   THR A 871    -399.391-181.761-278.940  1.00  0.00      H1   C  
ATOM   2379  O   THR A 871    -399.754-182.915-278.795  1.00  0.00      H1   O  
ATOM   2380  N   SER A 872    -398.253-181.310-278.455  1.00  0.00      H1   N  
ATOM   2381  CA  SER A 872    -397.659-181.916-277.278  1.00  0.00      H1   C  
ATOM   2382  CB  SER A 872    -396.176-182.045-277.366  1.00  0.00      H1   C  
ATOM   2383  OG  SER A 872    -395.527-180.752-277.341  1.00  0.00      H1   O  
ATOM   2384  C   SER A 872    -397.978-181.252-275.878  1.00  0.00      H1   C  
ATOM   2385  O   SER A 872    -397.488-181.606-274.820  1.00  0.00      H1   O  
ATOM   2386  N   LEU A 873    -398.824-180.241-275.823  1.00  0.00      H1   N  
ATOM   2387  CA  LEU A 873    -399.036-179.457-274.595  1.00  0.00      H1   C  
ATOM   2388  CB  LEU A 873    -399.390-178.025-274.883  1.00  0.00      H1   C  
ATOM   2389  CG  LEU A 873    -398.271-177.282-275.647  1.00  0.00      H1   C  
ATOM   2390  CD1 LEU A 873    -398.855-175.928-276.063  1.00  0.00      H1   C  
ATOM   2391  CD2 LEU A 873    -397.105-177.056-274.801  1.00  0.00      H1   C  
ATOM   2392  C   LEU A 873    -399.924-180.184-273.619  1.00  0.00      H1   C  
ATOM   2393  O   LEU A 873    -400.702-181.026-274.053  1.00  0.00      H1   O  
ATOM   2394  N   PRO A 874    -399.925-179.977-272.286  1.00  0.00      H1   N  
ATOM   2395  CD  PRO A 874    -398.825-179.305-271.568  1.00  0.00      H1   C  
ATOM   2396  CA  PRO A 874    -400.632-180.892-271.367  1.00  0.00      H1   C  
ATOM   2397  CB  PRO A 874    -399.767-180.926-270.053  1.00  0.00      H1   C  
ATOM   2398  CG  PRO A 874    -399.110-179.562-270.045  1.00  0.00      H1   C  
ATOM   2399  C   PRO A 874    -402.050-180.320-271.088  1.00  0.00      H1   C  
ATOM   2400  O   PRO A 874    -402.921-181.036-270.660  1.00  0.00      H1   O  
ATOM   2401  N   PHE A 875    -402.347-179.021-271.239  1.00  0.00      H1   N  
ATOM   2402  CA  PHE A 875    -403.629-178.416-270.964  1.00  0.00      H1   C  
ATOM   2403  CB  PHE A 875    -403.481-177.359-269.886  1.00  0.00      H1   C  
ATOM   2404  CG  PHE A 875    -402.729-177.902-268.758  1.00  0.00      H1   C  
ATOM   2405  CD1 PHE A 875    -403.219-178.920-267.906  1.00  0.00      H1   C  
ATOM   2406  CE1 PHE A 875    -402.526-179.331-266.762  1.00  0.00      H1   C  
ATOM   2407  CZ  PHE A 875    -401.339-178.684-266.293  1.00  0.00      H1   C  
ATOM   2408  CD2 PHE A 875    -401.530-177.280-268.365  1.00  0.00      H1   C  
ATOM   2409  CE2 PHE A 875    -400.816-177.693-267.162  1.00  0.00      H1   C  
ATOM   2410  C   PHE A 875    -404.378-177.856-272.120  1.00  0.00      H1   C  
ATOM   2411  O   PHE A 875    -403.755-177.357-273.065  1.00  0.00      H1   O  
ATOM   2412  N   GLN A 876    -405.714-177.777-272.086  1.00  0.00      H1   N  
ATOM   2413  CA  GLN A 876    -406.454-177.033-273.082  1.00  0.00      H1   C  
ATOM   2414  CB  GLN A 876    -406.797-177.901-274.298  1.00  0.00      H1   C  
ATOM   2415  CG  GLN A 876    -407.529-179.185-274.048  1.00  0.00      H1   C  
ATOM   2416  CD  GLN A 876    -409.031-178.973-273.910  1.00  0.00      H1   C  
ATOM   2417  OE1 GLN A 876    -409.593-177.984-274.424  1.00  0.00      H1   O  
ATOM   2418  NE2 GLN A 876    -409.772-179.857-273.225  1.00  0.00      H1   N  
ATOM   2419  C   GLN A 876    -407.567-176.280-272.532  1.00  0.00      H1   C  
ATOM   2420  O   GLN A 876    -408.029-176.652-271.465  1.00  0.00      H1   O  
ATOM   2421  N   ASN A 877    -408.048-175.182-273.242  1.00  0.00      H1   N  
ATOM   2422  CA  ASN A 877    -409.203-174.391-272.853  1.00  0.00      H1   C  
ATOM   2423  CB  ASN A 877    -408.871-172.975-272.411  1.00  0.00      H1   C  
ATOM   2424  CG  ASN A 877    -408.179-172.104-273.416  1.00  0.00      H1   C  
ATOM   2425  OD1 ASN A 877    -408.269-172.302-274.609  1.00  0.00      H1   O  
ATOM   2426  ND2 ASN A 877    -407.565-170.958-273.048  1.00  0.00      H1   N  
ATOM   2427  C   ASN A 877    -410.352-174.352-273.861  1.00  0.00      H1   C  
ATOM   2428  O   ASN A 877    -411.355-173.726-273.700  1.00  0.00      H1   O  
ATOM   2429  N   ILE A 878    -410.056-175.041-274.948  1.00  0.00      H1   N  
ATOM   2430  CA  ILE A 878    -410.912-175.107-276.086  1.00  0.00      H1   C  
ATOM   2431  CB  ILE A 878    -410.028-175.920-277.194  1.00  0.00      H1   C  
ATOM   2432  CG2 ILE A 878    -410.933-176.080-278.430  1.00  0.00      H1   C  
ATOM   2433  CG1 ILE A 878    -408.667-175.314-277.541  1.00  0.00      H1   C  
ATOM   2434  CD1 ILE A 878    -407.653-176.242-278.258  1.00  0.00      H1   C  
ATOM   2435  C   ILE A 878    -412.260-175.707-275.862  1.00  0.00      H1   C  
ATOM   2436  O   ILE A 878    -413.297-175.124-276.243  1.00  0.00      H1   O  
ATOM   2437  N   HIS A 879    -412.362-176.853-275.204  1.00  0.00      H1   N  
ATOM   2438  CA  HIS A 879    -413.672-177.428-275.011  1.00  0.00      H1   C  
ATOM   2439  CB  HIS A 879    -414.124-178.296-276.256  1.00  0.00      H1   C  
ATOM   2440  ND1 HIS A 879    -416.693-178.888-275.871  1.00  0.00      H1   N  
ATOM   2441  CG  HIS A 879    -415.619-178.280-276.563  1.00  0.00      H1   C  
ATOM   2442  CE1 HIS A 879    -417.686-178.681-276.663  1.00  0.00      H1   C  
ATOM   2443  NE2 HIS A 879    -417.334-178.193-277.869  1.00  0.00      H1   N  
ATOM   2444  CD2 HIS A 879    -416.025-177.866-277.806  1.00  0.00      H1   C  
ATOM   2445  C   HIS A 879    -413.671-178.293-273.745  1.00  0.00      H1   C  
ATOM   2446  O   HIS A 879    -412.629-178.899-273.494  1.00  0.00      H1   O  
ATOM   2447  N   PRO A 880    -414.738-178.501-273.078  1.00  0.00      H1   N  
ATOM   2448  CD  PRO A 880    -415.849-177.499-272.893  1.00  0.00      H1   C  
ATOM   2449  CA  PRO A 880    -414.830-179.579-272.052  1.00  0.00      H1   C  
ATOM   2450  CB  PRO A 880    -416.041-179.211-271.199  1.00  0.00      H1   C  
ATOM   2451  CG  PRO A 880    -416.936-178.220-272.103  1.00  0.00      H1   C  
ATOM   2452  C   PRO A 880    -415.022-180.909-272.769  1.00  0.00      H1   C  
ATOM   2453  O   PRO A 880    -414.482-181.891-272.320  1.00  0.00      H1   O  
ATOM   2454  N   ILE A 881    -415.812-180.911-273.878  1.00  0.00      H1   N  
ATOM   2455  CA  ILE A 881    -416.202-182.190-274.444  1.00  0.00      H1   C  
ATOM   2456  CB  ILE A 881    -417.480-182.136-275.277  1.00  0.00      H1   C  
ATOM   2457  CG2 ILE A 881    -417.688-183.645-275.760  1.00  0.00      H1   C  
ATOM   2458  CG1 ILE A 881    -418.718-181.616-274.490  1.00  0.00      H1   C  
ATOM   2459  CD1 ILE A 881    -419.022-182.430-273.244  1.00  0.00      H1   C  
ATOM   2460  C   ILE A 881    -414.999-182.667-275.246  1.00  0.00      H1   C  
ATOM   2461  O   ILE A 881    -414.559-182.003-276.237  1.00  0.00      H1   O  
ATOM   2462  N   THR A 882    -414.357-183.816-274.907  1.00  0.00      H1   N  
ATOM   2463  CA  THR A 882    -413.113-184.375-275.565  1.00  0.00      H1   C  
ATOM   2464  CB  THR A 882    -411.802-184.109-274.742  1.00  0.00      H1   C  
ATOM   2465  OG1 THR A 882    -411.840-184.822-273.553  1.00  0.00      H1   O  
ATOM   2466  CG2 THR A 882    -411.616-182.559-274.524  1.00  0.00      H1   C  
ATOM   2467  C   THR A 882    -413.371-185.877-275.880  1.00  0.00      H1   C  
ATOM   2468  O   THR A 882    -414.097-186.550-275.193  1.00  0.00      H1   O  
ATOM   2469  N   ILE A 883    -412.836-186.428-276.946  1.00  0.00      H1   N  
ATOM   2470  CA  ILE A 883    -412.947-187.821-277.341  1.00  0.00      H1   C  
ATOM   2471  CB  ILE A 883    -413.914-188.140-278.533  1.00  0.00      H1   C  
ATOM   2472  CG2 ILE A 883    -414.807-189.354-278.200  1.00  0.00      H1   C  
ATOM   2473  CG1 ILE A 883    -414.879-186.972-278.715  1.00  0.00      H1   C  
ATOM   2474  CD1 ILE A 883    -415.776-187.059-279.902  1.00  0.00      H1   C  
ATOM   2475  C   ILE A 883    -411.530-188.136-277.851  1.00  0.00      H1   C  
ATOM   2476  O   ILE A 883    -411.042-187.339-278.595  1.00  0.00      H1   O  
ATOM   2477  N   GLY A 884    -410.836-189.276-277.572  1.00  0.00      H1   N  
ATOM   2478  CA  GLY A 884    -409.427-189.513-277.933  1.00  0.00      H1   C  
ATOM   2479  C   GLY A 884    -408.511-189.288-276.859  1.00  0.00      H1   C  
ATOM   2480  O   GLY A 884    -408.781-188.835-275.708  1.00  0.00      H1   O  
ATOM   2481  N   LYS A 885    -407.242-189.637-277.004  1.00  0.00      H1   N  
ATOM   2482  CA  LYS A 885    -406.140-189.369-276.181  1.00  0.00      H1   C  
ATOM   2483  CB  LYS A 885    -404.927-190.188-276.510  1.00  0.00      H1   C  
ATOM   2484  CG  LYS A 885    -403.726-189.858-275.603  1.00  0.00      H1   C  
ATOM   2485  CD  LYS A 885    -402.438-190.747-275.854  1.00  0.00      H1   C  
ATOM   2486  CE  LYS A 885    -401.983-190.784-277.289  1.00  0.00      H1   C  
ATOM   2487  NZ  LYS A 885    -401.335-189.542-277.799  1.00  0.00      H1   N  
ATOM   2488  C   LYS A 885    -405.837-187.824-276.159  1.00  0.00      H1   C  
ATOM   2489  O   LYS A 885    -405.371-187.240-277.133  1.00  0.00      H1   O  
ATOM   2490  N   CYS A 886    -406.145-187.161-275.013  1.00  0.00      H1   N  
ATOM   2491  CA  CYS A 886    -406.396-185.768-275.031  1.00  0.00      H1   C  
ATOM   2492  CB  CYS A 886    -407.859-185.420-275.073  1.00  0.00      H1   C  
ATOM   2493  SG  CYS A 886    -408.738-185.537-276.703  1.00  0.00      H1   S  
ATOM   2494  C   CYS A 886    -405.768-185.032-273.836  1.00  0.00      H1   C  
ATOM   2495  O   CYS A 886    -405.655-185.571-272.741  1.00  0.00      H1   O  
ATOM   2496  N   PRO A 887    -405.253-183.839-274.035  1.00  0.00      H1   N  
ATOM   2497  CD  PRO A 887    -404.808-183.398-275.374  1.00  0.00      H1   C  
ATOM   2498  CA  PRO A 887    -405.026-182.825-272.979  1.00  0.00      H1   C  
ATOM   2499  CB  PRO A 887    -404.616-181.552-273.785  1.00  0.00      H1   C  
ATOM   2500  CG  PRO A 887    -403.998-182.152-275.078  1.00  0.00      H1   C  
ATOM   2501  C   PRO A 887    -406.305-182.589-272.103  1.00  0.00      H1   C  
ATOM   2502  O   PRO A 887    -407.425-182.512-272.646  1.00  0.00      H1   O  
ATOM   2503  N   LYS A 888    -406.069-182.334-270.805  1.00  0.00      H1   N  
ATOM   2504  CA  LYS A 888    -407.038-181.879-269.771  1.00  0.00      H1   C  
ATOM   2505  CB  LYS A 888    -406.521-181.856-268.260  1.00  0.00      H1   C  
ATOM   2506  CG  LYS A 888    -405.934-183.169-267.801  1.00  0.00      H1   C  
ATOM   2507  CD  LYS A 888    -407.052-184.184-267.382  1.00  0.00      H1   C  
ATOM   2508  CE  LYS A 888    -406.521-185.542-266.963  1.00  0.00      H1   C  
ATOM   2509  NZ  LYS A 888    -407.598-186.554-266.795  1.00  0.00      H1   N  
ATOM   2510  C   LYS A 888    -407.623-180.492-270.110  1.00  0.00      H1   C  
ATOM   2511  O   LYS A 888    -406.870-179.543-270.438  1.00  0.00      H1   O  
ATOM   2512  N   TYR A 889    -408.944-180.440-269.822  1.00  0.00      H1   N  
ATOM   2513  CA  TYR A 889    -409.613-179.163-269.609  1.00  0.00      H1   C  
ATOM   2514  CB  TYR A 889    -411.117-179.475-269.871  1.00  0.00      H1   C  
ATOM   2515  CG  TYR A 889    -411.999-178.224-269.848  1.00  0.00      H1   C  
ATOM   2516  CD1 TYR A 889    -411.674-177.113-270.627  1.00  0.00      H1   C  
ATOM   2517  CE1 TYR A 889    -412.496-175.946-270.616  1.00  0.00      H1   C  
ATOM   2518  CZ  TYR A 889    -413.630-175.940-269.792  1.00  0.00      H1   C  
ATOM   2519  OH  TYR A 889    -414.418-174.768-269.712  1.00  0.00      H1   O  
ATOM   2520  CD2 TYR A 889    -413.040-178.149-268.891  1.00  0.00      H1   C  
ATOM   2521  CE2 TYR A 889    -413.880-177.007-268.919  1.00  0.00      H1   C  
ATOM   2522  C   TYR A 889    -409.304-178.657-268.176  1.00  0.00      H1   C  
ATOM   2523  O   TYR A 889    -409.124-179.429-267.220  1.00  0.00      H1   O  
ATOM   2524  N   VAL A 890    -409.255-177.340-267.971  1.00  0.00      H1   N  
ATOM   2525  CA  VAL A 890    -409.036-176.619-266.770  1.00  0.00      H1   C  
ATOM   2526  CB  VAL A 890    -407.496-176.263-266.748  1.00  0.00      H1   C  
ATOM   2527  CG1 VAL A 890    -406.512-177.480-266.514  1.00  0.00      H1   C  
ATOM   2528  CG2 VAL A 890    -407.063-175.313-267.875  1.00  0.00      H1   C  
ATOM   2529  C   VAL A 890    -409.884-175.326-266.813  1.00  0.00      H1   C  
ATOM   2530  O   VAL A 890    -410.313-174.896-267.883  1.00  0.00      H1   O  
ATOM   2531  N   LYS A 891    -410.181-174.717-265.674  1.00  0.00      H1   N  
ATOM   2532  CA  LYS A 891    -410.946-173.508-265.576  1.00  0.00      H1   C  
ATOM   2533  CB  LYS A 891    -412.075-173.522-264.552  1.00  0.00      H1   C  
ATOM   2534  CG  LYS A 891    -413.198-174.525-264.756  1.00  0.00      H1   C  
ATOM   2535  CD  LYS A 891    -414.391-174.270-263.763  1.00  0.00      H1   C  
ATOM   2536  CE  LYS A 891    -413.928-174.539-262.329  1.00  0.00      H1   C  
ATOM   2537  NZ  LYS A 891    -415.067-174.302-261.436  1.00  0.00      H1   N  
ATOM   2538  C   LYS A 891    -410.048-172.303-265.275  1.00  0.00      H1   C  
ATOM   2539  O   LYS A 891    -410.469-171.211-264.908  1.00  0.00      H1   O  
ATOM   2540  N   SER A 892    -408.654-172.492-265.512  1.00  0.00      H1   N  
ATOM   2541  CA  SER A 892    -407.618-171.484-265.279  1.00  0.00      H1   C  
ATOM   2542  CB  SER A 892    -406.179-172.143-265.475  1.00  0.00      H1   C  
ATOM   2543  OG  SER A 892    -406.108-173.249-264.591  1.00  0.00      H1   O  
ATOM   2544  C   SER A 892    -407.780-170.351-266.320  1.00  0.00      H1   C  
ATOM   2545  O   SER A 892    -408.059-170.649-267.481  1.00  0.00      H1   O  
ATOM   2546  N   THR A 893    -407.465-169.126-265.896  1.00  0.00      H1   N  
ATOM   2547  CA  THR A 893    -407.144-167.989-266.856  1.00  0.00      H1   C  
ATOM   2548  CB  THR A 893    -407.382-166.679-266.153  1.00  0.00      H1   C  
ATOM   2549  OG1 THR A 893    -407.632-165.587-267.067  1.00  0.00      H1   O  
ATOM   2550  CG2 THR A 893    -406.269-166.195-265.197  1.00  0.00      H1   C  
ATOM   2551  C   THR A 893    -405.753-168.036-267.459  1.00  0.00      H1   C  
ATOM   2552  O   THR A 893    -405.599-167.639-268.612  1.00  0.00      H1   O  
ATOM   2553  N   LYS A 894    -404.747-168.571-266.691  1.00  0.00      H1   N  
ATOM   2554  CA  LYS A 894    -403.388-168.678-267.178  1.00  0.00      H1   C  
ATOM   2555  CB  LYS A 894    -402.506-167.433-267.025  1.00  0.00      H1   C  
ATOM   2556  CG  LYS A 894    -402.398-166.848-265.579  1.00  0.00      H1   C  
ATOM   2557  CD  LYS A 894    -401.095-166.018-265.505  1.00  0.00      H1   C  
ATOM   2558  CE  LYS A 894    -400.557-165.688-264.113  1.00  0.00      H1   C  
ATOM   2559  NZ  LYS A 894    -401.414-164.715-263.549  1.00  0.00      H1   N  
ATOM   2560  C   LYS A 894    -402.769-169.888-266.535  1.00  0.00      H1   C  
ATOM   2561  O   LYS A 894    -402.950-170.174-265.306  1.00  0.00      H1   O  
ATOM   2562  N   LEU A 895    -401.961-170.591-267.311  1.00  0.00      H1   N  
ATOM   2563  CA  LEU A 895    -401.061-171.481-266.725  1.00  0.00      H1   C  
ATOM   2564  CB  LEU A 895    -401.449-172.992-266.993  1.00  0.00      H1   C  
ATOM   2565  CG  LEU A 895    -402.527-173.514-265.966  1.00  0.00      H1   C  
ATOM   2566  CD1 LEU A 895    -403.244-174.793-266.455  1.00  0.00      H1   C  
ATOM   2567  CD2 LEU A 895    -401.967-173.574-264.622  1.00  0.00      H1   C  
ATOM   2568  C   LEU A 895    -399.728-171.250-267.521  1.00  0.00      H1   C  
ATOM   2569  O   LEU A 895    -399.454-171.785-268.615  1.00  0.00      H1   O  
ATOM   2570  N   ARG A 896    -398.939-170.334-267.028  1.00  0.00      H1   N  
ATOM   2571  CA  ARG A 896    -397.669-169.995-267.615  1.00  0.00      H1   C  
ATOM   2572  CB  ARG A 896    -397.492-168.509-267.876  1.00  0.00      H1   C  
ATOM   2573  CG  ARG A 896    -398.462-167.963-269.000  1.00  0.00      H1   C  
ATOM   2574  CD  ARG A 896    -398.129-166.565-269.366  1.00  0.00      H1   C  
ATOM   2575  NE  ARG A 896    -397.003-166.610-270.338  1.00  0.00      H1   N  
ATOM   2576  CZ  ARG A 896    -397.035-166.879-271.676  1.00  0.00      H1   C  
ATOM   2577  NH1 ARG A 896    -398.131-167.164-272.285  1.00  0.00      H1   N  
ATOM   2578  NH2 ARG A 896    -395.883-167.022-272.312  1.00  0.00      H1   N  
ATOM   2579  C   ARG A 896    -396.694-170.498-266.557  1.00  0.00      H1   C  
ATOM   2580  O   ARG A 896    -396.793-170.186-265.363  1.00  0.00      H1   O  
ATOM   2581  N   LEU A 897    -395.713-171.296-267.057  1.00  0.00      H1   N  
ATOM   2582  CA  LEU A 897    -394.662-171.799-266.157  1.00  0.00      H1   C  
ATOM   2583  CB  LEU A 897    -394.411-173.265-266.559  1.00  0.00      H1   C  
ATOM   2584  CG  LEU A 897    -393.246-174.119-266.026  1.00  0.00      H1   C  
ATOM   2585  CD1 LEU A 897    -393.253-174.131-264.545  1.00  0.00      H1   C  
ATOM   2586  CD2 LEU A 897    -393.229-175.535-266.711  1.00  0.00      H1   C  
ATOM   2587  C   LEU A 897    -393.447-170.884-266.382  1.00  0.00      H1   C  
ATOM   2588  O   LEU A 897    -393.099-170.717-267.552  1.00  0.00      H1   O  
ATOM   2589  N   ALA A 898    -392.836-170.200-265.395  1.00  0.00      H1   N  
ATOM   2590  CA  ALA A 898    -391.615-169.334-265.613  1.00  0.00      H1   C  
ATOM   2591  CB  ALA A 898    -391.275-168.564-264.323  1.00  0.00      H1   C  
ATOM   2592  C   ALA A 898    -390.365-170.042-266.211  1.00  0.00      H1   C  
ATOM   2593  O   ALA A 898    -390.142-171.148-265.762  1.00  0.00      H1   O  
ATOM   2594  N   THR A 899    -389.627-169.462-267.061  1.00  0.00      H1   N  
ATOM   2595  CA  THR A 899    -388.337-170.047-267.459  1.00  0.00      H1   C  
ATOM   2596  CB  THR A 899    -388.216-170.720-268.871  1.00  0.00      H1   C  
ATOM   2597  OG1 THR A 899    -388.372-169.705-269.877  1.00  0.00      H1   O  
ATOM   2598  CG2 THR A 899    -389.248-171.724-269.187  1.00  0.00      H1   C  
ATOM   2599  C   THR A 899    -387.261-169.057-267.366  1.00  0.00      H1   C  
ATOM   2600  O   THR A 899    -386.131-169.461-267.062  1.00  0.00      H1   O  
ATOM   2601  N   GLY A 900    -387.496-167.710-267.572  1.00  0.00      H1   N  
ATOM   2602  CA  GLY A 900    -386.470-166.685-267.388  1.00  0.00      H1   C  
ATOM   2603  C   GLY A 900    -386.412-166.160-265.997  1.00  0.00      H1   C  
ATOM   2604  O   GLY A 900    -387.060-166.644-265.057  1.00  0.00      H1   O  
ATOM   2605  N   LEU A 901    -385.750-164.986-265.916  1.00  0.00      H1   N  
ATOM   2606  CA  LEU A 901    -385.500-164.251-264.684  1.00  0.00      H1   C  
ATOM   2607  CB  LEU A 901    -384.154-163.425-264.786  1.00  0.00      H1   C  
ATOM   2608  CG  LEU A 901    -382.904-164.329-264.917  1.00  0.00      H1   C  
ATOM   2609  CD1 LEU A 901    -381.677-163.669-265.604  1.00  0.00      H1   C  
ATOM   2610  CD2 LEU A 901    -382.373-164.790-263.523  1.00  0.00      H1   C  
ATOM   2611  C   LEU A 901    -386.590-163.156-264.356  1.00  0.00      H1   C  
ATOM   2612  O   LEU A 901    -387.109-162.494-265.250  1.00  0.00      H1   O  
ATOM   2613  N   ARG A 902    -386.842-162.848-263.109  1.00  0.00      H1   N  
ATOM   2614  CA  ARG A 902    -387.620-161.743-262.713  1.00  0.00      H1   C  
ATOM   2615  CB  ARG A 902    -388.005-161.783-261.166  1.00  0.00      H1   C  
ATOM   2616  CG  ARG A 902    -389.126-162.717-260.743  1.00  0.00      H1   C  
ATOM   2617  CD  ARG A 902    -389.581-162.766-259.291  1.00  0.00      H1   C  
ATOM   2618  NE  ARG A 902    -390.376-161.491-259.089  1.00  0.00      H1   N  
ATOM   2619  CZ  ARG A 902    -390.654-160.946-257.921  1.00  0.00      H1   C  
ATOM   2620  NH1 ARG A 902    -390.559-161.571-256.803  1.00  0.00      H1   N  
ATOM   2621  NH2 ARG A 902    -391.038-159.657-257.867  1.00  0.00      H1   N  
ATOM   2622  C   ARG A 902    -386.993-160.423-263.021  1.00  0.00      H1   C  
ATOM   2623  O   ARG A 902    -385.802-160.203-262.914  1.00  0.00      H1   O  
ATOM   2624  N   ASN A 903    -387.847-159.452-263.456  1.00  0.00      H1   N  
ATOM   2625  CA  ASN A 903    -387.432-158.171-263.815  1.00  0.00      H1   C  
ATOM   2626  CB  ASN A 903    -387.556-157.781-265.346  1.00  0.00      H1   C  
ATOM   2627  CG  ASN A 903    -387.087-156.331-265.650  1.00  0.00      H1   C  
ATOM   2628  OD1 ASN A 903    -386.708-155.509-264.797  1.00  0.00      H1   O  
ATOM   2629  ND2 ASN A 903    -387.249-155.920-266.920  1.00  0.00      H1   N  
ATOM   2630  C   ASN A 903    -388.194-157.159-262.950  1.00  0.00      H1   C  
ATOM   2631  O   ASN A 903    -389.393-157.024-263.063  1.00  0.00      H1   O  
ATOM   2632  N   VAL A 904    -387.459-156.592-261.938  1.00  0.00      H1   N  
ATOM   2633  CA  VAL A 904    -388.211-155.982-260.745  1.00  0.00      H1   C  
ATOM   2634  CB  VAL A 904    -387.805-156.719-259.400  1.00  0.00      H1   C  
ATOM   2635  CG1 VAL A 904    -388.775-156.317-258.259  1.00  0.00      H1   C  
ATOM   2636  CG2 VAL A 904    -387.808-158.157-259.538  1.00  0.00      H1   C  
ATOM   2637  C   VAL A 904    -388.119-154.460-260.716  1.00  0.00      H1   C  
ATOM   2638  O   VAL A 904    -386.988-153.923-260.723  1.00  0.00      H1   O  
ATOM   2639  N   PRO A 905    -389.205-153.644-260.647  1.00  0.00      H1   N  
ATOM   2640  CD  PRO A 905    -390.550-154.112-261.048  1.00  0.00      H1   C  
ATOM   2641  CA  PRO A 905    -389.123-152.179-260.596  1.00  0.00      H1   C  
ATOM   2642  CB  PRO A 905    -390.592-151.759-260.784  1.00  0.00      H1   C  
ATOM   2643  CG  PRO A 905    -391.189-152.845-261.623  1.00  0.00      H1   C  
ATOM   2644  C   PRO A 905    -388.472-151.546-259.344  1.00  0.00      H1   C  
ATOM   2645  O   PRO A 905    -388.024-150.396-259.356  1.00  0.00      H1   O  
ATOM   2646  N   SER A 906    -388.560-152.285-258.212  1.00  0.00      H1   N  
ATOM   2647  CA  SER A 906    -388.099-151.853-256.863  1.00  0.00      H1   C  
ATOM   2648  CB  SER A 906    -388.893-152.561-255.753  1.00  0.00      H1   C  
ATOM   2649  OG  SER A 906    -390.314-152.544-255.843  1.00  0.00      H1   O  
ATOM   2650  C   SER A 906    -386.643-152.378-256.573  1.00  0.00      H1   C  
ATOM   2651  O   SER A 906    -386.131-153.307-257.207  1.00  0.00      H1   O  
ATOM   2652  N   ILE A 907    -385.908-151.705-255.706  1.00  0.00      H1   N  
ATOM   2653  CA  ILE A 907    -384.541-151.917-255.479  1.00  0.00      H1   C  
ATOM   2654  CB  ILE A 907    -383.696-150.581-255.256  1.00  0.00      H1   C  
ATOM   2655  CG2 ILE A 907    -382.242-150.901-255.309  1.00  0.00      H1   C  
ATOM   2656  CG1 ILE A 907    -384.068-149.518-256.284  1.00  0.00      H1   C  
ATOM   2657  CD1 ILE A 907    -383.835-149.807-257.762  1.00  0.00      H1   C  
ATOM   2658  C   ILE A 907    -384.364-152.897-254.370  1.00  0.00      H1   C  
ATOM   2659  O   ILE A 907    -384.567-152.501-253.231  1.00  0.00      H1   O  
ATOM   2660  N   GLN A 908    -383.832-154.099-254.566  1.00  0.00      H1   N  
ATOM   2661  CA  GLN A 908    -383.327-154.996-253.471  1.00  0.00      H1   C  
ATOM   2662  CB  GLN A 908    -382.063-154.388-252.774  1.00  0.00      H1   C  
ATOM   2663  CG  GLN A 908    -380.811-154.021-253.694  1.00  0.00      H1   C  
ATOM   2664  CD  GLN A 908    -379.782-153.096-252.983  1.00  0.00      H1   C  
ATOM   2665  OE1 GLN A 908    -379.943-151.852-253.000  1.00  0.00      H1   O  
ATOM   2666  NE2 GLN A 908    -378.648-153.651-252.505  1.00  0.00      H1   N  
ATOM   2667  C   GLN A 908    -384.390-155.523-252.489  1.00  0.00      H1   C  
ATOM   2668  O   GLN A 908    -384.130-155.584-251.305  1.00  0.00      H1   O  
ATOM   2669  N   SER A 909    -385.596-155.995-253.008  1.00  0.00      H1   N  
ATOM   2670  CA  SER A 909    -386.714-156.454-252.200  1.00  0.00      H1   C  
ATOM   2671  CB  SER A 909    -388.081-156.004-252.829  1.00  0.00      H1   C  
ATOM   2672  OG  SER A 909    -388.237-156.270-254.227  1.00  0.00      H1   O  
ATOM   2673  C   SER A 909    -386.867-157.904-251.901  1.00  0.00      H1   C  
ATOM   2674  O   SER A 909    -387.837-158.315-251.255  1.00  0.00      H1   O  
ATOM   2675  N   ARG A 910    -386.045-158.740-252.448  1.00  0.00      H1   N  
ATOM   2676  CA  ARG A 910    -386.223-160.136-252.331  1.00  0.00      H1   C  
ATOM   2677  CB  ARG A 910    -385.922-160.921-253.636  1.00  0.00      H1   C  
ATOM   2678  CG  ARG A 910    -387.045-160.815-254.687  1.00  0.00      H1   C  
ATOM   2679  CD  ARG A 910    -386.923-161.659-255.917  1.00  0.00      H1   C  
ATOM   2680  NE  ARG A 910    -386.929-163.080-255.495  1.00  0.00      H1   N  
ATOM   2681  CZ  ARG A 910    -385.944-163.984-255.700  1.00  0.00      H1   C  
ATOM   2682  NH1 ARG A 910    -384.847-163.684-256.248  1.00  0.00      H1   N  
ATOM   2683  NH2 ARG A 910    -386.187-165.224-255.221  1.00  0.00      H1   N  
ATOM   2684  C   ARG A 910    -385.536-160.828-251.157  1.00  0.00      H1   C  
ATOM   2685  O   ARG A 910    -384.320-160.686-251.069  1.00  0.00      H1   O  
ATOM   2686  N   GLY A 911    -386.271-161.446-250.263  1.00  0.00      H1   N  
ATOM   2687  CA  GLY A 911    -385.825-162.173-249.132  1.00  0.00      H1   C  
ATOM   2688  C   GLY A 911    -385.540-163.591-249.309  1.00  0.00      H1   C  
ATOM   2689  O   GLY A 911    -384.659-164.152-248.766  1.00  0.00      H1   O  
ATOM   2690  N   LEU A 912    -386.419-164.281-250.070  1.00  0.00      H1   N  
ATOM   2691  CA  LEU A 912    -386.322-165.632-250.324  1.00  0.00      H1   C  
ATOM   2692  CB  LEU A 912    -387.615-166.335-249.837  1.00  0.00      H1   C  
ATOM   2693  CG  LEU A 912    -387.585-167.856-249.829  1.00  0.00      H1   C  
ATOM   2694  CD1 LEU A 912    -386.436-168.465-248.974  1.00  0.00      H1   C  
ATOM   2695  CD2 LEU A 912    -388.962-168.408-249.231  1.00  0.00      H1   C  
ATOM   2696  C   LEU A 912    -386.071-165.941-251.825  1.00  0.00      H1   C  
ATOM   2697  O   LEU A 912    -386.960-165.713-252.655  1.00  0.00      H1   O  
ATOM   2698  N   PHE A 913    -384.881-166.490-252.238  1.00  0.00      H1   N  
ATOM   2699  CA  PHE A 913    -383.664-166.508-251.486  1.00  0.00      H1   C  
ATOM   2700  CB  PHE A 913    -382.652-167.590-252.040  1.00  0.00      H1   C  
ATOM   2701  CG  PHE A 913    -383.141-169.024-252.169  1.00  0.00      H1   C  
ATOM   2702  CD1 PHE A 913    -384.354-169.510-251.684  1.00  0.00      H1   C  
ATOM   2703  CE1 PHE A 913    -384.491-170.932-251.666  1.00  0.00      H1   C  
ATOM   2704  CZ  PHE A 913    -383.620-171.787-252.363  1.00  0.00      H1   C  
ATOM   2705  CD2 PHE A 913    -382.169-169.896-252.711  1.00  0.00      H1   C  
ATOM   2706  CE2 PHE A 913    -382.431-171.207-252.868  1.00  0.00      H1   C  
ATOM   2707  C   PHE A 913    -382.995-165.127-251.531  1.00  0.00      H1   C  
ATOM   2708  O   PHE A 913    -382.102-164.775-250.808  1.00  0.00      H1   O  
ATOM   2709  N   GLY A 914    -383.392-164.272-252.458  1.00  0.00      H1   N  
ATOM   2710  CA  GLY A 914    -382.917-162.928-252.544  1.00  0.00      H1   C  
ATOM   2711  C   GLY A 914    -381.635-162.801-253.346  1.00  0.00      H1   C  
ATOM   2712  O   GLY A 914    -380.883-161.792-253.134  1.00  0.00      H1   O  
ATOM   2713  N   ALA A 915    -381.285-163.748-254.252  1.00  0.00      H1   N  
ATOM   2714  CA  ALA A 915    -380.029-163.677-255.032  1.00  0.00      H1   C  
ATOM   2715  CB  ALA A 915    -379.628-165.103-255.293  1.00  0.00      H1   C  
ATOM   2716  C   ALA A 915    -380.179-162.657-256.256  1.00  0.00      H1   C  
ATOM   2717  O   ALA A 915    -379.449-161.666-256.291  1.00  0.00      H1   O  
ATOM   2718  N   ILE A 916    -381.158-162.874-257.131  1.00  0.00      H1   N  
ATOM   2719  CA  ILE A 916    -381.835-161.853-257.858  1.00  0.00      H1   C  
ATOM   2720  CB  ILE A 916    -382.739-162.449-259.059  1.00  0.00      H1   C  
ATOM   2721  CG2 ILE A 916    -383.845-161.455-259.561  1.00  0.00      H1   C  
ATOM   2722  CG1 ILE A 916    -381.923-163.083-260.167  1.00  0.00      H1   C  
ATOM   2723  CD1 ILE A 916    -381.524-164.603-259.979  1.00  0.00      H1   C  
ATOM   2724  C   ILE A 916    -382.652-160.980-256.901  1.00  0.00      H1   C  
ATOM   2725  O   ILE A 916    -383.374-161.436-256.062  1.00  0.00      H1   O  
ATOM   2726  N   ALA A 917    -382.558-159.673-257.277  1.00  0.00      H1   N  
ATOM   2727  CA  ALA A 917    -383.267-158.596-256.735  1.00  0.00      H1   C  
ATOM   2728  CB  ALA A 917    -384.697-158.754-257.240  1.00  0.00      H1   C  
ATOM   2729  C   ALA A 917    -383.146-158.393-255.269  1.00  0.00      H1   C  
ATOM   2730  O   ALA A 917    -384.168-158.142-254.604  1.00  0.00      H1   O  
ATOM   2731  N   GLY A 918    -381.904-158.441-254.641  1.00  0.00      H1   N  
ATOM   2732  CA  GLY A 918    -381.860-158.511-253.193  1.00  0.00      H1   C  
ATOM   2733  C   GLY A 918    -380.632-157.920-252.596  1.00  0.00      H1   C  
ATOM   2734  O   GLY A 918    -380.678-157.193-251.588  1.00  0.00      H1   O  
ATOM   2735  N   PHE A 919    -379.496-158.371-253.105  1.00  0.00      H1   N  
ATOM   2736  CA  PHE A 919    -378.170-157.753-252.781  1.00  0.00      H1   C  
ATOM   2737  CB  PHE A 919    -377.177-158.888-252.335  1.00  0.00      H1   C  
ATOM   2738  CG  PHE A 919    -376.655-159.849-253.368  1.00  0.00      H1   C  
ATOM   2739  CD1 PHE A 919    -375.295-159.969-253.565  1.00  0.00      H1   C  
ATOM   2740  CE1 PHE A 919    -374.713-160.900-254.378  1.00  0.00      H1   C  
ATOM   2741  CZ  PHE A 919    -375.509-161.900-254.978  1.00  0.00      H1   C  
ATOM   2742  CD2 PHE A 919    -377.438-160.862-254.005  1.00  0.00      H1   C  
ATOM   2743  CE2 PHE A 919    -376.929-161.849-254.823  1.00  0.00      H1   C  
ATOM   2744  C   PHE A 919    -377.614-156.975-253.968  1.00  0.00      H1   C  
ATOM   2745  O   PHE A 919    -376.858-156.029-253.785  1.00  0.00      H1   O  
ATOM   2746  N   ILE A 920    -377.972-157.235-255.235  1.00  0.00      H1   N  
ATOM   2747  CA  ILE A 920    -377.463-156.409-256.346  1.00  0.00      H1   C  
ATOM   2748  CB  ILE A 920    -377.078-157.250-257.592  1.00  0.00      H1   C  
ATOM   2749  CG2 ILE A 920    -376.482-156.256-258.648  1.00  0.00      H1   C  
ATOM   2750  CG1 ILE A 920    -375.957-158.253-257.136  1.00  0.00      H1   C  
ATOM   2751  CD1 ILE A 920    -375.550-159.155-258.267  1.00  0.00      H1   C  
ATOM   2752  C   ILE A 920    -378.636-155.388-256.609  1.00  0.00      H1   C  
ATOM   2753  O   ILE A 920    -379.795-155.842-256.808  1.00  0.00      H1   O  
ATOM   2754  N   GLU A 921    -378.364-154.067-256.699  1.00  0.00      H1   N  
ATOM   2755  CA  GLU A 921    -379.301-153.074-257.005  1.00  0.00      H1   C  
ATOM   2756  CB  GLU A 921    -378.422-151.789-257.082  1.00  0.00      H1   C  
ATOM   2757  CG  GLU A 921    -377.861-151.394-255.696  1.00  0.00      H1   C  
ATOM   2758  CD  GLU A 921    -377.072-150.159-255.752  1.00  0.00      H1   C  
ATOM   2759  OE1 GLU A 921    -377.590-149.208-255.140  1.00  0.00      H1   O  
ATOM   2760  OE2 GLU A 921    -375.993-150.251-256.441  1.00  0.00      H1   O  
ATOM   2761  C   GLU A 921    -380.219-153.176-258.215  1.00  0.00      H1   C  
ATOM   2762  O   GLU A 921    -381.405-152.969-258.091  1.00  0.00      H1   O  
ATOM   2763  N   GLY A 922    -379.672-153.641-259.336  1.00  0.00      H1   N  
ATOM   2764  CA  GLY A 922    -380.471-153.850-260.566  1.00  0.00      H1   C  
ATOM   2765  C   GLY A 922    -379.809-154.711-261.469  1.00  0.00      H1   C  
ATOM   2766  O   GLY A 922    -378.565-154.884-261.456  1.00  0.00      H1   O  
ATOM   2767  N   GLY A 923    -380.570-155.567-262.147  1.00  0.00      H1   N  
ATOM   2768  CA  GLY A 923    -380.040-156.336-263.306  1.00  0.00      H1   C  
ATOM   2769  C   GLY A 923    -379.480-155.477-264.463  1.00  0.00      H1   C  
ATOM   2770  O   GLY A 923    -379.900-154.319-264.675  1.00  0.00      H1   O  
ATOM   2771  N   TRP A 924    -378.611-156.076-265.241  1.00  0.00      H1   N  
ATOM   2772  CA  TRP A 924    -378.009-155.279-266.384  1.00  0.00      H1   C  
ATOM   2773  CB  TRP A 924    -376.569-155.788-266.696  1.00  0.00      H1   C  
ATOM   2774  CG  TRP A 924    -375.680-155.945-265.518  1.00  0.00      H1   C  
ATOM   2775  CD1 TRP A 924    -375.601-155.050-264.476  1.00  0.00      H1   C  
ATOM   2776  NE1 TRP A 924    -374.756-155.504-263.552  1.00  0.00      H1   N  
ATOM   2777  CE2 TRP A 924    -374.086-156.639-264.012  1.00  0.00      H1   C  
ATOM   2778  CD2 TRP A 924    -374.702-156.961-265.221  1.00  0.00      H1   C  
ATOM   2779  CE3 TRP A 924    -374.365-158.144-265.873  1.00  0.00      H1   C  
ATOM   2780  CZ3 TRP A 924    -373.469-159.005-265.251  1.00  0.00      H1   C  
ATOM   2781  CZ2 TRP A 924    -373.198-157.464-263.359  1.00  0.00      H1   C  
ATOM   2782  CH2 TRP A 924    -372.926-158.666-264.038  1.00  0.00      H1   C  
ATOM   2783  C   TRP A 924    -378.916-155.426-267.588  1.00  0.00      H1   C  
ATOM   2784  O   TRP A 924    -379.090-156.523-268.096  1.00  0.00      H1   O  
ATOM   2785  N   THR A 925    -379.555-154.330-268.032  1.00  0.00      H1   N  
ATOM   2786  CA  THR A 925    -380.411-154.225-269.231  1.00  0.00      H1   C  
ATOM   2787  CB  THR A 925    -381.260-152.954-269.417  1.00  0.00      H1   C  
ATOM   2788  OG1 THR A 925    -380.505-151.743-269.267  1.00  0.00      H1   O  
ATOM   2789  CG2 THR A 925    -382.372-152.974-268.326  1.00  0.00      H1   C  
ATOM   2790  C   THR A 925    -379.614-154.474-270.455  1.00  0.00      H1   C  
ATOM   2791  O   THR A 925    -379.993-155.202-271.364  1.00  0.00      H1   O  
ATOM   2792  N   GLY A 926    -378.357-153.941-270.632  1.00  0.00      H1   N  
ATOM   2793  CA  GLY A 926    -377.464-154.025-271.767  1.00  0.00      H1   C  
ATOM   2794  C   GLY A 926    -376.865-155.391-272.060  1.00  0.00      H1   C  
ATOM   2795  O   GLY A 926    -376.394-155.651-273.132  1.00  0.00      H1   O  
ATOM   2796  N   MET A 927    -376.949-156.287-271.045  1.00  0.00      H1   N  
ATOM   2797  CA  MET A 927    -376.505-157.621-271.292  1.00  0.00      H1   C  
ATOM   2798  CB  MET A 927    -376.335-158.329-269.970  1.00  0.00      H1   C  
ATOM   2799  CG  MET A 927    -376.168-159.874-269.996  1.00  0.00      H1   C  
ATOM   2800  SD  MET A 927    -375.495-160.642-268.472  1.00  0.00      H1   S  
ATOM   2801  CE  MET A 927    -375.246-162.358-269.088  1.00  0.00      H1   C  
ATOM   2802  C   MET A 927    -377.367-158.372-272.347  1.00  0.00      H1   C  
ATOM   2803  O   MET A 927    -378.500-158.803-272.037  1.00  0.00      H1   O  
ATOM   2804  N   VAL A 928    -376.842-158.444-273.579  1.00  0.00      H1   N  
ATOM   2805  CA  VAL A 928    -377.638-158.983-274.696  1.00  0.00      H1   C  
ATOM   2806  CB  VAL A 928    -376.716-158.809-275.858  1.00  0.00      H1   C  
ATOM   2807  CG1 VAL A 928    -377.262-159.284-277.213  1.00  0.00      H1   C  
ATOM   2808  CG2 VAL A 928    -376.354-157.268-276.023  1.00  0.00      H1   C  
ATOM   2809  C   VAL A 928    -378.075-160.414-274.713  1.00  0.00      H1   C  
ATOM   2810  O   VAL A 928    -379.181-160.798-275.159  1.00  0.00      H1   O  
ATOM   2811  N   ASP A 929    -377.088-161.300-274.353  1.00  0.00      H1   N  
ATOM   2812  CA  ASP A 929    -377.285-162.734-274.366  1.00  0.00      H1   C  
ATOM   2813  CB  ASP A 929    -376.385-163.304-275.447  1.00  0.00      H1   C  
ATOM   2814  CG  ASP A 929    -376.723-164.746-275.818  1.00  0.00      H1   C  
ATOM   2815  OD1 ASP A 929    -377.849-165.270-275.703  1.00  0.00      H1   O  
ATOM   2816  OD2 ASP A 929    -375.746-165.440-276.301  1.00  0.00      H1   O  
ATOM   2817  C   ASP A 929    -376.927-163.251-272.943  1.00  0.00      H1   C  
ATOM   2818  O   ASP A 929    -376.225-162.651-272.101  1.00  0.00      H1   O  
ATOM   2819  N   GLY A 930    -377.409-164.472-272.694  1.00  0.00      H1   N  
ATOM   2820  CA  GLY A 930    -377.405-165.146-271.451  1.00  0.00      H1   C  
ATOM   2821  C   GLY A 930    -378.089-164.531-270.251  1.00  0.00      H1   C  
ATOM   2822  O   GLY A 930    -378.816-163.521-270.294  1.00  0.00      H1   O  
ATOM   2823  N   TRP A 931    -377.952-165.190-269.066  1.00  0.00      H1   N  
ATOM   2824  CA  TRP A 931    -378.793-164.971-267.875  1.00  0.00      H1   C  
ATOM   2825  CB  TRP A 931    -379.618-166.265-267.544  1.00  0.00      H1   C  
ATOM   2826  CG  TRP A 931    -380.887-166.601-268.295  1.00  0.00      H1   C  
ATOM   2827  CD1 TRP A 931    -381.659-165.654-268.829  1.00  0.00      H1   C  
ATOM   2828  NE1 TRP A 931    -382.773-166.303-269.383  1.00  0.00      H1   N  
ATOM   2829  CE2 TRP A 931    -382.703-167.660-269.244  1.00  0.00      H1   C  
ATOM   2830  CD2 TRP A 931    -381.544-167.878-268.524  1.00  0.00      H1   C  
ATOM   2831  CE3 TRP A 931    -381.156-169.131-268.252  1.00  0.00      H1   C  
ATOM   2832  CZ3 TRP A 931    -382.001-170.209-268.603  1.00  0.00      H1   C  
ATOM   2833  CZ2 TRP A 931    -383.584-168.699-269.624  1.00  0.00      H1   C  
ATOM   2834  CH2 TRP A 931    -383.243-169.944-269.206  1.00  0.00      H1   C  
ATOM   2835  C   TRP A 931    -378.052-164.460-266.736  1.00  0.00      H1   C  
ATOM   2836  O   TRP A 931    -378.543-163.533-266.060  1.00  0.00      H1   O  
ATOM   2837  N   TYR A 932    -376.849-165.042-266.469  1.00  0.00      H1   N  
ATOM   2838  CA  TYR A 932    -376.068-164.722-265.276  1.00  0.00      H1   C  
ATOM   2839  CB  TYR A 932    -376.025-165.879-264.157  1.00  0.00      H1   C  
ATOM   2840  CG  TYR A 932    -377.137-166.881-264.129  1.00  0.00      H1   C  
ATOM   2841  CD1 TYR A 932    -378.367-166.672-263.503  1.00  0.00      H1   C  
ATOM   2842  CE1 TYR A 932    -379.389-167.621-263.688  1.00  0.00      H1   C  
ATOM   2843  CZ  TYR A 932    -379.171-168.706-264.586  1.00  0.00      H1   C  
ATOM   2844  OH  TYR A 932    -380.261-169.677-264.797  1.00  0.00      H1   O  
ATOM   2845  CD2 TYR A 932    -376.858-168.065-264.946  1.00  0.00      H1   C  
ATOM   2846  CE2 TYR A 932    -377.912-168.863-265.217  1.00  0.00      H1   C  
ATOM   2847  C   TYR A 932    -374.677-164.559-265.889  1.00  0.00      H1   C  
ATOM   2848  O   TYR A 932    -374.265-165.330-266.774  1.00  0.00      H1   O  
ATOM   2849  N   GLY A 933    -373.926-163.506-265.498  1.00  0.00      H1   N  
ATOM   2850  CA  GLY A 933    -372.514-163.360-265.843  1.00  0.00      H1   C  
ATOM   2851  C   GLY A 933    -371.784-162.451-264.970  1.00  0.00      H1   C  
ATOM   2852  O   GLY A 933    -372.064-162.366-263.760  1.00  0.00      H1   O  
ATOM   2853  N   TYR A 934    -370.755-161.839-265.551  1.00  0.00      H1   N  
ATOM   2854  CA  TYR A 934    -369.783-161.014-264.852  1.00  0.00      H1   C  
ATOM   2855  CB  TYR A 934    -368.375-161.660-264.813  1.00  0.00      H1   C  
ATOM   2856  CG  TYR A 934    -368.384-163.163-264.625  1.00  0.00      H1   C  
ATOM   2857  CD1 TYR A 934    -368.398-163.652-263.365  1.00  0.00      H1   C  
ATOM   2858  CE1 TYR A 934    -368.214-164.989-263.104  1.00  0.00      H1   C  
ATOM   2859  CZ  TYR A 934    -367.960-165.846-264.181  1.00  0.00      H1   C  
ATOM   2860  OH  TYR A 934    -367.752-167.160-263.775  1.00  0.00      H1   O  
ATOM   2861  CD2 TYR A 934    -368.188-164.060-265.755  1.00  0.00      H1   C  
ATOM   2862  CE2 TYR A 934    -367.929-165.421-265.508  1.00  0.00      H1   C  
ATOM   2863  C   TYR A 934    -369.714-159.714-265.710  1.00  0.00      H1   C  
ATOM   2864  O   TYR A 934    -369.919-159.708-266.909  1.00  0.00      H1   O  
ATOM   2865  N   HIS A 935    -369.286-158.566-265.010  1.00  0.00      H1   N  
ATOM   2866  CA  HIS A 935    -369.058-157.341-265.646  1.00  0.00      H1   C  
ATOM   2867  CB  HIS A 935    -370.123-156.238-265.174  1.00  0.00      H1   C  
ATOM   2868  ND1 HIS A 935    -369.783-154.239-266.719  1.00  0.00      H1   N  
ATOM   2869  CG  HIS A 935    -369.807-154.765-265.446  1.00  0.00      H1   C  
ATOM   2870  CE1 HIS A 935    -369.335-152.968-266.557  1.00  0.00      H1   C  
ATOM   2871  NE2 HIS A 935    -369.166-152.640-265.299  1.00  0.00      H1   N  
ATOM   2872  CD2 HIS A 935    -369.333-153.826-264.572  1.00  0.00      H1   C  
ATOM   2873  C   HIS A 935    -367.671-156.811-265.406  1.00  0.00      H1   C  
ATOM   2874  O   HIS A 935    -367.155-156.840-264.261  1.00  0.00      H1   O  
ATOM   2875  N   HIS A 936    -366.999-156.358-266.424  1.00  0.00      H1   N  
ATOM   2876  CA  HIS A 936    -365.704-155.683-266.299  1.00  0.00      H1   C  
ATOM   2877  CB  HIS A 936    -364.476-156.681-266.518  1.00  0.00      H1   C  
ATOM   2878  ND1 HIS A 936    -362.509-155.425-265.492  1.00  0.00      H1   N  
ATOM   2879  CG  HIS A 936    -363.161-156.049-266.505  1.00  0.00      H1   C  
ATOM   2880  CE1 HIS A 936    -361.311-154.951-265.971  1.00  0.00      H1   C  
ATOM   2881  NE2 HIS A 936    -361.203-155.246-267.267  1.00  0.00      H1   N  
ATOM   2882  CD2 HIS A 936    -362.275-156.050-267.558  1.00  0.00      H1   C  
ATOM   2883  C   HIS A 936    -365.712-154.417-267.254  1.00  0.00      H1   C  
ATOM   2884  O   HIS A 936    -366.159-154.529-268.384  1.00  0.00      H1   O  
ATOM   2885  N   GLN A 937    -365.300-153.251-266.778  1.00  0.00      H1   N  
ATOM   2886  CA  GLN A 937    -365.589-152.029-267.527  1.00  0.00      H1   C  
ATOM   2887  CB  GLN A 937    -365.837-150.883-266.489  1.00  0.00      H1   C  
ATOM   2888  CG  GLN A 937    -366.047-149.459-267.056  1.00  0.00      H1   C  
ATOM   2889  CD  GLN A 937    -367.161-149.305-267.999  1.00  0.00      H1   C  
ATOM   2890  OE1 GLN A 937    -367.945-150.169-268.277  1.00  0.00      H1   O  
ATOM   2891  NE2 GLN A 937    -367.089-148.165-268.805  1.00  0.00      H1   N  
ATOM   2892  C   GLN A 937    -364.459-151.808-268.532  1.00  0.00      H1   C  
ATOM   2893  O   GLN A 937    -363.455-151.169-268.314  1.00  0.00      H1   O  
ATOM   2894  N   ASN A 938    -364.626-152.419-269.770  1.00  0.00      H1   N  
ATOM   2895  CA  ASN A 938    -363.868-151.972-270.925  1.00  0.00      H1   C  
ATOM   2896  CB  ASN A 938    -362.858-153.040-271.424  1.00  0.00      H1   C  
ATOM   2897  CG  ASN A 938    -362.007-152.707-272.593  1.00  0.00      H1   C  
ATOM   2898  OD1 ASN A 938    -362.476-152.167-273.629  1.00  0.00      H1   O  
ATOM   2899  ND2 ASN A 938    -360.686-153.105-272.484  1.00  0.00      H1   N  
ATOM   2900  C   ASN A 938    -364.900-151.596-271.982  1.00  0.00      H1   C  
ATOM   2901  O   ASN A 938    -365.878-152.329-272.383  1.00  0.00      H1   O  
ATOM   2902  N   GLU A 939    -364.743-150.390-272.557  1.00  0.00      H1   N  
ATOM   2903  CA  GLU A 939    -365.633-149.841-273.556  1.00  0.00      H1   C  
ATOM   2904  CB  GLU A 939    -365.082-148.434-274.066  1.00  0.00      H1   C  
ATOM   2905  CG  GLU A 939    -365.179-147.337-272.900  1.00  0.00      H1   C  
ATOM   2906  CD  GLU A 939    -364.885-145.936-273.241  1.00  0.00      H1   C  
ATOM   2907  OE1 GLU A 939    -364.882-145.560-274.452  1.00  0.00      H1   O  
ATOM   2908  OE2 GLU A 939    -364.648-145.143-272.268  1.00  0.00      H1   O  
ATOM   2909  C   GLU A 939    -365.896-150.606-274.854  1.00  0.00      H1   C  
ATOM   2910  O   GLU A 939    -367.006-150.607-275.338  1.00  0.00      H1   O  
ATOM   2911  N   GLN A 940    -364.884-151.304-275.402  1.00  0.00      H1   N  
ATOM   2912  CA  GLN A 940    -365.000-151.936-276.665  1.00  0.00      H1   C  
ATOM   2913  CB  GLN A 940    -363.690-151.794-277.498  1.00  0.00      H1   C  
ATOM   2914  CG  GLN A 940    -363.302-150.364-277.948  1.00  0.00      H1   C  
ATOM   2915  CD  GLN A 940    -364.392-149.427-278.535  1.00  0.00      H1   C  
ATOM   2916  OE1 GLN A 940    -365.234-148.945-277.775  1.00  0.00      H1   O  
ATOM   2917  NE2 GLN A 940    -364.431-149.314-279.847  1.00  0.00      H1   N  
ATOM   2918  C   GLN A 940    -365.332-153.389-276.540  1.00  0.00      H1   C  
ATOM   2919  O   GLN A 940    -365.302-154.111-277.578  1.00  0.00      H1   O  
ATOM   2920  N   GLY A 941    -365.769-153.915-275.353  1.00  0.00      H1   N  
ATOM   2921  CA  GLY A 941    -366.170-155.305-275.185  1.00  0.00      H1   C  
ATOM   2922  C   GLY A 941    -365.542-155.928-274.048  1.00  0.00      H1   C  
ATOM   2923  O   GLY A 941    -364.456-155.526-273.607  1.00  0.00      H1   O  
ATOM   2924  N   SER A 942    -366.274-156.851-273.476  1.00  0.00      H1   N  
ATOM   2925  CA  SER A 942    -365.828-157.628-272.362  1.00  0.00      H1   C  
ATOM   2926  CB  SER A 942    -364.496-158.468-272.715  1.00  0.00      H1   C  
ATOM   2927  OG  SER A 942    -364.699-159.551-273.640  1.00  0.00      H1   O  
ATOM   2928  C   SER A 942    -365.661-156.818-271.063  1.00  0.00      H1   C  
ATOM   2929  O   SER A 942    -364.713-157.095-270.345  1.00  0.00      H1   O  
ATOM   2930  N   GLY A 943    -366.491-155.879-270.604  1.00  0.00      H1   N  
ATOM   2931  CA  GLY A 943    -367.952-155.729-270.878  1.00  0.00      H1   C  
ATOM   2932  C   GLY A 943    -368.656-156.902-270.092  1.00  0.00      H1   C  
ATOM   2933  O   GLY A 943    -367.981-157.703-269.467  1.00  0.00      H1   O  
ATOM   2934  N   TYR A 944    -370.050-156.907-270.038  1.00  0.00      H1   N  
ATOM   2935  CA  TYR A 944    -370.930-158.007-269.801  1.00  0.00      H1   C  
ATOM   2936  CB  TYR A 944    -372.374-157.628-270.154  1.00  0.00      H1   C  
ATOM   2937  CG  TYR A 944    -372.817-156.368-269.544  1.00  0.00      H1   C  
ATOM   2938  CD1 TYR A 944    -372.847-156.221-268.121  1.00  0.00      H1   C  
ATOM   2939  CE1 TYR A 944    -373.268-155.025-267.524  1.00  0.00      H1   C  
ATOM   2940  CZ  TYR A 944    -373.702-154.033-268.357  1.00  0.00      H1   C  
ATOM   2941  OH  TYR A 944    -374.046-152.794-267.857  1.00  0.00      H1   O  
ATOM   2942  CD2 TYR A 944    -373.168-155.275-270.410  1.00  0.00      H1   C  
ATOM   2943  CE2 TYR A 944    -373.704-154.168-269.807  1.00  0.00      H1   C  
ATOM   2944  C   TYR A 944    -370.570-159.364-270.432  1.00  0.00      H1   C  
ATOM   2945  O   TYR A 944    -370.459-159.500-271.670  1.00  0.00      H1   O  
ATOM   2946  N   ALA A 945    -370.357-160.397-269.653  1.00  0.00      H1   N  
ATOM   2947  CA  ALA A 945    -370.254-161.693-270.291  1.00  0.00      H1   C  
ATOM   2948  CB  ALA A 945    -368.779-161.926-270.537  1.00  0.00      H1   C  
ATOM   2949  C   ALA A 945    -370.810-162.793-269.452  1.00  0.00      H1   C  
ATOM   2950  O   ALA A 945    -370.503-162.898-268.290  1.00  0.00      H1   O  
ATOM   2951  N   ALA A 946    -371.611-163.602-270.152  1.00  0.00      H1   N  
ATOM   2952  CA  ALA A 946    -372.260-164.792-269.541  1.00  0.00      H1   C  
ATOM   2953  CB  ALA A 946    -373.428-165.283-270.415  1.00  0.00      H1   C  
ATOM   2954  C   ALA A 946    -371.361-165.860-269.121  1.00  0.00      H1   C  
ATOM   2955  O   ALA A 946    -370.521-166.211-269.947  1.00  0.00      H1   O  
ATOM   2956  N   ASP A 947    -371.574-166.418-267.925  1.00  0.00      H1   N  
ATOM   2957  CA  ASP A 947    -370.787-167.502-267.434  1.00  0.00      H1   C  
ATOM   2958  CB  ASP A 947    -370.957-167.713-265.882  1.00  0.00      H1   C  
ATOM   2959  CG  ASP A 947    -370.399-168.896-265.217  1.00  0.00      H1   C  
ATOM   2960  OD1 ASP A 947    -371.082-169.783-264.672  1.00  0.00      H1   O  
ATOM   2961  OD2 ASP A 947    -369.134-168.913-265.231  1.00  0.00      H1   O  
ATOM   2962  C   ASP A 947    -371.336-168.687-268.180  1.00  0.00      H1   C  
ATOM   2963  O   ASP A 947    -372.541-169.009-267.958  1.00  0.00      H1   O  
ATOM   2964  N   LEU A 948    -370.517-169.387-268.998  1.00  0.00      H1   N  
ATOM   2965  CA  LEU A 948    -370.956-170.444-269.928  1.00  0.00      H1   C  
ATOM   2966  CB  LEU A 948    -370.101-170.575-271.152  1.00  0.00      H1   C  
ATOM   2967  CG  LEU A 948    -370.157-169.398-272.137  1.00  0.00      H1   C  
ATOM   2968  CD1 LEU A 948    -369.276-169.769-273.353  1.00  0.00      H1   C  
ATOM   2969  CD2 LEU A 948    -371.580-168.928-272.552  1.00  0.00      H1   C  
ATOM   2970  C   LEU A 948    -371.199-171.749-269.187  1.00  0.00      H1   C  
ATOM   2971  O   LEU A 948    -372.126-172.485-269.603  1.00  0.00      H1   O  
ATOM   2972  N   LYS A 949    -370.503-171.861-268.078  1.00  0.00      H1   N  
ATOM   2973  CA  LYS A 949    -370.779-172.853-267.018  1.00  0.00      H1   C  
ATOM   2974  CB  LYS A 949    -369.672-172.812-265.967  1.00  0.00      H1   C  
ATOM   2975  CG  LYS A 949    -368.280-173.264-266.446  1.00  0.00      H1   C  
ATOM   2976  CD  LYS A 949    -368.134-174.822-266.270  1.00  0.00      H1   C  
ATOM   2977  CE  LYS A 949    -366.792-175.325-266.767  1.00  0.00      H1   C  
ATOM   2978  NZ  LYS A 949    -365.720-174.737-266.051  1.00  0.00      H1   N  
ATOM   2979  C   LYS A 949    -372.145-172.765-266.386  1.00  0.00      H1   C  
ATOM   2980  O   LYS A 949    -372.892-173.725-266.573  1.00  0.00      H1   O  
ATOM   2981  N   SER A 950    -372.545-171.746-265.594  1.00  0.00      H1   N  
ATOM   2982  CA  SER A 950    -373.933-171.643-265.164  1.00  0.00      H1   C  
ATOM   2983  CB  SER A 950    -374.220-170.583-263.984  1.00  0.00      H1   C  
ATOM   2984  OG  SER A 950    -373.548-169.375-264.248  1.00  0.00      H1   O  
ATOM   2985  C   SER A 950    -374.935-171.496-266.228  1.00  0.00      H1   C  
ATOM   2986  O   SER A 950    -375.904-172.249-266.245  1.00  0.00      H1   O  
ATOM   2987  N   THR A 951    -374.838-170.518-267.227  1.00  0.00      H1   N  
ATOM   2988  CA  THR A 951    -375.909-170.258-268.154  1.00  0.00      H1   C  
ATOM   2989  CB  THR A 951    -375.867-168.977-268.957  1.00  0.00      H1   C  
ATOM   2990  OG1 THR A 951    -375.797-167.841-268.078  1.00  0.00      H1   O  
ATOM   2991  CG2 THR A 951    -377.253-168.776-269.598  1.00  0.00      H1   C  
ATOM   2992  C   THR A 951    -376.284-171.558-268.981  1.00  0.00      H1   C  
ATOM   2993  O   THR A 951    -377.459-171.900-269.180  1.00  0.00      H1   O  
ATOM   2994  N   GLN A 952    -375.319-172.247-269.619  1.00  0.00      H1   N  
ATOM   2995  CA  GLN A 952    -375.661-173.228-270.607  1.00  0.00      H1   C  
ATOM   2996  CB  GLN A 952    -374.403-173.548-271.487  1.00  0.00      H1   C  
ATOM   2997  CG  GLN A 952    -373.924-172.442-272.411  1.00  0.00      H1   C  
ATOM   2998  CD  GLN A 952    -374.950-171.750-273.240  1.00  0.00      H1   C  
ATOM   2999  OE1 GLN A 952    -375.638-170.826-272.730  1.00  0.00      H1   O  
ATOM   3000  NE2 GLN A 952    -375.140-172.182-274.506  1.00  0.00      H1   N  
ATOM   3001  C   GLN A 952    -376.245-174.516-270.045  1.00  0.00      H1   C  
ATOM   3002  O   GLN A 952    -377.165-175.065-270.611  1.00  0.00      H1   O  
ATOM   3003  N   ASN A 953    -375.736-174.928-268.846  1.00  0.00      H1   N  
ATOM   3004  CA  ASN A 953    -376.312-175.967-268.000  1.00  0.00      H1   C  
ATOM   3005  CB  ASN A 953    -375.412-176.387-266.786  1.00  0.00      H1   C  
ATOM   3006  CG  ASN A 953    -376.036-177.370-265.789  1.00  0.00      H1   C  
ATOM   3007  OD1 ASN A 953    -376.246-177.104-264.599  1.00  0.00      H1   O  
ATOM   3008  ND2 ASN A 953    -376.543-178.546-266.278  1.00  0.00      H1   N  
ATOM   3009  C   ASN A 953    -377.700-175.575-267.528  1.00  0.00      H1   C  
ATOM   3010  O   ASN A 953    -378.553-176.447-267.502  1.00  0.00      H1   O  
ATOM   3011  N   ALA A 954    -378.004-174.341-267.069  1.00  0.00      H1   N  
ATOM   3012  CA  ALA A 954    -379.299-173.954-266.554  1.00  0.00      H1   C  
ATOM   3013  CB  ALA A 954    -379.315-172.528-265.943  1.00  0.00      H1   C  
ATOM   3014  C   ALA A 954    -380.408-174.070-267.586  1.00  0.00      H1   C  
ATOM   3015  O   ALA A 954    -381.512-174.564-267.306  1.00  0.00      H1   O  
ATOM   3016  N   ILE A 955    -380.110-173.627-268.846  1.00  0.00      H1   N  
ATOM   3017  CA  ILE A 955    -380.959-173.846-269.924  1.00  0.00      H1   C  
ATOM   3018  CB  ILE A 955    -380.276-173.289-271.214  1.00  0.00      H1   C  
ATOM   3019  CG2 ILE A 955    -381.033-173.695-272.489  1.00  0.00      H1   C  
ATOM   3020  CG1 ILE A 955    -380.325-171.775-271.164  1.00  0.00      H1   C  
ATOM   3021  CD1 ILE A 955    -379.480-171.097-272.286  1.00  0.00      H1   C  
ATOM   3022  C   ILE A 955    -381.367-175.318-270.165  1.00  0.00      H1   C  
ATOM   3023  O   ILE A 955    -382.562-175.530-270.353  1.00  0.00      H1   O  
ATOM   3024  N   ASP A 956    -380.462-176.348-270.227  1.00  0.00      H1   N  
ATOM   3025  CA  ASP A 956    -380.813-177.765-270.232  1.00  0.00      H1   C  
ATOM   3026  CB  ASP A 956    -379.571-178.796-270.211  1.00  0.00      H1   C  
ATOM   3027  CG  ASP A 956    -378.811-178.527-271.494  1.00  0.00      H1   C  
ATOM   3028  OD1 ASP A 956    -379.389-178.054-272.482  1.00  0.00      H1   O  
ATOM   3029  OD2 ASP A 956    -377.693-179.087-271.625  1.00  0.00      H1   O  
ATOM   3030  C   ASP A 956    -381.669-178.101-269.069  1.00  0.00      H1   C  
ATOM   3031  O   ASP A 956    -382.704-178.765-269.156  1.00  0.00      H1   O  
ATOM   3032  N   GLU A 957    -381.280-177.682-267.833  1.00  0.00      H1   N  
ATOM   3033  CA  GLU A 957    -381.961-177.907-266.604  1.00  0.00      H1   C  
ATOM   3034  CB  GLU A 957    -381.095-177.336-265.473  1.00  0.00      H1   C  
ATOM   3035  CG  GLU A 957    -379.796-178.135-265.218  1.00  0.00      H1   C  
ATOM   3036  CD  GLU A 957    -380.011-179.490-264.608  1.00  0.00      H1   C  
ATOM   3037  OE1 GLU A 957    -381.011-179.810-263.928  1.00  0.00      H1   O  
ATOM   3038  OE2 GLU A 957    -379.101-180.379-264.709  1.00  0.00      H1   O  
ATOM   3039  C   GLU A 957    -383.417-177.439-266.472  1.00  0.00      H1   C  
ATOM   3040  O   GLU A 957    -384.323-178.132-266.015  1.00  0.00      H1   O  
ATOM   3041  N   ILE A 958    -383.732-176.196-266.941  1.00  0.00      H1   N  
ATOM   3042  CA  ILE A 958    -385.008-175.512-266.940  1.00  0.00      H1   C  
ATOM   3043  CB  ILE A 958    -384.882-173.914-266.925  1.00  0.00      H1   C  
ATOM   3044  CG2 ILE A 958    -386.199-173.211-267.161  1.00  0.00      H1   C  
ATOM   3045  CG1 ILE A 958    -384.299-173.511-265.522  1.00  0.00      H1   C  
ATOM   3046  CD1 ILE A 958    -383.646-172.100-265.444  1.00  0.00      H1   C  
ATOM   3047  C   ILE A 958    -385.845-176.040-268.089  1.00  0.00      H1   C  
ATOM   3048  O   ILE A 958    -387.029-176.279-267.910  1.00  0.00      H1   O  
ATOM   3049  N   THR A 959    -385.240-176.377-269.277  1.00  0.00      H1   N  
ATOM   3050  CA  THR A 959    -385.874-177.100-270.362  1.00  0.00      H1   C  
ATOM   3051  CB  THR A 959    -385.037-177.165-271.649  1.00  0.00      H1   C  
ATOM   3052  OG1 THR A 959    -384.680-175.879-272.076  1.00  0.00      H1   O  
ATOM   3053  CG2 THR A 959    -385.886-177.773-272.805  1.00  0.00      H1   C  
ATOM   3054  C   THR A 959    -386.414-178.439-269.925  1.00  0.00      H1   C  
ATOM   3055  O   THR A 959    -387.665-178.679-269.944  1.00  0.00      H1   O  
ATOM   3056  N   ASN A 960    -385.586-179.329-269.332  1.00  0.00      H1   N  
ATOM   3057  CA  ASN A 960    -386.026-180.424-268.510  1.00  0.00      H1   C  
ATOM   3058  CB  ASN A 960    -384.902-181.092-267.742  1.00  0.00      H1   C  
ATOM   3059  CG  ASN A 960    -383.893-181.645-268.718  1.00  0.00      H1   C  
ATOM   3060  OD1 ASN A 960    -384.087-181.822-269.952  1.00  0.00      H1   O  
ATOM   3061  ND2 ASN A 960    -382.632-181.796-268.265  1.00  0.00      H1   N  
ATOM   3062  C   ASN A 960    -387.137-180.263-267.541  1.00  0.00      H1   C  
ATOM   3063  O   ASN A 960    -388.022-181.101-267.430  1.00  0.00      H1   O  
ATOM   3064  N   LYS A 961    -387.199-179.082-266.828  1.00  0.00      H1   N  
ATOM   3065  CA  LYS A 961    -388.333-178.806-266.025  1.00  0.00      H1   C  
ATOM   3066  CB  LYS A 961    -388.085-177.716-265.021  1.00  0.00      H1   C  
ATOM   3067  CG  LYS A 961    -387.073-178.072-263.890  1.00  0.00      H1   C  
ATOM   3068  CD  LYS A 961    -386.624-177.053-262.701  1.00  0.00      H1   C  
ATOM   3069  CE  LYS A 961    -387.724-176.648-261.773  1.00  0.00      H1   C  
ATOM   3070  NZ  LYS A 961    -388.270-177.785-261.091  1.00  0.00      H1   N  
ATOM   3071  C   LYS A 961    -389.745-178.692-266.803  1.00  0.00      H1   C  
ATOM   3072  O   LYS A 961    -390.805-179.120-266.356  1.00  0.00      H1   O  
ATOM   3073  N   VAL A 962    -389.724-178.096-268.031  1.00  0.00      H1   N  
ATOM   3074  CA  VAL A 962    -390.920-177.907-268.792  1.00  0.00      H1   C  
ATOM   3075  CB  VAL A 962    -390.621-177.043-269.984  1.00  0.00      H1   C  
ATOM   3076  CG1 VAL A 962    -392.022-176.867-270.723  1.00  0.00      H1   C  
ATOM   3077  CG2 VAL A 962    -389.938-175.680-269.610  1.00  0.00      H1   C  
ATOM   3078  C   VAL A 962    -391.428-179.305-269.316  1.00  0.00      H1   C  
ATOM   3079  O   VAL A 962    -392.582-179.612-269.086  1.00  0.00      H1   O  
ATOM   3080  N   ASN A 963    -390.472-180.141-269.837  1.00  0.00      H1   N  
ATOM   3081  CA  ASN A 963    -390.680-181.477-270.218  1.00  0.00      H1   C  
ATOM   3082  CB  ASN A 963    -389.432-182.084-270.871  1.00  0.00      H1   C  
ATOM   3083  CG  ASN A 963    -389.023-181.347-272.145  1.00  0.00      H1   C  
ATOM   3084  OD1 ASN A 963    -389.848-180.753-272.847  1.00  0.00      H1   O  
ATOM   3085  ND2 ASN A 963    -387.692-181.322-272.459  1.00  0.00      H1   N  
ATOM   3086  C   ASN A 963    -391.216-182.355-269.101  1.00  0.00      H1   C  
ATOM   3087  O   ASN A 963    -392.062-183.210-269.329  1.00  0.00      H1   O  
ATOM   3088  N   SER A 964    -390.662-182.189-267.848  1.00  0.00      H1   N  
ATOM   3089  CA  SER A 964    -391.001-182.905-266.640  1.00  0.00      H1   C  
ATOM   3090  CB  SER A 964    -389.938-182.603-265.456  1.00  0.00      H1   C  
ATOM   3091  OG  SER A 964    -390.259-183.354-264.313  1.00  0.00      H1   O  
ATOM   3092  C   SER A 964    -392.443-182.588-266.155  1.00  0.00      H1   C  
ATOM   3093  O   SER A 964    -393.206-183.441-265.777  1.00  0.00      H1   O  
ATOM   3094  N   VAL A 965    -392.797-181.234-266.203  1.00  0.00      H1   N  
ATOM   3095  CA  VAL A 965    -394.154-180.829-266.081  1.00  0.00      H1   C  
ATOM   3096  CB  VAL A 965    -394.227-179.305-265.788  1.00  0.00      H1   C  
ATOM   3097  CG1 VAL A 965    -395.645-178.677-265.857  1.00  0.00      H1   C  
ATOM   3098  CG2 VAL A 965    -393.571-178.995-264.473  1.00  0.00      H1   C  
ATOM   3099  C   VAL A 965    -395.132-181.342-267.139  1.00  0.00      H1   C  
ATOM   3100  O   VAL A 965    -396.189-181.845-266.797  1.00  0.00      H1   O  
ATOM   3101  N   ILE A 966    -394.768-181.421-268.406  1.00  0.00      H1   N  
ATOM   3102  CA  ILE A 966    -395.480-182.134-269.506  1.00  0.00      H1   C  
ATOM   3103  CB  ILE A 966    -394.861-181.828-270.834  1.00  0.00      H1   C  
ATOM   3104  CG2 ILE A 966    -395.472-182.643-271.993  1.00  0.00      H1   C  
ATOM   3105  CG1 ILE A 966    -394.968-180.282-271.272  1.00  0.00      H1   C  
ATOM   3106  CD1 ILE A 966    -393.696-179.906-272.157  1.00  0.00      H1   C  
ATOM   3107  C   ILE A 966    -395.612-183.655-269.228  1.00  0.00      H1   C  
ATOM   3108  O   ILE A 966    -396.650-184.288-269.415  1.00  0.00      H1   O  
ATOM   3109  N   GLU A 967    -394.596-184.370-268.615  1.00  0.00      H1   N  
ATOM   3110  CA  GLU A 967    -394.715-185.718-268.084  1.00  0.00      H1   C  
ATOM   3111  CB  GLU A 967    -393.264-186.459-267.846  1.00  0.00      H1   C  
ATOM   3112  CG  GLU A 967    -392.542-186.877-269.150  1.00  0.00      H1   C  
ATOM   3113  CD  GLU A 967    -392.959-188.217-269.735  1.00  0.00      H1   C  
ATOM   3114  OE1 GLU A 967    -393.924-188.419-270.513  1.00  0.00      H1   O  
ATOM   3115  OE2 GLU A 967    -392.376-189.199-269.216  1.00  0.00      H1   O  
ATOM   3116  C   GLU A 967    -395.640-185.935-266.919  1.00  0.00      H1   C  
ATOM   3117  O   GLU A 967    -396.307-186.942-266.930  1.00  0.00      H1   O  
ATOM   3118  N   LYS A 968    -395.765-185.016-265.937  1.00  0.00      H1   N  
ATOM   3119  CA  LYS A 968    -396.757-185.058-264.794  1.00  0.00      H1   C  
ATOM   3120  CB  LYS A 968    -396.697-183.762-263.892  1.00  0.00      H1   C  
ATOM   3121  CG  LYS A 968    -395.495-183.511-262.958  1.00  0.00      H1   C  
ATOM   3122  CD  LYS A 968    -395.215-184.764-262.017  1.00  0.00      H1   C  
ATOM   3123  CE  LYS A 968    -393.885-184.664-261.216  1.00  0.00      H1   C  
ATOM   3124  NZ  LYS A 968    -392.765-184.275-262.028  1.00  0.00      H1   N  
ATOM   3125  C   LYS A 968    -398.110-185.103-265.349  1.00  0.00      H1   C  
ATOM   3126  O   LYS A 968    -398.916-185.933-264.921  1.00  0.00      H1   O  
ATOM   3127  N   MET A 969    -398.424-184.205-266.381  1.00  0.00      H1   N  
ATOM   3128  CA  MET A 969    -399.781-184.222-266.989  1.00  0.00      H1   C  
ATOM   3129  CB  MET A 969    -400.319-182.738-267.011  1.00  0.00      H1   C  
ATOM   3130  CG  MET A 969    -400.853-182.259-265.632  1.00  0.00      H1   C  
ATOM   3131  SD  MET A 969    -402.409-182.946-265.120  1.00  0.00      H1   S  
ATOM   3132  CE  MET A 969    -402.536-181.892-263.751  1.00  0.00      H1   C  
ATOM   3133  C   MET A 969    -399.900-184.923-268.296  1.00  0.00      H1   C  
ATOM   3134  O   MET A 969    -400.609-184.475-269.240  1.00  0.00      H1   O  
ATOM   3135  N   ASN A 970    -399.229-186.061-268.515  1.00  0.00      H1   N  
ATOM   3136  CA  ASN A 970    -399.242-186.857-269.743  1.00  0.00      H1   C  
ATOM   3137  CB  ASN A 970    -398.205-188.028-269.753  1.00  0.00      H1   C  
ATOM   3138  CG  ASN A 970    -398.027-188.917-270.971  1.00  0.00      H1   C  
ATOM   3139  OD1 ASN A 970    -398.595-188.646-272.072  1.00  0.00      H1   O  
ATOM   3140  ND2 ASN A 970    -397.205-190.009-270.891  1.00  0.00      H1   N  
ATOM   3141  C   ASN A 970    -400.656-187.250-270.104  1.00  0.00      H1   C  
ATOM   3142  O   ASN A 970    -401.484-187.703-269.246  1.00  0.00      H1   O  
ATOM   3143  N   THR A 971    -401.079-187.148-271.435  1.00  0.00      H1   N  
ATOM   3144  CA  THR A 971    -402.409-187.198-272.014  1.00  0.00      H1   C  
ATOM   3145  CB  THR A 971    -402.366-187.140-273.598  1.00  0.00      H1   C  
ATOM   3146  OG1 THR A 971    -401.335-187.940-274.116  1.00  0.00      H1   O  
ATOM   3147  CG2 THR A 971    -402.086-185.708-273.935  1.00  0.00      H1   C  
ATOM   3148  C   THR A 971    -403.084-188.574-271.691  1.00  0.00      H1   C  
ATOM   3149  O   THR A 971    -402.460-189.627-271.585  1.00  0.00      H1   O  
ATOM   3150  N   GLN A 972    -404.439-188.614-271.504  1.00  0.00      H1   N  
ATOM   3151  CA  GLN A 972    -405.214-189.789-271.176  1.00  0.00      H1   C  
ATOM   3152  CB  GLN A 972    -405.916-189.525-269.773  1.00  0.00      H1   C  
ATOM   3153  CG  GLN A 972    -404.822-189.437-268.639  1.00  0.00      H1   C  
ATOM   3154  CD  GLN A 972    -404.001-190.759-268.597  1.00  0.00      H1   C  
ATOM   3155  OE1 GLN A 972    -404.317-191.847-268.087  1.00  0.00      H1   O  
ATOM   3156  NE2 GLN A 972    -402.729-190.667-269.054  1.00  0.00      H1   N  
ATOM   3157  C   GLN A 972    -406.282-189.949-272.179  1.00  0.00      H1   C  
ATOM   3158  O   GLN A 972    -406.660-189.036-272.885  1.00  0.00      H1   O  
ATOM   3159  N   PHE A 973    -406.755-191.187-272.377  1.00  0.00      H1   N  
ATOM   3160  CA  PHE A 973    -407.813-191.437-273.315  1.00  0.00      H1   C  
ATOM   3161  CB  PHE A 973    -407.840-192.903-273.534  1.00  0.00      H1   C  
ATOM   3162  CG  PHE A 973    -408.975-193.198-274.466  1.00  0.00      H1   C  
ATOM   3163  CD1 PHE A 973    -410.172-193.725-273.958  1.00  0.00      H1   C  
ATOM   3164  CE1 PHE A 973    -411.182-193.925-274.899  1.00  0.00      H1   C  
ATOM   3165  CZ  PHE A 973    -411.016-193.715-276.254  1.00  0.00      H1   C  
ATOM   3166  CD2 PHE A 973    -408.822-192.980-275.829  1.00  0.00      H1   C  
ATOM   3167  CE2 PHE A 973    -409.809-193.290-276.697  1.00  0.00      H1   C  
ATOM   3168  C   PHE A 973    -409.104-190.923-272.643  1.00  0.00      H1   C  
ATOM   3169  O   PHE A 973    -409.363-191.291-271.506  1.00  0.00      H1   O  
ATOM   3170  N   THR A 974    -409.935-190.208-273.417  1.00  0.00      H1   N  
ATOM   3171  CA  THR A 974    -411.161-189.543-273.045  1.00  0.00      H1   C  
ATOM   3172  CB  THR A 974    -411.038-188.039-273.011  1.00  0.00      H1   C  
ATOM   3173  OG1 THR A 974    -410.851-187.390-274.237  1.00  0.00      H1   O  
ATOM   3174  CG2 THR A 974    -409.953-187.644-272.103  1.00  0.00      H1   C  
ATOM   3175  C   THR A 974    -412.302-189.994-273.908  1.00  0.00      H1   C  
ATOM   3176  O   THR A 974    -412.073-190.556-274.996  1.00  0.00      H1   O  
ATOM   3177  N   ALA A 975    -413.613-189.882-273.478  1.00  0.00      H1   N  
ATOM   3178  CA  ALA A 975    -414.673-190.172-274.366  1.00  0.00      H1   C  
ATOM   3179  CB  ALA A 975    -414.989-191.687-274.346  1.00  0.00      H1   C  
ATOM   3180  C   ALA A 975    -415.974-189.435-273.795  1.00  0.00      H1   C  
ATOM   3181  O   ALA A 975    -416.067-189.141-272.626  1.00  0.00      H1   O  
ATOM   3182  N   VAL A 976    -416.913-189.144-274.766  1.00  0.00      H1   N  
ATOM   3183  CA  VAL A 976    -418.155-188.438-274.477  1.00  0.00      H1   C  
ATOM   3184  CB  VAL A 976    -418.934-188.028-275.775  1.00  0.00      H1   C  
ATOM   3185  CG1 VAL A 976    -420.025-186.984-275.338  1.00  0.00      H1   C  
ATOM   3186  CG2 VAL A 976    -417.970-187.366-276.724  1.00  0.00      H1   C  
ATOM   3187  C   VAL A 976    -419.074-189.119-273.443  1.00  0.00      H1   C  
ATOM   3188  O   VAL A 976    -419.434-190.302-273.523  1.00  0.00      H1   O  
ATOM   3189  N   GLY A 977    -419.463-188.357-272.436  1.00  0.00      H1   N  
ATOM   3190  CA  GLY A 977    -420.364-188.774-271.322  1.00  0.00      H1   C  
ATOM   3191  C   GLY A 977    -421.738-189.228-271.710  1.00  0.00      H1   C  
ATOM   3192  O   GLY A 977    -422.099-189.543-272.846  1.00  0.00      H1   O  
ATOM   3193  N   LYS A 978    -422.730-189.313-270.834  1.00  0.00      H1   N  
ATOM   3194  CA  LYS A 978    -423.998-189.988-271.027  1.00  0.00      H1   C  
ATOM   3195  CB  LYS A 978    -424.286-191.050-269.966  1.00  0.00      H1   C  
ATOM   3196  CG  LYS A 978    -423.189-192.133-269.599  1.00  0.00      H1   C  
ATOM   3197  CD  LYS A 978    -422.807-193.276-270.582  1.00  0.00      H1   C  
ATOM   3198  CE  LYS A 978    -422.045-192.735-271.756  1.00  0.00      H1   C  
ATOM   3199  NZ  LYS A 978    -421.554-193.875-272.544  1.00  0.00      H1   N  
ATOM   3200  C   LYS A 978    -425.106-188.968-271.251  1.00  0.00      H1   C  
ATOM   3201  O   LYS A 978    -424.944-187.799-270.877  1.00  0.00      H1   O  
ATOM   3202  N   GLU A 979    -426.123-189.335-271.969  1.00  0.00      H1   N  
ATOM   3203  CA  GLU A 979    -427.234-188.533-272.180  1.00  0.00      H1   C  
ATOM   3204  CB  GLU A 979    -427.874-188.707-273.549  1.00  0.00      H1   C  
ATOM   3205  CG  GLU A 979    -426.923-188.383-274.625  1.00  0.00      H1   C  
ATOM   3206  CD  GLU A 979    -427.546-188.554-275.958  1.00  0.00      H1   C  
ATOM   3207  OE1 GLU A 979    -427.953-187.574-276.701  1.00  0.00      H1   O  
ATOM   3208  OE2 GLU A 979    -427.728-189.715-276.405  1.00  0.00      H1   O  
ATOM   3209  C   GLU A 979    -428.237-189.127-271.142  1.00  0.00      H1   C  
ATOM   3210  O   GLU A 979    -428.304-190.332-270.842  1.00  0.00      H1   O  
ATOM   3211  N   PHE A 980    -428.972-188.192-270.496  1.00  0.00      H1   N  
ATOM   3212  CA  PHE A 980    -429.937-188.580-269.454  1.00  0.00      H1   C  
ATOM   3213  CB  PHE A 980    -429.467-188.120-268.107  1.00  0.00      H1   C  
ATOM   3214  CG  PHE A 980    -428.303-189.036-267.643  1.00  0.00      H1   C  
ATOM   3215  CD1 PHE A 980    -428.506-190.464-267.429  1.00  0.00      H1   C  
ATOM   3216  CE1 PHE A 980    -427.488-191.354-267.246  1.00  0.00      H1   C  
ATOM   3217  CZ  PHE A 980    -426.198-190.859-267.073  1.00  0.00      H1   C  
ATOM   3218  CD2 PHE A 980    -426.968-188.579-267.453  1.00  0.00      H1   C  
ATOM   3219  CE2 PHE A 980    -425.920-189.488-267.142  1.00  0.00      H1   C  
ATOM   3220  C   PHE A 980    -431.266-187.927-269.831  1.00  0.00      H1   C  
ATOM   3221  O   PHE A 980    -431.437-186.690-269.894  1.00  0.00      H1   O  
ATOM   3222  N   ASN A 981    -432.214-188.823-269.995  1.00  0.00      H1   N  
ATOM   3223  CA  ASN A 981    -433.650-188.618-270.225  1.00  0.00      H1   C  
ATOM   3224  CB  ASN A 981    -434.356-189.915-270.204  1.00  0.00      H1   C  
ATOM   3225  CG  ASN A 981    -435.887-189.965-270.689  1.00  0.00      H1   C  
ATOM   3226  OD1 ASN A 981    -436.799-190.155-269.937  1.00  0.00      H1   O  
ATOM   3227  ND2 ASN A 981    -436.077-190.026-272.017  1.00  0.00      H1   N  
ATOM   3228  C   ASN A 981    -434.382-187.623-269.307  1.00  0.00      H1   C  
ATOM   3229  O   ASN A 981    -433.907-187.248-268.272  1.00  0.00      H1   O  
ATOM   3230  N   HIS A 982    -435.615-187.114-269.691  1.00  0.00      H1   N  
ATOM   3231  CA  HIS A 982    -436.344-186.209-268.796  1.00  0.00      H1   C  
ATOM   3232  CB  HIS A 982    -437.405-185.404-269.586  1.00  0.00      H1   C  
ATOM   3233  ND1 HIS A 982    -438.137-186.889-271.595  1.00  0.00      H1   N  
ATOM   3234  CG  HIS A 982    -438.408-186.341-270.363  1.00  0.00      H1   C  
ATOM   3235  CE1 HIS A 982    -439.234-187.446-272.108  1.00  0.00      H1   C  
ATOM   3236  NE2 HIS A 982    -440.218-187.471-271.183  1.00  0.00      H1   N  
ATOM   3237  CD2 HIS A 982    -439.718-186.755-270.116  1.00  0.00      H1   C  
ATOM   3238  C   HIS A 982    -436.985-186.832-267.613  1.00  0.00      H1   C  
ATOM   3239  O   HIS A 982    -437.416-186.226-266.627  1.00  0.00      H1   O  
ATOM   3240  N   LEU A 983    -437.043-188.198-267.616  1.00  0.00      H1   N  
ATOM   3241  CA  LEU A 983    -437.350-189.059-266.431  1.00  0.00      H1   C  
ATOM   3242  CB  LEU A 983    -438.186-190.249-267.038  1.00  0.00      H1   C  
ATOM   3243  CG  LEU A 983    -439.436-189.811-267.815  1.00  0.00      H1   C  
ATOM   3244  CD1 LEU A 983    -440.141-191.002-268.458  1.00  0.00      H1   C  
ATOM   3245  CD2 LEU A 983    -440.473-189.020-267.053  1.00  0.00      H1   C  
ATOM   3246  C   LEU A 983    -436.135-189.460-265.668  1.00  0.00      H1   C  
ATOM   3247  O   LEU A 983    -436.268-190.109-264.647  1.00  0.00      H1   O  
ATOM   3248  N   GLU A 984    -434.865-189.176-266.044  1.00  0.00      H1   N  
ATOM   3249  CA  GLU A 984    -433.601-189.469-265.422  1.00  0.00      H1   C  
ATOM   3250  CB  GLU A 984    -432.665-190.236-266.361  1.00  0.00      H1   C  
ATOM   3251  CG  GLU A 984    -433.361-191.522-266.851  1.00  0.00      H1   C  
ATOM   3252  CD  GLU A 984    -432.419-192.125-267.902  1.00  0.00      H1   C  
ATOM   3253  OE1 GLU A 984    -431.954-191.335-268.794  1.00  0.00      H1   O  
ATOM   3254  OE2 GLU A 984    -432.308-193.370-267.939  1.00  0.00      H1   O  
ATOM   3255  C   GLU A 984    -432.850-188.339-264.832  1.00  0.00      H1   C  
ATOM   3256  O   GLU A 984    -431.686-188.409-264.371  1.00  0.00      H1   O  
ATOM   3257  N   LYS A 985    -433.435-187.129-264.648  1.00  0.00      H1   N  
ATOM   3258  CA  LYS A 985    -432.772-185.871-264.311  1.00  0.00      H1   C  
ATOM   3259  CB  LYS A 985    -433.700-184.671-264.533  1.00  0.00      H1   C  
ATOM   3260  CG  LYS A 985    -433.861-184.398-266.012  1.00  0.00      H1   C  
ATOM   3261  CD  LYS A 985    -432.581-184.408-266.882  1.00  0.00      H1   C  
ATOM   3262  CE  LYS A 985    -432.996-183.894-268.281  1.00  0.00      H1   C  
ATOM   3263  NZ  LYS A 985    -431.860-184.068-269.215  1.00  0.00      H1   N  
ATOM   3264  C   LYS A 985    -432.073-185.841-262.996  1.00  0.00      H1   C  
ATOM   3265  O   LYS A 985    -431.025-185.150-262.947  1.00  0.00      H1   O  
ATOM   3266  N   ARG A 986    -432.538-186.538-261.939  1.00  0.00      H1   N  
ATOM   3267  CA  ARG A 986    -431.770-186.679-260.734  1.00  0.00      H1   C  
ATOM   3268  CB  ARG A 986    -432.528-187.515-259.571  1.00  0.00      H1   C  
ATOM   3269  CG  ARG A 986    -433.826-186.711-259.117  1.00  0.00      H1   C  
ATOM   3270  CD  ARG A 986    -434.698-187.466-258.097  1.00  0.00      H1   C  
ATOM   3271  NE  ARG A 986    -435.637-188.459-258.749  1.00  0.00      H1   N  
ATOM   3272  CZ  ARG A 986    -435.583-189.805-258.594  1.00  0.00      H1   C  
ATOM   3273  NH1 ARG A 986    -434.959-190.440-257.606  1.00  0.00      H1   N  
ATOM   3274  NH2 ARG A 986    -436.119-190.537-259.535  1.00  0.00      H1   N  
ATOM   3275  C   ARG A 986    -430.367-187.293-260.929  1.00  0.00      H1   C  
ATOM   3276  O   ARG A 986    -429.365-186.849-260.372  1.00  0.00      H1   O  
ATOM   3277  N   ILE A 987    -430.314-188.312-261.797  1.00  0.00      H1   N  
ATOM   3278  CA  ILE A 987    -429.076-189.016-262.300  1.00  0.00      H1   C  
ATOM   3279  CB  ILE A 987    -429.232-190.390-262.902  1.00  0.00      H1   C  
ATOM   3280  CG2 ILE A 987    -427.898-190.967-263.485  1.00  0.00      H1   C  
ATOM   3281  CG1 ILE A 987    -430.270-191.380-262.153  1.00  0.00      H1   C  
ATOM   3282  CD1 ILE A 987    -431.277-192.105-263.123  1.00  0.00      H1   C  
ATOM   3283  C   ILE A 987    -428.200-188.025-263.066  1.00  0.00      H1   C  
ATOM   3284  O   ILE A 987    -427.008-187.968-262.846  1.00  0.00      H1   O  
ATOM   3285  N   GLU A 988    -428.821-187.150-263.937  1.00  0.00      H1   N  
ATOM   3286  CA  GLU A 988    -428.142-186.082-264.584  1.00  0.00      H1   C  
ATOM   3287  CB  GLU A 988    -428.963-185.261-265.648  1.00  0.00      H1   C  
ATOM   3288  CG  GLU A 988    -427.994-184.482-266.655  1.00  0.00      H1   C  
ATOM   3289  CD  GLU A 988    -428.635-183.836-267.836  1.00  0.00      H1   C  
ATOM   3290  OE1 GLU A 988    -429.405-184.490-268.599  1.00  0.00      H1   O  
ATOM   3291  OE2 GLU A 988    -428.404-182.611-268.072  1.00  0.00      H1   O  
ATOM   3292  C   GLU A 988    -427.475-185.010-263.599  1.00  0.00      H1   C  
ATOM   3293  O   GLU A 988    -426.347-184.639-263.845  1.00  0.00      H1   O  
ATOM   3294  N   ASN A 989    -428.115-184.549-262.492  1.00  0.00      H1   N  
ATOM   3295  CA  ASN A 989    -427.532-183.682-261.432  1.00  0.00      H1   C  
ATOM   3296  CB  ASN A 989    -428.630-183.411-260.323  1.00  0.00      H1   C  
ATOM   3297  CG  ASN A 989    -429.752-182.512-260.912  1.00  0.00      H1   C  
ATOM   3298  OD1 ASN A 989    -430.920-182.872-260.817  1.00  0.00      H1   O  
ATOM   3299  ND2 ASN A 989    -429.359-181.396-261.520  1.00  0.00      H1   N  
ATOM   3300  C   ASN A 989    -426.341-184.326-260.760  1.00  0.00      H1   C  
ATOM   3301  O   ASN A 989    -425.269-183.709-260.538  1.00  0.00      H1   O  
ATOM   3302  N   LEU A 990    -426.410-185.629-260.538  1.00  0.00      H1   N  
ATOM   3303  CA  LEU A 990    -425.365-186.484-260.023  1.00  0.00      H1   C  
ATOM   3304  CB  LEU A 990    -425.851-187.965-259.695  1.00  0.00      H1   C  
ATOM   3305  CG  LEU A 990    -424.687-188.872-259.124  1.00  0.00      H1   C  
ATOM   3306  CD1 LEU A 990    -424.066-188.330-257.875  1.00  0.00      H1   C  
ATOM   3307  CD2 LEU A 990    -425.123-190.333-258.957  1.00  0.00      H1   C  
ATOM   3308  C   LEU A 990    -424.174-186.544-260.982  1.00  0.00      H1   C  
ATOM   3309  O   LEU A 990    -423.034-186.269-260.585  1.00  0.00      H1   O  
ATOM   3310  N   ASN A 991    -424.438-186.827-262.203  1.00  0.00      H1   N  
ATOM   3311  CA  ASN A 991    -423.401-186.903-263.288  1.00  0.00      H1   C  
ATOM   3312  CB  ASN A 991    -424.046-187.425-264.664  1.00  0.00      H1   C  
ATOM   3313  CG  ASN A 991    -423.225-187.044-265.875  1.00  0.00      H1   C  
ATOM   3314  OD1 ASN A 991    -422.176-187.669-266.080  1.00  0.00      H1   O  
ATOM   3315  ND2 ASN A 991    -423.729-186.106-266.653  1.00  0.00      H1   N  
ATOM   3316  C   ASN A 991    -422.671-185.520-263.377  1.00  0.00      H1   C  
ATOM   3317  O   ASN A 991    -421.463-185.391-263.594  1.00  0.00      H1   O  
ATOM   3318  N   LYS A 992    -423.492-184.473-263.363  1.00  0.00      H1   N  
ATOM   3319  CA  LYS A 992    -422.932-183.116-263.379  1.00  0.00      H1   C  
ATOM   3320  CB  LYS A 992    -424.150-182.186-263.615  1.00  0.00      H1   C  
ATOM   3321  CG  LYS A 992    -423.857-180.679-263.553  1.00  0.00      H1   C  
ATOM   3322  CD  LYS A 992    -422.801-180.202-264.480  1.00  0.00      H1   C  
ATOM   3323  CE  LYS A 992    -422.762-178.686-264.455  1.00  0.00      H1   C  
ATOM   3324  NZ  LYS A 992    -421.714-178.211-265.316  1.00  0.00      H1   N  
ATOM   3325  C   LYS A 992    -421.980-182.644-262.277  1.00  0.00      H1   C  
ATOM   3326  O   LYS A 992    -420.931-182.027-262.416  1.00  0.00      H1   O  
ATOM   3327  N   LYS A 993    -422.335-183.052-261.067  1.00  0.00      H1   N  
ATOM   3328  CA  LYS A 993    -421.558-182.866-259.857  1.00  0.00      H1   C  
ATOM   3329  CB  LYS A 993    -422.414-183.301-258.648  1.00  0.00      H1   C  
ATOM   3330  CG  LYS A 993    -421.694-183.729-257.369  1.00  0.00      H1   C  
ATOM   3331  CD  LYS A 993    -422.771-184.327-256.371  1.00  0.00      H1   C  
ATOM   3332  CE  LYS A 993    -422.153-184.537-255.001  1.00  0.00      H1   C  
ATOM   3333  NZ  LYS A 993    -423.070-185.037-253.976  1.00  0.00      H1   N  
ATOM   3334  C   LYS A 993    -420.307-183.675-259.854  1.00  0.00      H1   C  
ATOM   3335  O   LYS A 993    -419.262-183.254-259.380  1.00  0.00      H1   O  
ATOM   3336  N   VAL A 994    -420.305-184.846-260.517  1.00  0.00      H1   N  
ATOM   3337  CA  VAL A 994    -419.122-185.527-260.858  1.00  0.00      H1   C  
ATOM   3338  CB  VAL A 994    -419.349-187.000-261.311  1.00  0.00      H1   C  
ATOM   3339  CG1 VAL A 994    -418.105-187.667-261.921  1.00  0.00      H1   C  
ATOM   3340  CG2 VAL A 994    -419.768-187.834-260.089  1.00  0.00      H1   C  
ATOM   3341  C   VAL A 994    -418.214-184.839-261.842  1.00  0.00      H1   C  
ATOM   3342  O   VAL A 994    -417.000-184.698-261.516  1.00  0.00      H1   O  
ATOM   3343  N   ASP A 995    -418.748-184.313-262.938  1.00  0.00      H1   N  
ATOM   3344  CA  ASP A 995    -417.980-183.766-264.022  1.00  0.00      H1   C  
ATOM   3345  CB  ASP A 995    -419.126-183.512-265.046  1.00  0.00      H1   C  
ATOM   3346  CG  ASP A 995    -418.664-182.889-266.325  1.00  0.00      H1   C  
ATOM   3347  OD1 ASP A 995    -419.473-182.436-267.120  1.00  0.00      H1   O  
ATOM   3348  OD2 ASP A 995    -417.415-182.822-266.652  1.00  0.00      H1   O  
ATOM   3349  C   ASP A 995    -417.227-182.580-263.662  1.00  0.00      H1   C  
ATOM   3350  O   ASP A 995    -416.048-182.473-263.832  1.00  0.00      H1   O  
ATOM   3351  N   ASP A 996    -418.007-181.645-263.022  1.00  0.00      H1   N  
ATOM   3352  CA  ASP A 996    -417.555-180.485-262.363  1.00  0.00      H1   C  
ATOM   3353  CB  ASP A 996    -418.685-179.650-261.851  1.00  0.00      H1   C  
ATOM   3354  CG  ASP A 996    -419.441-178.864-262.975  1.00  0.00      H1   C  
ATOM   3355  OD1 ASP A 996    -419.537-179.405-264.133  1.00  0.00      H1   O  
ATOM   3356  OD2 ASP A 996    -420.122-177.844-262.669  1.00  0.00      H1   O  
ATOM   3357  C   ASP A 996    -416.616-180.730-261.298  1.00  0.00      H1   C  
ATOM   3358  O   ASP A 996    -415.655-180.001-261.236  1.00  0.00      H1   O  
ATOM   3359  N   GLY A 997    -416.903-181.812-260.561  1.00  0.00      H1   N  
ATOM   3360  CA  GLY A 997    -416.219-182.254-259.349  1.00  0.00      H1   C  
ATOM   3361  C   GLY A 997    -414.799-182.641-259.695  1.00  0.00      H1   C  
ATOM   3362  O   GLY A 997    -413.881-182.205-258.946  1.00  0.00      H1   O  
ATOM   3363  N   PHE A 998    -414.493-183.384-260.792  1.00  0.00      H1   N  
ATOM   3364  CA  PHE A 998    -413.163-183.648-261.339  1.00  0.00      H1   C  
ATOM   3365  CB  PHE A 998    -412.998-184.959-262.253  1.00  0.00      H1   C  
ATOM   3366  CG  PHE A 998    -413.341-186.233-261.540  1.00  0.00      H1   C  
ATOM   3367  CD1 PHE A 998    -414.570-186.912-261.685  1.00  0.00      H1   C  
ATOM   3368  CE1 PHE A 998    -414.743-188.162-260.956  1.00  0.00      H1   C  
ATOM   3369  CZ  PHE A 998    -413.749-188.673-260.162  1.00  0.00      H1   C  
ATOM   3370  CD2 PHE A 998    -412.331-186.820-260.716  1.00  0.00      H1   C  
ATOM   3371  CE2 PHE A 998    -412.499-187.981-260.026  1.00  0.00      H1   C  
ATOM   3372  C   PHE A 998    -412.489-182.425-261.872  1.00  0.00      H1   C  
ATOM   3373  O   PHE A 998    -411.290-182.177-261.691  1.00  0.00      H1   O  
ATOM   3374  N   LEU A 999    -413.298-181.566-262.567  1.00  0.00      H1   N  
ATOM   3375  CA  LEU A 999    -412.837-180.348-263.253  1.00  0.00      H1   C  
ATOM   3376  CB  LEU A 999    -414.093-179.720-264.022  1.00  0.00      H1   C  
ATOM   3377  CG  LEU A 999    -413.770-178.323-264.677  1.00  0.00      H1   C  
ATOM   3378  CD1 LEU A 999    -412.551-178.359-265.581  1.00  0.00      H1   C  
ATOM   3379  CD2 LEU A 999    -415.027-177.912-265.384  1.00  0.00      H1   C  
ATOM   3380  C   LEU A 999    -412.189-179.294-262.333  1.00  0.00      H1   C  
ATOM   3381  O   LEU A 999    -411.073-178.754-262.546  1.00  0.00      H1   O  
ATOM   3382  N   ASP A1000    -412.821-179.172-261.145  1.00  0.00      H1   N  
ATOM   3383  CA  ASP A1000    -412.331-178.341-260.023  1.00  0.00      H1   C  
ATOM   3384  CB  ASP A1000    -413.426-178.205-258.846  1.00  0.00      H1   C  
ATOM   3385  CG  ASP A1000    -414.349-177.023-259.131  1.00  0.00      H1   C  
ATOM   3386  OD1 ASP A1000    -415.544-177.202-258.806  1.00  0.00      H1   O  
ATOM   3387  OD2 ASP A1000    -413.961-175.970-259.578  1.00  0.00      H1   O  
ATOM   3388  C   ASP A1000    -411.010-178.838-259.399  1.00  0.00      H1   C  
ATOM   3389  O   ASP A1000    -410.069-178.073-259.315  1.00  0.00      H1   O  
ATOM   3390  N   ILE A1001    -410.811-180.152-259.157  1.00  0.00      H1   N  
ATOM   3391  CA  ILE A1001    -409.658-180.835-258.701  1.00  0.00      H1   C  
ATOM   3392  CB  ILE A1001    -409.883-182.278-258.233  1.00  0.00      H1   C  
ATOM   3393  CG2 ILE A1001    -408.582-182.856-257.738  1.00  0.00      H1   C  
ATOM   3394  CG1 ILE A1001    -410.764-182.385-257.067  1.00  0.00      H1   C  
ATOM   3395  CD1 ILE A1001    -411.365-183.831-256.825  1.00  0.00      H1   C  
ATOM   3396  C   ILE A1001    -408.579-180.825-259.827  1.00  0.00      H1   C  
ATOM   3397  O   ILE A1001    -407.417-180.510-259.471  1.00  0.00      H1   O  
ATOM   3398  N   TRP A1002    -408.892-181.073-261.089  1.00  0.00      H1   N  
ATOM   3399  CA  TRP A1002    -408.016-180.950-262.216  1.00  0.00      H1   C  
ATOM   3400  CB  TRP A1002    -408.608-181.719-263.462  1.00  0.00      H1   C  
ATOM   3401  CG  TRP A1002    -408.518-183.244-263.346  1.00  0.00      H1   C  
ATOM   3402  CD1 TRP A1002    -409.481-184.114-263.598  1.00  0.00      H1   C  
ATOM   3403  NE1 TRP A1002    -409.010-185.396-263.492  1.00  0.00      H1   N  
ATOM   3404  CE2 TRP A1002    -407.714-185.383-263.190  1.00  0.00      H1   C  
ATOM   3405  CD2 TRP A1002    -407.312-184.059-263.110  1.00  0.00      H1   C  
ATOM   3406  CE3 TRP A1002    -405.945-183.725-262.977  1.00  0.00      H1   C  
ATOM   3407  CZ3 TRP A1002    -404.978-184.732-263.005  1.00  0.00      H1   C  
ATOM   3408  CZ2 TRP A1002    -406.827-186.350-263.106  1.00  0.00      H1   C  
ATOM   3409  CH2 TRP A1002    -405.453-186.108-263.017  1.00  0.00      H1   C  
ATOM   3410  C   TRP A1002    -407.481-179.516-262.538  1.00  0.00      H1   C  
ATOM   3411  O   TRP A1002    -406.282-179.348-262.713  1.00  0.00      H1   O  
ATOM   3412  N   THR A1003    -408.365-178.519-262.330  1.00  0.00      H1   N  
ATOM   3413  CA  THR A1003    -407.923-177.068-262.355  1.00  0.00      H1   C  
ATOM   3414  CB  THR A1003    -409.047-176.076-262.477  1.00  0.00      H1   C  
ATOM   3415  OG1 THR A1003    -410.091-176.352-263.442  1.00  0.00      H1   O  
ATOM   3416  CG2 THR A1003    -408.559-174.622-262.806  1.00  0.00      H1   C  
ATOM   3417  C   THR A1003    -406.977-176.809-261.203  1.00  0.00      H1   C  
ATOM   3418  O   THR A1003    -405.883-176.306-261.377  1.00  0.00      H1   O  
ATOM   3419  N   TYR A1004    -407.296-177.312-259.938  1.00  0.00      H1   N  
ATOM   3420  CA  TYR A1004    -406.470-177.101-258.792  1.00  0.00      H1   C  
ATOM   3421  CB  TYR A1004    -407.285-177.527-257.542  1.00  0.00      H1   C  
ATOM   3422  CG  TYR A1004    -406.489-177.384-256.256  1.00  0.00      H1   C  
ATOM   3423  CD1 TYR A1004    -406.563-176.128-255.563  1.00  0.00      H1   C  
ATOM   3424  CE1 TYR A1004    -405.779-175.900-254.379  1.00  0.00      H1   C  
ATOM   3425  CZ  TYR A1004    -404.936-176.884-253.964  1.00  0.00      H1   C  
ATOM   3426  OH  TYR A1004    -404.080-176.724-252.852  1.00  0.00      H1   O  
ATOM   3427  CD2 TYR A1004    -405.707-178.441-255.645  1.00  0.00      H1   C  
ATOM   3428  CE2 TYR A1004    -404.910-178.167-254.512  1.00  0.00      H1   C  
ATOM   3429  C   TYR A1004    -405.049-177.753-258.896  1.00  0.00      H1   C  
ATOM   3430  O   TYR A1004    -404.016-177.217-258.494  1.00  0.00      H1   O  
ATOM   3431  N   ASN A1005    -405.029-178.995-259.350  1.00  0.00      H1   N  
ATOM   3432  CA  ASN A1005    -403.766-179.707-259.478  1.00  0.00      H1   C  
ATOM   3433  CB  ASN A1005    -404.104-181.177-259.810  1.00  0.00      H1   C  
ATOM   3434  CG  ASN A1005    -404.454-181.864-258.516  1.00  0.00      H1   C  
ATOM   3435  OD1 ASN A1005    -404.045-181.557-257.408  1.00  0.00      H1   O  
ATOM   3436  ND2 ASN A1005    -405.127-183.000-258.681  1.00  0.00      H1   N  
ATOM   3437  C   ASN A1005    -402.876-179.113-260.531  1.00  0.00      H1   C  
ATOM   3438  O   ASN A1005    -401.655-179.115-260.317  1.00  0.00      H1   O  
ATOM   3439  N   ALA A1006    -403.481-178.810-261.758  1.00  0.00      H1   N  
ATOM   3440  CA  ALA A1006    -402.823-178.048-262.816  1.00  0.00      H1   C  
ATOM   3441  CB  ALA A1006    -403.898-177.874-263.997  1.00  0.00      H1   C  
ATOM   3442  C   ALA A1006    -402.170-176.814-262.267  1.00  0.00      H1   C  
ATOM   3443  O   ALA A1006    -400.973-176.719-262.177  1.00  0.00      H1   O  
ATOM   3444  N   GLU A1007    -402.973-175.947-261.646  1.00  0.00      H1   N  
ATOM   3445  CA  GLU A1007    -402.488-174.649-261.114  1.00  0.00      H1   C  
ATOM   3446  CB  GLU A1007    -403.696-173.929-260.612  1.00  0.00      H1   C  
ATOM   3447  CG  GLU A1007    -404.500-173.292-261.732  1.00  0.00      H1   C  
ATOM   3448  CD  GLU A1007    -405.488-172.272-261.333  1.00  0.00      H1   C  
ATOM   3449  OE1 GLU A1007    -406.161-171.683-262.221  1.00  0.00      H1   O  
ATOM   3450  OE2 GLU A1007    -405.634-171.979-260.085  1.00  0.00      H1   O  
ATOM   3451  C   GLU A1007    -401.452-174.755-259.960  1.00  0.00      H1   C  
ATOM   3452  O   GLU A1007    -400.473-173.996-259.925  1.00  0.00      H1   O  
ATOM   3453  N   LEU A1008    -401.600-175.786-259.038  1.00  0.00      H1   N  
ATOM   3454  CA  LEU A1008    -400.638-176.079-257.935  1.00  0.00      H1   C  
ATOM   3455  CB  LEU A1008    -401.093-177.215-256.972  1.00  0.00      H1   C  
ATOM   3456  CG  LEU A1008    -400.094-177.596-255.882  1.00  0.00      H1   C  
ATOM   3457  CD1 LEU A1008    -399.842-176.462-254.913  1.00  0.00      H1   C  
ATOM   3458  CD2 LEU A1008    -400.656-178.867-255.117  1.00  0.00      H1   C  
ATOM   3459  C   LEU A1008    -399.214-176.430-258.471  1.00  0.00      H1   C  
ATOM   3460  O   LEU A1008    -398.258-175.820-257.965  1.00  0.00      H1   O  
ATOM   3461  N   LEU A1009    -399.084-177.204-259.471  1.00  0.00      H1   N  
ATOM   3462  CA  LEU A1009    -397.862-177.668-260.175  1.00  0.00      H1   C  
ATOM   3463  CB  LEU A1009    -398.192-178.886-261.179  1.00  0.00      H1   C  
ATOM   3464  CG  LEU A1009    -396.980-179.273-261.993  1.00  0.00      H1   C  
ATOM   3465  CD1 LEU A1009    -395.882-179.819-261.069  1.00  0.00      H1   C  
ATOM   3466  CD2 LEU A1009    -397.465-180.227-262.975  1.00  0.00      H1   C  
ATOM   3467  C   LEU A1009    -397.117-176.495-260.803  1.00  0.00      H1   C  
ATOM   3468  O   LEU A1009    -395.871-176.334-260.681  1.00  0.00      H1   O  
ATOM   3469  N   VAL A1010    -397.788-175.535-261.414  1.00  0.00      H1   N  
ATOM   3470  CA  VAL A1010    -397.271-174.375-262.106  1.00  0.00      H1   C  
ATOM   3471  CB  VAL A1010    -398.177-173.947-263.206  1.00  0.00      H1   C  
ATOM   3472  CG1 VAL A1010    -397.628-172.682-263.777  1.00  0.00      H1   C  
ATOM   3473  CG2 VAL A1010    -398.323-174.993-264.249  1.00  0.00      H1   C  
ATOM   3474  C   VAL A1010    -396.907-173.274-261.153  1.00  0.00      H1   C  
ATOM   3475  O   VAL A1010    -395.918-172.583-261.263  1.00  0.00      H1   O  
ATOM   3476  N   LEU A1011    -397.725-173.133-260.068  1.00  0.00      H1   N  
ATOM   3477  CA  LEU A1011    -397.346-172.171-258.990  1.00  0.00      H1   C  
ATOM   3478  CB  LEU A1011    -398.601-172.106-258.083  1.00  0.00      H1   C  
ATOM   3479  CG  LEU A1011    -398.440-171.115-256.920  1.00  0.00      H1   C  
ATOM   3480  CD1 LEU A1011    -398.294-169.687-257.369  1.00  0.00      H1   C  
ATOM   3481  CD2 LEU A1011    -399.713-171.203-256.049  1.00  0.00      H1   C  
ATOM   3482  C   LEU A1011    -396.085-172.517-258.286  1.00  0.00      H1   C  
ATOM   3483  O   LEU A1011    -395.186-171.670-258.072  1.00  0.00      H1   O  
ATOM   3484  N   LEU A1012    -396.016-173.814-258.003  1.00  0.00      H1   N  
ATOM   3485  CA  LEU A1012    -394.944-174.485-257.333  1.00  0.00      H1   C  
ATOM   3486  CB  LEU A1012    -395.443-175.905-256.924  1.00  0.00      H1   C  
ATOM   3487  CG  LEU A1012    -394.392-176.798-256.320  1.00  0.00      H1   C  
ATOM   3488  CD1 LEU A1012    -394.109-176.281-254.906  1.00  0.00      H1   C  
ATOM   3489  CD2 LEU A1012    -394.855-178.225-256.356  1.00  0.00      H1   C  
ATOM   3490  C   LEU A1012    -393.688-174.604-258.179  1.00  0.00      H1   C  
ATOM   3491  O   LEU A1012    -392.605-174.304-257.734  1.00  0.00      H1   O  
ATOM   3492  N   GLU A1013    -393.742-174.954-259.432  1.00  0.00      H1   N  
ATOM   3493  CA  GLU A1013    -392.554-174.952-260.317  1.00  0.00      H1   C  
ATOM   3494  CB  GLU A1013    -392.719-175.969-261.467  1.00  0.00      H1   C  
ATOM   3495  CG  GLU A1013    -392.908-177.422-260.995  1.00  0.00      H1   C  
ATOM   3496  CD  GLU A1013    -391.779-178.252-260.486  1.00  0.00      H1   C  
ATOM   3497  OE1 GLU A1013    -390.773-177.652-260.013  1.00  0.00      H1   O  
ATOM   3498  OE2 GLU A1013    -391.837-179.510-260.539  1.00  0.00      H1   O  
ATOM   3499  C   GLU A1013    -391.957-173.672-260.779  1.00  0.00      H1   C  
ATOM   3500  O   GLU A1013    -390.785-173.538-261.079  1.00  0.00      H1   O  
ATOM   3501  N   ASN A1014    -392.777-172.556-260.872  1.00  0.00      H1   N  
ATOM   3502  CA  ASN A1014    -392.354-171.183-260.816  1.00  0.00      H1   C  
ATOM   3503  CB  ASN A1014    -393.549-170.195-260.792  1.00  0.00      H1   C  
ATOM   3504  CG  ASN A1014    -394.375-170.397-262.093  1.00  0.00      H1   C  
ATOM   3505  OD1 ASN A1014    -393.998-171.061-263.090  1.00  0.00      H1   O  
ATOM   3506  ND2 ASN A1014    -395.600-169.737-262.188  1.00  0.00      H1   N  
ATOM   3507  C   ASN A1014    -391.471-170.832-259.616  1.00  0.00      H1   C  
ATOM   3508  O   ASN A1014    -390.319-170.373-259.770  1.00  0.00      H1   O  
ATOM   3509  N   GLU A1015    -391.851-171.271-258.435  1.00  0.00      H1   N  
ATOM   3510  CA  GLU A1015    -390.991-171.203-257.266  1.00  0.00      H1   C  
ATOM   3511  CB  GLU A1015    -391.749-171.579-255.970  1.00  0.00      H1   C  
ATOM   3512  CG  GLU A1015    -392.965-170.722-255.629  1.00  0.00      H1   C  
ATOM   3513  CD  GLU A1015    -392.492-169.331-255.093  1.00  0.00      H1   C  
ATOM   3514  OE1 GLU A1015    -393.123-168.343-255.551  1.00  0.00      H1   O  
ATOM   3515  OE2 GLU A1015    -391.511-169.231-254.307  1.00  0.00      H1   O  
ATOM   3516  C   GLU A1015    -389.650-171.951-257.383  1.00  0.00      H1   C  
ATOM   3517  O   GLU A1015    -388.557-171.286-257.165  1.00  0.00      H1   O  
ATOM   3518  N   ARG A1016    -389.700-173.233-257.836  1.00  0.00      H1   N  
ATOM   3519  CA  ARG A1016    -388.575-174.071-258.031  1.00  0.00      H1   C  
ATOM   3520  CB  ARG A1016    -389.031-175.536-258.230  1.00  0.00      H1   C  
ATOM   3521  CG  ARG A1016    -389.714-176.197-257.025  1.00  0.00      H1   C  
ATOM   3522  CD  ARG A1016    -389.235-177.651-256.689  1.00  0.00      H1   C  
ATOM   3523  NE  ARG A1016    -389.737-178.559-257.758  1.00  0.00      H1   N  
ATOM   3524  CZ  ARG A1016    -389.485-179.818-257.907  1.00  0.00      H1   C  
ATOM   3525  NH1 ARG A1016    -388.825-180.507-256.972  1.00  0.00      H1   N  
ATOM   3526  NH2 ARG A1016    -390.005-180.501-258.911  1.00  0.00      H1   N  
ATOM   3527  C   ARG A1016    -387.580-173.651-259.041  1.00  0.00      H1   C  
ATOM   3528  O   ARG A1016    -386.400-173.745-258.775  1.00  0.00      H1   O  
ATOM   3529  N   THR A1017    -388.122-173.101-260.182  1.00  0.00      H1   N  
ATOM   3530  CA  THR A1017    -387.223-172.391-261.184  1.00  0.00      H1   C  
ATOM   3531  CB  THR A1017    -387.901-172.301-262.544  1.00  0.00      H1   C  
ATOM   3532  OG1 THR A1017    -387.856-173.560-263.147  1.00  0.00      H1   O  
ATOM   3533  CG2 THR A1017    -387.142-171.393-263.484  1.00  0.00      H1   C  
ATOM   3534  C   THR A1017    -386.648-171.067-260.732  1.00  0.00      H1   C  
ATOM   3535  O   THR A1017    -385.486-170.775-260.999  1.00  0.00      H1   O  
ATOM   3536  N   LEU A1018    -387.411-170.267-260.022  1.00  0.00      H1   N  
ATOM   3537  CA  LEU A1018    -386.846-169.066-259.405  1.00  0.00      H1   C  
ATOM   3538  CB  LEU A1018    -387.962-168.172-258.874  1.00  0.00      H1   C  
ATOM   3539  CG  LEU A1018    -388.605-167.367-260.053  1.00  0.00      H1   C  
ATOM   3540  CD1 LEU A1018    -389.885-166.736-259.510  1.00  0.00      H1   C  
ATOM   3541  CD2 LEU A1018    -387.626-166.327-260.553  1.00  0.00      H1   C  
ATOM   3542  C   LEU A1018    -385.716-169.447-258.353  1.00  0.00      H1   C  
ATOM   3543  O   LEU A1018    -384.748-168.653-258.333  1.00  0.00      H1   O  
ATOM   3544  N   ASP A1019    -385.859-170.508-257.560  1.00  0.00      H1   N  
ATOM   3545  CA  ASP A1019    -384.917-171.110-256.603  1.00  0.00      H1   C  
ATOM   3546  CB  ASP A1019    -385.529-172.348-255.814  1.00  0.00      H1   C  
ATOM   3547  CG  ASP A1019    -386.516-171.996-254.706  1.00  0.00      H1   C  
ATOM   3548  OD1 ASP A1019    -386.823-170.818-254.474  1.00  0.00      H1   O  
ATOM   3549  OD2 ASP A1019    -386.990-172.958-254.031  1.00  0.00      H1   O  
ATOM   3550  C   ASP A1019    -383.681-171.581-257.337  1.00  0.00      H1   C  
ATOM   3551  O   ASP A1019    -382.559-171.356-256.912  1.00  0.00      H1   O  
ATOM   3552  N   TYR A1020    -383.727-172.151-258.529  1.00  0.00      H1   N  
ATOM   3553  CA  TYR A1020    -382.568-172.329-259.465  1.00  0.00      H1   C  
ATOM   3554  CB  TYR A1020    -382.941-173.139-260.756  1.00  0.00      H1   C  
ATOM   3555  CG  TYR A1020    -383.051-174.657-260.683  1.00  0.00      H1   C  
ATOM   3556  CD1 TYR A1020    -383.256-175.332-261.887  1.00  0.00      H1   C  
ATOM   3557  CE1 TYR A1020    -383.223-176.725-261.921  1.00  0.00      H1   C  
ATOM   3558  CZ  TYR A1020    -383.082-177.483-260.756  1.00  0.00      H1   C  
ATOM   3559  OH  TYR A1020    -383.379-178.871-260.892  1.00  0.00      H1   O  
ATOM   3560  CD2 TYR A1020    -382.944-175.377-259.481  1.00  0.00      H1   C  
ATOM   3561  CE2 TYR A1020    -382.991-176.805-259.512  1.00  0.00      H1   C  
ATOM   3562  C   TYR A1020    -381.896-171.043-259.929  1.00  0.00      H1   C  
ATOM   3563  O   TYR A1020    -380.673-170.942-259.886  1.00  0.00      H1   O  
ATOM   3564  N   HIS A1021    -382.696-170.056-260.358  1.00  0.00      H1   N  
ATOM   3565  CA  HIS A1021    -382.079-168.795-260.692  1.00  0.00      H1   C  
ATOM   3566  CB  HIS A1021    -383.019-167.803-261.397  1.00  0.00      H1   C  
ATOM   3567  ND1 HIS A1021    -382.642-168.371-263.836  1.00  0.00      H1   N  
ATOM   3568  CG  HIS A1021    -383.464-168.172-262.791  1.00  0.00      H1   C  
ATOM   3569  CE1 HIS A1021    -383.453-168.479-264.873  1.00  0.00      H1   C  
ATOM   3570  NE2 HIS A1021    -384.777-168.482-264.468  1.00  0.00      H1   N  
ATOM   3571  CD2 HIS A1021    -384.808-168.314-263.080  1.00  0.00      H1   C  
ATOM   3572  C   HIS A1021    -381.336-168.133-259.633  1.00  0.00      H1   C  
ATOM   3573  O   HIS A1021    -380.242-167.615-259.900  1.00  0.00      H1   O  
ATOM   3574  N   ASP A1022    -381.862-168.104-258.394  1.00  0.00      H1   N  
ATOM   3575  CA  ASP A1022    -381.123-167.585-257.284  1.00  0.00      H1   C  
ATOM   3576  CB  ASP A1022    -382.035-167.525-255.968  1.00  0.00      H1   C  
ATOM   3577  CG  ASP A1022    -382.849-166.241-255.980  1.00  0.00      H1   C  
ATOM   3578  OD1 ASP A1022    -383.681-166.146-255.038  1.00  0.00      H1   O  
ATOM   3579  OD2 ASP A1022    -382.632-165.287-256.796  1.00  0.00      H1   O  
ATOM   3580  C   ASP A1022    -379.934-168.476-256.878  1.00  0.00      H1   C  
ATOM   3581  O   ASP A1022    -378.867-167.999-256.577  1.00  0.00      H1   O  
ATOM   3582  N   SER A1023    -380.172-169.855-256.849  1.00  0.00      H1   N  
ATOM   3583  CA  SER A1023    -379.051-170.810-256.746  1.00  0.00      H1   C  
ATOM   3584  CB  SER A1023    -379.476-172.247-256.926  1.00  0.00      H1   C  
ATOM   3585  OG  SER A1023    -380.376-172.532-255.881  1.00  0.00      H1   O  
ATOM   3586  C   SER A1023    -377.905-170.554-257.753  1.00  0.00      H1   C  
ATOM   3587  O   SER A1023    -376.784-170.478-257.371  1.00  0.00      H1   O  
ATOM   3588  N   ASN A1024    -378.204-170.324-259.084  1.00  0.00      H1   N  
ATOM   3589  CA  ASN A1024    -377.213-169.981-260.085  1.00  0.00      H1   C  
ATOM   3590  CB  ASN A1024    -377.780-169.821-261.502  1.00  0.00      H1   C  
ATOM   3591  CG  ASN A1024    -377.733-171.194-262.155  1.00  0.00      H1   C  
ATOM   3592  OD1 ASN A1024    -376.722-171.943-262.131  1.00  0.00      H1   O  
ATOM   3593  ND2 ASN A1024    -378.697-171.620-263.015  1.00  0.00      H1   N  
ATOM   3594  C   ASN A1024    -376.387-168.739-259.738  1.00  0.00      H1   C  
ATOM   3595  O   ASN A1024    -375.188-168.886-259.648  1.00  0.00      H1   O  
ATOM   3596  N   VAL A1025    -377.004-167.585-259.447  1.00  0.00      H1   N  
ATOM   3597  CA  VAL A1025    -376.317-166.437-258.895  1.00  0.00      H1   C  
ATOM   3598  CB  VAL A1025    -377.266-165.273-258.859  1.00  0.00      H1   C  
ATOM   3599  CG1 VAL A1025    -376.493-164.048-258.288  1.00  0.00      H1   C  
ATOM   3600  CG2 VAL A1025    -377.897-165.004-260.234  1.00  0.00      H1   C  
ATOM   3601  C   VAL A1025    -375.592-166.571-257.617  1.00  0.00      H1   C  
ATOM   3602  O   VAL A1025    -374.421-166.223-257.485  1.00  0.00      H1   O  
ATOM   3603  N   LYS A1026    -376.131-167.279-256.659  1.00  0.00      H1   N  
ATOM   3604  CA  LYS A1026    -375.435-167.593-255.376  1.00  0.00      H1   C  
ATOM   3605  CB  LYS A1026    -376.408-168.100-254.326  1.00  0.00      H1   C  
ATOM   3606  CG  LYS A1026    -375.759-168.422-252.980  1.00  0.00      H1   C  
ATOM   3607  CD  LYS A1026    -374.996-167.201-252.455  1.00  0.00      H1   C  
ATOM   3608  CE  LYS A1026    -374.439-167.257-251.026  1.00  0.00      H1   C  
ATOM   3609  NZ  LYS A1026    -373.564-166.182-250.485  1.00  0.00      H1   N  
ATOM   3610  C   LYS A1026    -374.154-168.408-255.576  1.00  0.00      H1   C  
ATOM   3611  O   LYS A1026    -373.088-168.151-254.989  1.00  0.00      H1   O  
ATOM   3612  N   ASN A1027    -374.220-169.437-256.419  1.00  0.00      H1   N  
ATOM   3613  CA  ASN A1027    -373.169-170.291-256.856  1.00  0.00      H1   C  
ATOM   3614  CB  ASN A1027    -373.786-171.572-257.500  1.00  0.00      H1   C  
ATOM   3615  CG  ASN A1027    -374.517-172.443-256.504  1.00  0.00      H1   C  
ATOM   3616  OD1 ASN A1027    -374.433-172.133-255.294  1.00  0.00      H1   O  
ATOM   3617  ND2 ASN A1027    -375.155-173.515-257.055  1.00  0.00      H1   N  
ATOM   3618  C   ASN A1027    -372.100-169.658-257.661  1.00  0.00      H1   C  
ATOM   3619  O   ASN A1027    -370.920-169.879-257.344  1.00  0.00      H1   O  
ATOM   3620  N   LEU A1028    -372.531-168.776-258.521  1.00  0.00      H1   N  
ATOM   3621  CA  LEU A1028    -371.779-167.825-259.217  1.00  0.00      H1   C  
ATOM   3622  CB  LEU A1028    -372.598-167.267-260.293  1.00  0.00      H1   C  
ATOM   3623  CG  LEU A1028    -372.226-165.938-260.985  1.00  0.00      H1   C  
ATOM   3624  CD1 LEU A1028    -371.029-165.996-261.897  1.00  0.00      H1   C  
ATOM   3625  CD2 LEU A1028    -373.416-165.461-261.892  1.00  0.00      H1   C  
ATOM   3626  C   LEU A1028    -370.962-166.812-258.499  1.00  0.00      H1   C  
ATOM   3627  O   LEU A1028    -369.849-166.599-258.859  1.00  0.00      H1   O  
ATOM   3628  N   TYR A1029    -371.552-166.177-257.430  1.00  0.00      H1   N  
ATOM   3629  CA  TYR A1029    -370.840-165.434-256.497  1.00  0.00      H1   C  
ATOM   3630  CB  TYR A1029    -371.796-164.676-255.496  1.00  0.00      H1   C  
ATOM   3631  CG  TYR A1029    -371.139-164.019-254.319  1.00  0.00      H1   C  
ATOM   3632  CD1 TYR A1029    -370.261-162.907-254.470  1.00  0.00      H1   C  
ATOM   3633  CE1 TYR A1029    -369.678-162.294-253.355  1.00  0.00      H1   C  
ATOM   3634  CZ  TYR A1029    -369.854-162.807-252.074  1.00  0.00      H1   C  
ATOM   3635  OH  TYR A1029    -369.527-162.069-250.971  1.00  0.00      H1   O  
ATOM   3636  CD2 TYR A1029    -371.267-164.513-252.976  1.00  0.00      H1   C  
ATOM   3637  CE2 TYR A1029    -370.585-163.996-251.852  1.00  0.00      H1   C  
ATOM   3638  C   TYR A1029    -369.786-166.182-255.672  1.00  0.00      H1   C  
ATOM   3639  O   TYR A1029    -368.580-165.869-255.675  1.00  0.00      H1   O  
ATOM   3640  N   GLU A1030    -370.253-167.318-255.048  1.00  0.00      H1   N  
ATOM   3641  CA  GLU A1030    -369.365-168.193-254.292  1.00  0.00      H1   C  
ATOM   3642  CB  GLU A1030    -370.256-169.297-253.768  1.00  0.00      H1   C  
ATOM   3643  CG  GLU A1030    -369.555-170.409-252.979  1.00  0.00      H1   C  
ATOM   3644  CD  GLU A1030    -368.956-169.886-251.681  1.00  0.00      H1   C  
ATOM   3645  OE1 GLU A1030    -368.151-170.645-251.007  1.00  0.00      H1   O  
ATOM   3646  OE2 GLU A1030    -369.277-168.745-251.220  1.00  0.00      H1   O  
ATOM   3647  C   GLU A1030    -368.182-168.751-254.930  1.00  0.00      H1   C  
ATOM   3648  O   GLU A1030    -367.078-168.719-254.438  1.00  0.00      H1   O  
ATOM   3649  N   LYS A1031    -368.287-169.293-256.159  1.00  0.00      H1   N  
ATOM   3650  CA  LYS A1031    -367.166-169.734-256.892  1.00  0.00      H1   C  
ATOM   3651  CB  LYS A1031    -367.615-170.471-258.166  1.00  0.00      H1   C  
ATOM   3652  CG  LYS A1031    -368.331-169.722-259.285  1.00  0.00      H1   C  
ATOM   3653  CD  LYS A1031    -368.832-170.623-260.332  1.00  0.00      H1   C  
ATOM   3654  CE  LYS A1031    -369.386-169.820-261.547  1.00  0.00      H1   C  
ATOM   3655  NZ  LYS A1031    -369.761-170.796-262.525  1.00  0.00      H1   N  
ATOM   3656  C   LYS A1031    -366.102-168.611-257.134  1.00  0.00      H1   C  
ATOM   3657  O   LYS A1031    -364.908-168.838-257.011  1.00  0.00      H1   O  
ATOM   3658  N   VAL A1032    -366.539-167.398-257.573  1.00  0.00      H1   N  
ATOM   3659  CA  VAL A1032    -365.674-166.208-257.742  1.00  0.00      H1   C  
ATOM   3660  CB  VAL A1032    -366.474-165.042-258.359  1.00  0.00      H1   C  
ATOM   3661  CG1 VAL A1032    -365.500-163.832-258.486  1.00  0.00      H1   C  
ATOM   3662  CG2 VAL A1032    -366.891-165.400-259.809  1.00  0.00      H1   C  
ATOM   3663  C   VAL A1032    -365.091-165.860-256.369  1.00  0.00      H1   C  
ATOM   3664  O   VAL A1032    -363.936-165.553-256.310  1.00  0.00      H1   O  
ATOM   3665  N   ARG A1033    -365.905-165.870-255.324  1.00  0.00      H1   N  
ATOM   3666  CA  ARG A1033    -365.503-165.498-253.948  1.00  0.00      H1   C  
ATOM   3667  CB  ARG A1033    -366.670-165.617-252.961  1.00  0.00      H1   C  
ATOM   3668  CG  ARG A1033    -366.475-165.087-251.523  1.00  0.00      H1   C  
ATOM   3669  CD  ARG A1033    -367.338-165.695-250.470  1.00  0.00      H1   C  
ATOM   3670  NE  ARG A1033    -367.238-167.153-250.533  1.00  0.00      H1   N  
ATOM   3671  CZ  ARG A1033    -366.160-167.756-250.180  1.00  0.00      H1   C  
ATOM   3672  NH1 ARG A1033    -365.060-167.165-249.762  1.00  0.00      H1   N  
ATOM   3673  NH2 ARG A1033    -366.127-169.061-250.017  1.00  0.00      H1   N  
ATOM   3674  C   ARG A1033    -364.462-166.424-253.446  1.00  0.00      H1   C  
ATOM   3675  O   ARG A1033    -363.512-166.026-252.784  1.00  0.00      H1   O  
ATOM   3676  N   SER A1034    -364.635-167.784-253.675  1.00  0.00      H1   N  
ATOM   3677  CA  SER A1034    -363.706-168.782-253.229  1.00  0.00      H1   C  
ATOM   3678  CB  SER A1034    -364.268-170.173-253.427  1.00  0.00      H1   C  
ATOM   3679  OG  SER A1034    -363.380-171.086-252.804  1.00  0.00      H1   O  
ATOM   3680  C   SER A1034    -362.376-168.632-254.029  1.00  0.00      H1   C  
ATOM   3681  O   SER A1034    -361.325-168.624-253.456  1.00  0.00      H1   O  
ATOM   3682  N   GLN A1035    -362.386-168.383-255.368  1.00  0.00      H1   N  
ATOM   3683  CA  GLN A1035    -361.250-167.998-256.150  1.00  0.00      H1   C  
ATOM   3684  CB  GLN A1035    -361.695-167.878-257.693  1.00  0.00      H1   C  
ATOM   3685  CG  GLN A1035    -361.936-169.193-258.558  1.00  0.00      H1   C  
ATOM   3686  CD  GLN A1035    -362.723-168.947-259.801  1.00  0.00      H1   C  
ATOM   3687  OE1 GLN A1035    -362.165-168.932-260.883  1.00  0.00      H1   O  
ATOM   3688  NE2 GLN A1035    -364.022-168.772-259.631  1.00  0.00      H1   N  
ATOM   3689  C   GLN A1035    -360.453-166.695-255.791  1.00  0.00      H1   C  
ATOM   3690  O   GLN A1035    -359.264-166.647-255.715  1.00  0.00      H1   O  
ATOM   3691  N   LEU A1036    -361.140-165.607-255.594  1.00  0.00      H1   N  
ATOM   3692  CA  LEU A1036    -360.603-164.243-255.353  1.00  0.00      H1   C  
ATOM   3693  CB  LEU A1036    -361.538-163.237-256.152  1.00  0.00      H1   C  
ATOM   3694  CG  LEU A1036    -361.710-163.352-257.685  1.00  0.00      H1   C  
ATOM   3695  CD1 LEU A1036    -362.306-162.108-258.334  1.00  0.00      H1   C  
ATOM   3696  CD2 LEU A1036    -360.461-163.808-258.411  1.00  0.00      H1   C  
ATOM   3697  C   LEU A1036    -360.487-163.758-253.907  1.00  0.00      H1   C  
ATOM   3698  O   LEU A1036    -360.378-162.567-253.622  1.00  0.00      H1   O  
ATOM   3699  N   LYS A1037    -360.601-164.686-252.892  1.00  0.00      H1   N  
ATOM   3700  CA  LYS A1037    -360.612-164.530-251.447  1.00  0.00      H1   C  
ATOM   3701  CB  LYS A1037    -360.565-165.958-250.853  1.00  0.00      H1   C  
ATOM   3702  CG  LYS A1037    -360.546-166.050-249.225  1.00  0.00      H1   C  
ATOM   3703  CD  LYS A1037    -361.888-165.678-248.606  1.00  0.00      H1   C  
ATOM   3704  CE  LYS A1037    -361.900-166.009-247.122  1.00  0.00      H1   C  
ATOM   3705  NZ  LYS A1037    -361.760-167.453-246.964  1.00  0.00      H1   N  
ATOM   3706  C   LYS A1037    -359.481-163.755-250.931  1.00  0.00      H1   C  
ATOM   3707  O   LYS A1037    -359.602-162.910-250.085  1.00  0.00      H1   O  
ATOM   3708  N   ASN A1038    -358.281-163.918-251.523  1.00  0.00      H1   N  
ATOM   3709  CA  ASN A1038    -357.019-163.247-251.208  1.00  0.00      H1   C  
ATOM   3710  CB  ASN A1038    -355.949-164.224-250.552  1.00  0.00      H1   C  
ATOM   3711  CG  ASN A1038    -356.483-164.654-249.180  1.00  0.00      H1   C  
ATOM   3712  OD1 ASN A1038    -356.549-165.813-248.797  1.00  0.00      H1   O  
ATOM   3713  ND2 ASN A1038    -356.805-163.606-248.320  1.00  0.00      H1   N  
ATOM   3714  C   ASN A1038    -356.425-162.481-252.373  1.00  0.00      H1   C  
ATOM   3715  O   ASN A1038    -355.404-161.858-252.191  1.00  0.00      H1   O  
ATOM   3716  N   ASN A1039    -357.031-162.461-253.504  1.00  0.00      H1   N  
ATOM   3717  CA  ASN A1039    -356.512-161.509-254.482  1.00  0.00      H1   C  
ATOM   3718  CB  ASN A1039    -356.374-162.264-255.767  1.00  0.00      H1   C  
ATOM   3719  CG  ASN A1039    -355.445-163.419-255.701  1.00  0.00      H1   C  
ATOM   3720  OD1 ASN A1039    -355.768-164.437-256.360  1.00  0.00      H1   O  
ATOM   3721  ND2 ASN A1039    -354.301-163.340-254.986  1.00  0.00      H1   N  
ATOM   3722  C   ASN A1039    -357.317-160.271-254.704  1.00  0.00      H1   C  
ATOM   3723  O   ASN A1039    -357.062-159.451-255.595  1.00  0.00      H1   O  
ATOM   3724  N   ALA A1040    -358.331-160.029-253.862  1.00  0.00      H1   N  
ATOM   3725  CA  ALA A1040    -359.342-158.984-254.071  1.00  0.00      H1   C  
ATOM   3726  CB  ALA A1040    -360.197-159.458-255.287  1.00  0.00      H1   C  
ATOM   3727  C   ALA A1040    -360.157-158.610-252.802  1.00  0.00      H1   C  
ATOM   3728  O   ALA A1040    -360.300-159.367-251.848  1.00  0.00      H1   O  
ATOM   3729  N   LYS A1041    -360.703-157.353-252.854  1.00  0.00      H1   N  
ATOM   3730  CA  LYS A1041    -361.647-157.011-251.742  1.00  0.00      H1   C  
ATOM   3731  CB  LYS A1041    -361.061-155.792-250.908  1.00  0.00      H1   C  
ATOM   3732  CG  LYS A1041    -360.758-154.527-251.776  1.00  0.00      H1   C  
ATOM   3733  CD  LYS A1041    -360.448-153.330-250.986  1.00  0.00      H1   C  
ATOM   3734  CE  LYS A1041    -360.951-152.042-251.693  1.00  0.00      H1   C  
ATOM   3735  NZ  LYS A1041    -359.974-151.753-252.689  1.00  0.00      H1   N  
ATOM   3736  C   LYS A1041    -362.942-156.664-252.302  1.00  0.00      H1   C  
ATOM   3737  O   LYS A1041    -363.166-156.283-253.446  1.00  0.00      H1   O  
ATOM   3738  N   GLU A1042    -364.025-156.816-251.494  1.00  0.00      H1   N  
ATOM   3739  CA  GLU A1042    -365.363-156.568-251.925  1.00  0.00      H1   C  
ATOM   3740  CB  GLU A1042    -366.371-157.564-251.266  1.00  0.00      H1   C  
ATOM   3741  CG  GLU A1042    -366.067-158.987-251.715  1.00  0.00      H1   C  
ATOM   3742  CD  GLU A1042    -366.921-159.957-250.996  1.00  0.00      H1   C  
ATOM   3743  OE1 GLU A1042    -366.467-160.704-250.137  1.00  0.00      H1   O  
ATOM   3744  OE2 GLU A1042    -368.174-159.965-251.187  1.00  0.00      H1   O  
ATOM   3745  C   GLU A1042    -365.748-155.132-251.648  1.00  0.00      H1   C  
ATOM   3746  O   GLU A1042    -365.621-154.638-250.507  1.00  0.00      H1   O  
ATOM   3747  N   ILE A1043    -366.368-154.367-252.592  1.00  0.00      H1   N  
ATOM   3748  CA  ILE A1043    -366.769-152.930-252.428  1.00  0.00      H1   C  
ATOM   3749  CB  ILE A1043    -366.200-152.159-253.613  1.00  0.00      H1   C  
ATOM   3750  CG2 ILE A1043    -364.707-151.979-253.373  1.00  0.00      H1   C  
ATOM   3751  CG1 ILE A1043    -366.575-152.947-254.933  1.00  0.00      H1   C  
ATOM   3752  CD1 ILE A1043    -366.757-152.016-256.116  1.00  0.00      H1   C  
ATOM   3753  C   ILE A1043    -368.290-152.845-252.329  1.00  0.00      H1   C  
ATOM   3754  O   ILE A1043    -368.889-151.795-252.334  1.00  0.00      H1   O  
ATOM   3755  N   GLY A1044    -368.901-154.026-252.202  1.00  0.00      H1   N  
ATOM   3756  CA  GLY A1044    -370.310-154.161-251.704  1.00  0.00      H1   C  
ATOM   3757  C   GLY A1044    -371.203-154.581-252.896  1.00  0.00      H1   C  
ATOM   3758  O   GLY A1044    -370.952-154.187-254.020  1.00  0.00      H1   O  
ATOM   3759  N   ASN A1045    -372.380-155.198-252.690  1.00  0.00      H1   N  
ATOM   3760  CA  ASN A1045    -373.322-155.503-253.818  1.00  0.00      H1   C  
ATOM   3761  CB  ASN A1045    -373.803-154.181-254.390  1.00  0.00      H1   C  
ATOM   3762  CG  ASN A1045    -374.505-153.275-253.409  1.00  0.00      H1   C  
ATOM   3763  OD1 ASN A1045    -374.783-153.666-252.288  1.00  0.00      H1   O  
ATOM   3764  ND2 ASN A1045    -374.787-152.018-253.799  1.00  0.00      H1   N  
ATOM   3765  C   ASN A1045    -372.689-156.412-254.902  1.00  0.00      H1   C  
ATOM   3766  O   ASN A1045    -372.840-156.213-256.109  1.00  0.00      H1   O  
ATOM   3767  N   GLY A1046    -372.061-157.473-254.540  1.00  0.00      H1   N  
ATOM   3768  CA  GLY A1046    -371.607-158.480-255.552  1.00  0.00      H1   C  
ATOM   3769  C   GLY A1046    -370.432-158.019-256.435  1.00  0.00      H1   C  
ATOM   3770  O   GLY A1046    -370.370-158.478-257.541  1.00  0.00      H1   O  
ATOM   3771  N   CYS A1047    -369.510-157.197-256.070  1.00  0.00      H1   N  
ATOM   3772  CA  CYS A1047    -368.425-156.717-256.889  1.00  0.00      H1   C  
ATOM   3773  CB  CYS A1047    -368.831-155.429-257.566  1.00  0.00      H1   C  
ATOM   3774  SG  CYS A1047    -367.660-154.938-258.818  1.00  0.00      H1   S  
ATOM   3775  C   CYS A1047    -367.164-156.721-256.126  1.00  0.00      H1   C  
ATOM   3776  O   CYS A1047    -367.094-156.216-254.977  1.00  0.00      H1   O  
ATOM   3777  N   PHE A1048    -366.093-157.187-256.722  1.00  0.00      H1   N  
ATOM   3778  CA  PHE A1048    -364.748-157.299-256.170  1.00  0.00      H1   C  
ATOM   3779  CB  PHE A1048    -364.120-158.694-256.426  1.00  0.00      H1   C  
ATOM   3780  CG  PHE A1048    -364.956-159.741-255.805  1.00  0.00      H1   C  
ATOM   3781  CD1 PHE A1048    -364.579-160.363-254.551  1.00  0.00      H1   C  
ATOM   3782  CE1 PHE A1048    -365.393-161.331-254.013  1.00  0.00      H1   C  
ATOM   3783  CZ  PHE A1048    -366.508-161.811-254.713  1.00  0.00      H1   C  
ATOM   3784  CD2 PHE A1048    -366.028-160.250-256.501  1.00  0.00      H1   C  
ATOM   3785  CE2 PHE A1048    -366.750-161.274-255.983  1.00  0.00      H1   C  
ATOM   3786  C   PHE A1048    -363.854-156.261-256.819  1.00  0.00      H1   C  
ATOM   3787  O   PHE A1048    -363.885-156.226-258.035  1.00  0.00      H1   O  
ATOM   3788  N   GLU A1049    -363.023-155.550-256.070  1.00  0.00      H1   N  
ATOM   3789  CA  GLU A1049    -361.947-154.688-256.553  1.00  0.00      H1   C  
ATOM   3790  CB  GLU A1049    -361.947-153.333-255.799  1.00  0.00      H1   C  
ATOM   3791  CG  GLU A1049    -360.825-152.454-256.257  1.00  0.00      H1   C  
ATOM   3792  CD  GLU A1049    -361.251-151.016-255.889  1.00  0.00      H1   C  
ATOM   3793  OE1 GLU A1049    -361.112-150.574-254.754  1.00  0.00      H1   O  
ATOM   3794  OE2 GLU A1049    -361.627-150.334-256.866  1.00  0.00      H1   O  
ATOM   3795  C   GLU A1049    -360.598-155.381-256.406  1.00  0.00      H1   C  
ATOM   3796  O   GLU A1049    -360.171-155.681-255.293  1.00  0.00      H1   O  
ATOM   3797  N   PHE A1050    -359.801-155.518-257.488  1.00  0.00      H1   N  
ATOM   3798  CA  PHE A1050    -358.558-156.207-257.431  1.00  0.00      H1   C  
ATOM   3799  CB  PHE A1050    -358.013-156.482-258.855  1.00  0.00      H1   C  
ATOM   3800  CG  PHE A1050    -358.808-157.563-259.486  1.00  0.00      H1   C  
ATOM   3801  CD1 PHE A1050    -359.397-157.469-260.769  1.00  0.00      H1   C  
ATOM   3802  CE1 PHE A1050    -359.888-158.612-261.442  1.00  0.00      H1   C  
ATOM   3803  CZ  PHE A1050    -359.785-159.888-260.839  1.00  0.00      H1   C  
ATOM   3804  CD2 PHE A1050    -358.761-158.857-258.983  1.00  0.00      H1   C  
ATOM   3805  CE2 PHE A1050    -359.162-160.033-259.573  1.00  0.00      H1   C  
ATOM   3806  C   PHE A1050    -357.393-155.564-256.610  1.00  0.00      H1   C  
ATOM   3807  O   PHE A1050    -357.215-154.344-256.548  1.00  0.00      H1   O  
ATOM   3808  N   TYR A1051    -356.551-156.364-255.890  1.00  0.00      H1   N  
ATOM   3809  CA  TYR A1051    -355.289-155.829-255.327  1.00  0.00      H1   C  
ATOM   3810  CB  TYR A1051    -354.500-156.864-254.431  1.00  0.00      H1   C  
ATOM   3811  CG  TYR A1051    -355.317-157.257-253.225  1.00  0.00      H1   C  
ATOM   3812  CD1 TYR A1051    -356.384-156.516-252.666  1.00  0.00      H1   C  
ATOM   3813  CE1 TYR A1051    -356.919-156.847-251.426  1.00  0.00      H1   C  
ATOM   3814  CZ  TYR A1051    -356.561-157.961-250.752  1.00  0.00      H1   C  
ATOM   3815  OH  TYR A1051    -357.405-158.304-249.651  1.00  0.00      H1   O  
ATOM   3816  CD2 TYR A1051    -354.907-158.423-252.546  1.00  0.00      H1   C  
ATOM   3817  CE2 TYR A1051    -355.532-158.777-251.302  1.00  0.00      H1   C  
ATOM   3818  C   TYR A1051    -354.280-155.248-256.315  1.00  0.00      H1   C  
ATOM   3819  O   TYR A1051    -353.669-154.215-256.135  1.00  0.00      H1   O  
ATOM   3820  N   HIS A1052    -354.091-155.894-257.460  1.00  0.00      H1   N  
ATOM   3821  CA  HIS A1052    -353.277-155.325-258.551  1.00  0.00      H1   C  
ATOM   3822  CB  HIS A1052    -351.714-155.473-258.397  1.00  0.00      H1   C  
ATOM   3823  ND1 HIS A1052    -350.470-155.219-260.584  1.00  0.00      H1   N  
ATOM   3824  CG  HIS A1052    -350.782-154.729-259.341  1.00  0.00      H1   C  
ATOM   3825  CE1 HIS A1052    -349.629-154.332-261.123  1.00  0.00      H1   C  
ATOM   3826  NE2 HIS A1052    -349.317-153.354-260.262  1.00  0.00      H1   N  
ATOM   3827  CD2 HIS A1052    -350.040-153.608-259.110  1.00  0.00      H1   C  
ATOM   3828  C   HIS A1052    -353.751-155.893-259.851  1.00  0.00      H1   C  
ATOM   3829  O   HIS A1052    -354.739-156.633-259.825  1.00  0.00      H1   O  
ATOM   3830  N   LYS A1053    -353.218-155.595-261.013  1.00  0.00      H1   N  
ATOM   3831  CA  LYS A1053    -353.786-156.013-262.320  1.00  0.00      H1   C  
ATOM   3832  CB  LYS A1053    -353.050-155.234-263.451  1.00  0.00      H1   C  
ATOM   3833  CG  LYS A1053    -353.188-153.684-263.321  1.00  0.00      H1   C  
ATOM   3834  CD  LYS A1053    -354.480-153.244-264.068  1.00  0.00      H1   C  
ATOM   3835  CE  LYS A1053    -354.291-151.776-264.539  1.00  0.00      H1   C  
ATOM   3836  NZ  LYS A1053    -355.503-151.292-265.148  1.00  0.00      H1   N  
ATOM   3837  C   LYS A1053    -353.892-157.553-262.558  1.00  0.00      H1   C  
ATOM   3838  O   LYS A1053    -353.015-158.299-262.064  1.00  0.00      H1   O  
ATOM   3839  N   CYS A1054    -354.957-157.979-263.266  1.00  0.00      H1   N  
ATOM   3840  CA  CYS A1054    -355.175-159.386-263.569  1.00  0.00      H1   C  
ATOM   3841  CB  CYS A1054    -356.472-159.799-262.855  1.00  0.00      H1   C  
ATOM   3842  SG  CYS A1054    -357.183-161.400-263.328  1.00  0.00      H1   S  
ATOM   3843  C   CYS A1054    -355.232-159.468-265.064  1.00  0.00      H1   C  
ATOM   3844  O   CYS A1054    -356.217-158.949-265.652  1.00  0.00      H1   O  
ATOM   3845  N   ASP A1055    -354.198-160.057-265.656  1.00  0.00      H1   N  
ATOM   3846  CA  ASP A1055    -354.060-160.209-267.090  1.00  0.00      H1   C  
ATOM   3847  CB  ASP A1055    -352.672-161.004-267.371  1.00  0.00      H1   C  
ATOM   3848  CG  ASP A1055    -351.376-160.287-266.868  1.00  0.00      H1   C  
ATOM   3849  OD1 ASP A1055    -350.304-160.959-266.723  1.00  0.00      H1   O  
ATOM   3850  OD2 ASP A1055    -351.409-159.047-266.563  1.00  0.00      H1   O  
ATOM   3851  C   ASP A1055    -355.171-160.840-267.884  1.00  0.00      H1   C  
ATOM   3852  O   ASP A1055    -356.074-161.466-267.310  1.00  0.00      H1   O  
ATOM   3853  N   ASN A1056    -355.137-160.795-269.216  1.00  0.00      H1   N  
ATOM   3854  CA  ASN A1056    -356.157-161.481-269.960  1.00  0.00      H1   C  
ATOM   3855  CB  ASN A1056    -356.001-161.130-271.457  1.00  0.00      H1   C  
ATOM   3856  CG  ASN A1056    -357.048-161.553-272.485  1.00  0.00      H1   C  
ATOM   3857  OD1 ASN A1056    -356.573-162.271-273.372  1.00  0.00      H1   O  
ATOM   3858  ND2 ASN A1056    -358.365-161.385-272.101  1.00  0.00      H1   N  
ATOM   3859  C   ASN A1056    -356.317-162.930-269.664  1.00  0.00      H1   C  
ATOM   3860  O   ASN A1056    -357.462-163.385-269.356  1.00  0.00      H1   O  
ATOM   3861  N   THR A1057    -355.174-163.652-269.537  1.00  0.00      H1   N  
ATOM   3862  CA  THR A1057    -355.096-165.030-269.077  1.00  0.00      H1   C  
ATOM   3863  CB  THR A1057    -353.652-165.592-269.111  1.00  0.00      H1   C  
ATOM   3864  OG1 THR A1057    -353.064-165.422-270.371  1.00  0.00      H1   O  
ATOM   3865  CG2 THR A1057    -353.614-167.112-268.759  1.00  0.00      H1   C  
ATOM   3866  C   THR A1057    -355.650-165.305-267.694  1.00  0.00      H1   C  
ATOM   3867  O   THR A1057    -356.254-166.328-267.454  1.00  0.00      H1   O  
ATOM   3868  N   CYS A1058    -355.506-164.335-266.723  1.00  0.00      H1   N  
ATOM   3869  CA  CYS A1058    -356.103-164.353-265.381  1.00  0.00      H1   C  
ATOM   3870  CB  CYS A1058    -355.299-163.196-264.594  1.00  0.00      H1   C  
ATOM   3871  SG  CYS A1058    -355.879-162.773-262.954  1.00  0.00      H1   S  
ATOM   3872  C   CYS A1058    -357.599-164.175-265.520  1.00  0.00      H1   C  
ATOM   3873  O   CYS A1058    -358.357-164.940-264.902  1.00  0.00      H1   O  
ATOM   3874  N   MET A1059    -358.074-163.092-266.199  1.00  0.00      H1   N  
ATOM   3875  CA  MET A1059    -359.459-162.666-266.293  1.00  0.00      H1   C  
ATOM   3876  CB  MET A1059    -359.580-161.352-267.058  1.00  0.00      H1   C  
ATOM   3877  CG  MET A1059    -361.000-160.701-267.134  1.00  0.00      H1   C  
ATOM   3878  SD  MET A1059    -361.666-159.952-265.621  1.00  0.00      H1   S  
ATOM   3879  CE  MET A1059    -360.530-158.500-265.471  1.00  0.00      H1   C  
ATOM   3880  C   MET A1059    -360.388-163.643-267.078  1.00  0.00      H1   C  
ATOM   3881  O   MET A1059    -361.481-163.978-266.555  1.00  0.00      H1   O  
ATOM   3882  N   GLU A1060    -359.905-164.199-268.162  1.00  0.00      H1   N  
ATOM   3883  CA  GLU A1060    -360.468-165.385-268.745  1.00  0.00      H1   C  
ATOM   3884  CB  GLU A1060    -359.893-165.719-270.148  1.00  0.00      H1   C  
ATOM   3885  CG  GLU A1060    -360.315-164.664-271.204  1.00  0.00      H1   C  
ATOM   3886  CD  GLU A1060    -361.821-164.692-271.414  1.00  0.00      H1   C  
ATOM   3887  OE1 GLU A1060    -362.425-163.605-271.273  1.00  0.00      H1   O  
ATOM   3888  OE2 GLU A1060    -362.357-165.737-271.795  1.00  0.00      H1   O  
ATOM   3889  C   GLU A1060    -360.534-166.599-267.871  1.00  0.00      H1   C  
ATOM   3890  O   GLU A1060    -361.543-167.323-267.920  1.00  0.00      H1   O  
ATOM   3891  N   SER A1061    -359.481-166.881-267.051  1.00  0.00      H1   N  
ATOM   3892  CA  SER A1061    -359.425-167.948-266.042  1.00  0.00      H1   C  
ATOM   3893  CB  SER A1061    -358.018-168.138-265.264  1.00  0.00      H1   C  
ATOM   3894  OG  SER A1061    -356.952-168.443-266.173  1.00  0.00      H1   O  
ATOM   3895  C   SER A1061    -360.447-167.766-265.003  1.00  0.00      H1   C  
ATOM   3896  O   SER A1061    -361.155-168.716-264.679  1.00  0.00      H1   O  
ATOM   3897  N   VAL A1062    -360.641-166.566-264.455  1.00  0.00      H1   N  
ATOM   3898  CA  VAL A1062    -361.628-166.213-263.401  1.00  0.00      H1   C  
ATOM   3899  CB  VAL A1062    -361.394-164.772-262.848  1.00  0.00      H1   C  
ATOM   3900  CG1 VAL A1062    -362.476-164.394-261.789  1.00  0.00      H1   C  
ATOM   3901  CG2 VAL A1062    -360.013-164.807-262.144  1.00  0.00      H1   C  
ATOM   3902  C   VAL A1062    -362.988-166.390-263.939  1.00  0.00      H1   C  
ATOM   3903  O   VAL A1062    -363.910-166.895-263.222  1.00  0.00      H1   O  
ATOM   3904  N   LYS A1063    -363.188-165.997-265.219  1.00  0.00      H1   N  
ATOM   3905  CA  LYS A1063    -364.467-166.205-265.901  1.00  0.00      H1   C  
ATOM   3906  CB  LYS A1063    -364.645-165.225-267.103  1.00  0.00      H1   C  
ATOM   3907  CG  LYS A1063    -364.536-163.696-266.763  1.00  0.00      H1   C  
ATOM   3908  CD  LYS A1063    -364.006-162.805-267.931  1.00  0.00      H1   C  
ATOM   3909  CE  LYS A1063    -364.933-162.883-269.101  1.00  0.00      H1   C  
ATOM   3910  NZ  LYS A1063    -364.405-162.116-270.228  1.00  0.00      H1   N  
ATOM   3911  C   LYS A1063    -364.736-167.681-266.155  1.00  0.00      H1   C  
ATOM   3912  O   LYS A1063    -365.871-168.013-266.469  1.00  0.00      H1   O  
ATOM   3913  N   ASN A1064    -363.795-168.628-266.325  1.00  0.00      H1   N  
ATOM   3914  CA  ASN A1064    -364.092-169.996-266.586  1.00  0.00      H1   C  
ATOM   3915  CB  ASN A1064    -362.882-170.600-267.279  1.00  0.00      H1   C  
ATOM   3916  CG  ASN A1064    -363.122-172.083-267.771  1.00  0.00      H1   C  
ATOM   3917  OD1 ASN A1064    -364.128-172.697-267.521  1.00  0.00      H1   O  
ATOM   3918  ND2 ASN A1064    -362.073-172.740-268.300  1.00  0.00      H1   N  
ATOM   3919  C   ASN A1064    -364.370-170.704-265.286  1.00  0.00      H1   C  
ATOM   3920  O   ASN A1064    -365.129-171.626-265.239  1.00  0.00      H1   O  
ATOM   3921  N   GLY A1065    -363.855-170.084-264.223  1.00  0.00      H1   N  
ATOM   3922  CA  GLY A1065    -364.157-170.595-262.826  1.00  0.00      H1   C  
ATOM   3923  C   GLY A1065    -363.080-171.448-262.317  1.00  0.00      H1   C  
ATOM   3924  O   GLY A1065    -363.051-172.099-261.298  1.00  0.00      H1   O  
ATOM   3925  N   THR A1066    -361.995-171.516-263.177  1.00  0.00      H1   N  
ATOM   3926  CA  THR A1066    -360.818-172.312-263.055  1.00  0.00      H1   C  
ATOM   3927  CB  THR A1066    -360.617-173.142-264.300  1.00  0.00      H1   C  
ATOM   3928  OG1 THR A1066    -360.583-172.331-265.487  1.00  0.00      H1   O  
ATOM   3929  CG2 THR A1066    -361.737-174.180-264.451  1.00  0.00      H1   C  
ATOM   3930  C   THR A1066    -359.550-171.518-262.737  1.00  0.00      H1   C  
ATOM   3931  O   THR A1066    -358.451-172.045-262.866  1.00  0.00      H1   O  
ATOM   3932  N   TYR A1067    -359.644-170.277-262.233  1.00  0.00      H1   N  
ATOM   3933  CA  TYR A1067    -358.547-169.599-261.551  1.00  0.00      H1   C  
ATOM   3934  CB  TYR A1067    -359.007-168.112-261.430  1.00  0.00      H1   C  
ATOM   3935  CG  TYR A1067    -357.962-167.287-260.721  1.00  0.00      H1   C  
ATOM   3936  CD1 TYR A1067    -356.785-166.895-261.418  1.00  0.00      H1   C  
ATOM   3937  CE1 TYR A1067    -355.819-166.129-260.817  1.00  0.00      H1   C  
ATOM   3938  CZ  TYR A1067    -355.959-165.824-259.449  1.00  0.00      H1   C  
ATOM   3939  OH  TYR A1067    -354.940-165.046-258.873  1.00  0.00      H1   O  
ATOM   3940  CD2 TYR A1067    -358.121-166.921-259.355  1.00  0.00      H1   C  
ATOM   3941  CE2 TYR A1067    -357.110-166.142-258.742  1.00  0.00      H1   C  
ATOM   3942  C   TYR A1067    -358.089-170.276-260.278  1.00  0.00      H1   C  
ATOM   3943  O   TYR A1067    -358.844-170.437-259.327  1.00  0.00      H1   O  
ATOM   3944  N   ASP A1068    -356.794-170.620-260.226  1.00  0.00      H1   N  
ATOM   3945  CA  ASP A1068    -356.168-171.257-259.053  1.00  0.00      H1   C  
ATOM   3946  CB  ASP A1068    -355.388-172.490-259.443  1.00  0.00      H1   C  
ATOM   3947  CG  ASP A1068    -356.302-173.602-259.879  1.00  0.00      H1   C  
ATOM   3948  OD1 ASP A1068    -357.266-174.047-259.132  1.00  0.00      H1   O  
ATOM   3949  OD2 ASP A1068    -355.904-174.357-260.830  1.00  0.00      H1   O  
ATOM   3950  C   ASP A1068    -355.277-170.332-258.306  1.00  0.00      H1   C  
ATOM   3951  O   ASP A1068    -354.239-169.995-258.856  1.00  0.00      H1   O  
ATOM   3952  N   TYR A1069    -355.753-169.749-257.118  1.00  0.00      H1   N  
ATOM   3953  CA  TYR A1069    -354.951-168.878-256.326  1.00  0.00      H1   C  
ATOM   3954  CB  TYR A1069    -355.697-168.506-255.002  1.00  0.00      H1   C  
ATOM   3955  CG  TYR A1069    -354.857-167.650-254.020  1.00  0.00      H1   C  
ATOM   3956  CD1 TYR A1069    -354.816-168.111-252.695  1.00  0.00      H1   C  
ATOM   3957  CE1 TYR A1069    -354.199-167.336-251.690  1.00  0.00      H1   C  
ATOM   3958  CZ  TYR A1069    -353.626-166.136-252.038  1.00  0.00      H1   C  
ATOM   3959  OH  TYR A1069    -352.861-165.462-251.030  1.00  0.00      H1   O  
ATOM   3960  CD2 TYR A1069    -354.148-166.507-254.414  1.00  0.00      H1   C  
ATOM   3961  CE2 TYR A1069    -353.561-165.737-253.341  1.00  0.00      H1   C  
ATOM   3962  C   TYR A1069    -353.448-169.454-256.112  1.00  0.00      H1   C  
ATOM   3963  O   TYR A1069    -352.554-168.713-256.534  1.00  0.00      H1   O  
ATOM   3964  N   PRO A1070    -353.144-170.704-255.644  1.00  0.00      H1   N  
ATOM   3965  CD  PRO A1070    -354.111-171.617-255.033  1.00  0.00      H1   C  
ATOM   3966  CA  PRO A1070    -351.766-171.083-255.318  1.00  0.00      H1   C  
ATOM   3967  CB  PRO A1070    -351.978-172.227-254.203  1.00  0.00      H1   C  
ATOM   3968  CG  PRO A1070    -353.297-172.806-254.556  1.00  0.00      H1   C  
ATOM   3969  C   PRO A1070    -350.962-171.561-256.556  1.00  0.00      H1   C  
ATOM   3970  O   PRO A1070    -349.714-171.640-256.339  1.00  0.00      H1   O  
ATOM   3971  N   LYS A1071    -351.456-171.729-257.764  1.00  0.00      H1   N  
ATOM   3972  CA  LYS A1071    -350.591-171.758-258.937  1.00  0.00      H1   C  
ATOM   3973  CB  LYS A1071    -351.033-172.998-259.764  1.00  0.00      H1   C  
ATOM   3974  CG  LYS A1071    -350.975-174.342-259.059  1.00  0.00      H1   C  
ATOM   3975  CD  LYS A1071    -351.956-175.373-259.709  1.00  0.00      H1   C  
ATOM   3976  CE  LYS A1071    -351.799-176.852-259.210  1.00  0.00      H1   C  
ATOM   3977  NZ  LYS A1071    -352.705-177.801-259.911  1.00  0.00      H1   N  
ATOM   3978  C   LYS A1071    -350.561-170.386-259.691  1.00  0.00      H1   C  
ATOM   3979  O   LYS A1071    -349.720-170.187-260.592  1.00  0.00      H1   O  
ATOM   3980  N   TYR A1072    -351.368-169.426-259.299  1.00  0.00      H1   N  
ATOM   3981  CA  TYR A1072    -351.238-168.137-259.953  1.00  0.00      H1   C  
ATOM   3982  CB  TYR A1072    -352.538-167.471-260.359  1.00  0.00      H1   C  
ATOM   3983  CG  TYR A1072    -352.317-166.448-261.501  1.00  0.00      H1   C  
ATOM   3984  CD1 TYR A1072    -351.974-166.928-262.769  1.00  0.00      H1   C  
ATOM   3985  CE1 TYR A1072    -351.632-166.025-263.798  1.00  0.00      H1   C  
ATOM   3986  CZ  TYR A1072    -351.777-164.635-263.539  1.00  0.00      H1   C  
ATOM   3987  OH  TYR A1072    -351.720-163.726-264.634  1.00  0.00      H1   O  
ATOM   3988  CD2 TYR A1072    -352.329-165.058-261.255  1.00  0.00      H1   C  
ATOM   3989  CE2 TYR A1072    -352.151-164.141-262.296  1.00  0.00      H1   C  
ATOM   3990  C   TYR A1072    -350.379-167.112-259.130  1.00  0.00      H1   C  
ATOM   3991  O   TYR A1072    -349.394-166.554-259.603  1.00  0.00      H1   O  
ATOM   3992  N   SER A1073    -350.719-166.845-257.893  1.00  0.00      H1   N  
ATOM   3993  CA  SER A1073    -350.104-165.780-257.079  1.00  0.00      H1   C  
ATOM   3994  CB  SER A1073    -351.156-165.354-256.000  1.00  0.00      H1   C  
ATOM   3995  OG  SER A1073    -350.706-164.631-254.919  1.00  0.00      H1   O  
ATOM   3996  C   SER A1073    -348.854-166.272-256.327  1.00  0.00      H1   C  
ATOM   3997  O   SER A1073    -348.839-167.449-255.835  1.00  0.00      H1   O  
ATOM   3998  N   GLU A1074    -347.817-165.368-256.141  1.00  0.00      H1   N  
ATOM   3999  CA  GLU A1074    -346.593-165.607-255.454  1.00  0.00      H1   C  
ATOM   4000  CB  GLU A1074    -345.685-164.340-255.563  1.00  0.00      H1   C  
ATOM   4001  CG  GLU A1074    -345.410-164.007-257.037  1.00  0.00      H1   C  
ATOM   4002  CD  GLU A1074    -344.083-163.208-257.182  1.00  0.00      H1   C  
ATOM   4003  OE1 GLU A1074    -344.072-162.055-256.725  1.00  0.00      H1   O  
ATOM   4004  OE2 GLU A1074    -343.041-163.711-257.696  1.00  0.00      H1   O  
ATOM   4005  C   GLU A1074    -346.709-165.947-254.014  1.00  0.00      H1   C  
ATOM   4006  O   GLU A1074    -346.198-166.888-253.527  1.00  0.00      H1   O  
ATOM   4007  N   GLU A1075    -347.459-165.170-253.209  1.00  0.00      H1   N  
ATOM   4008  CA  GLU A1075    -347.614-165.311-251.821  1.00  0.00      H1   C  
ATOM   4009  CB  GLU A1075    -348.067-163.962-251.192  1.00  0.00      H1   C  
ATOM   4010  CG  GLU A1075    -347.004-162.815-251.220  1.00  0.00      H1   C  
ATOM   4011  CD  GLU A1075    -346.020-162.836-250.127  1.00  0.00      H1   C  
ATOM   4012  OE1 GLU A1075    -345.996-161.992-249.196  1.00  0.00      H1   O  
ATOM   4013  OE2 GLU A1075    -345.081-163.749-250.158  1.00  0.00      H1   O  
ATOM   4014  C   GLU A1075    -348.508-166.401-251.374  1.00  0.00      H1   C  
ATOM   4015  O   GLU A1075    -348.593-166.693-250.186  1.00  0.00      H1   O  
ATOM   4016  N   ALA A1076    -349.266-166.937-252.321  1.00  0.00      H1   N  
ATOM   4017  CA  ALA A1076    -350.178-168.020-252.059  1.00  0.00      H1   C  
ATOM   4018  CB  ALA A1076    -350.935-168.246-253.402  1.00  0.00      H1   C  
ATOM   4019  C   ALA A1076    -349.515-169.307-251.644  1.00  0.00      H1   C  
ATOM   4020  O   ALA A1076    -350.083-170.140-251.020  1.00  0.00      H1   O  
ATOM   4021  N   LYS A1077    -348.283-169.493-252.172  1.00  0.00      H1   N  
ATOM   4022  CA  LYS A1077    -347.396-170.650-251.989  1.00  0.00      H1   C  
ATOM   4023  CB  LYS A1077    -346.088-170.524-252.820  1.00  0.00      H1   C  
ATOM   4024  CG  LYS A1077    -346.364-170.538-254.327  1.00  0.00      H1   C  
ATOM   4025  CD  LYS A1077    -347.234-171.710-254.799  1.00  0.00      H1   C  
ATOM   4026  CE  LYS A1077    -346.455-173.011-254.940  1.00  0.00      H1   C  
ATOM   4027  NZ  LYS A1077    -347.364-174.028-255.599  1.00  0.00      H1   N  
ATOM   4028  C   LYS A1077    -347.099-171.072-250.505  1.00  0.00      H1   C  
ATOM   4029  O   LYS A1077    -347.527-170.514-249.465  1.00  0.00      H1   O  
ATOM   4030  N   LEU A1078    -346.350-172.202-250.411  1.00  0.00      H1   N  
ATOM   4031  CA  LEU A1078    -345.679-172.703-249.267  1.00  0.00      H1   C  
ATOM   4032  CB  LEU A1078    -345.393-174.183-249.556  1.00  0.00      H1   C  
ATOM   4033  CG  LEU A1078    -344.378-174.799-248.541  1.00  0.00      H1   C  
ATOM   4034  CD1 LEU A1078    -344.939-174.832-247.142  1.00  0.00      H1   C  
ATOM   4035  CD2 LEU A1078    -344.072-176.197-248.974  1.00  0.00      H1   C  
ATOM   4036  C   LEU A1078    -344.320-171.992-249.055  1.00  0.00      H1   C  
ATOM   4037  O   LEU A1078    -343.445-171.957-249.883  1.00  0.00      H1   O  
ATOM   4038  N   ASN A1079    -344.127-171.361-247.820  1.00  0.00      H1   N  
ATOM   4039  CA  ASN A1079    -342.899-170.547-247.713  1.00  0.00      H1   C  
ATOM   4040  CB  ASN A1079    -342.463-170.436-246.227  1.00  0.00      H1   C  
ATOM   4041  CG  ASN A1079    -342.226-171.752-245.571  1.00  0.00      H1   C  
ATOM   4042  OD1 ASN A1079    -341.043-172.122-245.478  1.00  0.00      H1   O  
ATOM   4043  ND2 ASN A1079    -343.293-172.541-245.061  1.00  0.00      H1   N  
ATOM   4044  C   ASN A1079    -343.000-169.176-248.198  1.00  0.00      H1   C  
ATOM   4045  O   ASN A1079    -342.055-168.679-248.830  1.00  0.00      H1   O  
ATOM   4046  N   ARG A1080    -344.139-168.487-247.842  1.00  0.00      H1   N  
ATOM   4047  CA  ARG A1080    -344.388-167.133-248.280  1.00  0.00      H1   C  
ATOM   4048  CB  ARG A1080    -345.538-166.991-249.263  1.00  0.00      H1   C  
ATOM   4049  CG  ARG A1080    -345.230-167.680-250.569  1.00  0.00      H1   C  
ATOM   4050  CD  ARG A1080    -343.965-167.312-251.336  1.00  0.00      H1   C  
ATOM   4051  NE  ARG A1080    -343.872-165.816-251.467  1.00  0.00      H1   N  
ATOM   4052  CZ  ARG A1080    -343.184-165.130-252.407  1.00  0.00      H1   C  
ATOM   4053  NH1 ARG A1080    -342.570-165.658-253.398  1.00  0.00      H1   N  
ATOM   4054  NH2 ARG A1080    -343.313-163.822-252.314  1.00  0.00      H1   N  
ATOM   4055  C   ARG A1080    -344.754-166.255-247.039  1.00  0.00      H1   C  
ATOM   4056  O   ARG A1080    -344.003-165.369-246.597  1.00  0.00      H1   O  
ATOM   4057  N   GLU A1081    -345.966-166.473-246.468  1.00  0.00      H1   N  
ATOM   4058  CA  GLU A1081    -346.442-165.566-245.421  1.00  0.00      H1   C  
ATOM   4059  CB  GLU A1081    -347.920-165.109-245.599  1.00  0.00      H1   C  
ATOM   4060  CG  GLU A1081    -348.155-164.314-246.923  1.00  0.00      H1   C  
ATOM   4061  CD  GLU A1081    -349.192-163.239-246.853  1.00  0.00      H1   C  
ATOM   4062  OE1 GLU A1081    -349.242-162.423-245.902  1.00  0.00      H1   O  
ATOM   4063  OE2 GLU A1081    -349.981-163.205-247.837  1.00  0.00      H1   O  
ATOM   4064  C   GLU A1081    -346.320-166.148-244.030  1.00  0.00      H1   C  
ATOM   4065  O   GLU A1081    -346.411-165.533-242.994  1.00  0.00      H1   O  
ATOM   4066  N   GLU A1082    -345.835-167.444-243.933  1.00  0.00      H1   N  
ATOM   4067  CA  GLU A1082    -345.412-168.077-242.733  1.00  0.00      H1   C  
ATOM   4068  CB  GLU A1082    -345.061-169.537-243.048  1.00  0.00      H1   C  
ATOM   4069  CG  GLU A1082    -346.239-170.204-243.724  1.00  0.00      H1   C  
ATOM   4070  CD  GLU A1082    -346.050-170.386-245.233  1.00  0.00      H1   C  
ATOM   4071  OE1 GLU A1082    -346.010-171.532-245.744  1.00  0.00      H1   O  
ATOM   4072  OE2 GLU A1082    -346.065-169.308-245.982  1.00  0.00      H1   O  
ATOM   4073  C   GLU A1082    -344.255-167.432-242.030  1.00  0.00      H1   C  
ATOM   4074  O   GLU A1082    -344.282-167.256-240.824  1.00  0.00      H1   O  
ATOM   4075  N   ILE A1083    -343.327-167.004-242.838  1.00  0.00      H1   N  
ATOM   4076  CA  ILE A1083    -342.131-166.217-242.411  1.00  0.00      H1   C  
ATOM   4077  CB  ILE A1083    -341.087-165.974-243.527  1.00  0.00      H1   C  
ATOM   4078  CG2 ILE A1083    -339.795-165.251-243.039  1.00  0.00      H1   C  
ATOM   4079  CG1 ILE A1083    -340.835-167.223-244.371  1.00  0.00      H1   C  
ATOM   4080  CD1 ILE A1083    -340.195-168.356-243.568  1.00  0.00      H1   C  
ATOM   4081  C   ILE A1083    -342.511-164.940-241.699  1.00  0.00      H1   C  
ATOM   4082  O   ILE A1083    -342.009-164.540-240.658  1.00  0.00      H1   O  
ATOM   4083  N   ASP A1084    -343.520-164.238-242.229  1.00  0.00      H1   N  
ATOM   4084  CA  ASP A1084    -344.036-162.982-241.646  1.00  0.00      H1   C  
ATOM   4085  CB  ASP A1084    -345.058-162.393-242.658  1.00  0.00      H1   C  
ATOM   4086  CG  ASP A1084    -344.596-162.245-244.113  1.00  0.00      H1   C  
ATOM   4087  OD1 ASP A1084    -345.371-161.690-244.943  1.00  0.00      H1   O  
ATOM   4088  OD2 ASP A1084    -343.378-162.550-244.477  1.00  0.00      H1   O  
ATOM   4089  C   ASP A1084    -344.640-163.193-240.232  1.00  0.00      H1   C  
ATOM   4090  O   ASP A1084    -344.406-162.341-239.348  1.00  0.00      H1   O  
ATOM   4091  N   GLY A1085    -345.385-164.299-240.006  1.00  0.00      H1   N  
ATOM   4092  CA  GLY A1085    -346.099-164.578-238.816  1.00  0.00      H1   C  
ATOM   4093  C   GLY A1085    -345.203-165.030-237.703  1.00  0.00      H1   C  
ATOM   4094  O   GLY A1085    -345.389-164.753-236.480  1.00  0.00      H1   O  
ATOM   4095  N   VAL A1086    -344.082-165.824-238.122  1.00  0.00      H1   N  
ATOM   4096  CA  VAL A1086    -343.218-166.646-237.231  1.00  0.00      H1   C  
ATOM   4097  CB  VAL A1086    -342.398-167.753-237.915  1.00  0.00      H1   C  
ATOM   4098  CG1 VAL A1086    -341.153-168.342-237.133  1.00  0.00      H1   C  
ATOM   4099  CG2 VAL A1086    -343.362-168.939-238.121  1.00  0.00      H1   C  
ATOM   4100  C   VAL A1086    -342.331-165.686-236.449  1.00  0.00      H1   C  
ATOM   4101  O   VAL A1086    -342.004-165.833-235.247  1.00  0.00      H1   O  
ATOM   4102  N   LYS A1087    -341.981-164.581-237.053  1.00  0.00      H1   N  
ATOM   4103  CA  LYS A1087    -340.982-163.619-236.563  1.00  0.00      H1   C  
ATOM   4104  CB  LYS A1087    -340.225-162.910-237.757  1.00  0.00      H1   C  
ATOM   4105  CG  LYS A1087    -341.126-161.858-238.571  1.00  0.00      H1   C  
ATOM   4106  CD  LYS A1087    -340.452-161.445-239.895  1.00  0.00      H1   C  
ATOM   4107  CE  LYS A1087    -341.226-160.264-240.511  1.00  0.00      H1   C  
ATOM   4108  NZ  LYS A1087    -340.487-159.648-241.684  1.00  0.00      H1   N  
ATOM   4109  C   LYS A1087    -341.689-162.555-235.627  1.00  0.00      H1   C  
ATOM   4110  O   LYS A1087    -340.925-161.883-234.886  1.00  0.00      H1   O  
ATOM   4111  N   LEU A1088    -343.046-162.481-235.683  1.00  0.00      H1   N  
ATOM   4112  CA  LEU A1088    -343.831-161.918-234.652  1.00  0.00      H1   C  
ATOM   4113  CB  LEU A1088    -345.009-161.074-235.317  1.00  0.00      H1   C  
ATOM   4114  CG  LEU A1088    -344.603-160.179-236.486  1.00  0.00      H1   C  
ATOM   4115  CD1 LEU A1088    -345.871-159.638-237.171  1.00  0.00      H1   C  
ATOM   4116  CD2 LEU A1088    -343.588-159.183-235.908  1.00  0.00      H1   C  
ATOM   4117  C   LEU A1088    -344.335-162.966-233.687  1.00  0.00      H1   C  
ATOM   4118  O   LEU A1088    -343.731-163.211-232.622  1.00  0.00      H1   O  
ATOM   4119  N   GLU A1089    -345.484-163.602-233.939  1.00  0.00      H1   N  
ATOM   4120  CA  GLU A1089    -346.214-164.443-233.073  1.00  0.00      H1   C  
ATOM   4121  CB  GLU A1089    -347.471-164.875-233.861  1.00  0.00      H1   C  
ATOM   4122  CG  GLU A1089    -348.415-163.660-234.226  1.00  0.00      H1   C  
ATOM   4123  CD  GLU A1089    -349.089-163.234-232.970  1.00  0.00      H1   C  
ATOM   4124  OE1 GLU A1089    -348.477-162.586-232.076  1.00  0.00      H1   O  
ATOM   4125  OE2 GLU A1089    -350.286-163.495-232.779  1.00  0.00      H1   O  
ATOM   4126  C   GLU A1089    -345.547-165.740-232.496  1.00  0.00      H1   C  
ATOM   4127  O   GLU A1089    -345.555-166.033-231.299  1.00  0.00      H1   O  
ATOM   4128  N   SER A1090    -344.902-166.538-233.389  1.00  0.00      H1   N  
ATOM   4129  CA  SER A1090    -344.191-167.772-232.986  1.00  0.00      H1   C  
ATOM   4130  CB  SER A1090    -343.742-168.676-234.069  1.00  0.00      H1   C  
ATOM   4131  OG  SER A1090    -344.829-169.085-234.876  1.00  0.00      H1   O  
ATOM   4132  C   SER A1090    -342.884-167.336-232.202  1.00  0.00      H1   C  
ATOM   4133  O   SER A1090    -342.488-168.022-231.276  1.00  0.00      H1   O  
ATOM   4134  N   THR A1091    -342.218-166.278-232.609  1.00  0.00      H1   N  
ATOM   4135  CA  THR A1091    -340.971-165.708-231.910  1.00  0.00      H1   C  
ATOM   4136  CB  THR A1091    -340.257-164.677-232.764  1.00  0.00      H1   C  
ATOM   4137  OG1 THR A1091    -339.779-165.330-233.956  1.00  0.00      H1   O  
ATOM   4138  CG2 THR A1091    -338.965-164.137-232.057  1.00  0.00      H1   C  
ATOM   4139  C   THR A1091    -341.335-165.171-230.526  1.00  0.00      H1   C  
ATOM   4140  O   THR A1091    -340.614-165.312-229.578  1.00  0.00      H1   O  
ATOM   4141  N   ARG A1092    -342.486-164.515-230.379  1.00  0.00      H1   N  
ATOM   4142  CA  ARG A1092    -343.071-164.185-229.074  1.00  0.00      H1   C  
ATOM   4143  CB  ARG A1092    -344.403-163.381-229.101  1.00  0.00      H1   C  
ATOM   4144  CG  ARG A1092    -344.227-161.957-229.710  1.00  0.00      H1   C  
ATOM   4145  CD  ARG A1092    -345.562-161.341-230.068  1.00  0.00      H1   C  
ATOM   4146  NE  ARG A1092    -345.533-160.017-230.765  1.00  0.00      H1   N  
ATOM   4147  CZ  ARG A1092    -346.271-159.674-231.793  1.00  0.00      H1   C  
ATOM   4148  NH1 ARG A1092    -347.184-160.336-232.512  1.00  0.00      H1   N  
ATOM   4149  NH2 ARG A1092    -346.033-158.433-232.301  1.00  0.00      H1   N  
ATOM   4150  C   ARG A1092    -343.226-165.478-228.145  1.00  0.00      H1   C  
ATOM   4151  O   ARG A1092    -342.862-165.503-226.954  1.00  0.00      H1   O  
ATOM   4152  N   ILE A1093    -343.798-166.569-228.735  1.00  0.00      H1   N  
ATOM   4153  CA  ILE A1093    -343.734-167.915-228.165  1.00  0.00      H1   C  
ATOM   4154  CB  ILE A1093    -344.570-168.969-228.911  1.00  0.00      H1   C  
ATOM   4155  CG2 ILE A1093    -344.415-170.383-228.208  1.00  0.00      H1   C  
ATOM   4156  CG1 ILE A1093    -346.084-168.556-228.999  1.00  0.00      H1   C  
ATOM   4157  CD1 ILE A1093    -346.654-168.379-227.619  1.00  0.00      H1   C  
ATOM   4158  C   ILE A1093    -342.380-168.481-227.822  1.00  0.00      H1   C  
ATOM   4159  O   ILE A1093    -342.167-169.059-226.744  1.00  0.00      H1   O  
ATOM   4160  N   TYR A1094    -341.423-168.425-228.730  1.00  0.00      H1   N  
ATOM   4161  CA  TYR A1094    -340.037-168.804-228.561  1.00  0.00      H1   C  
ATOM   4162  CB  TYR A1094    -339.252-168.747-229.852  1.00  0.00      H1   C  
ATOM   4163  CG  TYR A1094    -339.866-169.657-230.894  1.00  0.00      H1   C  
ATOM   4164  CD1 TYR A1094    -339.673-169.423-232.269  1.00  0.00      H1   C  
ATOM   4165  CE1 TYR A1094    -340.173-170.369-233.202  1.00  0.00      H1   C  
ATOM   4166  CZ  TYR A1094    -340.782-171.536-232.773  1.00  0.00      H1   C  
ATOM   4167  OH  TYR A1094    -341.409-172.390-233.624  1.00  0.00      H1   O  
ATOM   4168  CD2 TYR A1094    -340.411-170.852-230.555  1.00  0.00      H1   C  
ATOM   4169  CE2 TYR A1094    -340.900-171.781-231.431  1.00  0.00      H1   C  
ATOM   4170  C   TYR A1094    -339.373-168.037-227.431  1.00  0.00      H1   C  
ATOM   4171  O   TYR A1094    -338.678-168.659-226.628  1.00  0.00      H1   O  
ATOM   4172  N   GLN A1095    -339.623-166.748-227.311  1.00  0.00      H1   N  
ATOM   4173  CA  GLN A1095    -339.157-165.988-226.127  1.00  0.00      H1   C  
ATOM   4174  CB  GLN A1095    -339.380-164.381-226.178  1.00  0.00      H1   C  
ATOM   4175  CG  GLN A1095    -338.515-163.711-227.285  1.00  0.00      H1   C  
ATOM   4176  CD  GLN A1095    -338.844-162.268-227.434  1.00  0.00      H1   C  
ATOM   4177  OE1 GLN A1095    -338.727-161.444-226.531  1.00  0.00      H1   O  
ATOM   4178  NE2 GLN A1095    -339.306-161.840-228.688  1.00  0.00      H1   N  
ATOM   4179  C   GLN A1095    -339.650-166.548-224.776  1.00  0.00      H1   C  
ATOM   4180  O   GLN A1095    -338.878-166.749-223.851  1.00  0.00      H1   O  
ATOM   4181  N   ILE A1096    -340.964-166.889-224.663  1.00  0.00      H1   N  
ATOM   4182  CA  ILE A1096    -341.531-167.669-223.555  1.00  0.00      H1   C  
ATOM   4183  CB  ILE A1096    -343.102-167.734-223.591  1.00  0.00      H1   C  
ATOM   4184  CG2 ILE A1096    -343.670-168.497-222.367  1.00  0.00      H1   C  
ATOM   4185  CG1 ILE A1096    -343.800-166.407-223.554  1.00  0.00      H1   C  
ATOM   4186  CD1 ILE A1096    -345.246-166.324-223.879  1.00  0.00      H1   C  
ATOM   4187  C   ILE A1096    -340.971-169.029-223.255  1.00  0.00      H1   C  
ATOM   4188  O   ILE A1096    -340.684-169.380-222.103  1.00  0.00      H1   O  
ATOM   4189  N   LEU A1097    -340.784-169.806-224.338  1.00  0.00      H1   N  
ATOM   4190  CA  LEU A1097    -340.142-171.183-224.369  1.00  0.00      H1   C  
ATOM   4191  CB  LEU A1097    -340.103-171.692-225.838  1.00  0.00      H1   C  
ATOM   4192  CG  LEU A1097    -339.494-173.159-226.130  1.00  0.00      H1   C  
ATOM   4193  CD1 LEU A1097    -340.240-174.271-225.372  1.00  0.00      H1   C  
ATOM   4194  CD2 LEU A1097    -339.188-173.490-227.580  1.00  0.00      H1   C  
ATOM   4195  C   LEU A1097    -338.717-171.187-223.746  1.00  0.00      H1   C  
ATOM   4196  O   LEU A1097    -338.309-172.080-222.989  1.00  0.00      H1   O  
ATOM   4197  N   ALA A1098    -337.930-170.112-224.032  1.00  0.00      H1   N  
ATOM   4198  CA  ALA A1098    -336.536-169.931-223.640  1.00  0.00      H1   C  
ATOM   4199  CB  ALA A1098    -336.022-168.712-224.402  1.00  0.00      H1   C  
ATOM   4200  C   ALA A1098    -336.343-169.796-222.114  1.00  0.00      H1   C  
ATOM   4201  O   ALA A1098    -335.432-170.379-221.546  1.00  0.00      H1   O  
ATOM   4202  N   ILE A1099    -337.342-169.085-221.462  1.00  0.00      H1   N  
ATOM   4203  CA  ILE A1099    -337.486-169.027-220.037  1.00  0.00      H1   C  
ATOM   4204  CB  ILE A1099    -338.494-167.912-219.670  1.00  0.00      H1   C  
ATOM   4205  CG2 ILE A1099    -338.901-167.961-218.153  1.00  0.00      H1   C  
ATOM   4206  CG1 ILE A1099    -337.969-166.503-220.119  1.00  0.00      H1   C  
ATOM   4207  CD1 ILE A1099    -339.159-165.531-220.423  1.00  0.00      H1   C  
ATOM   4208  C   ILE A1099    -337.775-170.384-219.424  1.00  0.00      H1   C  
ATOM   4209  O   ILE A1099    -337.114-170.917-218.476  1.00  0.00      H1   O  
ATOM   4210  N   TYR A1100    -338.746-171.135-220.088  1.00  0.00      H1   N  
ATOM   4211  CA  TYR A1100    -339.104-172.475-219.819  1.00  0.00      H1   C  
ATOM   4212  CB  TYR A1100    -340.399-172.917-220.482  1.00  0.00      H1   C  
ATOM   4213  CG  TYR A1100    -341.571-172.314-219.694  1.00  0.00      H1   C  
ATOM   4214  CD1 TYR A1100    -342.508-171.547-220.389  1.00  0.00      H1   C  
ATOM   4215  CE1 TYR A1100    -343.563-170.922-219.676  1.00  0.00      H1   C  
ATOM   4216  CZ  TYR A1100    -343.674-171.139-218.276  1.00  0.00      H1   C  
ATOM   4217  OH  TYR A1100    -344.750-170.441-217.585  1.00  0.00      H1   O  
ATOM   4218  CD2 TYR A1100    -341.741-172.537-218.296  1.00  0.00      H1   C  
ATOM   4219  CE2 TYR A1100    -342.738-171.832-217.619  1.00  0.00      H1   C  
ATOM   4220  C   TYR A1100    -338.054-173.498-219.905  1.00  0.00      H1   C  
ATOM   4221  O   TYR A1100    -338.016-174.502-219.185  1.00  0.00      H1   O  
ATOM   4222  N   SER A1101    -337.132-173.289-220.816  1.00  0.00      H1   N  
ATOM   4223  CA  SER A1101    -336.097-174.173-221.213  1.00  0.00      H1   C  
ATOM   4224  CB  SER A1101    -335.261-173.812-222.445  1.00  0.00      H1   C  
ATOM   4225  OG  SER A1101    -336.193-173.862-223.564  1.00  0.00      H1   O  
ATOM   4226  C   SER A1101    -335.080-174.329-220.047  1.00  0.00      H1   C  
ATOM   4227  O   SER A1101    -334.376-175.326-219.973  1.00  0.00      H1   O  
ATOM   4228  N   THR A1102    -334.958-173.317-219.134  1.00  0.00      H1   N  
ATOM   4229  CA  THR A1102    -334.151-173.355-217.924  1.00  0.00      H1   C  
ATOM   4230  CB  THR A1102    -334.120-171.878-217.333  1.00  0.00      H1   C  
ATOM   4231  OG1 THR A1102    -335.234-171.537-216.520  1.00  0.00      H1   O  
ATOM   4232  CG2 THR A1102    -334.031-170.726-218.348  1.00  0.00      H1   C  
ATOM   4233  C   THR A1102    -334.540-174.373-216.860  1.00  0.00      H1   C  
ATOM   4234  O   THR A1102    -333.688-174.747-216.040  1.00  0.00      H1   O  
ATOM   4235  N   VAL A1103    -335.854-174.716-216.808  1.00  0.00      H1   N  
ATOM   4236  CA  VAL A1103    -336.166-175.834-215.952  1.00  0.00      H1   C  
ATOM   4237  CB  VAL A1103    -337.691-175.876-215.624  1.00  0.00      H1   C  
ATOM   4238  CG1 VAL A1103    -337.986-177.218-214.753  1.00  0.00      H1   C  
ATOM   4239  CG2 VAL A1103    -338.089-174.548-214.869  1.00  0.00      H1   C  
ATOM   4240  C   VAL A1103    -335.591-177.142-216.465  1.00  0.00      H1   C  
ATOM   4241  O   VAL A1103    -334.856-177.883-215.810  1.00  0.00      H1   O  
ATOM   4242  N   ALA A1104    -335.738-177.325-217.822  1.00  0.00      H1   N  
ATOM   4243  CA  ALA A1104    -335.219-178.497-218.520  1.00  0.00      H1   C  
ATOM   4244  CB  ALA A1104    -335.593-178.516-219.971  1.00  0.00      H1   C  
ATOM   4245  C   ALA A1104    -333.704-178.666-218.457  1.00  0.00      H1   C  
ATOM   4246  O   ALA A1104    -333.233-179.819-218.303  1.00  0.00      H1   O  
ATOM   4247  N   SER A1105    -332.880-177.655-218.729  1.00  0.00      H1   N  
ATOM   4248  CA  SER A1105    -331.424-177.590-218.620  1.00  0.00      H1   C  
ATOM   4249  CB  SER A1105    -330.855-176.200-219.055  1.00  0.00      H1   C  
ATOM   4250  OG  SER A1105    -331.297-175.110-218.236  1.00  0.00      H1   O  
ATOM   4251  C   SER A1105    -330.935-177.926-217.265  1.00  0.00      H1   C  
ATOM   4252  O   SER A1105    -329.975-178.670-217.095  1.00  0.00      H1   O  
ATOM   4253  N   SER A1106    -331.663-177.357-216.238  1.00  0.00      H1   N  
ATOM   4254  CA  SER A1106    -331.367-177.720-214.815  1.00  0.00      H1   C  
ATOM   4255  CB  SER A1106    -332.151-176.725-213.931  1.00  0.00      H1   C  
ATOM   4256  OG  SER A1106    -331.531-175.444-214.119  1.00  0.00      H1   O  
ATOM   4257  C   SER A1106    -331.703-179.149-214.410  1.00  0.00      H1   C  
ATOM   4258  O   SER A1106    -330.880-179.734-213.737  1.00  0.00      H1   O  
ATOM   4259  N   LEU A1107    -332.841-179.667-214.836  1.00  0.00      H1   N  
ATOM   4260  CA  LEU A1107    -333.254-181.012-214.626  1.00  0.00      H1   C  
ATOM   4261  CB  LEU A1107    -334.667-181.277-215.206  1.00  0.00      H1   C  
ATOM   4262  CG  LEU A1107    -335.069-182.746-215.085  1.00  0.00      H1   C  
ATOM   4263  CD1 LEU A1107    -335.536-183.107-213.654  1.00  0.00      H1   C  
ATOM   4264  CD2 LEU A1107    -336.217-183.093-216.035  1.00  0.00      H1   C  
ATOM   4265  C   LEU A1107    -332.181-181.977-215.245  1.00  0.00      H1   C  
ATOM   4266  O   LEU A1107    -331.740-182.920-214.575  1.00  0.00      H1   O  
ATOM   4267  N   VAL A1108    -331.756-181.760-216.559  1.00  0.00      H1   N  
ATOM   4268  CA  VAL A1108    -330.679-182.593-217.092  1.00  0.00      H1   C  
ATOM   4269  CB  VAL A1108    -330.387-182.246-218.530  1.00  0.00      H1   C  
ATOM   4270  CG1 VAL A1108    -329.301-183.147-219.194  1.00  0.00      H1   C  
ATOM   4271  CG2 VAL A1108    -331.622-182.413-219.395  1.00  0.00      H1   C  
ATOM   4272  C   VAL A1108    -329.305-182.567-216.268  1.00  0.00      H1   C  
ATOM   4273  O   VAL A1108    -328.701-183.639-215.964  1.00  0.00      H1   O  
ATOM   4274  N   LEU A1109    -328.859-181.385-215.899  1.00  0.00      H1   N  
ATOM   4275  CA  LEU A1109    -327.639-181.082-215.211  1.00  0.00      H1   C  
ATOM   4276  CB  LEU A1109    -327.461-179.525-215.236  1.00  0.00      H1   C  
ATOM   4277  CG  LEU A1109    -326.330-178.911-214.420  1.00  0.00      H1   C  
ATOM   4278  CD1 LEU A1109    -324.907-179.268-214.892  1.00  0.00      H1   C  
ATOM   4279  CD2 LEU A1109    -326.495-177.374-214.281  1.00  0.00      H1   C  
ATOM   4280  C   LEU A1109    -327.623-181.610-213.816  1.00  0.00      H1   C  
ATOM   4281  O   LEU A1109    -326.772-182.384-213.451  1.00  0.00      H1   O  
ATOM   4282  N   VAL A1110    -328.656-181.331-213.090  1.00  0.00      H1   N  
ATOM   4283  CA  VAL A1110    -328.893-181.871-211.722  1.00  0.00      H1   C  
ATOM   4284  CB  VAL A1110    -330.094-181.139-211.038  1.00  0.00      H1   C  
ATOM   4285  CG1 VAL A1110    -330.532-181.870-209.742  1.00  0.00      H1   C  
ATOM   4286  CG2 VAL A1110    -329.747-179.655-210.631  1.00  0.00      H1   C  
ATOM   4287  C   VAL A1110    -328.922-183.472-211.657  1.00  0.00      H1   C  
ATOM   4288  O   VAL A1110    -328.129-184.179-211.011  1.00  0.00      H1   O  
ATOM   4289  N   VAL A1111    -329.729-184.054-212.548  1.00  0.00      H1   N  
ATOM   4290  CA  VAL A1111    -329.907-185.485-212.699  1.00  0.00      H1   C  
ATOM   4291  CB  VAL A1111    -331.163-185.917-213.482  1.00  0.00      H1   C  
ATOM   4292  CG1 VAL A1111    -331.117-187.379-213.867  1.00  0.00      H1   C  
ATOM   4293  CG2 VAL A1111    -332.386-185.533-212.670  1.00  0.00      H1   C  
ATOM   4294  C   VAL A1111    -328.656-186.206-213.144  1.00  0.00      H1   C  
ATOM   4295  O   VAL A1111    -328.349-187.319-212.667  1.00  0.00      H1   O  
ATOM   4296  N   SER A1112    -327.903-185.628-214.077  1.00  0.00      H1   N  
ATOM   4297  CA  SER A1112    -326.542-185.994-214.350  1.00  0.00      H1   C  
ATOM   4298  CB  SER A1112    -325.893-185.194-215.557  1.00  0.00      H1   C  
ATOM   4299  OG  SER A1112    -326.589-185.277-216.797  1.00  0.00      H1   O  
ATOM   4300  C   SER A1112    -325.554-185.876-213.188  1.00  0.00      H1   C  
ATOM   4301  O   SER A1112    -324.760-186.748-212.935  1.00  0.00      H1   O  
ATOM   4302  N   LEU A1113    -325.612-184.758-212.444  1.00  0.00      H1   N  
ATOM   4303  CA  LEU A1113    -324.754-184.490-211.284  1.00  0.00      H1   C  
ATOM   4304  CB  LEU A1113    -324.898-182.998-210.724  1.00  0.00      H1   C  
ATOM   4305  CG  LEU A1113    -324.217-181.747-211.493  1.00  0.00      H1   C  
ATOM   4306  CD1 LEU A1113    -324.594-180.503-210.694  1.00  0.00      H1   C  
ATOM   4307  CD2 LEU A1113    -322.731-181.875-211.566  1.00  0.00      H1   C  
ATOM   4308  C   LEU A1113    -324.972-185.427-210.179  1.00  0.00      H1   C  
ATOM   4309  O   LEU A1113    -324.050-185.938-209.528  1.00  0.00      H1   O  
ATOM   4310  N   GLY A1114    -326.304-185.809-209.920  1.00  0.00      H1   N  
ATOM   4311  CA  GLY A1114    -326.634-186.554-208.718  1.00  0.00      H1   C  
ATOM   4312  C   GLY A1114    -326.421-188.018-208.894  1.00  0.00      H1   C  
ATOM   4313  O   GLY A1114    -326.070-188.749-207.980  1.00  0.00      H1   O  
ATOM   4314  N   ALA A1115    -326.502-188.493-210.159  1.00  0.00      H1   N  
ATOM   4315  CA  ALA A1115    -326.122-189.930-210.475  1.00  0.00      H1   C  
ATOM   4316  CB  ALA A1115    -326.359-190.101-212.013  1.00  0.00      H1   C  
ATOM   4317  C   ALA A1115    -324.651-190.187-210.163  1.00  0.00      H1   C  
ATOM   4318  O   ALA A1115    -324.320-191.314-209.738  1.00  0.00      H1   O  
ATOM   4319  N   ILE A1116    -323.685-189.198-210.403  1.00  0.00      H1   N  
ATOM   4320  CA  ILE A1116    -322.234-189.511-210.310  1.00  0.00      H1   C  
ATOM   4321  CB  ILE A1116    -321.366-188.898-211.444  1.00  0.00      H1   C  
ATOM   4322  CG2 ILE A1116    -321.802-189.614-212.710  1.00  0.00      H1   C  
ATOM   4323  CG1 ILE A1116    -321.513-187.372-211.380  1.00  0.00      H1   C  
ATOM   4324  CD1 ILE A1116    -320.384-186.665-212.126  1.00  0.00      H1   C  
ATOM   4325  C   ILE A1116    -321.579-189.128-209.011  1.00  0.00      H1   C  
ATOM   4326  O   ILE A1116    -320.449-189.406-208.797  1.00  0.00      H1   O  
ATOM   4327  N   SER A1117    -322.288-188.463-208.121  1.00  0.00      H1   N  
ATOM   4328  CA  SER A1117    -321.856-187.838-206.835  1.00  0.00      H1   C  
ATOM   4329  CB  SER A1117    -322.712-186.644-206.520  1.00  0.00      H1   C  
ATOM   4330  OG  SER A1117    -322.450-185.604-207.436  1.00  0.00      H1   O  
ATOM   4331  C   SER A1117    -321.996-188.727-205.672  1.00  0.00      H1   C  
ATOM   4332  O   SER A1117    -323.106-189.046-205.198  1.00  0.00      H1   O  
ATOM   4333  N   PHE A1118    -320.824-189.033-204.985  1.00  0.00      H1   N  
ATOM   4334  CA  PHE A1118    -320.804-189.841-203.832  1.00  0.00      H1   C  
ATOM   4335  CB  PHE A1118    -319.427-190.454-203.524  1.00  0.00      H1   C  
ATOM   4336  CG  PHE A1118    -318.803-191.156-204.757  1.00  0.00      H1   C  
ATOM   4337  CD1 PHE A1118    -319.395-192.368-205.129  1.00  0.00      H1   C  
ATOM   4338  CE1 PHE A1118    -318.969-193.083-206.228  1.00  0.00      H1   C  
ATOM   4339  CZ  PHE A1118    -317.930-192.499-207.022  1.00  0.00      H1   C  
ATOM   4340  CD2 PHE A1118    -317.700-190.651-205.434  1.00  0.00      H1   C  
ATOM   4341  CE2 PHE A1118    -317.306-191.308-206.613  1.00  0.00      H1   C  
ATOM   4342  C   PHE A1118    -321.400-189.156-202.696  1.00  0.00      H1   C  
ATOM   4343  O   PHE A1118    -322.024-189.815-201.825  1.00  0.00      H1   O  
ATOM   4344  N   TRP A1119    -321.165-187.862-202.641  1.00  0.00      H1   N  
ATOM   4345  CA  TRP A1119    -321.691-186.980-201.616  1.00  0.00      H1   C  
ATOM   4346  CB  TRP A1119    -320.838-187.193-200.349  1.00  0.00      H1   C  
ATOM   4347  CG  TRP A1119    -321.066-186.356-199.106  1.00  0.00      H1   C  
ATOM   4348  CD1 TRP A1119    -320.539-185.179-198.738  1.00  0.00      H1   C  
ATOM   4349  NE1 TRP A1119    -321.140-184.743-197.605  1.00  0.00      H1   N  
ATOM   4350  CE2 TRP A1119    -322.103-185.702-197.241  1.00  0.00      H1   C  
ATOM   4351  CD2 TRP A1119    -322.113-186.712-198.174  1.00  0.00      H1   C  
ATOM   4352  CE3 TRP A1119    -323.051-187.783-198.146  1.00  0.00      H1   C  
ATOM   4353  CZ3 TRP A1119    -323.884-187.794-197.021  1.00  0.00      H1   C  
ATOM   4354  CZ2 TRP A1119    -322.830-185.871-196.073  1.00  0.00      H1   C  
ATOM   4355  CH2 TRP A1119    -323.738-186.901-195.958  1.00  0.00      H1   C  
ATOM   4356  C   TRP A1119    -321.610-185.623-202.223  1.00  0.00      H1   C  
ATOM   4357  O   TRP A1119    -320.904-185.270-203.166  1.00  0.00      H1   O  
ATOM   4358  N   MET A1120    -322.559-184.776-201.688  1.00  0.00      H1   N  
ATOM   4359  CA  MET A1120    -322.905-183.580-202.335  1.00  0.00      H1   C  
ATOM   4360  CB  MET A1120    -324.263-183.590-203.068  1.00  0.00      H1   C  
ATOM   4361  CG  MET A1120    -324.428-184.611-204.260  1.00  0.00      H1   C  
ATOM   4362  SD  MET A1120    -324.796-186.263-203.716  1.00  0.00      H1   S  
ATOM   4363  CE  MET A1120    -326.430-186.444-204.583  1.00  0.00      H1   C  
ATOM   4364  C   MET A1120    -322.907-182.319-201.383  1.00  0.00      H1   C  
ATOM   4365  O   MET A1120    -323.180-181.258-201.964  1.00  0.00      H1   O  
ATOM   4366  N   CYS A1121    -322.635-182.476-200.058  1.00  0.00      H1   N  
ATOM   4367  CA  CYS A1121    -322.672-181.466-199.057  1.00  0.00      H1   C  
ATOM   4368  CB  CYS A1121    -323.422-182.069-197.761  1.00  0.00      H1   C  
ATOM   4369  SG  CYS A1121    -325.136-182.414-198.167  1.00  0.00      H1   S  
ATOM   4370  C   CYS A1121    -321.240-181.079-198.679  1.00  0.00      H1   C  
ATOM   4371  O   CYS A1121    -320.303-181.805-198.821  1.00  0.00      H1   O  
ATOM   4372  N   SER A1122    -321.087-179.780-198.290  1.00  0.00      H1   N  
ATOM   4373  CA  SER A1122    -319.871-179.270-197.811  1.00  0.00      H1   C  
ATOM   4374  CB  SER A1122    -319.941-177.656-197.841  1.00  0.00      H1   C  
ATOM   4375  OG  SER A1122    -318.645-177.096-197.806  1.00  0.00      H1   O  
ATOM   4376  C   SER A1122    -319.550-179.717-196.399  1.00  0.00      H1   C  
ATOM   4377  O   SER A1122    -318.361-179.987-196.129  1.00  0.00      H1   O  
ATOM   4378  N   ASN A1123    -320.620-180.000-195.613  1.00  0.00      H1   N  
ATOM   4379  CA  ASN A1123    -320.689-180.764-194.278  1.00  0.00      H1   C  
ATOM   4380  CB  ASN A1123    -322.081-180.671-193.607  1.00  0.00      H1   C  
ATOM   4381  CG  ASN A1123    -322.189-181.437-192.250  1.00  0.00      H1   C  
ATOM   4382  OD1 ASN A1123    -323.100-182.215-192.037  1.00  0.00      H1   O  
ATOM   4383  ND2 ASN A1123    -321.208-181.200-191.302  1.00  0.00      H1   N  
ATOM   4384  C   ASN A1123    -320.372-182.226-194.683  1.00  0.00      H1   C  
ATOM   4385  O   ASN A1123    -320.794-182.719-195.761  1.00  0.00      H1   O  
ATOM   4386  N   GLY A1124    -319.687-182.958-193.750  1.00  0.00      H1   N  
ATOM   4387  CA  GLY A1124    -319.233-184.304-193.962  1.00  0.00      H1   C  
ATOM   4388  C   GLY A1124    -318.146-184.514-195.044  1.00  0.00      H1   C  
ATOM   4389  O   GLY A1124    -317.616-183.586-195.662  1.00  0.00      H1   O  
ATOM   4390  N   SER A1125    -317.649-185.773-195.209  1.00  0.00      H1   N  
ATOM   4391  CA  SER A1125    -316.584-186.136-196.207  1.00  0.00      H1   C  
ATOM   4392  CB  SER A1125    -315.167-186.015-195.669  1.00  0.00      H1   C  
ATOM   4393  OG  SER A1125    -314.192-186.425-196.613  1.00  0.00      H1   O  
ATOM   4394  C   SER A1125    -316.884-187.575-196.604  1.00  0.00      H1   C  
ATOM   4395  O   SER A1125    -316.858-188.477-195.791  1.00  0.00      H1   O  
ATOM   4396  N   LEU A1126    -317.280-187.867-197.823  1.00  0.00      H1   N  
ATOM   4397  CA  LEU A1126    -317.454-189.160-198.373  1.00  0.00      H1   C  
ATOM   4398  CB  LEU A1126    -318.975-189.468-198.097  1.00  0.00      H1   C  
ATOM   4399  CG  LEU A1126    -319.328-190.900-198.521  1.00  0.00      H1   C  
ATOM   4400  CD1 LEU A1126    -318.480-191.939-197.770  1.00  0.00      H1   C  
ATOM   4401  CD2 LEU A1126    -320.877-191.062-198.393  1.00  0.00      H1   C  
ATOM   4402  C   LEU A1126    -317.108-189.307-199.836  1.00  0.00      H1   C  
ATOM   4403  O   LEU A1126    -317.708-188.617-200.644  1.00  0.00      H1   O  
ATOM   4404  N   GLN A1127    -316.221-190.283-200.212  1.00  0.00      H1   N  
ATOM   4405  CA  GLN A1127    -315.841-190.481-201.648  1.00  0.00      H1   C  
ATOM   4406  CB  GLN A1127    -314.286-190.357-201.679  1.00  0.00      H1   C  
ATOM   4407  CG  GLN A1127    -313.660-189.007-201.159  1.00  0.00      H1   C  
ATOM   4408  CD  GLN A1127    -314.087-187.763-201.998  1.00  0.00      H1   C  
ATOM   4409  OE1 GLN A1127    -314.816-187.858-202.987  1.00  0.00      H1   O  
ATOM   4410  NE2 GLN A1127    -313.466-186.622-201.628  1.00  0.00      H1   N  
ATOM   4411  C   GLN A1127    -316.234-191.816-202.209  1.00  0.00      H1   C  
ATOM   4412  O   GLN A1127    -315.600-192.423-203.114  1.00  0.00      H1   O  
ATOM   4413  N   CYS A1128    -317.391-192.381-201.661  1.00  0.00      H1   N  
ATOM   4414  CA  CYS A1128    -317.777-193.845-201.921  1.00  0.00      H1   C  
ATOM   4415  CB  CYS A1128    -317.028-194.843-200.882  1.00  0.00      H1   C  
ATOM   4416  SG  CYS A1128    -315.205-194.819-201.124  1.00  0.00      H1   S  
ATOM   4417  C   CYS A1128    -319.300-193.947-201.910  1.00  0.00      H1   C  
ATOM   4418  O   CYS A1128    -319.959-193.182-201.149  1.00  0.00      H1   O  
ATOM   4419  N   ARG A1129    -319.876-194.828-202.695  1.00  0.00      H1   N  
ATOM   4420  CA  ARG A1129    -321.302-195.129-202.623  1.00  0.00      H1   C  
ATOM   4421  CB  ARG A1129    -321.814-196.049-203.777  1.00  0.00      H1   C  
ATOM   4422  CG  ARG A1129    -321.883-195.297-205.073  1.00  0.00      H1   C  
ATOM   4423  CD  ARG A1129    -322.606-196.018-206.215  1.00  0.00      H1   C  
ATOM   4424  NE  ARG A1129    -322.577-195.133-207.439  1.00  0.00      H1   N  
ATOM   4425  CZ  ARG A1129    -323.237-194.046-207.680  1.00  0.00      H1   C  
ATOM   4426  NH1 ARG A1129    -324.221-193.636-206.961  1.00  0.00      H1   N  
ATOM   4427  NH2 ARG A1129    -322.901-193.366-208.800  1.00  0.00      H1   N  
ATOM   4428  C   ARG A1129    -321.811-195.675-201.329  1.00  0.00      H1   C  
ATOM   4429  O   ARG A1129    -321.075-196.324-200.574  1.00  0.00      H1   O  
ATOM   4430  N   ILE A1130    -323.073-195.356-200.982  1.00  0.00      H1   N  
ATOM   4431  CA  ILE A1130    -323.665-195.979-199.826  1.00  0.00      H1   C  
ATOM   4432  CB  ILE A1130    -324.727-195.062-199.234  1.00  0.00      H1   C  
ATOM   4433  CG2 ILE A1130    -325.608-195.810-198.222  1.00  0.00      H1   C  
ATOM   4434  CG1 ILE A1130    -324.108-193.717-198.666  1.00  0.00      H1   C  
ATOM   4435  CD1 ILE A1130    -323.216-193.847-197.454  1.00  0.00      H1   C  
ATOM   4436  C   ILE A1130    -324.305-197.261-200.325  1.00  0.00      H1   C  
ATOM   4437  O   ILE A1130    -324.986-197.251-201.351  1.00  0.00      H1   O  
ATOM   4438  N   CYS A1131    -324.109-198.391-199.584  1.00  0.00      H1   N  
ATOM   4439  CA  CYS A1131    -324.625-199.714-199.885  1.00  0.00      H1   C  
ATOM   4440  CB  CYS A1131    -324.142-200.706-198.798  1.00  0.00      H1   C  
ATOM   4441  SG  CYS A1131    -322.266-200.633-198.636  1.00  0.00      H1   S  
ATOM   4442  C   CYS A1131    -326.162-199.826-199.927  1.00  0.00      H1   C  
ATOM   4443  O   CYS A1131    -326.940-199.102-199.329  1.00  0.00      H1   O  
ATOM   4444  N   ILE A1132    -326.580-200.768-200.804  1.00  0.00      H1   N  
ATOM   4445  CA  ILE A1132    -327.970-201.125-200.965  1.00  0.00      H1   C  
ATOM   4446  CB  ILE A1132    -328.367-201.605-202.355  1.00  0.00      H1   C  
ATOM   4447  CG2 ILE A1132    -329.816-202.135-202.463  1.00  0.00      H1   C  
ATOM   4448  CG1 ILE A1132    -327.986-200.680-203.525  1.00  0.00      H1   C  
ATOM   4449  CD1 ILE A1132    -327.865-201.427-204.914  1.00  0.00      H1   C  
ATOM   4450  C   ILE A1132    -328.295-202.141-199.868  1.00  0.00      H1   C  
ATOM   4451  O   ILE A1132    -329.244-201.834-199.089  1.00  0.00      H1   O  
ATOM   4452  OXT ILE A1132    -327.631-203.169-199.753  1.00  0.00      H1   O  
TER    4453      ILE A1132
ATOM   4454  N   MET B   1    -381.865-145.292-211.724  1.00  0.00      H2   N  
ATOM   4455  CA  MET B   1    -380.486-145.670-211.235  1.00  0.00      H2   C  
ATOM   4456  CB  MET B   1    -379.840-146.592-212.271  1.00  0.00      H2   C  
ATOM   4457  CG  MET B   1    -378.315-146.857-212.174  1.00  0.00      H2   C  
ATOM   4458  SD  MET B   1    -377.726-147.947-213.477  1.00  0.00      H2   S  
ATOM   4459  CE  MET B   1    -378.327-149.489-212.849  1.00  0.00      H2   C  
ATOM   4460  C   MET B   1    -379.602-144.489-210.853  1.00  0.00      H2   C  
ATOM   4461  O   MET B   1    -379.678-143.366-211.370  1.00  0.00      H2   O  
ATOM   4462  N   LYS B   2    -378.780-144.697-209.827  1.00  0.00      H2   N  
ATOM   4463  CA  LYS B   2    -377.946-143.615-209.322  1.00  0.00      H2   C  
ATOM   4464  CB  LYS B   2    -377.302-144.113-207.985  1.00  0.00      H2   C  
ATOM   4465  CG  LYS B   2    -378.307-144.254-206.782  1.00  0.00      H2   C  
ATOM   4466  CD  LYS B   2    -377.588-144.276-205.355  1.00  0.00      H2   C  
ATOM   4467  CE  LYS B   2    -378.433-144.736-204.074  1.00  0.00      H2   C  
ATOM   4468  NZ  LYS B   2    -377.668-144.403-202.867  1.00  0.00      H2   N  
ATOM   4469  C   LYS B   2    -376.954-142.988-210.362  1.00  0.00      H2   C  
ATOM   4470  O   LYS B   2    -376.308-143.813-211.056  1.00  0.00      H2   O  
ATOM   4471  N   ALA B   3    -376.756-141.660-210.379  1.00  0.00      H2   N  
ATOM   4472  CA  ALA B   3    -375.997-141.001-211.405  1.00  0.00      H2   C  
ATOM   4473  CB  ALA B   3    -376.143-139.469-211.222  1.00  0.00      H2   C  
ATOM   4474  C   ALA B   3    -374.516-141.360-211.414  1.00  0.00      H2   C  
ATOM   4475  O   ALA B   3    -373.853-141.310-212.441  1.00  0.00      H2   O  
ATOM   4476  N   ILE B   4    -374.012-141.638-210.212  1.00  0.00      H2   N  
ATOM   4477  CA  ILE B   4    -372.650-142.088-210.083  1.00  0.00      H2   C  
ATOM   4478  CB  ILE B   4    -372.202-141.942-208.633  1.00  0.00      H2   C  
ATOM   4479  CG2 ILE B   4    -372.892-142.959-207.648  1.00  0.00      H2   C  
ATOM   4480  CG1 ILE B   4    -370.702-141.890-208.571  1.00  0.00      H2   C  
ATOM   4481  CD1 ILE B   4    -370.202-140.497-208.784  1.00  0.00      H2   C  
ATOM   4482  C   ILE B   4    -372.320-143.425-210.670  1.00  0.00      H2   C  
ATOM   4483  O   ILE B   4    -371.346-143.651-211.440  1.00  0.00      H2   O  
ATOM   4484  N   LEU B   5    -373.354-144.322-210.518  1.00  0.00      H2   N  
ATOM   4485  CA  LEU B   5    -373.466-145.646-211.204  1.00  0.00      H2   C  
ATOM   4486  CB  LEU B   5    -374.622-146.537-210.636  1.00  0.00      H2   C  
ATOM   4487  CG  LEU B   5    -374.551-146.783-209.124  1.00  0.00      H2   C  
ATOM   4488  CD1 LEU B   5    -375.545-147.876-208.627  1.00  0.00      H2   C  
ATOM   4489  CD2 LEU B   5    -373.120-147.203-208.808  1.00  0.00      H2   C  
ATOM   4490  C   LEU B   5    -373.561-145.506-212.667  1.00  0.00      H2   C  
ATOM   4491  O   LEU B   5    -372.935-146.251-213.405  1.00  0.00      H2   O  
ATOM   4492  N   VAL B   6    -374.404-144.513-213.161  1.00  0.00      H2   N  
ATOM   4493  CA  VAL B   6    -374.421-144.246-214.575  1.00  0.00      H2   C  
ATOM   4494  CB  VAL B   6    -375.525-143.159-214.874  1.00  0.00      H2   C  
ATOM   4495  CG1 VAL B   6    -375.633-142.914-216.410  1.00  0.00      H2   C  
ATOM   4496  CG2 VAL B   6    -376.895-143.550-214.425  1.00  0.00      H2   C  
ATOM   4497  C   VAL B   6    -373.165-143.899-215.195  1.00  0.00      H2   C  
ATOM   4498  O   VAL B   6    -372.740-144.449-216.189  1.00  0.00      H2   O  
ATOM   4499  N   VAL B   7    -372.327-142.924-214.620  1.00  0.00      H2   N  
ATOM   4500  CA  VAL B   7    -370.977-142.560-215.082  1.00  0.00      H2   C  
ATOM   4501  CB  VAL B   7    -370.503-141.269-214.404  1.00  0.00      H2   C  
ATOM   4502  CG1 VAL B   7    -369.172-140.835-214.977  1.00  0.00      H2   C  
ATOM   4503  CG2 VAL B   7    -371.465-140.141-214.727  1.00  0.00      H2   C  
ATOM   4504  C   VAL B   7    -370.036-143.724-214.982  1.00  0.00      H2   C  
ATOM   4505  O   VAL B   7    -369.150-143.958-215.832  1.00  0.00      H2   O  
ATOM   4506  N   LEU B   8    -370.242-144.556-213.997  1.00  0.00      H2   N  
ATOM   4507  CA  LEU B   8    -369.294-145.604-213.767  1.00  0.00      H2   C  
ATOM   4508  CB  LEU B   8    -369.266-146.203-212.288  1.00  0.00      H2   C  
ATOM   4509  CG  LEU B   8    -368.523-145.325-211.288  1.00  0.00      H2   C  
ATOM   4510  CD1 LEU B   8    -369.019-145.333-209.811  1.00  0.00      H2   C  
ATOM   4511  CD2 LEU B   8    -366.950-145.620-211.221  1.00  0.00      H2   C  
ATOM   4512  C   LEU B   8    -369.532-146.721-214.787  1.00  0.00      H2   C  
ATOM   4513  O   LEU B   8    -368.599-147.168-215.431  1.00  0.00      H2   O  
ATOM   4514  N   LEU B   9    -370.772-147.003-215.112  1.00  0.00      H2   N  
ATOM   4515  CA  LEU B   9    -371.123-147.940-216.160  1.00  0.00      H2   C  
ATOM   4516  CB  LEU B   9    -372.660-148.190-216.182  1.00  0.00      H2   C  
ATOM   4517  CG  LEU B   9    -373.177-148.954-214.940  1.00  0.00      H2   C  
ATOM   4518  CD1 LEU B   9    -374.660-148.635-214.887  1.00  0.00      H2   C  
ATOM   4519  CD2 LEU B   9    -372.935-150.486-214.980  1.00  0.00      H2   C  
ATOM   4520  C   LEU B   9    -370.776-147.530-217.596  1.00  0.00      H2   C  
ATOM   4521  O   LEU B   9    -370.334-148.359-218.453  1.00  0.00      H2   O  
ATOM   4522  N   TYR B  10    -370.881-146.231-217.837  1.00  0.00      H2   N  
ATOM   4523  CA  TYR B  10    -370.317-145.619-219.013  1.00  0.00      H2   C  
ATOM   4524  CB  TYR B  10    -370.803-144.095-219.070  1.00  0.00      H2   C  
ATOM   4525  CG  TYR B  10    -370.217-143.249-220.162  1.00  0.00      H2   C  
ATOM   4526  CD1 TYR B  10    -369.838-143.805-221.401  1.00  0.00      H2   C  
ATOM   4527  CE1 TYR B  10    -369.364-142.967-222.453  1.00  0.00      H2   C  
ATOM   4528  CZ  TYR B  10    -369.234-141.594-222.276  1.00  0.00      H2   C  
ATOM   4529  OH  TYR B  10    -368.509-140.769-223.228  1.00  0.00      H2   O  
ATOM   4530  CD2 TYR B  10    -370.150-141.847-219.985  1.00  0.00      H2   C  
ATOM   4531  CE2 TYR B  10    -369.600-141.065-220.991  1.00  0.00      H2   C  
ATOM   4532  C   TYR B  10    -368.794-145.647-219.012  1.00  0.00      H2   C  
ATOM   4533  O   TYR B  10    -368.214-146.028-219.988  1.00  0.00      H2   O  
ATOM   4534  N   THR B  11    -368.197-145.358-217.902  1.00  0.00      H2   N  
ATOM   4535  CA  THR B  11    -366.752-145.496-217.755  1.00  0.00      H2   C  
ATOM   4536  CB  THR B  11    -366.117-144.932-216.465  1.00  0.00      H2   C  
ATOM   4537  OG1 THR B  11    -366.498-143.578-216.291  1.00  0.00      H2   O  
ATOM   4538  CG2 THR B  11    -364.569-144.897-216.620  1.00  0.00      H2   C  
ATOM   4539  C   THR B  11    -366.260-146.984-217.981  1.00  0.00      H2   C  
ATOM   4540  O   THR B  11    -365.374-147.233-218.758  1.00  0.00      H2   O  
ATOM   4541  N   PHE B  12    -366.884-147.987-217.359  1.00  0.00      H2   N  
ATOM   4542  CA  PHE B  12    -366.591-149.347-217.565  1.00  0.00      H2   C  
ATOM   4543  CB  PHE B  12    -367.431-150.207-216.514  1.00  0.00      H2   C  
ATOM   4544  CG  PHE B  12    -367.190-149.776-215.048  1.00  0.00      H2   C  
ATOM   4545  CD1 PHE B  12    -368.142-150.075-214.022  1.00  0.00      H2   C  
ATOM   4546  CE1 PHE B  12    -367.913-149.725-212.688  1.00  0.00      H2   C  
ATOM   4547  CZ  PHE B  12    -366.771-148.896-212.372  1.00  0.00      H2   C  
ATOM   4548  CD2 PHE B  12    -366.047-149.033-214.591  1.00  0.00      H2   C  
ATOM   4549  CE2 PHE B  12    -365.787-148.686-213.302  1.00  0.00      H2   C  
ATOM   4550  C   PHE B  12    -366.935-149.852-218.997  1.00  0.00      H2   C  
ATOM   4551  O   PHE B  12    -366.146-150.567-219.603  1.00  0.00      H2   O  
ATOM   4552  N   ALA B  13    -368.046-149.321-219.613  1.00  0.00      H2   N  
ATOM   4553  CA  ALA B  13    -368.262-149.469-221.029  1.00  0.00      H2   C  
ATOM   4554  CB  ALA B  13    -369.645-148.858-221.464  1.00  0.00      H2   C  
ATOM   4555  C   ALA B  13    -367.175-148.940-221.912  1.00  0.00      H2   C  
ATOM   4556  O   ALA B  13    -366.722-149.509-222.924  1.00  0.00      H2   O  
ATOM   4557  N   THR B  14    -366.595-147.758-221.573  1.00  0.00      H2   N  
ATOM   4558  CA  THR B  14    -365.424-147.164-222.311  1.00  0.00      H2   C  
ATOM   4559  CB  THR B  14    -364.945-145.757-221.809  1.00  0.00      H2   C  
ATOM   4560  OG1 THR B  14    -366.061-144.892-221.893  1.00  0.00      H2   O  
ATOM   4561  CG2 THR B  14    -363.785-145.207-222.524  1.00  0.00      H2   C  
ATOM   4562  C   THR B  14    -364.230-147.979-222.260  1.00  0.00      H2   C  
ATOM   4563  O   THR B  14    -363.419-147.924-223.167  1.00  0.00      H2   O  
ATOM   4564  N   ALA B  15    -364.035-148.690-221.203  1.00  0.00      H2   N  
ATOM   4565  CA  ALA B  15    -363.030-149.740-221.106  1.00  0.00      H2   C  
ATOM   4566  CB  ALA B  15    -362.762-150.194-219.642  1.00  0.00      H2   C  
ATOM   4567  C   ALA B  15    -363.292-151.027-221.940  1.00  0.00      H2   C  
ATOM   4568  O   ALA B  15    -362.361-151.669-222.406  1.00  0.00      H2   O  
ATOM   4569  N   ASN B  16    -364.565-151.405-222.063  1.00  0.00      H2   N  
ATOM   4570  CA  ASN B  16    -364.957-152.668-222.703  1.00  0.00      H2   C  
ATOM   4571  CB  ASN B  16    -366.422-153.125-222.354  1.00  0.00      H2   C  
ATOM   4572  CG  ASN B  16    -366.353-153.434-220.790  1.00  0.00      H2   C  
ATOM   4573  OD1 ASN B  16    -365.298-153.781-220.243  1.00  0.00      H2   O  
ATOM   4574  ND2 ASN B  16    -367.474-153.259-220.094  1.00  0.00      H2   N  
ATOM   4575  C   ASN B  16    -364.884-152.568-224.202  1.00  0.00      H2   C  
ATOM   4576  O   ASN B  16    -365.224-151.562-224.741  1.00  0.00      H2   O  
ATOM   4577  N   ALA B  17    -364.598-153.695-224.920  1.00  0.00      H2   N  
ATOM   4578  CA  ALA B  17    -364.759-153.732-226.326  1.00  0.00      H2   C  
ATOM   4579  CB  ALA B  17    -364.033-155.043-226.969  1.00  0.00      H2   C  
ATOM   4580  C   ALA B  17    -366.227-153.843-226.810  1.00  0.00      H2   C  
ATOM   4581  O   ALA B  17    -367.126-154.274-226.033  1.00  0.00      H2   O  
ATOM   4582  N   ASP B  18    -366.476-153.384-228.019  1.00  0.00      H2   N  
ATOM   4583  CA  ASP B  18    -367.814-153.243-228.541  1.00  0.00      H2   C  
ATOM   4584  CB  ASP B  18    -368.076-151.969-229.332  1.00  0.00      H2   C  
ATOM   4585  CG  ASP B  18    -367.963-150.759-228.397  1.00  0.00      H2   C  
ATOM   4586  OD1 ASP B  18    -368.491-150.832-227.298  1.00  0.00      H2   O  
ATOM   4587  OD2 ASP B  18    -367.352-149.731-228.738  1.00  0.00      H2   O  
ATOM   4588  C   ASP B  18    -368.208-154.528-229.395  1.00  0.00      H2   C  
ATOM   4589  O   ASP B  18    -367.472-155.105-230.166  1.00  0.00      H2   O  
ATOM   4590  N   THR B  19    -369.409-155.031-229.187  1.00  0.00      H2   N  
ATOM   4591  CA  THR B  19    -370.008-156.245-229.733  1.00  0.00      H2   C  
ATOM   4592  CB  THR B  19    -370.126-157.437-228.717  1.00  0.00      H2   C  
ATOM   4593  OG1 THR B  19    -370.974-157.209-227.620  1.00  0.00      H2   O  
ATOM   4594  CG2 THR B  19    -368.742-157.906-228.300  1.00  0.00      H2   C  
ATOM   4595  C   THR B  19    -371.392-156.001-230.248  1.00  0.00      H2   C  
ATOM   4596  O   THR B  19    -372.238-155.476-229.511  1.00  0.00      H2   O  
ATOM   4597  N   LEU B  20    -371.666-156.345-231.502  1.00  0.00      H2   N  
ATOM   4598  CA  LEU B  20    -372.994-156.212-232.046  1.00  0.00      H2   C  
ATOM   4599  CB  LEU B  20    -373.078-154.976-232.989  1.00  0.00      H2   C  
ATOM   4600  CG  LEU B  20    -374.206-154.953-233.997  1.00  0.00      H2   C  
ATOM   4601  CD1 LEU B  20    -374.701-153.493-234.342  1.00  0.00      H2   C  
ATOM   4602  CD2 LEU B  20    -374.040-155.813-235.299  1.00  0.00      H2   C  
ATOM   4603  C   LEU B  20    -373.336-157.545-232.627  1.00  0.00      H2   C  
ATOM   4604  O   LEU B  20    -372.554-158.123-233.441  1.00  0.00      H2   O  
ATOM   4605  N   CYS B  21    -374.519-158.038-232.240  1.00  0.00      H2   N  
ATOM   4606  CA  CYS B  21    -375.011-159.349-232.720  1.00  0.00      H2   C  
ATOM   4607  CB  CYS B  21    -375.399-160.388-231.579  1.00  0.00      H2   C  
ATOM   4608  SG  CYS B  21    -374.193-160.445-230.193  1.00  0.00      H2   S  
ATOM   4609  C   CYS B  21    -376.182-159.140-233.616  1.00  0.00      H2   C  
ATOM   4610  O   CYS B  21    -377.072-158.453-233.221  1.00  0.00      H2   O  
ATOM   4611  N   ILE B  22    -376.183-159.737-234.780  1.00  0.00      H2   N  
ATOM   4612  CA  ILE B  22    -377.383-159.686-235.647  1.00  0.00      H2   C  
ATOM   4613  CB  ILE B  22    -377.201-159.935-237.111  1.00  0.00      H2   C  
ATOM   4614  CG2 ILE B  22    -376.271-158.763-237.688  1.00  0.00      H2   C  
ATOM   4615  CG1 ILE B  22    -376.694-161.326-237.533  1.00  0.00      H2   C  
ATOM   4616  CD1 ILE B  22    -377.649-162.415-237.872  1.00  0.00      H2   C  
ATOM   4617  C   ILE B  22    -378.398-160.762-235.098  1.00  0.00      H2   C  
ATOM   4618  O   ILE B  22    -378.007-161.827-234.601  1.00  0.00      H2   O  
ATOM   4619  N   GLY B  23    -379.750-160.499-235.066  1.00  0.00      H2   N  
ATOM   4620  CA  GLY B  23    -380.727-161.476-234.452  1.00  0.00      H2   C  
ATOM   4621  C   GLY B  23    -382.202-161.281-234.748  1.00  0.00      H2   C  
ATOM   4622  O   GLY B  23    -382.577-160.547-235.654  1.00  0.00      H2   O  
ATOM   4623  N   TYR B  24    -383.096-161.976-233.974  1.00  0.00      H2   N  
ATOM   4624  CA  TYR B  24    -384.520-162.091-234.317  1.00  0.00      H2   C  
ATOM   4625  CB  TYR B  24    -384.691-163.151-235.430  1.00  0.00      H2   C  
ATOM   4626  CG  TYR B  24    -384.067-164.458-235.054  1.00  0.00      H2   C  
ATOM   4627  CD1 TYR B  24    -384.681-165.538-234.366  1.00  0.00      H2   C  
ATOM   4628  CE1 TYR B  24    -384.007-166.722-234.025  1.00  0.00      H2   C  
ATOM   4629  CZ  TYR B  24    -382.745-166.861-234.436  1.00  0.00      H2   C  
ATOM   4630  OH  TYR B  24    -382.024-167.998-234.080  1.00  0.00      H2   O  
ATOM   4631  CD2 TYR B  24    -382.754-164.681-235.549  1.00  0.00      H2   C  
ATOM   4632  CE2 TYR B  24    -382.125-165.867-235.205  1.00  0.00      H2   C  
ATOM   4633  C   TYR B  24    -385.428-162.066-233.095  1.00  0.00      H2   C  
ATOM   4634  O   TYR B  24    -384.900-162.097-231.975  1.00  0.00      H2   O  
ATOM   4635  N   HIS B  25    -386.749-161.827-233.220  1.00  0.00      H2   N  
ATOM   4636  CA  HIS B  25    -387.589-161.749-231.979  1.00  0.00      H2   C  
ATOM   4637  CB  HIS B  25    -388.835-160.857-232.120  1.00  0.00      H2   C  
ATOM   4638  ND1 HIS B  25    -391.357-161.388-232.360  1.00  0.00      H2   N  
ATOM   4639  CG  HIS B  25    -390.083-161.372-232.856  1.00  0.00      H2   C  
ATOM   4640  CE1 HIS B  25    -392.119-162.196-233.070  1.00  0.00      H2   C  
ATOM   4641  NE2 HIS B  25    -391.386-162.747-234.080  1.00  0.00      H2   N  
ATOM   4642  CD2 HIS B  25    -390.112-162.239-233.949  1.00  0.00      H2   C  
ATOM   4643  C   HIS B  25    -388.123-163.107-231.541  1.00  0.00      H2   C  
ATOM   4644  O   HIS B  25    -387.853-164.089-232.260  1.00  0.00      H2   O  
ATOM   4645  N   ALA B  26    -388.850-163.181-230.439  1.00  0.00      H2   N  
ATOM   4646  CA  ALA B  26    -389.274-164.455-229.870  1.00  0.00      H2   C  
ATOM   4647  CB  ALA B  26    -388.154-165.167-229.087  1.00  0.00      H2   C  
ATOM   4648  C   ALA B  26    -390.468-164.032-228.939  1.00  0.00      H2   C  
ATOM   4649  O   ALA B  26    -390.711-162.867-228.580  1.00  0.00      H2   O  
ATOM   4650  N   ASN B  27    -391.316-165.021-228.591  1.00  0.00      H2   N  
ATOM   4651  CA  ASN B  27    -392.292-164.866-227.537  1.00  0.00      H2   C  
ATOM   4652  CB  ASN B  27    -393.588-164.272-228.073  1.00  0.00      H2   C  
ATOM   4653  CG  ASN B  27    -394.231-165.020-229.219  1.00  0.00      H2   C  
ATOM   4654  OD1 ASN B  27    -394.281-166.316-229.202  1.00  0.00      H2   O  
ATOM   4655  ND2 ASN B  27    -394.827-164.314-230.181  1.00  0.00      H2   N  
ATOM   4656  C   ASN B  27    -392.397-166.213-226.850  1.00  0.00      H2   C  
ATOM   4657  O   ASN B  27    -391.736-167.193-227.102  1.00  0.00      H2   O  
ATOM   4658  N   ASN B  28    -393.389-166.408-225.988  1.00  0.00      H2   N  
ATOM   4659  CA  ASN B  28    -393.808-167.617-225.285  1.00  0.00      H2   C  
ATOM   4660  CB  ASN B  28    -394.053-167.448-223.747  1.00  0.00      H2   C  
ATOM   4661  CG  ASN B  28    -395.148-166.432-223.370  1.00  0.00      H2   C  
ATOM   4662  OD1 ASN B  28    -395.791-165.845-224.202  1.00  0.00      H2   O  
ATOM   4663  ND2 ASN B  28    -395.405-166.238-222.110  1.00  0.00      H2   N  
ATOM   4664  C   ASN B  28    -395.084-168.243-225.910  1.00  0.00      H2   C  
ATOM   4665  O   ASN B  28    -395.730-169.000-225.179  1.00  0.00      H2   O  
ATOM   4666  N   SER B  29    -395.565-167.937-227.170  1.00  0.00      H2   N  
ATOM   4667  CA  SER B  29    -396.769-168.448-227.765  1.00  0.00      H2   C  
ATOM   4668  CB  SER B  29    -397.134-167.652-229.140  1.00  0.00      H2   C  
ATOM   4669  OG  SER B  29    -398.387-168.003-229.697  1.00  0.00      H2   O  
ATOM   4670  C   SER B  29    -397.018-169.935-227.991  1.00  0.00      H2   C  
ATOM   4671  O   SER B  29    -396.129-170.771-228.133  1.00  0.00      H2   O  
ATOM   4672  N   THR B  30    -398.296-170.351-227.897  1.00  0.00      H2   N  
ATOM   4673  CA  THR B  30    -398.672-171.698-228.183  1.00  0.00      H2   C  
ATOM   4674  CB  THR B  30    -399.963-172.215-227.566  1.00  0.00      H2   C  
ATOM   4675  OG1 THR B  30    -400.988-171.358-227.923  1.00  0.00      H2   O  
ATOM   4676  CG2 THR B  30    -399.801-172.149-226.017  1.00  0.00      H2   C  
ATOM   4677  C   THR B  30    -398.594-172.033-229.603  1.00  0.00      H2   C  
ATOM   4678  O   THR B  30    -398.490-173.244-229.943  1.00  0.00      H2   O  
ATOM   4679  N   ASP B  31    -398.651-171.033-230.537  1.00  0.00      H2   N  
ATOM   4680  CA  ASP B  31    -398.264-171.051-231.972  1.00  0.00      H2   C  
ATOM   4681  CB  ASP B  31    -397.914-169.547-232.362  1.00  0.00      H2   C  
ATOM   4682  CG  ASP B  31    -399.097-168.642-232.622  1.00  0.00      H2   C  
ATOM   4683  OD1 ASP B  31    -399.094-167.463-232.139  1.00  0.00      H2   O  
ATOM   4684  OD2 ASP B  31    -399.992-169.024-233.405  1.00  0.00      H2   O  
ATOM   4685  C   ASP B  31    -397.259-172.027-232.365  1.00  0.00      H2   C  
ATOM   4686  O   ASP B  31    -396.145-172.140-231.854  1.00  0.00      H2   O  
ATOM   4687  N   THR B  32    -397.610-172.983-233.189  1.00  0.00      H2   N  
ATOM   4688  CA  THR B  32    -396.834-174.164-233.415  1.00  0.00      H2   C  
ATOM   4689  CB  THR B  32    -396.959-175.228-232.329  1.00  0.00      H2   C  
ATOM   4690  OG1 THR B  32    -396.157-174.833-231.237  1.00  0.00      H2   O  
ATOM   4691  CG2 THR B  32    -396.361-176.610-232.615  1.00  0.00      H2   C  
ATOM   4692  C   THR B  32    -397.416-174.880-234.597  1.00  0.00      H2   C  
ATOM   4693  O   THR B  32    -398.631-175.098-234.682  1.00  0.00      H2   O  
ATOM   4694  N   VAL B  33    -396.610-175.189-235.632  1.00  0.00      H2   N  
ATOM   4695  CA  VAL B  33    -397.053-175.927-236.863  1.00  0.00      H2   C  
ATOM   4696  CB  VAL B  33    -397.024-174.976-238.170  1.00  0.00      H2   C  
ATOM   4697  CG1 VAL B  33    -397.914-173.754-237.878  1.00  0.00      H2   C  
ATOM   4698  CG2 VAL B  33    -395.597-174.688-238.594  1.00  0.00      H2   C  
ATOM   4699  C   VAL B  33    -396.379-177.255-237.317  1.00  0.00      H2   C  
ATOM   4700  O   VAL B  33    -395.141-177.426-237.166  1.00  0.00      H2   O  
ATOM   4701  N   ASP B  34    -397.139-178.111-238.100  1.00  0.00      H2   N  
ATOM   4702  CA  ASP B  34    -396.596-179.309-238.714  1.00  0.00      H2   C  
ATOM   4703  CB  ASP B  34    -397.707-180.382-238.613  1.00  0.00      H2   C  
ATOM   4704  CG  ASP B  34    -397.936-180.898-237.201  1.00  0.00      H2   C  
ATOM   4705  OD1 ASP B  34    -398.861-181.664-237.016  1.00  0.00      H2   O  
ATOM   4706  OD2 ASP B  34    -397.169-180.551-236.231  1.00  0.00      H2   O  
ATOM   4707  C   ASP B  34    -396.125-179.245-240.155  1.00  0.00      H2   C  
ATOM   4708  O   ASP B  34    -396.628-178.471-240.998  1.00  0.00      H2   O  
ATOM   4709  N   THR B  35    -395.111-180.062-240.423  1.00  0.00      H2   N  
ATOM   4710  CA  THR B  35    -394.362-180.087-241.652  1.00  0.00      H2   C  
ATOM   4711  CB  THR B  35    -393.089-179.262-241.765  1.00  0.00      H2   C  
ATOM   4712  OG1 THR B  35    -392.238-179.329-240.603  1.00  0.00      H2   O  
ATOM   4713  CG2 THR B  35    -393.545-177.755-241.796  1.00  0.00      H2   C  
ATOM   4714  C   THR B  35    -394.009-181.473-242.033  1.00  0.00      H2   C  
ATOM   4715  O   THR B  35    -394.116-182.359-241.191  1.00  0.00      H2   O  
ATOM   4716  N   VAL B  36    -393.580-181.774-243.238  1.00  0.00      H2   N  
ATOM   4717  CA  VAL B  36    -393.197-183.132-243.531  1.00  0.00      H2   C  
ATOM   4718  CB  VAL B  36    -393.310-183.523-244.969  1.00  0.00      H2   C  
ATOM   4719  CG1 VAL B  36    -394.762-183.357-245.556  1.00  0.00      H2   C  
ATOM   4720  CG2 VAL B  36    -392.243-182.864-245.830  1.00  0.00      H2   C  
ATOM   4721  C   VAL B  36    -391.845-183.525-242.886  1.00  0.00      H2   C  
ATOM   4722  O   VAL B  36    -391.719-184.655-242.436  1.00  0.00      H2   O  
ATOM   4723  N   LEU B  37    -390.915-182.588-242.760  1.00  0.00      H2   N  
ATOM   4724  CA  LEU B  37    -389.649-182.737-242.053  1.00  0.00      H2   C  
ATOM   4725  CB  LEU B  37    -388.707-181.502-242.413  1.00  0.00      H2   C  
ATOM   4726  CG  LEU B  37    -388.427-181.449-243.983  1.00  0.00      H2   C  
ATOM   4727  CD1 LEU B  37    -387.741-180.138-244.316  1.00  0.00      H2   C  
ATOM   4728  CD2 LEU B  37    -387.649-182.744-244.476  1.00  0.00      H2   C  
ATOM   4729  C   LEU B  37    -389.819-182.774-240.560  1.00  0.00      H2   C  
ATOM   4730  O   LEU B  37    -388.984-183.341-239.844  1.00  0.00      H2   O  
ATOM   4731  N   GLU B  38    -390.877-182.084-239.914  1.00  0.00      H2   N  
ATOM   4732  CA  GLU B  38    -391.043-181.818-238.527  1.00  0.00      H2   C  
ATOM   4733  CB  GLU B  38    -390.227-180.506-238.048  1.00  0.00      H2   C  
ATOM   4734  CG  GLU B  38    -388.682-180.645-238.028  1.00  0.00      H2   C  
ATOM   4735  CD  GLU B  38    -387.852-179.352-238.022  1.00  0.00      H2   C  
ATOM   4736  OE1 GLU B  38    -387.039-179.150-237.040  1.00  0.00      H2   O  
ATOM   4737  OE2 GLU B  38    -387.908-178.609-239.009  1.00  0.00      H2   O  
ATOM   4738  C   GLU B  38    -392.433-181.633-238.113  1.00  0.00      H2   C  
ATOM   4739  O   GLU B  38    -393.149-180.689-238.445  1.00  0.00      H2   O  
ATOM   4740  N   LYS B  39    -392.874-182.645-237.311  1.00  0.00      H2   N  
ATOM   4741  CA  LYS B  39    -394.101-182.250-236.572  1.00  0.00      H2   C  
ATOM   4742  CB  LYS B  39    -395.012-183.417-235.937  1.00  0.00      H2   C  
ATOM   4743  CG  LYS B  39    -395.843-184.139-236.954  1.00  0.00      H2   C  
ATOM   4744  CD  LYS B  39    -396.690-185.307-236.366  1.00  0.00      H2   C  
ATOM   4745  CE  LYS B  39    -397.210-186.270-237.415  1.00  0.00      H2   C  
ATOM   4746  NZ  LYS B  39    -398.040-187.296-236.809  1.00  0.00      H2   N  
ATOM   4747  C   LYS B  39    -393.826-181.314-235.480  1.00  0.00      H2   C  
ATOM   4748  O   LYS B  39    -392.767-181.341-234.871  1.00  0.00      H2   O  
ATOM   4749  N   ASN B  40    -394.809-180.497-235.114  1.00  0.00      H2   N  
ATOM   4750  CA  ASN B  40    -394.732-179.570-233.994  1.00  0.00      H2   C  
ATOM   4751  CB  ASN B  40    -394.962-180.122-232.577  1.00  0.00      H2   C  
ATOM   4752  CG  ASN B  40    -396.396-180.728-232.411  1.00  0.00      H2   C  
ATOM   4753  OD1 ASN B  40    -397.352-180.219-233.075  1.00  0.00      H2   O  
ATOM   4754  ND2 ASN B  40    -396.582-181.730-231.574  1.00  0.00      H2   N  
ATOM   4755  C   ASN B  40    -393.557-178.574-233.946  1.00  0.00      H2   C  
ATOM   4756  O   ASN B  40    -392.785-178.540-233.000  1.00  0.00      H2   O  
ATOM   4757  N   VAL B  41    -393.438-177.751-234.991  1.00  0.00      H2   N  
ATOM   4758  CA  VAL B  41    -392.498-176.647-235.068  1.00  0.00      H2   C  
ATOM   4759  CB  VAL B  41    -392.147-176.155-236.528  1.00  0.00      H2   C  
ATOM   4760  CG1 VAL B  41    -390.842-175.253-236.539  1.00  0.00      H2   C  
ATOM   4761  CG2 VAL B  41    -391.761-177.350-237.436  1.00  0.00      H2   C  
ATOM   4762  C   VAL B  41    -393.028-175.360-234.382  1.00  0.00      H2   C  
ATOM   4763  O   VAL B  41    -393.950-174.667-234.816  1.00  0.00      H2   O  
ATOM   4764  N   THR B  42    -392.417-175.094-233.232  1.00  0.00      H2   N  
ATOM   4765  CA  THR B  42    -392.769-173.932-232.440  1.00  0.00      H2   C  
ATOM   4766  CB  THR B  42    -392.192-173.809-230.990  1.00  0.00      H2   C  
ATOM   4767  OG1 THR B  42    -390.761-173.721-230.867  1.00  0.00      H2   O  
ATOM   4768  CG2 THR B  42    -392.596-175.122-230.301  1.00  0.00      H2   C  
ATOM   4769  C   THR B  42    -392.581-172.563-233.079  1.00  0.00      H2   C  
ATOM   4770  O   THR B  42    -391.447-172.084-233.257  1.00  0.00      H2   O  
ATOM   4771  N   VAL B  43    -393.688-171.881-233.497  1.00  0.00      H2   N  
ATOM   4772  CA  VAL B  43    -393.646-170.575-234.198  1.00  0.00      H2   C  
ATOM   4773  CB  VAL B  43    -394.419-170.600-235.572  1.00  0.00      H2   C  
ATOM   4774  CG1 VAL B  43    -393.360-171.021-236.594  1.00  0.00      H2   C  
ATOM   4775  CG2 VAL B  43    -395.486-171.667-235.694  1.00  0.00      H2   C  
ATOM   4776  C   VAL B  43    -394.127-169.398-233.364  1.00  0.00      H2   C  
ATOM   4777  O   VAL B  43    -395.017-169.506-232.522  1.00  0.00      H2   O  
ATOM   4778  N   THR B  44    -393.556-168.166-233.652  1.00  0.00      H2   N  
ATOM   4779  CA  THR B  44    -393.887-166.938-233.035  1.00  0.00      H2   C  
ATOM   4780  CB  THR B  44    -392.978-165.746-233.331  1.00  0.00      H2   C  
ATOM   4781  OG1 THR B  44    -392.665-165.553-234.721  1.00  0.00      H2   O  
ATOM   4782  CG2 THR B  44    -391.537-165.876-232.591  1.00  0.00      H2   C  
ATOM   4783  C   THR B  44    -395.340-166.509-233.365  1.00  0.00      H2   C  
ATOM   4784  O   THR B  44    -396.073-166.069-232.452  1.00  0.00      H2   O  
ATOM   4785  N   HIS B  45    -395.785-166.580-234.619  1.00  0.00      H2   N  
ATOM   4786  CA  HIS B  45    -397.196-166.379-235.022  1.00  0.00      H2   C  
ATOM   4787  CB  HIS B  45    -397.213-164.974-235.701  1.00  0.00      H2   C  
ATOM   4788  ND1 HIS B  45    -397.802-163.190-233.950  1.00  0.00      H2   N  
ATOM   4789  CG  HIS B  45    -396.875-163.828-234.830  1.00  0.00      H2   C  
ATOM   4790  CE1 HIS B  45    -397.120-162.151-233.453  1.00  0.00      H2   C  
ATOM   4791  NE2 HIS B  45    -395.922-162.109-233.989  1.00  0.00      H2   N  
ATOM   4792  CD2 HIS B  45    -395.725-163.166-234.878  1.00  0.00      H2   C  
ATOM   4793  C   HIS B  45    -397.684-167.412-236.000  1.00  0.00      H2   C  
ATOM   4794  O   HIS B  45    -397.010-167.677-236.996  1.00  0.00      H2   O  
ATOM   4795  N   SER B  46    -398.895-167.959-235.730  1.00  0.00      H2   N  
ATOM   4796  CA  SER B  46    -399.534-168.844-236.725  1.00  0.00      H2   C  
ATOM   4797  CB  SER B  46    -399.216-170.354-236.507  1.00  0.00      H2   C  
ATOM   4798  OG  SER B  46    -399.784-170.891-235.269  1.00  0.00      H2   O  
ATOM   4799  C   SER B  46    -400.996-168.574-236.629  1.00  0.00      H2   C  
ATOM   4800  O   SER B  46    -401.392-167.985-235.652  1.00  0.00      H2   O  
ATOM   4801  N   VAL B  47    -401.782-168.971-237.643  1.00  0.00      H2   N  
ATOM   4802  CA  VAL B  47    -403.198-168.735-237.658  1.00  0.00      H2   C  
ATOM   4803  CB  VAL B  47    -403.574-167.508-238.519  1.00  0.00      H2   C  
ATOM   4804  CG1 VAL B  47    -403.085-166.269-237.855  1.00  0.00      H2   C  
ATOM   4805  CG2 VAL B  47    -402.896-167.624-239.945  1.00  0.00      H2   C  
ATOM   4806  C   VAL B  47    -403.940-170.021-237.986  1.00  0.00      H2   C  
ATOM   4807  O   VAL B  47    -403.479-170.806-238.778  1.00  0.00      H2   O  
ATOM   4808  N   ASN B  48    -405.189-170.199-237.440  1.00  0.00      H2   N  
ATOM   4809  CA  ASN B  48    -406.099-171.211-237.737  1.00  0.00      H2   C  
ATOM   4810  CB  ASN B  48    -407.039-171.237-236.427  1.00  0.00      H2   C  
ATOM   4811  CG  ASN B  48    -408.295-172.102-236.590  1.00  0.00      H2   C  
ATOM   4812  OD1 ASN B  48    -408.230-173.021-237.438  1.00  0.00      H2   O  
ATOM   4813  ND2 ASN B  48    -409.358-171.734-235.915  1.00  0.00      H2   N  
ATOM   4814  C   ASN B  48    -406.894-170.900-238.950  1.00  0.00      H2   C  
ATOM   4815  O   ASN B  48    -407.236-169.771-239.192  1.00  0.00      H2   O  
ATOM   4816  N   LEU B  49    -407.151-171.950-239.782  1.00  0.00      H2   N  
ATOM   4817  CA  LEU B  49    -407.870-171.762-240.964  1.00  0.00      H2   C  
ATOM   4818  CB  LEU B  49    -407.193-172.264-242.276  1.00  0.00      H2   C  
ATOM   4819  CG  LEU B  49    -405.759-171.710-242.449  1.00  0.00      H2   C  
ATOM   4820  CD1 LEU B  49    -405.367-172.108-243.852  1.00  0.00      H2   C  
ATOM   4821  CD2 LEU B  49    -405.614-170.199-242.317  1.00  0.00      H2   C  
ATOM   4822  C   LEU B  49    -409.180-172.615-241.009  1.00  0.00      H2   C  
ATOM   4823  O   LEU B  49    -409.732-172.793-242.028  1.00  0.00      H2   O  
ATOM   4824  N   LEU B  50    -409.596-173.248-239.868  1.00  0.00      H2   N  
ATOM   4825  CA  LEU B  50    -410.650-174.283-239.810  1.00  0.00      H2   C  
ATOM   4826  CB  LEU B  50    -410.088-175.667-239.495  1.00  0.00      H2   C  
ATOM   4827  CG  LEU B  50    -411.163-176.783-239.698  1.00  0.00      H2   C  
ATOM   4828  CD1 LEU B  50    -410.529-178.071-240.217  1.00  0.00      H2   C  
ATOM   4829  CD2 LEU B  50    -411.902-176.995-238.358  1.00  0.00      H2   C  
ATOM   4830  C   LEU B  50    -411.653-173.822-238.773  1.00  0.00      H2   C  
ATOM   4831  O   LEU B  50    -411.361-173.520-237.624  1.00  0.00      H2   O  
ATOM   4832  N   GLU B  51    -412.887-173.725-239.192  1.00  0.00      H2   N  
ATOM   4833  CA  GLU B  51    -413.985-173.294-238.286  1.00  0.00      H2   C  
ATOM   4834  CB  GLU B  51    -415.040-172.439-239.007  1.00  0.00      H2   C  
ATOM   4835  CG  GLU B  51    -416.174-171.945-238.104  1.00  0.00      H2   C  
ATOM   4836  CD  GLU B  51    -415.733-171.053-236.930  1.00  0.00      H2   C  
ATOM   4837  OE1 GLU B  51    -415.888-169.820-236.912  1.00  0.00      H2   O  
ATOM   4838  OE2 GLU B  51    -415.237-171.648-235.923  1.00  0.00      H2   O  
ATOM   4839  C   GLU B  51    -414.614-174.549-237.645  1.00  0.00      H2   C  
ATOM   4840  O   GLU B  51    -414.861-175.608-238.254  1.00  0.00      H2   O  
ATOM   4841  N   ASP B  52    -414.992-174.449-236.358  1.00  0.00      H2   N  
ATOM   4842  CA  ASP B  52    -415.623-175.631-235.704  1.00  0.00      H2   C  
ATOM   4843  CB  ASP B  52    -414.514-176.696-235.398  1.00  0.00      H2   C  
ATOM   4844  CG  ASP B  52    -413.513-176.146-234.429  1.00  0.00      H2   C  
ATOM   4845  OD1 ASP B  52    -413.713-175.384-233.508  1.00  0.00      H2   O  
ATOM   4846  OD2 ASP B  52    -412.376-176.525-234.655  1.00  0.00      H2   O  
ATOM   4847  C   ASP B  52    -416.523-175.104-234.644  1.00  0.00      H2   C  
ATOM   4848  O   ASP B  52    -417.241-175.861-233.922  1.00  0.00      H2   O  
ATOM   4849  N   LYS B  53    -416.704-173.766-234.619  1.00  0.00      H2   N  
ATOM   4850  CA  LYS B  53    -417.641-173.196-233.675  1.00  0.00      H2   C  
ATOM   4851  CB  LYS B  53    -417.014-171.996-233.013  1.00  0.00      H2   C  
ATOM   4852  CG  LYS B  53    -417.405-170.600-233.508  1.00  0.00      H2   C  
ATOM   4853  CD  LYS B  53    -416.548-169.565-232.819  1.00  0.00      H2   C  
ATOM   4854  CE  LYS B  53    -415.102-169.497-233.229  1.00  0.00      H2   C  
ATOM   4855  NZ  LYS B  53    -414.988-168.779-234.468  1.00  0.00      H2   N  
ATOM   4856  C   LYS B  53    -418.791-172.908-234.440  1.00  0.00      H2   C  
ATOM   4857  O   LYS B  53    -418.741-172.347-235.550  1.00  0.00      H2   O  
ATOM   4858  N   HIS B  54    -419.948-173.359-233.958  1.00  0.00      H2   N  
ATOM   4859  CA  HIS B  54    -421.282-173.282-234.600  1.00  0.00      H2   C  
ATOM   4860  CB  HIS B  54    -421.451-174.486-235.606  1.00  0.00      H2   C  
ATOM   4861  ND1 HIS B  54    -421.221-176.774-234.648  1.00  0.00      H2   N  
ATOM   4862  CG  HIS B  54    -421.991-175.734-235.003  1.00  0.00      H2   C  
ATOM   4863  CE1 HIS B  54    -422.051-177.746-234.082  1.00  0.00      H2   C  
ATOM   4864  NE2 HIS B  54    -423.349-177.414-234.171  1.00  0.00      H2   N  
ATOM   4865  CD2 HIS B  54    -423.313-176.120-234.747  1.00  0.00      H2   C  
ATOM   4866  C   HIS B  54    -422.446-173.269-233.631  1.00  0.00      H2   C  
ATOM   4867  O   HIS B  54    -422.272-173.679-232.515  1.00  0.00      H2   O  
ATOM   4868  N   ASN B  55    -423.636-172.717-234.059  1.00  0.00      H2   N  
ATOM   4869  CA  ASN B  55    -424.911-172.631-233.217  1.00  0.00      H2   C  
ATOM   4870  CB  ASN B  55    -425.624-171.250-233.445  1.00  0.00      H2   C  
ATOM   4871  CG  ASN B  55    -426.939-170.968-232.706  1.00  0.00      H2   C  
ATOM   4872  OD1 ASN B  55    -427.075-171.487-231.605  1.00  0.00      H2   O  
ATOM   4873  ND2 ASN B  55    -427.744-170.040-233.287  1.00  0.00      H2   N  
ATOM   4874  C   ASN B  55    -425.865-173.776-233.587  1.00  0.00      H2   C  
ATOM   4875  O   ASN B  55    -426.222-173.936-234.789  1.00  0.00      H2   O  
ATOM   4876  N   GLY B  56    -426.324-174.615-232.638  1.00  0.00      H2   N  
ATOM   4877  CA  GLY B  56    -427.267-175.757-232.937  1.00  0.00      H2   C  
ATOM   4878  C   GLY B  56    -428.715-175.380-233.200  1.00  0.00      H2   C  
ATOM   4879  O   GLY B  56    -429.609-175.865-232.585  1.00  0.00      H2   O  
ATOM   4880  N   LYS B  57    -428.988-174.497-234.214  1.00  0.00      H2   N  
ATOM   4881  CA  LYS B  57    -430.283-174.052-234.527  1.00  0.00      H2   C  
ATOM   4882  CB  LYS B  57    -430.635-172.679-233.851  1.00  0.00      H2   C  
ATOM   4883  CG  LYS B  57    -430.593-172.686-232.296  1.00  0.00      H2   C  
ATOM   4884  CD  LYS B  57    -431.740-173.461-231.711  1.00  0.00      H2   C  
ATOM   4885  CE  LYS B  57    -431.638-173.677-230.216  1.00  0.00      H2   C  
ATOM   4886  NZ  LYS B  57    -430.490-174.593-230.088  1.00  0.00      H2   N  
ATOM   4887  C   LYS B  57    -430.494-174.046-236.049  1.00  0.00      H2   C  
ATOM   4888  O   LYS B  57    -429.561-174.009-236.866  1.00  0.00      H2   O  
ATOM   4889  N   LEU B  58    -431.760-174.319-236.427  1.00  0.00      H2   N  
ATOM   4890  CA  LEU B  58    -432.268-173.994-237.720  1.00  0.00      H2   C  
ATOM   4891  CB  LEU B  58    -433.633-174.687-238.167  1.00  0.00      H2   C  
ATOM   4892  CG  LEU B  58    -433.441-176.241-238.225  1.00  0.00      H2   C  
ATOM   4893  CD1 LEU B  58    -434.770-176.966-238.625  1.00  0.00      H2   C  
ATOM   4894  CD2 LEU B  58    -432.387-176.688-239.317  1.00  0.00      H2   C  
ATOM   4895  C   LEU B  58    -432.613-172.494-237.770  1.00  0.00      H2   C  
ATOM   4896  O   LEU B  58    -433.665-172.049-237.304  1.00  0.00      H2   O  
ATOM   4897  N   CYS B  59    -431.672-171.781-238.366  1.00  0.00      H2   N  
ATOM   4898  CA  CYS B  59    -431.633-170.359-238.526  1.00  0.00      H2   C  
ATOM   4899  CB  CYS B  59    -430.082-170.009-238.275  1.00  0.00      H2   C  
ATOM   4900  SG  CYS B  59    -429.414-170.264-236.585  1.00  0.00      H2   S  
ATOM   4901  C   CYS B  59    -432.210-169.972-239.884  1.00  0.00      H2   C  
ATOM   4902  O   CYS B  59    -432.332-170.706-240.826  1.00  0.00      H2   O  
ATOM   4903  N   LYS B  60    -432.604-168.706-239.985  1.00  0.00      H2   N  
ATOM   4904  CA  LYS B  60    -432.975-168.092-241.262  1.00  0.00      H2   C  
ATOM   4905  CB  LYS B  60    -433.637-166.648-241.054  1.00  0.00      H2   C  
ATOM   4906  CG  LYS B  60    -434.862-166.726-240.049  1.00  0.00      H2   C  
ATOM   4907  CD  LYS B  60    -435.779-165.536-240.173  1.00  0.00      H2   C  
ATOM   4908  CE  LYS B  60    -435.101-164.292-239.548  1.00  0.00      H2   C  
ATOM   4909  NZ  LYS B  60    -435.954-163.060-239.657  1.00  0.00      H2   N  
ATOM   4910  C   LYS B  60    -431.798-167.908-242.277  1.00  0.00      H2   C  
ATOM   4911  O   LYS B  60    -430.764-167.266-241.955  1.00  0.00      H2   O  
ATOM   4912  N   LEU B  61    -431.987-168.427-243.537  1.00  0.00      H2   N  
ATOM   4913  CA  LEU B  61    -430.964-168.508-244.492  1.00  0.00      H2   C  
ATOM   4914  CB  LEU B  61    -430.938-169.898-245.056  1.00  0.00      H2   C  
ATOM   4915  CG  LEU B  61    -430.007-170.190-246.258  1.00  0.00      H2   C  
ATOM   4916  CD1 LEU B  61    -428.531-169.959-245.980  1.00  0.00      H2   C  
ATOM   4917  CD2 LEU B  61    -430.169-171.559-246.807  1.00  0.00      H2   C  
ATOM   4918  C   LEU B  61    -431.132-167.450-245.527  1.00  0.00      H2   C  
ATOM   4919  O   LEU B  61    -432.011-167.451-246.370  1.00  0.00      H2   O  
ATOM   4920  N   ARG B  62    -430.224-166.474-245.479  1.00  0.00      H2   N  
ATOM   4921  CA  ARG B  62    -430.285-165.312-246.418  1.00  0.00      H2   C  
ATOM   4922  CB  ARG B  62    -430.150-165.657-247.900  1.00  0.00      H2   C  
ATOM   4923  CG  ARG B  62    -428.897-166.431-248.331  1.00  0.00      H2   C  
ATOM   4924  CD  ARG B  62    -428.787-166.822-249.826  1.00  0.00      H2   C  
ATOM   4925  NE  ARG B  62    -430.026-167.628-250.013  1.00  0.00      H2   N  
ATOM   4926  CZ  ARG B  62    -430.085-168.959-250.202  1.00  0.00      H2   C  
ATOM   4927  NH1 ARG B  62    -428.923-169.582-250.066  1.00  0.00      H2   N  
ATOM   4928  NH2 ARG B  62    -431.224-169.572-250.593  1.00  0.00      H2   N  
ATOM   4929  C   ARG B  62    -431.468-164.438-246.071  1.00  0.00      H2   C  
ATOM   4930  O   ARG B  62    -432.254-164.133-247.021  1.00  0.00      H2   O  
ATOM   4931  N   GLY B  63    -431.742-164.090-244.803  1.00  0.00      H2   N  
ATOM   4932  CA  GLY B  63    -432.884-163.271-244.398  1.00  0.00      H2   C  
ATOM   4933  C   GLY B  63    -434.130-164.060-244.187  1.00  0.00      H2   C  
ATOM   4934  O   GLY B  63    -434.852-163.925-243.161  1.00  0.00      H2   O  
ATOM   4935  N   VAL B  64    -434.524-164.857-245.213  1.00  0.00      H2   N  
ATOM   4936  CA  VAL B  64    -435.820-165.503-245.189  1.00  0.00      H2   C  
ATOM   4937  CB  VAL B  64    -436.193-165.931-246.627  1.00  0.00      H2   C
[truncated: 10,420,149 more chars]
