# Supplementary material for: Breathing and Tilting: Mesoscale Simulations Illuminate Influenza Glycoprotein Vulnerabilities
Source: ACS Cent Sci. 2022 Dec 8;8(12):1646–63. doi: 10.1021/acscentsci.2c00981 (PMC9801513; doi:10.1021/acscentsci.2c00981)
Supplement: Supplementary file 14 — oc2c00981_si_015.zip [file oc2c00981_si_015.zip]

Archive with 2 entries (2 files):
- EM-NA_NDS.1.mrc
- __MACOSX/._EM-NA_NDS.1.mrc
